# Supplementary material for: Phylodynamics and Dispersal of HRSV Entails Its Permanence in the General Population in between Yearly Outbreaks in Children
Source: PLoS One. 2012 Oct 15;7(10):e41953. doi: 10.1371/journal.pone.0041953 (PMC3471929; doi:10.1371/journal.pone.0041953)
Supplement: Figure S4 — Google Earth ‘movies’ depicting inference results on the movement of HRSV genotypes around the globe. These files can be directly uploaded to the Google Earth software (http://www.google.com/earth/index.html). For a global view of the spread of all HRSV genotypes in time load all movies at once. a)GA2 b)GA5 c)GB3 d) GB3 insert e)SAA1 f)SAB1 g)SAB3 h)GA6 i)GA7 j)GB4 k)SAB2. (ZIP) [file pone.0041953.s004.zip]

Archive with 12 entries (11 files):
- Figure S4/
- Figure S4/Figure S4.a) GA2.kml
- Figure S4/Figure S4.b) GA5.kml
- Figure S4/Figure S4.c) GB3.kml
- Figure S4/Figure S4.d) GB3 insert.kml
- Figure S4/Figure S4.e) SAA1.kml
- Figure S4/Figure S4.f) SAB1.kml
- Figure S4/Figure S4.g) SAB3.kml
- Figure S4/Figure S4.h) GA6.kml
- Figure S4/Figure S4.i) GA7.kml
- Figure S4/Figure S4.j) GB4.kml
- Figure S4/Figure S4.k) SAB2.kml
