# Supplementary material for: Phylodynamics and Dispersal of HRSV Entails Its Permanence in the General Population in between Yearly Outbreaks in Children
Source: PLoS One. 2012 Oct 15;7(10):e41953. doi: 10.1371/journal.pone.0041953 (PMC3471929; doi:10.1371/journal.pone.0041953)
Supplement: Figure S4 — Google Earth ‘movies’ depicting inference results on the movement of HRSV genotypes around the globe. These files can be directly uploaded to the Google Earth software (http://www.google.com/earth/index.html). For a global view of the spread of all HRSV genotypes in time load all movies at once. a)GA2 b)GA5 c)GB3 d) GB3 insert e)SAA1 f)SAB1 g)SAB3 h)GA6 i)GA7 j)GB4 k)SAB2. (ZIP) [file pone.0041953.s004.zip › Figure S4/Figure S4.a) GA2.kml]

<?xml version="1.0" encoding="UTF-8"?>
<kml xmlns="http://earth.google.com/kml/2.2">
<Document>
	<name>GA2_multi_locationsANNtest.tree</name>
	<Style id="branch2_part1_style">
		<LineStyle>
			<width>6.937960115319093</width>
			<color>FFff9966</color>
		</LineStyle>
	</Style>
	<Style id="branch2_part2_style">
		<LineStyle>
			<width>6.939170521073193</width>
			<color>FFff9966</color>
		</LineStyle>
	</Style>
	<Style id="branch2_part3_style">
		<LineStyle>
			<width>6.940380926827293</width>
			<color>FFff9966</color>
		</LineStyle>
	</Style>
	<Style id="branch2_part4_style">
		<LineStyle>
			<width>6.941591332581393</width>
			<color>FFff9966</color>
		</LineStyle>
	</Style>
	<Style id="branch2_part5_style">
		<LineStyle>
			<width>6.942801738335493</width>
			<color>FFff9966</color>
		</LineStyle>
	</Style>
	<Style id="branch2_part6_style">
		<LineStyle>
			<width>6.944012144089593</width>
			<color>FFff9966</color>
		</LineStyle>
	</Style>
	<Style id="branch2_part7_style">
		<LineStyle>
			<width>6.9452225498436935</width>
			<color>FFff9966</color>
		</LineStyle>
	</Style>
	<Style id="branch2_part8_style">
		<LineStyle>
			<width>6.9464329555977935</width>
			<color>FFff9966</color>
		</LineStyle>
	</Style>
	<Style id="branch2_part9_style">
		<LineStyle>
			<width>6.9476433613518935</width>
			<color>FFff9966</color>
		</LineStyle>
	</Style>
	<Style id="branch2_part10_style">
		<LineStyle>
			<width>6.9488537671059945</width>
			<color>FFff9966</color>
		</LineStyle>
	</Style>
	<Style id="branch2_part11_style">
		<LineStyle>
			<width>6.9500641728600945</width>
			<color>FFff9a65</color>
		</LineStyle>
	</Style>
	<Style id="branch2_part12_style">
		<LineStyle>
			<width>6.9512745786141945</width>
			<color>FFff9a65</color>
		</LineStyle>
	</Style>
	<Style id="branch2_part13_style">
		<LineStyle>
			<width>6.9524849843682945</width>
			<color>FFff9a65</color>
		</LineStyle>
	</Style>
	<Style id="branch2_part14_style">
		<LineStyle>
			<width>6.953695390122395</width>
			<color>FFff9a65</color>
		</LineStyle>
	</Style>
	<Style id="branch2_part15_style">
		<LineStyle>
			<width>6.954905795876494</width>
			<color>FFff9a65</color>
		</LineStyle>
	</Style>
	<Style id="branch2_part16_style">
		<LineStyle>
			<width>6.956116201630595</width>
			<color>FFff9a65</color>
		</LineStyle>
	</Style>
	<Style id="branch2_part17_style">
		<LineStyle>
			<width>6.957326607384695</width>
			<color>FFff9a65</color>
		</LineStyle>
	</Style>
	<Style id="branch2_part18_style">
		<LineStyle>
			<width>6.958537013138795</width>
			<color>FFff9a65</color>
		</LineStyle>
	</Style>
	<Style id="branch2_part19_style">
		<LineStyle>
			<width>6.959747418892895</width>
			<color>FFff9a65</color>
		</LineStyle>
	</Style>
	<Style id="branch2_part20_style">
		<LineStyle>
			<width>6.960957824646995</width>
			<color>FFff9a65</color>
		</LineStyle>
	</Style>
	<Style id="branch2_part21_style">
		<LineStyle>
			<width>6.962168230401095</width>
			<color>FFff9b64</color>
		</LineStyle>
	</Style>
	<Style id="branch2_part22_style">
		<LineStyle>
			<width>6.963378636155195</width>
			<color>FFff9b64</color>
		</LineStyle>
	</Style>
	<Style id="branch2_part23_style">
		<LineStyle>
			<width>6.964589041909296</width>
			<color>FFff9b64</color>
		</LineStyle>
	</Style>
	<Style id="branch2_part24_style">
		<LineStyle>
			<width>6.965799447663396</width>
			<color>FFff9b64</color>
		</LineStyle>
	</Style>
	<Style id="branch2_part25_style">
		<LineStyle>
			<width>6.967009853417496</width>
			<color>FFff9b64</color>
		</LineStyle>
	</Style>
	<Style id="branch2_part26_style">
		<LineStyle>
			<width>6.968220259171595</width>
			<color>FFff9b64</color>
		</LineStyle>
	</Style>
	<Style id="branch2_part27_style">
		<LineStyle>
			<width>6.969430664925695</width>
			<color>FFff9b64</color>
		</LineStyle>
	</Style>
	<Style id="branch2_part28_style">
		<LineStyle>
			<width>6.970641070679795</width>
			<color>FFff9b64</color>
		</LineStyle>
	</Style>
	<Style id="branch2_part29_style">
		<LineStyle>
			<width>6.971851476433896</width>
			<color>FFff9b64</color>
		</LineStyle>
	</Style>
	<Style id="branch2_part30_style">
		<LineStyle>
			<width>6.973061882187996</width>
			<color>FFff9c63</color>
		</LineStyle>
	</Style>
	<Style id="branch2_part31_style">
		<LineStyle>
			<width>6.974272287942096</width>
			<color>FFff9c63</color>
		</LineStyle>
	</Style>
	<Style id="branch2_part32_style">
		<LineStyle>
			<width>6.975482693696196</width>
			<color>FFff9c63</color>
		</LineStyle>
	</Style>
	<Style id="branch2_part33_style">
		<LineStyle>
			<width>6.976693099450296</width>
			<color>FFff9c63</color>
		</LineStyle>
	</Style>
	<Style id="branch2_part34_style">
		<LineStyle>
			<width>6.977903505204396</width>
			<color>FFff9c63</color>
		</LineStyle>
	</Style>
	<Style id="branch2_part35_style">
		<LineStyle>
			<width>6.979113910958496</width>
			<color>FFff9c63</color>
		</LineStyle>
	</Style>
	<Style id="branch2_part36_style">
		<LineStyle>
			<width>6.980324316712596</width>
			<color>FFff9c63</color>
		</LineStyle>
	</Style>
	<Style id="branch2_part37_style">
		<LineStyle>
			<width>6.981534722466696</width>
			<color>FFff9c63</color>
		</LineStyle>
	</Style>
	<Style id="branch2_part38_style">
		<LineStyle>
			<width>6.982745128220796</width>
			<color>FFff9c63</color>
		</LineStyle>
	</Style>
	<Style id="branch2_part39_style">
		<LineStyle>
			<width>6.983955533974896</width>
			<color>FFff9c63</color>
		</LineStyle>
	</Style>
	<Style id="branch2_part40_style">
		<LineStyle>
			<width>6.985165939728996</width>
			<color>FFff9d62</color>
		</LineStyle>
	</Style>
	<Style id="branch2_part41_style">
		<LineStyle>
			<width>6.986376345483096</width>
			<color>FFff9d62</color>
		</LineStyle>
	</Style>
	<Style id="branch2_part42_style">
		<LineStyle>
			<width>6.987586751237197</width>
			<color>FFff9d62</color>
		</LineStyle>
	</Style>
	<Style id="branch2_part43_style">
		<LineStyle>
			<width>6.988797156991297</width>
			<color>FFff9d62</color>
		</LineStyle>
	</Style>
	<Style id="branch2_part44_style">
		<LineStyle>
			<width>6.990007562745397</width>
			<color>FFff9d62</color>
		</LineStyle>
	</Style>
	<Style id="branch2_part45_style">
		<LineStyle>
			<width>6.991217968499497</width>
			<color>FFff9d62</color>
		</LineStyle>
	</Style>
	<Style id="branch2_part46_style">
		<LineStyle>
			<width>6.992428374253597</width>
			<color>FFff9d62</color>
		</LineStyle>
	</Style>
	<Style id="branch2_part47_style">
		<LineStyle>
			<width>6.993638780007697</width>
			<color>FFff9d62</color>
		</LineStyle>
	</Style>
	<Style id="branch2_part48_style">
		<LineStyle>
			<width>6.994849185761797</width>
			<color>FFff9d62</color>
		</LineStyle>
	</Style>
	<Style id="branch2_part49_style">
		<LineStyle>
			<width>6.996059591515897</width>
			<color>FFff9d62</color>
		</LineStyle>
	</Style>
	<Style id="branch2_part50_style">
		<LineStyle>
			<width>6.997269997269997</width>
			<color>FFff9e61</color>
		</LineStyle>
	</Style>
	<Style id="branch3_part1_style">
		<LineStyle>
			<width>6.419068892717451</width>
			<color>FFff9e61</color>
		</LineStyle>
	</Style>
	<Style id="branch3_part2_style">
		<LineStyle>
			<width>6.429633807346993</width>
			<color>FFff9e61</color>
		</LineStyle>
	</Style>
	<Style id="branch3_part3_style">
		<LineStyle>
			<width>6.440198721976534</width>
			<color>FFff9e61</color>
		</LineStyle>
	</Style>
	<Style id="branch3_part4_style">
		<LineStyle>
			<width>6.450763636606076</width>
			<color>FFff9e61</color>
		</LineStyle>
	</Style>
	<Style id="branch3_part5_style">
		<LineStyle>
			<width>6.461328551235618</width>
			<color>FFff9e61</color>
		</LineStyle>
	</Style>
	<Style id="branch3_part6_style">
		<LineStyle>
			<width>6.4718934658651595</width>
			<color>FFff9e61</color>
		</LineStyle>
	</Style>
	<Style id="branch3_part7_style">
		<LineStyle>
			<width>6.482458380494701</width>
			<color>FFff9e61</color>
		</LineStyle>
	</Style>
	<Style id="branch3_part8_style">
		<LineStyle>
			<width>6.493023295124242</width>
			<color>FFff9e61</color>
		</LineStyle>
	</Style>
	<Style id="branch3_part9_style">
		<LineStyle>
			<width>6.503588209753785</width>
			<color>FFff9f60</color>
		</LineStyle>
	</Style>
	<Style id="branch3_part10_style">
		<LineStyle>
			<width>6.514153124383326</width>
			<color>FFff9f60</color>
		</LineStyle>
	</Style>
	<Style id="branch3_part11_style">
		<LineStyle>
			<width>6.524718039012868</width>
			<color>FFff9f60</color>
		</LineStyle>
	</Style>
	<Style id="branch3_part12_style">
		<LineStyle>
			<width>6.535282953642409</width>
			<color>FFff9f60</color>
		</LineStyle>
	</Style>
	<Style id="branch3_part13_style">
		<LineStyle>
			<width>6.545847868271951</width>
			<color>FFff9f60</color>
		</LineStyle>
	</Style>
	<Style id="branch3_part14_style">
		<LineStyle>
			<width>6.556412782901493</width>
			<color>FFff9f60</color>
		</LineStyle>
	</Style>
	<Style id="branch3_part15_style">
		<LineStyle>
			<width>6.566977697531034</width>
			<color>FFff9f60</color>
		</LineStyle>
	</Style>
	<Style id="branch3_part16_style">
		<LineStyle>
			<width>6.577542612160576</width>
			<color>FFff9f60</color>
		</LineStyle>
	</Style>
	<Style id="branch3_part17_style">
		<LineStyle>
			<width>6.588107526790118</width>
			<color>FFffa05f</color>
		</LineStyle>
	</Style>
	<Style id="branch3_part18_style">
		<LineStyle>
			<width>6.59867244141966</width>
			<color>FFffa05f</color>
		</LineStyle>
	</Style>
	<Style id="branch3_part19_style">
		<LineStyle>
			<width>6.609237356049201</width>
			<color>FFffa05f</color>
		</LineStyle>
	</Style>
	<Style id="branch3_part20_style">
		<LineStyle>
			<width>6.6198022706787425</width>
			<color>FFffa05f</color>
		</LineStyle>
	</Style>
	<Style id="branch3_part21_style">
		<LineStyle>
			<width>6.630367185308285</width>
			<color>FFffa05f</color>
		</LineStyle>
	</Style>
	<Style id="branch3_part22_style">
		<LineStyle>
			<width>6.640932099937826</width>
			<color>FFffa05f</color>
		</LineStyle>
	</Style>
	<Style id="branch3_part23_style">
		<LineStyle>
			<width>6.651497014567368</width>
			<color>FFffa05f</color>
		</LineStyle>
	</Style>
	<Style id="branch3_part24_style">
		<LineStyle>
			<width>6.662061929196909</width>
			<color>FFffa05f</color>
		</LineStyle>
	</Style>
	<Style id="branch3_part25_style">
		<LineStyle>
			<width>6.6726268438264515</width>
			<color>FFffa15e</color>
		</LineStyle>
	</Style>
	<Style id="branch3_part26_style">
		<LineStyle>
			<width>6.683191758455993</width>
			<color>FFffa15e</color>
		</LineStyle>
	</Style>
	<Style id="branch3_part27_style">
		<LineStyle>
			<width>6.6937566730855345</width>
			<color>FFffa15e</color>
		</LineStyle>
	</Style>
	<Style id="branch3_part28_style">
		<LineStyle>
			<width>6.704321587715076</width>
			<color>FFffa15e</color>
		</LineStyle>
	</Style>
	<Style id="branch3_part29_style">
		<LineStyle>
			<width>6.714886502344618</width>
			<color>FFffa15e</color>
		</LineStyle>
	</Style>
	<Style id="branch3_part30_style">
		<LineStyle>
			<width>6.72545141697416</width>
			<color>FFffa15e</color>
		</LineStyle>
	</Style>
	<Style id="branch3_part31_style">
		<LineStyle>
			<width>6.736016331603701</width>
			<color>FFffa15e</color>
		</LineStyle>
	</Style>
	<Style id="branch3_part32_style">
		<LineStyle>
			<width>6.746581246233243</width>
			<color>FFffa15e</color>
		</LineStyle>
	</Style>
	<Style id="branch3_part33_style">
		<LineStyle>
			<width>6.757146160862785</width>
			<color>FFffa15e</color>
		</LineStyle>
	</Style>
	<Style id="branch3_part34_style">
		<LineStyle>
			<width>6.767711075492326</width>
			<color>FFffa25d</color>
		</LineStyle>
	</Style>
	<Style id="branch3_part35_style">
		<LineStyle>
			<width>6.778275990121868</width>
			<color>FFffa25d</color>
		</LineStyle>
	</Style>
	<Style id="branch3_part36_style">
		<LineStyle>
			<width>6.788840904751409</width>
			<color>FFffa25d</color>
		</LineStyle>
	</Style>
	<Style id="branch3_part37_style">
		<LineStyle>
			<width>6.799405819380952</width>
			<color>FFffa25d</color>
		</LineStyle>
	</Style>
	<Style id="branch3_part38_style">
		<LineStyle>
			<width>6.809970734010493</width>
			<color>FFffa25d</color>
		</LineStyle>
	</Style>
	<Style id="branch3_part39_style">
		<LineStyle>
			<width>6.820535648640035</width>
			<color>FFffa25d</color>
		</LineStyle>
	</Style>
	<Style id="branch3_part40_style">
		<LineStyle>
			<width>6.831100563269576</width>
			<color>FFffa25d</color>
		</LineStyle>
	</Style>
	<Style id="branch3_part41_style">
		<LineStyle>
			<width>6.841665477899118</width>
			<color>FFffa25d</color>
		</LineStyle>
	</Style>
	<Style id="branch3_part42_style">
		<LineStyle>
			<width>6.85223039252866</width>
			<color>FFffa35c</color>
		</LineStyle>
	</Style>
	<Style id="branch3_part43_style">
		<LineStyle>
			<width>6.862795307158201</width>
			<color>FFffa35c</color>
		</LineStyle>
	</Style>
	<Style id="branch3_part44_style">
		<LineStyle>
			<width>6.873360221787743</width>
			<color>FFffa35c</color>
		</LineStyle>
	</Style>
	<Style id="branch3_part45_style">
		<LineStyle>
			<width>6.883925136417285</width>
			<color>FFffa35c</color>
		</LineStyle>
	</Style>
	<Style id="branch3_part46_style">
		<LineStyle>
			<width>6.8944900510468266</width>
			<color>FFffa35c</color>
		</LineStyle>
	</Style>
	<Style id="branch3_part47_style">
		<LineStyle>
			<width>6.905054965676368</width>
			<color>FFffa35c</color>
		</LineStyle>
	</Style>
	<Style id="branch3_part48_style">
		<LineStyle>
			<width>6.9156198803059095</width>
			<color>FFffa35c</color>
		</LineStyle>
	</Style>
	<Style id="branch3_part49_style">
		<LineStyle>
			<width>6.926184794935452</width>
			<color>FFffa35c</color>
		</LineStyle>
	</Style>
	<Style id="branch3_part50_style">
		<LineStyle>
			<width>6.936749709564993</width>
			<color>FFffa35c</color>
		</LineStyle>
	</Style>
	<Style id="branch5_part1_style">
		<LineStyle>
			<width>6.473715642603978</width>
			<color>FFff6f90</color>
		</LineStyle>
	</Style>
	<Style id="branch5_part2_style">
		<LineStyle>
			<width>6.484225468805158</width>
			<color>FFff6f90</color>
		</LineStyle>
	</Style>
	<Style id="branch5_part3_style">
		<LineStyle>
			<width>6.494735295006337</width>
			<color>FFff708f</color>
		</LineStyle>
	</Style>
	<Style id="branch5_part4_style">
		<LineStyle>
			<width>6.505245121207516</width>
			<color>FFff708f</color>
		</LineStyle>
	</Style>
	<Style id="branch5_part5_style">
		<LineStyle>
			<width>6.515754947408696</width>
			<color>FFff708f</color>
		</LineStyle>
	</Style>
	<Style id="branch5_part6_style">
		<LineStyle>
			<width>6.526264773609875</width>
			<color>FFff708f</color>
		</LineStyle>
	</Style>
	<Style id="branch5_part7_style">
		<LineStyle>
			<width>6.5367745998110545</width>
			<color>FFff718e</color>
		</LineStyle>
	</Style>
	<Style id="branch5_part8_style">
		<LineStyle>
			<width>6.547284426012234</width>
			<color>FFff718e</color>
		</LineStyle>
	</Style>
	<Style id="branch5_part9_style">
		<LineStyle>
			<width>6.557794252213413</width>
			<color>FFff718e</color>
		</LineStyle>
	</Style>
	<Style id="branch5_part10_style">
		<LineStyle>
			<width>6.5683040784145925</width>
			<color>FFff718e</color>
		</LineStyle>
	</Style>
	<Style id="branch5_part11_style">
		<LineStyle>
			<width>6.578813904615772</width>
			<color>FFff728d</color>
		</LineStyle>
	</Style>
	<Style id="branch5_part12_style">
		<LineStyle>
			<width>6.589323730816951</width>
			<color>FFff728d</color>
		</LineStyle>
	</Style>
	<Style id="branch5_part13_style">
		<LineStyle>
			<width>6.599833557018131</width>
			<color>FFff728d</color>
		</LineStyle>
	</Style>
	<Style id="branch5_part14_style">
		<LineStyle>
			<width>6.61034338321931</width>
			<color>FFff728d</color>
		</LineStyle>
	</Style>
	<Style id="branch5_part15_style">
		<LineStyle>
			<width>6.620853209420489</width>
			<color>FFff738c</color>
		</LineStyle>
	</Style>
	<Style id="branch5_part16_style">
		<LineStyle>
			<width>6.631363035621669</width>
			<color>FFff738c</color>
		</LineStyle>
	</Style>
	<Style id="branch5_part17_style">
		<LineStyle>
			<width>6.641872861822848</width>
			<color>FFff738c</color>
		</LineStyle>
	</Style>
	<Style id="branch5_part18_style">
		<LineStyle>
			<width>6.652382688024027</width>
			<color>FFff738c</color>
		</LineStyle>
	</Style>
	<Style id="branch5_part19_style">
		<LineStyle>
			<width>6.662892514225207</width>
			<color>FFff748b</color>
		</LineStyle>
	</Style>
	<Style id="branch5_part20_style">
		<LineStyle>
			<width>6.673402340426386</width>
			<color>FFff748b</color>
		</LineStyle>
	</Style>
	<Style id="branch5_part21_style">
		<LineStyle>
			<width>6.683912166627565</width>
			<color>FFff748b</color>
		</LineStyle>
	</Style>
	<Style id="branch5_part22_style">
		<LineStyle>
			<width>6.694421992828745</width>
			<color>FFff748b</color>
		</LineStyle>
	</Style>
	<Style id="branch5_part23_style">
		<LineStyle>
			<width>6.704931819029924</width>
			<color>FFff748b</color>
		</LineStyle>
	</Style>
	<Style id="branch5_part24_style">
		<LineStyle>
			<width>6.715441645231103</width>
			<color>FFff758a</color>
		</LineStyle>
	</Style>
	<Style id="branch5_part25_style">
		<LineStyle>
			<width>6.725951471432283</width>
			<color>FFff758a</color>
		</LineStyle>
	</Style>
	<Style id="branch5_part26_style">
		<LineStyle>
			<width>6.736461297633462</width>
			<color>FFff758a</color>
		</LineStyle>
	</Style>
	<Style id="branch5_part27_style">
		<LineStyle>
			<width>6.7469711238346415</width>
			<color>FFff758a</color>
		</LineStyle>
	</Style>
	<Style id="branch5_part28_style">
		<LineStyle>
			<width>6.757480950035821</width>
			<color>FFff7689</color>
		</LineStyle>
	</Style>
	<Style id="branch5_part29_style">
		<LineStyle>
			<width>6.767990776237</width>
			<color>FFff7689</color>
		</LineStyle>
	</Style>
	<Style id="branch5_part30_style">
		<LineStyle>
			<width>6.7785006024381795</width>
			<color>FFff7689</color>
		</LineStyle>
	</Style>
	<Style id="branch5_part31_style">
		<LineStyle>
			<width>6.789010428639359</width>
			<color>FFff7689</color>
		</LineStyle>
	</Style>
	<Style id="branch5_part32_style">
		<LineStyle>
			<width>6.799520254840538</width>
			<color>FFff7788</color>
		</LineStyle>
	</Style>
	<Style id="branch5_part33_style">
		<LineStyle>
			<width>6.810030081041718</width>
			<color>FFff7788</color>
		</LineStyle>
	</Style>
	<Style id="branch5_part34_style">
		<LineStyle>
			<width>6.820539907242897</width>
			<color>FFff7788</color>
		</LineStyle>
	</Style>
	<Style id="branch5_part35_style">
		<LineStyle>
			<width>6.831049733444076</width>
			<color>FFff7788</color>
		</LineStyle>
	</Style>
	<Style id="branch5_part36_style">
		<LineStyle>
			<width>6.841559559645256</width>
			<color>FFff7887</color>
		</LineStyle>
	</Style>
	<Style id="branch5_part37_style">
		<LineStyle>
			<width>6.852069385846435</width>
			<color>FFff7887</color>
		</LineStyle>
	</Style>
	<Style id="branch5_part38_style">
		<LineStyle>
			<width>6.862579212047614</width>
			<color>FFff7887</color>
		</LineStyle>
	</Style>
	<Style id="branch5_part39_style">
		<LineStyle>
			<width>6.873089038248794</width>
			<color>FFff7887</color>
		</LineStyle>
	</Style>
	<Style id="branch5_part40_style">
		<LineStyle>
			<width>6.883598864449973</width>
			<color>FFff7986</color>
		</LineStyle>
	</Style>
	<Style id="branch5_part41_style">
		<LineStyle>
			<width>6.8941086906511515</width>
			<color>FFff7986</color>
		</LineStyle>
	</Style>
	<Style id="branch5_part42_style">
		<LineStyle>
			<width>6.904618516852331</width>
			<color>FFff7986</color>
		</LineStyle>
	</Style>
	<Style id="branch5_part43_style">
		<LineStyle>
			<width>6.91512834305351</width>
			<color>FFff7986</color>
		</LineStyle>
	</Style>
	<Style id="branch5_part44_style">
		<LineStyle>
			<width>6.92563816925469</width>
			<color>FFff7a85</color>
		</LineStyle>
	</Style>
	<Style id="branch5_part45_style">
		<LineStyle>
			<width>6.936147995455869</width>
			<color>FFff7a85</color>
		</LineStyle>
	</Style>
	<Style id="branch5_part46_style">
		<LineStyle>
			<width>6.946657821657048</width>
			<color>FFff7a85</color>
		</LineStyle>
	</Style>
	<Style id="branch5_part47_style">
		<LineStyle>
			<width>6.957167647858228</width>
			<color>FFff7a85</color>
		</LineStyle>
	</Style>
	<Style id="branch5_part48_style">
		<LineStyle>
			<width>6.967677474059407</width>
			<color>FFff7b84</color>
		</LineStyle>
	</Style>
	<Style id="branch5_part49_style">
		<LineStyle>
			<width>6.978187300260586</width>
			<color>FFff7b84</color>
		</LineStyle>
	</Style>
	<Style id="branch5_part50_style">
		<LineStyle>
			<width>6.988697126461766</width>
			<color>FFff7b84</color>
		</LineStyle>
	</Style>
	<Style id="branch6_part1_style">
		<LineStyle>
			<width>6.9167482600912695</width>
			<color>FFff7b84</color>
		</LineStyle>
	</Style>
	<Style id="branch6_part2_style">
		<LineStyle>
			<width>6.90749229185273</width>
			<color>FFff7b84</color>
		</LineStyle>
	</Style>
	<Style id="branch6_part3_style">
		<LineStyle>
			<width>6.8982363236141895</width>
			<color>FFff7b84</color>
		</LineStyle>
	</Style>
	<Style id="branch6_part4_style">
		<LineStyle>
			<width>6.888980355375649</width>
			<color>FFff7c83</color>
		</LineStyle>
	</Style>
	<Style id="branch6_part5_style">
		<LineStyle>
			<width>6.8797243871371085</width>
			<color>FFff7c83</color>
		</LineStyle>
	</Style>
	<Style id="branch6_part6_style">
		<LineStyle>
			<width>6.870468418898569</width>
			<color>FFff7c83</color>
		</LineStyle>
	</Style>
	<Style id="branch6_part7_style">
		<LineStyle>
			<width>6.8612124506600285</width>
			<color>FFff7c83</color>
		</LineStyle>
	</Style>
	<Style id="branch6_part8_style">
		<LineStyle>
			<width>6.851956482421488</width>
			<color>FFff7c83</color>
		</LineStyle>
	</Style>
	<Style id="branch6_part9_style">
		<LineStyle>
			<width>6.8427005141829484</width>
			<color>FFff7c83</color>
		</LineStyle>
	</Style>
	<Style id="branch6_part10_style">
		<LineStyle>
			<width>6.833444545944408</width>
			<color>FFff7c83</color>
		</LineStyle>
	</Style>
	<Style id="branch6_part11_style">
		<LineStyle>
			<width>6.8241885777058675</width>
			<color>FFff7d82</color>
		</LineStyle>
	</Style>
	<Style id="branch6_part12_style">
		<LineStyle>
			<width>6.814932609467327</width>
			<color>FFff7d82</color>
		</LineStyle>
	</Style>
	<Style id="branch6_part13_style">
		<LineStyle>
			<width>6.8056766412287875</width>
			<color>FFff7d82</color>
		</LineStyle>
	</Style>
	<Style id="branch6_part14_style">
		<LineStyle>
			<width>6.796420672990247</width>
			<color>FFff7d82</color>
		</LineStyle>
	</Style>
	<Style id="branch6_part15_style">
		<LineStyle>
			<width>6.7871647047517065</width>
			<color>FFff7d82</color>
		</LineStyle>
	</Style>
	<Style id="branch6_part16_style">
		<LineStyle>
			<width>6.777908736513167</width>
			<color>FFff7d82</color>
		</LineStyle>
	</Style>
	<Style id="branch6_part17_style">
		<LineStyle>
			<width>6.7686527682746265</width>
			<color>FFff7d82</color>
		</LineStyle>
	</Style>
	<Style id="branch6_part18_style">
		<LineStyle>
			<width>6.759396800036086</width>
			<color>FFff7d82</color>
		</LineStyle>
	</Style>
	<Style id="branch6_part19_style">
		<LineStyle>
			<width>6.7501408317975455</width>
			<color>FFff7e81</color>
		</LineStyle>
	</Style>
	<Style id="branch6_part20_style">
		<LineStyle>
			<width>6.740884863559006</width>
			<color>FFff7e81</color>
		</LineStyle>
	</Style>
	<Style id="branch6_part21_style">
		<LineStyle>
			<width>6.7316288953204655</width>
			<color>FFff7e81</color>
		</LineStyle>
	</Style>
	<Style id="branch6_part22_style">
		<LineStyle>
			<width>6.722372927081925</width>
			<color>FFff7e81</color>
		</LineStyle>
	</Style>
	<Style id="branch6_part23_style">
		<LineStyle>
			<width>6.713116958843385</width>
			<color>FFff7e81</color>
		</LineStyle>
	</Style>
	<Style id="branch6_part24_style">
		<LineStyle>
			<width>6.703860990604845</width>
			<color>FFff7e81</color>
		</LineStyle>
	</Style>
	<Style id="branch6_part25_style">
		<LineStyle>
			<width>6.694605022366305</width>
			<color>FFff7e81</color>
		</LineStyle>
	</Style>
	<Style id="branch6_part26_style">
		<LineStyle>
			<width>6.685349054127764</width>
			<color>FFff7f80</color>
		</LineStyle>
	</Style>
	<Style id="branch6_part27_style">
		<LineStyle>
			<width>6.6760930858892245</width>
			<color>FFff7f80</color>
		</LineStyle>
	</Style>
	<Style id="branch6_part28_style">
		<LineStyle>
			<width>6.666837117650684</width>
			<color>FFff7f80</color>
		</LineStyle>
	</Style>
	<Style id="branch6_part29_style">
		<LineStyle>
			<width>6.6575811494121435</width>
			<color>FFff7f80</color>
		</LineStyle>
	</Style>
	<Style id="branch6_part30_style">
		<LineStyle>
			<width>6.648325181173604</width>
			<color>FFff7f80</color>
		</LineStyle>
	</Style>
	<Style id="branch6_part31_style">
		<LineStyle>
			<width>6.6390692129350635</width>
			<color>FFff7f80</color>
		</LineStyle>
	</Style>
	<Style id="branch6_part32_style">
		<LineStyle>
			<width>6.629813244696523</width>
			<color>FFff7f80</color>
		</LineStyle>
	</Style>
	<Style id="branch6_part33_style">
		<LineStyle>
			<width>6.6205572764579825</width>
			<color>FFff7f80</color>
		</LineStyle>
	</Style>
	<Style id="branch6_part34_style">
		<LineStyle>
			<width>6.611301308219443</width>
			<color>FFff807f</color>
		</LineStyle>
	</Style>
	<Style id="branch6_part35_style">
		<LineStyle>
			<width>6.6020453399809025</width>
			<color>FFff807f</color>
		</LineStyle>
	</Style>
	<Style id="branch6_part36_style">
		<LineStyle>
			<width>6.592789371742362</width>
			<color>FFff807f</color>
		</LineStyle>
	</Style>
	<Style id="branch6_part37_style">
		<LineStyle>
			<width>6.583533403503822</width>
			<color>FFff807f</color>
		</LineStyle>
	</Style>
	<Style id="branch6_part38_style">
		<LineStyle>
			<width>6.574277435265282</width>
			<color>FFff807f</color>
		</LineStyle>
	</Style>
	<Style id="branch6_part39_style">
		<LineStyle>
			<width>6.565021467026742</width>
			<color>FFff807f</color>
		</LineStyle>
	</Style>
	<Style id="branch6_part40_style">
		<LineStyle>
			<width>6.555765498788201</width>
			<color>FFff807f</color>
		</LineStyle>
	</Style>
	<Style id="branch6_part41_style">
		<LineStyle>
			<width>6.5465095305496614</width>
			<color>FFff817e</color>
		</LineStyle>
	</Style>
	<Style id="branch6_part42_style">
		<LineStyle>
			<width>6.537253562311121</width>
			<color>FFff817e</color>
		</LineStyle>
	</Style>
	<Style id="branch6_part43_style">
		<LineStyle>
			<width>6.5279975940725805</width>
			<color>FFff817e</color>
		</LineStyle>
	</Style>
	<Style id="branch6_part44_style">
		<LineStyle>
			<width>6.518741625834041</width>
			<color>FFff817e</color>
		</LineStyle>
	</Style>
	<Style id="branch6_part45_style">
		<LineStyle>
			<width>6.5094856575955005</width>
			<color>FFff817e</color>
		</LineStyle>
	</Style>
	<Style id="branch6_part46_style">
		<LineStyle>
			<width>6.50022968935696</width>
			<color>FFff817e</color>
		</LineStyle>
	</Style>
	<Style id="branch6_part47_style">
		<LineStyle>
			<width>6.4909737211184195</width>
			<color>FFff817e</color>
		</LineStyle>
	</Style>
	<Style id="branch6_part48_style">
		<LineStyle>
			<width>6.48171775287988</width>
			<color>FFff817e</color>
		</LineStyle>
	</Style>
	<Style id="branch6_part49_style">
		<LineStyle>
			<width>6.4724617846413395</width>
			<color>FFff827d</color>
		</LineStyle>
	</Style>
	<Style id="branch6_part50_style">
		<LineStyle>
			<width>6.463205816402799</width>
			<color>FFff827d</color>
		</LineStyle>
	</Style>
	<Style id="branch15_part1_style">
		<LineStyle>
			<width>5.788542879378253</width>
			<color>FFff57a8</color>
		</LineStyle>
	</Style>
	<Style id="branch15_part2_style">
		<LineStyle>
			<width>5.813031387217659</width>
			<color>FFff57a8</color>
		</LineStyle>
	</Style>
	<Style id="branch15_part3_style">
		<LineStyle>
			<width>5.837519895057064</width>
			<color>FFff58a7</color>
		</LineStyle>
	</Style>
	<Style id="branch15_part4_style">
		<LineStyle>
			<width>5.862008402896469</width>
			<color>FFff58a7</color>
		</LineStyle>
	</Style>
	<Style id="branch15_part5_style">
		<LineStyle>
			<width>5.886496910735874</width>
			<color>FFff58a7</color>
		</LineStyle>
	</Style>
	<Style id="branch15_part6_style">
		<LineStyle>
			<width>5.9109854185752795</width>
			<color>FFff59a6</color>
		</LineStyle>
	</Style>
	<Style id="branch15_part7_style">
		<LineStyle>
			<width>5.935473926414685</width>
			<color>FFff59a6</color>
		</LineStyle>
	</Style>
	<Style id="branch15_part8_style">
		<LineStyle>
			<width>5.95996243425409</width>
			<color>FFff5aa5</color>
		</LineStyle>
	</Style>
	<Style id="branch15_part9_style">
		<LineStyle>
			<width>5.9844509420934955</width>
			<color>FFff5aa5</color>
		</LineStyle>
	</Style>
	<Style id="branch15_part10_style">
		<LineStyle>
			<width>6.0089394499329005</width>
			<color>FFff5aa5</color>
		</LineStyle>
	</Style>
	<Style id="branch15_part11_style">
		<LineStyle>
			<width>6.033427957772306</width>
			<color>FFff5ba4</color>
		</LineStyle>
	</Style>
	<Style id="branch15_part12_style">
		<LineStyle>
			<width>6.057916465611711</width>
			<color>FFff5ba4</color>
		</LineStyle>
	</Style>
	<Style id="branch15_part13_style">
		<LineStyle>
			<width>6.082404973451116</width>
			<color>FFff5ca3</color>
		</LineStyle>
	</Style>
	<Style id="branch15_part14_style">
		<LineStyle>
			<width>6.106893481290522</width>
			<color>FFff5ca3</color>
		</LineStyle>
	</Style>
	<Style id="branch15_part15_style">
		<LineStyle>
			<width>6.131381989129927</width>
			<color>FFff5da2</color>
		</LineStyle>
	</Style>
	<Style id="branch15_part16_style">
		<LineStyle>
			<width>6.155870496969332</width>
			<color>FFff5da2</color>
		</LineStyle>
	</Style>
	<Style id="branch15_part17_style">
		<LineStyle>
			<width>6.180359004808737</width>
			<color>FFff5da2</color>
		</LineStyle>
	</Style>
	<Style id="branch15_part18_style">
		<LineStyle>
			<width>6.204847512648142</width>
			<color>FFff5ea1</color>
		</LineStyle>
	</Style>
	<Style id="branch15_part19_style">
		<LineStyle>
			<width>6.229336020487547</width>
			<color>FFff5ea1</color>
		</LineStyle>
	</Style>
	<Style id="branch15_part20_style">
		<LineStyle>
			<width>6.253824528326952</width>
			<color>FFff5fa0</color>
		</LineStyle>
	</Style>
	<Style id="branch15_part21_style">
		<LineStyle>
			<width>6.278313036166358</width>
			<color>FFff5fa0</color>
		</LineStyle>
	</Style>
	<Style id="branch15_part22_style">
		<LineStyle>
			<width>6.302801544005763</width>
			<color>FFff609f</color>
		</LineStyle>
	</Style>
	<Style id="branch15_part23_style">
		<LineStyle>
			<width>6.327290051845168</width>
			<color>FFff609f</color>
		</LineStyle>
	</Style>
	<Style id="branch15_part24_style">
		<LineStyle>
			<width>6.351778559684573</width>
			<color>FFff609f</color>
		</LineStyle>
	</Style>
	<Style id="branch15_part25_style">
		<LineStyle>
			<width>6.376267067523978</width>
			<color>FFff619e</color>
		</LineStyle>
	</Style>
	<Style id="branch15_part26_style">
		<LineStyle>
			<width>6.400755575363383</width>
			<color>FFff619e</color>
		</LineStyle>
	</Style>
	<Style id="branch15_part27_style">
		<LineStyle>
			<width>6.425244083202788</width>
			<color>FFff629d</color>
		</LineStyle>
	</Style>
	<Style id="branch15_part28_style">
		<LineStyle>
			<width>6.449732591042194</width>
			<color>FFff629d</color>
		</LineStyle>
	</Style>
	<Style id="branch15_part29_style">
		<LineStyle>
			<width>6.474221098881599</width>
			<color>FFff639c</color>
		</LineStyle>
	</Style>
	<Style id="branch15_part30_style">
		<LineStyle>
			<width>6.498709606721004</width>
			<color>FFff639c</color>
		</LineStyle>
	</Style>
	<Style id="branch15_part31_style">
		<LineStyle>
			<width>6.52319811456041</width>
			<color>FFff639c</color>
		</LineStyle>
	</Style>
	<Style id="branch15_part32_style">
		<LineStyle>
			<width>6.547686622399815</width>
			<color>FFff649b</color>
		</LineStyle>
	</Style>
	<Style id="branch15_part33_style">
		<LineStyle>
			<width>6.572175130239219</width>
			<color>FFff649b</color>
		</LineStyle>
	</Style>
	<Style id="branch15_part34_style">
		<LineStyle>
			<width>6.596663638078625</width>
			<color>FFff659a</color>
		</LineStyle>
	</Style>
	<Style id="branch15_part35_style">
		<LineStyle>
			<width>6.62115214591803</width>
			<color>FFff659a</color>
		</LineStyle>
	</Style>
	<Style id="branch15_part36_style">
		<LineStyle>
			<width>6.645640653757435</width>
			<color>FFff6699</color>
		</LineStyle>
	</Style>
	<Style id="branch15_part37_style">
		<LineStyle>
			<width>6.67012916159684</width>
			<color>FFff6699</color>
		</LineStyle>
	</Style>
	<Style id="branch15_part38_style">
		<LineStyle>
			<width>6.694617669436246</width>
			<color>FFff6699</color>
		</LineStyle>
	</Style>
	<Style id="branch15_part39_style">
		<LineStyle>
			<width>6.71910617727565</width>
			<color>FFff6798</color>
		</LineStyle>
	</Style>
	<Style id="branch15_part40_style">
		<LineStyle>
			<width>6.743594685115056</width>
			<color>FFff6798</color>
		</LineStyle>
	</Style>
	<Style id="branch15_part41_style">
		<LineStyle>
			<width>6.768083192954461</width>
			<color>FFff6897</color>
		</LineStyle>
	</Style>
	<Style id="branch15_part42_style">
		<LineStyle>
			<width>6.792571700793866</width>
			<color>FFff6897</color>
		</LineStyle>
	</Style>
	<Style id="branch15_part43_style">
		<LineStyle>
			<width>6.817060208633271</width>
			<color>FFff6996</color>
		</LineStyle>
	</Style>
	<Style id="branch15_part44_style">
		<LineStyle>
			<width>6.841548716472676</width>
			<color>FFff6996</color>
		</LineStyle>
	</Style>
	<Style id="branch15_part45_style">
		<LineStyle>
			<width>6.866037224312082</width>
			<color>FFff6996</color>
		</LineStyle>
	</Style>
	<Style id="branch15_part46_style">
		<LineStyle>
			<width>6.890525732151487</width>
			<color>FFff6a95</color>
		</LineStyle>
	</Style>
	<Style id="branch15_part47_style">
		<LineStyle>
			<width>6.915014239990892</width>
			<color>FFff6a95</color>
		</LineStyle>
	</Style>
	<Style id="branch15_part48_style">
		<LineStyle>
			<width>6.939502747830297</width>
			<color>FFff6b94</color>
		</LineStyle>
	</Style>
	<Style id="branch15_part49_style">
		<LineStyle>
			<width>6.963991255669702</width>
			<color>FFff6b94</color>
		</LineStyle>
	</Style>
	<Style id="branch15_part50_style">
		<LineStyle>
			<width>6.988479763509107</width>
			<color>FFff6b94</color>
		</LineStyle>
	</Style>
	<Style id="branch16_part1_style">
		<LineStyle>
			<width>5.7353167349550125</width>
			<color>FFff6c93</color>
		</LineStyle>
	</Style>
	<Style id="branch16_part2_style">
		<LineStyle>
			<width>5.735903217334275</width>
			<color>FFff6c93</color>
		</LineStyle>
	</Style>
	<Style id="branch16_part3_style">
		<LineStyle>
			<width>5.736489699713537</width>
			<color>FFff6c93</color>
		</LineStyle>
	</Style>
	<Style id="branch16_part4_style">
		<LineStyle>
			<width>5.737076182092799</width>
			<color>FFff6c93</color>
		</LineStyle>
	</Style>
	<Style id="branch16_part5_style">
		<LineStyle>
			<width>5.737662664472061</width>
			<color>FFff6c93</color>
		</LineStyle>
	</Style>
	<Style id="branch16_part6_style">
		<LineStyle>
			<width>5.738249146851322</width>
			<color>FFff6c93</color>
		</LineStyle>
	</Style>
	<Style id="branch16_part7_style">
		<LineStyle>
			<width>5.738835629230585</width>
			<color>FFff6c93</color>
		</LineStyle>
	</Style>
	<Style id="branch16_part8_style">
		<LineStyle>
			<width>5.739422111609846</width>
			<color>FFff6c93</color>
		</LineStyle>
	</Style>
	<Style id="branch16_part9_style">
		<LineStyle>
			<width>5.740008593989108</width>
			<color>FFff6c93</color>
		</LineStyle>
	</Style>
	<Style id="branch16_part10_style">
		<LineStyle>
			<width>5.74059507636837</width>
			<color>FFff6c93</color>
		</LineStyle>
	</Style>
	<Style id="branch16_part11_style">
		<LineStyle>
			<width>5.741181558747632</width>
			<color>FFff6c93</color>
		</LineStyle>
	</Style>
	<Style id="branch16_part12_style">
		<LineStyle>
			<width>5.741768041126894</width>
			<color>FFff6c93</color>
		</LineStyle>
	</Style>
	<Style id="branch16_part13_style">
		<LineStyle>
			<width>5.742354523506156</width>
			<color>FFff6c93</color>
		</LineStyle>
	</Style>
	<Style id="branch16_part14_style">
		<LineStyle>
			<width>5.7429410058854184</width>
			<color>FFff6c93</color>
		</LineStyle>
	</Style>
	<Style id="branch16_part15_style">
		<LineStyle>
			<width>5.7435274882646805</width>
			<color>FFff6c93</color>
		</LineStyle>
	</Style>
	<Style id="branch16_part16_style">
		<LineStyle>
			<width>5.744113970643942</width>
			<color>FFff6c93</color>
		</LineStyle>
	</Style>
	<Style id="branch16_part17_style">
		<LineStyle>
			<width>5.744700453023205</width>
			<color>FFff6c93</color>
		</LineStyle>
	</Style>
	<Style id="branch16_part18_style">
		<LineStyle>
			<width>5.745286935402466</width>
			<color>FFff6c93</color>
		</LineStyle>
	</Style>
	<Style id="branch16_part19_style">
		<LineStyle>
			<width>5.745873417781729</width>
			<color>FFff6c93</color>
		</LineStyle>
	</Style>
	<Style id="branch16_part20_style">
		<LineStyle>
			<width>5.74645990016099</width>
			<color>FFff6c93</color>
		</LineStyle>
	</Style>
	<Style id="branch16_part21_style">
		<LineStyle>
			<width>5.747046382540251</width>
			<color>FFff6c93</color>
		</LineStyle>
	</Style>
	<Style id="branch16_part22_style">
		<LineStyle>
			<width>5.747632864919514</width>
			<color>FFff6c93</color>
		</LineStyle>
	</Style>
	<Style id="branch16_part23_style">
		<LineStyle>
			<width>5.748219347298775</width>
			<color>FFff6c93</color>
		</LineStyle>
	</Style>
	<Style id="branch16_part24_style">
		<LineStyle>
			<width>5.748805829678038</width>
			<color>FFff6c93</color>
		</LineStyle>
	</Style>
	<Style id="branch16_part25_style">
		<LineStyle>
			<width>5.749392312057299</width>
			<color>FFff6c93</color>
		</LineStyle>
	</Style>
	<Style id="branch16_part26_style">
		<LineStyle>
			<width>5.7499787944365615</width>
			<color>FFff6c93</color>
		</LineStyle>
	</Style>
	<Style id="branch16_part27_style">
		<LineStyle>
			<width>5.7505652768158235</width>
			<color>FFff6c93</color>
		</LineStyle>
	</Style>
	<Style id="branch16_part28_style">
		<LineStyle>
			<width>5.751151759195086</width>
			<color>FFff6c93</color>
		</LineStyle>
	</Style>
	<Style id="branch16_part29_style">
		<LineStyle>
			<width>5.751738241574348</width>
			<color>FFff6c93</color>
		</LineStyle>
	</Style>
	<Style id="branch16_part30_style">
		<LineStyle>
			<width>5.75232472395361</width>
			<color>FFff6c93</color>
		</LineStyle>
	</Style>
	<Style id="branch16_part31_style">
		<LineStyle>
			<width>5.752911206332872</width>
			<color>FFff6c93</color>
		</LineStyle>
	</Style>
	<Style id="branch16_part32_style">
		<LineStyle>
			<width>5.753497688712134</width>
			<color>FFff6d92</color>
		</LineStyle>
	</Style>
	<Style id="branch16_part33_style">
		<LineStyle>
			<width>5.754084171091395</width>
			<color>FFff6d92</color>
		</LineStyle>
	</Style>
	<Style id="branch16_part34_style">
		<LineStyle>
			<width>5.754670653470658</width>
			<color>FFff6d92</color>
		</LineStyle>
	</Style>
	<Style id="branch16_part35_style">
		<LineStyle>
			<width>5.755257135849919</width>
			<color>FFff6d92</color>
		</LineStyle>
	</Style>
	<Style id="branch16_part36_style">
		<LineStyle>
			<width>5.755843618229181</width>
			<color>FFff6d92</color>
		</LineStyle>
	</Style>
	<Style id="branch16_part37_style">
		<LineStyle>
			<width>5.756430100608443</width>
			<color>FFff6d92</color>
		</LineStyle>
	</Style>
	<Style id="branch16_part38_style">
		<LineStyle>
			<width>5.7570165829877045</width>
			<color>FFff6d92</color>
		</LineStyle>
	</Style>
	<Style id="branch16_part39_style">
		<LineStyle>
			<width>5.757603065366967</width>
			<color>FFff6d92</color>
		</LineStyle>
	</Style>
	<Style id="branch16_part40_style">
		<LineStyle>
			<width>5.758189547746229</width>
			<color>FFff6d92</color>
		</LineStyle>
	</Style>
	<Style id="branch16_part41_style">
		<LineStyle>
			<width>5.758776030125491</width>
			<color>FFff6d92</color>
		</LineStyle>
	</Style>
	<Style id="branch16_part42_style">
		<LineStyle>
			<width>5.759362512504753</width>
			<color>FFff6d92</color>
		</LineStyle>
	</Style>
	<Style id="branch16_part43_style">
		<LineStyle>
			<width>5.759948994884015</width>
			<color>FFff6d92</color>
		</LineStyle>
	</Style>
	<Style id="branch16_part44_style">
		<LineStyle>
			<width>5.760535477263277</width>
			<color>FFff6d92</color>
		</LineStyle>
	</Style>
	<Style id="branch16_part45_style">
		<LineStyle>
			<width>5.761121959642539</width>
			<color>FFff6d92</color>
		</LineStyle>
	</Style>
	<Style id="branch16_part46_style">
		<LineStyle>
			<width>5.761708442021801</width>
			<color>FFff6d92</color>
		</LineStyle>
	</Style>
	<Style id="branch16_part47_style">
		<LineStyle>
			<width>5.762294924401063</width>
			<color>FFff6d92</color>
		</LineStyle>
	</Style>
	<Style id="branch16_part48_style">
		<LineStyle>
			<width>5.762881406780325</width>
			<color>FFff6d92</color>
		</LineStyle>
	</Style>
	<Style id="branch16_part49_style">
		<LineStyle>
			<width>5.763467889159587</width>
			<color>FFff6d92</color>
		</LineStyle>
	</Style>
	<Style id="branch16_part50_style">
		<LineStyle>
			<width>5.764054371538848</width>
			<color>FFff6d92</color>
		</LineStyle>
	</Style>
	<Style id="branch20_part1_style">
		<LineStyle>
			<width>5.171135194976129</width>
			<color>FFff5da2</color>
		</LineStyle>
	</Style>
	<Style id="branch20_part2_style">
		<LineStyle>
			<width>5.188743418997904</width>
			<color>FFff5da2</color>
		</LineStyle>
	</Style>
	<Style id="branch20_part3_style">
		<LineStyle>
			<width>5.206351643019676</width>
			<color>FFff5da2</color>
		</LineStyle>
	</Style>
	<Style id="branch20_part4_style">
		<LineStyle>
			<width>5.223959867041449</width>
			<color>FFff5da2</color>
		</LineStyle>
	</Style>
	<Style id="branch20_part5_style">
		<LineStyle>
			<width>5.241568091063222</width>
			<color>FFff5da2</color>
		</LineStyle>
	</Style>
	<Style id="branch20_part6_style">
		<LineStyle>
			<width>5.259176315084995</width>
			<color>FFff5da2</color>
		</LineStyle>
	</Style>
	<Style id="branch20_part7_style">
		<LineStyle>
			<width>5.276784539106768</width>
			<color>FFff5ea1</color>
		</LineStyle>
	</Style>
	<Style id="branch20_part8_style">
		<LineStyle>
			<width>5.294392763128542</width>
			<color>FFff5ea1</color>
		</LineStyle>
	</Style>
	<Style id="branch20_part9_style">
		<LineStyle>
			<width>5.312000987150315</width>
			<color>FFff5ea1</color>
		</LineStyle>
	</Style>
	<Style id="branch20_part10_style">
		<LineStyle>
			<width>5.329609211172087</width>
			<color>FFff5ea1</color>
		</LineStyle>
	</Style>
	<Style id="branch20_part11_style">
		<LineStyle>
			<width>5.34721743519386</width>
			<color>FFff5ea1</color>
		</LineStyle>
	</Style>
	<Style id="branch20_part12_style">
		<LineStyle>
			<width>5.364825659215634</width>
			<color>FFff5ea1</color>
		</LineStyle>
	</Style>
	<Style id="branch20_part13_style">
		<LineStyle>
			<width>5.382433883237407</width>
			<color>FFff5fa0</color>
		</LineStyle>
	</Style>
	<Style id="branch20_part14_style">
		<LineStyle>
			<width>5.40004210725918</width>
			<color>FFff5fa0</color>
		</LineStyle>
	</Style>
	<Style id="branch20_part15_style">
		<LineStyle>
			<width>5.417650331280953</width>
			<color>FFff5fa0</color>
		</LineStyle>
	</Style>
	<Style id="branch20_part16_style">
		<LineStyle>
			<width>5.435258555302726</width>
			<color>FFff5fa0</color>
		</LineStyle>
	</Style>
	<Style id="branch20_part17_style">
		<LineStyle>
			<width>5.4528667793244985</width>
			<color>FFff5fa0</color>
		</LineStyle>
	</Style>
	<Style id="branch20_part18_style">
		<LineStyle>
			<width>5.470475003346272</width>
			<color>FFff5fa0</color>
		</LineStyle>
	</Style>
	<Style id="branch20_part19_style">
		<LineStyle>
			<width>5.488083227368045</width>
			<color>FFff609f</color>
		</LineStyle>
	</Style>
	<Style id="branch20_part20_style">
		<LineStyle>
			<width>5.5056914513898185</width>
			<color>FFff609f</color>
		</LineStyle>
	</Style>
	<Style id="branch20_part21_style">
		<LineStyle>
			<width>5.523299675411591</width>
			<color>FFff609f</color>
		</LineStyle>
	</Style>
	<Style id="branch20_part22_style">
		<LineStyle>
			<width>5.540907899433364</width>
			<color>FFff609f</color>
		</LineStyle>
	</Style>
	<Style id="branch20_part23_style">
		<LineStyle>
			<width>5.558516123455138</width>
			<color>FFff609f</color>
		</LineStyle>
	</Style>
	<Style id="branch20_part24_style">
		<LineStyle>
			<width>5.57612434747691</width>
			<color>FFff609f</color>
		</LineStyle>
	</Style>
	<Style id="branch20_part25_style">
		<LineStyle>
			<width>5.593732571498683</width>
			<color>FFff609f</color>
		</LineStyle>
	</Style>
	<Style id="branch20_part26_style">
		<LineStyle>
			<width>5.611340795520457</width>
			<color>FFff619e</color>
		</LineStyle>
	</Style>
	<Style id="branch20_part27_style">
		<LineStyle>
			<width>5.62894901954223</width>
			<color>FFff619e</color>
		</LineStyle>
	</Style>
	<Style id="branch20_part28_style">
		<LineStyle>
			<width>5.646557243564003</width>
			<color>FFff619e</color>
		</LineStyle>
	</Style>
	<Style id="branch20_part29_style">
		<LineStyle>
			<width>5.664165467585776</width>
			<color>FFff619e</color>
		</LineStyle>
	</Style>
	<Style id="branch20_part30_style">
		<LineStyle>
			<width>5.681773691607549</width>
			<color>FFff619e</color>
		</LineStyle>
	</Style>
	<Style id="branch20_part31_style">
		<LineStyle>
			<width>5.699381915629322</width>
			<color>FFff619e</color>
		</LineStyle>
	</Style>
	<Style id="branch20_part32_style">
		<LineStyle>
			<width>5.716990139651095</width>
			<color>FFff629d</color>
		</LineStyle>
	</Style>
	<Style id="branch20_part33_style">
		<LineStyle>
			<width>5.734598363672869</width>
			<color>FFff629d</color>
		</LineStyle>
	</Style>
	<Style id="branch20_part34_style">
		<LineStyle>
			<width>5.7522065876946415</width>
			<color>FFff629d</color>
		</LineStyle>
	</Style>
	<Style id="branch20_part35_style">
		<LineStyle>
			<width>5.769814811716414</width>
			<color>FFff629d</color>
		</LineStyle>
	</Style>
	<Style id="branch20_part36_style">
		<LineStyle>
			<width>5.787423035738188</width>
			<color>FFff629d</color>
		</LineStyle>
	</Style>
	<Style id="branch20_part37_style">
		<LineStyle>
			<width>5.805031259759961</width>
			<color>FFff629d</color>
		</LineStyle>
	</Style>
	<Style id="branch20_part38_style">
		<LineStyle>
			<width>5.8226394837817335</width>
			<color>FFff639c</color>
		</LineStyle>
	</Style>
	<Style id="branch20_part39_style">
		<LineStyle>
			<width>5.840247707803507</width>
			<color>FFff639c</color>
		</LineStyle>
	</Style>
	<Style id="branch20_part40_style">
		<LineStyle>
			<width>5.85785593182528</width>
			<color>FFff639c</color>
		</LineStyle>
	</Style>
	<Style id="branch20_part41_style">
		<LineStyle>
			<width>5.875464155847053</width>
			<color>FFff639c</color>
		</LineStyle>
	</Style>
	<Style id="branch20_part42_style">
		<LineStyle>
			<width>5.893072379868826</width>
			<color>FFff639c</color>
		</LineStyle>
	</Style>
	<Style id="branch20_part43_style">
		<LineStyle>
			<width>5.910680603890599</width>
			<color>FFff639c</color>
		</LineStyle>
	</Style>
	<Style id="branch20_part44_style">
		<LineStyle>
			<width>5.928288827912372</width>
			<color>FFff639c</color>
		</LineStyle>
	</Style>
	<Style id="branch20_part45_style">
		<LineStyle>
			<width>5.945897051934145</width>
			<color>FFff649b</color>
		</LineStyle>
	</Style>
	<Style id="branch20_part46_style">
		<LineStyle>
			<width>5.963505275955919</width>
			<color>FFff649b</color>
		</LineStyle>
	</Style>
	<Style id="branch20_part47_style">
		<LineStyle>
			<width>5.981113499977692</width>
			<color>FFff649b</color>
		</LineStyle>
	</Style>
	<Style id="branch20_part48_style">
		<LineStyle>
			<width>5.998721723999465</width>
			<color>FFff649b</color>
		</LineStyle>
	</Style>
	<Style id="branch20_part49_style">
		<LineStyle>
			<width>6.016329948021237</width>
			<color>FFff649b</color>
		</LineStyle>
	</Style>
	<Style id="branch20_part50_style">
		<LineStyle>
			<width>6.033938172043011</width>
			<color>FFff649b</color>
		</LineStyle>
	</Style>
	<Style id="branch30_part1_style">
		<LineStyle>
			<width>6.985335832206392</width>
			<color>FFff39c6</color>
		</LineStyle>
	</Style>
	<Style id="branch30_part2_style">
		<LineStyle>
			<width>6.985173759159803</width>
			<color>FFff39c6</color>
		</LineStyle>
	</Style>
	<Style id="branch30_part3_style">
		<LineStyle>
			<width>6.985011686113213</width>
			<color>FFff39c6</color>
		</LineStyle>
	</Style>
	<Style id="branch30_part4_style">
		<LineStyle>
			<width>6.984849613066625</width>
			<color>FFff3ac5</color>
		</LineStyle>
	</Style>
	<Style id="branch30_part5_style">
		<LineStyle>
			<width>6.984687540020036</width>
			<color>FFff3ac5</color>
		</LineStyle>
	</Style>
	<Style id="branch30_part6_style">
		<LineStyle>
			<width>6.984525466973447</width>
			<color>FFff3ac5</color>
		</LineStyle>
	</Style>
	<Style id="branch30_part7_style">
		<LineStyle>
			<width>6.9843633939268575</width>
			<color>FFff3ac5</color>
		</LineStyle>
	</Style>
	<Style id="branch30_part8_style">
		<LineStyle>
			<width>6.984201320880269</width>
			<color>FFff3ac5</color>
		</LineStyle>
	</Style>
	<Style id="branch30_part9_style">
		<LineStyle>
			<width>6.98403924783368</width>
			<color>FFff3ac5</color>
		</LineStyle>
	</Style>
	<Style id="branch30_part10_style">
		<LineStyle>
			<width>6.983877174787091</width>
			<color>FFff3ac5</color>
		</LineStyle>
	</Style>
	<Style id="branch30_part11_style">
		<LineStyle>
			<width>6.9837151017405015</width>
			<color>FFff3ac5</color>
		</LineStyle>
	</Style>
	<Style id="branch30_part12_style">
		<LineStyle>
			<width>6.983553028693913</width>
			<color>FFff3bc4</color>
		</LineStyle>
	</Style>
	<Style id="branch30_part13_style">
		<LineStyle>
			<width>6.983390955647324</width>
			<color>FFff3bc4</color>
		</LineStyle>
	</Style>
	<Style id="branch30_part14_style">
		<LineStyle>
			<width>6.983228882600735</width>
			<color>FFff3bc4</color>
		</LineStyle>
	</Style>
	<Style id="branch30_part15_style">
		<LineStyle>
			<width>6.9830668095541455</width>
			<color>FFff3bc4</color>
		</LineStyle>
	</Style>
	<Style id="branch30_part16_style">
		<LineStyle>
			<width>6.982904736507557</width>
			<color>FFff3bc4</color>
		</LineStyle>
	</Style>
	<Style id="branch30_part17_style">
		<LineStyle>
			<width>6.982742663460968</width>
			<color>FFff3bc4</color>
		</LineStyle>
	</Style>
	<Style id="branch30_part18_style">
		<LineStyle>
			<width>6.982580590414379</width>
			<color>FFff3bc4</color>
		</LineStyle>
	</Style>
	<Style id="branch30_part19_style">
		<LineStyle>
			<width>6.9824185173677895</width>
			<color>FFff3bc4</color>
		</LineStyle>
	</Style>
	<Style id="branch30_part20_style">
		<LineStyle>
			<width>6.982256444321201</width>
			<color>FFff3cc3</color>
		</LineStyle>
	</Style>
	<Style id="branch30_part21_style">
		<LineStyle>
			<width>6.982094371274612</width>
			<color>FFff3cc3</color>
		</LineStyle>
	</Style>
	<Style id="branch30_part22_style">
		<LineStyle>
			<width>6.981932298228023</width>
			<color>FFff3cc3</color>
		</LineStyle>
	</Style>
	<Style id="branch30_part23_style">
		<LineStyle>
			<width>6.9817702251814335</width>
			<color>FFff3cc3</color>
		</LineStyle>
	</Style>
	<Style id="branch30_part24_style">
		<LineStyle>
			<width>6.981608152134845</width>
			<color>FFff3cc3</color>
		</LineStyle>
	</Style>
	<Style id="branch30_part25_style">
		<LineStyle>
			<width>6.981446079088256</width>
			<color>FFff3cc3</color>
		</LineStyle>
	</Style>
	<Style id="branch30_part26_style">
		<LineStyle>
			<width>6.981284006041667</width>
			<color>FFff3cc3</color>
		</LineStyle>
	</Style>
	<Style id="branch30_part27_style">
		<LineStyle>
			<width>6.981121932995078</width>
			<color>FFff3cc3</color>
		</LineStyle>
	</Style>
	<Style id="branch30_part28_style">
		<LineStyle>
			<width>6.98095985994849</width>
			<color>FFff3cc3</color>
		</LineStyle>
	</Style>
	<Style id="branch30_part29_style">
		<LineStyle>
			<width>6.980797786901901</width>
			<color>FFff3dc2</color>
		</LineStyle>
	</Style>
	<Style id="branch30_part30_style">
		<LineStyle>
			<width>6.980635713855311</width>
			<color>FFff3dc2</color>
		</LineStyle>
	</Style>
	<Style id="branch30_part31_style">
		<LineStyle>
			<width>6.9804736408087225</width>
			<color>FFff3dc2</color>
		</LineStyle>
	</Style>
	<Style id="branch30_part32_style">
		<LineStyle>
			<width>6.980311567762134</width>
			<color>FFff3dc2</color>
		</LineStyle>
	</Style>
	<Style id="branch30_part33_style">
		<LineStyle>
			<width>6.980149494715544</width>
			<color>FFff3dc2</color>
		</LineStyle>
	</Style>
	<Style id="branch30_part34_style">
		<LineStyle>
			<width>6.979987421668955</width>
			<color>FFff3dc2</color>
		</LineStyle>
	</Style>
	<Style id="branch30_part35_style">
		<LineStyle>
			<width>6.9798253486223665</width>
			<color>FFff3dc2</color>
		</LineStyle>
	</Style>
	<Style id="branch30_part36_style">
		<LineStyle>
			<width>6.979663275575778</width>
			<color>FFff3dc2</color>
		</LineStyle>
	</Style>
	<Style id="branch30_part37_style">
		<LineStyle>
			<width>6.979501202529189</width>
			<color>FFff3ec1</color>
		</LineStyle>
	</Style>
	<Style id="branch30_part38_style">
		<LineStyle>
			<width>6.979339129482599</width>
			<color>FFff3ec1</color>
		</LineStyle>
	</Style>
	<Style id="branch30_part39_style">
		<LineStyle>
			<width>6.9791770564360105</width>
			<color>FFff3ec1</color>
		</LineStyle>
	</Style>
	<Style id="branch30_part40_style">
		<LineStyle>
			<width>6.979014983389422</width>
			<color>FFff3ec1</color>
		</LineStyle>
	</Style>
	<Style id="branch30_part41_style">
		<LineStyle>
			<width>6.978852910342832</width>
			<color>FFff3ec1</color>
		</LineStyle>
	</Style>
	<Style id="branch30_part42_style">
		<LineStyle>
			<width>6.978690837296243</width>
			<color>FFff3ec1</color>
		</LineStyle>
	</Style>
	<Style id="branch30_part43_style">
		<LineStyle>
			<width>6.9785287642496545</width>
			<color>FFff3ec1</color>
		</LineStyle>
	</Style>
	<Style id="branch30_part44_style">
		<LineStyle>
			<width>6.978366691203066</width>
			<color>FFff3ec1</color>
		</LineStyle>
	</Style>
	<Style id="branch30_part45_style">
		<LineStyle>
			<width>6.978204618156477</width>
			<color>FFff3fc0</color>
		</LineStyle>
	</Style>
	<Style id="branch30_part46_style">
		<LineStyle>
			<width>6.978042545109887</width>
			<color>FFff3fc0</color>
		</LineStyle>
	</Style>
	<Style id="branch30_part47_style">
		<LineStyle>
			<width>6.9778804720632985</width>
			<color>FFff3fc0</color>
		</LineStyle>
	</Style>
	<Style id="branch30_part48_style">
		<LineStyle>
			<width>6.97771839901671</width>
			<color>FFff3fc0</color>
		</LineStyle>
	</Style>
	<Style id="branch30_part49_style">
		<LineStyle>
			<width>6.97755632597012</width>
			<color>FFff3fc0</color>
		</LineStyle>
	</Style>
	<Style id="branch30_part50_style">
		<LineStyle>
			<width>6.977394252923531</width>
			<color>FFff3fc0</color>
		</LineStyle>
	</Style>
	<Style id="branch31_part1_style">
		<LineStyle>
			<width>6.911779007697882</width>
			<color>FFff3fc0</color>
		</LineStyle>
	</Style>
	<Style id="branch31_part2_style">
		<LineStyle>
			<width>6.913283474994924</width>
			<color>FFff3fc0</color>
		</LineStyle>
	</Style>
	<Style id="branch31_part3_style">
		<LineStyle>
			<width>6.914787942291968</width>
			<color>FFff3fc0</color>
		</LineStyle>
	</Style>
	<Style id="branch31_part4_style">
		<LineStyle>
			<width>6.91629240958901</width>
			<color>FFff3fc0</color>
		</LineStyle>
	</Style>
	<Style id="branch31_part5_style">
		<LineStyle>
			<width>6.917796876886053</width>
			<color>FFff40bf</color>
		</LineStyle>
	</Style>
	<Style id="branch31_part6_style">
		<LineStyle>
			<width>6.919301344183095</width>
			<color>FFff40bf</color>
		</LineStyle>
	</Style>
	<Style id="branch31_part7_style">
		<LineStyle>
			<width>6.920805811480139</width>
			<color>FFff40bf</color>
		</LineStyle>
	</Style>
	<Style id="branch31_part8_style">
		<LineStyle>
			<width>6.922310278777181</width>
			<color>FFff40bf</color>
		</LineStyle>
	</Style>
	<Style id="branch31_part9_style">
		<LineStyle>
			<width>6.923814746074225</width>
			<color>FFff40bf</color>
		</LineStyle>
	</Style>
	<Style id="branch31_part10_style">
		<LineStyle>
			<width>6.925319213371267</width>
			<color>FFff40bf</color>
		</LineStyle>
	</Style>
	<Style id="branch31_part11_style">
		<LineStyle>
			<width>6.92682368066831</width>
			<color>FFff40bf</color>
		</LineStyle>
	</Style>
	<Style id="branch31_part12_style">
		<LineStyle>
			<width>6.9283281479653525</width>
			<color>FFff40bf</color>
		</LineStyle>
	</Style>
	<Style id="branch31_part13_style">
		<LineStyle>
			<width>6.929832615262396</width>
			<color>FFff40bf</color>
		</LineStyle>
	</Style>
	<Style id="branch31_part14_style">
		<LineStyle>
			<width>6.9313370825594385</width>
			<color>FFff40bf</color>
		</LineStyle>
	</Style>
	<Style id="branch31_part15_style">
		<LineStyle>
			<width>6.932841549856482</width>
			<color>FFff40bf</color>
		</LineStyle>
	</Style>
	<Style id="branch31_part16_style">
		<LineStyle>
			<width>6.9343460171535245</width>
			<color>FFff40bf</color>
		</LineStyle>
	</Style>
	<Style id="branch31_part17_style">
		<LineStyle>
			<width>6.935850484450567</width>
			<color>FFff40bf</color>
		</LineStyle>
	</Style>
	<Style id="branch31_part18_style">
		<LineStyle>
			<width>6.93735495174761</width>
			<color>FFff41be</color>
		</LineStyle>
	</Style>
	<Style id="branch31_part19_style">
		<LineStyle>
			<width>6.938859419044653</width>
			<color>FFff41be</color>
		</LineStyle>
	</Style>
	<Style id="branch31_part20_style">
		<LineStyle>
			<width>6.940363886341696</width>
			<color>FFff41be</color>
		</LineStyle>
	</Style>
	<Style id="branch31_part21_style">
		<LineStyle>
			<width>6.941868353638738</width>
			<color>FFff41be</color>
		</LineStyle>
	</Style>
	<Style id="branch31_part22_style">
		<LineStyle>
			<width>6.943372820935782</width>
			<color>FFff41be</color>
		</LineStyle>
	</Style>
	<Style id="branch31_part23_style">
		<LineStyle>
			<width>6.944877288232824</width>
			<color>FFff41be</color>
		</LineStyle>
	</Style>
	<Style id="branch31_part24_style">
		<LineStyle>
			<width>6.946381755529867</width>
			<color>FFff41be</color>
		</LineStyle>
	</Style>
	<Style id="branch31_part25_style">
		<LineStyle>
			<width>6.947886222826909</width>
			<color>FFff41be</color>
		</LineStyle>
	</Style>
	<Style id="branch31_part26_style">
		<LineStyle>
			<width>6.949390690123953</width>
			<color>FFff41be</color>
		</LineStyle>
	</Style>
	<Style id="branch31_part27_style">
		<LineStyle>
			<width>6.950895157420995</width>
			<color>FFff41be</color>
		</LineStyle>
	</Style>
	<Style id="branch31_part28_style">
		<LineStyle>
			<width>6.952399624718038</width>
			<color>FFff41be</color>
		</LineStyle>
	</Style>
	<Style id="branch31_part29_style">
		<LineStyle>
			<width>6.953904092015081</width>
			<color>FFff41be</color>
		</LineStyle>
	</Style>
	<Style id="branch31_part30_style">
		<LineStyle>
			<width>6.955408559312124</width>
			<color>FFff41be</color>
		</LineStyle>
	</Style>
	<Style id="branch31_part31_style">
		<LineStyle>
			<width>6.9569130266091666</width>
			<color>FFff42bd</color>
		</LineStyle>
	</Style>
	<Style id="branch31_part32_style">
		<LineStyle>
			<width>6.95841749390621</width>
			<color>FFff42bd</color>
		</LineStyle>
	</Style>
	<Style id="branch31_part33_style">
		<LineStyle>
			<width>6.959921961203253</width>
			<color>FFff42bd</color>
		</LineStyle>
	</Style>
	<Style id="branch31_part34_style">
		<LineStyle>
			<width>6.961426428500295</width>
			<color>FFff42bd</color>
		</LineStyle>
	</Style>
	<Style id="branch31_part35_style">
		<LineStyle>
			<width>6.962930895797339</width>
			<color>FFff42bd</color>
		</LineStyle>
	</Style>
	<Style id="branch31_part36_style">
		<LineStyle>
			<width>6.964435363094381</width>
			<color>FFff42bd</color>
		</LineStyle>
	</Style>
	<Style id="branch31_part37_style">
		<LineStyle>
			<width>6.965939830391424</width>
			<color>FFff42bd</color>
		</LineStyle>
	</Style>
	<Style id="branch31_part38_style">
		<LineStyle>
			<width>6.967444297688466</width>
			<color>FFff42bd</color>
		</LineStyle>
	</Style>
	<Style id="branch31_part39_style">
		<LineStyle>
			<width>6.96894876498551</width>
			<color>FFff42bd</color>
		</LineStyle>
	</Style>
	<Style id="branch31_part40_style">
		<LineStyle>
			<width>6.970453232282552</width>
			<color>FFff42bd</color>
		</LineStyle>
	</Style>
	<Style id="branch31_part41_style">
		<LineStyle>
			<width>6.971957699579595</width>
			<color>FFff42bd</color>
		</LineStyle>
	</Style>
	<Style id="branch31_part42_style">
		<LineStyle>
			<width>6.973462166876638</width>
			<color>FFff42bd</color>
		</LineStyle>
	</Style>
	<Style id="branch31_part43_style">
		<LineStyle>
			<width>6.974966634173681</width>
			<color>FFff42bd</color>
		</LineStyle>
	</Style>
	<Style id="branch31_part44_style">
		<LineStyle>
			<width>6.9764711014707235</width>
			<color>FFff43bc</color>
		</LineStyle>
	</Style>
	<Style id="branch31_part45_style">
		<LineStyle>
			<width>6.977975568767766</width>
			<color>FFff43bc</color>
		</LineStyle>
	</Style>
	<Style id="branch31_part46_style">
		<LineStyle>
			<width>6.9794800360648095</width>
			<color>FFff43bc</color>
		</LineStyle>
	</Style>
	<Style id="branch31_part47_style">
		<LineStyle>
			<width>6.980984503361852</width>
			<color>FFff43bc</color>
		</LineStyle>
	</Style>
	<Style id="branch31_part48_style">
		<LineStyle>
			<width>6.982488970658895</width>
			<color>FFff43bc</color>
		</LineStyle>
	</Style>
	<Style id="branch31_part49_style">
		<LineStyle>
			<width>6.983993437955938</width>
			<color>FFff43bc</color>
		</LineStyle>
	</Style>
	<Style id="branch31_part50_style">
		<LineStyle>
			<width>6.985497905252981</width>
			<color>FFff43bc</color>
		</LineStyle>
	</Style>
	<Style id="branch39_part1_style">
		<LineStyle>
			<width>6.450497677111097</width>
			<color>FFff47b8</color>
		</LineStyle>
	</Style>
	<Style id="branch39_part2_style">
		<LineStyle>
			<width>6.455195896227615</width>
			<color>FFff48b7</color>
		</LineStyle>
	</Style>
	<Style id="branch39_part3_style">
		<LineStyle>
			<width>6.459894115344133</width>
			<color>FFff48b7</color>
		</LineStyle>
	</Style>
	<Style id="branch39_part4_style">
		<LineStyle>
			<width>6.46459233446065</width>
			<color>FFff48b7</color>
		</LineStyle>
	</Style>
	<Style id="branch39_part5_style">
		<LineStyle>
			<width>6.469290553577167</width>
			<color>FFff49b6</color>
		</LineStyle>
	</Style>
	<Style id="branch39_part6_style">
		<LineStyle>
			<width>6.473988772693685</width>
			<color>FFff49b6</color>
		</LineStyle>
	</Style>
	<Style id="branch39_part7_style">
		<LineStyle>
			<width>6.478686991810203</width>
			<color>FFff49b6</color>
		</LineStyle>
	</Style>
	<Style id="branch39_part8_style">
		<LineStyle>
			<width>6.48338521092672</width>
			<color>FFff4ab5</color>
		</LineStyle>
	</Style>
	<Style id="branch39_part9_style">
		<LineStyle>
			<width>6.488083430043238</width>
			<color>FFff4ab5</color>
		</LineStyle>
	</Style>
	<Style id="branch39_part10_style">
		<LineStyle>
			<width>6.492781649159755</width>
			<color>FFff4ab5</color>
		</LineStyle>
	</Style>
	<Style id="branch39_part11_style">
		<LineStyle>
			<width>6.497479868276272</width>
			<color>FFff4bb4</color>
		</LineStyle>
	</Style>
	<Style id="branch39_part12_style">
		<LineStyle>
			<width>6.502178087392791</width>
			<color>FFff4bb4</color>
		</LineStyle>
	</Style>
	<Style id="branch39_part13_style">
		<LineStyle>
			<width>6.506876306509308</width>
			<color>FFff4bb4</color>
		</LineStyle>
	</Style>
	<Style id="branch39_part14_style">
		<LineStyle>
			<width>6.511574525625825</width>
			<color>FFff4cb3</color>
		</LineStyle>
	</Style>
	<Style id="branch39_part15_style">
		<LineStyle>
			<width>6.516272744742343</width>
			<color>FFff4cb3</color>
		</LineStyle>
	</Style>
	<Style id="branch39_part16_style">
		<LineStyle>
			<width>6.52097096385886</width>
			<color>FFff4cb3</color>
		</LineStyle>
	</Style>
	<Style id="branch39_part17_style">
		<LineStyle>
			<width>6.525669182975378</width>
			<color>FFff4db2</color>
		</LineStyle>
	</Style>
	<Style id="branch39_part18_style">
		<LineStyle>
			<width>6.530367402091896</width>
			<color>FFff4db2</color>
		</LineStyle>
	</Style>
	<Style id="branch39_part19_style">
		<LineStyle>
			<width>6.535065621208413</width>
			<color>FFff4db2</color>
		</LineStyle>
	</Style>
	<Style id="branch39_part20_style">
		<LineStyle>
			<width>6.53976384032493</width>
			<color>FFff4eb1</color>
		</LineStyle>
	</Style>
	<Style id="branch39_part21_style">
		<LineStyle>
			<width>6.544462059441448</width>
			<color>FFff4eb1</color>
		</LineStyle>
	</Style>
	<Style id="branch39_part22_style">
		<LineStyle>
			<width>6.549160278557966</width>
			<color>FFff4eb1</color>
		</LineStyle>
	</Style>
	<Style id="branch39_part23_style">
		<LineStyle>
			<width>6.553858497674483</width>
			<color>FFff4fb0</color>
		</LineStyle>
	</Style>
	<Style id="branch39_part24_style">
		<LineStyle>
			<width>6.558556716791001</width>
			<color>FFff4fb0</color>
		</LineStyle>
	</Style>
	<Style id="branch39_part25_style">
		<LineStyle>
			<width>6.563254935907518</width>
			<color>FFff4fb0</color>
		</LineStyle>
	</Style>
	<Style id="branch39_part26_style">
		<LineStyle>
			<width>6.5679531550240355</width>
			<color>FFff50af</color>
		</LineStyle>
	</Style>
	<Style id="branch39_part27_style">
		<LineStyle>
			<width>6.572651374140554</width>
			<color>FFff50af</color>
		</LineStyle>
	</Style>
	<Style id="branch39_part28_style">
		<LineStyle>
			<width>6.577349593257071</width>
			<color>FFff50af</color>
		</LineStyle>
	</Style>
	<Style id="branch39_part29_style">
		<LineStyle>
			<width>6.582047812373588</width>
			<color>FFff51ae</color>
		</LineStyle>
	</Style>
	<Style id="branch39_part30_style">
		<LineStyle>
			<width>6.586746031490106</width>
			<color>FFff51ae</color>
		</LineStyle>
	</Style>
	<Style id="branch39_part31_style">
		<LineStyle>
			<width>6.5914442506066235</width>
			<color>FFff51ae</color>
		</LineStyle>
	</Style>
	<Style id="branch39_part32_style">
		<LineStyle>
			<width>6.596142469723142</width>
			<color>FFff51ae</color>
		</LineStyle>
	</Style>
	<Style id="branch39_part33_style">
		<LineStyle>
			<width>6.600840688839659</width>
			<color>FFff52ad</color>
		</LineStyle>
	</Style>
	<Style id="branch39_part34_style">
		<LineStyle>
			<width>6.605538907956176</width>
			<color>FFff52ad</color>
		</LineStyle>
	</Style>
	<Style id="branch39_part35_style">
		<LineStyle>
			<width>6.610237127072694</width>
			<color>FFff52ad</color>
		</LineStyle>
	</Style>
	<Style id="branch39_part36_style">
		<LineStyle>
			<width>6.6149353461892115</width>
			<color>FFff53ac</color>
		</LineStyle>
	</Style>
	<Style id="branch39_part37_style">
		<LineStyle>
			<width>6.619633565305729</width>
			<color>FFff53ac</color>
		</LineStyle>
	</Style>
	<Style id="branch39_part38_style">
		<LineStyle>
			<width>6.624331784422247</width>
			<color>FFff53ac</color>
		</LineStyle>
	</Style>
	<Style id="branch39_part39_style">
		<LineStyle>
			<width>6.629030003538764</width>
			<color>FFff54ab</color>
		</LineStyle>
	</Style>
	<Style id="branch39_part40_style">
		<LineStyle>
			<width>6.633728222655281</width>
			<color>FFff54ab</color>
		</LineStyle>
	</Style>
	<Style id="branch39_part41_style">
		<LineStyle>
			<width>6.6384264417717995</width>
			<color>FFff54ab</color>
		</LineStyle>
	</Style>
	<Style id="branch39_part42_style">
		<LineStyle>
			<width>6.643124660888317</width>
			<color>FFff55aa</color>
		</LineStyle>
	</Style>
	<Style id="branch39_part43_style">
		<LineStyle>
			<width>6.647822880004835</width>
			<color>FFff55aa</color>
		</LineStyle>
	</Style>
	<Style id="branch39_part44_style">
		<LineStyle>
			<width>6.652521099121352</width>
			<color>FFff55aa</color>
		</LineStyle>
	</Style>
	<Style id="branch39_part45_style">
		<LineStyle>
			<width>6.657219318237869</width>
			<color>FFff56a9</color>
		</LineStyle>
	</Style>
	<Style id="branch39_part46_style">
		<LineStyle>
			<width>6.6619175373543875</width>
			<color>FFff56a9</color>
		</LineStyle>
	</Style>
	<Style id="branch39_part47_style">
		<LineStyle>
			<width>6.666615756470905</width>
			<color>FFff56a9</color>
		</LineStyle>
	</Style>
	<Style id="branch39_part48_style">
		<LineStyle>
			<width>6.671313975587422</width>
			<color>FFff57a8</color>
		</LineStyle>
	</Style>
	<Style id="branch39_part49_style">
		<LineStyle>
			<width>6.67601219470394</width>
			<color>FFff57a8</color>
		</LineStyle>
	</Style>
	<Style id="branch39_part50_style">
		<LineStyle>
			<width>6.680710413820457</width>
			<color>FFff57a8</color>
		</LineStyle>
	</Style>
	<Style id="branch43_part1_style">
		<LineStyle>
			<width>6.630281020499906</width>
			<color>FFff21de</color>
		</LineStyle>
	</Style>
	<Style id="branch43_part2_style">
		<LineStyle>
			<width>6.633555430990367</width>
			<color>FFff21de</color>
		</LineStyle>
	</Style>
	<Style id="branch43_part3_style">
		<LineStyle>
			<width>6.63682984148083</width>
			<color>FFff22dd</color>
		</LineStyle>
	</Style>
	<Style id="branch43_part4_style">
		<LineStyle>
			<width>6.640104251971292</width>
			<color>FFff22dd</color>
		</LineStyle>
	</Style>
	<Style id="branch43_part5_style">
		<LineStyle>
			<width>6.643378662461755</width>
			<color>FFff22dd</color>
		</LineStyle>
	</Style>
	<Style id="branch43_part6_style">
		<LineStyle>
			<width>6.646653072952216</width>
			<color>FFff22dd</color>
		</LineStyle>
	</Style>
	<Style id="branch43_part7_style">
		<LineStyle>
			<width>6.649927483442679</width>
			<color>FFff22dd</color>
		</LineStyle>
	</Style>
	<Style id="branch43_part8_style">
		<LineStyle>
			<width>6.653201893933141</width>
			<color>FFff23dc</color>
		</LineStyle>
	</Style>
	<Style id="branch43_part9_style">
		<LineStyle>
			<width>6.656476304423603</width>
			<color>FFff23dc</color>
		</LineStyle>
	</Style>
	<Style id="branch43_part10_style">
		<LineStyle>
			<width>6.6597507149140664</width>
			<color>FFff23dc</color>
		</LineStyle>
	</Style>
	<Style id="branch43_part11_style">
		<LineStyle>
			<width>6.663025125404528</width>
			<color>FFff23dc</color>
		</LineStyle>
	</Style>
	<Style id="branch43_part12_style">
		<LineStyle>
			<width>6.66629953589499</width>
			<color>FFff23dc</color>
		</LineStyle>
	</Style>
	<Style id="branch43_part13_style">
		<LineStyle>
			<width>6.669573946385452</width>
			<color>FFff24db</color>
		</LineStyle>
	</Style>
	<Style id="branch43_part14_style">
		<LineStyle>
			<width>6.672848356875915</width>
			<color>FFff24db</color>
		</LineStyle>
	</Style>
	<Style id="branch43_part15_style">
		<LineStyle>
			<width>6.676122767366377</width>
			<color>FFff24db</color>
		</LineStyle>
	</Style>
	<Style id="branch43_part16_style">
		<LineStyle>
			<width>6.679397177856839</width>
			<color>FFff24db</color>
		</LineStyle>
	</Style>
	<Style id="branch43_part17_style">
		<LineStyle>
			<width>6.682671588347302</width>
			<color>FFff24db</color>
		</LineStyle>
	</Style>
	<Style id="branch43_part18_style">
		<LineStyle>
			<width>6.685945998837764</width>
			<color>FFff25da</color>
		</LineStyle>
	</Style>
	<Style id="branch43_part19_style">
		<LineStyle>
			<width>6.689220409328226</width>
			<color>FFff25da</color>
		</LineStyle>
	</Style>
	<Style id="branch43_part20_style">
		<LineStyle>
			<width>6.692494819818688</width>
			<color>FFff25da</color>
		</LineStyle>
	</Style>
	<Style id="branch43_part21_style">
		<LineStyle>
			<width>6.695769230309151</width>
			<color>FFff25da</color>
		</LineStyle>
	</Style>
	<Style id="branch43_part22_style">
		<LineStyle>
			<width>6.699043640799613</width>
			<color>FFff25da</color>
		</LineStyle>
	</Style>
	<Style id="branch43_part23_style">
		<LineStyle>
			<width>6.702318051290075</width>
			<color>FFff26d9</color>
		</LineStyle>
	</Style>
	<Style id="branch43_part24_style">
		<LineStyle>
			<width>6.705592461780538</width>
			<color>FFff26d9</color>
		</LineStyle>
	</Style>
	<Style id="branch43_part25_style">
		<LineStyle>
			<width>6.708866872271</width>
			<color>FFff26d9</color>
		</LineStyle>
	</Style>
	<Style id="branch43_part26_style">
		<LineStyle>
			<width>6.712141282761462</width>
			<color>FFff26d9</color>
		</LineStyle>
	</Style>
	<Style id="branch43_part27_style">
		<LineStyle>
			<width>6.7154156932519244</width>
			<color>FFff26d9</color>
		</LineStyle>
	</Style>
	<Style id="branch43_part28_style">
		<LineStyle>
			<width>6.718690103742387</width>
			<color>FFff27d8</color>
		</LineStyle>
	</Style>
	<Style id="branch43_part29_style">
		<LineStyle>
			<width>6.721964514232849</width>
			<color>FFff27d8</color>
		</LineStyle>
	</Style>
	<Style id="branch43_part30_style">
		<LineStyle>
			<width>6.725238924723311</width>
			<color>FFff27d8</color>
		</LineStyle>
	</Style>
	<Style id="branch43_part31_style">
		<LineStyle>
			<width>6.728513335213773</width>
			<color>FFff27d8</color>
		</LineStyle>
	</Style>
	<Style id="branch43_part32_style">
		<LineStyle>
			<width>6.731787745704236</width>
			<color>FFff27d8</color>
		</LineStyle>
	</Style>
	<Style id="branch43_part33_style">
		<LineStyle>
			<width>6.735062156194697</width>
			<color>FFff28d7</color>
		</LineStyle>
	</Style>
	<Style id="branch43_part34_style">
		<LineStyle>
			<width>6.7383365666851605</width>
			<color>FFff28d7</color>
		</LineStyle>
	</Style>
	<Style id="branch43_part35_style">
		<LineStyle>
			<width>6.741610977175623</width>
			<color>FFff28d7</color>
		</LineStyle>
	</Style>
	<Style id="branch43_part36_style">
		<LineStyle>
			<width>6.744885387666084</width>
			<color>FFff28d7</color>
		</LineStyle>
	</Style>
	<Style id="branch43_part37_style">
		<LineStyle>
			<width>6.748159798156547</width>
			<color>FFff28d7</color>
		</LineStyle>
	</Style>
	<Style id="branch43_part38_style">
		<LineStyle>
			<width>6.751434208647009</width>
			<color>FFff29d6</color>
		</LineStyle>
	</Style>
	<Style id="branch43_part39_style">
		<LineStyle>
			<width>6.754708619137472</width>
			<color>FFff29d6</color>
		</LineStyle>
	</Style>
	<Style id="branch43_part40_style">
		<LineStyle>
			<width>6.757983029627933</width>
			<color>FFff29d6</color>
		</LineStyle>
	</Style>
	<Style id="branch43_part41_style">
		<LineStyle>
			<width>6.761257440118396</width>
			<color>FFff29d6</color>
		</LineStyle>
	</Style>
	<Style id="branch43_part42_style">
		<LineStyle>
			<width>6.764531850608859</width>
			<color>FFff29d6</color>
		</LineStyle>
	</Style>
	<Style id="branch43_part43_style">
		<LineStyle>
			<width>6.76780626109932</width>
			<color>FFff2ad5</color>
		</LineStyle>
	</Style>
	<Style id="branch43_part44_style">
		<LineStyle>
			<width>6.771080671589783</width>
			<color>FFff2ad5</color>
		</LineStyle>
	</Style>
	<Style id="branch43_part45_style">
		<LineStyle>
			<width>6.774355082080245</width>
			<color>FFff2ad5</color>
		</LineStyle>
	</Style>
	<Style id="branch43_part46_style">
		<LineStyle>
			<width>6.777629492570707</width>
			<color>FFff2ad5</color>
		</LineStyle>
	</Style>
	<Style id="branch43_part47_style">
		<LineStyle>
			<width>6.780903903061169</width>
			<color>FFff2ad5</color>
		</LineStyle>
	</Style>
	<Style id="branch43_part48_style">
		<LineStyle>
			<width>6.784178313551632</width>
			<color>FFff2bd4</color>
		</LineStyle>
	</Style>
	<Style id="branch43_part49_style">
		<LineStyle>
			<width>6.787452724042094</width>
			<color>FFff2bd4</color>
		</LineStyle>
	</Style>
	<Style id="branch43_part50_style">
		<LineStyle>
			<width>6.790727134532556</width>
			<color>FFff2bd4</color>
		</LineStyle>
	</Style>
	<Style id="branch48_part1_style">
		<LineStyle>
			<width>6.945663006609994</width>
			<color>FFff37c8</color>
		</LineStyle>
	</Style>
	<Style id="branch48_part2_style">
		<LineStyle>
			<width>6.931922785776569</width>
			<color>FFff37c8</color>
		</LineStyle>
	</Style>
	<Style id="branch48_part3_style">
		<LineStyle>
			<width>6.918182564943145</width>
			<color>FFff37c8</color>
		</LineStyle>
	</Style>
	<Style id="branch48_part4_style">
		<LineStyle>
			<width>6.904442344109722</width>
			<color>FFff37c8</color>
		</LineStyle>
	</Style>
	<Style id="branch48_part5_style">
		<LineStyle>
			<width>6.890702123276297</width>
			<color>FFff37c8</color>
		</LineStyle>
	</Style>
	<Style id="branch48_part6_style">
		<LineStyle>
			<width>6.876961902442873</width>
			<color>FFff37c8</color>
		</LineStyle>
	</Style>
	<Style id="branch48_part7_style">
		<LineStyle>
			<width>6.863221681609449</width>
			<color>FFff37c8</color>
		</LineStyle>
	</Style>
	<Style id="branch48_part8_style">
		<LineStyle>
			<width>6.849481460776024</width>
			<color>FFff38c7</color>
		</LineStyle>
	</Style>
	<Style id="branch48_part9_style">
		<LineStyle>
			<width>6.8357412399426005</width>
			<color>FFff38c7</color>
		</LineStyle>
	</Style>
	<Style id="branch48_part10_style">
		<LineStyle>
			<width>6.822001019109176</width>
			<color>FFff38c7</color>
		</LineStyle>
	</Style>
	<Style id="branch48_part11_style">
		<LineStyle>
			<width>6.808260798275752</width>
			<color>FFff38c7</color>
		</LineStyle>
	</Style>
	<Style id="branch48_part12_style">
		<LineStyle>
			<width>6.794520577442328</width>
			<color>FFff38c7</color>
		</LineStyle>
	</Style>
	<Style id="branch48_part13_style">
		<LineStyle>
			<width>6.780780356608903</width>
			<color>FFff38c7</color>
		</LineStyle>
	</Style>
	<Style id="branch48_part14_style">
		<LineStyle>
			<width>6.7670401357754795</width>
			<color>FFff38c7</color>
		</LineStyle>
	</Style>
	<Style id="branch48_part15_style">
		<LineStyle>
			<width>6.753299914942055</width>
			<color>FFff38c7</color>
		</LineStyle>
	</Style>
	<Style id="branch48_part16_style">
		<LineStyle>
			<width>6.739559694108631</width>
			<color>FFff39c6</color>
		</LineStyle>
	</Style>
	<Style id="branch48_part17_style">
		<LineStyle>
			<width>6.725819473275207</width>
			<color>FFff39c6</color>
		</LineStyle>
	</Style>
	<Style id="branch48_part18_style">
		<LineStyle>
			<width>6.712079252441782</width>
			<color>FFff39c6</color>
		</LineStyle>
	</Style>
	<Style id="branch48_part19_style">
		<LineStyle>
			<width>6.698339031608358</width>
			<color>FFff39c6</color>
		</LineStyle>
	</Style>
	<Style id="branch48_part20_style">
		<LineStyle>
			<width>6.684598810774935</width>
			<color>FFff39c6</color>
		</LineStyle>
	</Style>
	<Style id="branch48_part21_style">
		<LineStyle>
			<width>6.67085858994151</width>
			<color>FFff39c6</color>
		</LineStyle>
	</Style>
	<Style id="branch48_part22_style">
		<LineStyle>
			<width>6.657118369108086</width>
			<color>FFff39c6</color>
		</LineStyle>
	</Style>
	<Style id="branch48_part23_style">
		<LineStyle>
			<width>6.643378148274662</width>
			<color>FFff39c6</color>
		</LineStyle>
	</Style>
	<Style id="branch48_part24_style">
		<LineStyle>
			<width>6.629637927441237</width>
			<color>FFff39c6</color>
		</LineStyle>
	</Style>
	<Style id="branch48_part25_style">
		<LineStyle>
			<width>6.6158977066078135</width>
			<color>FFff3ac5</color>
		</LineStyle>
	</Style>
	<Style id="branch48_part26_style">
		<LineStyle>
			<width>6.602157485774389</width>
			<color>FFff3ac5</color>
		</LineStyle>
	</Style>
	<Style id="branch48_part27_style">
		<LineStyle>
			<width>6.588417264940965</width>
			<color>FFff3ac5</color>
		</LineStyle>
	</Style>
	<Style id="branch48_part28_style">
		<LineStyle>
			<width>6.57467704410754</width>
			<color>FFff3ac5</color>
		</LineStyle>
	</Style>
	<Style id="branch48_part29_style">
		<LineStyle>
			<width>6.560936823274116</width>
			<color>FFff3ac5</color>
		</LineStyle>
	</Style>
	<Style id="branch48_part30_style">
		<LineStyle>
			<width>6.547196602440692</width>
			<color>FFff3ac5</color>
		</LineStyle>
	</Style>
	<Style id="branch48_part31_style">
		<LineStyle>
			<width>6.533456381607268</width>
			<color>FFff3ac5</color>
		</LineStyle>
	</Style>
	<Style id="branch48_part32_style">
		<LineStyle>
			<width>6.519716160773843</width>
			<color>FFff3ac5</color>
		</LineStyle>
	</Style>
	<Style id="branch48_part33_style">
		<LineStyle>
			<width>6.505975939940419</width>
			<color>FFff3ac5</color>
		</LineStyle>
	</Style>
	<Style id="branch48_part34_style">
		<LineStyle>
			<width>6.492235719106995</width>
			<color>FFff3bc4</color>
		</LineStyle>
	</Style>
	<Style id="branch48_part35_style">
		<LineStyle>
			<width>6.4784954982735705</width>
			<color>FFff3bc4</color>
		</LineStyle>
	</Style>
	<Style id="branch48_part36_style">
		<LineStyle>
			<width>6.464755277440147</width>
			<color>FFff3bc4</color>
		</LineStyle>
	</Style>
	<Style id="branch48_part37_style">
		<LineStyle>
			<width>6.451015056606723</width>
			<color>FFff3bc4</color>
		</LineStyle>
	</Style>
	<Style id="branch48_part38_style">
		<LineStyle>
			<width>6.437274835773298</width>
			<color>FFff3bc4</color>
		</LineStyle>
	</Style>
	<Style id="branch48_part39_style">
		<LineStyle>
			<width>6.423534614939874</width>
			<color>FFff3bc4</color>
		</LineStyle>
	</Style>
	<Style id="branch48_part40_style">
		<LineStyle>
			<width>6.40979439410645</width>
			<color>FFff3bc4</color>
		</LineStyle>
	</Style>
	<Style id="branch48_part41_style">
		<LineStyle>
			<width>6.396054173273026</width>
			<color>FFff3bc4</color>
		</LineStyle>
	</Style>
	<Style id="branch48_part42_style">
		<LineStyle>
			<width>6.382313952439602</width>
			<color>FFff3cc3</color>
		</LineStyle>
	</Style>
	<Style id="branch48_part43_style">
		<LineStyle>
			<width>6.368573731606177</width>
			<color>FFff3cc3</color>
		</LineStyle>
	</Style>
	<Style id="branch48_part44_style">
		<LineStyle>
			<width>6.354833510772753</width>
			<color>FFff3cc3</color>
		</LineStyle>
	</Style>
	<Style id="branch48_part45_style">
		<LineStyle>
			<width>6.341093289939329</width>
			<color>FFff3cc3</color>
		</LineStyle>
	</Style>
	<Style id="branch48_part46_style">
		<LineStyle>
			<width>6.327353069105905</width>
			<color>FFff3cc3</color>
		</LineStyle>
	</Style>
	<Style id="branch48_part47_style">
		<LineStyle>
			<width>6.313612848272481</width>
			<color>FFff3cc3</color>
		</LineStyle>
	</Style>
	<Style id="branch48_part48_style">
		<LineStyle>
			<width>6.299872627439056</width>
			<color>FFff3cc3</color>
		</LineStyle>
	</Style>
	<Style id="branch48_part49_style">
		<LineStyle>
			<width>6.286132406605632</width>
			<color>FFff3cc3</color>
		</LineStyle>
	</Style>
	<Style id="branch48_part50_style">
		<LineStyle>
			<width>6.272392185772208</width>
			<color>FFff3cc3</color>
		</LineStyle>
	</Style>
	<Style id="branch71_part1_style">
		<LineStyle>
			<width>6.916100536064362</width>
			<color>FFff44bb</color>
		</LineStyle>
	</Style>
	<Style id="branch71_part2_style">
		<LineStyle>
			<width>6.9158520674696815</width>
			<color>FFff45ba</color>
		</LineStyle>
	</Style>
	<Style id="branch71_part3_style">
		<LineStyle>
			<width>6.915603598875001</width>
			<color>FFff45ba</color>
		</LineStyle>
	</Style>
	<Style id="branch71_part4_style">
		<LineStyle>
			<width>6.915355130280321</width>
			<color>FFff45ba</color>
		</LineStyle>
	</Style>
	<Style id="branch71_part5_style">
		<LineStyle>
			<width>6.915106661685639</width>
			<color>FFff45ba</color>
		</LineStyle>
	</Style>
	<Style id="branch71_part6_style">
		<LineStyle>
			<width>6.914858193090959</width>
			<color>FFff45ba</color>
		</LineStyle>
	</Style>
	<Style id="branch71_part7_style">
		<LineStyle>
			<width>6.9146097244962785</width>
			<color>FFff45ba</color>
		</LineStyle>
	</Style>
	<Style id="branch71_part8_style">
		<LineStyle>
			<width>6.914361255901597</width>
			<color>FFff45ba</color>
		</LineStyle>
	</Style>
	<Style id="branch71_part9_style">
		<LineStyle>
			<width>6.914112787306917</width>
			<color>FFff45ba</color>
		</LineStyle>
	</Style>
	<Style id="branch71_part10_style">
		<LineStyle>
			<width>6.913864318712236</width>
			<color>FFff45ba</color>
		</LineStyle>
	</Style>
	<Style id="branch71_part11_style">
		<LineStyle>
			<width>6.913615850117556</width>
			<color>FFff45ba</color>
		</LineStyle>
	</Style>
	<Style id="branch71_part12_style">
		<LineStyle>
			<width>6.913367381522875</width>
			<color>FFff45ba</color>
		</LineStyle>
	</Style>
	<Style id="branch71_part13_style">
		<LineStyle>
			<width>6.913118912928194</width>
			<color>FFff45ba</color>
		</LineStyle>
	</Style>
	<Style id="branch71_part14_style">
		<LineStyle>
			<width>6.912870444333514</width>
			<color>FFff45ba</color>
		</LineStyle>
	</Style>
	<Style id="branch71_part15_style">
		<LineStyle>
			<width>6.9126219757388325</width>
			<color>FFff45ba</color>
		</LineStyle>
	</Style>
	<Style id="branch71_part16_style">
		<LineStyle>
			<width>6.912373507144153</width>
			<color>FFff45ba</color>
		</LineStyle>
	</Style>
	<Style id="branch71_part17_style">
		<LineStyle>
			<width>6.912125038549472</width>
			<color>FFff45ba</color>
		</LineStyle>
	</Style>
	<Style id="branch71_part18_style">
		<LineStyle>
			<width>6.911876569954791</width>
			<color>FFff45ba</color>
		</LineStyle>
	</Style>
	<Style id="branch71_part19_style">
		<LineStyle>
			<width>6.91162810136011</width>
			<color>FFff46b9</color>
		</LineStyle>
	</Style>
	<Style id="branch71_part20_style">
		<LineStyle>
			<width>6.9113796327654295</width>
			<color>FFff46b9</color>
		</LineStyle>
	</Style>
	<Style id="branch71_part21_style">
		<LineStyle>
			<width>6.911131164170749</width>
			<color>FFff46b9</color>
		</LineStyle>
	</Style>
	<Style id="branch71_part22_style">
		<LineStyle>
			<width>6.910882695576069</width>
			<color>FFff46b9</color>
		</LineStyle>
	</Style>
	<Style id="branch71_part23_style">
		<LineStyle>
			<width>6.910634226981388</width>
			<color>FFff46b9</color>
		</LineStyle>
	</Style>
	<Style id="branch71_part24_style">
		<LineStyle>
			<width>6.910385758386707</width>
			<color>FFff46b9</color>
		</LineStyle>
	</Style>
	<Style id="branch71_part25_style">
		<LineStyle>
			<width>6.910137289792027</width>
			<color>FFff46b9</color>
		</LineStyle>
	</Style>
	<Style id="branch71_part26_style">
		<LineStyle>
			<width>6.909888821197345</width>
			<color>FFff46b9</color>
		</LineStyle>
	</Style>
	<Style id="branch71_part27_style">
		<LineStyle>
			<width>6.909640352602665</width>
			<color>FFff46b9</color>
		</LineStyle>
	</Style>
	<Style id="branch71_part28_style">
		<LineStyle>
			<width>6.909391884007984</width>
			<color>FFff46b9</color>
		</LineStyle>
	</Style>
	<Style id="branch71_part29_style">
		<LineStyle>
			<width>6.909143415413304</width>
			<color>FFff46b9</color>
		</LineStyle>
	</Style>
	<Style id="branch71_part30_style">
		<LineStyle>
			<width>6.908894946818624</width>
			<color>FFff46b9</color>
		</LineStyle>
	</Style>
	<Style id="branch71_part31_style">
		<LineStyle>
			<width>6.908646478223942</width>
			<color>FFff46b9</color>
		</LineStyle>
	</Style>
	<Style id="branch71_part32_style">
		<LineStyle>
			<width>6.908398009629262</width>
			<color>FFff46b9</color>
		</LineStyle>
	</Style>
	<Style id="branch71_part33_style">
		<LineStyle>
			<width>6.908149541034581</width>
			<color>FFff46b9</color>
		</LineStyle>
	</Style>
	<Style id="branch71_part34_style">
		<LineStyle>
			<width>6.9079010724399</width>
			<color>FFff46b9</color>
		</LineStyle>
	</Style>
	<Style id="branch71_part35_style">
		<LineStyle>
			<width>6.90765260384522</width>
			<color>FFff46b9</color>
		</LineStyle>
	</Style>
	<Style id="branch71_part36_style">
		<LineStyle>
			<width>6.907404135250539</width>
			<color>FFff47b8</color>
		</LineStyle>
	</Style>
	<Style id="branch71_part37_style">
		<LineStyle>
			<width>6.907155666655859</width>
			<color>FFff47b8</color>
		</LineStyle>
	</Style>
	<Style id="branch71_part38_style">
		<LineStyle>
			<width>6.906907198061178</width>
			<color>FFff47b8</color>
		</LineStyle>
	</Style>
	<Style id="branch71_part39_style">
		<LineStyle>
			<width>6.906658729466497</width>
			<color>FFff47b8</color>
		</LineStyle>
	</Style>
	<Style id="branch71_part40_style">
		<LineStyle>
			<width>6.906410260871816</width>
			<color>FFff47b8</color>
		</LineStyle>
	</Style>
	<Style id="branch71_part41_style">
		<LineStyle>
			<width>6.906161792277136</width>
			<color>FFff47b8</color>
		</LineStyle>
	</Style>
	<Style id="branch71_part42_style">
		<LineStyle>
			<width>6.905913323682455</width>
			<color>FFff47b8</color>
		</LineStyle>
	</Style>
	<Style id="branch71_part43_style">
		<LineStyle>
			<width>6.905664855087775</width>
			<color>FFff47b8</color>
		</LineStyle>
	</Style>
	<Style id="branch71_part44_style">
		<LineStyle>
			<width>6.905416386493094</width>
			<color>FFff47b8</color>
		</LineStyle>
	</Style>
	<Style id="branch71_part45_style">
		<LineStyle>
			<width>6.905167917898413</width>
			<color>FFff47b8</color>
		</LineStyle>
	</Style>
	<Style id="branch71_part46_style">
		<LineStyle>
			<width>6.9049194493037325</width>
			<color>FFff47b8</color>
		</LineStyle>
	</Style>
	<Style id="branch71_part47_style">
		<LineStyle>
			<width>6.904670980709052</width>
			<color>FFff47b8</color>
		</LineStyle>
	</Style>
	<Style id="branch71_part48_style">
		<LineStyle>
			<width>6.904422512114372</width>
			<color>FFff47b8</color>
		</LineStyle>
	</Style>
	<Style id="branch71_part49_style">
		<LineStyle>
			<width>6.90417404351969</width>
			<color>FFff47b8</color>
		</LineStyle>
	</Style>
	<Style id="branch71_part50_style">
		<LineStyle>
			<width>6.90392557492501</width>
			<color>FFff47b8</color>
		</LineStyle>
	</Style>
	<Style id="branch79_part1_style">
		<LineStyle>
			<width>4.3897261633169045</width>
			<color>FFff23dc</color>
		</LineStyle>
	</Style>
	<Style id="branch79_part2_style">
		<LineStyle>
			<width>4.440426183926686</width>
			<color>FFff23dc</color>
		</LineStyle>
	</Style>
	<Style id="branch79_part3_style">
		<LineStyle>
			<width>4.4911262045364655</width>
			<color>FFff23dc</color>
		</LineStyle>
	</Style>
	<Style id="branch79_part4_style">
		<LineStyle>
			<width>4.541826225146247</width>
			<color>FFff23dc</color>
		</LineStyle>
	</Style>
	<Style id="branch79_part5_style">
		<LineStyle>
			<width>4.5925262457560265</width>
			<color>FFff23dc</color>
		</LineStyle>
	</Style>
	<Style id="branch79_part6_style">
		<LineStyle>
			<width>4.643226266365808</width>
			<color>FFff23dc</color>
		</LineStyle>
	</Style>
	<Style id="branch79_part7_style">
		<LineStyle>
			<width>4.693926286975588</width>
			<color>FFff23dc</color>
		</LineStyle>
	</Style>
	<Style id="branch79_part8_style">
		<LineStyle>
			<width>4.744626307585368</width>
			<color>FFff23dc</color>
		</LineStyle>
	</Style>
	<Style id="branch79_part9_style">
		<LineStyle>
			<width>4.795326328195149</width>
			<color>FFff23dc</color>
		</LineStyle>
	</Style>
	<Style id="branch79_part10_style">
		<LineStyle>
			<width>4.846026348804929</width>
			<color>FFff23dc</color>
		</LineStyle>
	</Style>
	<Style id="branch79_part11_style">
		<LineStyle>
			<width>4.89672636941471</width>
			<color>FFff24db</color>
		</LineStyle>
	</Style>
	<Style id="branch79_part12_style">
		<LineStyle>
			<width>4.94742639002449</width>
			<color>FFff24db</color>
		</LineStyle>
	</Style>
	<Style id="branch79_part13_style">
		<LineStyle>
			<width>4.998126410634271</width>
			<color>FFff24db</color>
		</LineStyle>
	</Style>
	<Style id="branch79_part14_style">
		<LineStyle>
			<width>5.048826431244051</width>
			<color>FFff24db</color>
		</LineStyle>
	</Style>
	<Style id="branch79_part15_style">
		<LineStyle>
			<width>5.099526451853832</width>
			<color>FFff24db</color>
		</LineStyle>
	</Style>
	<Style id="branch79_part16_style">
		<LineStyle>
			<width>5.150226472463612</width>
			<color>FFff24db</color>
		</LineStyle>
	</Style>
	<Style id="branch79_part17_style">
		<LineStyle>
			<width>5.200926493073393</width>
			<color>FFff24db</color>
		</LineStyle>
	</Style>
	<Style id="branch79_part18_style">
		<LineStyle>
			<width>5.251626513683172</width>
			<color>FFff24db</color>
		</LineStyle>
	</Style>
	<Style id="branch79_part19_style">
		<LineStyle>
			<width>5.302326534292953</width>
			<color>FFff24db</color>
		</LineStyle>
	</Style>
	<Style id="branch79_part20_style">
		<LineStyle>
			<width>5.353026554902733</width>
			<color>FFff24db</color>
		</LineStyle>
	</Style>
	<Style id="branch79_part21_style">
		<LineStyle>
			<width>5.403726575512514</width>
			<color>FFff24db</color>
		</LineStyle>
	</Style>
	<Style id="branch79_part22_style">
		<LineStyle>
			<width>5.454426596122294</width>
			<color>FFff24db</color>
		</LineStyle>
	</Style>
	<Style id="branch79_part23_style">
		<LineStyle>
			<width>5.505126616732075</width>
			<color>FFff24db</color>
		</LineStyle>
	</Style>
	<Style id="branch79_part24_style">
		<LineStyle>
			<width>5.5558266373418554</width>
			<color>FFff24db</color>
		</LineStyle>
	</Style>
	<Style id="branch79_part25_style">
		<LineStyle>
			<width>5.606526657951637</width>
			<color>FFff24db</color>
		</LineStyle>
	</Style>
	<Style id="branch79_part26_style">
		<LineStyle>
			<width>5.6572266785614165</width>
			<color>FFff24db</color>
		</LineStyle>
	</Style>
	<Style id="branch79_part27_style">
		<LineStyle>
			<width>5.707926699171197</width>
			<color>FFff24db</color>
		</LineStyle>
	</Style>
	<Style id="branch79_part28_style">
		<LineStyle>
			<width>5.7586267197809775</width>
			<color>FFff24db</color>
		</LineStyle>
	</Style>
	<Style id="branch79_part29_style">
		<LineStyle>
			<width>5.809326740390758</width>
			<color>FFff24db</color>
		</LineStyle>
	</Style>
	<Style id="branch79_part30_style">
		<LineStyle>
			<width>5.8600267610005385</width>
			<color>FFff24db</color>
		</LineStyle>
	</Style>
	<Style id="branch79_part31_style">
		<LineStyle>
			<width>5.910726781610318</width>
			<color>FFff24db</color>
		</LineStyle>
	</Style>
	<Style id="branch79_part32_style">
		<LineStyle>
			<width>5.9614268022201</width>
			<color>FFff24db</color>
		</LineStyle>
	</Style>
	<Style id="branch79_part33_style">
		<LineStyle>
			<width>6.01212682282988</width>
			<color>FFff24db</color>
		</LineStyle>
	</Style>
	<Style id="branch79_part34_style">
		<LineStyle>
			<width>6.062826843439661</width>
			<color>FFff24db</color>
		</LineStyle>
	</Style>
	<Style id="branch79_part35_style">
		<LineStyle>
			<width>6.11352686404944</width>
			<color>FFff24db</color>
		</LineStyle>
	</Style>
	<Style id="branch79_part36_style">
		<LineStyle>
			<width>6.164226884659222</width>
			<color>FFff24db</color>
		</LineStyle>
	</Style>
	<Style id="branch79_part37_style">
		<LineStyle>
			<width>6.214926905269002</width>
			<color>FFff24db</color>
		</LineStyle>
	</Style>
	<Style id="branch79_part38_style">
		<LineStyle>
			<width>6.265626925878782</width>
			<color>FFff24db</color>
		</LineStyle>
	</Style>
	<Style id="branch79_part39_style">
		<LineStyle>
			<width>6.316326946488562</width>
			<color>FFff24db</color>
		</LineStyle>
	</Style>
	<Style id="branch79_part40_style">
		<LineStyle>
			<width>6.367026967098343</width>
			<color>FFff25da</color>
		</LineStyle>
	</Style>
	<Style id="branch79_part41_style">
		<LineStyle>
			<width>6.417726987708123</width>
			<color>FFff25da</color>
		</LineStyle>
	</Style>
	<Style id="branch79_part42_style">
		<LineStyle>
			<width>6.468427008317904</width>
			<color>FFff25da</color>
		</LineStyle>
	</Style>
	<Style id="branch79_part43_style">
		<LineStyle>
			<width>6.519127028927684</width>
			<color>FFff25da</color>
		</LineStyle>
	</Style>
	<Style id="branch79_part44_style">
		<LineStyle>
			<width>6.569827049537465</width>
			<color>FFff25da</color>
		</LineStyle>
	</Style>
	<Style id="branch79_part45_style">
		<LineStyle>
			<width>6.620527070147245</width>
			<color>FFff25da</color>
		</LineStyle>
	</Style>
	<Style id="branch79_part46_style">
		<LineStyle>
			<width>6.671227090757026</width>
			<color>FFff25da</color>
		</LineStyle>
	</Style>
	<Style id="branch79_part47_style">
		<LineStyle>
			<width>6.721927111366806</width>
			<color>FFff25da</color>
		</LineStyle>
	</Style>
	<Style id="branch79_part48_style">
		<LineStyle>
			<width>6.772627131976587</width>
			<color>FFff25da</color>
		</LineStyle>
	</Style>
	<Style id="branch79_part49_style">
		<LineStyle>
			<width>6.8233271525863675</width>
			<color>FFff25da</color>
		</LineStyle>
	</Style>
	<Style id="branch79_part50_style">
		<LineStyle>
			<width>6.874027173196148</width>
			<color>FFff25da</color>
		</LineStyle>
	</Style>
	<Style id="branch81_part1_style">
		<LineStyle>
			<width>6.779378850454771</width>
			<color>FFff30cf</color>
		</LineStyle>
	</Style>
	<Style id="branch81_part2_style">
		<LineStyle>
			<width>6.739012477979605</width>
			<color>FFff30cf</color>
		</LineStyle>
	</Style>
	<Style id="branch81_part3_style">
		<LineStyle>
			<width>6.698646105504439</width>
			<color>FFff31ce</color>
		</LineStyle>
	</Style>
	<Style id="branch81_part4_style">
		<LineStyle>
			<width>6.658279733029273</width>
			<color>FFff31ce</color>
		</LineStyle>
	</Style>
	<Style id="branch81_part5_style">
		<LineStyle>
			<width>6.617913360554108</width>
			<color>FFff31ce</color>
		</LineStyle>
	</Style>
	<Style id="branch81_part6_style">
		<LineStyle>
			<width>6.577546988078942</width>
			<color>FFff31ce</color>
		</LineStyle>
	</Style>
	<Style id="branch81_part7_style">
		<LineStyle>
			<width>6.537180615603776</width>
			<color>FFff31ce</color>
		</LineStyle>
	</Style>
	<Style id="branch81_part8_style">
		<LineStyle>
			<width>6.496814243128611</width>
			<color>FFff31ce</color>
		</LineStyle>
	</Style>
	<Style id="branch81_part9_style">
		<LineStyle>
			<width>6.456447870653445</width>
			<color>FFff32cd</color>
		</LineStyle>
	</Style>
	<Style id="branch81_part10_style">
		<LineStyle>
			<width>6.41608149817828</width>
			<color>FFff32cd</color>
		</LineStyle>
	</Style>
	<Style id="branch81_part11_style">
		<LineStyle>
			<width>6.375715125703114</width>
			<color>FFff32cd</color>
		</LineStyle>
	</Style>
	<Style id="branch81_part12_style">
		<LineStyle>
			<width>6.335348753227948</width>
			<color>FFff32cd</color>
		</LineStyle>
	</Style>
	<Style id="branch81_part13_style">
		<LineStyle>
			<width>6.294982380752782</width>
			<color>FFff32cd</color>
		</LineStyle>
	</Style>
	<Style id="branch81_part14_style">
		<LineStyle>
			<width>6.254616008277617</width>
			<color>FFff32cd</color>
		</LineStyle>
	</Style>
	<Style id="branch81_part15_style">
		<LineStyle>
			<width>6.214249635802451</width>
			<color>FFff33cc</color>
		</LineStyle>
	</Style>
	<Style id="branch81_part16_style">
		<LineStyle>
			<width>6.173883263327285</width>
			<color>FFff33cc</color>
		</LineStyle>
	</Style>
	<Style id="branch81_part17_style">
		<LineStyle>
			<width>6.133516890852119</width>
			<color>FFff33cc</color>
		</LineStyle>
	</Style>
	<Style id="branch81_part18_style">
		<LineStyle>
			<width>6.093150518376954</width>
			<color>FFff33cc</color>
		</LineStyle>
	</Style>
	<Style id="branch81_part19_style">
		<LineStyle>
			<width>6.052784145901788</width>
			<color>FFff33cc</color>
		</LineStyle>
	</Style>
	<Style id="branch81_part20_style">
		<LineStyle>
			<width>6.012417773426622</width>
			<color>FFff33cc</color>
		</LineStyle>
	</Style>
	<Style id="branch81_part21_style">
		<LineStyle>
			<width>5.972051400951457</width>
			<color>FFff34cb</color>
		</LineStyle>
	</Style>
	<Style id="branch81_part22_style">
		<LineStyle>
			<width>5.931685028476291</width>
			<color>FFff34cb</color>
		</LineStyle>
	</Style>
	<Style id="branch81_part23_style">
		<LineStyle>
			<width>5.8913186560011255</width>
			<color>FFff34cb</color>
		</LineStyle>
	</Style>
	<Style id="branch81_part24_style">
		<LineStyle>
			<width>5.85095228352596</width>
			<color>FFff34cb</color>
		</LineStyle>
	</Style>
	<Style id="branch81_part25_style">
		<LineStyle>
			<width>5.8105859110507945</width>
			<color>FFff34cb</color>
		</LineStyle>
	</Style>
	<Style id="branch81_part26_style">
		<LineStyle>
			<width>5.7702195385756285</width>
			<color>FFff34cb</color>
		</LineStyle>
	</Style>
	<Style id="branch81_part27_style">
		<LineStyle>
			<width>5.7298531661004635</width>
			<color>FFff35ca</color>
		</LineStyle>
	</Style>
	<Style id="branch81_part28_style">
		<LineStyle>
			<width>5.6894867936252975</width>
			<color>FFff35ca</color>
		</LineStyle>
	</Style>
	<Style id="branch81_part29_style">
		<LineStyle>
			<width>5.649120421150132</width>
			<color>FFff35ca</color>
		</LineStyle>
	</Style>
	<Style id="branch81_part30_style">
		<LineStyle>
			<width>5.608754048674966</width>
			<color>FFff35ca</color>
		</LineStyle>
	</Style>
	<Style id="branch81_part31_style">
		<LineStyle>
			<width>5.5683876761998</width>
			<color>FFff35ca</color>
		</LineStyle>
	</Style>
	<Style id="branch81_part32_style">
		<LineStyle>
			<width>5.528021303724635</width>
			<color>FFff35ca</color>
		</LineStyle>
	</Style>
	<Style id="branch81_part33_style">
		<LineStyle>
			<width>5.487654931249469</width>
			<color>FFff36c9</color>
		</LineStyle>
	</Style>
	<Style id="branch81_part34_style">
		<LineStyle>
			<width>5.447288558774303</width>
			<color>FFff36c9</color>
		</LineStyle>
	</Style>
	<Style id="branch81_part35_style">
		<LineStyle>
			<width>5.406922186299138</width>
			<color>FFff36c9</color>
		</LineStyle>
	</Style>
	<Style id="branch81_part36_style">
		<LineStyle>
			<width>5.366555813823972</width>
			<color>FFff36c9</color>
		</LineStyle>
	</Style>
	<Style id="branch81_part37_style">
		<LineStyle>
			<width>5.326189441348806</width>
			<color>FFff36c9</color>
		</LineStyle>
	</Style>
	<Style id="branch81_part38_style">
		<LineStyle>
			<width>5.28582306887364</width>
			<color>FFff36c9</color>
		</LineStyle>
	</Style>
	<Style id="branch81_part39_style">
		<LineStyle>
			<width>5.245456696398474</width>
			<color>FFff37c8</color>
		</LineStyle>
	</Style>
	<Style id="branch81_part40_style">
		<LineStyle>
			<width>5.205090323923309</width>
			<color>FFff37c8</color>
		</LineStyle>
	</Style>
	<Style id="branch81_part41_style">
		<LineStyle>
			<width>5.164723951448143</width>
			<color>FFff37c8</color>
		</LineStyle>
	</Style>
	<Style id="branch81_part42_style">
		<LineStyle>
			<width>5.124357578972977</width>
			<color>FFff37c8</color>
		</LineStyle>
	</Style>
	<Style id="branch81_part43_style">
		<LineStyle>
			<width>5.083991206497812</width>
			<color>FFff37c8</color>
		</LineStyle>
	</Style>
	<Style id="branch81_part44_style">
		<LineStyle>
			<width>5.043624834022646</width>
			<color>FFff38c7</color>
		</LineStyle>
	</Style>
	<Style id="branch81_part45_style">
		<LineStyle>
			<width>5.00325846154748</width>
			<color>FFff38c7</color>
		</LineStyle>
	</Style>
	<Style id="branch81_part46_style">
		<LineStyle>
			<width>4.962892089072315</width>
			<color>FFff38c7</color>
		</LineStyle>
	</Style>
	<Style id="branch81_part47_style">
		<LineStyle>
			<width>4.922525716597149</width>
			<color>FFff38c7</color>
		</LineStyle>
	</Style>
	<Style id="branch81_part48_style">
		<LineStyle>
			<width>4.882159344121984</width>
			<color>FFff38c7</color>
		</LineStyle>
	</Style>
	<Style id="branch81_part49_style">
		<LineStyle>
			<width>4.841792971646818</width>
			<color>FFff38c7</color>
		</LineStyle>
	</Style>
	<Style id="branch81_part50_style">
		<LineStyle>
			<width>4.801426599171652</width>
			<color>FFff39c6</color>
		</LineStyle>
	</Style>
	<Style id="branch83_part1_style">
		<LineStyle>
			<width>6.994175601294149</width>
			<color>FFff41be</color>
		</LineStyle>
	</Style>
	<Style id="branch83_part2_style">
		<LineStyle>
			<width>6.994178708415804</width>
			<color>FFff41be</color>
		</LineStyle>
	</Style>
	<Style id="branch83_part3_style">
		<LineStyle>
			<width>6.994181815537459</width>
			<color>FFff41be</color>
		</LineStyle>
	</Style>
	<Style id="branch83_part4_style">
		<LineStyle>
			<width>6.994184922659114</width>
			<color>FFff41be</color>
		</LineStyle>
	</Style>
	<Style id="branch83_part5_style">
		<LineStyle>
			<width>6.994188029780769</width>
			<color>FFff41be</color>
		</LineStyle>
	</Style>
	<Style id="branch83_part6_style">
		<LineStyle>
			<width>6.994191136902424</width>
			<color>FFff41be</color>
		</LineStyle>
	</Style>
	<Style id="branch83_part7_style">
		<LineStyle>
			<width>6.994194244024079</width>
			<color>FFff41be</color>
		</LineStyle>
	</Style>
	<Style id="branch83_part8_style">
		<LineStyle>
			<width>6.9941973511457345</width>
			<color>FFff41be</color>
		</LineStyle>
	</Style>
	<Style id="branch83_part9_style">
		<LineStyle>
			<width>6.99420045826739</width>
			<color>FFff41be</color>
		</LineStyle>
	</Style>
	<Style id="branch83_part10_style">
		<LineStyle>
			<width>6.994203565389045</width>
			<color>FFff41be</color>
		</LineStyle>
	</Style>
	<Style id="branch83_part11_style">
		<LineStyle>
			<width>6.9942066725107</width>
			<color>FFff41be</color>
		</LineStyle>
	</Style>
	<Style id="branch83_part12_style">
		<LineStyle>
			<width>6.994209779632355</width>
			<color>FFff41be</color>
		</LineStyle>
	</Style>
	<Style id="branch83_part13_style">
		<LineStyle>
			<width>6.99421288675401</width>
			<color>FFff42bd</color>
		</LineStyle>
	</Style>
	<Style id="branch83_part14_style">
		<LineStyle>
			<width>6.994215993875665</width>
			<color>FFff42bd</color>
		</LineStyle>
	</Style>
	<Style id="branch83_part15_style">
		<LineStyle>
			<width>6.99421910099732</width>
			<color>FFff42bd</color>
		</LineStyle>
	</Style>
	<Style id="branch83_part16_style">
		<LineStyle>
			<width>6.994222208118975</width>
			<color>FFff42bd</color>
		</LineStyle>
	</Style>
	<Style id="branch83_part17_style">
		<LineStyle>
			<width>6.99422531524063</width>
			<color>FFff42bd</color>
		</LineStyle>
	</Style>
	<Style id="branch83_part18_style">
		<LineStyle>
			<width>6.994228422362285</width>
			<color>FFff42bd</color>
		</LineStyle>
	</Style>
	<Style id="branch83_part19_style">
		<LineStyle>
			<width>6.99423152948394</width>
			<color>FFff42bd</color>
		</LineStyle>
	</Style>
	<Style id="branch83_part20_style">
		<LineStyle>
			<width>6.994234636605595</width>
			<color>FFff42bd</color>
		</LineStyle>
	</Style>
	<Style id="branch83_part21_style">
		<LineStyle>
			<width>6.9942377437272505</width>
			<color>FFff42bd</color>
		</LineStyle>
	</Style>
	<Style id="branch83_part22_style">
		<LineStyle>
			<width>6.994240850848906</width>
			<color>FFff42bd</color>
		</LineStyle>
	</Style>
	<Style id="branch83_part23_style">
		<LineStyle>
			<width>6.994243957970561</width>
			<color>FFff42bd</color>
		</LineStyle>
	</Style>
	<Style id="branch83_part24_style">
		<LineStyle>
			<width>6.994247065092216</width>
			<color>FFff42bd</color>
		</LineStyle>
	</Style>
	<Style id="branch83_part25_style">
		<LineStyle>
			<width>6.994250172213871</width>
			<color>FFff42bd</color>
		</LineStyle>
	</Style>
	<Style id="branch83_part26_style">
		<LineStyle>
			<width>6.994253279335526</width>
			<color>FFff42bd</color>
		</LineStyle>
	</Style>
	<Style id="branch83_part27_style">
		<LineStyle>
			<width>6.99425638645718</width>
			<color>FFff42bd</color>
		</LineStyle>
	</Style>
	<Style id="branch83_part28_style">
		<LineStyle>
			<width>6.994259493578835</width>
			<color>FFff42bd</color>
		</LineStyle>
	</Style>
	<Style id="branch83_part29_style">
		<LineStyle>
			<width>6.994262600700491</width>
			<color>FFff42bd</color>
		</LineStyle>
	</Style>
	<Style id="branch83_part30_style">
		<LineStyle>
			<width>6.994265707822146</width>
			<color>FFff42bd</color>
		</LineStyle>
	</Style>
	<Style id="branch83_part31_style">
		<LineStyle>
			<width>6.994268814943801</width>
			<color>FFff42bd</color>
		</LineStyle>
	</Style>
	<Style id="branch83_part32_style">
		<LineStyle>
			<width>6.9942719220654554</width>
			<color>FFff42bd</color>
		</LineStyle>
	</Style>
	<Style id="branch83_part33_style">
		<LineStyle>
			<width>6.9942750291871105</width>
			<color>FFff42bd</color>
		</LineStyle>
	</Style>
	<Style id="branch83_part34_style">
		<LineStyle>
			<width>6.994278136308766</width>
			<color>FFff42bd</color>
		</LineStyle>
	</Style>
	<Style id="branch83_part35_style">
		<LineStyle>
			<width>6.994281243430422</width>
			<color>FFff42bd</color>
		</LineStyle>
	</Style>
	<Style id="branch83_part36_style">
		<LineStyle>
			<width>6.994284350552077</width>
			<color>FFff42bd</color>
		</LineStyle>
	</Style>
	<Style id="branch83_part37_style">
		<LineStyle>
			<width>6.994287457673731</width>
			<color>FFff42bd</color>
		</LineStyle>
	</Style>
	<Style id="branch83_part38_style">
		<LineStyle>
			<width>6.994290564795386</width>
			<color>FFff42bd</color>
		</LineStyle>
	</Style>
	<Style id="branch83_part39_style">
		<LineStyle>
			<width>6.994293671917041</width>
			<color>FFff42bd</color>
		</LineStyle>
	</Style>
	<Style id="branch83_part40_style">
		<LineStyle>
			<width>6.994296779038696</width>
			<color>FFff42bd</color>
		</LineStyle>
	</Style>
	<Style id="branch83_part41_style">
		<LineStyle>
			<width>6.994299886160352</width>
			<color>FFff42bd</color>
		</LineStyle>
	</Style>
	<Style id="branch83_part42_style">
		<LineStyle>
			<width>6.994302993282006</width>
			<color>FFff42bd</color>
		</LineStyle>
	</Style>
	<Style id="branch83_part43_style">
		<LineStyle>
			<width>6.994306100403661</width>
			<color>FFff42bd</color>
		</LineStyle>
	</Style>
	<Style id="branch83_part44_style">
		<LineStyle>
			<width>6.994309207525316</width>
			<color>FFff42bd</color>
		</LineStyle>
	</Style>
	<Style id="branch83_part45_style">
		<LineStyle>
			<width>6.9943123146469715</width>
			<color>FFff42bd</color>
		</LineStyle>
	</Style>
	<Style id="branch83_part46_style">
		<LineStyle>
			<width>6.9943154217686265</width>
			<color>FFff42bd</color>
		</LineStyle>
	</Style>
	<Style id="branch83_part47_style">
		<LineStyle>
			<width>6.994318528890282</width>
			<color>FFff42bd</color>
		</LineStyle>
	</Style>
	<Style id="branch83_part48_style">
		<LineStyle>
			<width>6.994321636011937</width>
			<color>FFff42bd</color>
		</LineStyle>
	</Style>
	<Style id="branch83_part49_style">
		<LineStyle>
			<width>6.994324743133592</width>
			<color>FFff42bd</color>
		</LineStyle>
	</Style>
	<Style id="branch83_part50_style">
		<LineStyle>
			<width>6.994327850255247</width>
			<color>FFff42bd</color>
		</LineStyle>
	</Style>
	<Style id="branch84_part1_style">
		<LineStyle>
			<width>6.822058784834394</width>
			<color>FFff42bd</color>
		</LineStyle>
	</Style>
	<Style id="branch84_part2_style">
		<LineStyle>
			<width>6.825571309514763</width>
			<color>FFff42bd</color>
		</LineStyle>
	</Style>
	<Style id="branch84_part3_style">
		<LineStyle>
			<width>6.829083834195132</width>
			<color>FFff43bc</color>
		</LineStyle>
	</Style>
	<Style id="branch84_part4_style">
		<LineStyle>
			<width>6.832596358875502</width>
			<color>FFff43bc</color>
		</LineStyle>
	</Style>
	<Style id="branch84_part5_style">
		<LineStyle>
			<width>6.836108883555871</width>
			<color>FFff43bc</color>
		</LineStyle>
	</Style>
	<Style id="branch84_part6_style">
		<LineStyle>
			<width>6.8396214082362405</width>
			<color>FFff43bc</color>
		</LineStyle>
	</Style>
	<Style id="branch84_part7_style">
		<LineStyle>
			<width>6.84313393291661</width>
			<color>FFff43bc</color>
		</LineStyle>
	</Style>
	<Style id="branch84_part8_style">
		<LineStyle>
			<width>6.84664645759698</width>
			<color>FFff43bc</color>
		</LineStyle>
	</Style>
	<Style id="branch84_part9_style">
		<LineStyle>
			<width>6.85015898227735</width>
			<color>FFff43bc</color>
		</LineStyle>
	</Style>
	<Style id="branch84_part10_style">
		<LineStyle>
			<width>6.853671506957719</width>
			<color>FFff43bc</color>
		</LineStyle>
	</Style>
	<Style id="branch84_part11_style">
		<LineStyle>
			<width>6.857184031638088</width>
			<color>FFff43bc</color>
		</LineStyle>
	</Style>
	<Style id="branch84_part12_style">
		<LineStyle>
			<width>6.860696556318457</width>
			<color>FFff43bc</color>
		</LineStyle>
	</Style>
	<Style id="branch84_part13_style">
		<LineStyle>
			<width>6.864209080998827</width>
			<color>FFff43bc</color>
		</LineStyle>
	</Style>
	<Style id="branch84_part14_style">
		<LineStyle>
			<width>6.867721605679196</width>
			<color>FFff43bc</color>
		</LineStyle>
	</Style>
	<Style id="branch84_part15_style">
		<LineStyle>
			<width>6.871234130359565</width>
			<color>FFff43bc</color>
		</LineStyle>
	</Style>
	<Style id="branch84_part16_style">
		<LineStyle>
			<width>6.874746655039935</width>
			<color>FFff43bc</color>
		</LineStyle>
	</Style>
	<Style id="branch84_part17_style">
		<LineStyle>
			<width>6.878259179720304</width>
			<color>FFff43bc</color>
		</LineStyle>
	</Style>
	<Style id="branch84_part18_style">
		<LineStyle>
			<width>6.881771704400673</width>
			<color>FFff43bc</color>
		</LineStyle>
	</Style>
	<Style id="branch84_part19_style">
		<LineStyle>
			<width>6.8852842290810425</width>
			<color>FFff43bc</color>
		</LineStyle>
	</Style>
	<Style id="branch84_part20_style">
		<LineStyle>
			<width>6.8887967537614125</width>
			<color>FFff44bb</color>
		</LineStyle>
	</Style>
	<Style id="branch84_part21_style">
		<LineStyle>
			<width>6.8923092784417825</width>
			<color>FFff44bb</color>
		</LineStyle>
	</Style>
	<Style id="branch84_part22_style">
		<LineStyle>
			<width>6.895821803122152</width>
			<color>FFff44bb</color>
		</LineStyle>
	</Style>
	<Style id="branch84_part23_style">
		<LineStyle>
			<width>6.899334327802521</width>
			<color>FFff44bb</color>
		</LineStyle>
	</Style>
	<Style id="branch84_part24_style">
		<LineStyle>
			<width>6.90284685248289</width>
			<color>FFff44bb</color>
		</LineStyle>
	</Style>
	<Style id="branch84_part25_style">
		<LineStyle>
			<width>6.90635937716326</width>
			<color>FFff44bb</color>
		</LineStyle>
	</Style>
	<Style id="branch84_part26_style">
		<LineStyle>
			<width>6.909871901843629</width>
			<color>FFff44bb</color>
		</LineStyle>
	</Style>
	<Style id="branch84_part27_style">
		<LineStyle>
			<width>6.913384426523998</width>
			<color>FFff44bb</color>
		</LineStyle>
	</Style>
	<Style id="branch84_part28_style">
		<LineStyle>
			<width>6.916896951204367</width>
			<color>FFff44bb</color>
		</LineStyle>
	</Style>
	<Style id="branch84_part29_style">
		<LineStyle>
			<width>6.920409475884737</width>
			<color>FFff44bb</color>
		</LineStyle>
	</Style>
	<Style id="branch84_part30_style">
		<LineStyle>
			<width>6.923922000565106</width>
			<color>FFff44bb</color>
		</LineStyle>
	</Style>
	<Style id="branch84_part31_style">
		<LineStyle>
			<width>6.927434525245475</width>
			<color>FFff44bb</color>
		</LineStyle>
	</Style>
	<Style id="branch84_part32_style">
		<LineStyle>
			<width>6.930947049925845</width>
			<color>FFff44bb</color>
		</LineStyle>
	</Style>
	<Style id="branch84_part33_style">
		<LineStyle>
			<width>6.9344595746062145</width>
			<color>FFff44bb</color>
		</LineStyle>
	</Style>
	<Style id="branch84_part34_style">
		<LineStyle>
			<width>6.937972099286584</width>
			<color>FFff44bb</color>
		</LineStyle>
	</Style>
	<Style id="branch84_part35_style">
		<LineStyle>
			<width>6.941484623966953</width>
			<color>FFff44bb</color>
		</LineStyle>
	</Style>
	<Style id="branch84_part36_style">
		<LineStyle>
			<width>6.944997148647323</width>
			<color>FFff44bb</color>
		</LineStyle>
	</Style>
	<Style id="branch84_part37_style">
		<LineStyle>
			<width>6.948509673327692</width>
			<color>FFff45ba</color>
		</LineStyle>
	</Style>
	<Style id="branch84_part38_style">
		<LineStyle>
			<width>6.952022198008061</width>
			<color>FFff45ba</color>
		</LineStyle>
	</Style>
	<Style id="branch84_part39_style">
		<LineStyle>
			<width>6.95553472268843</width>
			<color>FFff45ba</color>
		</LineStyle>
	</Style>
	<Style id="branch84_part40_style">
		<LineStyle>
			<width>6.9590472473688</width>
			<color>FFff45ba</color>
		</LineStyle>
	</Style>
	<Style id="branch84_part41_style">
		<LineStyle>
			<width>6.96255977204917</width>
			<color>FFff45ba</color>
		</LineStyle>
	</Style>
	<Style id="branch84_part42_style">
		<LineStyle>
			<width>6.966072296729539</width>
			<color>FFff45ba</color>
		</LineStyle>
	</Style>
	<Style id="branch84_part43_style">
		<LineStyle>
			<width>6.969584821409908</width>
			<color>FFff45ba</color>
		</LineStyle>
	</Style>
	<Style id="branch84_part44_style">
		<LineStyle>
			<width>6.973097346090277</width>
			<color>FFff45ba</color>
		</LineStyle>
	</Style>
	<Style id="branch84_part45_style">
		<LineStyle>
			<width>6.976609870770647</width>
			<color>FFff45ba</color>
		</LineStyle>
	</Style>
	<Style id="branch84_part46_style">
		<LineStyle>
			<width>6.9801223954510165</width>
			<color>FFff45ba</color>
		</LineStyle>
	</Style>
	<Style id="branch84_part47_style">
		<LineStyle>
			<width>6.983634920131386</width>
			<color>FFff45ba</color>
		</LineStyle>
	</Style>
	<Style id="branch84_part48_style">
		<LineStyle>
			<width>6.987147444811756</width>
			<color>FFff45ba</color>
		</LineStyle>
	</Style>
	<Style id="branch84_part49_style">
		<LineStyle>
			<width>6.990659969492125</width>
			<color>FFff45ba</color>
		</LineStyle>
	</Style>
	<Style id="branch84_part50_style">
		<LineStyle>
			<width>6.994172494172494</width>
			<color>FFff45ba</color>
		</LineStyle>
	</Style>
	<Style id="branch163_part1_style">
		<LineStyle>
			<width>7.0</width>
			<color>FFff1ee1</color>
		</LineStyle>
	</Style>
	<Style id="branch163_part2_style">
		<LineStyle>
			<width>7.0</width>
			<color>FFff1ee1</color>
		</LineStyle>
	</Style>
	<Style id="branch163_part3_style">
		<LineStyle>
			<width>7.0</width>
			<color>FFff1ee1</color>
		</LineStyle>
	</Style>
	<Style id="branch163_part4_style">
		<LineStyle>
			<width>7.0</width>
			<color>FFff1ee1</color>
		</LineStyle>
	</Style>
	<Style id="branch163_part5_style">
		<LineStyle>
			<width>7.0</width>
			<color>FFff1ee1</color>
		</LineStyle>
	</Style>
	<Style id="branch163_part6_style">
		<LineStyle>
			<width>7.0</width>
			<color>FFff1fe0</color>
		</LineStyle>
	</Style>
	<Style id="branch163_part7_style">
		<LineStyle>
			<width>7.0</width>
			<color>FFff1fe0</color>
		</LineStyle>
	</Style>
	<Style id="branch163_part8_style">
		<LineStyle>
			<width>7.0</width>
			<color>FFff1fe0</color>
		</LineStyle>
	</Style>
	<Style id="branch163_part9_style">
		<LineStyle>
			<width>7.0</width>
			<color>FFff1fe0</color>
		</LineStyle>
	</Style>
	<Style id="branch163_part10_style">
		<LineStyle>
			<width>7.0</width>
			<color>FFff1fe0</color>
		</LineStyle>
	</Style>
	<Style id="branch163_part11_style">
		<LineStyle>
			<width>7.0</width>
			<color>FFff1fe0</color>
		</LineStyle>
	</Style>
	<Style id="branch163_part12_style">
		<LineStyle>
			<width>7.0</width>
			<color>FFff1fe0</color>
		</LineStyle>
	</Style>
	<Style id="branch163_part13_style">
		<LineStyle>
			<width>7.0</width>
			<color>FFff1fe0</color>
		</LineStyle>
	</Style>
	<Style id="branch163_part14_style">
		<LineStyle>
			<width>7.0</width>
			<color>FFff1fe0</color>
		</LineStyle>
	</Style>
	<Style id="branch163_part15_style">
		<LineStyle>
			<width>7.0</width>
			<color>FFff1fe0</color>
		</LineStyle>
	</Style>
	<Style id="branch163_part16_style">
		<LineStyle>
			<width>7.0</width>
			<color>FFff1fe0</color>
		</LineStyle>
	</Style>
	<Style id="branch163_part17_style">
		<LineStyle>
			<width>7.0</width>
			<color>FFff1fe0</color>
		</LineStyle>
	</Style>
	<Style id="branch163_part18_style">
		<LineStyle>
			<width>7.0</width>
			<color>FFff1fe0</color>
		</LineStyle>
	</Style>
	<Style id="branch163_part19_style">
		<LineStyle>
			<width>7.0</width>
			<color>FFff1fe0</color>
		</LineStyle>
	</Style>
	<Style id="branch163_part20_style">
		<LineStyle>
			<width>7.0</width>
			<color>FFff1fe0</color>
		</LineStyle>
	</Style>
	<Style id="branch163_part21_style">
		<LineStyle>
			<width>7.0</width>
			<color>FFff1fe0</color>
		</LineStyle>
	</Style>
	<Style id="branch163_part22_style">
		<LineStyle>
			<width>7.0</width>
			<color>FFff1fe0</color>
		</LineStyle>
	</Style>
	<Style id="branch163_part23_style">
		<LineStyle>
			<width>7.0</width>
			<color>FFff1fe0</color>
		</LineStyle>
	</Style>
	<Style id="branch163_part24_style">
		<LineStyle>
			<width>7.0</width>
			<color>FFff1fe0</color>
		</LineStyle>
	</Style>
	<Style id="branch163_part25_style">
		<LineStyle>
			<width>7.0</width>
			<color>FFff1fe0</color>
		</LineStyle>
	</Style>
	<Style id="branch163_part26_style">
		<LineStyle>
			<width>7.0</width>
			<color>FFff1fe0</color>
		</LineStyle>
	</Style>
	<Style id="branch163_part27_style">
		<LineStyle>
			<width>7.0</width>
			<color>FFff20df</color>
		</LineStyle>
	</Style>
	<Style id="branch163_part28_style">
		<LineStyle>
			<width>7.0</width>
			<color>FFff20df</color>
		</LineStyle>
	</Style>
	<Style id="branch163_part29_style">
		<LineStyle>
			<width>7.0</width>
			<color>FFff20df</color>
		</LineStyle>
	</Style>
	<Style id="branch163_part30_style">
		<LineStyle>
			<width>7.0</width>
			<color>FFff20df</color>
		</LineStyle>
	</Style>
	<Style id="branch163_part31_style">
		<LineStyle>
			<width>7.0</width>
			<color>FFff20df</color>
		</LineStyle>
	</Style>
	<Style id="branch163_part32_style">
		<LineStyle>
			<width>7.0</width>
			<color>FFff20df</color>
		</LineStyle>
	</Style>
	<Style id="branch163_part33_style">
		<LineStyle>
			<width>7.0</width>
			<color>FFff20df</color>
		</LineStyle>
	</Style>
	<Style id="branch163_part34_style">
		<LineStyle>
			<width>7.0</width>
			<color>FFff20df</color>
		</LineStyle>
	</Style>
	<Style id="branch163_part35_style">
		<LineStyle>
			<width>7.0</width>
			<color>FFff20df</color>
		</LineStyle>
	</Style>
	<Style id="branch163_part36_style">
		<LineStyle>
			<width>7.0</width>
			<color>FFff20df</color>
		</LineStyle>
	</Style>
	<Style id="branch163_part37_style">
		<LineStyle>
			<width>7.0</width>
			<color>FFff20df</color>
		</LineStyle>
	</Style>
	<Style id="branch163_part38_style">
		<LineStyle>
			<width>7.0</width>
			<color>FFff20df</color>
		</LineStyle>
	</Style>
	<Style id="branch163_part39_style">
		<LineStyle>
			<width>7.0</width>
			<color>FFff20df</color>
		</LineStyle>
	</Style>
	<Style id="branch163_part40_style">
		<LineStyle>
			<width>7.0</width>
			<color>FFff20df</color>
		</LineStyle>
	</Style>
	<Style id="branch163_part41_style">
		<LineStyle>
			<width>7.0</width>
			<color>FFff20df</color>
		</LineStyle>
	</Style>
	<Style id="branch163_part42_style">
		<LineStyle>
			<width>7.0</width>
			<color>FFff20df</color>
		</LineStyle>
	</Style>
	<Style id="branch163_part43_style">
		<LineStyle>
			<width>7.0</width>
			<color>FFff20df</color>
		</LineStyle>
	</Style>
	<Style id="branch163_part44_style">
		<LineStyle>
			<width>7.0</width>
			<color>FFff20df</color>
		</LineStyle>
	</Style>
	<Style id="branch163_part45_style">
		<LineStyle>
			<width>7.0</width>
			<color>FFff20df</color>
		</LineStyle>
	</Style>
	<Style id="branch163_part46_style">
		<LineStyle>
			<width>7.0</width>
			<color>FFff20df</color>
		</LineStyle>
	</Style>
	<Style id="branch163_part47_style">
		<LineStyle>
			<width>7.0</width>
			<color>FFff21de</color>
		</LineStyle>
	</Style>
	<Style id="branch163_part48_style">
		<LineStyle>
			<width>7.0</width>
			<color>FFff21de</color>
		</LineStyle>
	</Style>
	<Style id="branch163_part49_style">
		<LineStyle>
			<width>7.0</width>
			<color>FFff21de</color>
		</LineStyle>
	</Style>
	<Style id="branch163_part50_style">
		<LineStyle>
			<width>7.0</width>
			<color>FFff21de</color>
		</LineStyle>
	</Style>
	<Style id="branch164_part1_style">
		<LineStyle>
			<width>7.0</width>
			<color>FFff21de</color>
		</LineStyle>
	</Style>
	<Style id="branch164_part2_style">
		<LineStyle>
			<width>7.0</width>
			<color>FFff21de</color>
		</LineStyle>
	</Style>
	<Style id="branch164_part3_style">
		<LineStyle>
			<width>7.0</width>
			<color>FFff21de</color>
		</LineStyle>
	</Style>
	<Style id="branch164_part4_style">
		<LineStyle>
			<width>7.0</width>
			<color>FFff21de</color>
		</LineStyle>
	</Style>
	<Style id="branch164_part5_style">
		<LineStyle>
			<width>7.0</width>
			<color>FFff21de</color>
		</LineStyle>
	</Style>
	<Style id="branch164_part6_style">
		<LineStyle>
			<width>7.0</width>
			<color>FFff21de</color>
		</LineStyle>
	</Style>
	<Style id="branch164_part7_style">
		<LineStyle>
			<width>7.0</width>
			<color>FFff21de</color>
		</LineStyle>
	</Style>
	<Style id="branch164_part8_style">
		<LineStyle>
			<width>7.0</width>
			<color>FFff21de</color>
		</LineStyle>
	</Style>
	<Style id="branch164_part9_style">
		<LineStyle>
			<width>7.0</width>
			<color>FFff21de</color>
		</LineStyle>
	</Style>
	<Style id="branch164_part10_style">
		<LineStyle>
			<width>7.0</width>
			<color>FFff21de</color>
		</LineStyle>
	</Style>
	<Style id="branch164_part11_style">
		<LineStyle>
			<width>7.0</width>
			<color>FFff21de</color>
		</LineStyle>
	</Style>
	<Style id="branch164_part12_style">
		<LineStyle>
			<width>7.0</width>
			<color>FFff21de</color>
		</LineStyle>
	</Style>
	<Style id="branch164_part13_style">
		<LineStyle>
			<width>7.0</width>
			<color>FFff21de</color>
		</LineStyle>
	</Style>
	<Style id="branch164_part14_style">
		<LineStyle>
			<width>7.0</width>
			<color>FFff21de</color>
		</LineStyle>
	</Style>
	<Style id="branch164_part15_style">
		<LineStyle>
			<width>7.0</width>
			<color>FFff21de</color>
		</LineStyle>
	</Style>
	<Style id="branch164_part16_style">
		<LineStyle>
			<width>7.0</width>
			<color>FFff22dd</color>
		</LineStyle>
	</Style>
	<Style id="branch164_part17_style">
		<LineStyle>
			<width>7.0</width>
			<color>FFff22dd</color>
		</LineStyle>
	</Style>
	<Style id="branch164_part18_style">
		<LineStyle>
			<width>7.0</width>
			<color>FFff22dd</color>
		</LineStyle>
	</Style>
	<Style id="branch164_part19_style">
		<LineStyle>
			<width>7.0</width>
			<color>FFff22dd</color>
		</LineStyle>
	</Style>
	<Style id="branch164_part20_style">
		<LineStyle>
			<width>7.0</width>
			<color>FFff22dd</color>
		</LineStyle>
	</Style>
	<Style id="branch164_part21_style">
		<LineStyle>
			<width>7.0</width>
			<color>FFff22dd</color>
		</LineStyle>
	</Style>
	<Style id="branch164_part22_style">
		<LineStyle>
			<width>7.0</width>
			<color>FFff22dd</color>
		</LineStyle>
	</Style>
	<Style id="branch164_part23_style">
		<LineStyle>
			<width>7.0</width>
			<color>FFff22dd</color>
		</LineStyle>
	</Style>
	<Style id="branch164_part24_style">
		<LineStyle>
			<width>7.0</width>
			<color>FFff22dd</color>
		</LineStyle>
	</Style>
	<Style id="branch164_part25_style">
		<LineStyle>
			<width>7.0</width>
			<color>FFff22dd</color>
		</LineStyle>
	</Style>
	<Style id="branch164_part26_style">
		<LineStyle>
			<width>7.0</width>
			<color>FFff22dd</color>
		</LineStyle>
	</Style>
	<Style id="branch164_part27_style">
		<LineStyle>
			<width>7.0</width>
			<color>FFff22dd</color>
		</LineStyle>
	</Style>
	<Style id="branch164_part28_style">
		<LineStyle>
			<width>7.0</width>
			<color>FFff22dd</color>
		</LineStyle>
	</Style>
	<Style id="branch164_part29_style">
		<LineStyle>
			<width>7.0</width>
			<color>FFff22dd</color>
		</LineStyle>
	</Style>
	<Style id="branch164_part30_style">
		<LineStyle>
			<width>7.0</width>
			<color>FFff22dd</color>
		</LineStyle>
	</Style>
	<Style id="branch164_part31_style">
		<LineStyle>
			<width>7.0</width>
			<color>FFff22dd</color>
		</LineStyle>
	</Style>
	<Style id="branch164_part32_style">
		<LineStyle>
			<width>7.0</width>
			<color>FFff22dd</color>
		</LineStyle>
	</Style>
	<Style id="branch164_part33_style">
		<LineStyle>
			<width>7.0</width>
			<color>FFff23dc</color>
		</LineStyle>
	</Style>
	<Style id="branch164_part34_style">
		<LineStyle>
			<width>7.0</width>
			<color>FFff23dc</color>
		</LineStyle>
	</Style>
	<Style id="branch164_part35_style">
		<LineStyle>
			<width>7.0</width>
			<color>FFff23dc</color>
		</LineStyle>
	</Style>
	<Style id="branch164_part36_style">
		<LineStyle>
			<width>7.0</width>
			<color>FFff23dc</color>
		</LineStyle>
	</Style>
	<Style id="branch164_part37_style">
		<LineStyle>
			<width>7.0</width>
			<color>FFff23dc</color>
		</LineStyle>
	</Style>
	<Style id="branch164_part38_style">
		<LineStyle>
			<width>7.0</width>
			<color>FFff23dc</color>
		</LineStyle>
	</Style>
	<Style id="branch164_part39_style">
		<LineStyle>
			<width>7.0</width>
			<color>FFff23dc</color>
		</LineStyle>
	</Style>
	<Style id="branch164_part40_style">
		<LineStyle>
			<width>7.0</width>
			<color>FFff23dc</color>
		</LineStyle>
	</Style>
	<Style id="branch164_part41_style">
		<LineStyle>
			<width>7.0</width>
			<color>FFff23dc</color>
		</LineStyle>
	</Style>
	<Style id="branch164_part42_style">
		<LineStyle>
			<width>7.0</width>
			<color>FFff23dc</color>
		</LineStyle>
	</Style>
	<Style id="branch164_part43_style">
		<LineStyle>
			<width>7.0</width>
			<color>FFff23dc</color>
		</LineStyle>
	</Style>
	<Style id="branch164_part44_style">
		<LineStyle>
			<width>7.0</width>
			<color>FFff23dc</color>
		</LineStyle>
	</Style>
	<Style id="branch164_part45_style">
		<LineStyle>
			<width>7.0</width>
			<color>FFff23dc</color>
		</LineStyle>
	</Style>
	<Style id="branch164_part46_style">
		<LineStyle>
			<width>7.0</width>
			<color>FFff23dc</color>
		</LineStyle>
	</Style>
	<Style id="branch164_part47_style">
		<LineStyle>
			<width>7.0</width>
			<color>FFff23dc</color>
		</LineStyle>
	</Style>
	<Style id="branch164_part48_style">
		<LineStyle>
			<width>7.0</width>
			<color>FFff23dc</color>
		</LineStyle>
	</Style>
	<Style id="branch164_part49_style">
		<LineStyle>
			<width>7.0</width>
			<color>FFff23dc</color>
		</LineStyle>
	</Style>
	<Style id="branch164_part50_style">
		<LineStyle>
			<width>7.0</width>
			<color>FFff23dc</color>
		</LineStyle>
	</Style>
	<Style id="branch181_part1_style">
		<LineStyle>
			<width>5.674201093209097</width>
			<color>FFff4cb3</color>
		</LineStyle>
	</Style>
	<Style id="branch181_part2_style">
		<LineStyle>
			<width>5.669472420531909</width>
			<color>FFff4cb3</color>
		</LineStyle>
	</Style>
	<Style id="branch181_part3_style">
		<LineStyle>
			<width>5.664743747854719</width>
			<color>FFff4cb3</color>
		</LineStyle>
	</Style>
	<Style id="branch181_part4_style">
		<LineStyle>
			<width>5.6600150751775296</width>
			<color>FFff4cb3</color>
		</LineStyle>
	</Style>
	<Style id="branch181_part5_style">
		<LineStyle>
			<width>5.655286402500341</width>
			<color>FFff4cb3</color>
		</LineStyle>
	</Style>
	<Style id="branch181_part6_style">
		<LineStyle>
			<width>5.650557729823151</width>
			<color>FFff4db2</color>
		</LineStyle>
	</Style>
	<Style id="branch181_part7_style">
		<LineStyle>
			<width>5.645829057145962</width>
			<color>FFff4db2</color>
		</LineStyle>
	</Style>
	<Style id="branch181_part8_style">
		<LineStyle>
			<width>5.641100384468772</width>
			<color>FFff4db2</color>
		</LineStyle>
	</Style>
	<Style id="branch181_part9_style">
		<LineStyle>
			<width>5.636371711791583</width>
			<color>FFff4db2</color>
		</LineStyle>
	</Style>
	<Style id="branch181_part10_style">
		<LineStyle>
			<width>5.631643039114394</width>
			<color>FFff4db2</color>
		</LineStyle>
	</Style>
	<Style id="branch181_part11_style">
		<LineStyle>
			<width>5.626914366437203</width>
			<color>FFff4eb1</color>
		</LineStyle>
	</Style>
	<Style id="branch181_part12_style">
		<LineStyle>
			<width>5.622185693760015</width>
			<color>FFff4eb1</color>
		</LineStyle>
	</Style>
	<Style id="branch181_part13_style">
		<LineStyle>
			<width>5.617457021082826</width>
			<color>FFff4eb1</color>
		</LineStyle>
	</Style>
	<Style id="branch181_part14_style">
		<LineStyle>
			<width>5.612728348405636</width>
			<color>FFff4eb1</color>
		</LineStyle>
	</Style>
	<Style id="branch181_part15_style">
		<LineStyle>
			<width>5.607999675728447</width>
			<color>FFff4eb1</color>
		</LineStyle>
	</Style>
	<Style id="branch181_part16_style">
		<LineStyle>
			<width>5.603271003051257</width>
			<color>FFff4fb0</color>
		</LineStyle>
	</Style>
	<Style id="branch181_part17_style">
		<LineStyle>
			<width>5.598542330374068</width>
			<color>FFff4fb0</color>
		</LineStyle>
	</Style>
	<Style id="branch181_part18_style">
		<LineStyle>
			<width>5.593813657696878</width>
			<color>FFff4fb0</color>
		</LineStyle>
	</Style>
	<Style id="branch181_part19_style">
		<LineStyle>
			<width>5.589084985019689</width>
			<color>FFff4fb0</color>
		</LineStyle>
	</Style>
	<Style id="branch181_part20_style">
		<LineStyle>
			<width>5.584356312342499</width>
			<color>FFff4fb0</color>
		</LineStyle>
	</Style>
	<Style id="branch181_part21_style">
		<LineStyle>
			<width>5.57962763966531</width>
			<color>FFff50af</color>
		</LineStyle>
	</Style>
	<Style id="branch181_part22_style">
		<LineStyle>
			<width>5.574898966988121</width>
			<color>FFff50af</color>
		</LineStyle>
	</Style>
	<Style id="branch181_part23_style">
		<LineStyle>
			<width>5.570170294310931</width>
			<color>FFff50af</color>
		</LineStyle>
	</Style>
	<Style id="branch181_part24_style">
		<LineStyle>
			<width>5.565441621633742</width>
			<color>FFff50af</color>
		</LineStyle>
	</Style>
	<Style id="branch181_part25_style">
		<LineStyle>
			<width>5.560712948956553</width>
			<color>FFff51ae</color>
		</LineStyle>
	</Style>
	<Style id="branch181_part26_style">
		<LineStyle>
			<width>5.5559842762793625</width>
			<color>FFff51ae</color>
		</LineStyle>
	</Style>
	<Style id="branch181_part27_style">
		<LineStyle>
			<width>5.551255603602174</width>
			<color>FFff51ae</color>
		</LineStyle>
	</Style>
	<Style id="branch181_part28_style">
		<LineStyle>
			<width>5.546526930924984</width>
			<color>FFff51ae</color>
		</LineStyle>
	</Style>
	<Style id="branch181_part29_style">
		<LineStyle>
			<width>5.541798258247795</width>
			<color>FFff51ae</color>
		</LineStyle>
	</Style>
	<Style id="branch181_part30_style">
		<LineStyle>
			<width>5.537069585570606</width>
			<color>FFff52ad</color>
		</LineStyle>
	</Style>
	<Style id="branch181_part31_style">
		<LineStyle>
			<width>5.5323409128934165</width>
			<color>FFff52ad</color>
		</LineStyle>
	</Style>
	<Style id="branch181_part32_style">
		<LineStyle>
			<width>5.527612240216227</width>
			<color>FFff52ad</color>
		</LineStyle>
	</Style>
	<Style id="branch181_part33_style">
		<LineStyle>
			<width>5.522883567539037</width>
			<color>FFff52ad</color>
		</LineStyle>
	</Style>
	<Style id="branch181_part34_style">
		<LineStyle>
			<width>5.518154894861848</width>
			<color>FFff52ad</color>
		</LineStyle>
	</Style>
	<Style id="branch181_part35_style">
		<LineStyle>
			<width>5.513426222184659</width>
			<color>FFff53ac</color>
		</LineStyle>
	</Style>
	<Style id="branch181_part36_style">
		<LineStyle>
			<width>5.508697549507469</width>
			<color>FFff53ac</color>
		</LineStyle>
	</Style>
	<Style id="branch181_part37_style">
		<LineStyle>
			<width>5.50396887683028</width>
			<color>FFff53ac</color>
		</LineStyle>
	</Style>
	<Style id="branch181_part38_style">
		<LineStyle>
			<width>5.499240204153091</width>
			<color>FFff53ac</color>
		</LineStyle>
	</Style>
	<Style id="branch181_part39_style">
		<LineStyle>
			<width>5.494511531475901</width>
			<color>FFff53ac</color>
		</LineStyle>
	</Style>
	<Style id="branch181_part40_style">
		<LineStyle>
			<width>5.489782858798712</width>
			<color>FFff54ab</color>
		</LineStyle>
	</Style>
	<Style id="branch181_part41_style">
		<LineStyle>
			<width>5.4850541861215225</width>
			<color>FFff54ab</color>
		</LineStyle>
	</Style>
	<Style id="branch181_part42_style">
		<LineStyle>
			<width>5.480325513444333</width>
			<color>FFff54ab</color>
		</LineStyle>
	</Style>
	<Style id="branch181_part43_style">
		<LineStyle>
			<width>5.475596840767143</width>
			<color>FFff54ab</color>
		</LineStyle>
	</Style>
	<Style id="branch181_part44_style">
		<LineStyle>
			<width>5.470868168089954</width>
			<color>FFff54ab</color>
		</LineStyle>
	</Style>
	<Style id="branch181_part45_style">
		<LineStyle>
			<width>5.466139495412764</width>
			<color>FFff55aa</color>
		</LineStyle>
	</Style>
	<Style id="branch181_part46_style">
		<LineStyle>
			<width>5.4614108227355755</width>
			<color>FFff55aa</color>
		</LineStyle>
	</Style>
	<Style id="branch181_part47_style">
		<LineStyle>
			<width>5.456682150058386</width>
			<color>FFff55aa</color>
		</LineStyle>
	</Style>
	<Style id="branch181_part48_style">
		<LineStyle>
			<width>5.451953477381196</width>
			<color>FFff55aa</color>
		</LineStyle>
	</Style>
	<Style id="branch181_part49_style">
		<LineStyle>
			<width>5.447224804704007</width>
			<color>FFff55aa</color>
		</LineStyle>
	</Style>
	<Style id="branch181_part50_style">
		<LineStyle>
			<width>5.442496132026818</width>
			<color>FFff56a9</color>
		</LineStyle>
	</Style>
	<Style id="branch184_part1_style">
		<LineStyle>
			<width>5.779523072513672</width>
			<color>FFff36c9</color>
		</LineStyle>
	</Style>
	<Style id="branch184_part2_style">
		<LineStyle>
			<width>5.802740363110386</width>
			<color>FFff36c9</color>
		</LineStyle>
	</Style>
	<Style id="branch184_part3_style">
		<LineStyle>
			<width>5.825957653707102</width>
			<color>FFff36c9</color>
		</LineStyle>
	</Style>
	<Style id="branch184_part4_style">
		<LineStyle>
			<width>5.849174944303816</width>
			<color>FFff37c8</color>
		</LineStyle>
	</Style>
	<Style id="branch184_part5_style">
		<LineStyle>
			<width>5.872392234900531</width>
			<color>FFff37c8</color>
		</LineStyle>
	</Style>
	<Style id="branch184_part6_style">
		<LineStyle>
			<width>5.895609525497245</width>
			<color>FFff37c8</color>
		</LineStyle>
	</Style>
	<Style id="branch184_part7_style">
		<LineStyle>
			<width>5.91882681609396</width>
			<color>FFff37c8</color>
		</LineStyle>
	</Style>
	<Style id="branch184_part8_style">
		<LineStyle>
			<width>5.942044106690674</width>
			<color>FFff38c7</color>
		</LineStyle>
	</Style>
	<Style id="branch184_part9_style">
		<LineStyle>
			<width>5.965261397287389</width>
			<color>FFff38c7</color>
		</LineStyle>
	</Style>
	<Style id="branch184_part10_style">
		<LineStyle>
			<width>5.988478687884103</width>
			<color>FFff38c7</color>
		</LineStyle>
	</Style>
	<Style id="branch184_part11_style">
		<LineStyle>
			<width>6.011695978480818</width>
			<color>FFff38c7</color>
		</LineStyle>
	</Style>
	<Style id="branch184_part12_style">
		<LineStyle>
			<width>6.034913269077532</width>
			<color>FFff38c7</color>
		</LineStyle>
	</Style>
	<Style id="branch184_part13_style">
		<LineStyle>
			<width>6.058130559674247</width>
			<color>FFff39c6</color>
		</LineStyle>
	</Style>
	<Style id="branch184_part14_style">
		<LineStyle>
			<width>6.081347850270961</width>
			<color>FFff39c6</color>
		</LineStyle>
	</Style>
	<Style id="branch184_part15_style">
		<LineStyle>
			<width>6.104565140867676</width>
			<color>FFff39c6</color>
		</LineStyle>
	</Style>
	<Style id="branch184_part16_style">
		<LineStyle>
			<width>6.12778243146439</width>
			<color>FFff39c6</color>
		</LineStyle>
	</Style>
	<Style id="branch184_part17_style">
		<LineStyle>
			<width>6.150999722061105</width>
			<color>FFff39c6</color>
		</LineStyle>
	</Style>
	<Style id="branch184_part18_style">
		<LineStyle>
			<width>6.174217012657819</width>
			<color>FFff3ac5</color>
		</LineStyle>
	</Style>
	<Style id="branch184_part19_style">
		<LineStyle>
			<width>6.197434303254534</width>
			<color>FFff3ac5</color>
		</LineStyle>
	</Style>
	<Style id="branch184_part20_style">
		<LineStyle>
			<width>6.220651593851248</width>
			<color>FFff3ac5</color>
		</LineStyle>
	</Style>
	<Style id="branch184_part21_style">
		<LineStyle>
			<width>6.243868884447963</width>
			<color>FFff3ac5</color>
		</LineStyle>
	</Style>
	<Style id="branch184_part22_style">
		<LineStyle>
			<width>6.267086175044677</width>
			<color>FFff3ac5</color>
		</LineStyle>
	</Style>
	<Style id="branch184_part23_style">
		<LineStyle>
			<width>6.290303465641393</width>
			<color>FFff3bc4</color>
		</LineStyle>
	</Style>
	<Style id="branch184_part24_style">
		<LineStyle>
			<width>6.313520756238106</width>
			<color>FFff3bc4</color>
		</LineStyle>
	</Style>
	<Style id="branch184_part25_style">
		<LineStyle>
			<width>6.336738046834822</width>
			<color>FFff3bc4</color>
		</LineStyle>
	</Style>
	<Style id="branch184_part26_style">
		<LineStyle>
			<width>6.359955337431536</width>
			<color>FFff3bc4</color>
		</LineStyle>
	</Style>
	<Style id="branch184_part27_style">
		<LineStyle>
			<width>6.38317262802825</width>
			<color>FFff3bc4</color>
		</LineStyle>
	</Style>
	<Style id="branch184_part28_style">
		<LineStyle>
			<width>6.406389918624965</width>
			<color>FFff3cc3</color>
		</LineStyle>
	</Style>
	<Style id="branch184_part29_style">
		<LineStyle>
			<width>6.429607209221679</width>
			<color>FFff3cc3</color>
		</LineStyle>
	</Style>
	<Style id="branch184_part30_style">
		<LineStyle>
			<width>6.452824499818394</width>
			<color>FFff3cc3</color>
		</LineStyle>
	</Style>
	<Style id="branch184_part31_style">
		<LineStyle>
			<width>6.476041790415108</width>
			<color>FFff3cc3</color>
		</LineStyle>
	</Style>
	<Style id="branch184_part32_style">
		<LineStyle>
			<width>6.499259081011823</width>
			<color>FFff3dc2</color>
		</LineStyle>
	</Style>
	<Style id="branch184_part33_style">
		<LineStyle>
			<width>6.522476371608538</width>
			<color>FFff3dc2</color>
		</LineStyle>
	</Style>
	<Style id="branch184_part34_style">
		<LineStyle>
			<width>6.545693662205252</width>
			<color>FFff3dc2</color>
		</LineStyle>
	</Style>
	<Style id="branch184_part35_style">
		<LineStyle>
			<width>6.568910952801967</width>
			<color>FFff3dc2</color>
		</LineStyle>
	</Style>
	<Style id="branch184_part36_style">
		<LineStyle>
			<width>6.592128243398681</width>
			<color>FFff3dc2</color>
		</LineStyle>
	</Style>
	<Style id="branch184_part37_style">
		<LineStyle>
			<width>6.615345533995396</width>
			<color>FFff3ec1</color>
		</LineStyle>
	</Style>
	<Style id="branch184_part38_style">
		<LineStyle>
			<width>6.6385628245921104</width>
			<color>FFff3ec1</color>
		</LineStyle>
	</Style>
	<Style id="branch184_part39_style">
		<LineStyle>
			<width>6.661780115188825</width>
			<color>FFff3ec1</color>
		</LineStyle>
	</Style>
	<Style id="branch184_part40_style">
		<LineStyle>
			<width>6.6849974057855395</width>
			<color>FFff3ec1</color>
		</LineStyle>
	</Style>
	<Style id="branch184_part41_style">
		<LineStyle>
			<width>6.708214696382254</width>
			<color>FFff3ec1</color>
		</LineStyle>
	</Style>
	<Style id="branch184_part42_style">
		<LineStyle>
			<width>6.7314319869789685</width>
			<color>FFff3fc0</color>
		</LineStyle>
	</Style>
	<Style id="branch184_part43_style">
		<LineStyle>
			<width>6.754649277575683</width>
			<color>FFff3fc0</color>
		</LineStyle>
	</Style>
	<Style id="branch184_part44_style">
		<LineStyle>
			<width>6.7778665681723975</width>
			<color>FFff3fc0</color>
		</LineStyle>
	</Style>
	<Style id="branch184_part45_style">
		<LineStyle>
			<width>6.801083858769112</width>
			<color>FFff3fc0</color>
		</LineStyle>
	</Style>
	<Style id="branch184_part46_style">
		<LineStyle>
			<width>6.8243011493658265</width>
			<color>FFff3fc0</color>
		</LineStyle>
	</Style>
	<Style id="branch184_part47_style">
		<LineStyle>
			<width>6.847518439962542</width>
			<color>FFff40bf</color>
		</LineStyle>
	</Style>
	<Style id="branch184_part48_style">
		<LineStyle>
			<width>6.870735730559256</width>
			<color>FFff40bf</color>
		</LineStyle>
	</Style>
	<Style id="branch184_part49_style">
		<LineStyle>
			<width>6.89395302115597</width>
			<color>FFff40bf</color>
		</LineStyle>
	</Style>
	<Style id="branch184_part50_style">
		<LineStyle>
			<width>6.917170311752685</width>
			<color>FFff40bf</color>
		</LineStyle>
	</Style>
	<Style id="branch186_part1_style">
		<LineStyle>
			<width>6.878338656912078</width>
			<color>FFff0ff0</color>
		</LineStyle>
	</Style>
	<Style id="branch186_part2_style">
		<LineStyle>
			<width>6.880442920471391</width>
			<color>FFff10ef</color>
		</LineStyle>
	</Style>
	<Style id="branch186_part3_style">
		<LineStyle>
			<width>6.882547184030704</width>
			<color>FFff10ef</color>
		</LineStyle>
	</Style>
	<Style id="branch186_part4_style">
		<LineStyle>
			<width>6.884651447590017</width>
			<color>FFff10ef</color>
		</LineStyle>
	</Style>
	<Style id="branch186_part5_style">
		<LineStyle>
			<width>6.8867557111493305</width>
			<color>FFff10ef</color>
		</LineStyle>
	</Style>
	<Style id="branch186_part6_style">
		<LineStyle>
			<width>6.8888599747086445</width>
			<color>FFff10ef</color>
		</LineStyle>
	</Style>
	<Style id="branch186_part7_style">
		<LineStyle>
			<width>6.890964238267958</width>
			<color>FFff10ef</color>
		</LineStyle>
	</Style>
	<Style id="branch186_part8_style">
		<LineStyle>
			<width>6.893068501827271</width>
			<color>FFff10ef</color>
		</LineStyle>
	</Style>
	<Style id="branch186_part9_style">
		<LineStyle>
			<width>6.895172765386584</width>
			<color>FFff10ef</color>
		</LineStyle>
	</Style>
	<Style id="branch186_part10_style">
		<LineStyle>
			<width>6.897277028945897</width>
			<color>FFff10ef</color>
		</LineStyle>
	</Style>
	<Style id="branch186_part11_style">
		<LineStyle>
			<width>6.89938129250521</width>
			<color>FFff10ef</color>
		</LineStyle>
	</Style>
	<Style id="branch186_part12_style">
		<LineStyle>
			<width>6.901485556064523</width>
			<color>FFff11ee</color>
		</LineStyle>
	</Style>
	<Style id="branch186_part13_style">
		<LineStyle>
			<width>6.903589819623837</width>
			<color>FFff11ee</color>
		</LineStyle>
	</Style>
	<Style id="branch186_part14_style">
		<LineStyle>
			<width>6.905694083183151</width>
			<color>FFff11ee</color>
		</LineStyle>
	</Style>
	<Style id="branch186_part15_style">
		<LineStyle>
			<width>6.907798346742464</width>
			<color>FFff11ee</color>
		</LineStyle>
	</Style>
	<Style id="branch186_part16_style">
		<LineStyle>
			<width>6.909902610301777</width>
			<color>FFff11ee</color>
		</LineStyle>
	</Style>
	<Style id="branch186_part17_style">
		<LineStyle>
			<width>6.91200687386109</width>
			<color>FFff11ee</color>
		</LineStyle>
	</Style>
	<Style id="branch186_part18_style">
		<LineStyle>
			<width>6.914111137420403</width>
			<color>FFff11ee</color>
		</LineStyle>
	</Style>
	<Style id="branch186_part19_style">
		<LineStyle>
			<width>6.916215400979716</width>
			<color>FFff11ee</color>
		</LineStyle>
	</Style>
	<Style id="branch186_part20_style">
		<LineStyle>
			<width>6.9183196645390295</width>
			<color>FFff11ee</color>
		</LineStyle>
	</Style>
	<Style id="branch186_part21_style">
		<LineStyle>
			<width>6.920423928098343</width>
			<color>FFff11ee</color>
		</LineStyle>
	</Style>
	<Style id="branch186_part22_style">
		<LineStyle>
			<width>6.922528191657657</width>
			<color>FFff12ed</color>
		</LineStyle>
	</Style>
	<Style id="branch186_part23_style">
		<LineStyle>
			<width>6.92463245521697</width>
			<color>FFff12ed</color>
		</LineStyle>
	</Style>
	<Style id="branch186_part24_style">
		<LineStyle>
			<width>6.926736718776283</width>
			<color>FFff12ed</color>
		</LineStyle>
	</Style>
	<Style id="branch186_part25_style">
		<LineStyle>
			<width>6.928840982335596</width>
			<color>FFff12ed</color>
		</LineStyle>
	</Style>
	<Style id="branch186_part26_style">
		<LineStyle>
			<width>6.930945245894909</width>
			<color>FFff12ed</color>
		</LineStyle>
	</Style>
	<Style id="branch186_part27_style">
		<LineStyle>
			<width>6.933049509454222</width>
			<color>FFff12ed</color>
		</LineStyle>
	</Style>
	<Style id="branch186_part28_style">
		<LineStyle>
			<width>6.9351537730135355</width>
			<color>FFff12ed</color>
		</LineStyle>
	</Style>
	<Style id="branch186_part29_style">
		<LineStyle>
			<width>6.937258036572849</width>
			<color>FFff12ed</color>
		</LineStyle>
	</Style>
	<Style id="branch186_part30_style">
		<LineStyle>
			<width>6.939362300132162</width>
			<color>FFff12ed</color>
		</LineStyle>
	</Style>
	<Style id="branch186_part31_style">
		<LineStyle>
			<width>6.941466563691475</width>
			<color>FFff13ec</color>
		</LineStyle>
	</Style>
	<Style id="branch186_part32_style">
		<LineStyle>
			<width>6.943570827250788</width>
			<color>FFff13ec</color>
		</LineStyle>
	</Style>
	<Style id="branch186_part33_style">
		<LineStyle>
			<width>6.945675090810101</width>
			<color>FFff13ec</color>
		</LineStyle>
	</Style>
	<Style id="branch186_part34_style">
		<LineStyle>
			<width>6.947779354369414</width>
			<color>FFff13ec</color>
		</LineStyle>
	</Style>
	<Style id="branch186_part35_style">
		<LineStyle>
			<width>6.949883617928728</width>
			<color>FFff13ec</color>
		</LineStyle>
	</Style>
	<Style id="branch186_part36_style">
		<LineStyle>
			<width>6.951987881488042</width>
			<color>FFff13ec</color>
		</LineStyle>
	</Style>
	<Style id="branch186_part37_style">
		<LineStyle>
			<width>6.954092145047355</width>
			<color>FFff13ec</color>
		</LineStyle>
	</Style>
	<Style id="branch186_part38_style">
		<LineStyle>
			<width>6.956196408606668</width>
			<color>FFff13ec</color>
		</LineStyle>
	</Style>
	<Style id="branch186_part39_style">
		<LineStyle>
			<width>6.958300672165981</width>
			<color>FFff13ec</color>
		</LineStyle>
	</Style>
	<Style id="branch186_part40_style">
		<LineStyle>
			<width>6.960404935725294</width>
			<color>FFff13ec</color>
		</LineStyle>
	</Style>
	<Style id="branch186_part41_style">
		<LineStyle>
			<width>6.962509199284607</width>
			<color>FFff14eb</color>
		</LineStyle>
	</Style>
	<Style id="branch186_part42_style">
		<LineStyle>
			<width>6.964613462843921</width>
			<color>FFff14eb</color>
		</LineStyle>
	</Style>
	<Style id="branch186_part43_style">
		<LineStyle>
			<width>6.9667177264032345</width>
			<color>FFff14eb</color>
		</LineStyle>
	</Style>
	<Style id="branch186_part44_style">
		<LineStyle>
			<width>6.968821989962548</width>
			<color>FFff14eb</color>
		</LineStyle>
	</Style>
	<Style id="branch186_part45_style">
		<LineStyle>
			<width>6.970926253521861</width>
			<color>FFff14eb</color>
		</LineStyle>
	</Style>
	<Style id="branch186_part46_style">
		<LineStyle>
			<width>6.973030517081174</width>
			<color>FFff14eb</color>
		</LineStyle>
	</Style>
	<Style id="branch186_part47_style">
		<LineStyle>
			<width>6.975134780640487</width>
			<color>FFff14eb</color>
		</LineStyle>
	</Style>
	<Style id="branch186_part48_style">
		<LineStyle>
			<width>6.9772390441998</width>
			<color>FFff14eb</color>
		</LineStyle>
	</Style>
	<Style id="branch186_part49_style">
		<LineStyle>
			<width>6.979343307759113</width>
			<color>FFff14eb</color>
		</LineStyle>
	</Style>
	<Style id="branch186_part50_style">
		<LineStyle>
			<width>6.9814475713184265</width>
			<color>FFff14eb</color>
		</LineStyle>
	</Style>
	<Style id="branch187_part1_style">
		<LineStyle>
			<width>6.408633392934184</width>
			<color>FFff15ea</color>
		</LineStyle>
	</Style>
	<Style id="branch187_part2_style">
		<LineStyle>
			<width>6.418176270493747</width>
			<color>FFff16e9</color>
		</LineStyle>
	</Style>
	<Style id="branch187_part3_style">
		<LineStyle>
			<width>6.42771914805331</width>
			<color>FFff17e8</color>
		</LineStyle>
	</Style>
	<Style id="branch187_part4_style">
		<LineStyle>
			<width>6.437262025612872</width>
			<color>FFff17e8</color>
		</LineStyle>
	</Style>
	<Style id="branch187_part5_style">
		<LineStyle>
			<width>6.446804903172436</width>
			<color>FFff18e7</color>
		</LineStyle>
	</Style>
	<Style id="branch187_part6_style">
		<LineStyle>
			<width>6.456347780731998</width>
			<color>FFff19e6</color>
		</LineStyle>
	</Style>
	<Style id="branch187_part7_style">
		<LineStyle>
			<width>6.465890658291562</width>
			<color>FFff19e6</color>
		</LineStyle>
	</Style>
	<Style id="branch187_part8_style">
		<LineStyle>
			<width>6.475433535851124</width>
			<color>FFff1ae5</color>
		</LineStyle>
	</Style>
	<Style id="branch187_part9_style">
		<LineStyle>
			<width>6.4849764134106875</width>
			<color>FFff1be4</color>
		</LineStyle>
	</Style>
	<Style id="branch187_part10_style">
		<LineStyle>
			<width>6.49451929097025</width>
			<color>FFff1be4</color>
		</LineStyle>
	</Style>
	<Style id="branch187_part11_style">
		<LineStyle>
			<width>6.504062168529813</width>
			<color>FFff1ce3</color>
		</LineStyle>
	</Style>
	<Style id="branch187_part12_style">
		<LineStyle>
			<width>6.513605046089376</width>
			<color>FFff1de2</color>
		</LineStyle>
	</Style>
	<Style id="branch187_part13_style">
		<LineStyle>
			<width>6.5231479236489385</width>
			<color>FFff1ee1</color>
		</LineStyle>
	</Style>
	<Style id="branch187_part14_style">
		<LineStyle>
			<width>6.532690801208502</width>
			<color>FFff1ee1</color>
		</LineStyle>
	</Style>
	<Style id="branch187_part15_style">
		<LineStyle>
			<width>6.542233678768064</width>
			<color>FFff1fe0</color>
		</LineStyle>
	</Style>
	<Style id="branch187_part16_style">
		<LineStyle>
			<width>6.551776556327627</width>
			<color>FFff20df</color>
		</LineStyle>
	</Style>
	<Style id="branch187_part17_style">
		<LineStyle>
			<width>6.56131943388719</width>
			<color>FFff20df</color>
		</LineStyle>
	</Style>
	<Style id="branch187_part18_style">
		<LineStyle>
			<width>6.570862311446753</width>
			<color>FFff21de</color>
		</LineStyle>
	</Style>
	<Style id="branch187_part19_style">
		<LineStyle>
			<width>6.580405189006315</width>
			<color>FFff22dd</color>
		</LineStyle>
	</Style>
	<Style id="branch187_part20_style">
		<LineStyle>
			<width>6.589948066565879</width>
			<color>FFff22dd</color>
		</LineStyle>
	</Style>
	<Style id="branch187_part21_style">
		<LineStyle>
			<width>6.599490944125442</width>
			<color>FFff23dc</color>
		</LineStyle>
	</Style>
	<Style id="branch187_part22_style">
		<LineStyle>
			<width>6.609033821685005</width>
			<color>FFff24db</color>
		</LineStyle>
	</Style>
	<Style id="branch187_part23_style">
		<LineStyle>
			<width>6.618576699244567</width>
			<color>FFff24db</color>
		</LineStyle>
	</Style>
	<Style id="branch187_part24_style">
		<LineStyle>
			<width>6.62811957680413</width>
			<color>FFff25da</color>
		</LineStyle>
	</Style>
	<Style id="branch187_part25_style">
		<LineStyle>
			<width>6.637662454363693</width>
			<color>FFff26d9</color>
		</LineStyle>
	</Style>
	<Style id="branch187_part26_style">
		<LineStyle>
			<width>6.647205331923256</width>
			<color>FFff27d8</color>
		</LineStyle>
	</Style>
	<Style id="branch187_part27_style">
		<LineStyle>
			<width>6.656748209482819</width>
			<color>FFff27d8</color>
		</LineStyle>
	</Style>
	<Style id="branch187_part28_style">
		<LineStyle>
			<width>6.6662910870423815</width>
			<color>FFff28d7</color>
		</LineStyle>
	</Style>
	<Style id="branch187_part29_style">
		<LineStyle>
			<width>6.675833964601944</width>
			<color>FFff29d6</color>
		</LineStyle>
	</Style>
	<Style id="branch187_part30_style">
		<LineStyle>
			<width>6.685376842161507</width>
			<color>FFff29d6</color>
		</LineStyle>
	</Style>
	<Style id="branch187_part31_style">
		<LineStyle>
			<width>6.69491971972107</width>
			<color>FFff2ad5</color>
		</LineStyle>
	</Style>
	<Style id="branch187_part32_style">
		<LineStyle>
			<width>6.704462597280633</width>
			<color>FFff2bd4</color>
		</LineStyle>
	</Style>
	<Style id="branch187_part33_style">
		<LineStyle>
			<width>6.714005474840196</width>
			<color>FFff2bd4</color>
		</LineStyle>
	</Style>
	<Style id="branch187_part34_style">
		<LineStyle>
			<width>6.723548352399759</width>
			<color>FFff2cd3</color>
		</LineStyle>
	</Style>
	<Style id="branch187_part35_style">
		<LineStyle>
			<width>6.733091229959322</width>
			<color>FFff2dd2</color>
		</LineStyle>
	</Style>
	<Style id="branch187_part36_style">
		<LineStyle>
			<width>6.742634107518884</width>
			<color>FFff2ed1</color>
		</LineStyle>
	</Style>
	<Style id="branch187_part37_style">
		<LineStyle>
			<width>6.752176985078448</width>
			<color>FFff2ed1</color>
		</LineStyle>
	</Style>
	<Style id="branch187_part38_style">
		<LineStyle>
			<width>6.76171986263801</width>
			<color>FFff2fd0</color>
		</LineStyle>
	</Style>
	<Style id="branch187_part39_style">
		<LineStyle>
			<width>6.771262740197574</width>
			<color>FFff30cf</color>
		</LineStyle>
	</Style>
	<Style id="branch187_part40_style">
		<LineStyle>
			<width>6.780805617757136</width>
			<color>FFff30cf</color>
		</LineStyle>
	</Style>
	<Style id="branch187_part41_style">
		<LineStyle>
			<width>6.790348495316699</width>
			<color>FFff31ce</color>
		</LineStyle>
	</Style>
	<Style id="branch187_part42_style">
		<LineStyle>
			<width>6.799891372876262</width>
			<color>FFff32cd</color>
		</LineStyle>
	</Style>
	<Style id="branch187_part43_style">
		<LineStyle>
			<width>6.8094342504358245</width>
			<color>FFff32cd</color>
		</LineStyle>
	</Style>
	<Style id="branch187_part44_style">
		<LineStyle>
			<width>6.818977127995387</width>
			<color>FFff33cc</color>
		</LineStyle>
	</Style>
	<Style id="branch187_part45_style">
		<LineStyle>
			<width>6.82852000555495</width>
			<color>FFff34cb</color>
		</LineStyle>
	</Style>
	<Style id="branch187_part46_style">
		<LineStyle>
			<width>6.838062883114514</width>
			<color>FFff35ca</color>
		</LineStyle>
	</Style>
	<Style id="branch187_part47_style">
		<LineStyle>
			<width>6.847605760674076</width>
			<color>FFff35ca</color>
		</LineStyle>
	</Style>
	<Style id="branch187_part48_style">
		<LineStyle>
			<width>6.857148638233639</width>
			<color>FFff36c9</color>
		</LineStyle>
	</Style>
	<Style id="branch187_part49_style">
		<LineStyle>
			<width>6.866691515793201</width>
			<color>FFff37c8</color>
		</LineStyle>
	</Style>
	<Style id="branch187_part50_style">
		<LineStyle>
			<width>6.876234393352765</width>
			<color>FFff37c8</color>
		</LineStyle>
	</Style>
	<Style id="branch201_part1_style">
		<LineStyle>
			<width>6.180958979547372</width>
			<color>FFff21de</color>
		</LineStyle>
	</Style>
	<Style id="branch201_part2_style">
		<LineStyle>
			<width>6.197017577577151</width>
			<color>FFff22dd</color>
		</LineStyle>
	</Style>
	<Style id="branch201_part3_style">
		<LineStyle>
			<width>6.213076175606931</width>
			<color>FFff22dd</color>
		</LineStyle>
	</Style>
	<Style id="branch201_part4_style">
		<LineStyle>
			<width>6.22913477363671</width>
			<color>FFff23dc</color>
		</LineStyle>
	</Style>
	<Style id="branch201_part5_style">
		<LineStyle>
			<width>6.24519337166649</width>
			<color>FFff24db</color>
		</LineStyle>
	</Style>
	<Style id="branch201_part6_style">
		<LineStyle>
			<width>6.26125196969627</width>
			<color>FFff25da</color>
		</LineStyle>
	</Style>
	<Style id="branch201_part7_style">
		<LineStyle>
			<width>6.277310567726048</width>
			<color>FFff25da</color>
		</LineStyle>
	</Style>
	<Style id="branch201_part8_style">
		<LineStyle>
			<width>6.293369165755828</width>
			<color>FFff26d9</color>
		</LineStyle>
	</Style>
	<Style id="branch201_part9_style">
		<LineStyle>
			<width>6.309427763785607</width>
			<color>FFff27d8</color>
		</LineStyle>
	</Style>
	<Style id="branch201_part10_style">
		<LineStyle>
			<width>6.325486361815386</width>
			<color>FFff27d8</color>
		</LineStyle>
	</Style>
	<Style id="branch201_part11_style">
		<LineStyle>
			<width>6.341544959845166</width>
			<color>FFff28d7</color>
		</LineStyle>
	</Style>
	<Style id="branch201_part12_style">
		<LineStyle>
			<width>6.3576035578749455</width>
			<color>FFff29d6</color>
		</LineStyle>
	</Style>
	<Style id="branch201_part13_style">
		<LineStyle>
			<width>6.373662155904725</width>
			<color>FFff2ad5</color>
		</LineStyle>
	</Style>
	<Style id="branch201_part14_style">
		<LineStyle>
			<width>6.389720753934505</width>
			<color>FFff2ad5</color>
		</LineStyle>
	</Style>
	<Style id="branch201_part15_style">
		<LineStyle>
			<width>6.405779351964284</width>
			<color>FFff2bd4</color>
		</LineStyle>
	</Style>
	<Style id="branch201_part16_style">
		<LineStyle>
			<width>6.421837949994064</width>
			<color>FFff2cd3</color>
		</LineStyle>
	</Style>
	<Style id="branch201_part17_style">
		<LineStyle>
			<width>6.4378965480238435</width>
			<color>FFff2dd2</color>
		</LineStyle>
	</Style>
	<Style id="branch201_part18_style">
		<LineStyle>
			<width>6.453955146053622</width>
			<color>FFff2dd2</color>
		</LineStyle>
	</Style>
	<Style id="branch201_part19_style">
		<LineStyle>
			<width>6.470013744083402</width>
			<color>FFff2ed1</color>
		</LineStyle>
	</Style>
	<Style id="branch201_part20_style">
		<LineStyle>
			<width>6.4860723421131805</width>
			<color>FFff2fd0</color>
		</LineStyle>
	</Style>
	<Style id="branch201_part21_style">
		<LineStyle>
			<width>6.50213094014296</width>
			<color>FFff2fd0</color>
		</LineStyle>
	</Style>
	<Style id="branch201_part22_style">
		<LineStyle>
			<width>6.51818953817274</width>
			<color>FFff30cf</color>
		</LineStyle>
	</Style>
	<Style id="branch201_part23_style">
		<LineStyle>
			<width>6.534248136202519</width>
			<color>FFff31ce</color>
		</LineStyle>
	</Style>
	<Style id="branch201_part24_style">
		<LineStyle>
			<width>6.550306734232299</width>
			<color>FFff32cd</color>
		</LineStyle>
	</Style>
	<Style id="branch201_part25_style">
		<LineStyle>
			<width>6.5663653322620785</width>
			<color>FFff32cd</color>
		</LineStyle>
	</Style>
	<Style id="branch201_part26_style">
		<LineStyle>
			<width>6.582423930291858</width>
			<color>FFff33cc</color>
		</LineStyle>
	</Style>
	<Style id="branch201_part27_style">
		<LineStyle>
			<width>6.598482528321638</width>
			<color>FFff34cb</color>
		</LineStyle>
	</Style>
	<Style id="branch201_part28_style">
		<LineStyle>
			<width>6.614541126351417</width>
			<color>FFff35ca</color>
		</LineStyle>
	</Style>
	<Style id="branch201_part29_style">
		<LineStyle>
			<width>6.630599724381196</width>
			<color>FFff35ca</color>
		</LineStyle>
	</Style>
	<Style id="branch201_part30_style">
		<LineStyle>
			<width>6.646658322410976</width>
			<color>FFff36c9</color>
		</LineStyle>
	</Style>
	<Style id="branch201_part31_style">
		<LineStyle>
			<width>6.662716920440755</width>
			<color>FFff37c8</color>
		</LineStyle>
	</Style>
	<Style id="branch201_part32_style">
		<LineStyle>
			<width>6.678775518470535</width>
			<color>FFff37c8</color>
		</LineStyle>
	</Style>
	<Style id="branch201_part33_style">
		<LineStyle>
			<width>6.694834116500314</width>
			<color>FFff38c7</color>
		</LineStyle>
	</Style>
	<Style id="branch201_part34_style">
		<LineStyle>
			<width>6.710892714530093</width>
			<color>FFff39c6</color>
		</LineStyle>
	</Style>
	<Style id="branch201_part35_style">
		<LineStyle>
			<width>6.726951312559873</width>
			<color>FFff3ac5</color>
		</LineStyle>
	</Style>
	<Style id="branch201_part36_style">
		<LineStyle>
			<width>6.743009910589652</width>
			<color>FFff3ac5</color>
		</LineStyle>
	</Style>
	<Style id="branch201_part37_style">
		<LineStyle>
			<width>6.759068508619432</width>
			<color>FFff3bc4</color>
		</LineStyle>
	</Style>
	<Style id="branch201_part38_style">
		<LineStyle>
			<width>6.775127106649212</width>
			<color>FFff3cc3</color>
		</LineStyle>
	</Style>
	<Style id="branch201_part39_style">
		<LineStyle>
			<width>6.791185704678991</width>
			<color>FFff3dc2</color>
		</LineStyle>
	</Style>
	<Style id="branch201_part40_style">
		<LineStyle>
			<width>6.80724430270877</width>
			<color>FFff3dc2</color>
		</LineStyle>
	</Style>
	<Style id="branch201_part41_style">
		<LineStyle>
			<width>6.8233029007385495</width>
			<color>FFff3ec1</color>
		</LineStyle>
	</Style>
	<Style id="branch201_part42_style">
		<LineStyle>
			<width>6.839361498768329</width>
			<color>FFff3fc0</color>
		</LineStyle>
	</Style>
	<Style id="branch201_part43_style">
		<LineStyle>
			<width>6.855420096798109</width>
			<color>FFff3fc0</color>
		</LineStyle>
	</Style>
	<Style id="branch201_part44_style">
		<LineStyle>
			<width>6.871478694827887</width>
			<color>FFff40bf</color>
		</LineStyle>
	</Style>
	<Style id="branch201_part45_style">
		<LineStyle>
			<width>6.887537292857668</width>
			<color>FFff41be</color>
		</LineStyle>
	</Style>
	<Style id="branch201_part46_style">
		<LineStyle>
			<width>6.903595890887447</width>
			<color>FFff42bd</color>
		</LineStyle>
	</Style>
	<Style id="branch201_part47_style">
		<LineStyle>
			<width>6.919654488917226</width>
			<color>FFff42bd</color>
		</LineStyle>
	</Style>
	<Style id="branch201_part48_style">
		<LineStyle>
			<width>6.935713086947006</width>
			<color>FFff43bc</color>
		</LineStyle>
	</Style>
	<Style id="branch201_part49_style">
		<LineStyle>
			<width>6.951771684976785</width>
			<color>FFff44bb</color>
		</LineStyle>
	</Style>
	<Style id="branch201_part50_style">
		<LineStyle>
			<width>6.967830283006565</width>
			<color>FFff45ba</color>
		</LineStyle>
	</Style>
	<Style id="branch216_part1_style">
		<LineStyle>
			<width>6.49969780050418</width>
			<color>FFff53ac</color>
		</LineStyle>
	</Style>
	<Style id="branch216_part2_style">
		<LineStyle>
			<width>6.508654860267619</width>
			<color>FFff53ac</color>
		</LineStyle>
	</Style>
	<Style id="branch216_part3_style">
		<LineStyle>
			<width>6.517611920031057</width>
			<color>FFff54ab</color>
		</LineStyle>
	</Style>
	<Style id="branch216_part4_style">
		<LineStyle>
			<width>6.5265689797944955</width>
			<color>FFff54ab</color>
		</LineStyle>
	</Style>
	<Style id="branch216_part5_style">
		<LineStyle>
			<width>6.535526039557935</width>
			<color>FFff54ab</color>
		</LineStyle>
	</Style>
	<Style id="branch216_part6_style">
		<LineStyle>
			<width>6.544483099321374</width>
			<color>FFff55aa</color>
		</LineStyle>
	</Style>
	<Style id="branch216_part7_style">
		<LineStyle>
			<width>6.553440159084812</width>
			<color>FFff55aa</color>
		</LineStyle>
	</Style>
	<Style id="branch216_part8_style">
		<LineStyle>
			<width>6.562397218848251</width>
			<color>FFff55aa</color>
		</LineStyle>
	</Style>
	<Style id="branch216_part9_style">
		<LineStyle>
			<width>6.57135427861169</width>
			<color>FFff56a9</color>
		</LineStyle>
	</Style>
	<Style id="branch216_part10_style">
		<LineStyle>
			<width>6.580311338375129</width>
			<color>FFff56a9</color>
		</LineStyle>
	</Style>
	<Style id="branch216_part11_style">
		<LineStyle>
			<width>6.589268398138568</width>
			<color>FFff56a9</color>
		</LineStyle>
	</Style>
	<Style id="branch216_part12_style">
		<LineStyle>
			<width>6.598225457902006</width>
			<color>FFff57a8</color>
		</LineStyle>
	</Style>
	<Style id="branch216_part13_style">
		<LineStyle>
			<width>6.6071825176654455</width>
			<color>FFff57a8</color>
		</LineStyle>
	</Style>
	<Style id="branch216_part14_style">
		<LineStyle>
			<width>6.616139577428885</width>
			<color>FFff57a8</color>
		</LineStyle>
	</Style>
	<Style id="branch216_part15_style">
		<LineStyle>
			<width>6.625096637192323</width>
			<color>FFff57a8</color>
		</LineStyle>
	</Style>
	<Style id="branch216_part16_style">
		<LineStyle>
			<width>6.634053696955761</width>
			<color>FFff58a7</color>
		</LineStyle>
	</Style>
	<Style id="branch216_part17_style">
		<LineStyle>
			<width>6.6430107567192005</width>
			<color>FFff58a7</color>
		</LineStyle>
	</Style>
	<Style id="branch216_part18_style">
		<LineStyle>
			<width>6.65196781648264</width>
			<color>FFff58a7</color>
		</LineStyle>
	</Style>
	<Style id="branch216_part19_style">
		<LineStyle>
			<width>6.660924876246078</width>
			<color>FFff59a6</color>
		</LineStyle>
	</Style>
	<Style id="branch216_part20_style">
		<LineStyle>
			<width>6.669881936009517</width>
			<color>FFff59a6</color>
		</LineStyle>
	</Style>
	<Style id="branch216_part21_style">
		<LineStyle>
			<width>6.678838995772956</width>
			<color>FFff59a6</color>
		</LineStyle>
	</Style>
	<Style id="branch216_part22_style">
		<LineStyle>
			<width>6.687796055536396</width>
			<color>FFff5aa5</color>
		</LineStyle>
	</Style>
	<Style id="branch216_part23_style">
		<LineStyle>
			<width>6.696753115299834</width>
			<color>FFff5aa5</color>
		</LineStyle>
	</Style>
	<Style id="branch216_part24_style">
		<LineStyle>
			<width>6.705710175063272</width>
			<color>FFff5aa5</color>
		</LineStyle>
	</Style>
	<Style id="branch216_part25_style">
		<LineStyle>
			<width>6.714667234826711</width>
			<color>FFff5ba4</color>
		</LineStyle>
	</Style>
	<Style id="branch216_part26_style">
		<LineStyle>
			<width>6.7236242945901505</width>
			<color>FFff5ba4</color>
		</LineStyle>
	</Style>
	<Style id="branch216_part27_style">
		<LineStyle>
			<width>6.732581354353589</width>
			<color>FFff5ba4</color>
		</LineStyle>
	</Style>
	<Style id="branch216_part28_style">
		<LineStyle>
			<width>6.741538414117028</width>
			<color>FFff5ca3</color>
		</LineStyle>
	</Style>
	<Style id="branch216_part29_style">
		<LineStyle>
			<width>6.750495473880466</width>
			<color>FFff5ca3</color>
		</LineStyle>
	</Style>
	<Style id="branch216_part30_style">
		<LineStyle>
			<width>6.7594525336439055</width>
			<color>FFff5ca3</color>
		</LineStyle>
	</Style>
	<Style id="branch216_part31_style">
		<LineStyle>
			<width>6.768409593407345</width>
			<color>FFff5da2</color>
		</LineStyle>
	</Style>
	<Style id="branch216_part32_style">
		<LineStyle>
			<width>6.777366653170783</width>
			<color>FFff5da2</color>
		</LineStyle>
	</Style>
	<Style id="branch216_part33_style">
		<LineStyle>
			<width>6.786323712934221</width>
			<color>FFff5da2</color>
		</LineStyle>
	</Style>
	<Style id="branch216_part34_style">
		<LineStyle>
			<width>6.7952807726976605</width>
			<color>FFff5ea1</color>
		</LineStyle>
	</Style>
	<Style id="branch216_part35_style">
		<LineStyle>
			<width>6.8042378324611</width>
			<color>FFff5ea1</color>
		</LineStyle>
	</Style>
	<Style id="branch216_part36_style">
		<LineStyle>
			<width>6.813194892224538</width>
			<color>FFff5ea1</color>
		</LineStyle>
	</Style>
	<Style id="branch216_part37_style">
		<LineStyle>
			<width>6.822151951987977</width>
			<color>FFff5fa0</color>
		</LineStyle>
	</Style>
	<Style id="branch216_part38_style">
		<LineStyle>
			<width>6.831109011751416</width>
			<color>FFff5fa0</color>
		</LineStyle>
	</Style>
	<Style id="branch216_part39_style">
		<LineStyle>
			<width>6.840066071514855</width>
			<color>FFff5fa0</color>
		</LineStyle>
	</Style>
	<Style id="branch216_part40_style">
		<LineStyle>
			<width>6.849023131278294</width>
			<color>FFff5fa0</color>
		</LineStyle>
	</Style>
	<Style id="branch216_part41_style">
		<LineStyle>
			<width>6.857980191041732</width>
			<color>FFff609f</color>
		</LineStyle>
	</Style>
	<Style id="branch216_part42_style">
		<LineStyle>
			<width>6.866937250805171</width>
			<color>FFff609f</color>
		</LineStyle>
	</Style>
	<Style id="branch216_part43_style">
		<LineStyle>
			<width>6.875894310568611</width>
			<color>FFff609f</color>
		</LineStyle>
	</Style>
	<Style id="branch216_part44_style">
		<LineStyle>
			<width>6.884851370332049</width>
			<color>FFff619e</color>
		</LineStyle>
	</Style>
	<Style id="branch216_part45_style">
		<LineStyle>
			<width>6.893808430095488</width>
			<color>FFff619e</color>
		</LineStyle>
	</Style>
	<Style id="branch216_part46_style">
		<LineStyle>
			<width>6.902765489858927</width>
			<color>FFff619e</color>
		</LineStyle>
	</Style>
	<Style id="branch216_part47_style">
		<LineStyle>
			<width>6.9117225496223655</width>
			<color>FFff629d</color>
		</LineStyle>
	</Style>
	<Style id="branch216_part48_style">
		<LineStyle>
			<width>6.920679609385804</width>
			<color>FFff629d</color>
		</LineStyle>
	</Style>
	<Style id="branch216_part49_style">
		<LineStyle>
			<width>6.929636669149243</width>
			<color>FFff629d</color>
		</LineStyle>
	</Style>
	<Style id="branch216_part50_style">
		<LineStyle>
			<width>6.938593728912682</width>
			<color>FFff639c</color>
		</LineStyle>
	</Style>
	<Style id="branch232_part1_style">
		<LineStyle>
			<width>6.945368017695439</width>
			<color>FFff47b8</color>
		</LineStyle>
	</Style>
	<Style id="branch232_part2_style">
		<LineStyle>
			<width>6.94598047310845</width>
			<color>FFff47b8</color>
		</LineStyle>
	</Style>
	<Style id="branch232_part3_style">
		<LineStyle>
			<width>6.946592928521461</width>
			<color>FFff48b7</color>
		</LineStyle>
	</Style>
	<Style id="branch232_part4_style">
		<LineStyle>
			<width>6.947205383934472</width>
			<color>FFff49b6</color>
		</LineStyle>
	</Style>
	<Style id="branch232_part5_style">
		<LineStyle>
			<width>6.947817839347483</width>
			<color>FFff49b6</color>
		</LineStyle>
	</Style>
	<Style id="branch232_part6_style">
		<LineStyle>
			<width>6.948430294760494</width>
			<color>FFff4ab5</color>
		</LineStyle>
	</Style>
	<Style id="branch232_part7_style">
		<LineStyle>
			<width>6.949042750173505</width>
			<color>FFff4bb4</color>
		</LineStyle>
	</Style>
	<Style id="branch232_part8_style">
		<LineStyle>
			<width>6.949655205586517</width>
			<color>FFff4cb3</color>
		</LineStyle>
	</Style>
	<Style id="branch232_part9_style">
		<LineStyle>
			<width>6.950267660999527</width>
			<color>FFff4cb3</color>
		</LineStyle>
	</Style>
	<Style id="branch232_part10_style">
		<LineStyle>
			<width>6.950880116412539</width>
			<color>FFff4db2</color>
		</LineStyle>
	</Style>
	<Style id="branch232_part11_style">
		<LineStyle>
			<width>6.95149257182555</width>
			<color>FFff4eb1</color>
		</LineStyle>
	</Style>
	<Style id="branch232_part12_style">
		<LineStyle>
			<width>6.952105027238561</width>
			<color>FFff4fb0</color>
		</LineStyle>
	</Style>
	<Style id="branch232_part13_style">
		<LineStyle>
			<width>6.952717482651572</width>
			<color>FFff4fb0</color>
		</LineStyle>
	</Style>
	<Style id="branch232_part14_style">
		<LineStyle>
			<width>6.9533299380645825</width>
			<color>FFff50af</color>
		</LineStyle>
	</Style>
	<Style id="branch232_part15_style">
		<LineStyle>
			<width>6.953942393477594</width>
			<color>FFff51ae</color>
		</LineStyle>
	</Style>
	<Style id="branch232_part16_style">
		<LineStyle>
			<width>6.954554848890605</width>
			<color>FFff51ae</color>
		</LineStyle>
	</Style>
	<Style id="branch232_part17_style">
		<LineStyle>
			<width>6.955167304303616</width>
			<color>FFff52ad</color>
		</LineStyle>
	</Style>
	<Style id="branch232_part18_style">
		<LineStyle>
			<width>6.955779759716627</width>
			<color>FFff53ac</color>
		</LineStyle>
	</Style>
	<Style id="branch232_part19_style">
		<LineStyle>
			<width>6.956392215129638</width>
			<color>FFff54ab</color>
		</LineStyle>
	</Style>
	<Style id="branch232_part20_style">
		<LineStyle>
			<width>6.957004670542649</width>
			<color>FFff54ab</color>
		</LineStyle>
	</Style>
	<Style id="branch232_part21_style">
		<LineStyle>
			<width>6.95761712595566</width>
			<color>FFff55aa</color>
		</LineStyle>
	</Style>
	<Style id="branch232_part22_style">
		<LineStyle>
			<width>6.958229581368671</width>
			<color>FFff56a9</color>
		</LineStyle>
	</Style>
	<Style id="branch232_part23_style">
		<LineStyle>
			<width>6.958842036781682</width>
			<color>FFff57a8</color>
		</LineStyle>
	</Style>
	<Style id="branch232_part24_style">
		<LineStyle>
			<width>6.959454492194693</width>
			<color>FFff57a8</color>
		</LineStyle>
	</Style>
	<Style id="branch232_part25_style">
		<LineStyle>
			<width>6.960066947607704</width>
			<color>FFff58a7</color>
		</LineStyle>
	</Style>
	<Style id="branch232_part26_style">
		<LineStyle>
			<width>6.960679403020716</width>
			<color>FFff59a6</color>
		</LineStyle>
	</Style>
	<Style id="branch232_part27_style">
		<LineStyle>
			<width>6.961291858433727</width>
			<color>FFff59a6</color>
		</LineStyle>
	</Style>
	<Style id="branch232_part28_style">
		<LineStyle>
			<width>6.961904313846738</width>
			<color>FFff5aa5</color>
		</LineStyle>
	</Style>
	<Style id="branch232_part29_style">
		<LineStyle>
			<width>6.962516769259749</width>
			<color>FFff5ba4</color>
		</LineStyle>
	</Style>
	<Style id="branch232_part30_style">
		<LineStyle>
			<width>6.96312922467276</width>
			<color>FFff5ca3</color>
		</LineStyle>
	</Style>
	<Style id="branch232_part31_style">
		<LineStyle>
			<width>6.9637416800857705</width>
			<color>FFff5ca3</color>
		</LineStyle>
	</Style>
	<Style id="branch232_part32_style">
		<LineStyle>
			<width>6.964354135498782</width>
			<color>FFff5da2</color>
		</LineStyle>
	</Style>
	<Style id="branch232_part33_style">
		<LineStyle>
			<width>6.964966590911793</width>
			<color>FFff5ea1</color>
		</LineStyle>
	</Style>
	<Style id="branch232_part34_style">
		<LineStyle>
			<width>6.9655790463248035</width>
			<color>FFff5fa0</color>
		</LineStyle>
	</Style>
	<Style id="branch232_part35_style">
		<LineStyle>
			<width>6.966191501737815</width>
			<color>FFff5fa0</color>
		</LineStyle>
	</Style>
	<Style id="branch232_part36_style">
		<LineStyle>
			<width>6.966803957150826</width>
			<color>FFff609f</color>
		</LineStyle>
	</Style>
	<Style id="branch232_part37_style">
		<LineStyle>
			<width>6.967416412563837</width>
			<color>FFff619e</color>
		</LineStyle>
	</Style>
	<Style id="branch232_part38_style">
		<LineStyle>
			<width>6.968028867976848</width>
			<color>FFff619e</color>
		</LineStyle>
	</Style>
	<Style id="branch232_part39_style">
		<LineStyle>
			<width>6.968641323389859</width>
			<color>FFff629d</color>
		</LineStyle>
	</Style>
	<Style id="branch232_part40_style">
		<LineStyle>
			<width>6.96925377880287</width>
			<color>FFff639c</color>
		</LineStyle>
	</Style>
	<Style id="branch232_part41_style">
		<LineStyle>
			<width>6.969866234215881</width>
			<color>FFff649b</color>
		</LineStyle>
	</Style>
	<Style id="branch232_part42_style">
		<LineStyle>
			<width>6.970478689628893</width>
			<color>FFff649b</color>
		</LineStyle>
	</Style>
	<Style id="branch232_part43_style">
		<LineStyle>
			<width>6.971091145041903</width>
			<color>FFff659a</color>
		</LineStyle>
	</Style>
	<Style id="branch232_part44_style">
		<LineStyle>
			<width>6.971703600454915</width>
			<color>FFff6699</color>
		</LineStyle>
	</Style>
	<Style id="branch232_part45_style">
		<LineStyle>
			<width>6.972316055867926</width>
			<color>FFff6798</color>
		</LineStyle>
	</Style>
	<Style id="branch232_part46_style">
		<LineStyle>
			<width>6.972928511280937</width>
			<color>FFff6798</color>
		</LineStyle>
	</Style>
	<Style id="branch232_part47_style">
		<LineStyle>
			<width>6.973540966693948</width>
			<color>FFff6897</color>
		</LineStyle>
	</Style>
	<Style id="branch232_part48_style">
		<LineStyle>
			<width>6.9741534221069585</width>
			<color>FFff6996</color>
		</LineStyle>
	</Style>
	<Style id="branch232_part49_style">
		<LineStyle>
			<width>6.97476587751997</width>
			<color>FFff6996</color>
		</LineStyle>
	</Style>
	<Style id="branch232_part50_style">
		<LineStyle>
			<width>6.975378332932981</width>
			<color>FFff6a95</color>
		</LineStyle>
	</Style>
	<Style id="branch242_part1_style">
		<LineStyle>
			<width>5.05963850729615</width>
			<color>FFff53ac</color>
		</LineStyle>
	</Style>
	<Style id="branch242_part2_style">
		<LineStyle>
			<width>5.098443681258966</width>
			<color>FFff54ab</color>
		</LineStyle>
	</Style>
	<Style id="branch242_part3_style">
		<LineStyle>
			<width>5.137248855221783</width>
			<color>FFff55aa</color>
		</LineStyle>
	</Style>
	<Style id="branch242_part4_style">
		<LineStyle>
			<width>5.1760540291845984</width>
			<color>FFff56a9</color>
		</LineStyle>
	</Style>
	<Style id="branch242_part5_style">
		<LineStyle>
			<width>5.214859203147416</width>
			<color>FFff57a8</color>
		</LineStyle>
	</Style>
	<Style id="branch242_part6_style">
		<LineStyle>
			<width>5.253664377110232</width>
			<color>FFff58a7</color>
		</LineStyle>
	</Style>
	<Style id="branch242_part7_style">
		<LineStyle>
			<width>5.292469551073048</width>
			<color>FFff59a6</color>
		</LineStyle>
	</Style>
	<Style id="branch242_part8_style">
		<LineStyle>
			<width>5.331274725035865</width>
			<color>FFff59a6</color>
		</LineStyle>
	</Style>
	<Style id="branch242_part9_style">
		<LineStyle>
			<width>5.370079898998681</width>
			<color>FFff5aa5</color>
		</LineStyle>
	</Style>
	<Style id="branch242_part10_style">
		<LineStyle>
			<width>5.408885072961498</width>
			<color>FFff5ba4</color>
		</LineStyle>
	</Style>
	<Style id="branch242_part11_style">
		<LineStyle>
			<width>5.4476902469243145</width>
			<color>FFff5ca3</color>
		</LineStyle>
	</Style>
	<Style id="branch242_part12_style">
		<LineStyle>
			<width>5.486495420887131</width>
			<color>FFff5da2</color>
		</LineStyle>
	</Style>
	<Style id="branch242_part13_style">
		<LineStyle>
			<width>5.525300594849947</width>
			<color>FFff5ea1</color>
		</LineStyle>
	</Style>
	<Style id="branch242_part14_style">
		<LineStyle>
			<width>5.564105768812764</width>
			<color>FFff5fa0</color>
		</LineStyle>
	</Style>
	<Style id="branch242_part15_style">
		<LineStyle>
			<width>5.60291094277558</width>
			<color>FFff609f</color>
		</LineStyle>
	</Style>
	<Style id="branch242_part16_style">
		<LineStyle>
			<width>5.6417161167383965</width>
			<color>FFff619e</color>
		</LineStyle>
	</Style>
	<Style id="branch242_part17_style">
		<LineStyle>
			<width>5.680521290701213</width>
			<color>FFff629d</color>
		</LineStyle>
	</Style>
	<Style id="branch242_part18_style">
		<LineStyle>
			<width>5.719326464664029</width>
			<color>FFff639c</color>
		</LineStyle>
	</Style>
	<Style id="branch242_part19_style">
		<LineStyle>
			<width>5.758131638626846</width>
			<color>FFff649b</color>
		</LineStyle>
	</Style>
	<Style id="branch242_part20_style">
		<LineStyle>
			<width>5.796936812589662</width>
			<color>FFff649b</color>
		</LineStyle>
	</Style>
	<Style id="branch242_part21_style">
		<LineStyle>
			<width>5.835741986552479</width>
			<color>FFff659a</color>
		</LineStyle>
	</Style>
	<Style id="branch242_part22_style">
		<LineStyle>
			<width>5.874547160515295</width>
			<color>FFff6699</color>
		</LineStyle>
	</Style>
	<Style id="branch242_part23_style">
		<LineStyle>
			<width>5.913352334478112</width>
			<color>FFff6798</color>
		</LineStyle>
	</Style>
	<Style id="branch242_part24_style">
		<LineStyle>
			<width>5.952157508440928</width>
			<color>FFff6897</color>
		</LineStyle>
	</Style>
	<Style id="branch242_part25_style">
		<LineStyle>
			<width>5.990962682403745</width>
			<color>FFff6996</color>
		</LineStyle>
	</Style>
	<Style id="branch242_part26_style">
		<LineStyle>
			<width>6.02976785636656</width>
			<color>FFff6a95</color>
		</LineStyle>
	</Style>
	<Style id="branch242_part27_style">
		<LineStyle>
			<width>6.068573030329377</width>
			<color>FFff6b94</color>
		</LineStyle>
	</Style>
	<Style id="branch242_part28_style">
		<LineStyle>
			<width>6.107378204292194</width>
			<color>FFff6c93</color>
		</LineStyle>
	</Style>
	<Style id="branch242_part29_style">
		<LineStyle>
			<width>6.14618337825501</width>
			<color>FFff6d92</color>
		</LineStyle>
	</Style>
	<Style id="branch242_part30_style">
		<LineStyle>
			<width>6.184988552217827</width>
			<color>FFff6e91</color>
		</LineStyle>
	</Style>
	<Style id="branch242_part31_style">
		<LineStyle>
			<width>6.223793726180643</width>
			<color>FFff6f90</color>
		</LineStyle>
	</Style>
	<Style id="branch242_part32_style">
		<LineStyle>
			<width>6.262598900143459</width>
			<color>FFff6f90</color>
		</LineStyle>
	</Style>
	<Style id="branch242_part33_style">
		<LineStyle>
			<width>6.301404074106276</width>
			<color>FFff708f</color>
		</LineStyle>
	</Style>
	<Style id="branch242_part34_style">
		<LineStyle>
			<width>6.340209248069092</width>
			<color>FFff718e</color>
		</LineStyle>
	</Style>
	<Style id="branch242_part35_style">
		<LineStyle>
			<width>6.379014422031909</width>
			<color>FFff728d</color>
		</LineStyle>
	</Style>
	<Style id="branch242_part36_style">
		<LineStyle>
			<width>6.417819595994725</width>
			<color>FFff738c</color>
		</LineStyle>
	</Style>
	<Style id="branch242_part37_style">
		<LineStyle>
			<width>6.456624769957542</width>
			<color>FFff748b</color>
		</LineStyle>
	</Style>
	<Style id="branch242_part38_style">
		<LineStyle>
			<width>6.495429943920358</width>
			<color>FFff758a</color>
		</LineStyle>
	</Style>
	<Style id="branch242_part39_style">
		<LineStyle>
			<width>6.534235117883175</width>
			<color>FFff7689</color>
		</LineStyle>
	</Style>
	<Style id="branch242_part40_style">
		<LineStyle>
			<width>6.573040291845992</width>
			<color>FFff7788</color>
		</LineStyle>
	</Style>
	<Style id="branch242_part41_style">
		<LineStyle>
			<width>6.611845465808807</width>
			<color>FFff7887</color>
		</LineStyle>
	</Style>
	<Style id="branch242_part42_style">
		<LineStyle>
			<width>6.650650639771624</width>
			<color>FFff7986</color>
		</LineStyle>
	</Style>
	<Style id="branch242_part43_style">
		<LineStyle>
			<width>6.68945581373444</width>
			<color>FFff7a85</color>
		</LineStyle>
	</Style>
	<Style id="branch242_part44_style">
		<LineStyle>
			<width>6.728260987697257</width>
			<color>FFff7a85</color>
		</LineStyle>
	</Style>
	<Style id="branch242_part45_style">
		<LineStyle>
			<width>6.767066161660074</width>
			<color>FFff7b84</color>
		</LineStyle>
	</Style>
	<Style id="branch242_part46_style">
		<LineStyle>
			<width>6.80587133562289</width>
			<color>FFff7c83</color>
		</LineStyle>
	</Style>
	<Style id="branch242_part47_style">
		<LineStyle>
			<width>6.844676509585707</width>
			<color>FFff7d82</color>
		</LineStyle>
	</Style>
	<Style id="branch242_part48_style">
		<LineStyle>
			<width>6.883481683548522</width>
			<color>FFff7e81</color>
		</LineStyle>
	</Style>
	<Style id="branch242_part49_style">
		<LineStyle>
			<width>6.922286857511339</width>
			<color>FFff7f80</color>
		</LineStyle>
	</Style>
	<Style id="branch242_part50_style">
		<LineStyle>
			<width>6.961092031474156</width>
			<color>FFff807f</color>
		</LineStyle>
	</Style>
	<Style id="branch268_part1_style">
		<LineStyle>
			<width>6.987671421997239</width>
			<color>FFff21de</color>
		</LineStyle>
	</Style>
	<Style id="branch268_part2_style">
		<LineStyle>
			<width>6.987537965945697</width>
			<color>FFff21de</color>
		</LineStyle>
	</Style>
	<Style id="branch268_part3_style">
		<LineStyle>
			<width>6.987404509894155</width>
			<color>FFff21de</color>
		</LineStyle>
	</Style>
	<Style id="branch268_part4_style">
		<LineStyle>
			<width>6.987271053842614</width>
			<color>FFff21de</color>
		</LineStyle>
	</Style>
	<Style id="branch268_part5_style">
		<LineStyle>
			<width>6.987137597791072</width>
			<color>FFff21de</color>
		</LineStyle>
	</Style>
	<Style id="branch268_part6_style">
		<LineStyle>
			<width>6.987004141739531</width>
			<color>FFff21de</color>
		</LineStyle>
	</Style>
	<Style id="branch268_part7_style">
		<LineStyle>
			<width>6.986870685687989</width>
			<color>FFff21de</color>
		</LineStyle>
	</Style>
	<Style id="branch268_part8_style">
		<LineStyle>
			<width>6.986737229636447</width>
			<color>FFff22dd</color>
		</LineStyle>
	</Style>
	<Style id="branch268_part9_style">
		<LineStyle>
			<width>6.986603773584905</width>
			<color>FFff22dd</color>
		</LineStyle>
	</Style>
	<Style id="branch268_part10_style">
		<LineStyle>
			<width>6.986470317533364</width>
			<color>FFff22dd</color>
		</LineStyle>
	</Style>
	<Style id="branch268_part11_style">
		<LineStyle>
			<width>6.986336861481822</width>
			<color>FFff22dd</color>
		</LineStyle>
	</Style>
	<Style id="branch268_part12_style">
		<LineStyle>
			<width>6.986203405430281</width>
			<color>FFff22dd</color>
		</LineStyle>
	</Style>
	<Style id="branch268_part13_style">
		<LineStyle>
			<width>6.986069949378739</width>
			<color>FFff22dd</color>
		</LineStyle>
	</Style>
	<Style id="branch268_part14_style">
		<LineStyle>
			<width>6.9859364933271975</width>
			<color>FFff22dd</color>
		</LineStyle>
	</Style>
	<Style id="branch268_part15_style">
		<LineStyle>
			<width>6.985803037275655</width>
			<color>FFff23dc</color>
		</LineStyle>
	</Style>
	<Style id="branch268_part16_style">
		<LineStyle>
			<width>6.985669581224114</width>
			<color>FFff23dc</color>
		</LineStyle>
	</Style>
	<Style id="branch268_part17_style">
		<LineStyle>
			<width>6.9855361251725725</width>
			<color>FFff23dc</color>
		</LineStyle>
	</Style>
	<Style id="branch268_part18_style">
		<LineStyle>
			<width>6.985402669121031</width>
			<color>FFff23dc</color>
		</LineStyle>
	</Style>
	<Style id="branch268_part19_style">
		<LineStyle>
			<width>6.985269213069489</width>
			<color>FFff23dc</color>
		</LineStyle>
	</Style>
	<Style id="branch268_part20_style">
		<LineStyle>
			<width>6.9851357570179475</width>
			<color>FFff23dc</color>
		</LineStyle>
	</Style>
	<Style id="branch268_part21_style">
		<LineStyle>
			<width>6.985002300966405</width>
			<color>FFff23dc</color>
		</LineStyle>
	</Style>
	<Style id="branch268_part22_style">
		<LineStyle>
			<width>6.984868844914864</width>
			<color>FFff24db</color>
		</LineStyle>
	</Style>
	<Style id="branch268_part23_style">
		<LineStyle>
			<width>6.984735388863323</width>
			<color>FFff24db</color>
		</LineStyle>
	</Style>
	<Style id="branch268_part24_style">
		<LineStyle>
			<width>6.984601932811781</width>
			<color>FFff24db</color>
		</LineStyle>
	</Style>
	<Style id="branch268_part25_style">
		<LineStyle>
			<width>6.984468476760239</width>
			<color>FFff24db</color>
		</LineStyle>
	</Style>
	<Style id="branch268_part26_style">
		<LineStyle>
			<width>6.984335020708698</width>
			<color>FFff24db</color>
		</LineStyle>
	</Style>
	<Style id="branch268_part27_style">
		<LineStyle>
			<width>6.984201564657155</width>
			<color>FFff24db</color>
		</LineStyle>
	</Style>
	<Style id="branch268_part28_style">
		<LineStyle>
			<width>6.984068108605614</width>
			<color>FFff24db</color>
		</LineStyle>
	</Style>
	<Style id="branch268_part29_style">
		<LineStyle>
			<width>6.983934652554073</width>
			<color>FFff25da</color>
		</LineStyle>
	</Style>
	<Style id="branch268_part30_style">
		<LineStyle>
			<width>6.983801196502531</width>
			<color>FFff25da</color>
		</LineStyle>
	</Style>
	<Style id="branch268_part31_style">
		<LineStyle>
			<width>6.983667740450989</width>
			<color>FFff25da</color>
		</LineStyle>
	</Style>
	<Style id="branch268_part32_style">
		<LineStyle>
			<width>6.983534284399448</width>
			<color>FFff25da</color>
		</LineStyle>
	</Style>
	<Style id="branch268_part33_style">
		<LineStyle>
			<width>6.983400828347905</width>
			<color>FFff25da</color>
		</LineStyle>
	</Style>
	<Style id="branch268_part34_style">
		<LineStyle>
			<width>6.983267372296364</width>
			<color>FFff25da</color>
		</LineStyle>
	</Style>
	<Style id="branch268_part35_style">
		<LineStyle>
			<width>6.983133916244823</width>
			<color>FFff25da</color>
		</LineStyle>
	</Style>
	<Style id="branch268_part36_style">
		<LineStyle>
			<width>6.983000460193281</width>
			<color>FFff26d9</color>
		</LineStyle>
	</Style>
	<Style id="branch268_part37_style">
		<LineStyle>
			<width>6.982867004141739</width>
			<color>FFff26d9</color>
		</LineStyle>
	</Style>
	<Style id="branch268_part38_style">
		<LineStyle>
			<width>6.982733548090198</width>
			<color>FFff26d9</color>
		</LineStyle>
	</Style>
	<Style id="branch268_part39_style">
		<LineStyle>
			<width>6.982600092038656</width>
			<color>FFff26d9</color>
		</LineStyle>
	</Style>
	<Style id="branch268_part40_style">
		<LineStyle>
			<width>6.982466635987114</width>
			<color>FFff26d9</color>
		</LineStyle>
	</Style>
	<Style id="branch268_part41_style">
		<LineStyle>
			<width>6.982333179935573</width>
			<color>FFff26d9</color>
		</LineStyle>
	</Style>
	<Style id="branch268_part42_style">
		<LineStyle>
			<width>6.982199723884031</width>
			<color>FFff26d9</color>
		</LineStyle>
	</Style>
	<Style id="branch268_part43_style">
		<LineStyle>
			<width>6.982066267832489</width>
			<color>FFff26d9</color>
		</LineStyle>
	</Style>
	<Style id="branch268_part44_style">
		<LineStyle>
			<width>6.981932811780948</width>
			<color>FFff27d8</color>
		</LineStyle>
	</Style>
	<Style id="branch268_part45_style">
		<LineStyle>
			<width>6.9817993557294065</width>
			<color>FFff27d8</color>
		</LineStyle>
	</Style>
	<Style id="branch268_part46_style">
		<LineStyle>
			<width>6.981665899677864</width>
			<color>FFff27d8</color>
		</LineStyle>
	</Style>
	<Style id="branch268_part47_style">
		<LineStyle>
			<width>6.981532443626323</width>
			<color>FFff27d8</color>
		</LineStyle>
	</Style>
	<Style id="branch268_part48_style">
		<LineStyle>
			<width>6.9813989875747815</width>
			<color>FFff27d8</color>
		</LineStyle>
	</Style>
	<Style id="branch268_part49_style">
		<LineStyle>
			<width>6.981265531523239</width>
			<color>FFff27d8</color>
		</LineStyle>
	</Style>
	<Style id="branch268_part50_style">
		<LineStyle>
			<width>6.981132075471698</width>
			<color>FFff27d8</color>
		</LineStyle>
	</Style>
	<Style id="branch269_part1_style">
		<LineStyle>
			<width>6.845593224521016</width>
			<color>FFff28d7</color>
		</LineStyle>
	</Style>
	<Style id="branch269_part2_style">
		<LineStyle>
			<width>6.84849550316444</width>
			<color>FFff28d7</color>
		</LineStyle>
	</Style>
	<Style id="branch269_part3_style">
		<LineStyle>
			<width>6.851397781807863</width>
			<color>FFff28d7</color>
		</LineStyle>
	</Style>
	<Style id="branch269_part4_style">
		<LineStyle>
			<width>6.854300060451288</width>
			<color>FFff28d7</color>
		</LineStyle>
	</Style>
	<Style id="branch269_part5_style">
		<LineStyle>
			<width>6.857202339094711</width>
			<color>FFff28d7</color>
		</LineStyle>
	</Style>
	<Style id="branch269_part6_style">
		<LineStyle>
			<width>6.860104617738135</width>
			<color>FFff28d7</color>
		</LineStyle>
	</Style>
	<Style id="branch269_part7_style">
		<LineStyle>
			<width>6.863006896381559</width>
			<color>FFff28d7</color>
		</LineStyle>
	</Style>
	<Style id="branch269_part8_style">
		<LineStyle>
			<width>6.865909175024983</width>
			<color>FFff28d7</color>
		</LineStyle>
	</Style>
	<Style id="branch269_part9_style">
		<LineStyle>
			<width>6.868811453668406</width>
			<color>FFff28d7</color>
		</LineStyle>
	</Style>
	<Style id="branch269_part10_style">
		<LineStyle>
			<width>6.87171373231183</width>
			<color>FFff28d7</color>
		</LineStyle>
	</Style>
	<Style id="branch269_part11_style">
		<LineStyle>
			<width>6.874616010955254</width>
			<color>FFff28d7</color>
		</LineStyle>
	</Style>
	<Style id="branch269_part12_style">
		<LineStyle>
			<width>6.877518289598678</width>
			<color>FFff28d7</color>
		</LineStyle>
	</Style>
	<Style id="branch269_part13_style">
		<LineStyle>
			<width>6.880420568242101</width>
			<color>FFff28d7</color>
		</LineStyle>
	</Style>
	<Style id="branch269_part14_style">
		<LineStyle>
			<width>6.883322846885525</width>
			<color>FFff28d7</color>
		</LineStyle>
	</Style>
	<Style id="branch269_part15_style">
		<LineStyle>
			<width>6.886225125528949</width>
			<color>FFff29d6</color>
		</LineStyle>
	</Style>
	<Style id="branch269_part16_style">
		<LineStyle>
			<width>6.889127404172372</width>
			<color>FFff29d6</color>
		</LineStyle>
	</Style>
	<Style id="branch269_part17_style">
		<LineStyle>
			<width>6.892029682815796</width>
			<color>FFff29d6</color>
		</LineStyle>
	</Style>
	<Style id="branch269_part18_style">
		<LineStyle>
			<width>6.89493196145922</width>
			<color>FFff29d6</color>
		</LineStyle>
	</Style>
	<Style id="branch269_part19_style">
		<LineStyle>
			<width>6.897834240102644</width>
			<color>FFff29d6</color>
		</LineStyle>
	</Style>
	<Style id="branch269_part20_style">
		<LineStyle>
			<width>6.900736518746068</width>
			<color>FFff29d6</color>
		</LineStyle>
	</Style>
	<Style id="branch269_part21_style">
		<LineStyle>
			<width>6.903638797389491</width>
			<color>FFff29d6</color>
		</LineStyle>
	</Style>
	<Style id="branch269_part22_style">
		<LineStyle>
			<width>6.906541076032916</width>
			<color>FFff29d6</color>
		</LineStyle>
	</Style>
	<Style id="branch269_part23_style">
		<LineStyle>
			<width>6.9094433546763385</width>
			<color>FFff29d6</color>
		</LineStyle>
	</Style>
	<Style id="branch269_part24_style">
		<LineStyle>
			<width>6.912345633319763</width>
			<color>FFff29d6</color>
		</LineStyle>
	</Style>
	<Style id="branch269_part25_style">
		<LineStyle>
			<width>6.915247911963187</width>
			<color>FFff29d6</color>
		</LineStyle>
	</Style>
	<Style id="branch269_part26_style">
		<LineStyle>
			<width>6.91815019060661</width>
			<color>FFff29d6</color>
		</LineStyle>
	</Style>
	<Style id="branch269_part27_style">
		<LineStyle>
			<width>6.921052469250034</width>
			<color>FFff29d6</color>
		</LineStyle>
	</Style>
	<Style id="branch269_part28_style">
		<LineStyle>
			<width>6.9239547478934576</width>
			<color>FFff2ad5</color>
		</LineStyle>
	</Style>
	<Style id="branch269_part29_style">
		<LineStyle>
			<width>6.926857026536881</width>
			<color>FFff2ad5</color>
		</LineStyle>
	</Style>
	<Style id="branch269_part30_style">
		<LineStyle>
			<width>6.929759305180305</width>
			<color>FFff2ad5</color>
		</LineStyle>
	</Style>
	<Style id="branch269_part31_style">
		<LineStyle>
			<width>6.932661583823729</width>
			<color>FFff2ad5</color>
		</LineStyle>
	</Style>
	<Style id="branch269_part32_style">
		<LineStyle>
			<width>6.935563862467153</width>
			<color>FFff2ad5</color>
		</LineStyle>
	</Style>
	<Style id="branch269_part33_style">
		<LineStyle>
			<width>6.938466141110577</width>
			<color>FFff2ad5</color>
		</LineStyle>
	</Style>
	<Style id="branch269_part34_style">
		<LineStyle>
			<width>6.941368419754</width>
			<color>FFff2ad5</color>
		</LineStyle>
	</Style>
	<Style id="branch269_part35_style">
		<LineStyle>
			<width>6.944270698397424</width>
			<color>FFff2ad5</color>
		</LineStyle>
	</Style>
	<Style id="branch269_part36_style">
		<LineStyle>
			<width>6.947172977040848</width>
			<color>FFff2ad5</color>
		</LineStyle>
	</Style>
	<Style id="branch269_part37_style">
		<LineStyle>
			<width>6.950075255684271</width>
			<color>FFff2ad5</color>
		</LineStyle>
	</Style>
	<Style id="branch269_part38_style">
		<LineStyle>
			<width>6.952977534327696</width>
			<color>FFff2ad5</color>
		</LineStyle>
	</Style>
	<Style id="branch269_part39_style">
		<LineStyle>
			<width>6.955879812971119</width>
			<color>FFff2ad5</color>
		</LineStyle>
	</Style>
	<Style id="branch269_part40_style">
		<LineStyle>
			<width>6.958782091614543</width>
			<color>FFff2ad5</color>
		</LineStyle>
	</Style>
	<Style id="branch269_part41_style">
		<LineStyle>
			<width>6.9616843702579665</width>
			<color>FFff2ad5</color>
		</LineStyle>
	</Style>
	<Style id="branch269_part42_style">
		<LineStyle>
			<width>6.96458664890139</width>
			<color>FFff2bd4</color>
		</LineStyle>
	</Style>
	<Style id="branch269_part43_style">
		<LineStyle>
			<width>6.967488927544814</width>
			<color>FFff2bd4</color>
		</LineStyle>
	</Style>
	<Style id="branch269_part44_style">
		<LineStyle>
			<width>6.970391206188237</width>
			<color>FFff2bd4</color>
		</LineStyle>
	</Style>
	<Style id="branch269_part45_style">
		<LineStyle>
			<width>6.973293484831662</width>
			<color>FFff2bd4</color>
		</LineStyle>
	</Style>
	<Style id="branch269_part46_style">
		<LineStyle>
			<width>6.9761957634750855</width>
			<color>FFff2bd4</color>
		</LineStyle>
	</Style>
	<Style id="branch269_part47_style">
		<LineStyle>
			<width>6.979098042118509</width>
			<color>FFff2bd4</color>
		</LineStyle>
	</Style>
	<Style id="branch269_part48_style">
		<LineStyle>
			<width>6.982000320761933</width>
			<color>FFff2bd4</color>
		</LineStyle>
	</Style>
	<Style id="branch269_part49_style">
		<LineStyle>
			<width>6.984902599405357</width>
			<color>FFff2bd4</color>
		</LineStyle>
	</Style>
	<Style id="branch269_part50_style">
		<LineStyle>
			<width>6.987804878048781</width>
			<color>FFff2bd4</color>
		</LineStyle>
	</Style>
	<Style id="branch272_part1_style">
		<LineStyle>
			<width>6.927410810866101</width>
			<color>FFff10ef</color>
		</LineStyle>
	</Style>
	<Style id="branch272_part2_style">
		<LineStyle>
			<width>6.92835103349691</width>
			<color>FFff10ef</color>
		</LineStyle>
	</Style>
	<Style id="branch272_part3_style">
		<LineStyle>
			<width>6.929291256127717</width>
			<color>FFff10ef</color>
		</LineStyle>
	</Style>
	<Style id="branch272_part4_style">
		<LineStyle>
			<width>6.930231478758525</width>
			<color>FFff10ef</color>
		</LineStyle>
	</Style>
	<Style id="branch272_part5_style">
		<LineStyle>
			<width>6.931171701389333</width>
			<color>FFff11ee</color>
		</LineStyle>
	</Style>
	<Style id="branch272_part6_style">
		<LineStyle>
			<width>6.932111924020141</width>
			<color>FFff11ee</color>
		</LineStyle>
	</Style>
	<Style id="branch272_part7_style">
		<LineStyle>
			<width>6.933052146650948</width>
			<color>FFff11ee</color>
		</LineStyle>
	</Style>
	<Style id="branch272_part8_style">
		<LineStyle>
			<width>6.933992369281756</width>
			<color>FFff11ee</color>
		</LineStyle>
	</Style>
	<Style id="branch272_part9_style">
		<LineStyle>
			<width>6.934932591912564</width>
			<color>FFff12ed</color>
		</LineStyle>
	</Style>
	<Style id="branch272_part10_style">
		<LineStyle>
			<width>6.935872814543371</width>
			<color>FFff12ed</color>
		</LineStyle>
	</Style>
	<Style id="branch272_part11_style">
		<LineStyle>
			<width>6.93681303717418</width>
			<color>FFff12ed</color>
		</LineStyle>
	</Style>
	<Style id="branch272_part12_style">
		<LineStyle>
			<width>6.937753259804987</width>
			<color>FFff12ed</color>
		</LineStyle>
	</Style>
	<Style id="branch272_part13_style">
		<LineStyle>
			<width>6.938693482435795</width>
			<color>FFff13ec</color>
		</LineStyle>
	</Style>
	<Style id="branch272_part14_style">
		<LineStyle>
			<width>6.939633705066603</width>
			<color>FFff13ec</color>
		</LineStyle>
	</Style>
	<Style id="branch272_part15_style">
		<LineStyle>
			<width>6.94057392769741</width>
			<color>FFff13ec</color>
		</LineStyle>
	</Style>
	<Style id="branch272_part16_style">
		<LineStyle>
			<width>6.941514150328218</width>
			<color>FFff13ec</color>
		</LineStyle>
	</Style>
	<Style id="branch272_part17_style">
		<LineStyle>
			<width>6.942454372959026</width>
			<color>FFff13ec</color>
		</LineStyle>
	</Style>
	<Style id="branch272_part18_style">
		<LineStyle>
			<width>6.943394595589834</width>
			<color>FFff14eb</color>
		</LineStyle>
	</Style>
	<Style id="branch272_part19_style">
		<LineStyle>
			<width>6.944334818220641</width>
			<color>FFff14eb</color>
		</LineStyle>
	</Style>
	<Style id="branch272_part20_style">
		<LineStyle>
			<width>6.945275040851449</width>
			<color>FFff14eb</color>
		</LineStyle>
	</Style>
	<Style id="branch272_part21_style">
		<LineStyle>
			<width>6.946215263482257</width>
			<color>FFff14eb</color>
		</LineStyle>
	</Style>
	<Style id="branch272_part22_style">
		<LineStyle>
			<width>6.947155486113065</width>
			<color>FFff15ea</color>
		</LineStyle>
	</Style>
	<Style id="branch272_part23_style">
		<LineStyle>
			<width>6.948095708743873</width>
			<color>FFff15ea</color>
		</LineStyle>
	</Style>
	<Style id="branch272_part24_style">
		<LineStyle>
			<width>6.94903593137468</width>
			<color>FFff15ea</color>
		</LineStyle>
	</Style>
	<Style id="branch272_part25_style">
		<LineStyle>
			<width>6.949976154005488</width>
			<color>FFff15ea</color>
		</LineStyle>
	</Style>
	<Style id="branch272_part26_style">
		<LineStyle>
			<width>6.950916376636296</width>
			<color>FFff16e9</color>
		</LineStyle>
	</Style>
	<Style id="branch272_part27_style">
		<LineStyle>
			<width>6.951856599267103</width>
			<color>FFff16e9</color>
		</LineStyle>
	</Style>
	<Style id="branch272_part28_style">
		<LineStyle>
			<width>6.952796821897911</width>
			<color>FFff16e9</color>
		</LineStyle>
	</Style>
	<Style id="branch272_part29_style">
		<LineStyle>
			<width>6.953737044528719</width>
			<color>FFff16e9</color>
		</LineStyle>
	</Style>
	<Style id="branch272_part30_style">
		<LineStyle>
			<width>6.954677267159527</width>
			<color>FFff17e8</color>
		</LineStyle>
	</Style>
	<Style id="branch272_part31_style">
		<LineStyle>
			<width>6.955617489790335</width>
			<color>FFff17e8</color>
		</LineStyle>
	</Style>
	<Style id="branch272_part32_style">
		<LineStyle>
			<width>6.956557712421142</width>
			<color>FFff17e8</color>
		</LineStyle>
	</Style>
	<Style id="branch272_part33_style">
		<LineStyle>
			<width>6.95749793505195</width>
			<color>FFff17e8</color>
		</LineStyle>
	</Style>
	<Style id="branch272_part34_style">
		<LineStyle>
			<width>6.958438157682758</width>
			<color>FFff18e7</color>
		</LineStyle>
	</Style>
	<Style id="branch272_part35_style">
		<LineStyle>
			<width>6.959378380313566</width>
			<color>FFff18e7</color>
		</LineStyle>
	</Style>
	<Style id="branch272_part36_style">
		<LineStyle>
			<width>6.960318602944373</width>
			<color>FFff18e7</color>
		</LineStyle>
	</Style>
	<Style id="branch272_part37_style">
		<LineStyle>
			<width>6.961258825575181</width>
			<color>FFff18e7</color>
		</LineStyle>
	</Style>
	<Style id="branch272_part38_style">
		<LineStyle>
			<width>6.962199048205989</width>
			<color>FFff18e7</color>
		</LineStyle>
	</Style>
	<Style id="branch272_part39_style">
		<LineStyle>
			<width>6.9631392708367965</width>
			<color>FFff19e6</color>
		</LineStyle>
	</Style>
	<Style id="branch272_part40_style">
		<LineStyle>
			<width>6.9640794934676045</width>
			<color>FFff19e6</color>
		</LineStyle>
	</Style>
	<Style id="branch272_part41_style">
		<LineStyle>
			<width>6.9650197160984115</width>
			<color>FFff19e6</color>
		</LineStyle>
	</Style>
	<Style id="branch272_part42_style">
		<LineStyle>
			<width>6.9659599387292195</width>
			<color>FFff19e6</color>
		</LineStyle>
	</Style>
	<Style id="branch272_part43_style">
		<LineStyle>
			<width>6.966900161360027</width>
			<color>FFff1ae5</color>
		</LineStyle>
	</Style>
	<Style id="branch272_part44_style">
		<LineStyle>
			<width>6.9678403839908345</width>
			<color>FFff1ae5</color>
		</LineStyle>
	</Style>
	<Style id="branch272_part45_style">
		<LineStyle>
			<width>6.9687806066216424</width>
			<color>FFff1ae5</color>
		</LineStyle>
	</Style>
	<Style id="branch272_part46_style">
		<LineStyle>
			<width>6.96972082925245</width>
			<color>FFff1ae5</color>
		</LineStyle>
	</Style>
	<Style id="branch272_part47_style">
		<LineStyle>
			<width>6.970661051883258</width>
			<color>FFff1be4</color>
		</LineStyle>
	</Style>
	<Style id="branch272_part48_style">
		<LineStyle>
			<width>6.971601274514066</width>
			<color>FFff1be4</color>
		</LineStyle>
	</Style>
	<Style id="branch272_part49_style">
		<LineStyle>
			<width>6.972541497144874</width>
			<color>FFff1be4</color>
		</LineStyle>
	</Style>
	<Style id="branch272_part50_style">
		<LineStyle>
			<width>6.973481719775681</width>
			<color>FFff1be4</color>
		</LineStyle>
	</Style>
	<Style id="branch292_part1_style">
		<LineStyle>
			<width>6.607831315351393</width>
			<color>FFff3ec1</color>
		</LineStyle>
	</Style>
	<Style id="branch292_part2_style">
		<LineStyle>
			<width>6.610872211541109</width>
			<color>FFff3ec1</color>
		</LineStyle>
	</Style>
	<Style id="branch292_part3_style">
		<LineStyle>
			<width>6.613913107730824</width>
			<color>FFff3fc0</color>
		</LineStyle>
	</Style>
	<Style id="branch292_part4_style">
		<LineStyle>
			<width>6.61695400392054</width>
			<color>FFff3fc0</color>
		</LineStyle>
	</Style>
	<Style id="branch292_part5_style">
		<LineStyle>
			<width>6.619994900110257</width>
			<color>FFff40bf</color>
		</LineStyle>
	</Style>
	<Style id="branch292_part6_style">
		<LineStyle>
			<width>6.6230357962999715</width>
			<color>FFff40bf</color>
		</LineStyle>
	</Style>
	<Style id="branch292_part7_style">
		<LineStyle>
			<width>6.626076692489688</width>
			<color>FFff41be</color>
		</LineStyle>
	</Style>
	<Style id="branch292_part8_style">
		<LineStyle>
			<width>6.629117588679404</width>
			<color>FFff41be</color>
		</LineStyle>
	</Style>
	<Style id="branch292_part9_style">
		<LineStyle>
			<width>6.6321584848691195</width>
			<color>FFff42bd</color>
		</LineStyle>
	</Style>
	<Style id="branch292_part10_style">
		<LineStyle>
			<width>6.635199381058835</width>
			<color>FFff42bd</color>
		</LineStyle>
	</Style>
	<Style id="branch292_part11_style">
		<LineStyle>
			<width>6.638240277248552</width>
			<color>FFff43bc</color>
		</LineStyle>
	</Style>
	<Style id="branch292_part12_style">
		<LineStyle>
			<width>6.6412811734382675</width>
			<color>FFff43bc</color>
		</LineStyle>
	</Style>
	<Style id="branch292_part13_style">
		<LineStyle>
			<width>6.644322069627983</width>
			<color>FFff44bb</color>
		</LineStyle>
	</Style>
	<Style id="branch292_part14_style">
		<LineStyle>
			<width>6.647362965817699</width>
			<color>FFff44bb</color>
		</LineStyle>
	</Style>
	<Style id="branch292_part15_style">
		<LineStyle>
			<width>6.6504038620074155</width>
			<color>FFff45ba</color>
		</LineStyle>
	</Style>
	<Style id="branch292_part16_style">
		<LineStyle>
			<width>6.653444758197131</width>
			<color>FFff45ba</color>
		</LineStyle>
	</Style>
	<Style id="branch292_part17_style">
		<LineStyle>
			<width>6.656485654386847</width>
			<color>FFff46b9</color>
		</LineStyle>
	</Style>
	<Style id="branch292_part18_style">
		<LineStyle>
			<width>6.659526550576563</width>
			<color>FFff46b9</color>
		</LineStyle>
	</Style>
	<Style id="branch292_part19_style">
		<LineStyle>
			<width>6.662567446766278</width>
			<color>FFff46b9</color>
		</LineStyle>
	</Style>
	<Style id="branch292_part20_style">
		<LineStyle>
			<width>6.665608342955995</width>
			<color>FFff47b8</color>
		</LineStyle>
	</Style>
	<Style id="branch292_part21_style">
		<LineStyle>
			<width>6.668649239145711</width>
			<color>FFff47b8</color>
		</LineStyle>
	</Style>
	<Style id="branch292_part22_style">
		<LineStyle>
			<width>6.671690135335426</width>
			<color>FFff48b7</color>
		</LineStyle>
	</Style>
	<Style id="branch292_part23_style">
		<LineStyle>
			<width>6.674731031525142</width>
			<color>FFff48b7</color>
		</LineStyle>
	</Style>
	<Style id="branch292_part24_style">
		<LineStyle>
			<width>6.677771927714859</width>
			<color>FFff49b6</color>
		</LineStyle>
	</Style>
	<Style id="branch292_part25_style">
		<LineStyle>
			<width>6.680812823904574</width>
			<color>FFff49b6</color>
		</LineStyle>
	</Style>
	<Style id="branch292_part26_style">
		<LineStyle>
			<width>6.68385372009429</width>
			<color>FFff4ab5</color>
		</LineStyle>
	</Style>
	<Style id="branch292_part27_style">
		<LineStyle>
			<width>6.686894616284006</width>
			<color>FFff4ab5</color>
		</LineStyle>
	</Style>
	<Style id="branch292_part28_style">
		<LineStyle>
			<width>6.689935512473722</width>
			<color>FFff4bb4</color>
		</LineStyle>
	</Style>
	<Style id="branch292_part29_style">
		<LineStyle>
			<width>6.692976408663437</width>
			<color>FFff4bb4</color>
		</LineStyle>
	</Style>
	<Style id="branch292_part30_style">
		<LineStyle>
			<width>6.696017304853154</width>
			<color>FFff4cb3</color>
		</LineStyle>
	</Style>
	<Style id="branch292_part31_style">
		<LineStyle>
			<width>6.699058201042869</width>
			<color>FFff4cb3</color>
		</LineStyle>
	</Style>
	<Style id="branch292_part32_style">
		<LineStyle>
			<width>6.702099097232585</width>
			<color>FFff4db2</color>
		</LineStyle>
	</Style>
	<Style id="branch292_part33_style">
		<LineStyle>
			<width>6.705139993422301</width>
			<color>FFff4db2</color>
		</LineStyle>
	</Style>
	<Style id="branch292_part34_style">
		<LineStyle>
			<width>6.7081808896120165</width>
			<color>FFff4eb1</color>
		</LineStyle>
	</Style>
	<Style id="branch292_part35_style">
		<LineStyle>
			<width>6.711221785801733</width>
			<color>FFff4eb1</color>
		</LineStyle>
	</Style>
	<Style id="branch292_part36_style">
		<LineStyle>
			<width>6.714262681991449</width>
			<color>FFff4fb0</color>
		</LineStyle>
	</Style>
	<Style id="branch292_part37_style">
		<LineStyle>
			<width>6.7173035781811645</width>
			<color>FFff4fb0</color>
		</LineStyle>
	</Style>
	<Style id="branch292_part38_style">
		<LineStyle>
			<width>6.72034447437088</width>
			<color>FFff50af</color>
		</LineStyle>
	</Style>
	<Style id="branch292_part39_style">
		<LineStyle>
			<width>6.723385370560597</width>
			<color>FFff50af</color>
		</LineStyle>
	</Style>
	<Style id="branch292_part40_style">
		<LineStyle>
			<width>6.7264262667503125</width>
			<color>FFff50af</color>
		</LineStyle>
	</Style>
	<Style id="branch292_part41_style">
		<LineStyle>
			<width>6.729467162940028</width>
			<color>FFff51ae</color>
		</LineStyle>
	</Style>
	<Style id="branch292_part42_style">
		<LineStyle>
			<width>6.732508059129744</width>
			<color>FFff51ae</color>
		</LineStyle>
	</Style>
	<Style id="branch292_part43_style">
		<LineStyle>
			<width>6.7355489553194605</width>
			<color>FFff52ad</color>
		</LineStyle>
	</Style>
	<Style id="branch292_part44_style">
		<LineStyle>
			<width>6.738589851509176</width>
			<color>FFff52ad</color>
		</LineStyle>
	</Style>
	<Style id="branch292_part45_style">
		<LineStyle>
			<width>6.741630747698892</width>
			<color>FFff53ac</color>
		</LineStyle>
	</Style>
	<Style id="branch292_part46_style">
		<LineStyle>
			<width>6.744671643888608</width>
			<color>FFff53ac</color>
		</LineStyle>
	</Style>
	<Style id="branch292_part47_style">
		<LineStyle>
			<width>6.747712540078323</width>
			<color>FFff54ab</color>
		</LineStyle>
	</Style>
	<Style id="branch292_part48_style">
		<LineStyle>
			<width>6.75075343626804</width>
			<color>FFff54ab</color>
		</LineStyle>
	</Style>
	<Style id="branch292_part49_style">
		<LineStyle>
			<width>6.753794332457756</width>
			<color>FFff55aa</color>
		</LineStyle>
	</Style>
	<Style id="branch292_part50_style">
		<LineStyle>
			<width>6.756835228647471</width>
			<color>FFff55aa</color>
		</LineStyle>
	</Style>
	<Style id="branch296_part1_style">
		<LineStyle>
			<width>6.177985611510792</width>
			<color>FFff6a95</color>
		</LineStyle>
	</Style>
	<Style id="branch296_part2_style">
		<LineStyle>
			<width>6.172297753633828</width>
			<color>FFff6a95</color>
		</LineStyle>
	</Style>
	<Style id="branch296_part3_style">
		<LineStyle>
			<width>6.1666098957568645</width>
			<color>FFff6a95</color>
		</LineStyle>
	</Style>
	<Style id="branch296_part4_style">
		<LineStyle>
			<width>6.1609220378799</width>
			<color>FFff6b94</color>
		</LineStyle>
	</Style>
	<Style id="branch296_part5_style">
		<LineStyle>
			<width>6.155234180002937</width>
			<color>FFff6b94</color>
		</LineStyle>
	</Style>
	<Style id="branch296_part6_style">
		<LineStyle>
			<width>6.149546322125973</width>
			<color>FFff6c93</color>
		</LineStyle>
	</Style>
	<Style id="branch296_part7_style">
		<LineStyle>
			<width>6.143858464249009</width>
			<color>FFff6c93</color>
		</LineStyle>
	</Style>
	<Style id="branch296_part8_style">
		<LineStyle>
			<width>6.138170606372046</width>
			<color>FFff6d92</color>
		</LineStyle>
	</Style>
	<Style id="branch296_part9_style">
		<LineStyle>
			<width>6.1324827484950815</width>
			<color>FFff6d92</color>
		</LineStyle>
	</Style>
	<Style id="branch296_part10_style">
		<LineStyle>
			<width>6.126794890618118</width>
			<color>FFff6e91</color>
		</LineStyle>
	</Style>
	<Style id="branch296_part11_style">
		<LineStyle>
			<width>6.121107032741154</width>
			<color>FFff6e91</color>
		</LineStyle>
	</Style>
	<Style id="branch296_part12_style">
		<LineStyle>
			<width>6.115419174864191</width>
			<color>FFff6f90</color>
		</LineStyle>
	</Style>
	<Style id="branch296_part13_style">
		<LineStyle>
			<width>6.109731316987227</width>
			<color>FFff6f90</color>
		</LineStyle>
	</Style>
	<Style id="branch296_part14_style">
		<LineStyle>
			<width>6.1040434591102635</width>
			<color>FFff6f90</color>
		</LineStyle>
	</Style>
	<Style id="branch296_part15_style">
		<LineStyle>
			<width>6.098355601233299</width>
			<color>FFff708f</color>
		</LineStyle>
	</Style>
	<Style id="branch296_part16_style">
		<LineStyle>
			<width>6.092667743356335</width>
			<color>FFff708f</color>
		</LineStyle>
	</Style>
	<Style id="branch296_part17_style">
		<LineStyle>
			<width>6.086979885479371</width>
			<color>FFff718e</color>
		</LineStyle>
	</Style>
	<Style id="branch296_part18_style">
		<LineStyle>
			<width>6.081292027602408</width>
			<color>FFff718e</color>
		</LineStyle>
	</Style>
	<Style id="branch296_part19_style">
		<LineStyle>
			<width>6.075604169725445</width>
			<color>FFff728d</color>
		</LineStyle>
	</Style>
	<Style id="branch296_part20_style">
		<LineStyle>
			<width>6.0699163118484805</width>
			<color>FFff728d</color>
		</LineStyle>
	</Style>
	<Style id="branch296_part21_style">
		<LineStyle>
			<width>6.064228453971516</width>
			<color>FFff738c</color>
		</LineStyle>
	</Style>
	<Style id="branch296_part22_style">
		<LineStyle>
			<width>6.058540596094553</width>
			<color>FFff738c</color>
		</LineStyle>
	</Style>
	<Style id="branch296_part23_style">
		<LineStyle>
			<width>6.05285273821759</width>
			<color>FFff748b</color>
		</LineStyle>
	</Style>
	<Style id="branch296_part24_style">
		<LineStyle>
			<width>6.047164880340626</width>
			<color>FFff748b</color>
		</LineStyle>
	</Style>
	<Style id="branch296_part25_style">
		<LineStyle>
			<width>6.041477022463662</width>
			<color>FFff748b</color>
		</LineStyle>
	</Style>
	<Style id="branch296_part26_style">
		<LineStyle>
			<width>6.0357891645866975</width>
			<color>FFff758a</color>
		</LineStyle>
	</Style>
	<Style id="branch296_part27_style">
		<LineStyle>
			<width>6.030101306709734</width>
			<color>FFff758a</color>
		</LineStyle>
	</Style>
	<Style id="branch296_part28_style">
		<LineStyle>
			<width>6.02441344883277</width>
			<color>FFff7689</color>
		</LineStyle>
	</Style>
	<Style id="branch296_part29_style">
		<LineStyle>
			<width>6.018725590955807</width>
			<color>FFff7689</color>
		</LineStyle>
	</Style>
	<Style id="branch296_part30_style">
		<LineStyle>
			<width>6.013037733078843</width>
			<color>FFff7788</color>
		</LineStyle>
	</Style>
	<Style id="branch296_part31_style">
		<LineStyle>
			<width>6.0073498752018795</width>
			<color>FFff7788</color>
		</LineStyle>
	</Style>
	<Style id="branch296_part32_style">
		<LineStyle>
			<width>6.001662017324915</width>
			<color>FFff7887</color>
		</LineStyle>
	</Style>
	<Style id="branch296_part33_style">
		<LineStyle>
			<width>5.995974159447952</width>
			<color>FFff7887</color>
		</LineStyle>
	</Style>
	<Style id="branch296_part34_style">
		<LineStyle>
			<width>5.990286301570988</width>
			<color>FFff7887</color>
		</LineStyle>
	</Style>
	<Style id="branch296_part35_style">
		<LineStyle>
			<width>5.984598443694024</width>
			<color>FFff7986</color>
		</LineStyle>
	</Style>
	<Style id="branch296_part36_style">
		<LineStyle>
			<width>5.978910585817061</width>
			<color>FFff7986</color>
		</LineStyle>
	</Style>
	<Style id="branch296_part37_style">
		<LineStyle>
			<width>5.9732227279400965</width>
			<color>FFff7a85</color>
		</LineStyle>
	</Style>
	<Style id="branch296_part38_style">
		<LineStyle>
			<width>5.967534870063133</width>
			<color>FFff7a85</color>
		</LineStyle>
	</Style>
	<Style id="branch296_part39_style">
		<LineStyle>
			<width>5.961847012186169</width>
			<color>FFff7b84</color>
		</LineStyle>
	</Style>
	<Style id="branch296_part40_style">
		<LineStyle>
			<width>5.956159154309206</width>
			<color>FFff7b84</color>
		</LineStyle>
	</Style>
	<Style id="branch296_part41_style">
		<LineStyle>
			<width>5.950471296432242</width>
			<color>FFff7c83</color>
		</LineStyle>
	</Style>
	<Style id="branch296_part42_style">
		<LineStyle>
			<width>5.9447834385552785</width>
			<color>FFff7c83</color>
		</LineStyle>
	</Style>
	<Style id="branch296_part43_style">
		<LineStyle>
			<width>5.939095580678314</width>
			<color>FFff7d82</color>
		</LineStyle>
	</Style>
	<Style id="branch296_part44_style">
		<LineStyle>
			<width>5.933407722801351</width>
			<color>FFff7d82</color>
		</LineStyle>
	</Style>
	<Style id="branch296_part45_style">
		<LineStyle>
			<width>5.927719864924387</width>
			<color>FFff7d82</color>
		</LineStyle>
	</Style>
	<Style id="branch296_part46_style">
		<LineStyle>
			<width>5.922032007047423</width>
			<color>FFff7e81</color>
		</LineStyle>
	</Style>
	<Style id="branch296_part47_style">
		<LineStyle>
			<width>5.91634414917046</width>
			<color>FFff7e81</color>
		</LineStyle>
	</Style>
	<Style id="branch296_part48_style">
		<LineStyle>
			<width>5.9106562912934955</width>
			<color>FFff7f80</color>
		</LineStyle>
	</Style>
	<Style id="branch296_part49_style">
		<LineStyle>
			<width>5.904968433416531</width>
			<color>FFff7f80</color>
		</LineStyle>
	</Style>
	<Style id="branch296_part50_style">
		<LineStyle>
			<width>5.899280575539568</width>
			<color>FFff807f</color>
		</LineStyle>
	</Style>
	<Style id="branch298_part1_style">
		<LineStyle>
			<width>6.334275879026309</width>
			<color>FFff807f</color>
		</LineStyle>
	</Style>
	<Style id="branch298_part2_style">
		<LineStyle>
			<width>6.331202360462258</width>
			<color>FFff807f</color>
		</LineStyle>
	</Style>
	<Style id="branch298_part3_style">
		<LineStyle>
			<width>6.328128841898205</width>
			<color>FFff807f</color>
		</LineStyle>
	</Style>
	<Style id="branch298_part4_style">
		<LineStyle>
			<width>6.325055323334153</width>
			<color>FFff807f</color>
		</LineStyle>
	</Style>
	<Style id="branch298_part5_style">
		<LineStyle>
			<width>6.3219818047701</width>
			<color>FFff807f</color>
		</LineStyle>
	</Style>
	<Style id="branch298_part6_style">
		<LineStyle>
			<width>6.3189082862060495</width>
			<color>FFff807f</color>
		</LineStyle>
	</Style>
	<Style id="branch298_part7_style">
		<LineStyle>
			<width>6.315834767641997</width>
			<color>FFff807f</color>
		</LineStyle>
	</Style>
	<Style id="branch298_part8_style">
		<LineStyle>
			<width>6.312761249077944</width>
			<color>FFff807f</color>
		</LineStyle>
	</Style>
	<Style id="branch298_part9_style">
		<LineStyle>
			<width>6.309687730513892</width>
			<color>FFff807f</color>
		</LineStyle>
	</Style>
	<Style id="branch298_part10_style">
		<LineStyle>
			<width>6.3066142119498405</width>
			<color>FFff807f</color>
		</LineStyle>
	</Style>
	<Style id="branch298_part11_style">
		<LineStyle>
			<width>6.303540693385789</width>
			<color>FFff807f</color>
		</LineStyle>
	</Style>
	<Style id="branch298_part12_style">
		<LineStyle>
			<width>6.300467174821736</width>
			<color>FFff807f</color>
		</LineStyle>
	</Style>
	<Style id="branch298_part13_style">
		<LineStyle>
			<width>6.297393656257683</width>
			<color>FFff807f</color>
		</LineStyle>
	</Style>
	<Style id="branch298_part14_style">
		<LineStyle>
			<width>6.2943201376936315</width>
			<color>FFff807f</color>
		</LineStyle>
	</Style>
	<Style id="branch298_part15_style">
		<LineStyle>
			<width>6.29124661912958</width>
			<color>FFff807f</color>
		</LineStyle>
	</Style>
	<Style id="branch298_part16_style">
		<LineStyle>
			<width>6.288173100565528</width>
			<color>FFff807f</color>
		</LineStyle>
	</Style>
	<Style id="branch298_part17_style">
		<LineStyle>
			<width>6.285099582001475</width>
			<color>FFff807f</color>
		</LineStyle>
	</Style>
	<Style id="branch298_part18_style">
		<LineStyle>
			<width>6.282026063437423</width>
			<color>FFff807f</color>
		</LineStyle>
	</Style>
	<Style id="branch298_part19_style">
		<LineStyle>
			<width>6.278952544873372</width>
			<color>FFff807f</color>
		</LineStyle>
	</Style>
	<Style id="branch298_part20_style">
		<LineStyle>
			<width>6.275879026309319</width>
			<color>FFff807f</color>
		</LineStyle>
	</Style>
	<Style id="branch298_part21_style">
		<LineStyle>
			<width>6.272805507745267</width>
			<color>FFff807f</color>
		</LineStyle>
	</Style>
	<Style id="branch298_part22_style">
		<LineStyle>
			<width>6.269731989181214</width>
			<color>FFff807f</color>
		</LineStyle>
	</Style>
	<Style id="branch298_part23_style">
		<LineStyle>
			<width>6.266658470617163</width>
			<color>FFff807f</color>
		</LineStyle>
	</Style>
	<Style id="branch298_part24_style">
		<LineStyle>
			<width>6.263584952053111</width>
			<color>FFff807f</color>
		</LineStyle>
	</Style>
	<Style id="branch298_part25_style">
		<LineStyle>
			<width>6.260511433489058</width>
			<color>FFff807f</color>
		</LineStyle>
	</Style>
	<Style id="branch298_part26_style">
		<LineStyle>
			<width>6.257437914925006</width>
			<color>FFff807f</color>
		</LineStyle>
	</Style>
	<Style id="branch298_part27_style">
		<LineStyle>
			<width>6.254364396360954</width>
			<color>FFff807f</color>
		</LineStyle>
	</Style>
	<Style id="branch298_part28_style">
		<LineStyle>
			<width>6.251290877796902</width>
			<color>FFff807f</color>
		</LineStyle>
	</Style>
	<Style id="branch298_part29_style">
		<LineStyle>
			<width>6.24821735923285</width>
			<color>FFff807f</color>
		</LineStyle>
	</Style>
	<Style id="branch298_part30_style">
		<LineStyle>
			<width>6.245143840668798</width>
			<color>FFff807f</color>
		</LineStyle>
	</Style>
	<Style id="branch298_part31_style">
		<LineStyle>
			<width>6.2420703221047456</width>
			<color>FFff807f</color>
		</LineStyle>
	</Style>
	<Style id="branch298_part32_style">
		<LineStyle>
			<width>6.238996803540694</width>
			<color>FFff807f</color>
		</LineStyle>
	</Style>
	<Style id="branch298_part33_style">
		<LineStyle>
			<width>6.235923284976641</width>
			<color>FFff807f</color>
		</LineStyle>
	</Style>
	<Style id="branch298_part34_style">
		<LineStyle>
			<width>6.232849766412589</width>
			<color>FFff807f</color>
		</LineStyle>
	</Style>
	<Style id="branch298_part35_style">
		<LineStyle>
			<width>6.2297762478485375</width>
			<color>FFff807f</color>
		</LineStyle>
	</Style>
	<Style id="branch298_part36_style">
		<LineStyle>
			<width>6.226702729284485</width>
			<color>FFff807f</color>
		</LineStyle>
	</Style>
	<Style id="branch298_part37_style">
		<LineStyle>
			<width>6.223629210720433</width>
			<color>FFff807f</color>
		</LineStyle>
	</Style>
	<Style id="branch298_part38_style">
		<LineStyle>
			<width>6.220555692156381</width>
			<color>FFff807f</color>
		</LineStyle>
	</Style>
	<Style id="branch298_part39_style">
		<LineStyle>
			<width>6.2174821735923285</width>
			<color>FFff807f</color>
		</LineStyle>
	</Style>
	<Style id="branch298_part40_style">
		<LineStyle>
			<width>6.214408655028277</width>
			<color>FFff807f</color>
		</LineStyle>
	</Style>
	<Style id="branch298_part41_style">
		<LineStyle>
			<width>6.211335136464224</width>
			<color>FFff807f</color>
		</LineStyle>
	</Style>
	<Style id="branch298_part42_style">
		<LineStyle>
			<width>6.208261617900172</width>
			<color>FFff807f</color>
		</LineStyle>
	</Style>
	<Style id="branch298_part43_style">
		<LineStyle>
			<width>6.20518809933612</width>
			<color>FFff807f</color>
		</LineStyle>
	</Style>
	<Style id="branch298_part44_style">
		<LineStyle>
			<width>6.202114580772068</width>
			<color>FFff807f</color>
		</LineStyle>
	</Style>
	<Style id="branch298_part45_style">
		<LineStyle>
			<width>6.199041062208016</width>
			<color>FFff807f</color>
		</LineStyle>
	</Style>
	<Style id="branch298_part46_style">
		<LineStyle>
			<width>6.195967543643963</width>
			<color>FFff807f</color>
		</LineStyle>
	</Style>
	<Style id="branch298_part47_style">
		<LineStyle>
			<width>6.192894025079912</width>
			<color>FFff807f</color>
		</LineStyle>
	</Style>
	<Style id="branch298_part48_style">
		<LineStyle>
			<width>6.18982050651586</width>
			<color>FFff807f</color>
		</LineStyle>
	</Style>
	<Style id="branch298_part49_style">
		<LineStyle>
			<width>6.186746987951808</width>
			<color>FFff807f</color>
		</LineStyle>
	</Style>
	<Style id="branch298_part50_style">
		<LineStyle>
			<width>6.183673469387755</width>
			<color>FFff807f</color>
		</LineStyle>
	</Style>
	<Style id="branch325_part1_style">
		<LineStyle>
			<width>6.996299834792838</width>
			<color>FFff3fc0</color>
		</LineStyle>
	</Style>
	<Style id="branch325_part2_style">
		<LineStyle>
			<width>6.99636591150395</width>
			<color>FFff3fc0</color>
		</LineStyle>
	</Style>
	<Style id="branch325_part3_style">
		<LineStyle>
			<width>6.996431988215061</width>
			<color>FFff3fc0</color>
		</LineStyle>
	</Style>
	<Style id="branch325_part4_style">
		<LineStyle>
			<width>6.996498064926172</width>
			<color>FFff40bf</color>
		</LineStyle>
	</Style>
	<Style id="branch325_part5_style">
		<LineStyle>
			<width>6.9965641416372835</width>
			<color>FFff40bf</color>
		</LineStyle>
	</Style>
	<Style id="branch325_part6_style">
		<LineStyle>
			<width>6.996630218348395</width>
			<color>FFff40bf</color>
		</LineStyle>
	</Style>
	<Style id="branch325_part7_style">
		<LineStyle>
			<width>6.996696295059506</width>
			<color>FFff40bf</color>
		</LineStyle>
	</Style>
	<Style id="branch325_part8_style">
		<LineStyle>
			<width>6.996762371770617</width>
			<color>FFff40bf</color>
		</LineStyle>
	</Style>
	<Style id="branch325_part9_style">
		<LineStyle>
			<width>6.996828448481728</width>
			<color>FFff40bf</color>
		</LineStyle>
	</Style>
	<Style id="branch325_part10_style">
		<LineStyle>
			<width>6.99689452519284</width>
			<color>FFff40bf</color>
		</LineStyle>
	</Style>
	<Style id="branch325_part11_style">
		<LineStyle>
			<width>6.996960601903951</width>
			<color>FFff41be</color>
		</LineStyle>
	</Style>
	<Style id="branch325_part12_style">
		<LineStyle>
			<width>6.997026678615062</width>
			<color>FFff41be</color>
		</LineStyle>
	</Style>
	<Style id="branch325_part13_style">
		<LineStyle>
			<width>6.997092755326173</width>
			<color>FFff41be</color>
		</LineStyle>
	</Style>
	<Style id="branch325_part14_style">
		<LineStyle>
			<width>6.997158832037284</width>
			<color>FFff41be</color>
		</LineStyle>
	</Style>
	<Style id="branch325_part15_style">
		<LineStyle>
			<width>6.997224908748396</width>
			<color>FFff41be</color>
		</LineStyle>
	</Style>
	<Style id="branch325_part16_style">
		<LineStyle>
			<width>6.9972909854595065</width>
			<color>FFff41be</color>
		</LineStyle>
	</Style>
	<Style id="branch325_part17_style">
		<LineStyle>
			<width>6.997357062170618</width>
			<color>FFff41be</color>
		</LineStyle>
	</Style>
	<Style id="branch325_part18_style">
		<LineStyle>
			<width>6.997423138881729</width>
			<color>FFff42bd</color>
		</LineStyle>
	</Style>
	<Style id="branch325_part19_style">
		<LineStyle>
			<width>6.99748921559284</width>
			<color>FFff42bd</color>
		</LineStyle>
	</Style>
	<Style id="branch325_part20_style">
		<LineStyle>
			<width>6.997555292303952</width>
			<color>FFff42bd</color>
		</LineStyle>
	</Style>
	<Style id="branch325_part21_style">
		<LineStyle>
			<width>6.997621369015063</width>
			<color>FFff42bd</color>
		</LineStyle>
	</Style>
	<Style id="branch325_part22_style">
		<LineStyle>
			<width>6.997687445726174</width>
			<color>FFff42bd</color>
		</LineStyle>
	</Style>
	<Style id="branch325_part23_style">
		<LineStyle>
			<width>6.997753522437286</width>
			<color>FFff42bd</color>
		</LineStyle>
	</Style>
	<Style id="branch325_part24_style">
		<LineStyle>
			<width>6.9978195991483965</width>
			<color>FFff43bc</color>
		</LineStyle>
	</Style>
	<Style id="branch325_part25_style">
		<LineStyle>
			<width>6.997885675859508</width>
			<color>FFff43bc</color>
		</LineStyle>
	</Style>
	<Style id="branch325_part26_style">
		<LineStyle>
			<width>6.997951752570619</width>
			<color>FFff43bc</color>
		</LineStyle>
	</Style>
	<Style id="branch325_part27_style">
		<LineStyle>
			<width>6.99801782928173</width>
			<color>FFff43bc</color>
		</LineStyle>
	</Style>
	<Style id="branch325_part28_style">
		<LineStyle>
			<width>6.998083905992842</width>
			<color>FFff43bc</color>
		</LineStyle>
	</Style>
	<Style id="branch325_part29_style">
		<LineStyle>
			<width>6.998149982703953</width>
			<color>FFff43bc</color>
		</LineStyle>
	</Style>
	<Style id="branch325_part30_style">
		<LineStyle>
			<width>6.998216059415064</width>
			<color>FFff43bc</color>
		</LineStyle>
	</Style>
	<Style id="branch325_part31_style">
		<LineStyle>
			<width>6.998282136126175</width>
			<color>FFff44bb</color>
		</LineStyle>
	</Style>
	<Style id="branch325_part32_style">
		<LineStyle>
			<width>6.9983482128372865</width>
			<color>FFff44bb</color>
		</LineStyle>
	</Style>
	<Style id="branch325_part33_style">
		<LineStyle>
			<width>6.998414289548397</width>
			<color>FFff44bb</color>
		</LineStyle>
	</Style>
	<Style id="branch325_part34_style">
		<LineStyle>
			<width>6.998480366259509</width>
			<color>FFff44bb</color>
		</LineStyle>
	</Style>
	<Style id="branch325_part35_style">
		<LineStyle>
			<width>6.99854644297062</width>
			<color>FFff44bb</color>
		</LineStyle>
	</Style>
	<Style id="branch325_part36_style">
		<LineStyle>
			<width>6.998612519681731</width>
			<color>FFff44bb</color>
		</LineStyle>
	</Style>
	<Style id="branch325_part37_style">
		<LineStyle>
			<width>6.998678596392843</width>
			<color>FFff45ba</color>
		</LineStyle>
	</Style>
	<Style id="branch325_part38_style">
		<LineStyle>
			<width>6.998744673103953</width>
			<color>FFff45ba</color>
		</LineStyle>
	</Style>
	<Style id="branch325_part39_style">
		<LineStyle>
			<width>6.998810749815065</width>
			<color>FFff45ba</color>
		</LineStyle>
	</Style>
	<Style id="branch325_part40_style">
		<LineStyle>
			<width>6.9988768265261765</width>
			<color>FFff45ba</color>
		</LineStyle>
	</Style>
	<Style id="branch325_part41_style">
		<LineStyle>
			<width>6.998942903237287</width>
			<color>FFff45ba</color>
		</LineStyle>
	</Style>
	<Style id="branch325_part42_style">
		<LineStyle>
			<width>6.999008979948398</width>
			<color>FFff45ba</color>
		</LineStyle>
	</Style>
	<Style id="branch325_part43_style">
		<LineStyle>
			<width>6.99907505665951</width>
			<color>FFff45ba</color>
		</LineStyle>
	</Style>
	<Style id="branch325_part44_style">
		<LineStyle>
			<width>6.999141133370621</width>
			<color>FFff46b9</color>
		</LineStyle>
	</Style>
	<Style id="branch325_part45_style">
		<LineStyle>
			<width>6.999207210081732</width>
			<color>FFff46b9</color>
		</LineStyle>
	</Style>
	<Style id="branch325_part46_style">
		<LineStyle>
			<width>6.999273286792843</width>
			<color>FFff46b9</color>
		</LineStyle>
	</Style>
	<Style id="branch325_part47_style">
		<LineStyle>
			<width>6.999339363503955</width>
			<color>FFff46b9</color>
		</LineStyle>
	</Style>
	<Style id="branch325_part48_style">
		<LineStyle>
			<width>6.999405440215066</width>
			<color>FFff46b9</color>
		</LineStyle>
	</Style>
	<Style id="branch325_part49_style">
		<LineStyle>
			<width>6.999471516926177</width>
			<color>FFff46b9</color>
		</LineStyle>
	</Style>
	<Style id="branch325_part50_style">
		<LineStyle>
			<width>6.999537593637288</width>
			<color>FFff46b9</color>
		</LineStyle>
	</Style>
	<Style id="branch335_part1_style">
		<LineStyle>
			<width>6.573283929517074</width>
			<color>FFff3fc0</color>
		</LineStyle>
	</Style>
	<Style id="branch335_part2_style">
		<LineStyle>
			<width>6.579451853718029</width>
			<color>FFff3fc0</color>
		</LineStyle>
	</Style>
	<Style id="branch335_part3_style">
		<LineStyle>
			<width>6.585619777918984</width>
			<color>FFff3fc0</color>
		</LineStyle>
	</Style>
	<Style id="branch335_part4_style">
		<LineStyle>
			<width>6.591787702119939</width>
			<color>FFff3fc0</color>
		</LineStyle>
	</Style>
	<Style id="branch335_part5_style">
		<LineStyle>
			<width>6.5979556263208945</width>
			<color>FFff3fc0</color>
		</LineStyle>
	</Style>
	<Style id="branch335_part6_style">
		<LineStyle>
			<width>6.604123550521849</width>
			<color>FFff3fc0</color>
		</LineStyle>
	</Style>
	<Style id="branch335_part7_style">
		<LineStyle>
			<width>6.610291474722804</width>
			<color>FFff3fc0</color>
		</LineStyle>
	</Style>
	<Style id="branch335_part8_style">
		<LineStyle>
			<width>6.616459398923759</width>
			<color>FFff3fc0</color>
		</LineStyle>
	</Style>
	<Style id="branch335_part9_style">
		<LineStyle>
			<width>6.622627323124714</width>
			<color>FFff3fc0</color>
		</LineStyle>
	</Style>
	<Style id="branch335_part10_style">
		<LineStyle>
			<width>6.628795247325669</width>
			<color>FFff3fc0</color>
		</LineStyle>
	</Style>
	<Style id="branch335_part11_style">
		<LineStyle>
			<width>6.634963171526624</width>
			<color>FFff3fc0</color>
		</LineStyle>
	</Style>
	<Style id="branch335_part12_style">
		<LineStyle>
			<width>6.641131095727578</width>
			<color>FFff3fc0</color>
		</LineStyle>
	</Style>
	<Style id="branch335_part13_style">
		<LineStyle>
			<width>6.647299019928534</width>
			<color>FFff3fc0</color>
		</LineStyle>
	</Style>
	<Style id="branch335_part14_style">
		<LineStyle>
			<width>6.653466944129488</width>
			<color>FFff3fc0</color>
		</LineStyle>
	</Style>
	<Style id="branch335_part15_style">
		<LineStyle>
			<width>6.659634868330444</width>
			<color>FFff3fc0</color>
		</LineStyle>
	</Style>
	<Style id="branch335_part16_style">
		<LineStyle>
			<width>6.665802792531399</width>
			<color>FFff3fc0</color>
		</LineStyle>
	</Style>
	<Style id="branch335_part17_style">
		<LineStyle>
			<width>6.671970716732353</width>
			<color>FFff3fc0</color>
		</LineStyle>
	</Style>
	<Style id="branch335_part18_style">
		<LineStyle>
			<width>6.678138640933309</width>
			<color>FFff3fc0</color>
		</LineStyle>
	</Style>
	<Style id="branch335_part19_style">
		<LineStyle>
			<width>6.684306565134263</width>
			<color>FFff3fc0</color>
		</LineStyle>
	</Style>
	<Style id="branch335_part20_style">
		<LineStyle>
			<width>6.690474489335219</width>
			<color>FFff3fc0</color>
		</LineStyle>
	</Style>
	<Style id="branch335_part21_style">
		<LineStyle>
			<width>6.696642413536173</width>
			<color>FFff3fc0</color>
		</LineStyle>
	</Style>
	<Style id="branch335_part22_style">
		<LineStyle>
			<width>6.702810337737128</width>
			<color>FFff3fc0</color>
		</LineStyle>
	</Style>
	<Style id="branch335_part23_style">
		<LineStyle>
			<width>6.708978261938083</width>
			<color>FFff40bf</color>
		</LineStyle>
	</Style>
	<Style id="branch335_part24_style">
		<LineStyle>
			<width>6.715146186139038</width>
			<color>FFff40bf</color>
		</LineStyle>
	</Style>
	<Style id="branch335_part25_style">
		<LineStyle>
			<width>6.721314110339994</width>
			<color>FFff40bf</color>
		</LineStyle>
	</Style>
	<Style id="branch335_part26_style">
		<LineStyle>
			<width>6.727482034540948</width>
			<color>FFff40bf</color>
		</LineStyle>
	</Style>
	<Style id="branch335_part27_style">
		<LineStyle>
			<width>6.733649958741903</width>
			<color>FFff40bf</color>
		</LineStyle>
	</Style>
	<Style id="branch335_part28_style">
		<LineStyle>
			<width>6.739817882942859</width>
			<color>FFff40bf</color>
		</LineStyle>
	</Style>
	<Style id="branch335_part29_style">
		<LineStyle>
			<width>6.745985807143813</width>
			<color>FFff40bf</color>
		</LineStyle>
	</Style>
	<Style id="branch335_part30_style">
		<LineStyle>
			<width>6.752153731344768</width>
			<color>FFff40bf</color>
		</LineStyle>
	</Style>
	<Style id="branch335_part31_style">
		<LineStyle>
			<width>6.758321655545723</width>
			<color>FFff40bf</color>
		</LineStyle>
	</Style>
	<Style id="branch335_part32_style">
		<LineStyle>
			<width>6.764489579746678</width>
			<color>FFff40bf</color>
		</LineStyle>
	</Style>
	<Style id="branch335_part33_style">
		<LineStyle>
			<width>6.770657503947633</width>
			<color>FFff40bf</color>
		</LineStyle>
	</Style>
	<Style id="branch335_part34_style">
		<LineStyle>
			<width>6.776825428148587</width>
			<color>FFff40bf</color>
		</LineStyle>
	</Style>
	<Style id="branch335_part35_style">
		<LineStyle>
			<width>6.782993352349543</width>
			<color>FFff40bf</color>
		</LineStyle>
	</Style>
	<Style id="branch335_part36_style">
		<LineStyle>
			<width>6.789161276550498</width>
			<color>FFff40bf</color>
		</LineStyle>
	</Style>
	<Style id="branch335_part37_style">
		<LineStyle>
			<width>6.795329200751453</width>
			<color>FFff40bf</color>
		</LineStyle>
	</Style>
	<Style id="branch335_part38_style">
		<LineStyle>
			<width>6.801497124952408</width>
			<color>FFff40bf</color>
		</LineStyle>
	</Style>
	<Style id="branch335_part39_style">
		<LineStyle>
			<width>6.807665049153363</width>
			<color>FFff40bf</color>
		</LineStyle>
	</Style>
	<Style id="branch335_part40_style">
		<LineStyle>
			<width>6.813832973354318</width>
			<color>FFff40bf</color>
		</LineStyle>
	</Style>
	<Style id="branch335_part41_style">
		<LineStyle>
			<width>6.820000897555273</width>
			<color>FFff40bf</color>
		</LineStyle>
	</Style>
	<Style id="branch335_part42_style">
		<LineStyle>
			<width>6.8261688217562275</width>
			<color>FFff40bf</color>
		</LineStyle>
	</Style>
	<Style id="branch335_part43_style">
		<LineStyle>
			<width>6.832336745957183</width>
			<color>FFff40bf</color>
		</LineStyle>
	</Style>
	<Style id="branch335_part44_style">
		<LineStyle>
			<width>6.838504670158137</width>
			<color>FFff40bf</color>
		</LineStyle>
	</Style>
	<Style id="branch335_part45_style">
		<LineStyle>
			<width>6.844672594359093</width>
			<color>FFff40bf</color>
		</LineStyle>
	</Style>
	<Style id="branch335_part46_style">
		<LineStyle>
			<width>6.850840518560048</width>
			<color>FFff40bf</color>
		</LineStyle>
	</Style>
	<Style id="branch335_part47_style">
		<LineStyle>
			<width>6.8570084427610025</width>
			<color>FFff40bf</color>
		</LineStyle>
	</Style>
	<Style id="branch335_part48_style">
		<LineStyle>
			<width>6.863176366961958</width>
			<color>FFff40bf</color>
		</LineStyle>
	</Style>
	<Style id="branch335_part49_style">
		<LineStyle>
			<width>6.869344291162912</width>
			<color>FFff40bf</color>
		</LineStyle>
	</Style>
	<Style id="branch335_part50_style">
		<LineStyle>
			<width>6.875512215363868</width>
			<color>FFff40bf</color>
		</LineStyle>
	</Style>
	<Style id="branch336_part1_style">
		<LineStyle>
			<width>6.799803585524726</width>
			<color>FFff40bf</color>
		</LineStyle>
	</Style>
	<Style id="branch336_part2_style">
		<LineStyle>
			<width>6.795054859398021</width>
			<color>FFff40bf</color>
		</LineStyle>
	</Style>
	<Style id="branch336_part3_style">
		<LineStyle>
			<width>6.790306133271314</width>
			<color>FFff40bf</color>
		</LineStyle>
	</Style>
	<Style id="branch336_part4_style">
		<LineStyle>
			<width>6.7855574071446085</width>
			<color>FFff40bf</color>
		</LineStyle>
	</Style>
	<Style id="branch336_part5_style">
		<LineStyle>
			<width>6.780808681017902</width>
			<color>FFff40bf</color>
		</LineStyle>
	</Style>
	<Style id="branch336_part6_style">
		<LineStyle>
			<width>6.7760599548911955</width>
			<color>FFff40bf</color>
		</LineStyle>
	</Style>
	<Style id="branch336_part7_style">
		<LineStyle>
			<width>6.771311228764489</width>
			<color>FFff40bf</color>
		</LineStyle>
	</Style>
	<Style id="branch336_part8_style">
		<LineStyle>
			<width>6.7665625026377825</width>
			<color>FFff40bf</color>
		</LineStyle>
	</Style>
	<Style id="branch336_part9_style">
		<LineStyle>
			<width>6.761813776511077</width>
			<color>FFff40bf</color>
		</LineStyle>
	</Style>
	<Style id="branch336_part10_style">
		<LineStyle>
			<width>6.75706505038437</width>
			<color>FFff40bf</color>
		</LineStyle>
	</Style>
	<Style id="branch336_part11_style">
		<LineStyle>
			<width>6.752316324257665</width>
			<color>FFff40bf</color>
		</LineStyle>
	</Style>
	<Style id="branch336_part12_style">
		<LineStyle>
			<width>6.747567598130958</width>
			<color>FFff40bf</color>
		</LineStyle>
	</Style>
	<Style id="branch336_part13_style">
		<LineStyle>
			<width>6.742818872004252</width>
			<color>FFff40bf</color>
		</LineStyle>
	</Style>
	<Style id="branch336_part14_style">
		<LineStyle>
			<width>6.738070145877545</width>
			<color>FFff40bf</color>
		</LineStyle>
	</Style>
	<Style id="branch336_part15_style">
		<LineStyle>
			<width>6.733321419750839</width>
			<color>FFff40bf</color>
		</LineStyle>
	</Style>
	<Style id="branch336_part16_style">
		<LineStyle>
			<width>6.728572693624133</width>
			<color>FFff40bf</color>
		</LineStyle>
	</Style>
	<Style id="branch336_part17_style">
		<LineStyle>
			<width>6.7238239674974265</width>
			<color>FFff40bf</color>
		</LineStyle>
	</Style>
	<Style id="branch336_part18_style">
		<LineStyle>
			<width>6.719075241370721</width>
			<color>FFff40bf</color>
		</LineStyle>
	</Style>
	<Style id="branch336_part19_style">
		<LineStyle>
			<width>6.714326515244014</width>
			<color>FFff40bf</color>
		</LineStyle>
	</Style>
	<Style id="branch336_part20_style">
		<LineStyle>
			<width>6.709577789117308</width>
			<color>FFff40bf</color>
		</LineStyle>
	</Style>
	<Style id="branch336_part21_style">
		<LineStyle>
			<width>6.704829062990601</width>
			<color>FFff40bf</color>
		</LineStyle>
	</Style>
	<Style id="branch336_part22_style">
		<LineStyle>
			<width>6.700080336863895</width>
			<color>FFff40bf</color>
		</LineStyle>
	</Style>
	<Style id="branch336_part23_style">
		<LineStyle>
			<width>6.695331610737189</width>
			<color>FFff40bf</color>
		</LineStyle>
	</Style>
	<Style id="branch336_part24_style">
		<LineStyle>
			<width>6.690582884610483</width>
			<color>FFff40bf</color>
		</LineStyle>
	</Style>
	<Style id="branch336_part25_style">
		<LineStyle>
			<width>6.685834158483776</width>
			<color>FFff40bf</color>
		</LineStyle>
	</Style>
	<Style id="branch336_part26_style">
		<LineStyle>
			<width>6.68108543235707</width>
			<color>FFff40bf</color>
		</LineStyle>
	</Style>
	<Style id="branch336_part27_style">
		<LineStyle>
			<width>6.676336706230363</width>
			<color>FFff40bf</color>
		</LineStyle>
	</Style>
	<Style id="branch336_part28_style">
		<LineStyle>
			<width>6.6715879801036575</width>
			<color>FFff40bf</color>
		</LineStyle>
	</Style>
	<Style id="branch336_part29_style">
		<LineStyle>
			<width>6.666839253976951</width>
			<color>FFff40bf</color>
		</LineStyle>
	</Style>
	<Style id="branch336_part30_style">
		<LineStyle>
			<width>6.662090527850245</width>
			<color>FFff40bf</color>
		</LineStyle>
	</Style>
	<Style id="branch336_part31_style">
		<LineStyle>
			<width>6.657341801723539</width>
			<color>FFff40bf</color>
		</LineStyle>
	</Style>
	<Style id="branch336_part32_style">
		<LineStyle>
			<width>6.652593075596832</width>
			<color>FFff40bf</color>
		</LineStyle>
	</Style>
	<Style id="branch336_part33_style">
		<LineStyle>
			<width>6.647844349470126</width>
			<color>FFff40bf</color>
		</LineStyle>
	</Style>
	<Style id="branch336_part34_style">
		<LineStyle>
			<width>6.643095623343419</width>
			<color>FFff40bf</color>
		</LineStyle>
	</Style>
	<Style id="branch336_part35_style">
		<LineStyle>
			<width>6.638346897216714</width>
			<color>FFff40bf</color>
		</LineStyle>
	</Style>
	<Style id="branch336_part36_style">
		<LineStyle>
			<width>6.633598171090007</width>
			<color>FFff40bf</color>
		</LineStyle>
	</Style>
	<Style id="branch336_part37_style">
		<LineStyle>
			<width>6.628849444963301</width>
			<color>FFff40bf</color>
		</LineStyle>
	</Style>
	<Style id="branch336_part38_style">
		<LineStyle>
			<width>6.624100718836594</width>
			<color>FFff40bf</color>
		</LineStyle>
	</Style>
	<Style id="branch336_part39_style">
		<LineStyle>
			<width>6.619351992709888</width>
			<color>FFff40bf</color>
		</LineStyle>
	</Style>
	<Style id="branch336_part40_style">
		<LineStyle>
			<width>6.614603266583182</width>
			<color>FFff40bf</color>
		</LineStyle>
	</Style>
	<Style id="branch336_part41_style">
		<LineStyle>
			<width>6.6098545404564755</width>
			<color>FFff40bf</color>
		</LineStyle>
	</Style>
	<Style id="branch336_part42_style">
		<LineStyle>
			<width>6.60510581432977</width>
			<color>FFff40bf</color>
		</LineStyle>
	</Style>
	<Style id="branch336_part43_style">
		<LineStyle>
			<width>6.600357088203063</width>
			<color>FFff40bf</color>
		</LineStyle>
	</Style>
	<Style id="branch336_part44_style">
		<LineStyle>
			<width>6.595608362076357</width>
			<color>FFff40bf</color>
		</LineStyle>
	</Style>
	<Style id="branch336_part45_style">
		<LineStyle>
			<width>6.59085963594965</width>
			<color>FFff40bf</color>
		</LineStyle>
	</Style>
	<Style id="branch336_part46_style">
		<LineStyle>
			<width>6.586110909822944</width>
			<color>FFff40bf</color>
		</LineStyle>
	</Style>
	<Style id="branch336_part47_style">
		<LineStyle>
			<width>6.581362183696238</width>
			<color>FFff40bf</color>
		</LineStyle>
	</Style>
	<Style id="branch336_part48_style">
		<LineStyle>
			<width>6.576613457569532</width>
			<color>FFff40bf</color>
		</LineStyle>
	</Style>
	<Style id="branch336_part49_style">
		<LineStyle>
			<width>6.571864731442826</width>
			<color>FFff40bf</color>
		</LineStyle>
	</Style>
	<Style id="branch336_part50_style">
		<LineStyle>
			<width>6.5671160053161195</width>
			<color>FFff41be</color>
		</LineStyle>
	</Style>
	<Style id="branch346_part1_style">
		<LineStyle>
			<width>6.841485893144373</width>
			<color>FFff3fc0</color>
		</LineStyle>
	</Style>
	<Style id="branch346_part2_style">
		<LineStyle>
			<width>6.844689823066556</width>
			<color>FFff40bf</color>
		</LineStyle>
	</Style>
	<Style id="branch346_part3_style">
		<LineStyle>
			<width>6.847893752988741</width>
			<color>FFff40bf</color>
		</LineStyle>
	</Style>
	<Style id="branch346_part4_style">
		<LineStyle>
			<width>6.8510976829109245</width>
			<color>FFff40bf</color>
		</LineStyle>
	</Style>
	<Style id="branch346_part5_style">
		<LineStyle>
			<width>6.854301612833109</width>
			<color>FFff40bf</color>
		</LineStyle>
	</Style>
	<Style id="branch346_part6_style">
		<LineStyle>
			<width>6.857505542755293</width>
			<color>FFff40bf</color>
		</LineStyle>
	</Style>
	<Style id="branch346_part7_style">
		<LineStyle>
			<width>6.860709472677477</width>
			<color>FFff40bf</color>
		</LineStyle>
	</Style>
	<Style id="branch346_part8_style">
		<LineStyle>
			<width>6.863913402599661</width>
			<color>FFff40bf</color>
		</LineStyle>
	</Style>
	<Style id="branch346_part9_style">
		<LineStyle>
			<width>6.867117332521845</width>
			<color>FFff41be</color>
		</LineStyle>
	</Style>
	<Style id="branch346_part10_style">
		<LineStyle>
			<width>6.870321262444029</width>
			<color>FFff41be</color>
		</LineStyle>
	</Style>
	<Style id="branch346_part11_style">
		<LineStyle>
			<width>6.8735251923662135</width>
			<color>FFff41be</color>
		</LineStyle>
	</Style>
	<Style id="branch346_part12_style">
		<LineStyle>
			<width>6.876729122288397</width>
			<color>FFff41be</color>
		</LineStyle>
	</Style>
	<Style id="branch346_part13_style">
		<LineStyle>
			<width>6.879933052210581</width>
			<color>FFff41be</color>
		</LineStyle>
	</Style>
	<Style id="branch346_part14_style">
		<LineStyle>
			<width>6.883136982132765</width>
			<color>FFff41be</color>
		</LineStyle>
	</Style>
	<Style id="branch346_part15_style">
		<LineStyle>
			<width>6.8863409120549495</width>
			<color>FFff41be</color>
		</LineStyle>
	</Style>
	<Style id="branch346_part16_style">
		<LineStyle>
			<width>6.889544841977134</width>
			<color>FFff41be</color>
		</LineStyle>
	</Style>
	<Style id="branch346_part17_style">
		<LineStyle>
			<width>6.892748771899317</width>
			<color>FFff42bd</color>
		</LineStyle>
	</Style>
	<Style id="branch346_part18_style">
		<LineStyle>
			<width>6.895952701821502</width>
			<color>FFff42bd</color>
		</LineStyle>
	</Style>
	<Style id="branch346_part19_style">
		<LineStyle>
			<width>6.899156631743685</width>
			<color>FFff42bd</color>
		</LineStyle>
	</Style>
	<Style id="branch346_part20_style">
		<LineStyle>
			<width>6.902360561665869</width>
			<color>FFff42bd</color>
		</LineStyle>
	</Style>
	<Style id="branch346_part21_style">
		<LineStyle>
			<width>6.905564491588054</width>
			<color>FFff42bd</color>
		</LineStyle>
	</Style>
	<Style id="branch346_part22_style">
		<LineStyle>
			<width>6.908768421510238</width>
			<color>FFff42bd</color>
		</LineStyle>
	</Style>
	<Style id="branch346_part23_style">
		<LineStyle>
			<width>6.911972351432422</width>
			<color>FFff42bd</color>
		</LineStyle>
	</Style>
	<Style id="branch346_part24_style">
		<LineStyle>
			<width>6.915176281354606</width>
			<color>FFff42bd</color>
		</LineStyle>
	</Style>
	<Style id="branch346_part25_style">
		<LineStyle>
			<width>6.91838021127679</width>
			<color>FFff43bc</color>
		</LineStyle>
	</Style>
	<Style id="branch346_part26_style">
		<LineStyle>
			<width>6.9215841411989745</width>
			<color>FFff43bc</color>
		</LineStyle>
	</Style>
	<Style id="branch346_part27_style">
		<LineStyle>
			<width>6.924788071121158</width>
			<color>FFff43bc</color>
		</LineStyle>
	</Style>
	<Style id="branch346_part28_style">
		<LineStyle>
			<width>6.927992001043342</width>
			<color>FFff43bc</color>
		</LineStyle>
	</Style>
	<Style id="branch346_part29_style">
		<LineStyle>
			<width>6.931195930965526</width>
			<color>FFff43bc</color>
		</LineStyle>
	</Style>
	<Style id="branch346_part30_style">
		<LineStyle>
			<width>6.93439986088771</width>
			<color>FFff43bc</color>
		</LineStyle>
	</Style>
	<Style id="branch346_part31_style">
		<LineStyle>
			<width>6.937603790809894</width>
			<color>FFff43bc</color>
		</LineStyle>
	</Style>
	<Style id="branch346_part32_style">
		<LineStyle>
			<width>6.940807720732078</width>
			<color>FFff44bb</color>
		</LineStyle>
	</Style>
	<Style id="branch346_part33_style">
		<LineStyle>
			<width>6.944011650654263</width>
			<color>FFff44bb</color>
		</LineStyle>
	</Style>
	<Style id="branch346_part34_style">
		<LineStyle>
			<width>6.947215580576446</width>
			<color>FFff44bb</color>
		</LineStyle>
	</Style>
	<Style id="branch346_part35_style">
		<LineStyle>
			<width>6.95041951049863</width>
			<color>FFff44bb</color>
		</LineStyle>
	</Style>
	<Style id="branch346_part36_style">
		<LineStyle>
			<width>6.953623440420815</width>
			<color>FFff44bb</color>
		</LineStyle>
	</Style>
	<Style id="branch346_part37_style">
		<LineStyle>
			<width>6.956827370342999</width>
			<color>FFff44bb</color>
		</LineStyle>
	</Style>
	<Style id="branch346_part38_style">
		<LineStyle>
			<width>6.960031300265182</width>
			<color>FFff44bb</color>
		</LineStyle>
	</Style>
	<Style id="branch346_part39_style">
		<LineStyle>
			<width>6.963235230187367</width>
			<color>FFff44bb</color>
		</LineStyle>
	</Style>
	<Style id="branch346_part40_style">
		<LineStyle>
			<width>6.966439160109551</width>
			<color>FFff45ba</color>
		</LineStyle>
	</Style>
	<Style id="branch346_part41_style">
		<LineStyle>
			<width>6.9696430900317345</width>
			<color>FFff45ba</color>
		</LineStyle>
	</Style>
	<Style id="branch346_part42_style">
		<LineStyle>
			<width>6.972847019953919</width>
			<color>FFff45ba</color>
		</LineStyle>
	</Style>
	<Style id="branch346_part43_style">
		<LineStyle>
			<width>6.976050949876103</width>
			<color>FFff45ba</color>
		</LineStyle>
	</Style>
	<Style id="branch346_part44_style">
		<LineStyle>
			<width>6.979254879798287</width>
			<color>FFff45ba</color>
		</LineStyle>
	</Style>
	<Style id="branch346_part45_style">
		<LineStyle>
			<width>6.9824588097204705</width>
			<color>FFff45ba</color>
		</LineStyle>
	</Style>
	<Style id="branch346_part46_style">
		<LineStyle>
			<width>6.985662739642655</width>
			<color>FFff45ba</color>
		</LineStyle>
	</Style>
	<Style id="branch346_part47_style">
		<LineStyle>
			<width>6.988866669564839</width>
			<color>FFff45ba</color>
		</LineStyle>
	</Style>
	<Style id="branch346_part48_style">
		<LineStyle>
			<width>6.992070599487024</width>
			<color>FFff46b9</color>
		</LineStyle>
	</Style>
	<Style id="branch346_part49_style">
		<LineStyle>
			<width>6.995274529409207</width>
			<color>FFff46b9</color>
		</LineStyle>
	</Style>
	<Style id="branch346_part50_style">
		<LineStyle>
			<width>6.998478459331391</width>
			<color>FFff46b9</color>
		</LineStyle>
	</Style>
	<Style id="branch347_part1_style">
		<LineStyle>
			<width>6.996765639264444</width>
			<color>FFff46b9</color>
		</LineStyle>
	</Style>
	<Style id="branch347_part2_style">
		<LineStyle>
			<width>6.993531278528888</width>
			<color>FFff46b9</color>
		</LineStyle>
	</Style>
	<Style id="branch347_part3_style">
		<LineStyle>
			<width>6.990296917793332</width>
			<color>FFff46b9</color>
		</LineStyle>
	</Style>
	<Style id="branch347_part4_style">
		<LineStyle>
			<width>6.987062557057776</width>
			<color>FFff46b9</color>
		</LineStyle>
	</Style>
	<Style id="branch347_part5_style">
		<LineStyle>
			<width>6.983828196322219</width>
			<color>FFff46b9</color>
		</LineStyle>
	</Style>
	<Style id="branch347_part6_style">
		<LineStyle>
			<width>6.980593835586663</width>
			<color>FFff46b9</color>
		</LineStyle>
	</Style>
	<Style id="branch347_part7_style">
		<LineStyle>
			<width>6.977359474851106</width>
			<color>FFff46b9</color>
		</LineStyle>
	</Style>
	<Style id="branch347_part8_style">
		<LineStyle>
			<width>6.97412511411555</width>
			<color>FFff46b9</color>
		</LineStyle>
	</Style>
	<Style id="branch347_part9_style">
		<LineStyle>
			<width>6.970890753379994</width>
			<color>FFff46b9</color>
		</LineStyle>
	</Style>
	<Style id="branch347_part10_style">
		<LineStyle>
			<width>6.967656392644438</width>
			<color>FFff46b9</color>
		</LineStyle>
	</Style>
	<Style id="branch347_part11_style">
		<LineStyle>
			<width>6.964422031908882</width>
			<color>FFff47b8</color>
		</LineStyle>
	</Style>
	<Style id="branch347_part12_style">
		<LineStyle>
			<width>6.961187671173326</width>
			<color>FFff47b8</color>
		</LineStyle>
	</Style>
	<Style id="branch347_part13_style">
		<LineStyle>
			<width>6.957953310437769</width>
			<color>FFff47b8</color>
		</LineStyle>
	</Style>
	<Style id="branch347_part14_style">
		<LineStyle>
			<width>6.954718949702213</width>
			<color>FFff47b8</color>
		</LineStyle>
	</Style>
	<Style id="branch347_part15_style">
		<LineStyle>
			<width>6.9514845889666566</width>
			<color>FFff47b8</color>
		</LineStyle>
	</Style>
	<Style id="branch347_part16_style">
		<LineStyle>
			<width>6.9482502282311005</width>
			<color>FFff47b8</color>
		</LineStyle>
	</Style>
	<Style id="branch347_part17_style">
		<LineStyle>
			<width>6.9450158674955444</width>
			<color>FFff47b8</color>
		</LineStyle>
	</Style>
	<Style id="branch347_part18_style">
		<LineStyle>
			<width>6.9417815067599875</width>
			<color>FFff47b8</color>
		</LineStyle>
	</Style>
	<Style id="branch347_part19_style">
		<LineStyle>
			<width>6.9385471460244315</width>
			<color>FFff47b8</color>
		</LineStyle>
	</Style>
	<Style id="branch347_part20_style">
		<LineStyle>
			<width>6.935312785288875</width>
			<color>FFff47b8</color>
		</LineStyle>
	</Style>
	<Style id="branch347_part21_style">
		<LineStyle>
			<width>6.932078424553319</width>
			<color>FFff47b8</color>
		</LineStyle>
	</Style>
	<Style id="branch347_part22_style">
		<LineStyle>
			<width>6.928844063817762</width>
			<color>FFff47b8</color>
		</LineStyle>
	</Style>
	<Style id="branch347_part23_style">
		<LineStyle>
			<width>6.925609703082206</width>
			<color>FFff47b8</color>
		</LineStyle>
	</Style>
	<Style id="branch347_part24_style">
		<LineStyle>
			<width>6.92237534234665</width>
			<color>FFff47b8</color>
		</LineStyle>
	</Style>
	<Style id="branch347_part25_style">
		<LineStyle>
			<width>6.919140981611094</width>
			<color>FFff47b8</color>
		</LineStyle>
	</Style>
	<Style id="branch347_part26_style">
		<LineStyle>
			<width>6.915906620875538</width>
			<color>FFff48b7</color>
		</LineStyle>
	</Style>
	<Style id="branch347_part27_style">
		<LineStyle>
			<width>6.912672260139982</width>
			<color>FFff48b7</color>
		</LineStyle>
	</Style>
	<Style id="branch347_part28_style">
		<LineStyle>
			<width>6.909437899404426</width>
			<color>FFff48b7</color>
		</LineStyle>
	</Style>
	<Style id="branch347_part29_style">
		<LineStyle>
			<width>6.906203538668869</width>
			<color>FFff48b7</color>
		</LineStyle>
	</Style>
	<Style id="branch347_part30_style">
		<LineStyle>
			<width>6.902969177933313</width>
			<color>FFff48b7</color>
		</LineStyle>
	</Style>
	<Style id="branch347_part31_style">
		<LineStyle>
			<width>6.899734817197757</width>
			<color>FFff48b7</color>
		</LineStyle>
	</Style>
	<Style id="branch347_part32_style">
		<LineStyle>
			<width>6.896500456462201</width>
			<color>FFff48b7</color>
		</LineStyle>
	</Style>
	<Style id="branch347_part33_style">
		<LineStyle>
			<width>6.893266095726644</width>
			<color>FFff48b7</color>
		</LineStyle>
	</Style>
	<Style id="branch347_part34_style">
		<LineStyle>
			<width>6.890031734991088</width>
			<color>FFff48b7</color>
		</LineStyle>
	</Style>
	<Style id="branch347_part35_style">
		<LineStyle>
			<width>6.886797374255532</width>
			<color>FFff48b7</color>
		</LineStyle>
	</Style>
	<Style id="branch347_part36_style">
		<LineStyle>
			<width>6.883563013519976</width>
			<color>FFff48b7</color>
		</LineStyle>
	</Style>
	<Style id="branch347_part37_style">
		<LineStyle>
			<width>6.88032865278442</width>
			<color>FFff48b7</color>
		</LineStyle>
	</Style>
	<Style id="branch347_part38_style">
		<LineStyle>
			<width>6.877094292048863</width>
			<color>FFff48b7</color>
		</LineStyle>
	</Style>
	<Style id="branch347_part39_style">
		<LineStyle>
			<width>6.873859931313307</width>
			<color>FFff48b7</color>
		</LineStyle>
	</Style>
	<Style id="branch347_part40_style">
		<LineStyle>
			<width>6.870625570577751</width>
			<color>FFff48b7</color>
		</LineStyle>
	</Style>
	<Style id="branch347_part41_style">
		<LineStyle>
			<width>6.867391209842195</width>
			<color>FFff48b7</color>
		</LineStyle>
	</Style>
	<Style id="branch347_part42_style">
		<LineStyle>
			<width>6.864156849106639</width>
			<color>FFff49b6</color>
		</LineStyle>
	</Style>
	<Style id="branch347_part43_style">
		<LineStyle>
			<width>6.860922488371083</width>
			<color>FFff49b6</color>
		</LineStyle>
	</Style>
	<Style id="branch347_part44_style">
		<LineStyle>
			<width>6.857688127635526</width>
			<color>FFff49b6</color>
		</LineStyle>
	</Style>
	<Style id="branch347_part45_style">
		<LineStyle>
			<width>6.85445376689997</width>
			<color>FFff49b6</color>
		</LineStyle>
	</Style>
	<Style id="branch347_part46_style">
		<LineStyle>
			<width>6.851219406164413</width>
			<color>FFff49b6</color>
		</LineStyle>
	</Style>
	<Style id="branch347_part47_style">
		<LineStyle>
			<width>6.847985045428857</width>
			<color>FFff49b6</color>
		</LineStyle>
	</Style>
	<Style id="branch347_part48_style">
		<LineStyle>
			<width>6.844750684693301</width>
			<color>FFff49b6</color>
		</LineStyle>
	</Style>
	<Style id="branch347_part49_style">
		<LineStyle>
			<width>6.841516323957745</width>
			<color>FFff49b6</color>
		</LineStyle>
	</Style>
	<Style id="branch347_part50_style">
		<LineStyle>
			<width>6.8382819632221885</width>
			<color>FFff49b6</color>
		</LineStyle>
	</Style>
	<Style id="branch349_part1_style">
		<LineStyle>
			<width>6.999995502586013</width>
			<color>FFff41be</color>
		</LineStyle>
	</Style>
	<Style id="branch349_part2_style">
		<LineStyle>
			<width>6.999991005172026</width>
			<color>FFff41be</color>
		</LineStyle>
	</Style>
	<Style id="branch349_part3_style">
		<LineStyle>
			<width>6.999986507758039</width>
			<color>FFff41be</color>
		</LineStyle>
	</Style>
	<Style id="branch349_part4_style">
		<LineStyle>
			<width>6.999982010344052</width>
			<color>FFff41be</color>
		</LineStyle>
	</Style>
	<Style id="branch349_part5_style">
		<LineStyle>
			<width>6.999977512930065</width>
			<color>FFff42bd</color>
		</LineStyle>
	</Style>
	<Style id="branch349_part6_style">
		<LineStyle>
			<width>6.999973015516078</width>
			<color>FFff42bd</color>
		</LineStyle>
	</Style>
	<Style id="branch349_part7_style">
		<LineStyle>
			<width>6.999968518102092</width>
			<color>FFff42bd</color>
		</LineStyle>
	</Style>
	<Style id="branch349_part8_style">
		<LineStyle>
			<width>6.999964020688104</width>
			<color>FFff42bd</color>
		</LineStyle>
	</Style>
	<Style id="branch349_part9_style">
		<LineStyle>
			<width>6.999959523274117</width>
			<color>FFff42bd</color>
		</LineStyle>
	</Style>
	<Style id="branch349_part10_style">
		<LineStyle>
			<width>6.999955025860131</width>
			<color>FFff42bd</color>
		</LineStyle>
	</Style>
	<Style id="branch349_part11_style">
		<LineStyle>
			<width>6.999950528446143</width>
			<color>FFff43bc</color>
		</LineStyle>
	</Style>
	<Style id="branch349_part12_style">
		<LineStyle>
			<width>6.999946031032156</width>
			<color>FFff43bc</color>
		</LineStyle>
	</Style>
	<Style id="branch349_part13_style">
		<LineStyle>
			<width>6.99994153361817</width>
			<color>FFff43bc</color>
		</LineStyle>
	</Style>
	<Style id="branch349_part14_style">
		<LineStyle>
			<width>6.999937036204183</width>
			<color>FFff43bc</color>
		</LineStyle>
	</Style>
	<Style id="branch349_part15_style">
		<LineStyle>
			<width>6.999932538790196</width>
			<color>FFff43bc</color>
		</LineStyle>
	</Style>
	<Style id="branch349_part16_style">
		<LineStyle>
			<width>6.999928041376209</width>
			<color>FFff43bc</color>
		</LineStyle>
	</Style>
	<Style id="branch349_part17_style">
		<LineStyle>
			<width>6.999923543962222</width>
			<color>FFff43bc</color>
		</LineStyle>
	</Style>
	<Style id="branch349_part18_style">
		<LineStyle>
			<width>6.999919046548235</width>
			<color>FFff44bb</color>
		</LineStyle>
	</Style>
	<Style id="branch349_part19_style">
		<LineStyle>
			<width>6.999914549134248</width>
			<color>FFff44bb</color>
		</LineStyle>
	</Style>
	<Style id="branch349_part20_style">
		<LineStyle>
			<width>6.999910051720261</width>
			<color>FFff44bb</color>
		</LineStyle>
	</Style>
	<Style id="branch349_part21_style">
		<LineStyle>
			<width>6.999905554306274</width>
			<color>FFff44bb</color>
		</LineStyle>
	</Style>
	<Style id="branch349_part22_style">
		<LineStyle>
			<width>6.999901056892287</width>
			<color>FFff44bb</color>
		</LineStyle>
	</Style>
	<Style id="branch349_part23_style">
		<LineStyle>
			<width>6.9998965594783</width>
			<color>FFff44bb</color>
		</LineStyle>
	</Style>
	<Style id="branch349_part24_style">
		<LineStyle>
			<width>6.999892062064313</width>
			<color>FFff45ba</color>
		</LineStyle>
	</Style>
	<Style id="branch349_part25_style">
		<LineStyle>
			<width>6.999887564650326</width>
			<color>FFff45ba</color>
		</LineStyle>
	</Style>
	<Style id="branch349_part26_style">
		<LineStyle>
			<width>6.99988306723634</width>
			<color>FFff45ba</color>
		</LineStyle>
	</Style>
	<Style id="branch349_part27_style">
		<LineStyle>
			<width>6.999878569822352</width>
			<color>FFff45ba</color>
		</LineStyle>
	</Style>
	<Style id="branch349_part28_style">
		<LineStyle>
			<width>6.999874072408365</width>
			<color>FFff45ba</color>
		</LineStyle>
	</Style>
	<Style id="branch349_part29_style">
		<LineStyle>
			<width>6.999869574994379</width>
			<color>FFff45ba</color>
		</LineStyle>
	</Style>
	<Style id="branch349_part30_style">
		<LineStyle>
			<width>6.999865077580391</width>
			<color>FFff45ba</color>
		</LineStyle>
	</Style>
	<Style id="branch349_part31_style">
		<LineStyle>
			<width>6.999860580166404</width>
			<color>FFff46b9</color>
		</LineStyle>
	</Style>
	<Style id="branch349_part32_style">
		<LineStyle>
			<width>6.999856082752418</width>
			<color>FFff46b9</color>
		</LineStyle>
	</Style>
	<Style id="branch349_part33_style">
		<LineStyle>
			<width>6.99985158533843</width>
			<color>FFff46b9</color>
		</LineStyle>
	</Style>
	<Style id="branch349_part34_style">
		<LineStyle>
			<width>6.999847087924444</width>
			<color>FFff46b9</color>
		</LineStyle>
	</Style>
	<Style id="branch349_part35_style">
		<LineStyle>
			<width>6.999842590510457</width>
			<color>FFff46b9</color>
		</LineStyle>
	</Style>
	<Style id="branch349_part36_style">
		<LineStyle>
			<width>6.99983809309647</width>
			<color>FFff46b9</color>
		</LineStyle>
	</Style>
	<Style id="branch349_part37_style">
		<LineStyle>
			<width>6.999833595682483</width>
			<color>FFff46b9</color>
		</LineStyle>
	</Style>
	<Style id="branch349_part38_style">
		<LineStyle>
			<width>6.999829098268496</width>
			<color>FFff47b8</color>
		</LineStyle>
	</Style>
	<Style id="branch349_part39_style">
		<LineStyle>
			<width>6.999824600854509</width>
			<color>FFff47b8</color>
		</LineStyle>
	</Style>
	<Style id="branch349_part40_style">
		<LineStyle>
			<width>6.999820103440522</width>
			<color>FFff47b8</color>
		</LineStyle>
	</Style>
	<Style id="branch349_part41_style">
		<LineStyle>
			<width>6.999815606026535</width>
			<color>FFff47b8</color>
		</LineStyle>
	</Style>
	<Style id="branch349_part42_style">
		<LineStyle>
			<width>6.999811108612548</width>
			<color>FFff47b8</color>
		</LineStyle>
	</Style>
	<Style id="branch349_part43_style">
		<LineStyle>
			<width>6.999806611198561</width>
			<color>FFff47b8</color>
		</LineStyle>
	</Style>
	<Style id="branch349_part44_style">
		<LineStyle>
			<width>6.999802113784574</width>
			<color>FFff48b7</color>
		</LineStyle>
	</Style>
	<Style id="branch349_part45_style">
		<LineStyle>
			<width>6.9997976163705875</width>
			<color>FFff48b7</color>
		</LineStyle>
	</Style>
	<Style id="branch349_part46_style">
		<LineStyle>
			<width>6.9997931189566</width>
			<color>FFff48b7</color>
		</LineStyle>
	</Style>
	<Style id="branch349_part47_style">
		<LineStyle>
			<width>6.999788621542613</width>
			<color>FFff48b7</color>
		</LineStyle>
	</Style>
	<Style id="branch349_part48_style">
		<LineStyle>
			<width>6.9997841241286265</width>
			<color>FFff48b7</color>
		</LineStyle>
	</Style>
	<Style id="branch349_part49_style">
		<LineStyle>
			<width>6.999779626714639</width>
			<color>FFff48b7</color>
		</LineStyle>
	</Style>
	<Style id="branch349_part50_style">
		<LineStyle>
			<width>6.999775129300652</width>
			<color>FFff48b7</color>
		</LineStyle>
	</Style>
	<Style id="branch371_part1_style">
		<LineStyle>
			<width>6.728023365517795</width>
			<color>FFff52ad</color>
		</LineStyle>
	</Style>
	<Style id="branch371_part2_style">
		<LineStyle>
			<width>6.730240279422687</width>
			<color>FFff52ad</color>
		</LineStyle>
	</Style>
	<Style id="branch371_part3_style">
		<LineStyle>
			<width>6.732457193327579</width>
			<color>FFff52ad</color>
		</LineStyle>
	</Style>
	<Style id="branch371_part4_style">
		<LineStyle>
			<width>6.734674107232471</width>
			<color>FFff52ad</color>
		</LineStyle>
	</Style>
	<Style id="branch371_part5_style">
		<LineStyle>
			<width>6.736891021137363</width>
			<color>FFff52ad</color>
		</LineStyle>
	</Style>
	<Style id="branch371_part6_style">
		<LineStyle>
			<width>6.739107935042255</width>
			<color>FFff52ad</color>
		</LineStyle>
	</Style>
	<Style id="branch371_part7_style">
		<LineStyle>
			<width>6.741324848947147</width>
			<color>FFff52ad</color>
		</LineStyle>
	</Style>
	<Style id="branch371_part8_style">
		<LineStyle>
			<width>6.743541762852039</width>
			<color>FFff52ad</color>
		</LineStyle>
	</Style>
	<Style id="branch371_part9_style">
		<LineStyle>
			<width>6.74575867675693</width>
			<color>FFff52ad</color>
		</LineStyle>
	</Style>
	<Style id="branch371_part10_style">
		<LineStyle>
			<width>6.747975590661823</width>
			<color>FFff52ad</color>
		</LineStyle>
	</Style>
	<Style id="branch371_part11_style">
		<LineStyle>
			<width>6.750192504566714</width>
			<color>FFff52ad</color>
		</LineStyle>
	</Style>
	<Style id="branch371_part12_style">
		<LineStyle>
			<width>6.752409418471607</width>
			<color>FFff52ad</color>
		</LineStyle>
	</Style>
	<Style id="branch371_part13_style">
		<LineStyle>
			<width>6.754626332376498</width>
			<color>FFff52ad</color>
		</LineStyle>
	</Style>
	<Style id="branch371_part14_style">
		<LineStyle>
			<width>6.75684324628139</width>
			<color>FFff52ad</color>
		</LineStyle>
	</Style>
	<Style id="branch371_part15_style">
		<LineStyle>
			<width>6.759060160186282</width>
			<color>FFff52ad</color>
		</LineStyle>
	</Style>
	<Style id="branch371_part16_style">
		<LineStyle>
			<width>6.761277074091174</width>
			<color>FFff52ad</color>
		</LineStyle>
	</Style>
	<Style id="branch371_part17_style">
		<LineStyle>
			<width>6.763493987996066</width>
			<color>FFff52ad</color>
		</LineStyle>
	</Style>
	<Style id="branch371_part18_style">
		<LineStyle>
			<width>6.765710901900958</width>
			<color>FFff52ad</color>
		</LineStyle>
	</Style>
	<Style id="branch371_part19_style">
		<LineStyle>
			<width>6.76792781580585</width>
			<color>FFff52ad</color>
		</LineStyle>
	</Style>
	<Style id="branch371_part20_style">
		<LineStyle>
			<width>6.770144729710742</width>
			<color>FFff52ad</color>
		</LineStyle>
	</Style>
	<Style id="branch371_part21_style">
		<LineStyle>
			<width>6.772361643615634</width>
			<color>FFff52ad</color>
		</LineStyle>
	</Style>
	<Style id="branch371_part22_style">
		<LineStyle>
			<width>6.774578557520525</width>
			<color>FFff52ad</color>
		</LineStyle>
	</Style>
	<Style id="branch371_part23_style">
		<LineStyle>
			<width>6.776795471425418</width>
			<color>FFff52ad</color>
		</LineStyle>
	</Style>
	<Style id="branch371_part24_style">
		<LineStyle>
			<width>6.779012385330309</width>
			<color>FFff52ad</color>
		</LineStyle>
	</Style>
	<Style id="branch371_part25_style">
		<LineStyle>
			<width>6.781229299235202</width>
			<color>FFff52ad</color>
		</LineStyle>
	</Style>
	<Style id="branch371_part26_style">
		<LineStyle>
			<width>6.783446213140093</width>
			<color>FFff52ad</color>
		</LineStyle>
	</Style>
	<Style id="branch371_part27_style">
		<LineStyle>
			<width>6.785663127044985</width>
			<color>FFff52ad</color>
		</LineStyle>
	</Style>
	<Style id="branch371_part28_style">
		<LineStyle>
			<width>6.787880040949877</width>
			<color>FFff52ad</color>
		</LineStyle>
	</Style>
	<Style id="branch371_part29_style">
		<LineStyle>
			<width>6.790096954854769</width>
			<color>FFff52ad</color>
		</LineStyle>
	</Style>
	<Style id="branch371_part30_style">
		<LineStyle>
			<width>6.792313868759661</width>
			<color>FFff52ad</color>
		</LineStyle>
	</Style>
	<Style id="branch371_part31_style">
		<LineStyle>
			<width>6.794530782664552</width>
			<color>FFff52ad</color>
		</LineStyle>
	</Style>
	<Style id="branch371_part32_style">
		<LineStyle>
			<width>6.796747696569445</width>
			<color>FFff52ad</color>
		</LineStyle>
	</Style>
	<Style id="branch371_part33_style">
		<LineStyle>
			<width>6.798964610474336</width>
			<color>FFff53ac</color>
		</LineStyle>
	</Style>
	<Style id="branch371_part34_style">
		<LineStyle>
			<width>6.801181524379229</width>
			<color>FFff53ac</color>
		</LineStyle>
	</Style>
	<Style id="branch371_part35_style">
		<LineStyle>
			<width>6.80339843828412</width>
			<color>FFff53ac</color>
		</LineStyle>
	</Style>
	<Style id="branch371_part36_style">
		<LineStyle>
			<width>6.805615352189012</width>
			<color>FFff53ac</color>
		</LineStyle>
	</Style>
	<Style id="branch371_part37_style">
		<LineStyle>
			<width>6.807832266093904</width>
			<color>FFff53ac</color>
		</LineStyle>
	</Style>
	<Style id="branch371_part38_style">
		<LineStyle>
			<width>6.810049179998796</width>
			<color>FFff53ac</color>
		</LineStyle>
	</Style>
	<Style id="branch371_part39_style">
		<LineStyle>
			<width>6.812266093903688</width>
			<color>FFff53ac</color>
		</LineStyle>
	</Style>
	<Style id="branch371_part40_style">
		<LineStyle>
			<width>6.81448300780858</width>
			<color>FFff53ac</color>
		</LineStyle>
	</Style>
	<Style id="branch371_part41_style">
		<LineStyle>
			<width>6.816699921713472</width>
			<color>FFff53ac</color>
		</LineStyle>
	</Style>
	<Style id="branch371_part42_style">
		<LineStyle>
			<width>6.818916835618364</width>
			<color>FFff53ac</color>
		</LineStyle>
	</Style>
	<Style id="branch371_part43_style">
		<LineStyle>
			<width>6.821133749523256</width>
			<color>FFff53ac</color>
		</LineStyle>
	</Style>
	<Style id="branch371_part44_style">
		<LineStyle>
			<width>6.823350663428147</width>
			<color>FFff53ac</color>
		</LineStyle>
	</Style>
	<Style id="branch371_part45_style">
		<LineStyle>
			<width>6.8255675773330395</width>
			<color>FFff53ac</color>
		</LineStyle>
	</Style>
	<Style id="branch371_part46_style">
		<LineStyle>
			<width>6.827784491237931</width>
			<color>FFff53ac</color>
		</LineStyle>
	</Style>
	<Style id="branch371_part47_style">
		<LineStyle>
			<width>6.8300014051428235</width>
			<color>FFff53ac</color>
		</LineStyle>
	</Style>
	<Style id="branch371_part48_style">
		<LineStyle>
			<width>6.832218319047715</width>
			<color>FFff53ac</color>
		</LineStyle>
	</Style>
	<Style id="branch371_part49_style">
		<LineStyle>
			<width>6.834435232952607</width>
			<color>FFff53ac</color>
		</LineStyle>
	</Style>
	<Style id="branch371_part50_style">
		<LineStyle>
			<width>6.836652146857499</width>
			<color>FFff53ac</color>
		</LineStyle>
	</Style>
	<Style id="branch384_part1_style">
		<LineStyle>
			<width>6.974007040190796</width>
			<color>FFff39c6</color>
		</LineStyle>
	</Style>
	<Style id="branch384_part2_style">
		<LineStyle>
			<width>6.971002586128719</width>
			<color>FFff39c6</color>
		</LineStyle>
	</Style>
	<Style id="branch384_part3_style">
		<LineStyle>
			<width>6.967998132066641</width>
			<color>FFff39c6</color>
		</LineStyle>
	</Style>
	<Style id="branch384_part4_style">
		<LineStyle>
			<width>6.964993678004564</width>
			<color>FFff39c6</color>
		</LineStyle>
	</Style>
	<Style id="branch384_part5_style">
		<LineStyle>
			<width>6.961989223942486</width>
			<color>FFff39c6</color>
		</LineStyle>
	</Style>
	<Style id="branch384_part6_style">
		<LineStyle>
			<width>6.958984769880408</width>
			<color>FFff3ac5</color>
		</LineStyle>
	</Style>
	<Style id="branch384_part7_style">
		<LineStyle>
			<width>6.955980315818332</width>
			<color>FFff3ac5</color>
		</LineStyle>
	</Style>
	<Style id="branch384_part8_style">
		<LineStyle>
			<width>6.952975861756253</width>
			<color>FFff3ac5</color>
		</LineStyle>
	</Style>
	<Style id="branch384_part9_style">
		<LineStyle>
			<width>6.949971407694176</width>
			<color>FFff3ac5</color>
		</LineStyle>
	</Style>
	<Style id="branch384_part10_style">
		<LineStyle>
			<width>6.946966953632098</width>
			<color>FFff3ac5</color>
		</LineStyle>
	</Style>
	<Style id="branch384_part11_style">
		<LineStyle>
			<width>6.943962499570021</width>
			<color>FFff3ac5</color>
		</LineStyle>
	</Style>
	<Style id="branch384_part12_style">
		<LineStyle>
			<width>6.940958045507944</width>
			<color>FFff3bc4</color>
		</LineStyle>
	</Style>
	<Style id="branch384_part13_style">
		<LineStyle>
			<width>6.937953591445866</width>
			<color>FFff3bc4</color>
		</LineStyle>
	</Style>
	<Style id="branch384_part14_style">
		<LineStyle>
			<width>6.934949137383788</width>
			<color>FFff3bc4</color>
		</LineStyle>
	</Style>
	<Style id="branch384_part15_style">
		<LineStyle>
			<width>6.931944683321711</width>
			<color>FFff3bc4</color>
		</LineStyle>
	</Style>
	<Style id="branch384_part16_style">
		<LineStyle>
			<width>6.928940229259633</width>
			<color>FFff3bc4</color>
		</LineStyle>
	</Style>
	<Style id="branch384_part17_style">
		<LineStyle>
			<width>6.925935775197556</width>
			<color>FFff3bc4</color>
		</LineStyle>
	</Style>
	<Style id="branch384_part18_style">
		<LineStyle>
			<width>6.922931321135478</width>
			<color>FFff3cc3</color>
		</LineStyle>
	</Style>
	<Style id="branch384_part19_style">
		<LineStyle>
			<width>6.919926867073401</width>
			<color>FFff3cc3</color>
		</LineStyle>
	</Style>
	<Style id="branch384_part20_style">
		<LineStyle>
			<width>6.916922413011323</width>
			<color>FFff3cc3</color>
		</LineStyle>
	</Style>
	<Style id="branch384_part21_style">
		<LineStyle>
			<width>6.913917958949246</width>
			<color>FFff3cc3</color>
		</LineStyle>
	</Style>
	<Style id="branch384_part22_style">
		<LineStyle>
			<width>6.910913504887168</width>
			<color>FFff3cc3</color>
		</LineStyle>
	</Style>
	<Style id="branch384_part23_style">
		<LineStyle>
			<width>6.907909050825091</width>
			<color>FFff3cc3</color>
		</LineStyle>
	</Style>
	<Style id="branch384_part24_style">
		<LineStyle>
			<width>6.904904596763013</width>
			<color>FFff3dc2</color>
		</LineStyle>
	</Style>
	<Style id="branch384_part25_style">
		<LineStyle>
			<width>6.901900142700936</width>
			<color>FFff3dc2</color>
		</LineStyle>
	</Style>
	<Style id="branch384_part26_style">
		<LineStyle>
			<width>6.898895688638858</width>
			<color>FFff3dc2</color>
		</LineStyle>
	</Style>
	<Style id="branch384_part27_style">
		<LineStyle>
			<width>6.895891234576781</width>
			<color>FFff3dc2</color>
		</LineStyle>
	</Style>
	<Style id="branch384_part28_style">
		<LineStyle>
			<width>6.892886780514703</width>
			<color>FFff3dc2</color>
		</LineStyle>
	</Style>
	<Style id="branch384_part29_style">
		<LineStyle>
			<width>6.889882326452626</width>
			<color>FFff3dc2</color>
		</LineStyle>
	</Style>
	<Style id="branch384_part30_style">
		<LineStyle>
			<width>6.886877872390548</width>
			<color>FFff3ec1</color>
		</LineStyle>
	</Style>
	<Style id="branch384_part31_style">
		<LineStyle>
			<width>6.883873418328471</width>
			<color>FFff3ec1</color>
		</LineStyle>
	</Style>
	<Style id="branch384_part32_style">
		<LineStyle>
			<width>6.880868964266393</width>
			<color>FFff3ec1</color>
		</LineStyle>
	</Style>
	<Style id="branch384_part33_style">
		<LineStyle>
			<width>6.877864510204316</width>
			<color>FFff3ec1</color>
		</LineStyle>
	</Style>
	<Style id="branch384_part34_style">
		<LineStyle>
			<width>6.874860056142238</width>
			<color>FFff3ec1</color>
		</LineStyle>
	</Style>
	<Style id="branch384_part35_style">
		<LineStyle>
			<width>6.871855602080161</width>
			<color>FFff3ec1</color>
		</LineStyle>
	</Style>
	<Style id="branch384_part36_style">
		<LineStyle>
			<width>6.868851148018083</width>
			<color>FFff3fc0</color>
		</LineStyle>
	</Style>
	<Style id="branch384_part37_style">
		<LineStyle>
			<width>6.865846693956006</width>
			<color>FFff3fc0</color>
		</LineStyle>
	</Style>
	<Style id="branch384_part38_style">
		<LineStyle>
			<width>6.862842239893928</width>
			<color>FFff3fc0</color>
		</LineStyle>
	</Style>
	<Style id="branch384_part39_style">
		<LineStyle>
			<width>6.859837785831851</width>
			<color>FFff3fc0</color>
		</LineStyle>
	</Style>
	<Style id="branch384_part40_style">
		<LineStyle>
			<width>6.856833331769773</width>
			<color>FFff3fc0</color>
		</LineStyle>
	</Style>
	<Style id="branch384_part41_style">
		<LineStyle>
			<width>6.853828877707696</width>
			<color>FFff3fc0</color>
		</LineStyle>
	</Style>
	<Style id="branch384_part42_style">
		<LineStyle>
			<width>6.850824423645618</width>
			<color>FFff40bf</color>
		</LineStyle>
	</Style>
	<Style id="branch384_part43_style">
		<LineStyle>
			<width>6.847819969583541</width>
			<color>FFff40bf</color>
		</LineStyle>
	</Style>
	<Style id="branch384_part44_style">
		<LineStyle>
			<width>6.844815515521463</width>
			<color>FFff40bf</color>
		</LineStyle>
	</Style>
	<Style id="branch384_part45_style">
		<LineStyle>
			<width>6.841811061459386</width>
			<color>FFff40bf</color>
		</LineStyle>
	</Style>
	<Style id="branch384_part46_style">
		<LineStyle>
			<width>6.8388066073973075</width>
			<color>FFff40bf</color>
		</LineStyle>
	</Style>
	<Style id="branch384_part47_style">
		<LineStyle>
			<width>6.835802153335231</width>
			<color>FFff40bf</color>
		</LineStyle>
	</Style>
	<Style id="branch384_part48_style">
		<LineStyle>
			<width>6.832797699273153</width>
			<color>FFff41be</color>
		</LineStyle>
	</Style>
	<Style id="branch384_part49_style">
		<LineStyle>
			<width>6.829793245211076</width>
			<color>FFff41be</color>
		</LineStyle>
	</Style>
	<Style id="branch384_part50_style">
		<LineStyle>
			<width>6.826788791148998</width>
			<color>FFff41be</color>
		</LineStyle>
	</Style>
	<Style id="branch388_part1_style">
		<LineStyle>
			<width>6.705003434183866</width>
			<color>FFff47b8</color>
		</LineStyle>
	</Style>
	<Style id="branch388_part2_style">
		<LineStyle>
			<width>6.700547408908273</width>
			<color>FFff47b8</color>
		</LineStyle>
	</Style>
	<Style id="branch388_part3_style">
		<LineStyle>
			<width>6.69609138363268</width>
			<color>FFff48b7</color>
		</LineStyle>
	</Style>
	<Style id="branch388_part4_style">
		<LineStyle>
			<width>6.691635358357087</width>
			<color>FFff48b7</color>
		</LineStyle>
	</Style>
	<Style id="branch388_part5_style">
		<LineStyle>
			<width>6.6871793330814935</width>
			<color>FFff49b6</color>
		</LineStyle>
	</Style>
	<Style id="branch388_part6_style">
		<LineStyle>
			<width>6.6827233078059</width>
			<color>FFff49b6</color>
		</LineStyle>
	</Style>
	<Style id="branch388_part7_style">
		<LineStyle>
			<width>6.678267282530307</width>
			<color>FFff49b6</color>
		</LineStyle>
	</Style>
	<Style id="branch388_part8_style">
		<LineStyle>
			<width>6.673811257254713</width>
			<color>FFff4ab5</color>
		</LineStyle>
	</Style>
	<Style id="branch388_part9_style">
		<LineStyle>
			<width>6.669355231979121</width>
			<color>FFff4ab5</color>
		</LineStyle>
	</Style>
	<Style id="branch388_part10_style">
		<LineStyle>
			<width>6.664899206703527</width>
			<color>FFff4bb4</color>
		</LineStyle>
	</Style>
	<Style id="branch388_part11_style">
		<LineStyle>
			<width>6.660443181427934</width>
			<color>FFff4bb4</color>
		</LineStyle>
	</Style>
	<Style id="branch388_part12_style">
		<LineStyle>
			<width>6.6559871561523405</width>
			<color>FFff4cb3</color>
		</LineStyle>
	</Style>
	<Style id="branch388_part13_style">
		<LineStyle>
			<width>6.651531130876747</width>
			<color>FFff4cb3</color>
		</LineStyle>
	</Style>
	<Style id="branch388_part14_style">
		<LineStyle>
			<width>6.647075105601154</width>
			<color>FFff4db2</color>
		</LineStyle>
	</Style>
	<Style id="branch388_part15_style">
		<LineStyle>
			<width>6.642619080325561</width>
			<color>FFff4db2</color>
		</LineStyle>
	</Style>
	<Style id="branch388_part16_style">
		<LineStyle>
			<width>6.638163055049968</width>
			<color>FFff4eb1</color>
		</LineStyle>
	</Style>
	<Style id="branch388_part17_style">
		<LineStyle>
			<width>6.633707029774374</width>
			<color>FFff4eb1</color>
		</LineStyle>
	</Style>
	<Style id="branch388_part18_style">
		<LineStyle>
			<width>6.629251004498781</width>
			<color>FFff4eb1</color>
		</LineStyle>
	</Style>
	<Style id="branch388_part19_style">
		<LineStyle>
			<width>6.6247949792231875</width>
			<color>FFff4fb0</color>
		</LineStyle>
	</Style>
	<Style id="branch388_part20_style">
		<LineStyle>
			<width>6.620338953947595</width>
			<color>FFff4fb0</color>
		</LineStyle>
	</Style>
	<Style id="branch388_part21_style">
		<LineStyle>
			<width>6.615882928672001</width>
			<color>FFff50af</color>
		</LineStyle>
	</Style>
	<Style id="branch388_part22_style">
		<LineStyle>
			<width>6.611426903396408</width>
			<color>FFff50af</color>
		</LineStyle>
	</Style>
	<Style id="branch388_part23_style">
		<LineStyle>
			<width>6.606970878120815</width>
			<color>FFff51ae</color>
		</LineStyle>
	</Style>
	<Style id="branch388_part24_style">
		<LineStyle>
			<width>6.602514852845221</width>
			<color>FFff51ae</color>
		</LineStyle>
	</Style>
	<Style id="branch388_part25_style">
		<LineStyle>
			<width>6.598058827569628</width>
			<color>FFff52ad</color>
		</LineStyle>
	</Style>
	<Style id="branch388_part26_style">
		<LineStyle>
			<width>6.593602802294035</width>
			<color>FFff52ad</color>
		</LineStyle>
	</Style>
	<Style id="branch388_part27_style">
		<LineStyle>
			<width>6.589146777018442</width>
			<color>FFff53ac</color>
		</LineStyle>
	</Style>
	<Style id="branch388_part28_style">
		<LineStyle>
			<width>6.584690751742849</width>
			<color>FFff53ac</color>
		</LineStyle>
	</Style>
	<Style id="branch388_part29_style">
		<LineStyle>
			<width>6.580234726467255</width>
			<color>FFff53ac</color>
		</LineStyle>
	</Style>
	<Style id="branch388_part30_style">
		<LineStyle>
			<width>6.575778701191662</width>
			<color>FFff54ab</color>
		</LineStyle>
	</Style>
	<Style id="branch388_part31_style">
		<LineStyle>
			<width>6.571322675916068</width>
			<color>FFff54ab</color>
		</LineStyle>
	</Style>
	<Style id="branch388_part32_style">
		<LineStyle>
			<width>6.566866650640476</width>
			<color>FFff55aa</color>
		</LineStyle>
	</Style>
	<Style id="branch388_part33_style">
		<LineStyle>
			<width>6.562410625364882</width>
			<color>FFff55aa</color>
		</LineStyle>
	</Style>
	<Style id="branch388_part34_style">
		<LineStyle>
			<width>6.557954600089289</width>
			<color>FFff56a9</color>
		</LineStyle>
	</Style>
	<Style id="branch388_part35_style">
		<LineStyle>
			<width>6.553498574813696</width>
			<color>FFff56a9</color>
		</LineStyle>
	</Style>
	<Style id="branch388_part36_style">
		<LineStyle>
			<width>6.549042549538102</width>
			<color>FFff57a8</color>
		</LineStyle>
	</Style>
	<Style id="branch388_part37_style">
		<LineStyle>
			<width>6.54458652426251</width>
			<color>FFff57a8</color>
		</LineStyle>
	</Style>
	<Style id="branch388_part38_style">
		<LineStyle>
			<width>6.540130498986915</width>
			<color>FFff58a7</color>
		</LineStyle>
	</Style>
	<Style id="branch388_part39_style">
		<LineStyle>
			<width>6.535674473711323</width>
			<color>FFff58a7</color>
		</LineStyle>
	</Style>
	<Style id="branch388_part40_style">
		<LineStyle>
			<width>6.531218448435729</width>
			<color>FFff59a6</color>
		</LineStyle>
	</Style>
	<Style id="branch388_part41_style">
		<LineStyle>
			<width>6.526762423160136</width>
			<color>FFff59a6</color>
		</LineStyle>
	</Style>
	<Style id="branch388_part42_style">
		<LineStyle>
			<width>6.522306397884543</width>
			<color>FFff59a6</color>
		</LineStyle>
	</Style>
	<Style id="branch388_part43_style">
		<LineStyle>
			<width>6.51785037260895</width>
			<color>FFff5aa5</color>
		</LineStyle>
	</Style>
	<Style id="branch388_part44_style">
		<LineStyle>
			<width>6.513394347333357</width>
			<color>FFff5aa5</color>
		</LineStyle>
	</Style>
	<Style id="branch388_part45_style">
		<LineStyle>
			<width>6.508938322057763</width>
			<color>FFff5ba4</color>
		</LineStyle>
	</Style>
	<Style id="branch388_part46_style">
		<LineStyle>
			<width>6.50448229678217</width>
			<color>FFff5ba4</color>
		</LineStyle>
	</Style>
	<Style id="branch388_part47_style">
		<LineStyle>
			<width>6.500026271506576</width>
			<color>FFff5ca3</color>
		</LineStyle>
	</Style>
	<Style id="branch388_part48_style">
		<LineStyle>
			<width>6.495570246230983</width>
			<color>FFff5ca3</color>
		</LineStyle>
	</Style>
	<Style id="branch388_part49_style">
		<LineStyle>
			<width>6.4911142209553905</width>
			<color>FFff5da2</color>
		</LineStyle>
	</Style>
	<Style id="branch388_part50_style">
		<LineStyle>
			<width>6.486658195679797</width>
			<color>FFff5da2</color>
		</LineStyle>
	</Style>
	<Style id="branch391_part1_style">
		<LineStyle>
			<width>6.550314261750673</width>
			<color>FFff649b</color>
		</LineStyle>
	</Style>
	<Style id="branch391_part2_style">
		<LineStyle>
			<width>6.534486988117501</width>
			<color>FFff649b</color>
		</LineStyle>
	</Style>
	<Style id="branch391_part3_style">
		<LineStyle>
			<width>6.518659714484328</width>
			<color>FFff649b</color>
		</LineStyle>
	</Style>
	<Style id="branch391_part4_style">
		<LineStyle>
			<width>6.502832440851156</width>
			<color>FFff649b</color>
		</LineStyle>
	</Style>
	<Style id="branch391_part5_style">
		<LineStyle>
			<width>6.487005167217983</width>
			<color>FFff659a</color>
		</LineStyle>
	</Style>
	<Style id="branch391_part6_style">
		<LineStyle>
			<width>6.471177893584811</width>
			<color>FFff659a</color>
		</LineStyle>
	</Style>
	<Style id="branch391_part7_style">
		<LineStyle>
			<width>6.455350619951639</width>
			<color>FFff659a</color>
		</LineStyle>
	</Style>
	<Style id="branch391_part8_style">
		<LineStyle>
			<width>6.439523346318466</width>
			<color>FFff659a</color>
		</LineStyle>
	</Style>
	<Style id="branch391_part9_style">
		<LineStyle>
			<width>6.423696072685294</width>
			<color>FFff659a</color>
		</LineStyle>
	</Style>
	<Style id="branch391_part10_style">
		<LineStyle>
			<width>6.407868799052121</width>
			<color>FFff659a</color>
		</LineStyle>
	</Style>
	<Style id="branch391_part11_style">
		<LineStyle>
			<width>6.392041525418949</width>
			<color>FFff659a</color>
		</LineStyle>
	</Style>
	<Style id="branch391_part12_style">
		<LineStyle>
			<width>6.376214251785776</width>
			<color>FFff6699</color>
		</LineStyle>
	</Style>
	<Style id="branch391_part13_style">
		<LineStyle>
			<width>6.360386978152604</width>
			<color>FFff6699</color>
		</LineStyle>
	</Style>
	<Style id="branch391_part14_style">
		<LineStyle>
			<width>6.3445597045194315</width>
			<color>FFff6699</color>
		</LineStyle>
	</Style>
	<Style id="branch391_part15_style">
		<LineStyle>
			<width>6.328732430886259</width>
			<color>FFff6699</color>
		</LineStyle>
	</Style>
	<Style id="branch391_part16_style">
		<LineStyle>
			<width>6.312905157253086</width>
			<color>FFff6699</color>
		</LineStyle>
	</Style>
	<Style id="branch391_part17_style">
		<LineStyle>
			<width>6.297077883619914</width>
			<color>FFff6699</color>
		</LineStyle>
	</Style>
	<Style id="branch391_part18_style">
		<LineStyle>
			<width>6.281250609986741</width>
			<color>FFff6699</color>
		</LineStyle>
	</Style>
	<Style id="branch391_part19_style">
		<LineStyle>
			<width>6.265423336353569</width>
			<color>FFff6798</color>
		</LineStyle>
	</Style>
	<Style id="branch391_part20_style">
		<LineStyle>
			<width>6.249596062720396</width>
			<color>FFff6798</color>
		</LineStyle>
	</Style>
	<Style id="branch391_part21_style">
		<LineStyle>
			<width>6.2337687890872235</width>
			<color>FFff6798</color>
		</LineStyle>
	</Style>
	<Style id="branch391_part22_style">
		<LineStyle>
			<width>6.217941515454051</width>
			<color>FFff6798</color>
		</LineStyle>
	</Style>
	<Style id="branch391_part23_style">
		<LineStyle>
			<width>6.202114241820879</width>
			<color>FFff6798</color>
		</LineStyle>
	</Style>
	<Style id="branch391_part24_style">
		<LineStyle>
			<width>6.186286968187706</width>
			<color>FFff6798</color>
		</LineStyle>
	</Style>
	<Style id="branch391_part25_style">
		<LineStyle>
			<width>6.170459694554534</width>
			<color>FFff6798</color>
		</LineStyle>
	</Style>
	<Style id="branch391_part26_style">
		<LineStyle>
			<width>6.154632420921361</width>
			<color>FFff6897</color>
		</LineStyle>
	</Style>
	<Style id="branch391_part27_style">
		<LineStyle>
			<width>6.138805147288188</width>
			<color>FFff6897</color>
		</LineStyle>
	</Style>
	<Style id="branch391_part28_style">
		<LineStyle>
			<width>6.1229778736550164</width>
			<color>FFff6897</color>
		</LineStyle>
	</Style>
	<Style id="branch391_part29_style">
		<LineStyle>
			<width>6.107150600021844</width>
			<color>FFff6897</color>
		</LineStyle>
	</Style>
	<Style id="branch391_part30_style">
		<LineStyle>
			<width>6.091323326388672</width>
			<color>FFff6897</color>
		</LineStyle>
	</Style>
	<Style id="branch391_part31_style">
		<LineStyle>
			<width>6.075496052755499</width>
			<color>FFff6897</color>
		</LineStyle>
	</Style>
	<Style id="branch391_part32_style">
		<LineStyle>
			<width>6.059668779122326</width>
			<color>FFff6897</color>
		</LineStyle>
	</Style>
	<Style id="branch391_part33_style">
		<LineStyle>
			<width>6.043841505489154</width>
			<color>FFff6996</color>
		</LineStyle>
	</Style>
	<Style id="branch391_part34_style">
		<LineStyle>
			<width>6.028014231855981</width>
			<color>FFff6996</color>
		</LineStyle>
	</Style>
	<Style id="branch391_part35_style">
		<LineStyle>
			<width>6.012186958222809</width>
			<color>FFff6996</color>
		</LineStyle>
	</Style>
	<Style id="branch391_part36_style">
		<LineStyle>
			<width>5.9963596845896365</width>
			<color>FFff6996</color>
		</LineStyle>
	</Style>
	<Style id="branch391_part37_style">
		<LineStyle>
			<width>5.980532410956465</width>
			<color>FFff6996</color>
		</LineStyle>
	</Style>
	<Style id="branch391_part38_style">
		<LineStyle>
			<width>5.964705137323292</width>
			<color>FFff6996</color>
		</LineStyle>
	</Style>
	<Style id="branch391_part39_style">
		<LineStyle>
			<width>5.948877863690119</width>
			<color>FFff6996</color>
		</LineStyle>
	</Style>
	<Style id="branch391_part40_style">
		<LineStyle>
			<width>5.933050590056947</width>
			<color>FFff6a95</color>
		</LineStyle>
	</Style>
	<Style id="branch391_part41_style">
		<LineStyle>
			<width>5.917223316423774</width>
			<color>FFff6a95</color>
		</LineStyle>
	</Style>
	<Style id="branch391_part42_style">
		<LineStyle>
			<width>5.901396042790601</width>
			<color>FFff6a95</color>
		</LineStyle>
	</Style>
	<Style id="branch391_part43_style">
		<LineStyle>
			<width>5.885568769157429</width>
			<color>FFff6a95</color>
		</LineStyle>
	</Style>
	<Style id="branch391_part44_style">
		<LineStyle>
			<width>5.8697414955242575</width>
			<color>FFff6a95</color>
		</LineStyle>
	</Style>
	<Style id="branch391_part45_style">
		<LineStyle>
			<width>5.853914221891085</width>
			<color>FFff6a95</color>
		</LineStyle>
	</Style>
	<Style id="branch391_part46_style">
		<LineStyle>
			<width>5.838086948257912</width>
			<color>FFff6a95</color>
		</LineStyle>
	</Style>
	<Style id="branch391_part47_style">
		<LineStyle>
			<width>5.822259674624739</width>
			<color>FFff6b94</color>
		</LineStyle>
	</Style>
	<Style id="branch391_part48_style">
		<LineStyle>
			<width>5.806432400991566</width>
			<color>FFff6b94</color>
		</LineStyle>
	</Style>
	<Style id="branch391_part49_style">
		<LineStyle>
			<width>5.790605127358395</width>
			<color>FFff6b94</color>
		</LineStyle>
	</Style>
	<Style id="branch391_part50_style">
		<LineStyle>
			<width>5.774777853725222</width>
			<color>FFff6b94</color>
		</LineStyle>
	</Style>
	<Style id="branch394_part1_style">
		<LineStyle>
			<width>6.996902654867257</width>
			<color>FFff837c</color>
		</LineStyle>
	</Style>
	<Style id="branch394_part2_style">
		<LineStyle>
			<width>6.993805309734513</width>
			<color>FFff837c</color>
		</LineStyle>
	</Style>
	<Style id="branch394_part3_style">
		<LineStyle>
			<width>6.99070796460177</width>
			<color>FFff837c</color>
		</LineStyle>
	</Style>
	<Style id="branch394_part4_style">
		<LineStyle>
			<width>6.987610619469026</width>
			<color>FFff837c</color>
		</LineStyle>
	</Style>
	<Style id="branch394_part5_style">
		<LineStyle>
			<width>6.984513274336283</width>
			<color>FFff837c</color>
		</LineStyle>
	</Style>
	<Style id="branch394_part6_style">
		<LineStyle>
			<width>6.98141592920354</width>
			<color>FFff837c</color>
		</LineStyle>
	</Style>
	<Style id="branch394_part7_style">
		<LineStyle>
			<width>6.978318584070797</width>
			<color>FFff837c</color>
		</LineStyle>
	</Style>
	<Style id="branch394_part8_style">
		<LineStyle>
			<width>6.975221238938053</width>
			<color>FFff837c</color>
		</LineStyle>
	</Style>
	<Style id="branch394_part9_style">
		<LineStyle>
			<width>6.97212389380531</width>
			<color>FFff847b</color>
		</LineStyle>
	</Style>
	<Style id="branch394_part10_style">
		<LineStyle>
			<width>6.969026548672566</width>
			<color>FFff847b</color>
		</LineStyle>
	</Style>
	<Style id="branch394_part11_style">
		<LineStyle>
			<width>6.965929203539822</width>
			<color>FFff847b</color>
		</LineStyle>
	</Style>
	<Style id="branch394_part12_style">
		<LineStyle>
			<width>6.96283185840708</width>
			<color>FFff847b</color>
		</LineStyle>
	</Style>
	<Style id="branch394_part13_style">
		<LineStyle>
			<width>6.959734513274336</width>
			<color>FFff847b</color>
		</LineStyle>
	</Style>
	<Style id="branch394_part14_style">
		<LineStyle>
			<width>6.956637168141593</width>
			<color>FFff847b</color>
		</LineStyle>
	</Style>
	<Style id="branch394_part15_style">
		<LineStyle>
			<width>6.95353982300885</width>
			<color>FFff847b</color>
		</LineStyle>
	</Style>
	<Style id="branch394_part16_style">
		<LineStyle>
			<width>6.9504424778761065</width>
			<color>FFff847b</color>
		</LineStyle>
	</Style>
	<Style id="branch394_part17_style">
		<LineStyle>
			<width>6.947345132743362</width>
			<color>FFff857a</color>
		</LineStyle>
	</Style>
	<Style id="branch394_part18_style">
		<LineStyle>
			<width>6.944247787610619</width>
			<color>FFff857a</color>
		</LineStyle>
	</Style>
	<Style id="branch394_part19_style">
		<LineStyle>
			<width>6.941150442477876</width>
			<color>FFff857a</color>
		</LineStyle>
	</Style>
	<Style id="branch394_part20_style">
		<LineStyle>
			<width>6.938053097345133</width>
			<color>FFff857a</color>
		</LineStyle>
	</Style>
	<Style id="branch394_part21_style">
		<LineStyle>
			<width>6.93495575221239</width>
			<color>FFff857a</color>
		</LineStyle>
	</Style>
	<Style id="branch394_part22_style">
		<LineStyle>
			<width>6.9318584070796465</width>
			<color>FFff857a</color>
		</LineStyle>
	</Style>
	<Style id="branch394_part23_style">
		<LineStyle>
			<width>6.9287610619469024</width>
			<color>FFff857a</color>
		</LineStyle>
	</Style>
	<Style id="branch394_part24_style">
		<LineStyle>
			<width>6.925663716814159</width>
			<color>FFff857a</color>
		</LineStyle>
	</Style>
	<Style id="branch394_part25_style">
		<LineStyle>
			<width>6.922566371681416</width>
			<color>FFff857a</color>
		</LineStyle>
	</Style>
	<Style id="branch394_part26_style">
		<LineStyle>
			<width>6.919469026548672</width>
			<color>FFff8679</color>
		</LineStyle>
	</Style>
	<Style id="branch394_part27_style">
		<LineStyle>
			<width>6.916371681415929</width>
			<color>FFff8679</color>
		</LineStyle>
	</Style>
	<Style id="branch394_part28_style">
		<LineStyle>
			<width>6.913274336283186</width>
			<color>FFff8679</color>
		</LineStyle>
	</Style>
	<Style id="branch394_part29_style">
		<LineStyle>
			<width>6.9101769911504425</width>
			<color>FFff8679</color>
		</LineStyle>
	</Style>
	<Style id="branch394_part30_style">
		<LineStyle>
			<width>6.907079646017699</width>
			<color>FFff8679</color>
		</LineStyle>
	</Style>
	<Style id="branch394_part31_style">
		<LineStyle>
			<width>6.903982300884955</width>
			<color>FFff8679</color>
		</LineStyle>
	</Style>
	<Style id="branch394_part32_style">
		<LineStyle>
			<width>6.900884955752212</width>
			<color>FFff8679</color>
		</LineStyle>
	</Style>
	<Style id="branch394_part33_style">
		<LineStyle>
			<width>6.897787610619469</width>
			<color>FFff8679</color>
		</LineStyle>
	</Style>
	<Style id="branch394_part34_style">
		<LineStyle>
			<width>6.894690265486725</width>
			<color>FFff8679</color>
		</LineStyle>
	</Style>
	<Style id="branch394_part35_style">
		<LineStyle>
			<width>6.8915929203539825</width>
			<color>FFff8778</color>
		</LineStyle>
	</Style>
	<Style id="branch394_part36_style">
		<LineStyle>
			<width>6.8884955752212385</width>
			<color>FFff8778</color>
		</LineStyle>
	</Style>
	<Style id="branch394_part37_style">
		<LineStyle>
			<width>6.885398230088495</width>
			<color>FFff8778</color>
		</LineStyle>
	</Style>
	<Style id="branch394_part38_style">
		<LineStyle>
			<width>6.882300884955752</width>
			<color>FFff8778</color>
		</LineStyle>
	</Style>
	<Style id="branch394_part39_style">
		<LineStyle>
			<width>6.879203539823009</width>
			<color>FFff8778</color>
		</LineStyle>
	</Style>
	<Style id="branch394_part40_style">
		<LineStyle>
			<width>6.876106194690265</width>
			<color>FFff8778</color>
		</LineStyle>
	</Style>
	<Style id="branch394_part41_style">
		<LineStyle>
			<width>6.873008849557522</width>
			<color>FFff8778</color>
		</LineStyle>
	</Style>
	<Style id="branch394_part42_style">
		<LineStyle>
			<width>6.8699115044247785</width>
			<color>FFff8778</color>
		</LineStyle>
	</Style>
	<Style id="branch394_part43_style">
		<LineStyle>
			<width>6.866814159292035</width>
			<color>FFff8877</color>
		</LineStyle>
	</Style>
	<Style id="branch394_part44_style">
		<LineStyle>
			<width>6.863716814159292</width>
			<color>FFff8877</color>
		</LineStyle>
	</Style>
	<Style id="branch394_part45_style">
		<LineStyle>
			<width>6.860619469026549</width>
			<color>FFff8877</color>
		</LineStyle>
	</Style>
	<Style id="branch394_part46_style">
		<LineStyle>
			<width>6.857522123893805</width>
			<color>FFff8877</color>
		</LineStyle>
	</Style>
	<Style id="branch394_part47_style">
		<LineStyle>
			<width>6.854424778761062</width>
			<color>FFff8877</color>
		</LineStyle>
	</Style>
	<Style id="branch394_part48_style">
		<LineStyle>
			<width>6.8513274336283185</width>
			<color>FFff8877</color>
		</LineStyle>
	</Style>
	<Style id="branch394_part49_style">
		<LineStyle>
			<width>6.8482300884955745</width>
			<color>FFff8877</color>
		</LineStyle>
	</Style>
	<Style id="branch394_part50_style">
		<LineStyle>
			<width>6.845132743362831</width>
			<color>FFff8877</color>
		</LineStyle>
	</Style>
	<Style id="branch397_part1_style">
		<LineStyle>
			<width>6.85950333895047</width>
			<color>FFff53ac</color>
		</LineStyle>
	</Style>
	<Style id="branch397_part2_style">
		<LineStyle>
			<width>6.8617495807398035</width>
			<color>FFff53ac</color>
		</LineStyle>
	</Style>
	<Style id="branch397_part3_style">
		<LineStyle>
			<width>6.863995822529137</width>
			<color>FFff53ac</color>
		</LineStyle>
	</Style>
	<Style id="branch397_part4_style">
		<LineStyle>
			<width>6.866242064318471</width>
			<color>FFff53ac</color>
		</LineStyle>
	</Style>
	<Style id="branch397_part5_style">
		<LineStyle>
			<width>6.868488306107805</width>
			<color>FFff53ac</color>
		</LineStyle>
	</Style>
	<Style id="branch397_part6_style">
		<LineStyle>
			<width>6.870734547897139</width>
			<color>FFff53ac</color>
		</LineStyle>
	</Style>
	<Style id="branch397_part7_style">
		<LineStyle>
			<width>6.872980789686473</width>
			<color>FFff53ac</color>
		</LineStyle>
	</Style>
	<Style id="branch397_part8_style">
		<LineStyle>
			<width>6.875227031475807</width>
			<color>FFff54ab</color>
		</LineStyle>
	</Style>
	<Style id="branch397_part9_style">
		<LineStyle>
			<width>6.877473273265141</width>
			<color>FFff54ab</color>
		</LineStyle>
	</Style>
	<Style id="branch397_part10_style">
		<LineStyle>
			<width>6.879719515054475</width>
			<color>FFff54ab</color>
		</LineStyle>
	</Style>
	<Style id="branch397_part11_style">
		<LineStyle>
			<width>6.881965756843808</width>
			<color>FFff54ab</color>
		</LineStyle>
	</Style>
	<Style id="branch397_part12_style">
		<LineStyle>
			<width>6.884211998633143</width>
			<color>FFff54ab</color>
		</LineStyle>
	</Style>
	<Style id="branch397_part13_style">
		<LineStyle>
			<width>6.886458240422477</width>
			<color>FFff54ab</color>
		</LineStyle>
	</Style>
	<Style id="branch397_part14_style">
		<LineStyle>
			<width>6.888704482211811</width>
			<color>FFff54ab</color>
		</LineStyle>
	</Style>
	<Style id="branch397_part15_style">
		<LineStyle>
			<width>6.890950724001144</width>
			<color>FFff54ab</color>
		</LineStyle>
	</Style>
	<Style id="branch397_part16_style">
		<LineStyle>
			<width>6.893196965790478</width>
			<color>FFff54ab</color>
		</LineStyle>
	</Style>
	<Style id="branch397_part17_style">
		<LineStyle>
			<width>6.895443207579812</width>
			<color>FFff55aa</color>
		</LineStyle>
	</Style>
	<Style id="branch397_part18_style">
		<LineStyle>
			<width>6.897689449369146</width>
			<color>FFff55aa</color>
		</LineStyle>
	</Style>
	<Style id="branch397_part19_style">
		<LineStyle>
			<width>6.89993569115848</width>
			<color>FFff55aa</color>
		</LineStyle>
	</Style>
	<Style id="branch397_part20_style">
		<LineStyle>
			<width>6.902181932947814</width>
			<color>FFff55aa</color>
		</LineStyle>
	</Style>
	<Style id="branch397_part21_style">
		<LineStyle>
			<width>6.904428174737148</width>
			<color>FFff55aa</color>
		</LineStyle>
	</Style>
	<Style id="branch397_part22_style">
		<LineStyle>
			<width>6.9066744165264815</width>
			<color>FFff55aa</color>
		</LineStyle>
	</Style>
	<Style id="branch397_part23_style">
		<LineStyle>
			<width>6.908920658315815</width>
			<color>FFff55aa</color>
		</LineStyle>
	</Style>
	<Style id="branch397_part24_style">
		<LineStyle>
			<width>6.911166900105149</width>
			<color>FFff55aa</color>
		</LineStyle>
	</Style>
	<Style id="branch397_part25_style">
		<LineStyle>
			<width>6.913413141894484</width>
			<color>FFff56a9</color>
		</LineStyle>
	</Style>
	<Style id="branch397_part26_style">
		<LineStyle>
			<width>6.915659383683818</width>
			<color>FFff56a9</color>
		</LineStyle>
	</Style>
	<Style id="branch397_part27_style">
		<LineStyle>
			<width>6.917905625473152</width>
			<color>FFff56a9</color>
		</LineStyle>
	</Style>
	<Style id="branch397_part28_style">
		<LineStyle>
			<width>6.920151867262485</width>
			<color>FFff56a9</color>
		</LineStyle>
	</Style>
	<Style id="branch397_part29_style">
		<LineStyle>
			<width>6.922398109051819</width>
			<color>FFff56a9</color>
		</LineStyle>
	</Style>
	<Style id="branch397_part30_style">
		<LineStyle>
			<width>6.924644350841153</width>
			<color>FFff56a9</color>
		</LineStyle>
	</Style>
	<Style id="branch397_part31_style">
		<LineStyle>
			<width>6.926890592630487</width>
			<color>FFff56a9</color>
		</LineStyle>
	</Style>
	<Style id="branch397_part32_style">
		<LineStyle>
			<width>6.929136834419821</width>
			<color>FFff56a9</color>
		</LineStyle>
	</Style>
	<Style id="branch397_part33_style">
		<LineStyle>
			<width>6.931383076209155</width>
			<color>FFff56a9</color>
		</LineStyle>
	</Style>
	<Style id="branch397_part34_style">
		<LineStyle>
			<width>6.933629317998489</width>
			<color>FFff57a8</color>
		</LineStyle>
	</Style>
	<Style id="branch397_part35_style">
		<LineStyle>
			<width>6.9358755597878226</width>
			<color>FFff57a8</color>
		</LineStyle>
	</Style>
	<Style id="branch397_part36_style">
		<LineStyle>
			<width>6.938121801577156</width>
			<color>FFff57a8</color>
		</LineStyle>
	</Style>
	<Style id="branch397_part37_style">
		<LineStyle>
			<width>6.94036804336649</width>
			<color>FFff57a8</color>
		</LineStyle>
	</Style>
	<Style id="branch397_part38_style">
		<LineStyle>
			<width>6.942614285155824</width>
			<color>FFff57a8</color>
		</LineStyle>
	</Style>
	<Style id="branch397_part39_style">
		<LineStyle>
			<width>6.944860526945158</width>
			<color>FFff57a8</color>
		</LineStyle>
	</Style>
	<Style id="branch397_part40_style">
		<LineStyle>
			<width>6.947106768734492</width>
			<color>FFff57a8</color>
		</LineStyle>
	</Style>
	<Style id="branch397_part41_style">
		<LineStyle>
			<width>6.949353010523826</width>
			<color>FFff57a8</color>
		</LineStyle>
	</Style>
	<Style id="branch397_part42_style">
		<LineStyle>
			<width>6.9515992523131604</width>
			<color>FFff57a8</color>
		</LineStyle>
	</Style>
	<Style id="branch397_part43_style">
		<LineStyle>
			<width>6.953845494102494</width>
			<color>FFff58a7</color>
		</LineStyle>
	</Style>
	<Style id="branch397_part44_style">
		<LineStyle>
			<width>6.956091735891828</width>
			<color>FFff58a7</color>
		</LineStyle>
	</Style>
	<Style id="branch397_part45_style">
		<LineStyle>
			<width>6.958337977681162</width>
			<color>FFff58a7</color>
		</LineStyle>
	</Style>
	<Style id="branch397_part46_style">
		<LineStyle>
			<width>6.960584219470496</width>
			<color>FFff58a7</color>
		</LineStyle>
	</Style>
	<Style id="branch397_part47_style">
		<LineStyle>
			<width>6.96283046125983</width>
			<color>FFff58a7</color>
		</LineStyle>
	</Style>
	<Style id="branch397_part48_style">
		<LineStyle>
			<width>6.965076703049164</width>
			<color>FFff58a7</color>
		</LineStyle>
	</Style>
	<Style id="branch397_part49_style">
		<LineStyle>
			<width>6.9673229448384975</width>
			<color>FFff58a7</color>
		</LineStyle>
	</Style>
	<Style id="branch397_part50_style">
		<LineStyle>
			<width>6.969569186627831</width>
			<color>FFff58a7</color>
		</LineStyle>
	</Style>
	<Style id="branch401_part1_style">
		<LineStyle>
			<width>6.81028764409681</width>
			<color>FFff6996</color>
		</LineStyle>
	</Style>
	<Style id="branch401_part2_style">
		<LineStyle>
			<width>6.803790418217262</width>
			<color>FFff6996</color>
		</LineStyle>
	</Style>
	<Style id="branch401_part3_style">
		<LineStyle>
			<width>6.797293192337714</width>
			<color>FFff6a95</color>
		</LineStyle>
	</Style>
	<Style id="branch401_part4_style">
		<LineStyle>
			<width>6.790795966458164</width>
			<color>FFff6a95</color>
		</LineStyle>
	</Style>
	<Style id="branch401_part5_style">
		<LineStyle>
			<width>6.784298740578616</width>
			<color>FFff6b94</color>
		</LineStyle>
	</Style>
	<Style id="branch401_part6_style">
		<LineStyle>
			<width>6.7778015146990676</width>
			<color>FFff6b94</color>
		</LineStyle>
	</Style>
	<Style id="branch401_part7_style">
		<LineStyle>
			<width>6.771304288819519</width>
			<color>FFff6c93</color>
		</LineStyle>
	</Style>
	<Style id="branch401_part8_style">
		<LineStyle>
			<width>6.76480706293997</width>
			<color>FFff6c93</color>
		</LineStyle>
	</Style>
	<Style id="branch401_part9_style">
		<LineStyle>
			<width>6.7583098370604215</width>
			<color>FFff6d92</color>
		</LineStyle>
	</Style>
	<Style id="branch401_part10_style">
		<LineStyle>
			<width>6.751812611180873</width>
			<color>FFff6d92</color>
		</LineStyle>
	</Style>
	<Style id="branch401_part11_style">
		<LineStyle>
			<width>6.745315385301324</width>
			<color>FFff6e91</color>
		</LineStyle>
	</Style>
	<Style id="branch401_part12_style">
		<LineStyle>
			<width>6.7388181594217755</width>
			<color>FFff6e91</color>
		</LineStyle>
	</Style>
	<Style id="branch401_part13_style">
		<LineStyle>
			<width>6.732320933542226</width>
			<color>FFff6e91</color>
		</LineStyle>
	</Style>
	<Style id="branch401_part14_style">
		<LineStyle>
			<width>6.725823707662678</width>
			<color>FFff6f90</color>
		</LineStyle>
	</Style>
	<Style id="branch401_part15_style">
		<LineStyle>
			<width>6.7193264817831295</width>
			<color>FFff6f90</color>
		</LineStyle>
	</Style>
	<Style id="branch401_part16_style">
		<LineStyle>
			<width>6.71282925590358</width>
			<color>FFff708f</color>
		</LineStyle>
	</Style>
	<Style id="branch401_part17_style">
		<LineStyle>
			<width>6.706332030024032</width>
			<color>FFff708f</color>
		</LineStyle>
	</Style>
	<Style id="branch401_part18_style">
		<LineStyle>
			<width>6.6998348041444835</width>
			<color>FFff718e</color>
		</LineStyle>
	</Style>
	<Style id="branch401_part19_style">
		<LineStyle>
			<width>6.693337578264935</width>
			<color>FFff718e</color>
		</LineStyle>
	</Style>
	<Style id="branch401_part20_style">
		<LineStyle>
			<width>6.686840352385387</width>
			<color>FFff728d</color>
		</LineStyle>
	</Style>
	<Style id="branch401_part21_style">
		<LineStyle>
			<width>6.6803431265058375</width>
			<color>FFff728d</color>
		</LineStyle>
	</Style>
	<Style id="branch401_part22_style">
		<LineStyle>
			<width>6.673845900626289</width>
			<color>FFff738c</color>
		</LineStyle>
	</Style>
	<Style id="branch401_part23_style">
		<LineStyle>
			<width>6.66734867474674</width>
			<color>FFff738c</color>
		</LineStyle>
	</Style>
	<Style id="branch401_part24_style">
		<LineStyle>
			<width>6.6608514488671915</width>
			<color>FFff748b</color>
		</LineStyle>
	</Style>
	<Style id="branch401_part25_style">
		<LineStyle>
			<width>6.654354222987643</width>
			<color>FFff748b</color>
		</LineStyle>
	</Style>
	<Style id="branch401_part26_style">
		<LineStyle>
			<width>6.647856997108094</width>
			<color>FFff748b</color>
		</LineStyle>
	</Style>
	<Style id="branch401_part27_style">
		<LineStyle>
			<width>6.6413597712285455</width>
			<color>FFff758a</color>
		</LineStyle>
	</Style>
	<Style id="branch401_part28_style">
		<LineStyle>
			<width>6.634862545348996</width>
			<color>FFff758a</color>
		</LineStyle>
	</Style>
	<Style id="branch401_part29_style">
		<LineStyle>
			<width>6.628365319469448</width>
			<color>FFff7689</color>
		</LineStyle>
	</Style>
	<Style id="branch401_part30_style">
		<LineStyle>
			<width>6.6218680935898995</width>
			<color>FFff7689</color>
		</LineStyle>
	</Style>
	<Style id="branch401_part31_style">
		<LineStyle>
			<width>6.615370867710351</width>
			<color>FFff7788</color>
		</LineStyle>
	</Style>
	<Style id="branch401_part32_style">
		<LineStyle>
			<width>6.608873641830803</width>
			<color>FFff7788</color>
		</LineStyle>
	</Style>
	<Style id="branch401_part33_style">
		<LineStyle>
			<width>6.6023764159512535</width>
			<color>FFff7887</color>
		</LineStyle>
	</Style>
	<Style id="branch401_part34_style">
		<LineStyle>
			<width>6.595879190071705</width>
			<color>FFff7887</color>
		</LineStyle>
	</Style>
	<Style id="branch401_part35_style">
		<LineStyle>
			<width>6.589381964192157</width>
			<color>FFff7986</color>
		</LineStyle>
	</Style>
	<Style id="branch401_part36_style">
		<LineStyle>
			<width>6.5828847383126075</width>
			<color>FFff7986</color>
		</LineStyle>
	</Style>
	<Style id="branch401_part37_style">
		<LineStyle>
			<width>6.576387512433059</width>
			<color>FFff7a85</color>
		</LineStyle>
	</Style>
	<Style id="branch401_part38_style">
		<LineStyle>
			<width>6.56989028655351</width>
			<color>FFff7a85</color>
		</LineStyle>
	</Style>
	<Style id="branch401_part39_style">
		<LineStyle>
			<width>6.563393060673961</width>
			<color>FFff7a85</color>
		</LineStyle>
	</Style>
	<Style id="branch401_part40_style">
		<LineStyle>
			<width>6.556895834794413</width>
			<color>FFff7b84</color>
		</LineStyle>
	</Style>
	<Style id="branch401_part41_style">
		<LineStyle>
			<width>6.550398608914864</width>
			<color>FFff7b84</color>
		</LineStyle>
	</Style>
	<Style id="branch401_part42_style">
		<LineStyle>
			<width>6.543901383035315</width>
			<color>FFff7c83</color>
		</LineStyle>
	</Style>
	<Style id="branch401_part43_style">
		<LineStyle>
			<width>6.537404157155766</width>
			<color>FFff7c83</color>
		</LineStyle>
	</Style>
	<Style id="branch401_part44_style">
		<LineStyle>
			<width>6.530906931276219</width>
			<color>FFff7d82</color>
		</LineStyle>
	</Style>
	<Style id="branch401_part45_style">
		<LineStyle>
			<width>6.524409705396669</width>
			<color>FFff7d82</color>
		</LineStyle>
	</Style>
	<Style id="branch401_part46_style">
		<LineStyle>
			<width>6.517912479517121</width>
			<color>FFff7e81</color>
		</LineStyle>
	</Style>
	<Style id="branch401_part47_style">
		<LineStyle>
			<width>6.511415253637573</width>
			<color>FFff7e81</color>
		</LineStyle>
	</Style>
	<Style id="branch401_part48_style">
		<LineStyle>
			<width>6.504918027758023</width>
			<color>FFff7f80</color>
		</LineStyle>
	</Style>
	<Style id="branch401_part49_style">
		<LineStyle>
			<width>6.498420801878475</width>
			<color>FFff7f80</color>
		</LineStyle>
	</Style>
	<Style id="branch401_part50_style">
		<LineStyle>
			<width>6.491923575998927</width>
			<color>FFff807f</color>
		</LineStyle>
	</Style>
	<Style id="branch404_part1_style">
		<LineStyle>
			<width>5.478683110931392</width>
			<color>FFff847b</color>
		</LineStyle>
	</Style>
	<Style id="branch404_part2_style">
		<LineStyle>
			<width>5.504985269481832</width>
			<color>FFff847b</color>
		</LineStyle>
	</Style>
	<Style id="branch404_part3_style">
		<LineStyle>
			<width>5.531287428032273</width>
			<color>FFff847b</color>
		</LineStyle>
	</Style>
	<Style id="branch404_part4_style">
		<LineStyle>
			<width>5.557589586582712</width>
			<color>FFff847b</color>
		</LineStyle>
	</Style>
	<Style id="branch404_part5_style">
		<LineStyle>
			<width>5.583891745133152</width>
			<color>FFff847b</color>
		</LineStyle>
	</Style>
	<Style id="branch404_part6_style">
		<LineStyle>
			<width>5.610193903683593</width>
			<color>FFff847b</color>
		</LineStyle>
	</Style>
	<Style id="branch404_part7_style">
		<LineStyle>
			<width>5.636496062234032</width>
			<color>FFff847b</color>
		</LineStyle>
	</Style>
	<Style id="branch404_part8_style">
		<LineStyle>
			<width>5.662798220784472</width>
			<color>FFff847b</color>
		</LineStyle>
	</Style>
	<Style id="branch404_part9_style">
		<LineStyle>
			<width>5.689100379334912</width>
			<color>FFff847b</color>
		</LineStyle>
	</Style>
	<Style id="branch404_part10_style">
		<LineStyle>
			<width>5.715402537885352</width>
			<color>FFff847b</color>
		</LineStyle>
	</Style>
	<Style id="branch404_part11_style">
		<LineStyle>
			<width>5.741704696435793</width>
			<color>FFff847b</color>
		</LineStyle>
	</Style>
	<Style id="branch404_part12_style">
		<LineStyle>
			<width>5.768006854986233</width>
			<color>FFff847b</color>
		</LineStyle>
	</Style>
	<Style id="branch404_part13_style">
		<LineStyle>
			<width>5.794309013536672</width>
			<color>FFff847b</color>
		</LineStyle>
	</Style>
	<Style id="branch404_part14_style">
		<LineStyle>
			<width>5.820611172087112</width>
			<color>FFff847b</color>
		</LineStyle>
	</Style>
	<Style id="branch404_part15_style">
		<LineStyle>
			<width>5.846913330637553</width>
			<color>FFff847b</color>
		</LineStyle>
	</Style>
	<Style id="branch404_part16_style">
		<LineStyle>
			<width>5.873215489187992</width>
			<color>FFff847b</color>
		</LineStyle>
	</Style>
	<Style id="branch404_part17_style">
		<LineStyle>
			<width>5.899517647738432</width>
			<color>FFff847b</color>
		</LineStyle>
	</Style>
	<Style id="branch404_part18_style">
		<LineStyle>
			<width>5.925819806288873</width>
			<color>FFff847b</color>
		</LineStyle>
	</Style>
	<Style id="branch404_part19_style">
		<LineStyle>
			<width>5.952121964839312</width>
			<color>FFff857a</color>
		</LineStyle>
	</Style>
	<Style id="branch404_part20_style">
		<LineStyle>
			<width>5.978424123389752</width>
			<color>FFff857a</color>
		</LineStyle>
	</Style>
	<Style id="branch404_part21_style">
		<LineStyle>
			<width>6.004726281940192</width>
			<color>FFff857a</color>
		</LineStyle>
	</Style>
	<Style id="branch404_part22_style">
		<LineStyle>
			<width>6.0310284404906325</width>
			<color>FFff857a</color>
		</LineStyle>
	</Style>
	<Style id="branch404_part23_style">
		<LineStyle>
			<width>6.057330599041072</width>
			<color>FFff857a</color>
		</LineStyle>
	</Style>
	<Style id="branch404_part24_style">
		<LineStyle>
			<width>6.083632757591512</width>
			<color>FFff857a</color>
		</LineStyle>
	</Style>
	<Style id="branch404_part25_style">
		<LineStyle>
			<width>6.109934916141952</width>
			<color>FFff857a</color>
		</LineStyle>
	</Style>
	<Style id="branch404_part26_style">
		<LineStyle>
			<width>6.136237074692392</width>
			<color>FFff857a</color>
		</LineStyle>
	</Style>
	<Style id="branch404_part27_style">
		<LineStyle>
			<width>6.162539233242832</width>
			<color>FFff857a</color>
		</LineStyle>
	</Style>
	<Style id="branch404_part28_style">
		<LineStyle>
			<width>6.188841391793272</width>
			<color>FFff857a</color>
		</LineStyle>
	</Style>
	<Style id="branch404_part29_style">
		<LineStyle>
			<width>6.215143550343711</width>
			<color>FFff857a</color>
		</LineStyle>
	</Style>
	<Style id="branch404_part30_style">
		<LineStyle>
			<width>6.241445708894152</width>
			<color>FFff857a</color>
		</LineStyle>
	</Style>
	<Style id="branch404_part31_style">
		<LineStyle>
			<width>6.267747867444593</width>
			<color>FFff857a</color>
		</LineStyle>
	</Style>
	<Style id="branch404_part32_style">
		<LineStyle>
			<width>6.294050025995032</width>
			<color>FFff857a</color>
		</LineStyle>
	</Style>
	<Style id="branch404_part33_style">
		<LineStyle>
			<width>6.320352184545472</width>
			<color>FFff857a</color>
		</LineStyle>
	</Style>
	<Style id="branch404_part34_style">
		<LineStyle>
			<width>6.346654343095912</width>
			<color>FFff857a</color>
		</LineStyle>
	</Style>
	<Style id="branch404_part35_style">
		<LineStyle>
			<width>6.372956501646352</width>
			<color>FFff857a</color>
		</LineStyle>
	</Style>
	<Style id="branch404_part36_style">
		<LineStyle>
			<width>6.399258660196792</width>
			<color>FFff857a</color>
		</LineStyle>
	</Style>
	<Style id="branch404_part37_style">
		<LineStyle>
			<width>6.425560818747232</width>
			<color>FFff857a</color>
		</LineStyle>
	</Style>
	<Style id="branch404_part38_style">
		<LineStyle>
			<width>6.451862977297672</width>
			<color>FFff857a</color>
		</LineStyle>
	</Style>
	<Style id="branch404_part39_style">
		<LineStyle>
			<width>6.478165135848112</width>
			<color>FFff857a</color>
		</LineStyle>
	</Style>
	<Style id="branch404_part40_style">
		<LineStyle>
			<width>6.504467294398552</width>
			<color>FFff857a</color>
		</LineStyle>
	</Style>
	<Style id="branch404_part41_style">
		<LineStyle>
			<width>6.5307694529489915</width>
			<color>FFff857a</color>
		</LineStyle>
	</Style>
	<Style id="branch404_part42_style">
		<LineStyle>
			<width>6.557071611499432</width>
			<color>FFff857a</color>
		</LineStyle>
	</Style>
	<Style id="branch404_part43_style">
		<LineStyle>
			<width>6.583373770049873</width>
			<color>FFff857a</color>
		</LineStyle>
	</Style>
	<Style id="branch404_part44_style">
		<LineStyle>
			<width>6.609675928600312</width>
			<color>FFff857a</color>
		</LineStyle>
	</Style>
	<Style id="branch404_part45_style">
		<LineStyle>
			<width>6.635978087150752</width>
			<color>FFff857a</color>
		</LineStyle>
	</Style>
	<Style id="branch404_part46_style">
		<LineStyle>
			<width>6.662280245701192</width>
			<color>FFff857a</color>
		</LineStyle>
	</Style>
	<Style id="branch404_part47_style">
		<LineStyle>
			<width>6.688582404251632</width>
			<color>FFff8679</color>
		</LineStyle>
	</Style>
	<Style id="branch404_part48_style">
		<LineStyle>
			<width>6.714884562802072</width>
			<color>FFff8679</color>
		</LineStyle>
	</Style>
	<Style id="branch404_part49_style">
		<LineStyle>
			<width>6.741186721352512</width>
			<color>FFff8679</color>
		</LineStyle>
	</Style>
	<Style id="branch404_part50_style">
		<LineStyle>
			<width>6.767488879902952</width>
			<color>FFff8679</color>
		</LineStyle>
	</Style>
	<Style id="branch405_part1_style">
		<LineStyle>
			<width>5.458333333333333</width>
			<color>FFff817e</color>
		</LineStyle>
	</Style>
	<Style id="branch405_part2_style">
		<LineStyle>
			<width>5.464285714285714</width>
			<color>FFff817e</color>
		</LineStyle>
	</Style>
	<Style id="branch405_part3_style">
		<LineStyle>
			<width>5.470238095238095</width>
			<color>FFff817e</color>
		</LineStyle>
	</Style>
	<Style id="branch405_part4_style">
		<LineStyle>
			<width>5.476190476190476</width>
			<color>FFff817e</color>
		</LineStyle>
	</Style>
	<Style id="branch405_part5_style">
		<LineStyle>
			<width>5.482142857142857</width>
			<color>FFff827d</color>
		</LineStyle>
	</Style>
	<Style id="branch405_part6_style">
		<LineStyle>
			<width>5.488095238095238</width>
			<color>FFff827d</color>
		</LineStyle>
	</Style>
	<Style id="branch405_part7_style">
		<LineStyle>
			<width>5.494047619047619</width>
			<color>FFff827d</color>
		</LineStyle>
	</Style>
	<Style id="branch405_part8_style">
		<LineStyle>
			<width>5.5</width>
			<color>FFff827d</color>
		</LineStyle>
	</Style>
	<Style id="branch405_part9_style">
		<LineStyle>
			<width>5.5059523809523805</width>
			<color>FFff827d</color>
		</LineStyle>
	</Style>
	<Style id="branch405_part10_style">
		<LineStyle>
			<width>5.511904761904762</width>
			<color>FFff827d</color>
		</LineStyle>
	</Style>
	<Style id="branch405_part11_style">
		<LineStyle>
			<width>5.517857142857142</width>
			<color>FFff827d</color>
		</LineStyle>
	</Style>
	<Style id="branch405_part12_style">
		<LineStyle>
			<width>5.523809523809524</width>
			<color>FFff827d</color>
		</LineStyle>
	</Style>
	<Style id="branch405_part13_style">
		<LineStyle>
			<width>5.529761904761904</width>
			<color>FFff827d</color>
		</LineStyle>
	</Style>
	<Style id="branch405_part14_style">
		<LineStyle>
			<width>5.5357142857142865</width>
			<color>FFff827d</color>
		</LineStyle>
	</Style>
	<Style id="branch405_part15_style">
		<LineStyle>
			<width>5.541666666666667</width>
			<color>FFff827d</color>
		</LineStyle>
	</Style>
	<Style id="branch405_part16_style">
		<LineStyle>
			<width>5.5476190476190474</width>
			<color>FFff837c</color>
		</LineStyle>
	</Style>
	<Style id="branch405_part17_style">
		<LineStyle>
			<width>5.553571428571429</width>
			<color>FFff837c</color>
		</LineStyle>
	</Style>
	<Style id="branch405_part18_style">
		<LineStyle>
			<width>5.55952380952381</width>
			<color>FFff837c</color>
		</LineStyle>
	</Style>
	<Style id="branch405_part19_style">
		<LineStyle>
			<width>5.565476190476191</width>
			<color>FFff837c</color>
		</LineStyle>
	</Style>
	<Style id="branch405_part20_style">
		<LineStyle>
			<width>5.571428571428571</width>
			<color>FFff837c</color>
		</LineStyle>
	</Style>
	<Style id="branch405_part21_style">
		<LineStyle>
			<width>5.5773809523809526</width>
			<color>FFff837c</color>
		</LineStyle>
	</Style>
	<Style id="branch405_part22_style">
		<LineStyle>
			<width>5.583333333333334</width>
			<color>FFff837c</color>
		</LineStyle>
	</Style>
	<Style id="branch405_part23_style">
		<LineStyle>
			<width>5.589285714285714</width>
			<color>FFff837c</color>
		</LineStyle>
	</Style>
	<Style id="branch405_part24_style">
		<LineStyle>
			<width>5.595238095238095</width>
			<color>FFff837c</color>
		</LineStyle>
	</Style>
	<Style id="branch405_part25_style">
		<LineStyle>
			<width>5.601190476190476</width>
			<color>FFff837c</color>
		</LineStyle>
	</Style>
	<Style id="branch405_part26_style">
		<LineStyle>
			<width>5.607142857142858</width>
			<color>FFff837c</color>
		</LineStyle>
	</Style>
	<Style id="branch405_part27_style">
		<LineStyle>
			<width>5.613095238095238</width>
			<color>FFff847b</color>
		</LineStyle>
	</Style>
	<Style id="branch405_part28_style">
		<LineStyle>
			<width>5.619047619047619</width>
			<color>FFff847b</color>
		</LineStyle>
	</Style>
	<Style id="branch405_part29_style">
		<LineStyle>
			<width>5.625</width>
			<color>FFff847b</color>
		</LineStyle>
	</Style>
	<Style id="branch405_part30_style">
		<LineStyle>
			<width>5.630952380952381</width>
			<color>FFff847b</color>
		</LineStyle>
	</Style>
	<Style id="branch405_part31_style">
		<LineStyle>
			<width>5.636904761904762</width>
			<color>FFff847b</color>
		</LineStyle>
	</Style>
	<Style id="branch405_part32_style">
		<LineStyle>
			<width>5.642857142857142</width>
			<color>FFff847b</color>
		</LineStyle>
	</Style>
	<Style id="branch405_part33_style">
		<LineStyle>
			<width>5.648809523809524</width>
			<color>FFff847b</color>
		</LineStyle>
	</Style>
	<Style id="branch405_part34_style">
		<LineStyle>
			<width>5.654761904761905</width>
			<color>FFff847b</color>
		</LineStyle>
	</Style>
	<Style id="branch405_part35_style">
		<LineStyle>
			<width>5.660714285714286</width>
			<color>FFff847b</color>
		</LineStyle>
	</Style>
	<Style id="branch405_part36_style">
		<LineStyle>
			<width>5.666666666666666</width>
			<color>FFff847b</color>
		</LineStyle>
	</Style>
	<Style id="branch405_part37_style">
		<LineStyle>
			<width>5.6726190476190474</width>
			<color>FFff847b</color>
		</LineStyle>
	</Style>
	<Style id="branch405_part38_style">
		<LineStyle>
			<width>5.678571428571429</width>
			<color>FFff857a</color>
		</LineStyle>
	</Style>
	<Style id="branch405_part39_style">
		<LineStyle>
			<width>5.68452380952381</width>
			<color>FFff857a</color>
		</LineStyle>
	</Style>
	<Style id="branch405_part40_style">
		<LineStyle>
			<width>5.690476190476191</width>
			<color>FFff857a</color>
		</LineStyle>
	</Style>
	<Style id="branch405_part41_style">
		<LineStyle>
			<width>5.696428571428571</width>
			<color>FFff857a</color>
		</LineStyle>
	</Style>
	<Style id="branch405_part42_style">
		<LineStyle>
			<width>5.7023809523809526</width>
			<color>FFff857a</color>
		</LineStyle>
	</Style>
	<Style id="branch405_part43_style">
		<LineStyle>
			<width>5.708333333333334</width>
			<color>FFff857a</color>
		</LineStyle>
	</Style>
	<Style id="branch405_part44_style">
		<LineStyle>
			<width>5.714285714285714</width>
			<color>FFff857a</color>
		</LineStyle>
	</Style>
	<Style id="branch405_part45_style">
		<LineStyle>
			<width>5.720238095238095</width>
			<color>FFff857a</color>
		</LineStyle>
	</Style>
	<Style id="branch405_part46_style">
		<LineStyle>
			<width>5.726190476190476</width>
			<color>FFff857a</color>
		</LineStyle>
	</Style>
	<Style id="branch405_part47_style">
		<LineStyle>
			<width>5.732142857142858</width>
			<color>FFff857a</color>
		</LineStyle>
	</Style>
	<Style id="branch405_part48_style">
		<LineStyle>
			<width>5.738095238095238</width>
			<color>FFff857a</color>
		</LineStyle>
	</Style>
	<Style id="branch405_part49_style">
		<LineStyle>
			<width>5.744047619047619</width>
			<color>FFff8679</color>
		</LineStyle>
	</Style>
	<Style id="branch405_part50_style">
		<LineStyle>
			<width>5.75</width>
			<color>FFff8679</color>
		</LineStyle>
	</Style>
	<Style id="branch414_part1_style">
		<LineStyle>
			<width>6.463996805415581</width>
			<color>FFff916e</color>
		</LineStyle>
	</Style>
	<Style id="branch414_part2_style">
		<LineStyle>
			<width>6.434970355017208</width>
			<color>FFff926d</color>
		</LineStyle>
	</Style>
	<Style id="branch414_part3_style">
		<LineStyle>
			<width>6.4059439046188364</width>
			<color>FFff926d</color>
		</LineStyle>
	</Style>
	<Style id="branch414_part4_style">
		<LineStyle>
			<width>6.3769174542204645</width>
			<color>FFff936c</color>
		</LineStyle>
	</Style>
	<Style id="branch414_part5_style">
		<LineStyle>
			<width>6.347891003822092</width>
			<color>FFff946b</color>
		</LineStyle>
	</Style>
	<Style id="branch414_part6_style">
		<LineStyle>
			<width>6.31886455342372</width>
			<color>FFff946b</color>
		</LineStyle>
	</Style>
	<Style id="branch414_part7_style">
		<LineStyle>
			<width>6.289838103025348</width>
			<color>FFff956a</color>
		</LineStyle>
	</Style>
	<Style id="branch414_part8_style">
		<LineStyle>
			<width>6.260811652626975</width>
			<color>FFff956a</color>
		</LineStyle>
	</Style>
	<Style id="branch414_part9_style">
		<LineStyle>
			<width>6.231785202228603</width>
			<color>FFff9669</color>
		</LineStyle>
	</Style>
	<Style id="branch414_part10_style">
		<LineStyle>
			<width>6.20275875183023</width>
			<color>FFff9768</color>
		</LineStyle>
	</Style>
	<Style id="branch414_part11_style">
		<LineStyle>
			<width>6.173732301431858</width>
			<color>FFff9768</color>
		</LineStyle>
	</Style>
	<Style id="branch414_part12_style">
		<LineStyle>
			<width>6.1447058510334855</width>
			<color>FFff9867</color>
		</LineStyle>
	</Style>
	<Style id="branch414_part13_style">
		<LineStyle>
			<width>6.115679400635114</width>
			<color>FFff9966</color>
		</LineStyle>
	</Style>
	<Style id="branch414_part14_style">
		<LineStyle>
			<width>6.086652950236741</width>
			<color>FFff9966</color>
		</LineStyle>
	</Style>
	<Style id="branch414_part15_style">
		<LineStyle>
			<width>6.057626499838369</width>
			<color>FFff9a65</color>
		</LineStyle>
	</Style>
	<Style id="branch414_part16_style">
		<LineStyle>
			<width>6.028600049439996</width>
			<color>FFff9a65</color>
		</LineStyle>
	</Style>
	<Style id="branch414_part17_style">
		<LineStyle>
			<width>5.999573599041624</width>
			<color>FFff9b64</color>
		</LineStyle>
	</Style>
	<Style id="branch414_part18_style">
		<LineStyle>
			<width>5.970547148643252</width>
			<color>FFff9c63</color>
		</LineStyle>
	</Style>
	<Style id="branch414_part19_style">
		<LineStyle>
			<width>5.941520698244879</width>
			<color>FFff9c63</color>
		</LineStyle>
	</Style>
	<Style id="branch414_part20_style">
		<LineStyle>
			<width>5.9124942478465075</width>
			<color>FFff9d62</color>
		</LineStyle>
	</Style>
	<Style id="branch414_part21_style">
		<LineStyle>
			<width>5.8834677974481355</width>
			<color>FFff9d62</color>
		</LineStyle>
	</Style>
	<Style id="branch414_part22_style">
		<LineStyle>
			<width>5.854441347049763</width>
			<color>FFff9e61</color>
		</LineStyle>
	</Style>
	<Style id="branch414_part23_style">
		<LineStyle>
			<width>5.825414896651391</width>
			<color>FFff9f60</color>
		</LineStyle>
	</Style>
	<Style id="branch414_part24_style">
		<LineStyle>
			<width>5.796388446253019</width>
			<color>FFff9f60</color>
		</LineStyle>
	</Style>
	<Style id="branch414_part25_style">
		<LineStyle>
			<width>5.767361995854646</width>
			<color>FFffa05f</color>
		</LineStyle>
	</Style>
	<Style id="branch414_part26_style">
		<LineStyle>
			<width>5.738335545456274</width>
			<color>FFffa05f</color>
		</LineStyle>
	</Style>
	<Style id="branch414_part27_style">
		<LineStyle>
			<width>5.709309095057902</width>
			<color>FFffa15e</color>
		</LineStyle>
	</Style>
	<Style id="branch414_part28_style">
		<LineStyle>
			<width>5.680282644659529</width>
			<color>FFffa25d</color>
		</LineStyle>
	</Style>
	<Style id="branch414_part29_style">
		<LineStyle>
			<width>5.6512561942611566</width>
			<color>FFffa25d</color>
		</LineStyle>
	</Style>
	<Style id="branch414_part30_style">
		<LineStyle>
			<width>5.622229743862785</width>
			<color>FFffa35c</color>
		</LineStyle>
	</Style>
	<Style id="branch414_part31_style">
		<LineStyle>
			<width>5.593203293464413</width>
			<color>FFffa45b</color>
		</LineStyle>
	</Style>
	<Style id="branch414_part32_style">
		<LineStyle>
			<width>5.56417684306604</width>
			<color>FFffa45b</color>
		</LineStyle>
	</Style>
	<Style id="branch414_part33_style">
		<LineStyle>
			<width>5.535150392667668</width>
			<color>FFffa55a</color>
		</LineStyle>
	</Style>
	<Style id="branch414_part34_style">
		<LineStyle>
			<width>5.506123942269296</width>
			<color>FFffa55a</color>
		</LineStyle>
	</Style>
	<Style id="branch414_part35_style">
		<LineStyle>
			<width>5.477097491870923</width>
			<color>FFffa659</color>
		</LineStyle>
	</Style>
	<Style id="branch414_part36_style">
		<LineStyle>
			<width>5.448071041472551</width>
			<color>FFffa758</color>
		</LineStyle>
	</Style>
	<Style id="branch414_part37_style">
		<LineStyle>
			<width>5.4190445910741785</width>
			<color>FFffa758</color>
		</LineStyle>
	</Style>
	<Style id="branch414_part38_style">
		<LineStyle>
			<width>5.3900181406758065</width>
			<color>FFffa857</color>
		</LineStyle>
	</Style>
	<Style id="branch414_part39_style">
		<LineStyle>
			<width>5.360991690277434</width>
			<color>FFffa857</color>
		</LineStyle>
	</Style>
	<Style id="branch414_part40_style">
		<LineStyle>
			<width>5.331965239879063</width>
			<color>FFffa956</color>
		</LineStyle>
	</Style>
	<Style id="branch414_part41_style">
		<LineStyle>
			<width>5.30293878948069</width>
			<color>FFffaa55</color>
		</LineStyle>
	</Style>
	<Style id="branch414_part42_style">
		<LineStyle>
			<width>5.273912339082317</width>
			<color>FFffaa55</color>
		</LineStyle>
	</Style>
	<Style id="branch414_part43_style">
		<LineStyle>
			<width>5.244885888683945</width>
			<color>FFffab54</color>
		</LineStyle>
	</Style>
	<Style id="branch414_part44_style">
		<LineStyle>
			<width>5.215859438285573</width>
			<color>FFffac53</color>
		</LineStyle>
	</Style>
	<Style id="branch414_part45_style">
		<LineStyle>
			<width>5.1868329878872</width>
			<color>FFffac53</color>
		</LineStyle>
	</Style>
	<Style id="branch414_part46_style">
		<LineStyle>
			<width>5.157806537488828</width>
			<color>FFffad52</color>
		</LineStyle>
	</Style>
	<Style id="branch414_part47_style">
		<LineStyle>
			<width>5.128780087090456</width>
			<color>FFffad52</color>
		</LineStyle>
	</Style>
	<Style id="branch414_part48_style">
		<LineStyle>
			<width>5.099753636692084</width>
			<color>FFffae51</color>
		</LineStyle>
	</Style>
	<Style id="branch414_part49_style">
		<LineStyle>
			<width>5.070727186293711</width>
			<color>FFffaf50</color>
		</LineStyle>
	</Style>
	<Style id="branch414_part50_style">
		<LineStyle>
			<width>5.041700735895339</width>
			<color>FFffaf50</color>
		</LineStyle>
	</Style>
	<Style id="branch415_part1_style">
		<LineStyle>
			<width>4.513084508832126</width>
			<color>FFffaf50</color>
		</LineStyle>
	</Style>
	<Style id="branch415_part2_style">
		<LineStyle>
			<width>4.553491422035837</width>
			<color>FFffaf50</color>
		</LineStyle>
	</Style>
	<Style id="branch415_part3_style">
		<LineStyle>
			<width>4.5938983352395475</width>
			<color>FFffaf50</color>
		</LineStyle>
	</Style>
	<Style id="branch415_part4_style">
		<LineStyle>
			<width>4.634305248443258</width>
			<color>FFffaf50</color>
		</LineStyle>
	</Style>
	<Style id="branch415_part5_style">
		<LineStyle>
			<width>4.674712161646969</width>
			<color>FFffb04f</color>
		</LineStyle>
	</Style>
	<Style id="branch415_part6_style">
		<LineStyle>
			<width>4.71511907485068</width>
			<color>FFffb04f</color>
		</LineStyle>
	</Style>
	<Style id="branch415_part7_style">
		<LineStyle>
			<width>4.755525988054391</width>
			<color>FFffb04f</color>
		</LineStyle>
	</Style>
	<Style id="branch415_part8_style">
		<LineStyle>
			<width>4.795932901258102</width>
			<color>FFffb04f</color>
		</LineStyle>
	</Style>
	<Style id="branch415_part9_style">
		<LineStyle>
			<width>4.836339814461812</width>
			<color>FFffb04f</color>
		</LineStyle>
	</Style>
	<Style id="branch415_part10_style">
		<LineStyle>
			<width>4.876746727665523</width>
			<color>FFffb04f</color>
		</LineStyle>
	</Style>
	<Style id="branch415_part11_style">
		<LineStyle>
			<width>4.917153640869233</width>
			<color>FFffb04f</color>
		</LineStyle>
	</Style>
	<Style id="branch415_part12_style">
		<LineStyle>
			<width>4.957560554072945</width>
			<color>FFffb04f</color>
		</LineStyle>
	</Style>
	<Style id="branch415_part13_style">
		<LineStyle>
			<width>4.997967467276656</width>
			<color>FFffb04f</color>
		</LineStyle>
	</Style>
	<Style id="branch415_part14_style">
		<LineStyle>
			<width>5.0383743804803665</width>
			<color>FFffb04f</color>
		</LineStyle>
	</Style>
	<Style id="branch415_part15_style">
		<LineStyle>
			<width>5.078781293684076</width>
			<color>FFffb04f</color>
		</LineStyle>
	</Style>
	<Style id="branch415_part16_style">
		<LineStyle>
			<width>5.119188206887787</width>
			<color>FFffb04f</color>
		</LineStyle>
	</Style>
	<Style id="branch415_part17_style">
		<LineStyle>
			<width>5.159595120091499</width>
			<color>FFffb04f</color>
		</LineStyle>
	</Style>
	<Style id="branch415_part18_style">
		<LineStyle>
			<width>5.200002033295209</width>
			<color>FFffb04f</color>
		</LineStyle>
	</Style>
	<Style id="branch415_part19_style">
		<LineStyle>
			<width>5.24040894649892</width>
			<color>FFffb04f</color>
		</LineStyle>
	</Style>
	<Style id="branch415_part20_style">
		<LineStyle>
			<width>5.2808158597026305</width>
			<color>FFffb04f</color>
		</LineStyle>
	</Style>
	<Style id="branch415_part21_style">
		<LineStyle>
			<width>5.321222772906341</width>
			<color>FFffb04f</color>
		</LineStyle>
	</Style>
	<Style id="branch415_part22_style">
		<LineStyle>
			<width>5.361629686110052</width>
			<color>FFffb04f</color>
		</LineStyle>
	</Style>
	<Style id="branch415_part23_style">
		<LineStyle>
			<width>5.402036599313762</width>
			<color>FFffb04f</color>
		</LineStyle>
	</Style>
	<Style id="branch415_part24_style">
		<LineStyle>
			<width>5.442443512517474</width>
			<color>FFffb14e</color>
		</LineStyle>
	</Style>
	<Style id="branch415_part25_style">
		<LineStyle>
			<width>5.4828504257211845</width>
			<color>FFffb14e</color>
		</LineStyle>
	</Style>
	<Style id="branch415_part26_style">
		<LineStyle>
			<width>5.5232573389248945</width>
			<color>FFffb14e</color>
		</LineStyle>
	</Style>
	<Style id="branch415_part27_style">
		<LineStyle>
			<width>5.563664252128605</width>
			<color>FFffb14e</color>
		</LineStyle>
	</Style>
	<Style id="branch415_part28_style">
		<LineStyle>
			<width>5.604071165332316</width>
			<color>FFffb14e</color>
		</LineStyle>
	</Style>
	<Style id="branch415_part29_style">
		<LineStyle>
			<width>5.644478078536028</width>
			<color>FFffb14e</color>
		</LineStyle>
	</Style>
	<Style id="branch415_part30_style">
		<LineStyle>
			<width>5.684884991739738</width>
			<color>FFffb14e</color>
		</LineStyle>
	</Style>
	<Style id="branch415_part31_style">
		<LineStyle>
			<width>5.7252919049434485</width>
			<color>FFffb14e</color>
		</LineStyle>
	</Style>
	<Style id="branch415_part32_style">
		<LineStyle>
			<width>5.765698818147159</width>
			<color>FFffb14e</color>
		</LineStyle>
	</Style>
	<Style id="branch415_part33_style">
		<LineStyle>
			<width>5.80610573135087</width>
			<color>FFffb14e</color>
		</LineStyle>
	</Style>
	<Style id="branch415_part34_style">
		<LineStyle>
			<width>5.846512644554581</width>
			<color>FFffb14e</color>
		</LineStyle>
	</Style>
	<Style id="branch415_part35_style">
		<LineStyle>
			<width>5.886919557758292</width>
			<color>FFffb14e</color>
		</LineStyle>
	</Style>
	<Style id="branch415_part36_style">
		<LineStyle>
			<width>5.927326470962003</width>
			<color>FFffb14e</color>
		</LineStyle>
	</Style>
	<Style id="branch415_part37_style">
		<LineStyle>
			<width>5.967733384165713</width>
			<color>FFffb14e</color>
		</LineStyle>
	</Style>
	<Style id="branch415_part38_style">
		<LineStyle>
			<width>6.008140297369424</width>
			<color>FFffb14e</color>
		</LineStyle>
	</Style>
	<Style id="branch415_part39_style">
		<LineStyle>
			<width>6.048547210573135</width>
			<color>FFffb14e</color>
		</LineStyle>
	</Style>
	<Style id="branch415_part40_style">
		<LineStyle>
			<width>6.088954123776846</width>
			<color>FFffb14e</color>
		</LineStyle>
	</Style>
	<Style id="branch415_part41_style">
		<LineStyle>
			<width>6.129361036980557</width>
			<color>FFffb14e</color>
		</LineStyle>
	</Style>
	<Style id="branch415_part42_style">
		<LineStyle>
			<width>6.1697679501842675</width>
			<color>FFffb24d</color>
		</LineStyle>
	</Style>
	<Style id="branch415_part43_style">
		<LineStyle>
			<width>6.210174863387977</width>
			<color>FFffb24d</color>
		</LineStyle>
	</Style>
	<Style id="branch415_part44_style">
		<LineStyle>
			<width>6.250581776591689</width>
			<color>FFffb24d</color>
		</LineStyle>
	</Style>
	<Style id="branch415_part45_style">
		<LineStyle>
			<width>6.2909886897954</width>
			<color>FFffb24d</color>
		</LineStyle>
	</Style>
	<Style id="branch415_part46_style">
		<LineStyle>
			<width>6.33139560299911</width>
			<color>FFffb24d</color>
		</LineStyle>
	</Style>
	<Style id="branch415_part47_style">
		<LineStyle>
			<width>6.371802516202821</width>
			<color>FFffb24d</color>
		</LineStyle>
	</Style>
	<Style id="branch415_part48_style">
		<LineStyle>
			<width>6.4122094294065315</width>
			<color>FFffb24d</color>
		</LineStyle>
	</Style>
	<Style id="branch415_part49_style">
		<LineStyle>
			<width>6.452616342610243</width>
			<color>FFffb24d</color>
		</LineStyle>
	</Style>
	<Style id="branch415_part50_style">
		<LineStyle>
			<width>6.493023255813953</width>
			<color>FFffb24d</color>
		</LineStyle>
	</Style>
	<Style id="branch417_part1_style">
		<LineStyle>
			<width>4.24910826274013</width>
			<color>FFffba45</color>
		</LineStyle>
	</Style>
	<Style id="branch417_part2_style">
		<LineStyle>
			<width>4.2566352663294555</width>
			<color>FFffba45</color>
		</LineStyle>
	</Style>
	<Style id="branch417_part3_style">
		<LineStyle>
			<width>4.2641622699187804</width>
			<color>FFffba45</color>
		</LineStyle>
	</Style>
	<Style id="branch417_part4_style">
		<LineStyle>
			<width>4.271689273508105</width>
			<color>FFffbb44</color>
		</LineStyle>
	</Style>
	<Style id="branch417_part5_style">
		<LineStyle>
			<width>4.27921627709743</width>
			<color>FFffbb44</color>
		</LineStyle>
	</Style>
	<Style id="branch417_part6_style">
		<LineStyle>
			<width>4.286743280686755</width>
			<color>FFffbb44</color>
		</LineStyle>
	</Style>
	<Style id="branch417_part7_style">
		<LineStyle>
			<width>4.29427028427608</width>
			<color>FFffbc43</color>
		</LineStyle>
	</Style>
	<Style id="branch417_part8_style">
		<LineStyle>
			<width>4.301797287865405</width>
			<color>FFffbc43</color>
		</LineStyle>
	</Style>
	<Style id="branch417_part9_style">
		<LineStyle>
			<width>4.30932429145473</width>
			<color>FFffbc43</color>
		</LineStyle>
	</Style>
	<Style id="branch417_part10_style">
		<LineStyle>
			<width>4.316851295044055</width>
			<color>FFffbd42</color>
		</LineStyle>
	</Style>
	<Style id="branch417_part11_style">
		<LineStyle>
			<width>4.32437829863338</width>
			<color>FFffbd42</color>
		</LineStyle>
	</Style>
	<Style id="branch417_part12_style">
		<LineStyle>
			<width>4.3319053022227045</width>
			<color>FFffbd42</color>
		</LineStyle>
	</Style>
	<Style id="branch417_part13_style">
		<LineStyle>
			<width>4.339432305812029</width>
			<color>FFffbe41</color>
		</LineStyle>
	</Style>
	<Style id="branch417_part14_style">
		<LineStyle>
			<width>4.346959309401354</width>
			<color>FFffbe41</color>
		</LineStyle>
	</Style>
	<Style id="branch417_part15_style">
		<LineStyle>
			<width>4.35448631299068</width>
			<color>FFffbe41</color>
		</LineStyle>
	</Style>
	<Style id="branch417_part16_style">
		<LineStyle>
			<width>4.362013316580004</width>
			<color>FFffbe41</color>
		</LineStyle>
	</Style>
	<Style id="branch417_part17_style">
		<LineStyle>
			<width>4.36954032016933</width>
			<color>FFffbf40</color>
		</LineStyle>
	</Style>
	<Style id="branch417_part18_style">
		<LineStyle>
			<width>4.377067323758654</width>
			<color>FFffbf40</color>
		</LineStyle>
	</Style>
	<Style id="branch417_part19_style">
		<LineStyle>
			<width>4.38459432734798</width>
			<color>FFffbf40</color>
		</LineStyle>
	</Style>
	<Style id="branch417_part20_style">
		<LineStyle>
			<width>4.392121330937304</width>
			<color>FFffc03f</color>
		</LineStyle>
	</Style>
	<Style id="branch417_part21_style">
		<LineStyle>
			<width>4.3996483345266295</width>
			<color>FFffc03f</color>
		</LineStyle>
	</Style>
	<Style id="branch417_part22_style">
		<LineStyle>
			<width>4.4071753381159535</width>
			<color>FFffc03f</color>
		</LineStyle>
	</Style>
	<Style id="branch417_part23_style">
		<LineStyle>
			<width>4.414702341705279</width>
			<color>FFffc13e</color>
		</LineStyle>
	</Style>
	<Style id="branch417_part24_style">
		<LineStyle>
			<width>4.422229345294603</width>
			<color>FFffc13e</color>
		</LineStyle>
	</Style>
	<Style id="branch417_part25_style">
		<LineStyle>
			<width>4.429756348883929</width>
			<color>FFffc13e</color>
		</LineStyle>
	</Style>
	<Style id="branch417_part26_style">
		<LineStyle>
			<width>4.437283352473254</width>
			<color>FFffc23d</color>
		</LineStyle>
	</Style>
	<Style id="branch417_part27_style">
		<LineStyle>
			<width>4.444810356062579</width>
			<color>FFffc23d</color>
		</LineStyle>
	</Style>
	<Style id="branch417_part28_style">
		<LineStyle>
			<width>4.452337359651904</width>
			<color>FFffc23d</color>
		</LineStyle>
	</Style>
	<Style id="branch417_part29_style">
		<LineStyle>
			<width>4.459864363241229</width>
			<color>FFffc33c</color>
		</LineStyle>
	</Style>
	<Style id="branch417_part30_style">
		<LineStyle>
			<width>4.467391366830554</width>
			<color>FFffc33c</color>
		</LineStyle>
	</Style>
	<Style id="branch417_part31_style">
		<LineStyle>
			<width>4.4749183704198785</width>
			<color>FFffc33c</color>
		</LineStyle>
	</Style>
	<Style id="branch417_part32_style">
		<LineStyle>
			<width>4.482445374009204</width>
			<color>FFffc43b</color>
		</LineStyle>
	</Style>
	<Style id="branch417_part33_style">
		<LineStyle>
			<width>4.489972377598528</width>
			<color>FFffc43b</color>
		</LineStyle>
	</Style>
	<Style id="branch417_part34_style">
		<LineStyle>
			<width>4.497499381187854</width>
			<color>FFffc43b</color>
		</LineStyle>
	</Style>
	<Style id="branch417_part35_style">
		<LineStyle>
			<width>4.505026384777178</width>
			<color>FFffc43b</color>
		</LineStyle>
	</Style>
	<Style id="branch417_part36_style">
		<LineStyle>
			<width>4.512553388366504</width>
			<color>FFffc53a</color>
		</LineStyle>
	</Style>
	<Style id="branch417_part37_style">
		<LineStyle>
			<width>4.520080391955828</width>
			<color>FFffc53a</color>
		</LineStyle>
	</Style>
	<Style id="branch417_part38_style">
		<LineStyle>
			<width>4.527607395545154</width>
			<color>FFffc53a</color>
		</LineStyle>
	</Style>
	<Style id="branch417_part39_style">
		<LineStyle>
			<width>4.535134399134478</width>
			<color>FFffc639</color>
		</LineStyle>
	</Style>
	<Style id="branch417_part40_style">
		<LineStyle>
			<width>4.5426614027238035</width>
			<color>FFffc639</color>
		</LineStyle>
	</Style>
	<Style id="branch417_part41_style">
		<LineStyle>
			<width>4.5501884063131275</width>
			<color>FFffc639</color>
		</LineStyle>
	</Style>
	<Style id="branch417_part42_style">
		<LineStyle>
			<width>4.557715409902453</width>
			<color>FFffc738</color>
		</LineStyle>
	</Style>
	<Style id="branch417_part43_style">
		<LineStyle>
			<width>4.565242413491777</width>
			<color>FFffc738</color>
		</LineStyle>
	</Style>
	<Style id="branch417_part44_style">
		<LineStyle>
			<width>4.572769417081103</width>
			<color>FFffc738</color>
		</LineStyle>
	</Style>
	<Style id="branch417_part45_style">
		<LineStyle>
			<width>4.580296420670428</width>
			<color>FFffc837</color>
		</LineStyle>
	</Style>
	<Style id="branch417_part46_style">
		<LineStyle>
			<width>4.587823424259753</width>
			<color>FFffc837</color>
		</LineStyle>
	</Style>
	<Style id="branch417_part47_style">
		<LineStyle>
			<width>4.595350427849078</width>
			<color>FFffc837</color>
		</LineStyle>
	</Style>
	<Style id="branch417_part48_style">
		<LineStyle>
			<width>4.602877431438403</width>
			<color>FFffc936</color>
		</LineStyle>
	</Style>
	<Style id="branch417_part49_style">
		<LineStyle>
			<width>4.610404435027728</width>
			<color>FFffc936</color>
		</LineStyle>
	</Style>
	<Style id="branch417_part50_style">
		<LineStyle>
			<width>4.6179314386170525</width>
			<color>FFffc936</color>
		</LineStyle>
	</Style>
	<Style id="branch422_part1_style">
		<LineStyle>
			<width>3.9468460635569276</width>
			<color>FFffad52</color>
		</LineStyle>
	</Style>
	<Style id="branch422_part2_style">
		<LineStyle>
			<width>4.00915532756597</width>
			<color>FFffaf50</color>
		</LineStyle>
	</Style>
	<Style id="branch422_part3_style">
		<LineStyle>
			<width>4.071464591575012</width>
			<color>FFffb14e</color>
		</LineStyle>
	</Style>
	<Style id="branch422_part4_style">
		<LineStyle>
			<width>4.133773855584055</width>
			<color>FFffb24d</color>
		</LineStyle>
	</Style>
	<Style id="branch422_part5_style">
		<LineStyle>
			<width>4.196083119593096</width>
			<color>FFffb44b</color>
		</LineStyle>
	</Style>
	<Style id="branch422_part6_style">
		<LineStyle>
			<width>4.258392383602139</width>
			<color>FFffb649</color>
		</LineStyle>
	</Style>
	<Style id="branch422_part7_style">
		<LineStyle>
			<width>4.320701647611181</width>
			<color>FFffb748</color>
		</LineStyle>
	</Style>
	<Style id="branch422_part8_style">
		<LineStyle>
			<width>4.383010911620223</width>
			<color>FFffb946</color>
		</LineStyle>
	</Style>
	<Style id="branch422_part9_style">
		<LineStyle>
			<width>4.445320175629266</width>
			<color>FFffbb44</color>
		</LineStyle>
	</Style>
	<Style id="branch422_part10_style">
		<LineStyle>
			<width>4.507629439638308</width>
			<color>FFffbc43</color>
		</LineStyle>
	</Style>
	<Style id="branch422_part11_style">
		<LineStyle>
			<width>4.569938703647351</width>
			<color>FFffbe41</color>
		</LineStyle>
	</Style>
	<Style id="branch422_part12_style">
		<LineStyle>
			<width>4.632247967656393</width>
			<color>FFffc03f</color>
		</LineStyle>
	</Style>
	<Style id="branch422_part13_style">
		<LineStyle>
			<width>4.694557231665435</width>
			<color>FFffc13e</color>
		</LineStyle>
	</Style>
	<Style id="branch422_part14_style">
		<LineStyle>
			<width>4.756866495674477</width>
			<color>FFffc33c</color>
		</LineStyle>
	</Style>
	<Style id="branch422_part15_style">
		<LineStyle>
			<width>4.81917575968352</width>
			<color>FFffc53a</color>
		</LineStyle>
	</Style>
	<Style id="branch422_part16_style">
		<LineStyle>
			<width>4.881485023692561</width>
			<color>FFffc639</color>
		</LineStyle>
	</Style>
	<Style id="branch422_part17_style">
		<LineStyle>
			<width>4.943794287701604</width>
			<color>FFffc837</color>
		</LineStyle>
	</Style>
	<Style id="branch422_part18_style">
		<LineStyle>
			<width>5.0061035517106465</width>
			<color>FFffca35</color>
		</LineStyle>
	</Style>
	<Style id="branch422_part19_style">
		<LineStyle>
			<width>5.068412815719689</width>
			<color>FFffcb34</color>
		</LineStyle>
	</Style>
	<Style id="branch422_part20_style">
		<LineStyle>
			<width>5.130722079728731</width>
			<color>FFffcd32</color>
		</LineStyle>
	</Style>
	<Style id="branch422_part21_style">
		<LineStyle>
			<width>5.193031343737774</width>
			<color>FFffcf30</color>
		</LineStyle>
	</Style>
	<Style id="branch422_part22_style">
		<LineStyle>
			<width>5.255340607746815</width>
			<color>FFffd02f</color>
		</LineStyle>
	</Style>
	<Style id="branch422_part23_style">
		<LineStyle>
			<width>5.317649871755858</width>
			<color>FFffd22d</color>
		</LineStyle>
	</Style>
	<Style id="branch422_part24_style">
		<LineStyle>
			<width>5.3799591357649</width>
			<color>FFffd42b</color>
		</LineStyle>
	</Style>
	<Style id="branch422_part25_style">
		<LineStyle>
			<width>5.442268399773942</width>
			<color>FFffd52a</color>
		</LineStyle>
	</Style>
	<Style id="branch422_part26_style">
		<LineStyle>
			<width>5.504577663782985</width>
			<color>FFffd728</color>
		</LineStyle>
	</Style>
	<Style id="branch422_part27_style">
		<LineStyle>
			<width>5.5668869277920265</width>
			<color>FFffd926</color>
		</LineStyle>
	</Style>
	<Style id="branch422_part28_style">
		<LineStyle>
			<width>5.62919619180107</width>
			<color>FFffda25</color>
		</LineStyle>
	</Style>
	<Style id="branch422_part29_style">
		<LineStyle>
			<width>5.691505455810111</width>
			<color>FFffdc23</color>
		</LineStyle>
	</Style>
	<Style id="branch422_part30_style">
		<LineStyle>
			<width>5.753814719819154</width>
			<color>FFffde21</color>
		</LineStyle>
	</Style>
	<Style id="branch422_part31_style">
		<LineStyle>
			<width>5.816123983828197</width>
			<color>FFffdf20</color>
		</LineStyle>
	</Style>
	<Style id="branch422_part32_style">
		<LineStyle>
			<width>5.878433247837238</width>
			<color>FFffe11e</color>
		</LineStyle>
	</Style>
	<Style id="branch422_part33_style">
		<LineStyle>
			<width>5.940742511846281</width>
			<color>FFffe31c</color>
		</LineStyle>
	</Style>
	<Style id="branch422_part34_style">
		<LineStyle>
			<width>6.003051775855323</width>
			<color>FFffe41b</color>
		</LineStyle>
	</Style>
	<Style id="branch422_part35_style">
		<LineStyle>
			<width>6.065361039864365</width>
			<color>FFffe619</color>
		</LineStyle>
	</Style>
	<Style id="branch422_part36_style">
		<LineStyle>
			<width>6.1276703038734075</width>
			<color>FFffe817</color>
		</LineStyle>
	</Style>
	<Style id="branch422_part37_style">
		<LineStyle>
			<width>6.1899795678824505</width>
			<color>FFffe916</color>
		</LineStyle>
	</Style>
	<Style id="branch422_part38_style">
		<LineStyle>
			<width>6.252288831891492</width>
			<color>FFffeb14</color>
		</LineStyle>
	</Style>
	<Style id="branch422_part39_style">
		<LineStyle>
			<width>6.314598095900535</width>
			<color>FFffed12</color>
		</LineStyle>
	</Style>
	<Style id="branch422_part40_style">
		<LineStyle>
			<width>6.376907359909577</width>
			<color>FFffee11</color>
		</LineStyle>
	</Style>
	<Style id="branch422_part41_style">
		<LineStyle>
			<width>6.439216623918619</width>
			<color>FFfff00f</color>
		</LineStyle>
	</Style>
	<Style id="branch422_part42_style">
		<LineStyle>
			<width>6.501525887927661</width>
			<color>FFfff20d</color>
		</LineStyle>
	</Style>
	<Style id="branch422_part43_style">
		<LineStyle>
			<width>6.563835151936704</width>
			<color>FFfff30c</color>
		</LineStyle>
	</Style>
	<Style id="branch422_part44_style">
		<LineStyle>
			<width>6.626144415945746</width>
			<color>FFfff50a</color>
		</LineStyle>
	</Style>
	<Style id="branch422_part45_style">
		<LineStyle>
			<width>6.6884536799547885</width>
			<color>FFfff708</color>
		</LineStyle>
	</Style>
	<Style id="branch422_part46_style">
		<LineStyle>
			<width>6.750762943963831</width>
			<color>FFfff807</color>
		</LineStyle>
	</Style>
	<Style id="branch422_part47_style">
		<LineStyle>
			<width>6.813072207972873</width>
			<color>FFfffa05</color>
		</LineStyle>
	</Style>
	<Style id="branch422_part48_style">
		<LineStyle>
			<width>6.875381471981915</width>
			<color>FFfffc03</color>
		</LineStyle>
	</Style>
	<Style id="branch422_part49_style">
		<LineStyle>
			<width>6.937690735990958</width>
			<color>FFfffd02</color>
		</LineStyle>
	</Style>
	<Style id="branch422_part50_style">
		<LineStyle>
			<width>7.0</width>
			<color>FFffff00</color>
		</LineStyle>
	</Style>
	<Style id="branch448_part1_style">
		<LineStyle>
			<width>6.053259408602151</width>
			<color>FFff4cb3</color>
		</LineStyle>
	</Style>
	<Style id="branch448_part2_style">
		<LineStyle>
			<width>6.07258064516129</width>
			<color>FFff4cb3</color>
		</LineStyle>
	</Style>
	<Style id="branch448_part3_style">
		<LineStyle>
			<width>6.09190188172043</width>
			<color>FFff4db2</color>
		</LineStyle>
	</Style>
	<Style id="branch448_part4_style">
		<LineStyle>
			<width>6.11122311827957</width>
			<color>FFff4db2</color>
		</LineStyle>
	</Style>
	<Style id="branch448_part5_style">
		<LineStyle>
			<width>6.130544354838709</width>
			<color>FFff4db2</color>
		</LineStyle>
	</Style>
	<Style id="branch448_part6_style">
		<LineStyle>
			<width>6.149865591397849</width>
			<color>FFff4eb1</color>
		</LineStyle>
	</Style>
	<Style id="branch448_part7_style">
		<LineStyle>
			<width>6.169186827956989</width>
			<color>FFff4eb1</color>
		</LineStyle>
	</Style>
	<Style id="branch448_part8_style">
		<LineStyle>
			<width>6.188508064516129</width>
			<color>FFff4eb1</color>
		</LineStyle>
	</Style>
	<Style id="branch448_part9_style">
		<LineStyle>
			<width>6.207829301075269</width>
			<color>FFff4fb0</color>
		</LineStyle>
	</Style>
	<Style id="branch448_part10_style">
		<LineStyle>
			<width>6.227150537634409</width>
			<color>FFff4fb0</color>
		</LineStyle>
	</Style>
	<Style id="branch448_part11_style">
		<LineStyle>
			<width>6.246471774193548</width>
			<color>FFff4fb0</color>
		</LineStyle>
	</Style>
	<Style id="branch448_part12_style">
		<LineStyle>
			<width>6.265793010752688</width>
			<color>FFff50af</color>
		</LineStyle>
	</Style>
	<Style id="branch448_part13_style">
		<LineStyle>
			<width>6.285114247311828</width>
			<color>FFff50af</color>
		</LineStyle>
	</Style>
	<Style id="branch448_part14_style">
		<LineStyle>
			<width>6.304435483870968</width>
			<color>FFff50af</color>
		</LineStyle>
	</Style>
	<Style id="branch448_part15_style">
		<LineStyle>
			<width>6.323756720430108</width>
			<color>FFff51ae</color>
		</LineStyle>
	</Style>
	<Style id="branch448_part16_style">
		<LineStyle>
			<width>6.343077956989248</width>
			<color>FFff51ae</color>
		</LineStyle>
	</Style>
	<Style id="branch448_part17_style">
		<LineStyle>
			<width>6.362399193548387</width>
			<color>FFff51ae</color>
		</LineStyle>
	</Style>
	<Style id="branch448_part18_style">
		<LineStyle>
			<width>6.381720430107527</width>
			<color>FFff52ad</color>
		</LineStyle>
	</Style>
	<Style id="branch448_part19_style">
		<LineStyle>
			<width>6.401041666666666</width>
			<color>FFff52ad</color>
		</LineStyle>
	</Style>
	<Style id="branch448_part20_style">
		<LineStyle>
			<width>6.420362903225806</width>
			<color>FFff52ad</color>
		</LineStyle>
	</Style>
	<Style id="branch448_part21_style">
		<LineStyle>
			<width>6.439684139784946</width>
			<color>FFff53ac</color>
		</LineStyle>
	</Style>
	<Style id="branch448_part22_style">
		<LineStyle>
			<width>6.459005376344086</width>
			<color>FFff53ac</color>
		</LineStyle>
	</Style>
	<Style id="branch448_part23_style">
		<LineStyle>
			<width>6.478326612903226</width>
			<color>FFff53ac</color>
		</LineStyle>
	</Style>
	<Style id="branch448_part24_style">
		<LineStyle>
			<width>6.497647849462366</width>
			<color>FFff54ab</color>
		</LineStyle>
	</Style>
	<Style id="branch448_part25_style">
		<LineStyle>
			<width>6.516969086021505</width>
			<color>FFff54ab</color>
		</LineStyle>
	</Style>
	<Style id="branch448_part26_style">
		<LineStyle>
			<width>6.536290322580645</width>
			<color>FFff54ab</color>
		</LineStyle>
	</Style>
	<Style id="branch448_part27_style">
		<LineStyle>
			<width>6.555611559139785</width>
			<color>FFff55aa</color>
		</LineStyle>
	</Style>
	<Style id="branch448_part28_style">
		<LineStyle>
			<width>6.574932795698925</width>
			<color>FFff55aa</color>
		</LineStyle>
	</Style>
	<Style id="branch448_part29_style">
		<LineStyle>
			<width>6.594254032258064</width>
			<color>FFff55aa</color>
		</LineStyle>
	</Style>
	<Style id="branch448_part30_style">
		<LineStyle>
			<width>6.613575268817204</width>
			<color>FFff56a9</color>
		</LineStyle>
	</Style>
	<Style id="branch448_part31_style">
		<LineStyle>
			<width>6.632896505376344</width>
			<color>FFff56a9</color>
		</LineStyle>
	</Style>
	<Style id="branch448_part32_style">
		<LineStyle>
			<width>6.652217741935484</width>
			<color>FFff56a9</color>
		</LineStyle>
	</Style>
	<Style id="branch448_part33_style">
		<LineStyle>
			<width>6.671538978494624</width>
			<color>FFff57a8</color>
		</LineStyle>
	</Style>
	<Style id="branch448_part34_style">
		<LineStyle>
			<width>6.690860215053764</width>
			<color>FFff57a8</color>
		</LineStyle>
	</Style>
	<Style id="branch448_part35_style">
		<LineStyle>
			<width>6.710181451612903</width>
			<color>FFff57a8</color>
		</LineStyle>
	</Style>
	<Style id="branch448_part36_style">
		<LineStyle>
			<width>6.729502688172043</width>
			<color>FFff58a7</color>
		</LineStyle>
	</Style>
	<Style id="branch448_part37_style">
		<LineStyle>
			<width>6.748823924731182</width>
			<color>FFff58a7</color>
		</LineStyle>
	</Style>
	<Style id="branch448_part38_style">
		<LineStyle>
			<width>6.768145161290322</width>
			<color>FFff58a7</color>
		</LineStyle>
	</Style>
	<Style id="branch448_part39_style">
		<LineStyle>
			<width>6.787466397849462</width>
			<color>FFff59a6</color>
		</LineStyle>
	</Style>
	<Style id="branch448_part40_style">
		<LineStyle>
			<width>6.806787634408602</width>
			<color>FFff59a6</color>
		</LineStyle>
	</Style>
	<Style id="branch448_part41_style">
		<LineStyle>
			<width>6.826108870967742</width>
			<color>FFff5aa5</color>
		</LineStyle>
	</Style>
	<Style id="branch448_part42_style">
		<LineStyle>
			<width>6.845430107526882</width>
			<color>FFff5aa5</color>
		</LineStyle>
	</Style>
	<Style id="branch448_part43_style">
		<LineStyle>
			<width>6.864751344086021</width>
			<color>FFff5aa5</color>
		</LineStyle>
	</Style>
	<Style id="branch448_part44_style">
		<LineStyle>
			<width>6.884072580645161</width>
			<color>FFff5ba4</color>
		</LineStyle>
	</Style>
	<Style id="branch448_part45_style">
		<LineStyle>
			<width>6.903393817204301</width>
			<color>FFff5ba4</color>
		</LineStyle>
	</Style>
	<Style id="branch448_part46_style">
		<LineStyle>
			<width>6.922715053763441</width>
			<color>FFff5ba4</color>
		</LineStyle>
	</Style>
	<Style id="branch448_part47_style">
		<LineStyle>
			<width>6.942036290322581</width>
			<color>FFff5ca3</color>
		</LineStyle>
	</Style>
	<Style id="branch448_part48_style">
		<LineStyle>
			<width>6.961357526881721</width>
			<color>FFff5ca3</color>
		</LineStyle>
	</Style>
	<Style id="branch448_part49_style">
		<LineStyle>
			<width>6.98067876344086</width>
			<color>FFff5ca3</color>
		</LineStyle>
	</Style>
	<Style id="branch448_part50_style">
		<LineStyle>
			<width>7.0</width>
			<color>FFff5da2</color>
		</LineStyle>
	</Style>
	<Style id="branch461_part1_style">
		<LineStyle>
			<width>6.99892046706323</width>
			<color>FFff3dc2</color>
		</LineStyle>
	</Style>
	<Style id="branch461_part2_style">
		<LineStyle>
			<width>6.998942498347654</width>
			<color>FFff3ec1</color>
		</LineStyle>
	</Style>
	<Style id="branch461_part3_style">
		<LineStyle>
			<width>6.998964529632078</width>
			<color>FFff3ec1</color>
		</LineStyle>
	</Style>
	<Style id="branch461_part4_style">
		<LineStyle>
			<width>6.998986560916501</width>
			<color>FFff3ec1</color>
		</LineStyle>
	</Style>
	<Style id="branch461_part5_style">
		<LineStyle>
			<width>6.9990085922009255</width>
			<color>FFff3ec1</color>
		</LineStyle>
	</Style>
	<Style id="branch461_part6_style">
		<LineStyle>
			<width>6.999030623485349</width>
			<color>FFff3ec1</color>
		</LineStyle>
	</Style>
	<Style id="branch461_part7_style">
		<LineStyle>
			<width>6.9990526547697725</width>
			<color>FFff3ec1</color>
		</LineStyle>
	</Style>
	<Style id="branch461_part8_style">
		<LineStyle>
			<width>6.999074686054197</width>
			<color>FFff3ec1</color>
		</LineStyle>
	</Style>
	<Style id="branch461_part9_style">
		<LineStyle>
			<width>6.999096717338621</width>
			<color>FFff3ec1</color>
		</LineStyle>
	</Style>
	<Style id="branch461_part10_style">
		<LineStyle>
			<width>6.999118748623045</width>
			<color>FFff3ec1</color>
		</LineStyle>
	</Style>
	<Style id="branch461_part11_style">
		<LineStyle>
			<width>6.999140779907468</width>
			<color>FFff3ec1</color>
		</LineStyle>
	</Style>
	<Style id="branch461_part12_style">
		<LineStyle>
			<width>6.999162811191892</width>
			<color>FFff3ec1</color>
		</LineStyle>
	</Style>
	<Style id="branch461_part13_style">
		<LineStyle>
			<width>6.999184842476316</width>
			<color>FFff3ec1</color>
		</LineStyle>
	</Style>
	<Style id="branch461_part14_style">
		<LineStyle>
			<width>6.99920687376074</width>
			<color>FFff3fc0</color>
		</LineStyle>
	</Style>
	<Style id="branch461_part15_style">
		<LineStyle>
			<width>6.999228905045164</width>
			<color>FFff3fc0</color>
		</LineStyle>
	</Style>
	<Style id="branch461_part16_style">
		<LineStyle>
			<width>6.999250936329588</width>
			<color>FFff3fc0</color>
		</LineStyle>
	</Style>
	<Style id="branch461_part17_style">
		<LineStyle>
			<width>6.9992729676140115</width>
			<color>FFff3fc0</color>
		</LineStyle>
	</Style>
	<Style id="branch461_part18_style">
		<LineStyle>
			<width>6.999294998898436</width>
			<color>FFff3fc0</color>
		</LineStyle>
	</Style>
	<Style id="branch461_part19_style">
		<LineStyle>
			<width>6.999317030182859</width>
			<color>FFff3fc0</color>
		</LineStyle>
	</Style>
	<Style id="branch461_part20_style">
		<LineStyle>
			<width>6.999339061467284</width>
			<color>FFff3fc0</color>
		</LineStyle>
	</Style>
	<Style id="branch461_part21_style">
		<LineStyle>
			<width>6.999361092751707</width>
			<color>FFff3fc0</color>
		</LineStyle>
	</Style>
	<Style id="branch461_part22_style">
		<LineStyle>
			<width>6.9993831240361315</width>
			<color>FFff3fc0</color>
		</LineStyle>
	</Style>
	<Style id="branch461_part23_style">
		<LineStyle>
			<width>6.999405155320555</width>
			<color>FFff3fc0</color>
		</LineStyle>
	</Style>
	<Style id="branch461_part24_style">
		<LineStyle>
			<width>6.999427186604979</width>
			<color>FFff3fc0</color>
		</LineStyle>
	</Style>
	<Style id="branch461_part25_style">
		<LineStyle>
			<width>6.999449217889403</width>
			<color>FFff3fc0</color>
		</LineStyle>
	</Style>
	<Style id="branch461_part26_style">
		<LineStyle>
			<width>6.999471249173827</width>
			<color>FFff40bf</color>
		</LineStyle>
	</Style>
	<Style id="branch461_part27_style">
		<LineStyle>
			<width>6.999493280458251</width>
			<color>FFff40bf</color>
		</LineStyle>
	</Style>
	<Style id="branch461_part28_style">
		<LineStyle>
			<width>6.999515311742674</width>
			<color>FFff40bf</color>
		</LineStyle>
	</Style>
	<Style id="branch461_part29_style">
		<LineStyle>
			<width>6.999537343027098</width>
			<color>FFff40bf</color>
		</LineStyle>
	</Style>
	<Style id="branch461_part30_style">
		<LineStyle>
			<width>6.999559374311523</width>
			<color>FFff40bf</color>
		</LineStyle>
	</Style>
	<Style id="branch461_part31_style">
		<LineStyle>
			<width>6.999581405595946</width>
			<color>FFff40bf</color>
		</LineStyle>
	</Style>
	<Style id="branch461_part32_style">
		<LineStyle>
			<width>6.99960343688037</width>
			<color>FFff40bf</color>
		</LineStyle>
	</Style>
	<Style id="branch461_part33_style">
		<LineStyle>
			<width>6.999625468164794</width>
			<color>FFff40bf</color>
		</LineStyle>
	</Style>
	<Style id="branch461_part34_style">
		<LineStyle>
			<width>6.9996474994492175</width>
			<color>FFff40bf</color>
		</LineStyle>
	</Style>
	<Style id="branch461_part35_style">
		<LineStyle>
			<width>6.999669530733642</width>
			<color>FFff40bf</color>
		</LineStyle>
	</Style>
	<Style id="branch461_part36_style">
		<LineStyle>
			<width>6.999691562018065</width>
			<color>FFff40bf</color>
		</LineStyle>
	</Style>
	<Style id="branch461_part37_style">
		<LineStyle>
			<width>6.99971359330249</width>
			<color>FFff41be</color>
		</LineStyle>
	</Style>
	<Style id="branch461_part38_style">
		<LineStyle>
			<width>6.999735624586913</width>
			<color>FFff41be</color>
		</LineStyle>
	</Style>
	<Style id="branch461_part39_style">
		<LineStyle>
			<width>6.9997576558713375</width>
			<color>FFff41be</color>
		</LineStyle>
	</Style>
	<Style id="branch461_part40_style">
		<LineStyle>
			<width>6.999779687155761</width>
			<color>FFff41be</color>
		</LineStyle>
	</Style>
	<Style id="branch461_part41_style">
		<LineStyle>
			<width>6.999801718440185</width>
			<color>FFff41be</color>
		</LineStyle>
	</Style>
	<Style id="branch461_part42_style">
		<LineStyle>
			<width>6.999823749724609</width>
			<color>FFff41be</color>
		</LineStyle>
	</Style>
	<Style id="branch461_part43_style">
		<LineStyle>
			<width>6.999845781009033</width>
			<color>FFff41be</color>
		</LineStyle>
	</Style>
	<Style id="branch461_part44_style">
		<LineStyle>
			<width>6.999867812293457</width>
			<color>FFff41be</color>
		</LineStyle>
	</Style>
	<Style id="branch461_part45_style">
		<LineStyle>
			<width>6.999889843577881</width>
			<color>FFff41be</color>
		</LineStyle>
	</Style>
	<Style id="branch461_part46_style">
		<LineStyle>
			<width>6.999911874862304</width>
			<color>FFff41be</color>
		</LineStyle>
	</Style>
	<Style id="branch461_part47_style">
		<LineStyle>
			<width>6.999933906146729</width>
			<color>FFff41be</color>
		</LineStyle>
	</Style>
	<Style id="branch461_part48_style">
		<LineStyle>
			<width>6.999955937431152</width>
			<color>FFff41be</color>
		</LineStyle>
	</Style>
	<Style id="branch461_part49_style">
		<LineStyle>
			<width>6.999977968715576</width>
			<color>FFff42bd</color>
		</LineStyle>
	</Style>
	<Style id="branch461_part50_style">
		<LineStyle>
			<width>7.0</width>
			<color>FFff42bd</color>
		</LineStyle>
	</Style>
	<Style id="branch468_part1_style">
		<LineStyle>
			<width>6.985507722642129</width>
			<color>FFff41be</color>
		</LineStyle>
	</Style>
	<Style id="branch468_part2_style">
		<LineStyle>
			<width>6.985803483404535</width>
			<color>FFff41be</color>
		</LineStyle>
	</Style>
	<Style id="branch468_part3_style">
		<LineStyle>
			<width>6.98609924416694</width>
			<color>FFff41be</color>
		</LineStyle>
	</Style>
	<Style id="branch468_part4_style">
		<LineStyle>
			<width>6.986395004929346</width>
			<color>FFff41be</color>
		</LineStyle>
	</Style>
	<Style id="branch468_part5_style">
		<LineStyle>
			<width>6.986690765691752</width>
			<color>FFff41be</color>
		</LineStyle>
	</Style>
	<Style id="branch468_part6_style">
		<LineStyle>
			<width>6.9869865264541575</width>
			<color>FFff41be</color>
		</LineStyle>
	</Style>
	<Style id="branch468_part7_style">
		<LineStyle>
			<width>6.987282287216563</width>
			<color>FFff41be</color>
		</LineStyle>
	</Style>
	<Style id="branch468_part8_style">
		<LineStyle>
			<width>6.987578047978968</width>
			<color>FFff41be</color>
		</LineStyle>
	</Style>
	<Style id="branch468_part9_style">
		<LineStyle>
			<width>6.987873808741374</width>
			<color>FFff41be</color>
		</LineStyle>
	</Style>
	<Style id="branch468_part10_style">
		<LineStyle>
			<width>6.988169569503779</width>
			<color>FFff41be</color>
		</LineStyle>
	</Style>
	<Style id="branch468_part11_style">
		<LineStyle>
			<width>6.988465330266185</width>
			<color>FFff42bd</color>
		</LineStyle>
	</Style>
	<Style id="branch468_part12_style">
		<LineStyle>
			<width>6.98876109102859</width>
			<color>FFff42bd</color>
		</LineStyle>
	</Style>
	<Style id="branch468_part13_style">
		<LineStyle>
			<width>6.989056851790997</width>
			<color>FFff42bd</color>
		</LineStyle>
	</Style>
	<Style id="branch468_part14_style">
		<LineStyle>
			<width>6.989352612553402</width>
			<color>FFff42bd</color>
		</LineStyle>
	</Style>
	<Style id="branch468_part15_style">
		<LineStyle>
			<width>6.9896483733158075</width>
			<color>FFff42bd</color>
		</LineStyle>
	</Style>
	<Style id="branch468_part16_style">
		<LineStyle>
			<width>6.989944134078213</width>
			<color>FFff42bd</color>
		</LineStyle>
	</Style>
	<Style id="branch468_part17_style">
		<LineStyle>
			<width>6.990239894840618</width>
			<color>FFff42bd</color>
		</LineStyle>
	</Style>
	<Style id="branch468_part18_style">
		<LineStyle>
			<width>6.990535655603024</width>
			<color>FFff42bd</color>
		</LineStyle>
	</Style>
	<Style id="branch468_part19_style">
		<LineStyle>
			<width>6.990831416365429</width>
			<color>FFff42bd</color>
		</LineStyle>
	</Style>
	<Style id="branch468_part20_style">
		<LineStyle>
			<width>6.991127177127835</width>
			<color>FFff42bd</color>
		</LineStyle>
	</Style>
	<Style id="branch468_part21_style">
		<LineStyle>
			<width>6.99142293789024</width>
			<color>FFff42bd</color>
		</LineStyle>
	</Style>
	<Style id="branch468_part22_style">
		<LineStyle>
			<width>6.991718698652646</width>
			<color>FFff42bd</color>
		</LineStyle>
	</Style>
	<Style id="branch468_part23_style">
		<LineStyle>
			<width>6.992014459415051</width>
			<color>FFff42bd</color>
		</LineStyle>
	</Style>
	<Style id="branch468_part24_style">
		<LineStyle>
			<width>6.9923102201774565</width>
			<color>FFff42bd</color>
		</LineStyle>
	</Style>
	<Style id="branch468_part25_style">
		<LineStyle>
			<width>6.992605980939862</width>
			<color>FFff42bd</color>
		</LineStyle>
	</Style>
	<Style id="branch468_part26_style">
		<LineStyle>
			<width>6.992901741702267</width>
			<color>FFff43bc</color>
		</LineStyle>
	</Style>
	<Style id="branch468_part27_style">
		<LineStyle>
			<width>6.993197502464673</width>
			<color>FFff43bc</color>
		</LineStyle>
	</Style>
	<Style id="branch468_part28_style">
		<LineStyle>
			<width>6.993493263227078</width>
			<color>FFff43bc</color>
		</LineStyle>
	</Style>
	<Style id="branch468_part29_style">
		<LineStyle>
			<width>6.993789023989484</width>
			<color>FFff43bc</color>
		</LineStyle>
	</Style>
	<Style id="branch468_part30_style">
		<LineStyle>
			<width>6.99408478475189</width>
			<color>FFff43bc</color>
		</LineStyle>
	</Style>
	<Style id="branch468_part31_style">
		<LineStyle>
			<width>6.9943805455142956</width>
			<color>FFff43bc</color>
		</LineStyle>
	</Style>
	<Style id="branch468_part32_style">
		<LineStyle>
			<width>6.994676306276701</width>
			<color>FFff43bc</color>
		</LineStyle>
	</Style>
	<Style id="branch468_part33_style">
		<LineStyle>
			<width>6.9949720670391065</width>
			<color>FFff43bc</color>
		</LineStyle>
	</Style>
	<Style id="branch468_part34_style">
		<LineStyle>
			<width>6.995267827801512</width>
			<color>FFff43bc</color>
		</LineStyle>
	</Style>
	<Style id="branch468_part35_style">
		<LineStyle>
			<width>6.995563588563917</width>
			<color>FFff43bc</color>
		</LineStyle>
	</Style>
	<Style id="branch468_part36_style">
		<LineStyle>
			<width>6.995859349326323</width>
			<color>FFff43bc</color>
		</LineStyle>
	</Style>
	<Style id="branch468_part37_style">
		<LineStyle>
			<width>6.996155110088728</width>
			<color>FFff43bc</color>
		</LineStyle>
	</Style>
	<Style id="branch468_part38_style">
		<LineStyle>
			<width>6.996450870851134</width>
			<color>FFff43bc</color>
		</LineStyle>
	</Style>
	<Style id="branch468_part39_style">
		<LineStyle>
			<width>6.996746631613539</width>
			<color>FFff43bc</color>
		</LineStyle>
	</Style>
	<Style id="branch468_part40_style">
		<LineStyle>
			<width>6.997042392375945</width>
			<color>FFff44bb</color>
		</LineStyle>
	</Style>
	<Style id="branch468_part41_style">
		<LineStyle>
			<width>6.99733815313835</width>
			<color>FFff44bb</color>
		</LineStyle>
	</Style>
	<Style id="branch468_part42_style">
		<LineStyle>
			<width>6.9976339139007555</width>
			<color>FFff44bb</color>
		</LineStyle>
	</Style>
	<Style id="branch468_part43_style">
		<LineStyle>
			<width>6.997929674663161</width>
			<color>FFff44bb</color>
		</LineStyle>
	</Style>
	<Style id="branch468_part44_style">
		<LineStyle>
			<width>6.998225435425566</width>
			<color>FFff44bb</color>
		</LineStyle>
	</Style>
	<Style id="branch468_part45_style">
		<LineStyle>
			<width>6.998521196187972</width>
			<color>FFff44bb</color>
		</LineStyle>
	</Style>
	<Style id="branch468_part46_style">
		<LineStyle>
			<width>6.998816956950378</width>
			<color>FFff44bb</color>
		</LineStyle>
	</Style>
	<Style id="branch468_part47_style">
		<LineStyle>
			<width>6.999112717712784</width>
			<color>FFff44bb</color>
		</LineStyle>
	</Style>
	<Style id="branch468_part48_style">
		<LineStyle>
			<width>6.999408478475189</width>
			<color>FFff44bb</color>
		</LineStyle>
	</Style>
	<Style id="branch468_part49_style">
		<LineStyle>
			<width>6.9997042392375945</width>
			<color>FFff44bb</color>
		</LineStyle>
	</Style>
	<Style id="branch468_part50_style">
		<LineStyle>
			<width>7.0</width>
			<color>FFff44bb</color>
		</LineStyle>
	</Style>
	<Style id="branch482_part1_style">
		<LineStyle>
			<width>6.976638855780691</width>
			<color>FFff23dc</color>
		</LineStyle>
	</Style>
	<Style id="branch482_part2_style">
		<LineStyle>
			<width>6.977115613825983</width>
			<color>FFff23dc</color>
		</LineStyle>
	</Style>
	<Style id="branch482_part3_style">
		<LineStyle>
			<width>6.977592371871276</width>
			<color>FFff24db</color>
		</LineStyle>
	</Style>
	<Style id="branch482_part4_style">
		<LineStyle>
			<width>6.978069129916568</width>
			<color>FFff24db</color>
		</LineStyle>
	</Style>
	<Style id="branch482_part5_style">
		<LineStyle>
			<width>6.978545887961859</width>
			<color>FFff25da</color>
		</LineStyle>
	</Style>
	<Style id="branch482_part6_style">
		<LineStyle>
			<width>6.979022646007151</width>
			<color>FFff25da</color>
		</LineStyle>
	</Style>
	<Style id="branch482_part7_style">
		<LineStyle>
			<width>6.979499404052444</width>
			<color>FFff26d9</color>
		</LineStyle>
	</Style>
	<Style id="branch482_part8_style">
		<LineStyle>
			<width>6.979976162097736</width>
			<color>FFff26d9</color>
		</LineStyle>
	</Style>
	<Style id="branch482_part9_style">
		<LineStyle>
			<width>6.980452920143027</width>
			<color>FFff27d8</color>
		</LineStyle>
	</Style>
	<Style id="branch482_part10_style">
		<LineStyle>
			<width>6.980929678188319</width>
			<color>FFff27d8</color>
		</LineStyle>
	</Style>
	<Style id="branch482_part11_style">
		<LineStyle>
			<width>6.981406436233612</width>
			<color>FFff28d7</color>
		</LineStyle>
	</Style>
	<Style id="branch482_part12_style">
		<LineStyle>
			<width>6.981883194278903</width>
			<color>FFff28d7</color>
		</LineStyle>
	</Style>
	<Style id="branch482_part13_style">
		<LineStyle>
			<width>6.982359952324195</width>
			<color>FFff29d6</color>
		</LineStyle>
	</Style>
	<Style id="branch482_part14_style">
		<LineStyle>
			<width>6.9828367103694875</width>
			<color>FFff29d6</color>
		</LineStyle>
	</Style>
	<Style id="branch482_part15_style">
		<LineStyle>
			<width>6.98331346841478</width>
			<color>FFff2ad5</color>
		</LineStyle>
	</Style>
	<Style id="branch482_part16_style">
		<LineStyle>
			<width>6.983790226460071</width>
			<color>FFff2ad5</color>
		</LineStyle>
	</Style>
	<Style id="branch482_part17_style">
		<LineStyle>
			<width>6.984266984505363</width>
			<color>FFff2bd4</color>
		</LineStyle>
	</Style>
	<Style id="branch482_part18_style">
		<LineStyle>
			<width>6.9847437425506556</width>
			<color>FFff2bd4</color>
		</LineStyle>
	</Style>
	<Style id="branch482_part19_style">
		<LineStyle>
			<width>6.985220500595948</width>
			<color>FFff2bd4</color>
		</LineStyle>
	</Style>
	<Style id="branch482_part20_style">
		<LineStyle>
			<width>6.98569725864124</width>
			<color>FFff2cd3</color>
		</LineStyle>
	</Style>
	<Style id="branch482_part21_style">
		<LineStyle>
			<width>6.986174016686531</width>
			<color>FFff2cd3</color>
		</LineStyle>
	</Style>
	<Style id="branch482_part22_style">
		<LineStyle>
			<width>6.986650774731824</width>
			<color>FFff2dd2</color>
		</LineStyle>
	</Style>
	<Style id="branch482_part23_style">
		<LineStyle>
			<width>6.987127532777116</width>
			<color>FFff2dd2</color>
		</LineStyle>
	</Style>
	<Style id="branch482_part24_style">
		<LineStyle>
			<width>6.987604290822408</width>
			<color>FFff2ed1</color>
		</LineStyle>
	</Style>
	<Style id="branch482_part25_style">
		<LineStyle>
			<width>6.988081048867699</width>
			<color>FFff2ed1</color>
		</LineStyle>
	</Style>
	<Style id="branch482_part26_style">
		<LineStyle>
			<width>6.988557806912992</width>
			<color>FFff2fd0</color>
		</LineStyle>
	</Style>
	<Style id="branch482_part27_style">
		<LineStyle>
			<width>6.989034564958283</width>
			<color>FFff2fd0</color>
		</LineStyle>
	</Style>
	<Style id="branch482_part28_style">
		<LineStyle>
			<width>6.989511323003576</width>
			<color>FFff30cf</color>
		</LineStyle>
	</Style>
	<Style id="branch482_part29_style">
		<LineStyle>
			<width>6.9899880810488675</width>
			<color>FFff30cf</color>
		</LineStyle>
	</Style>
	<Style id="branch482_part30_style">
		<LineStyle>
			<width>6.99046483909416</width>
			<color>FFff31ce</color>
		</LineStyle>
	</Style>
	<Style id="branch482_part31_style">
		<LineStyle>
			<width>6.990941597139452</width>
			<color>FFff31ce</color>
		</LineStyle>
	</Style>
	<Style id="branch482_part32_style">
		<LineStyle>
			<width>6.991418355184743</width>
			<color>FFff32cd</color>
		</LineStyle>
	</Style>
	<Style id="branch482_part33_style">
		<LineStyle>
			<width>6.991895113230036</width>
			<color>FFff32cd</color>
		</LineStyle>
	</Style>
	<Style id="branch482_part34_style">
		<LineStyle>
			<width>6.992371871275328</width>
			<color>FFff33cc</color>
		</LineStyle>
	</Style>
	<Style id="branch482_part35_style">
		<LineStyle>
			<width>6.99284862932062</width>
			<color>FFff33cc</color>
		</LineStyle>
	</Style>
	<Style id="branch482_part36_style">
		<LineStyle>
			<width>6.993325387365911</width>
			<color>FFff34cb</color>
		</LineStyle>
	</Style>
	<Style id="branch482_part37_style">
		<LineStyle>
			<width>6.993802145411204</width>
			<color>FFff34cb</color>
		</LineStyle>
	</Style>
	<Style id="branch482_part38_style">
		<LineStyle>
			<width>6.994278903456496</width>
			<color>FFff35ca</color>
		</LineStyle>
	</Style>
	<Style id="branch482_part39_style">
		<LineStyle>
			<width>6.994755661501788</width>
			<color>FFff35ca</color>
		</LineStyle>
	</Style>
	<Style id="branch482_part40_style">
		<LineStyle>
			<width>6.995232419547079</width>
			<color>FFff36c9</color>
		</LineStyle>
	</Style>
	<Style id="branch482_part41_style">
		<LineStyle>
			<width>6.995709177592372</width>
			<color>FFff36c9</color>
		</LineStyle>
	</Style>
	<Style id="branch482_part42_style">
		<LineStyle>
			<width>6.996185935637664</width>
			<color>FFff36c9</color>
		</LineStyle>
	</Style>
	<Style id="branch482_part43_style">
		<LineStyle>
			<width>6.996662693682956</width>
			<color>FFff37c8</color>
		</LineStyle>
	</Style>
	<Style id="branch482_part44_style">
		<LineStyle>
			<width>6.997139451728248</width>
			<color>FFff37c8</color>
		</LineStyle>
	</Style>
	<Style id="branch482_part45_style">
		<LineStyle>
			<width>6.99761620977354</width>
			<color>FFff38c7</color>
		</LineStyle>
	</Style>
	<Style id="branch482_part46_style">
		<LineStyle>
			<width>6.998092967818832</width>
			<color>FFff38c7</color>
		</LineStyle>
	</Style>
	<Style id="branch482_part47_style">
		<LineStyle>
			<width>6.998569725864124</width>
			<color>FFff39c6</color>
		</LineStyle>
	</Style>
	<Style id="branch482_part48_style">
		<LineStyle>
			<width>6.999046483909416</width>
			<color>FFff39c6</color>
		</LineStyle>
	</Style>
	<Style id="branch482_part49_style">
		<LineStyle>
			<width>6.999523241954708</width>
			<color>FFff3ac5</color>
		</LineStyle>
	</Style>
	<Style id="branch482_part50_style">
		<LineStyle>
			<width>7.0</width>
			<color>FFff3ac5</color>
		</LineStyle>
	</Style>
	<Style id="branch502_part1_style">
		<LineStyle>
			<width>6.957570191550774</width>
			<color>FFff37c8</color>
		</LineStyle>
	</Style>
	<Style id="branch502_part2_style">
		<LineStyle>
			<width>6.9584361060089215</width>
			<color>FFff37c8</color>
		</LineStyle>
	</Style>
	<Style id="branch502_part3_style">
		<LineStyle>
			<width>6.959302020467069</width>
			<color>FFff37c8</color>
		</LineStyle>
	</Style>
	<Style id="branch502_part4_style">
		<LineStyle>
			<width>6.960167934925217</width>
			<color>FFff37c8</color>
		</LineStyle>
	</Style>
	<Style id="branch502_part5_style">
		<LineStyle>
			<width>6.961033849383364</width>
			<color>FFff37c8</color>
		</LineStyle>
	</Style>
	<Style id="branch502_part6_style">
		<LineStyle>
			<width>6.961899763841512</width>
			<color>FFff37c8</color>
		</LineStyle>
	</Style>
	<Style id="branch502_part7_style">
		<LineStyle>
			<width>6.962765678299659</width>
			<color>FFff37c8</color>
		</LineStyle>
	</Style>
	<Style id="branch502_part8_style">
		<LineStyle>
			<width>6.963631592757806</width>
			<color>FFff37c8</color>
		</LineStyle>
	</Style>
	<Style id="branch502_part9_style">
		<LineStyle>
			<width>6.964497507215954</width>
			<color>FFff37c8</color>
		</LineStyle>
	</Style>
	<Style id="branch502_part10_style">
		<LineStyle>
			<width>6.965363421674102</width>
			<color>FFff37c8</color>
		</LineStyle>
	</Style>
	<Style id="branch502_part11_style">
		<LineStyle>
			<width>6.966229336132249</width>
			<color>FFff38c7</color>
		</LineStyle>
	</Style>
	<Style id="branch502_part12_style">
		<LineStyle>
			<width>6.967095250590397</width>
			<color>FFff38c7</color>
		</LineStyle>
	</Style>
	<Style id="branch502_part13_style">
		<LineStyle>
			<width>6.967961165048544</width>
			<color>FFff38c7</color>
		</LineStyle>
	</Style>
	<Style id="branch502_part14_style">
		<LineStyle>
			<width>6.968827079506691</width>
			<color>FFff38c7</color>
		</LineStyle>
	</Style>
	<Style id="branch502_part15_style">
		<LineStyle>
			<width>6.969692993964839</width>
			<color>FFff38c7</color>
		</LineStyle>
	</Style>
	<Style id="branch502_part16_style">
		<LineStyle>
			<width>6.970558908422986</width>
			<color>FFff38c7</color>
		</LineStyle>
	</Style>
	<Style id="branch502_part17_style">
		<LineStyle>
			<width>6.971424822881134</width>
			<color>FFff38c7</color>
		</LineStyle>
	</Style>
	<Style id="branch502_part18_style">
		<LineStyle>
			<width>6.972290737339281</width>
			<color>FFff38c7</color>
		</LineStyle>
	</Style>
	<Style id="branch502_part19_style">
		<LineStyle>
			<width>6.973156651797429</width>
			<color>FFff38c7</color>
		</LineStyle>
	</Style>
	<Style id="branch502_part20_style">
		<LineStyle>
			<width>6.9740225662555755</width>
			<color>FFff38c7</color>
		</LineStyle>
	</Style>
	<Style id="branch502_part21_style">
		<LineStyle>
			<width>6.974888480713723</width>
			<color>FFff38c7</color>
		</LineStyle>
	</Style>
	<Style id="branch502_part22_style">
		<LineStyle>
			<width>6.975754395171871</width>
			<color>FFff38c7</color>
		</LineStyle>
	</Style>
	<Style id="branch502_part23_style">
		<LineStyle>
			<width>6.976620309630018</width>
			<color>FFff38c7</color>
		</LineStyle>
	</Style>
	<Style id="branch502_part24_style">
		<LineStyle>
			<width>6.977486224088166</width>
			<color>FFff39c6</color>
		</LineStyle>
	</Style>
	<Style id="branch502_part25_style">
		<LineStyle>
			<width>6.978352138546313</width>
			<color>FFff39c6</color>
		</LineStyle>
	</Style>
	<Style id="branch502_part26_style">
		<LineStyle>
			<width>6.979218053004461</width>
			<color>FFff39c6</color>
		</LineStyle>
	</Style>
	<Style id="branch502_part27_style">
		<LineStyle>
			<width>6.980083967462608</width>
			<color>FFff39c6</color>
		</LineStyle>
	</Style>
	<Style id="branch502_part28_style">
		<LineStyle>
			<width>6.980949881920756</width>
			<color>FFff39c6</color>
		</LineStyle>
	</Style>
	<Style id="branch502_part29_style">
		<LineStyle>
			<width>6.981815796378903</width>
			<color>FFff39c6</color>
		</LineStyle>
	</Style>
	<Style id="branch502_part30_style">
		<LineStyle>
			<width>6.982681710837051</width>
			<color>FFff39c6</color>
		</LineStyle>
	</Style>
	<Style id="branch502_part31_style">
		<LineStyle>
			<width>6.9835476252951985</width>
			<color>FFff39c6</color>
		</LineStyle>
	</Style>
	<Style id="branch502_part32_style">
		<LineStyle>
			<width>6.984413539753346</width>
			<color>FFff39c6</color>
		</LineStyle>
	</Style>
	<Style id="branch502_part33_style">
		<LineStyle>
			<width>6.9852794542114935</width>
			<color>FFff39c6</color>
		</LineStyle>
	</Style>
	<Style id="branch502_part34_style">
		<LineStyle>
			<width>6.98614536866964</width>
			<color>FFff39c6</color>
		</LineStyle>
	</Style>
	<Style id="branch502_part35_style">
		<LineStyle>
			<width>6.987011283127788</width>
			<color>FFff39c6</color>
		</LineStyle>
	</Style>
	<Style id="branch502_part36_style">
		<LineStyle>
			<width>6.987877197585935</width>
			<color>FFff3ac5</color>
		</LineStyle>
	</Style>
	<Style id="branch502_part37_style">
		<LineStyle>
			<width>6.988743112044083</width>
			<color>FFff3ac5</color>
		</LineStyle>
	</Style>
	<Style id="branch502_part38_style">
		<LineStyle>
			<width>6.98960902650223</width>
			<color>FFff3ac5</color>
		</LineStyle>
	</Style>
	<Style id="branch502_part39_style">
		<LineStyle>
			<width>6.990474940960378</width>
			<color>FFff3ac5</color>
		</LineStyle>
	</Style>
	<Style id="branch502_part40_style">
		<LineStyle>
			<width>6.9913408554185255</width>
			<color>FFff3ac5</color>
		</LineStyle>
	</Style>
	<Style id="branch502_part41_style">
		<LineStyle>
			<width>6.992206769876672</width>
			<color>FFff3ac5</color>
		</LineStyle>
	</Style>
	<Style id="branch502_part42_style">
		<LineStyle>
			<width>6.9930726843348205</width>
			<color>FFff3ac5</color>
		</LineStyle>
	</Style>
	<Style id="branch502_part43_style">
		<LineStyle>
			<width>6.993938598792968</width>
			<color>FFff3ac5</color>
		</LineStyle>
	</Style>
	<Style id="branch502_part44_style">
		<LineStyle>
			<width>6.994804513251116</width>
			<color>FFff3ac5</color>
		</LineStyle>
	</Style>
	<Style id="branch502_part45_style">
		<LineStyle>
			<width>6.995670427709263</width>
			<color>FFff3ac5</color>
		</LineStyle>
	</Style>
	<Style id="branch502_part46_style">
		<LineStyle>
			<width>6.99653634216741</width>
			<color>FFff3ac5</color>
		</LineStyle>
	</Style>
	<Style id="branch502_part47_style">
		<LineStyle>
			<width>6.997402256625557</width>
			<color>FFff3ac5</color>
		</LineStyle>
	</Style>
	<Style id="branch502_part48_style">
		<LineStyle>
			<width>6.998268171083705</width>
			<color>FFff3bc4</color>
		</LineStyle>
	</Style>
	<Style id="branch502_part49_style">
		<LineStyle>
			<width>6.9991340855418525</width>
			<color>FFff3bc4</color>
		</LineStyle>
	</Style>
	<Style id="branch502_part50_style">
		<LineStyle>
			<width>7.0</width>
			<color>FFff3bc4</color>
		</LineStyle>
	</Style>
	<Style id="branch504_part1_style">
		<LineStyle>
			<width>6.907669851380042</width>
			<color>FFff2dd2</color>
		</LineStyle>
	</Style>
	<Style id="branch504_part2_style">
		<LineStyle>
			<width>6.909554140127389</width>
			<color>FFff2dd2</color>
		</LineStyle>
	</Style>
	<Style id="branch504_part3_style">
		<LineStyle>
			<width>6.911438428874734</width>
			<color>FFff2dd2</color>
		</LineStyle>
	</Style>
	<Style id="branch504_part4_style">
		<LineStyle>
			<width>6.913322717622081</width>
			<color>FFff2dd2</color>
		</LineStyle>
	</Style>
	<Style id="branch504_part5_style">
		<LineStyle>
			<width>6.915207006369426</width>
			<color>FFff2dd2</color>
		</LineStyle>
	</Style>
	<Style id="branch504_part6_style">
		<LineStyle>
			<width>6.917091295116773</width>
			<color>FFff2dd2</color>
		</LineStyle>
	</Style>
	<Style id="branch504_part7_style">
		<LineStyle>
			<width>6.9189755838641185</width>
			<color>FFff2ed1</color>
		</LineStyle>
	</Style>
	<Style id="branch504_part8_style">
		<LineStyle>
			<width>6.920859872611465</width>
			<color>FFff2ed1</color>
		</LineStyle>
	</Style>
	<Style id="branch504_part9_style">
		<LineStyle>
			<width>6.9227441613588105</width>
			<color>FFff2ed1</color>
		</LineStyle>
	</Style>
	<Style id="branch504_part10_style">
		<LineStyle>
			<width>6.924628450106157</width>
			<color>FFff2ed1</color>
		</LineStyle>
	</Style>
	<Style id="branch504_part11_style">
		<LineStyle>
			<width>6.926512738853503</width>
			<color>FFff2ed1</color>
		</LineStyle>
	</Style>
	<Style id="branch504_part12_style">
		<LineStyle>
			<width>6.928397027600849</width>
			<color>FFff2ed1</color>
		</LineStyle>
	</Style>
	<Style id="branch504_part13_style">
		<LineStyle>
			<width>6.930281316348195</width>
			<color>FFff2ed1</color>
		</LineStyle>
	</Style>
	<Style id="branch504_part14_style">
		<LineStyle>
			<width>6.932165605095541</width>
			<color>FFff2fd0</color>
		</LineStyle>
	</Style>
	<Style id="branch504_part15_style">
		<LineStyle>
			<width>6.934049893842888</width>
			<color>FFff2fd0</color>
		</LineStyle>
	</Style>
	<Style id="branch504_part16_style">
		<LineStyle>
			<width>6.935934182590234</width>
			<color>FFff2fd0</color>
		</LineStyle>
	</Style>
	<Style id="branch504_part17_style">
		<LineStyle>
			<width>6.93781847133758</width>
			<color>FFff2fd0</color>
		</LineStyle>
	</Style>
	<Style id="branch504_part18_style">
		<LineStyle>
			<width>6.939702760084926</width>
			<color>FFff2fd0</color>
		</LineStyle>
	</Style>
	<Style id="branch504_part19_style">
		<LineStyle>
			<width>6.941587048832272</width>
			<color>FFff2fd0</color>
		</LineStyle>
	</Style>
	<Style id="branch504_part20_style">
		<LineStyle>
			<width>6.943471337579618</width>
			<color>FFff2fd0</color>
		</LineStyle>
	</Style>
	<Style id="branch504_part21_style">
		<LineStyle>
			<width>6.945355626326964</width>
			<color>FFff30cf</color>
		</LineStyle>
	</Style>
	<Style id="branch504_part22_style">
		<LineStyle>
			<width>6.94723991507431</width>
			<color>FFff30cf</color>
		</LineStyle>
	</Style>
	<Style id="branch504_part23_style">
		<LineStyle>
			<width>6.949124203821656</width>
			<color>FFff30cf</color>
		</LineStyle>
	</Style>
	<Style id="branch504_part24_style">
		<LineStyle>
			<width>6.951008492569002</width>
			<color>FFff30cf</color>
		</LineStyle>
	</Style>
	<Style id="branch504_part25_style">
		<LineStyle>
			<width>6.952892781316348</width>
			<color>FFff30cf</color>
		</LineStyle>
	</Style>
	<Style id="branch504_part26_style">
		<LineStyle>
			<width>6.9547770700636935</width>
			<color>FFff30cf</color>
		</LineStyle>
	</Style>
	<Style id="branch504_part27_style">
		<LineStyle>
			<width>6.95666135881104</width>
			<color>FFff30cf</color>
		</LineStyle>
	</Style>
	<Style id="branch504_part28_style">
		<LineStyle>
			<width>6.9585456475583864</width>
			<color>FFff31ce</color>
		</LineStyle>
	</Style>
	<Style id="branch504_part29_style">
		<LineStyle>
			<width>6.960429936305733</width>
			<color>FFff31ce</color>
		</LineStyle>
	</Style>
	<Style id="branch504_part30_style">
		<LineStyle>
			<width>6.9623142250530785</width>
			<color>FFff31ce</color>
		</LineStyle>
	</Style>
	<Style id="branch504_part31_style">
		<LineStyle>
			<width>6.964198513800425</width>
			<color>FFff31ce</color>
		</LineStyle>
	</Style>
	<Style id="branch504_part32_style">
		<LineStyle>
			<width>6.966082802547771</width>
			<color>FFff31ce</color>
		</LineStyle>
	</Style>
	<Style id="branch504_part33_style">
		<LineStyle>
			<width>6.967967091295117</width>
			<color>FFff31ce</color>
		</LineStyle>
	</Style>
	<Style id="branch504_part34_style">
		<LineStyle>
			<width>6.969851380042463</width>
			<color>FFff32cd</color>
		</LineStyle>
	</Style>
	<Style id="branch504_part35_style">
		<LineStyle>
			<width>6.971735668789809</width>
			<color>FFff32cd</color>
		</LineStyle>
	</Style>
	<Style id="branch504_part36_style">
		<LineStyle>
			<width>6.973619957537155</width>
			<color>FFff32cd</color>
		</LineStyle>
	</Style>
	<Style id="branch504_part37_style">
		<LineStyle>
			<width>6.975504246284501</width>
			<color>FFff32cd</color>
		</LineStyle>
	</Style>
	<Style id="branch504_part38_style">
		<LineStyle>
			<width>6.977388535031847</width>
			<color>FFff32cd</color>
		</LineStyle>
	</Style>
	<Style id="branch504_part39_style">
		<LineStyle>
			<width>6.979272823779193</width>
			<color>FFff32cd</color>
		</LineStyle>
	</Style>
	<Style id="branch504_part40_style">
		<LineStyle>
			<width>6.981157112526539</width>
			<color>FFff32cd</color>
		</LineStyle>
	</Style>
	<Style id="branch504_part41_style">
		<LineStyle>
			<width>6.983041401273885</width>
			<color>FFff33cc</color>
		</LineStyle>
	</Style>
	<Style id="branch504_part42_style">
		<LineStyle>
			<width>6.984925690021232</width>
			<color>FFff33cc</color>
		</LineStyle>
	</Style>
	<Style id="branch504_part43_style">
		<LineStyle>
			<width>6.986809978768577</width>
			<color>FFff33cc</color>
		</LineStyle>
	</Style>
	<Style id="branch504_part44_style">
		<LineStyle>
			<width>6.988694267515924</width>
			<color>FFff33cc</color>
		</LineStyle>
	</Style>
	<Style id="branch504_part45_style">
		<LineStyle>
			<width>6.990578556263269</width>
			<color>FFff33cc</color>
		</LineStyle>
	</Style>
	<Style id="branch504_part46_style">
		<LineStyle>
			<width>6.992462845010616</width>
			<color>FFff33cc</color>
		</LineStyle>
	</Style>
	<Style id="branch504_part47_style">
		<LineStyle>
			<width>6.994347133757962</width>
			<color>FFff33cc</color>
		</LineStyle>
	</Style>
	<Style id="branch504_part48_style">
		<LineStyle>
			<width>6.996231422505308</width>
			<color>FFff34cb</color>
		</LineStyle>
	</Style>
	<Style id="branch504_part49_style">
		<LineStyle>
[truncated: 2,521,740 more chars]
