# Supplementary material for: Phylodynamics and Dispersal of HRSV Entails Its Permanence in the General Population in between Yearly Outbreaks in Children
Source: PLoS One. 2012 Oct 15;7(10):e41953. doi: 10.1371/journal.pone.0041953 (PMC3471929; doi:10.1371/journal.pone.0041953)
Supplement: Figure S4 — Google Earth ‘movies’ depicting inference results on the movement of HRSV genotypes around the globe. These files can be directly uploaded to the Google Earth software (http://www.google.com/earth/index.html). For a global view of the spread of all HRSV genotypes in time load all movies at once. a)GA2 b)GA5 c)GB3 d) GB3 insert e)SAA1 f)SAB1 g)SAB3 h)GA6 i)GA7 j)GB4 k)SAB2. (ZIP) [file pone.0041953.s004.zip › Figure S4/Figure S4.b) GA5.kml]

<?xml version="1.0" encoding="UTF-8"?>
<kml xmlns="http://earth.google.com/kml/2.2">
<Document>
	<name>GA5_multi_locationsANNtest.tree</name>
	<Style id="branch4_part1_style">
		<LineStyle>
			<width>5.355358328108673</width>
			<color>FFff7a85</color>
		</LineStyle>
	</Style>
	<Style id="branch4_part2_style">
		<LineStyle>
			<width>5.382010879235707</width>
			<color>FFff7b84</color>
		</LineStyle>
	</Style>
	<Style id="branch4_part3_style">
		<LineStyle>
			<width>5.408663430362741</width>
			<color>FFff7c83</color>
		</LineStyle>
	</Style>
	<Style id="branch4_part4_style">
		<LineStyle>
			<width>5.435315981489775</width>
			<color>FFff7c83</color>
		</LineStyle>
	</Style>
	<Style id="branch4_part5_style">
		<LineStyle>
			<width>5.461968532616808</width>
			<color>FFff7d82</color>
		</LineStyle>
	</Style>
	<Style id="branch4_part6_style">
		<LineStyle>
			<width>5.488621083743842</width>
			<color>FFff7e81</color>
		</LineStyle>
	</Style>
	<Style id="branch4_part7_style">
		<LineStyle>
			<width>5.515273634870876</width>
			<color>FFff7f80</color>
		</LineStyle>
	</Style>
	<Style id="branch4_part8_style">
		<LineStyle>
			<width>5.5419261859979105</width>
			<color>FFff807f</color>
		</LineStyle>
	</Style>
	<Style id="branch4_part9_style">
		<LineStyle>
			<width>5.568578737124944</width>
			<color>FFff807f</color>
		</LineStyle>
	</Style>
	<Style id="branch4_part10_style">
		<LineStyle>
			<width>5.595231288251979</width>
			<color>FFff817e</color>
		</LineStyle>
	</Style>
	<Style id="branch4_part11_style">
		<LineStyle>
			<width>5.621883839379012</width>
			<color>FFff827d</color>
		</LineStyle>
	</Style>
	<Style id="branch4_part12_style">
		<LineStyle>
			<width>5.648536390506045</width>
			<color>FFff837c</color>
		</LineStyle>
	</Style>
	<Style id="branch4_part13_style">
		<LineStyle>
			<width>5.675188941633079</width>
			<color>FFff837c</color>
		</LineStyle>
	</Style>
	<Style id="branch4_part14_style">
		<LineStyle>
			<width>5.7018414927601135</width>
			<color>FFff847b</color>
		</LineStyle>
	</Style>
	<Style id="branch4_part15_style">
		<LineStyle>
			<width>5.728494043887148</width>
			<color>FFff857a</color>
		</LineStyle>
	</Style>
	<Style id="branch4_part16_style">
		<LineStyle>
			<width>5.755146595014182</width>
			<color>FFff8679</color>
		</LineStyle>
	</Style>
	<Style id="branch4_part17_style">
		<LineStyle>
			<width>5.781799146141216</width>
			<color>FFff8778</color>
		</LineStyle>
	</Style>
	<Style id="branch4_part18_style">
		<LineStyle>
			<width>5.808451697268249</width>
			<color>FFff8778</color>
		</LineStyle>
	</Style>
	<Style id="branch4_part19_style">
		<LineStyle>
			<width>5.835104248395282</width>
			<color>FFff8877</color>
		</LineStyle>
	</Style>
	<Style id="branch4_part20_style">
		<LineStyle>
			<width>5.8617567995223165</width>
			<color>FFff8976</color>
		</LineStyle>
	</Style>
	<Style id="branch4_part21_style">
		<LineStyle>
			<width>5.888409350649351</width>
			<color>FFff8a75</color>
		</LineStyle>
	</Style>
	<Style id="branch4_part22_style">
		<LineStyle>
			<width>5.915061901776385</width>
			<color>FFff8b74</color>
		</LineStyle>
	</Style>
	<Style id="branch4_part23_style">
		<LineStyle>
			<width>5.941714452903419</width>
			<color>FFff8b74</color>
		</LineStyle>
	</Style>
	<Style id="branch4_part24_style">
		<LineStyle>
			<width>5.968367004030453</width>
			<color>FFff8c73</color>
		</LineStyle>
	</Style>
	<Style id="branch4_part25_style">
		<LineStyle>
			<width>5.995019555157486</width>
			<color>FFff8d72</color>
		</LineStyle>
	</Style>
	<Style id="branch4_part26_style">
		<LineStyle>
			<width>6.02167210628452</width>
			<color>FFff8e71</color>
		</LineStyle>
	</Style>
	<Style id="branch4_part27_style">
		<LineStyle>
			<width>6.048324657411554</width>
			<color>FFff8e71</color>
		</LineStyle>
	</Style>
	<Style id="branch4_part28_style">
		<LineStyle>
			<width>6.074977208538588</width>
			<color>FFff8f70</color>
		</LineStyle>
	</Style>
	<Style id="branch4_part29_style">
		<LineStyle>
			<width>6.101629759665622</width>
			<color>FFff906f</color>
		</LineStyle>
	</Style>
	<Style id="branch4_part30_style">
		<LineStyle>
			<width>6.128282310792656</width>
			<color>FFff916e</color>
		</LineStyle>
	</Style>
	<Style id="branch4_part31_style">
		<LineStyle>
			<width>6.154934861919689</width>
			<color>FFff926d</color>
		</LineStyle>
	</Style>
	<Style id="branch4_part32_style">
		<LineStyle>
			<width>6.181587413046723</width>
			<color>FFff926d</color>
		</LineStyle>
	</Style>
	<Style id="branch4_part33_style">
		<LineStyle>
			<width>6.208239964173758</width>
			<color>FFff936c</color>
		</LineStyle>
	</Style>
	<Style id="branch4_part34_style">
		<LineStyle>
			<width>6.234892515300791</width>
			<color>FFff946b</color>
		</LineStyle>
	</Style>
	<Style id="branch4_part35_style">
		<LineStyle>
			<width>6.261545066427825</width>
			<color>FFff956a</color>
		</LineStyle>
	</Style>
	<Style id="branch4_part36_style">
		<LineStyle>
			<width>6.288197617554859</width>
			<color>FFff9669</color>
		</LineStyle>
	</Style>
	<Style id="branch4_part37_style">
		<LineStyle>
			<width>6.314850168681893</width>
			<color>FFff9669</color>
		</LineStyle>
	</Style>
	<Style id="branch4_part38_style">
		<LineStyle>
			<width>6.341502719808926</width>
			<color>FFff9768</color>
		</LineStyle>
	</Style>
	<Style id="branch4_part39_style">
		<LineStyle>
			<width>6.368155270935961</width>
			<color>FFff9867</color>
		</LineStyle>
	</Style>
	<Style id="branch4_part40_style">
		<LineStyle>
			<width>6.394807822062995</width>
			<color>FFff9966</color>
		</LineStyle>
	</Style>
	<Style id="branch4_part41_style">
		<LineStyle>
			<width>6.421460373190028</width>
			<color>FFff9966</color>
		</LineStyle>
	</Style>
	<Style id="branch4_part42_style">
		<LineStyle>
			<width>6.448112924317062</width>
			<color>FFff9a65</color>
		</LineStyle>
	</Style>
	<Style id="branch4_part43_style">
		<LineStyle>
			<width>6.474765475444096</width>
			<color>FFff9b64</color>
		</LineStyle>
	</Style>
	<Style id="branch4_part44_style">
		<LineStyle>
			<width>6.50141802657113</width>
			<color>FFff9c63</color>
		</LineStyle>
	</Style>
	<Style id="branch4_part45_style">
		<LineStyle>
			<width>6.528070577698164</width>
			<color>FFff9d62</color>
		</LineStyle>
	</Style>
	<Style id="branch4_part46_style">
		<LineStyle>
			<width>6.554723128825198</width>
			<color>FFff9d62</color>
		</LineStyle>
	</Style>
	<Style id="branch4_part47_style">
		<LineStyle>
			<width>6.581375679952232</width>
			<color>FFff9e61</color>
		</LineStyle>
	</Style>
	<Style id="branch4_part48_style">
		<LineStyle>
			<width>6.608028231079265</width>
			<color>FFff9f60</color>
		</LineStyle>
	</Style>
	<Style id="branch4_part49_style">
		<LineStyle>
			<width>6.634680782206299</width>
			<color>FFffa05f</color>
		</LineStyle>
	</Style>
	<Style id="branch4_part50_style">
		<LineStyle>
			<width>6.661333333333333</width>
			<color>FFffa05f</color>
		</LineStyle>
	</Style>
	<Style id="branch5_part1_style">
		<LineStyle>
			<width>4.284263358567522</width>
			<color>FFffa15e</color>
		</LineStyle>
	</Style>
	<Style id="branch5_part2_style">
		<LineStyle>
			<width>4.305578509963728</width>
			<color>FFffa15e</color>
		</LineStyle>
	</Style>
	<Style id="branch5_part3_style">
		<LineStyle>
			<width>4.326893661359934</width>
			<color>FFffa25d</color>
		</LineStyle>
	</Style>
	<Style id="branch5_part4_style">
		<LineStyle>
			<width>4.348208812756141</width>
			<color>FFffa25d</color>
		</LineStyle>
	</Style>
	<Style id="branch5_part5_style">
		<LineStyle>
			<width>4.369523964152347</width>
			<color>FFffa25d</color>
		</LineStyle>
	</Style>
	<Style id="branch5_part6_style">
		<LineStyle>
			<width>4.3908391155485536</width>
			<color>FFffa35c</color>
		</LineStyle>
	</Style>
	<Style id="branch5_part7_style">
		<LineStyle>
			<width>4.412154266944761</width>
			<color>FFffa35c</color>
		</LineStyle>
	</Style>
	<Style id="branch5_part8_style">
		<LineStyle>
			<width>4.433469418340967</width>
			<color>FFffa45b</color>
		</LineStyle>
	</Style>
	<Style id="branch5_part9_style">
		<LineStyle>
			<width>4.454784569737173</width>
			<color>FFffa45b</color>
		</LineStyle>
	</Style>
	<Style id="branch5_part10_style">
		<LineStyle>
			<width>4.47609972113338</width>
			<color>FFffa45b</color>
		</LineStyle>
	</Style>
	<Style id="branch5_part11_style">
		<LineStyle>
			<width>4.4974148725295855</width>
			<color>FFffa55a</color>
		</LineStyle>
	</Style>
	<Style id="branch5_part12_style">
		<LineStyle>
			<width>4.518730023925793</width>
			<color>FFffa55a</color>
		</LineStyle>
	</Style>
	<Style id="branch5_part13_style">
		<LineStyle>
			<width>4.540045175321999</width>
			<color>FFffa55a</color>
		</LineStyle>
	</Style>
	<Style id="branch5_part14_style">
		<LineStyle>
			<width>4.561360326718205</width>
			<color>FFffa659</color>
		</LineStyle>
	</Style>
	<Style id="branch5_part15_style">
		<LineStyle>
			<width>4.582675478114412</width>
			<color>FFffa659</color>
		</LineStyle>
	</Style>
	<Style id="branch5_part16_style">
		<LineStyle>
			<width>4.603990629510618</width>
			<color>FFffa758</color>
		</LineStyle>
	</Style>
	<Style id="branch5_part17_style">
		<LineStyle>
			<width>4.6253057809068245</width>
			<color>FFffa758</color>
		</LineStyle>
	</Style>
	<Style id="branch5_part18_style">
		<LineStyle>
			<width>4.646620932303032</width>
			<color>FFffa758</color>
		</LineStyle>
	</Style>
	<Style id="branch5_part19_style">
		<LineStyle>
			<width>4.667936083699239</width>
			<color>FFffa857</color>
		</LineStyle>
	</Style>
	<Style id="branch5_part20_style">
		<LineStyle>
			<width>4.689251235095444</width>
			<color>FFffa857</color>
		</LineStyle>
	</Style>
	<Style id="branch5_part21_style">
		<LineStyle>
			<width>4.710566386491651</width>
			<color>FFffa857</color>
		</LineStyle>
	</Style>
	<Style id="branch5_part22_style">
		<LineStyle>
			<width>4.731881537887857</width>
			<color>FFffa956</color>
		</LineStyle>
	</Style>
	<Style id="branch5_part23_style">
		<LineStyle>
			<width>4.7531966892840645</width>
			<color>FFffa956</color>
		</LineStyle>
	</Style>
	<Style id="branch5_part24_style">
		<LineStyle>
			<width>4.774511840680271</width>
			<color>FFffaa55</color>
		</LineStyle>
	</Style>
	<Style id="branch5_part25_style">
		<LineStyle>
			<width>4.795826992076477</width>
			<color>FFffaa55</color>
		</LineStyle>
	</Style>
	<Style id="branch5_part26_style">
		<LineStyle>
			<width>4.817142143472683</width>
			<color>FFffaa55</color>
		</LineStyle>
	</Style>
	<Style id="branch5_part27_style">
		<LineStyle>
			<width>4.83845729486889</width>
			<color>FFffab54</color>
		</LineStyle>
	</Style>
	<Style id="branch5_part28_style">
		<LineStyle>
			<width>4.859772446265096</width>
			<color>FFffab54</color>
		</LineStyle>
	</Style>
	<Style id="branch5_part29_style">
		<LineStyle>
			<width>4.881087597661303</width>
			<color>FFffab54</color>
		</LineStyle>
	</Style>
	<Style id="branch5_part30_style">
		<LineStyle>
			<width>4.90240274905751</width>
			<color>FFffac53</color>
		</LineStyle>
	</Style>
	<Style id="branch5_part31_style">
		<LineStyle>
			<width>4.923717900453716</width>
			<color>FFffac53</color>
		</LineStyle>
	</Style>
	<Style id="branch5_part32_style">
		<LineStyle>
			<width>4.945033051849922</width>
			<color>FFffad52</color>
		</LineStyle>
	</Style>
	<Style id="branch5_part33_style">
		<LineStyle>
			<width>4.966348203246128</width>
			<color>FFffad52</color>
		</LineStyle>
	</Style>
	<Style id="branch5_part34_style">
		<LineStyle>
			<width>4.9876633546423355</width>
			<color>FFffad52</color>
		</LineStyle>
	</Style>
	<Style id="branch5_part35_style">
		<LineStyle>
			<width>5.008978506038542</width>
			<color>FFffae51</color>
		</LineStyle>
	</Style>
	<Style id="branch5_part36_style">
		<LineStyle>
			<width>5.030293657434749</width>
			<color>FFffae51</color>
		</LineStyle>
	</Style>
	<Style id="branch5_part37_style">
		<LineStyle>
			<width>5.051608808830954</width>
			<color>FFffaf50</color>
		</LineStyle>
	</Style>
	<Style id="branch5_part38_style">
		<LineStyle>
			<width>5.072923960227161</width>
			<color>FFffaf50</color>
		</LineStyle>
	</Style>
	<Style id="branch5_part39_style">
		<LineStyle>
			<width>5.094239111623368</width>
			<color>FFffaf50</color>
		</LineStyle>
	</Style>
	<Style id="branch5_part40_style">
		<LineStyle>
			<width>5.1155542630195745</width>
			<color>FFffb04f</color>
		</LineStyle>
	</Style>
	<Style id="branch5_part41_style">
		<LineStyle>
			<width>5.136869414415781</width>
			<color>FFffb04f</color>
		</LineStyle>
	</Style>
	<Style id="branch5_part42_style">
		<LineStyle>
			<width>5.158184565811988</width>
			<color>FFffb04f</color>
		</LineStyle>
	</Style>
	<Style id="branch5_part43_style">
		<LineStyle>
			<width>5.179499717208194</width>
			<color>FFffb14e</color>
		</LineStyle>
	</Style>
	<Style id="branch5_part44_style">
		<LineStyle>
			<width>5.2008148686044</width>
			<color>FFffb14e</color>
		</LineStyle>
	</Style>
	<Style id="branch5_part45_style">
		<LineStyle>
			<width>5.222130020000606</width>
			<color>FFffb24d</color>
		</LineStyle>
	</Style>
	<Style id="branch5_part46_style">
		<LineStyle>
			<width>5.243445171396813</width>
			<color>FFffb24d</color>
		</LineStyle>
	</Style>
	<Style id="branch5_part47_style">
		<LineStyle>
			<width>5.26476032279302</width>
			<color>FFffb24d</color>
		</LineStyle>
	</Style>
	<Style id="branch5_part48_style">
		<LineStyle>
			<width>5.286075474189226</width>
			<color>FFffb34c</color>
		</LineStyle>
	</Style>
	<Style id="branch5_part49_style">
		<LineStyle>
			<width>5.307390625585432</width>
			<color>FFffb34c</color>
		</LineStyle>
	</Style>
	<Style id="branch5_part50_style">
		<LineStyle>
			<width>5.328705776981639</width>
			<color>FFffb34c</color>
		</LineStyle>
	</Style>
	<Style id="branch6_part1_style">
		<LineStyle>
			<width>4.2013476920746164</width>
			<color>FFffb44b</color>
		</LineStyle>
	</Style>
	<Style id="branch6_part2_style">
		<LineStyle>
			<width>4.202604845443937</width>
			<color>FFffb44b</color>
		</LineStyle>
	</Style>
	<Style id="branch6_part3_style">
		<LineStyle>
			<width>4.203861998813258</width>
			<color>FFffb44b</color>
		</LineStyle>
	</Style>
	<Style id="branch6_part4_style">
		<LineStyle>
			<width>4.2051191521825775</width>
			<color>FFffb44b</color>
		</LineStyle>
	</Style>
	<Style id="branch6_part5_style">
		<LineStyle>
			<width>4.206376305551899</width>
			<color>FFffb44b</color>
		</LineStyle>
	</Style>
	<Style id="branch6_part6_style">
		<LineStyle>
			<width>4.207633458921219</width>
			<color>FFffb44b</color>
		</LineStyle>
	</Style>
	<Style id="branch6_part7_style">
		<LineStyle>
			<width>4.2088906122905385</width>
			<color>FFffb44b</color>
		</LineStyle>
	</Style>
	<Style id="branch6_part8_style">
		<LineStyle>
			<width>4.21014776565986</width>
			<color>FFffb44b</color>
		</LineStyle>
	</Style>
	<Style id="branch6_part9_style">
		<LineStyle>
			<width>4.21140491902918</width>
			<color>FFffb44b</color>
		</LineStyle>
	</Style>
	<Style id="branch6_part10_style">
		<LineStyle>
			<width>4.2126620723985</width>
			<color>FFffb44b</color>
		</LineStyle>
	</Style>
	<Style id="branch6_part11_style">
		<LineStyle>
			<width>4.213919225767821</width>
			<color>FFffb44b</color>
		</LineStyle>
	</Style>
	<Style id="branch6_part12_style">
		<LineStyle>
			<width>4.215176379137141</width>
			<color>FFffb44b</color>
		</LineStyle>
	</Style>
	<Style id="branch6_part13_style">
		<LineStyle>
			<width>4.2164335325064615</width>
			<color>FFffb44b</color>
		</LineStyle>
	</Style>
	<Style id="branch6_part14_style">
		<LineStyle>
			<width>4.217690685875782</width>
			<color>FFffb44b</color>
		</LineStyle>
	</Style>
	<Style id="branch6_part15_style">
		<LineStyle>
			<width>4.218947839245102</width>
			<color>FFffb44b</color>
		</LineStyle>
	</Style>
	<Style id="branch6_part16_style">
		<LineStyle>
			<width>4.2202049926144225</width>
			<color>FFffb44b</color>
		</LineStyle>
	</Style>
	<Style id="branch6_part17_style">
		<LineStyle>
			<width>4.221462145983743</width>
			<color>FFffb44b</color>
		</LineStyle>
	</Style>
	<Style id="branch6_part18_style">
		<LineStyle>
			<width>4.222719299353063</width>
			<color>FFffb44b</color>
		</LineStyle>
	</Style>
	<Style id="branch6_part19_style">
		<LineStyle>
			<width>4.2239764527223835</width>
			<color>FFffb54a</color>
		</LineStyle>
	</Style>
	<Style id="branch6_part20_style">
		<LineStyle>
			<width>4.225233606091704</width>
			<color>FFffb54a</color>
		</LineStyle>
	</Style>
	<Style id="branch6_part21_style">
		<LineStyle>
			<width>4.226490759461024</width>
			<color>FFffb54a</color>
		</LineStyle>
	</Style>
	<Style id="branch6_part22_style">
		<LineStyle>
			<width>4.227747912830345</width>
			<color>FFffb54a</color>
		</LineStyle>
	</Style>
	<Style id="branch6_part23_style">
		<LineStyle>
			<width>4.229005066199665</width>
			<color>FFffb54a</color>
		</LineStyle>
	</Style>
	<Style id="branch6_part24_style">
		<LineStyle>
			<width>4.230262219568985</width>
			<color>FFffb54a</color>
		</LineStyle>
	</Style>
	<Style id="branch6_part25_style">
		<LineStyle>
			<width>4.231519372938306</width>
			<color>FFffb54a</color>
		</LineStyle>
	</Style>
	<Style id="branch6_part26_style">
		<LineStyle>
			<width>4.232776526307626</width>
			<color>FFffb54a</color>
		</LineStyle>
	</Style>
	<Style id="branch6_part27_style">
		<LineStyle>
			<width>4.234033679676946</width>
			<color>FFffb54a</color>
		</LineStyle>
	</Style>
	<Style id="branch6_part28_style">
		<LineStyle>
			<width>4.235290833046267</width>
			<color>FFffb54a</color>
		</LineStyle>
	</Style>
	<Style id="branch6_part29_style">
		<LineStyle>
			<width>4.236547986415587</width>
			<color>FFffb54a</color>
		</LineStyle>
	</Style>
	<Style id="branch6_part30_style">
		<LineStyle>
			<width>4.237805139784907</width>
			<color>FFffb54a</color>
		</LineStyle>
	</Style>
	<Style id="branch6_part31_style">
		<LineStyle>
			<width>4.239062293154228</width>
			<color>FFffb54a</color>
		</LineStyle>
	</Style>
	<Style id="branch6_part32_style">
		<LineStyle>
			<width>4.240319446523548</width>
			<color>FFffb54a</color>
		</LineStyle>
	</Style>
	<Style id="branch6_part33_style">
		<LineStyle>
			<width>4.241576599892868</width>
			<color>FFffb54a</color>
		</LineStyle>
	</Style>
	<Style id="branch6_part34_style">
		<LineStyle>
			<width>4.242833753262189</width>
			<color>FFffb54a</color>
		</LineStyle>
	</Style>
	<Style id="branch6_part35_style">
		<LineStyle>
			<width>4.244090906631509</width>
			<color>FFffb54a</color>
		</LineStyle>
	</Style>
	<Style id="branch6_part36_style">
		<LineStyle>
			<width>4.245348060000829</width>
			<color>FFffb54a</color>
		</LineStyle>
	</Style>
	<Style id="branch6_part37_style">
		<LineStyle>
			<width>4.246605213370151</width>
			<color>FFffb649</color>
		</LineStyle>
	</Style>
	<Style id="branch6_part38_style">
		<LineStyle>
			<width>4.24786236673947</width>
			<color>FFffb649</color>
		</LineStyle>
	</Style>
	<Style id="branch6_part39_style">
		<LineStyle>
			<width>4.24911952010879</width>
			<color>FFffb649</color>
		</LineStyle>
	</Style>
	<Style id="branch6_part40_style">
		<LineStyle>
			<width>4.250376673478112</width>
			<color>FFffb649</color>
		</LineStyle>
	</Style>
	<Style id="branch6_part41_style">
		<LineStyle>
			<width>4.251633826847431</width>
			<color>FFffb649</color>
		</LineStyle>
	</Style>
	<Style id="branch6_part42_style">
		<LineStyle>
			<width>4.252890980216752</width>
			<color>FFffb649</color>
		</LineStyle>
	</Style>
	<Style id="branch6_part43_style">
		<LineStyle>
			<width>4.254148133586073</width>
			<color>FFffb649</color>
		</LineStyle>
	</Style>
	<Style id="branch6_part44_style">
		<LineStyle>
			<width>4.255405286955392</width>
			<color>FFffb649</color>
		</LineStyle>
	</Style>
	<Style id="branch6_part45_style">
		<LineStyle>
			<width>4.256662440324713</width>
			<color>FFffb649</color>
		</LineStyle>
	</Style>
	<Style id="branch6_part46_style">
		<LineStyle>
			<width>4.257919593694034</width>
			<color>FFffb649</color>
		</LineStyle>
	</Style>
	<Style id="branch6_part47_style">
		<LineStyle>
			<width>4.2591767470633535</width>
			<color>FFffb649</color>
		</LineStyle>
	</Style>
	<Style id="branch6_part48_style">
		<LineStyle>
			<width>4.260433900432674</width>
			<color>FFffb649</color>
		</LineStyle>
	</Style>
	<Style id="branch6_part49_style">
		<LineStyle>
			<width>4.261691053801995</width>
			<color>FFffb649</color>
		</LineStyle>
	</Style>
	<Style id="branch6_part50_style">
		<LineStyle>
			<width>4.2629482071713145</width>
			<color>FFffb649</color>
		</LineStyle>
	</Style>
	<Style id="branch26_part1_style">
		<LineStyle>
			<width>6.996153846153846</width>
			<color>FFff7e81</color>
		</LineStyle>
	</Style>
	<Style id="branch26_part2_style">
		<LineStyle>
			<width>6.992307692307692</width>
			<color>FFff7f80</color>
		</LineStyle>
	</Style>
	<Style id="branch26_part3_style">
		<LineStyle>
			<width>6.9884615384615385</width>
			<color>FFff7f80</color>
		</LineStyle>
	</Style>
	<Style id="branch26_part4_style">
		<LineStyle>
			<width>6.984615384615385</width>
			<color>FFff7f80</color>
		</LineStyle>
	</Style>
	<Style id="branch26_part5_style">
		<LineStyle>
			<width>6.980769230769231</width>
			<color>FFff7f80</color>
		</LineStyle>
	</Style>
	<Style id="branch26_part6_style">
		<LineStyle>
			<width>6.976923076923077</width>
			<color>FFff807f</color>
		</LineStyle>
	</Style>
	<Style id="branch26_part7_style">
		<LineStyle>
			<width>6.973076923076923</width>
			<color>FFff807f</color>
		</LineStyle>
	</Style>
	<Style id="branch26_part8_style">
		<LineStyle>
			<width>6.969230769230769</width>
			<color>FFff807f</color>
		</LineStyle>
	</Style>
	<Style id="branch26_part9_style">
		<LineStyle>
			<width>6.9653846153846155</width>
			<color>FFff807f</color>
		</LineStyle>
	</Style>
	<Style id="branch26_part10_style">
		<LineStyle>
			<width>6.961538461538462</width>
			<color>FFff807f</color>
		</LineStyle>
	</Style>
	<Style id="branch26_part11_style">
		<LineStyle>
			<width>6.957692307692308</width>
			<color>FFff817e</color>
		</LineStyle>
	</Style>
	<Style id="branch26_part12_style">
		<LineStyle>
			<width>6.953846153846154</width>
			<color>FFff817e</color>
		</LineStyle>
	</Style>
	<Style id="branch26_part13_style">
		<LineStyle>
			<width>6.95</width>
			<color>FFff817e</color>
		</LineStyle>
	</Style>
	<Style id="branch26_part14_style">
		<LineStyle>
			<width>6.946153846153846</width>
			<color>FFff817e</color>
		</LineStyle>
	</Style>
	<Style id="branch26_part15_style">
		<LineStyle>
			<width>6.9423076923076925</width>
			<color>FFff827d</color>
		</LineStyle>
	</Style>
	<Style id="branch26_part16_style">
		<LineStyle>
			<width>6.938461538461539</width>
			<color>FFff827d</color>
		</LineStyle>
	</Style>
	<Style id="branch26_part17_style">
		<LineStyle>
			<width>6.934615384615385</width>
			<color>FFff827d</color>
		</LineStyle>
	</Style>
	<Style id="branch26_part18_style">
		<LineStyle>
			<width>6.930769230769231</width>
			<color>FFff827d</color>
		</LineStyle>
	</Style>
	<Style id="branch26_part19_style">
		<LineStyle>
			<width>6.926923076923077</width>
			<color>FFff837c</color>
		</LineStyle>
	</Style>
	<Style id="branch26_part20_style">
		<LineStyle>
			<width>6.923076923076923</width>
			<color>FFff837c</color>
		</LineStyle>
	</Style>
	<Style id="branch26_part21_style">
		<LineStyle>
			<width>6.919230769230769</width>
			<color>FFff837c</color>
		</LineStyle>
	</Style>
	<Style id="branch26_part22_style">
		<LineStyle>
			<width>6.915384615384616</width>
			<color>FFff837c</color>
		</LineStyle>
	</Style>
	<Style id="branch26_part23_style">
		<LineStyle>
			<width>6.911538461538462</width>
			<color>FFff847b</color>
		</LineStyle>
	</Style>
	<Style id="branch26_part24_style">
		<LineStyle>
			<width>6.907692307692308</width>
			<color>FFff847b</color>
		</LineStyle>
	</Style>
	<Style id="branch26_part25_style">
		<LineStyle>
			<width>6.903846153846154</width>
			<color>FFff847b</color>
		</LineStyle>
	</Style>
	<Style id="branch26_part26_style">
		<LineStyle>
			<width>6.9</width>
			<color>FFff847b</color>
		</LineStyle>
	</Style>
	<Style id="branch26_part27_style">
		<LineStyle>
			<width>6.8961538461538465</width>
			<color>FFff857a</color>
		</LineStyle>
	</Style>
	<Style id="branch26_part28_style">
		<LineStyle>
			<width>6.892307692307693</width>
			<color>FFff857a</color>
		</LineStyle>
	</Style>
	<Style id="branch26_part29_style">
		<LineStyle>
			<width>6.888461538461539</width>
			<color>FFff857a</color>
		</LineStyle>
	</Style>
	<Style id="branch26_part30_style">
		<LineStyle>
			<width>6.884615384615384</width>
			<color>FFff857a</color>
		</LineStyle>
	</Style>
	<Style id="branch26_part31_style">
		<LineStyle>
			<width>6.88076923076923</width>
			<color>FFff8679</color>
		</LineStyle>
	</Style>
	<Style id="branch26_part32_style">
		<LineStyle>
			<width>6.876923076923077</width>
			<color>FFff8679</color>
		</LineStyle>
	</Style>
	<Style id="branch26_part33_style">
		<LineStyle>
			<width>6.8730769230769235</width>
			<color>FFff8679</color>
		</LineStyle>
	</Style>
	<Style id="branch26_part34_style">
		<LineStyle>
			<width>6.86923076923077</width>
			<color>FFff8679</color>
		</LineStyle>
	</Style>
	<Style id="branch26_part35_style">
		<LineStyle>
			<width>6.865384615384615</width>
			<color>FFff8778</color>
		</LineStyle>
	</Style>
	<Style id="branch26_part36_style">
		<LineStyle>
			<width>6.861538461538462</width>
			<color>FFff8778</color>
		</LineStyle>
	</Style>
	<Style id="branch26_part37_style">
		<LineStyle>
			<width>6.857692307692308</width>
			<color>FFff8778</color>
		</LineStyle>
	</Style>
	<Style id="branch26_part38_style">
		<LineStyle>
			<width>6.853846153846154</width>
			<color>FFff8778</color>
		</LineStyle>
	</Style>
	<Style id="branch26_part39_style">
		<LineStyle>
			<width>6.85</width>
			<color>FFff8877</color>
		</LineStyle>
	</Style>
	<Style id="branch26_part40_style">
		<LineStyle>
			<width>6.846153846153846</width>
			<color>FFff8877</color>
		</LineStyle>
	</Style>
	<Style id="branch26_part41_style">
		<LineStyle>
			<width>6.842307692307692</width>
			<color>FFff8877</color>
		</LineStyle>
	</Style>
	<Style id="branch26_part42_style">
		<LineStyle>
			<width>6.838461538461539</width>
			<color>FFff8877</color>
		</LineStyle>
	</Style>
	<Style id="branch26_part43_style">
		<LineStyle>
			<width>6.834615384615385</width>
			<color>FFff8976</color>
		</LineStyle>
	</Style>
	<Style id="branch26_part44_style">
		<LineStyle>
			<width>6.8307692307692305</width>
			<color>FFff8976</color>
		</LineStyle>
	</Style>
	<Style id="branch26_part45_style">
		<LineStyle>
			<width>6.826923076923077</width>
			<color>FFff8976</color>
		</LineStyle>
	</Style>
	<Style id="branch26_part46_style">
		<LineStyle>
			<width>6.823076923076924</width>
			<color>FFff8976</color>
		</LineStyle>
	</Style>
	<Style id="branch26_part47_style">
		<LineStyle>
			<width>6.81923076923077</width>
			<color>FFff8a75</color>
		</LineStyle>
	</Style>
	<Style id="branch26_part48_style">
		<LineStyle>
			<width>6.815384615384615</width>
			<color>FFff8a75</color>
		</LineStyle>
	</Style>
	<Style id="branch26_part49_style">
		<LineStyle>
			<width>6.811538461538461</width>
			<color>FFff8a75</color>
		</LineStyle>
	</Style>
	<Style id="branch26_part50_style">
		<LineStyle>
			<width>6.8076923076923075</width>
			<color>FFff8a75</color>
		</LineStyle>
	</Style>
	<Style id="branch29_part1_style">
		<LineStyle>
			<width>6.98125</width>
			<color>FFff6c93</color>
		</LineStyle>
	</Style>
	<Style id="branch29_part2_style">
		<LineStyle>
			<width>6.9625</width>
			<color>FFff6d92</color>
		</LineStyle>
	</Style>
	<Style id="branch29_part3_style">
		<LineStyle>
			<width>6.94375</width>
			<color>FFff6d92</color>
		</LineStyle>
	</Style>
	<Style id="branch29_part4_style">
		<LineStyle>
			<width>6.925</width>
			<color>FFff6d92</color>
		</LineStyle>
	</Style>
	<Style id="branch29_part5_style">
		<LineStyle>
			<width>6.90625</width>
			<color>FFff6d92</color>
		</LineStyle>
	</Style>
	<Style id="branch29_part6_style">
		<LineStyle>
			<width>6.8875</width>
			<color>FFff6d92</color>
		</LineStyle>
	</Style>
	<Style id="branch29_part7_style">
		<LineStyle>
			<width>6.86875</width>
			<color>FFff6d92</color>
		</LineStyle>
	</Style>
	<Style id="branch29_part8_style">
		<LineStyle>
			<width>6.85</width>
			<color>FFff6e91</color>
		</LineStyle>
	</Style>
	<Style id="branch29_part9_style">
		<LineStyle>
			<width>6.831250000000001</width>
			<color>FFff6e91</color>
		</LineStyle>
	</Style>
	<Style id="branch29_part10_style">
		<LineStyle>
			<width>6.8125</width>
			<color>FFff6e91</color>
		</LineStyle>
	</Style>
	<Style id="branch29_part11_style">
		<LineStyle>
			<width>6.79375</width>
			<color>FFff6e91</color>
		</LineStyle>
	</Style>
	<Style id="branch29_part12_style">
		<LineStyle>
			<width>6.7749999999999995</width>
			<color>FFff6e91</color>
		</LineStyle>
	</Style>
	<Style id="branch29_part13_style">
		<LineStyle>
			<width>6.7562500000000005</width>
			<color>FFff6f90</color>
		</LineStyle>
	</Style>
	<Style id="branch29_part14_style">
		<LineStyle>
			<width>6.7375</width>
			<color>FFff6f90</color>
		</LineStyle>
	</Style>
	<Style id="branch29_part15_style">
		<LineStyle>
			<width>6.71875</width>
			<color>FFff6f90</color>
		</LineStyle>
	</Style>
	<Style id="branch29_part16_style">
		<LineStyle>
			<width>6.699999999999999</width>
			<color>FFff6f90</color>
		</LineStyle>
	</Style>
	<Style id="branch29_part17_style">
		<LineStyle>
			<width>6.68125</width>
			<color>FFff6f90</color>
		</LineStyle>
	</Style>
	<Style id="branch29_part18_style">
		<LineStyle>
			<width>6.6625</width>
			<color>FFff708f</color>
		</LineStyle>
	</Style>
	<Style id="branch29_part19_style">
		<LineStyle>
			<width>6.64375</width>
			<color>FFff708f</color>
		</LineStyle>
	</Style>
	<Style id="branch29_part20_style">
		<LineStyle>
			<width>6.625</width>
			<color>FFff708f</color>
		</LineStyle>
	</Style>
	<Style id="branch29_part21_style">
		<LineStyle>
			<width>6.60625</width>
			<color>FFff708f</color>
		</LineStyle>
	</Style>
	<Style id="branch29_part22_style">
		<LineStyle>
			<width>6.5875</width>
			<color>FFff708f</color>
		</LineStyle>
	</Style>
	<Style id="branch29_part23_style">
		<LineStyle>
			<width>6.5687500000000005</width>
			<color>FFff708f</color>
		</LineStyle>
	</Style>
	<Style id="branch29_part24_style">
		<LineStyle>
			<width>6.55</width>
			<color>FFff718e</color>
		</LineStyle>
	</Style>
	<Style id="branch29_part25_style">
		<LineStyle>
			<width>6.53125</width>
			<color>FFff718e</color>
		</LineStyle>
	</Style>
	<Style id="branch29_part26_style">
		<LineStyle>
			<width>6.5125</width>
			<color>FFff718e</color>
		</LineStyle>
	</Style>
	<Style id="branch29_part27_style">
		<LineStyle>
			<width>6.49375</width>
			<color>FFff718e</color>
		</LineStyle>
	</Style>
	<Style id="branch29_part28_style">
		<LineStyle>
			<width>6.475</width>
			<color>FFff718e</color>
		</LineStyle>
	</Style>
	<Style id="branch29_part29_style">
		<LineStyle>
			<width>6.45625</width>
			<color>FFff728d</color>
		</LineStyle>
	</Style>
	<Style id="branch29_part30_style">
		<LineStyle>
			<width>6.4375</width>
			<color>FFff728d</color>
		</LineStyle>
	</Style>
	<Style id="branch29_part31_style">
		<LineStyle>
			<width>6.41875</width>
			<color>FFff728d</color>
		</LineStyle>
	</Style>
	<Style id="branch29_part32_style">
		<LineStyle>
			<width>6.4</width>
			<color>FFff728d</color>
		</LineStyle>
	</Style>
	<Style id="branch29_part33_style">
		<LineStyle>
			<width>6.38125</width>
			<color>FFff728d</color>
		</LineStyle>
	</Style>
	<Style id="branch29_part34_style">
		<LineStyle>
			<width>6.362500000000001</width>
			<color>FFff738c</color>
		</LineStyle>
	</Style>
	<Style id="branch29_part35_style">
		<LineStyle>
			<width>6.34375</width>
			<color>FFff738c</color>
		</LineStyle>
	</Style>
	<Style id="branch29_part36_style">
		<LineStyle>
			<width>6.325</width>
			<color>FFff738c</color>
		</LineStyle>
	</Style>
	<Style id="branch29_part37_style">
		<LineStyle>
			<width>6.30625</width>
			<color>FFff738c</color>
		</LineStyle>
	</Style>
	<Style id="branch29_part38_style">
		<LineStyle>
			<width>6.2875000000000005</width>
			<color>FFff738c</color>
		</LineStyle>
	</Style>
	<Style id="branch29_part39_style">
		<LineStyle>
			<width>6.26875</width>
			<color>FFff738c</color>
		</LineStyle>
	</Style>
	<Style id="branch29_part40_style">
		<LineStyle>
			<width>6.25</width>
			<color>FFff748b</color>
		</LineStyle>
	</Style>
	<Style id="branch29_part41_style">
		<LineStyle>
			<width>6.231249999999999</width>
			<color>FFff748b</color>
		</LineStyle>
	</Style>
	<Style id="branch29_part42_style">
		<LineStyle>
			<width>6.2125</width>
			<color>FFff748b</color>
		</LineStyle>
	</Style>
	<Style id="branch29_part43_style">
		<LineStyle>
			<width>6.19375</width>
			<color>FFff748b</color>
		</LineStyle>
	</Style>
	<Style id="branch29_part44_style">
		<LineStyle>
			<width>6.175</width>
			<color>FFff748b</color>
		</LineStyle>
	</Style>
	<Style id="branch29_part45_style">
		<LineStyle>
			<width>6.15625</width>
			<color>FFff758a</color>
		</LineStyle>
	</Style>
	<Style id="branch29_part46_style">
		<LineStyle>
			<width>6.1375</width>
			<color>FFff758a</color>
		</LineStyle>
	</Style>
	<Style id="branch29_part47_style">
		<LineStyle>
			<width>6.11875</width>
			<color>FFff758a</color>
		</LineStyle>
	</Style>
	<Style id="branch29_part48_style">
		<LineStyle>
			<width>6.1000000000000005</width>
			<color>FFff758a</color>
		</LineStyle>
	</Style>
	<Style id="branch29_part49_style">
		<LineStyle>
			<width>6.08125</width>
			<color>FFff758a</color>
		</LineStyle>
	</Style>
	<Style id="branch29_part50_style">
		<LineStyle>
			<width>6.0625</width>
			<color>FFff7689</color>
		</LineStyle>
	</Style>
	<Style id="branch30_part1_style">
		<LineStyle>
			<width>7.0</width>
			<color>FFff7689</color>
		</LineStyle>
	</Style>
	<Style id="branch30_part2_style">
		<LineStyle>
			<width>7.0</width>
			<color>FFff7689</color>
		</LineStyle>
	</Style>
	<Style id="branch30_part3_style">
		<LineStyle>
			<width>7.0</width>
			<color>FFff7689</color>
		</LineStyle>
	</Style>
	<Style id="branch30_part4_style">
		<LineStyle>
			<width>7.0</width>
			<color>FFff7689</color>
		</LineStyle>
	</Style>
	<Style id="branch30_part5_style">
		<LineStyle>
			<width>7.0</width>
			<color>FFff7689</color>
		</LineStyle>
	</Style>
	<Style id="branch30_part6_style">
		<LineStyle>
			<width>7.0</width>
			<color>FFff7689</color>
		</LineStyle>
	</Style>
	<Style id="branch30_part7_style">
		<LineStyle>
			<width>7.0</width>
			<color>FFff7689</color>
		</LineStyle>
	</Style>
	<Style id="branch30_part8_style">
		<LineStyle>
			<width>7.0</width>
			<color>FFff7689</color>
		</LineStyle>
	</Style>
	<Style id="branch30_part9_style">
		<LineStyle>
			<width>7.0</width>
			<color>FFff7689</color>
		</LineStyle>
	</Style>
	<Style id="branch30_part10_style">
		<LineStyle>
			<width>7.0</width>
			<color>FFff7689</color>
		</LineStyle>
	</Style>
	<Style id="branch30_part11_style">
		<LineStyle>
			<width>7.0</width>
			<color>FFff7689</color>
		</LineStyle>
	</Style>
	<Style id="branch30_part12_style">
		<LineStyle>
			<width>7.0</width>
			<color>FFff7689</color>
		</LineStyle>
	</Style>
	<Style id="branch30_part13_style">
		<LineStyle>
			<width>7.0</width>
			<color>FFff7689</color>
		</LineStyle>
	</Style>
	<Style id="branch30_part14_style">
		<LineStyle>
			<width>7.0</width>
			<color>FFff7788</color>
		</LineStyle>
	</Style>
	<Style id="branch30_part15_style">
		<LineStyle>
			<width>7.0</width>
			<color>FFff7788</color>
		</LineStyle>
	</Style>
	<Style id="branch30_part16_style">
		<LineStyle>
			<width>7.0</width>
			<color>FFff7788</color>
		</LineStyle>
	</Style>
	<Style id="branch30_part17_style">
		<LineStyle>
			<width>7.0</width>
			<color>FFff7788</color>
		</LineStyle>
	</Style>
	<Style id="branch30_part18_style">
		<LineStyle>
			<width>7.0</width>
			<color>FFff7788</color>
		</LineStyle>
	</Style>
	<Style id="branch30_part19_style">
		<LineStyle>
			<width>7.0</width>
			<color>FFff7788</color>
		</LineStyle>
	</Style>
	<Style id="branch30_part20_style">
		<LineStyle>
			<width>7.0</width>
			<color>FFff7788</color>
		</LineStyle>
	</Style>
	<Style id="branch30_part21_style">
		<LineStyle>
			<width>7.0</width>
			<color>FFff7788</color>
		</LineStyle>
	</Style>
	<Style id="branch30_part22_style">
		<LineStyle>
			<width>7.0</width>
			<color>FFff7788</color>
		</LineStyle>
	</Style>
	<Style id="branch30_part23_style">
		<LineStyle>
			<width>7.0</width>
			<color>FFff7788</color>
		</LineStyle>
	</Style>
	<Style id="branch30_part24_style">
		<LineStyle>
			<width>7.0</width>
			<color>FFff7788</color>
		</LineStyle>
	</Style>
	<Style id="branch30_part25_style">
		<LineStyle>
			<width>7.0</width>
			<color>FFff7788</color>
		</LineStyle>
	</Style>
	<Style id="branch30_part26_style">
		<LineStyle>
			<width>7.0</width>
			<color>FFff7788</color>
		</LineStyle>
	</Style>
	<Style id="branch30_part27_style">
		<LineStyle>
			<width>7.0</width>
			<color>FFff7887</color>
		</LineStyle>
	</Style>
	<Style id="branch30_part28_style">
		<LineStyle>
			<width>7.0</width>
			<color>FFff7887</color>
		</LineStyle>
	</Style>
	<Style id="branch30_part29_style">
		<LineStyle>
			<width>7.0</width>
			<color>FFff7887</color>
		</LineStyle>
	</Style>
	<Style id="branch30_part30_style">
		<LineStyle>
			<width>7.0</width>
			<color>FFff7887</color>
		</LineStyle>
	</Style>
	<Style id="branch30_part31_style">
		<LineStyle>
			<width>7.0</width>
			<color>FFff7887</color>
		</LineStyle>
	</Style>
	<Style id="branch30_part32_style">
		<LineStyle>
			<width>7.0</width>
			<color>FFff7887</color>
		</LineStyle>
	</Style>
	<Style id="branch30_part33_style">
		<LineStyle>
			<width>7.0</width>
			<color>FFff7887</color>
		</LineStyle>
	</Style>
	<Style id="branch30_part34_style">
		<LineStyle>
			<width>7.0</width>
			<color>FFff7887</color>
		</LineStyle>
	</Style>
	<Style id="branch30_part35_style">
		<LineStyle>
			<width>7.0</width>
			<color>FFff7887</color>
		</LineStyle>
	</Style>
	<Style id="branch30_part36_style">
		<LineStyle>
			<width>7.0</width>
			<color>FFff7887</color>
		</LineStyle>
	</Style>
	<Style id="branch30_part37_style">
		<LineStyle>
			<width>7.0</width>
			<color>FFff7887</color>
		</LineStyle>
	</Style>
	<Style id="branch30_part38_style">
		<LineStyle>
			<width>7.0</width>
			<color>FFff7887</color>
		</LineStyle>
	</Style>
	<Style id="branch30_part39_style">
		<LineStyle>
			<width>7.0</width>
			<color>FFff7887</color>
		</LineStyle>
	</Style>
	<Style id="branch30_part40_style">
		<LineStyle>
			<width>7.0</width>
			<color>FFff7887</color>
		</LineStyle>
	</Style>
	<Style id="branch30_part41_style">
		<LineStyle>
			<width>7.0</width>
			<color>FFff7986</color>
		</LineStyle>
	</Style>
	<Style id="branch30_part42_style">
		<LineStyle>
			<width>7.0</width>
			<color>FFff7986</color>
		</LineStyle>
	</Style>
	<Style id="branch30_part43_style">
		<LineStyle>
			<width>7.0</width>
			<color>FFff7986</color>
		</LineStyle>
	</Style>
	<Style id="branch30_part44_style">
		<LineStyle>
			<width>7.0</width>
			<color>FFff7986</color>
		</LineStyle>
	</Style>
	<Style id="branch30_part45_style">
		<LineStyle>
			<width>7.0</width>
			<color>FFff7986</color>
		</LineStyle>
	</Style>
	<Style id="branch30_part46_style">
		<LineStyle>
			<width>7.0</width>
			<color>FFff7986</color>
		</LineStyle>
	</Style>
	<Style id="branch30_part47_style">
		<LineStyle>
			<width>7.0</width>
			<color>FFff7986</color>
		</LineStyle>
	</Style>
	<Style id="branch30_part48_style">
		<LineStyle>
			<width>7.0</width>
			<color>FFff7986</color>
		</LineStyle>
	</Style>
	<Style id="branch30_part49_style">
		<LineStyle>
			<width>7.0</width>
			<color>FFff7986</color>
		</LineStyle>
	</Style>
	<Style id="branch30_part50_style">
		<LineStyle>
			<width>7.0</width>
			<color>FFff7986</color>
		</LineStyle>
	</Style>
	<Style id="branch31_part1_style">
		<LineStyle>
			<width>6.99645885286783</width>
			<color>FFff6f90</color>
		</LineStyle>
	</Style>
	<Style id="branch31_part2_style">
		<LineStyle>
			<width>6.992917705735661</width>
			<color>FFff6f90</color>
		</LineStyle>
	</Style>
	<Style id="branch31_part3_style">
		<LineStyle>
			<width>6.989376558603491</width>
			<color>FFff6f90</color>
		</LineStyle>
	</Style>
	<Style id="branch31_part4_style">
		<LineStyle>
			<width>6.985835411471322</width>
			<color>FFff6f90</color>
		</LineStyle>
	</Style>
	<Style id="branch31_part5_style">
		<LineStyle>
			<width>6.982294264339152</width>
			<color>FFff708f</color>
		</LineStyle>
	</Style>
	<Style id="branch31_part6_style">
		<LineStyle>
			<width>6.978753117206983</width>
			<color>FFff708f</color>
		</LineStyle>
	</Style>
	<Style id="branch31_part7_style">
		<LineStyle>
			<width>6.975211970074813</width>
			<color>FFff708f</color>
		</LineStyle>
	</Style>
	<Style id="branch31_part8_style">
		<LineStyle>
			<width>6.971670822942643</width>
			<color>FFff708f</color>
		</LineStyle>
	</Style>
	<Style id="branch31_part9_style">
		<LineStyle>
			<width>6.968129675810474</width>
			<color>FFff708f</color>
		</LineStyle>
	</Style>
	<Style id="branch31_part10_style">
		<LineStyle>
			<width>6.964588528678304</width>
			<color>FFff718e</color>
		</LineStyle>
	</Style>
	<Style id="branch31_part11_style">
		<LineStyle>
			<width>6.961047381546135</width>
			<color>FFff718e</color>
		</LineStyle>
	</Style>
	<Style id="branch31_part12_style">
		<LineStyle>
			<width>6.957506234413965</width>
			<color>FFff718e</color>
		</LineStyle>
	</Style>
	<Style id="branch31_part13_style">
		<LineStyle>
			<width>6.953965087281795</width>
			<color>FFff718e</color>
		</LineStyle>
	</Style>
	<Style id="branch31_part14_style">
		<LineStyle>
			<width>6.9504239401496255</width>
			<color>FFff728d</color>
		</LineStyle>
	</Style>
	<Style id="branch31_part15_style">
		<LineStyle>
			<width>6.946882793017457</width>
			<color>FFff728d</color>
		</LineStyle>
	</Style>
	<Style id="branch31_part16_style">
		<LineStyle>
			<width>6.943341645885287</width>
			<color>FFff728d</color>
		</LineStyle>
	</Style>
	<Style id="branch31_part17_style">
		<LineStyle>
			<width>6.939800498753117</width>
			<color>FFff728d</color>
		</LineStyle>
	</Style>
	<Style id="branch31_part18_style">
		<LineStyle>
			<width>6.936259351620947</width>
			<color>FFff728d</color>
		</LineStyle>
	</Style>
	<Style id="branch31_part19_style">
		<LineStyle>
			<width>6.932718204488778</width>
			<color>FFff738c</color>
		</LineStyle>
	</Style>
	<Style id="branch31_part20_style">
		<LineStyle>
			<width>6.9291770573566085</width>
			<color>FFff738c</color>
		</LineStyle>
	</Style>
	<Style id="branch31_part21_style">
		<LineStyle>
			<width>6.925635910224439</width>
			<color>FFff738c</color>
		</LineStyle>
	</Style>
	<Style id="branch31_part22_style">
		<LineStyle>
			<width>6.92209476309227</width>
			<color>FFff738c</color>
		</LineStyle>
	</Style>
	<Style id="branch31_part23_style">
		<LineStyle>
			<width>6.9185536159601</width>
			<color>FFff738c</color>
		</LineStyle>
	</Style>
	<Style id="branch31_part24_style">
		<LineStyle>
			<width>6.91501246882793</width>
			<color>FFff748b</color>
		</LineStyle>
	</Style>
	<Style id="branch31_part25_style">
		<LineStyle>
			<width>6.91147132169576</width>
			<color>FFff748b</color>
		</LineStyle>
	</Style>
	<Style id="branch31_part26_style">
		<LineStyle>
			<width>6.9079301745635915</width>
			<color>FFff748b</color>
		</LineStyle>
	</Style>
	<Style id="branch31_part27_style">
		<LineStyle>
			<width>6.904389027431422</width>
			<color>FFff748b</color>
		</LineStyle>
	</Style>
	<Style id="branch31_part28_style">
		<LineStyle>
			<width>6.900847880299252</width>
			<color>FFff758a</color>
		</LineStyle>
	</Style>
	<Style id="branch31_part29_style">
		<LineStyle>
			<width>6.897306733167082</width>
			<color>FFff758a</color>
		</LineStyle>
	</Style>
	<Style id="branch31_part30_style">
		<LineStyle>
			<width>6.893765586034913</width>
			<color>FFff758a</color>
		</LineStyle>
	</Style>
	<Style id="branch31_part31_style">
		<LineStyle>
			<width>6.890224438902743</width>
			<color>FFff758a</color>
		</LineStyle>
	</Style>
	<Style id="branch31_part32_style">
		<LineStyle>
			<width>6.886683291770574</width>
			<color>FFff758a</color>
		</LineStyle>
	</Style>
	<Style id="branch31_part33_style">
		<LineStyle>
			<width>6.883142144638404</width>
			<color>FFff7689</color>
		</LineStyle>
	</Style>
	<Style id="branch31_part34_style">
		<LineStyle>
			<width>6.879600997506234</width>
			<color>FFff7689</color>
		</LineStyle>
	</Style>
	<Style id="branch31_part35_style">
		<LineStyle>
			<width>6.876059850374065</width>
			<color>FFff7689</color>
		</LineStyle>
	</Style>
	<Style id="branch31_part36_style">
		<LineStyle>
			<width>6.872518703241895</width>
			<color>FFff7689</color>
		</LineStyle>
	</Style>
	<Style id="branch31_part37_style">
		<LineStyle>
			<width>6.868977556109726</width>
			<color>FFff7689</color>
		</LineStyle>
	</Style>
	<Style id="branch31_part38_style">
		<LineStyle>
			<width>6.865436408977556</width>
			<color>FFff7788</color>
		</LineStyle>
	</Style>
	<Style id="branch31_part39_style">
		<LineStyle>
			<width>6.861895261845387</width>
			<color>FFff7788</color>
		</LineStyle>
	</Style>
	<Style id="branch31_part40_style">
		<LineStyle>
			<width>6.858354114713217</width>
			<color>FFff7788</color>
		</LineStyle>
	</Style>
	<Style id="branch31_part41_style">
		<LineStyle>
			<width>6.854812967581047</width>
			<color>FFff7788</color>
		</LineStyle>
	</Style>
	<Style id="branch31_part42_style">
		<LineStyle>
			<width>6.851271820448878</width>
			<color>FFff7788</color>
		</LineStyle>
	</Style>
	<Style id="branch31_part43_style">
		<LineStyle>
			<width>6.847730673316708</width>
			<color>FFff7887</color>
		</LineStyle>
	</Style>
	<Style id="branch31_part44_style">
		<LineStyle>
			<width>6.844189526184539</width>
			<color>FFff7887</color>
		</LineStyle>
	</Style>
	<Style id="branch31_part45_style">
		<LineStyle>
			<width>6.840648379052369</width>
			<color>FFff7887</color>
		</LineStyle>
	</Style>
	<Style id="branch31_part46_style">
		<LineStyle>
			<width>6.8371072319202</width>
			<color>FFff7887</color>
		</LineStyle>
	</Style>
	<Style id="branch31_part47_style">
		<LineStyle>
			<width>6.83356608478803</width>
			<color>FFff7986</color>
		</LineStyle>
	</Style>
	<Style id="branch31_part48_style">
		<LineStyle>
			<width>6.83002493765586</width>
			<color>FFff7986</color>
		</LineStyle>
	</Style>
	<Style id="branch31_part49_style">
		<LineStyle>
			<width>6.826483790523691</width>
			<color>FFff7986</color>
		</LineStyle>
	</Style>
	<Style id="branch31_part50_style">
		<LineStyle>
			<width>6.822942643391521</width>
			<color>FFff7986</color>
		</LineStyle>
	</Style>
	<Style id="branch33_part1_style">
		<LineStyle>
			<width>6.96271186440678</width>
			<color>FFff6897</color>
		</LineStyle>
	</Style>
	<Style id="branch33_part2_style">
		<LineStyle>
			<width>6.925423728813559</width>
			<color>FFff6897</color>
		</LineStyle>
	</Style>
	<Style id="branch33_part3_style">
		<LineStyle>
			<width>6.888135593220339</width>
			<color>FFff6897</color>
		</LineStyle>
	</Style>
	<Style id="branch33_part4_style">
		<LineStyle>
			<width>6.850847457627118</width>
			<color>FFff6996</color>
		</LineStyle>
	</Style>
	<Style id="branch33_part5_style">
		<LineStyle>
			<width>6.813559322033899</width>
			<color>FFff6996</color>
		</LineStyle>
	</Style>
	<Style id="branch33_part6_style">
		<LineStyle>
			<width>6.776271186440678</width>
			<color>FFff6996</color>
		</LineStyle>
	</Style>
	<Style id="branch33_part7_style">
		<LineStyle>
			<width>6.738983050847458</width>
			<color>FFff6a95</color>
		</LineStyle>
	</Style>
	<Style id="branch33_part8_style">
		<LineStyle>
			<width>6.7016949152542376</width>
			<color>FFff6a95</color>
		</LineStyle>
	</Style>
	<Style id="branch33_part9_style">
		<LineStyle>
			<width>6.664406779661016</width>
			<color>FFff6a95</color>
		</LineStyle>
	</Style>
	<Style id="branch33_part10_style">
		<LineStyle>
			<width>6.627118644067797</width>
			<color>FFff6b94</color>
		</LineStyle>
	</Style>
	<Style id="branch33_part11_style">
		<LineStyle>
			<width>6.589830508474576</width>
			<color>FFff6b94</color>
		</LineStyle>
	</Style>
	<Style id="branch33_part12_style">
		<LineStyle>
			<width>6.552542372881356</width>
			<color>FFff6b94</color>
		</LineStyle>
	</Style>
	<Style id="branch33_part13_style">
		<LineStyle>
			<width>6.5152542372881355</width>
			<color>FFff6c93</color>
		</LineStyle>
	</Style>
	<Style id="branch33_part14_style">
		<LineStyle>
			<width>6.477966101694915</width>
			<color>FFff6c93</color>
		</LineStyle>
	</Style>
	<Style id="branch33_part15_style">
		<LineStyle>
			<width>6.440677966101695</width>
			<color>FFff6c93</color>
		</LineStyle>
	</Style>
	<Style id="branch33_part16_style">
		<LineStyle>
			<width>6.403389830508474</width>
			<color>FFff6c93</color>
		</LineStyle>
	</Style>
	<Style id="branch33_part17_style">
		<LineStyle>
			<width>6.366101694915255</width>
			<color>FFff6d92</color>
		</LineStyle>
	</Style>
	<Style id="branch33_part18_style">
		<LineStyle>
			<width>6.328813559322034</width>
			<color>FFff6d92</color>
		</LineStyle>
	</Style>
	<Style id="branch33_part19_style">
		<LineStyle>
			<width>6.291525423728814</width>
			<color>FFff6d92</color>
		</LineStyle>
	</Style>
	<Style id="branch33_part20_style">
		<LineStyle>
			<width>6.254237288135593</width>
			<color>FFff6e91</color>
		</LineStyle>
	</Style>
	<Style id="branch33_part21_style">
		<LineStyle>
			<width>6.216949152542373</width>
			<color>FFff6e91</color>
		</LineStyle>
	</Style>
	<Style id="branch33_part22_style">
		<LineStyle>
			<width>6.179661016949153</width>
			<color>FFff6e91</color>
		</LineStyle>
	</Style>
	<Style id="branch33_part23_style">
		<LineStyle>
			<width>6.142372881355932</width>
			<color>FFff6f90</color>
		</LineStyle>
	</Style>
	<Style id="branch33_part24_style">
		<LineStyle>
			<width>6.105084745762712</width>
			<color>FFff6f90</color>
		</LineStyle>
	</Style>
	<Style id="branch33_part25_style">
		<LineStyle>
			<width>6.067796610169491</width>
			<color>FFff6f90</color>
		</LineStyle>
	</Style>
	<Style id="branch33_part26_style">
		<LineStyle>
			<width>6.030508474576271</width>
			<color>FFff6f90</color>
		</LineStyle>
	</Style>
	<Style id="branch33_part27_style">
		<LineStyle>
			<width>5.9932203389830505</width>
			<color>FFff708f</color>
		</LineStyle>
	</Style>
	<Style id="branch33_part28_style">
		<LineStyle>
			<width>5.95593220338983</width>
			<color>FFff708f</color>
		</LineStyle>
	</Style>
	<Style id="branch33_part29_style">
		<LineStyle>
			<width>5.91864406779661</width>
			<color>FFff708f</color>
		</LineStyle>
	</Style>
	<Style id="branch33_part30_style">
		<LineStyle>
			<width>5.881355932203389</width>
			<color>FFff718e</color>
		</LineStyle>
	</Style>
	<Style id="branch33_part31_style">
		<LineStyle>
			<width>5.844067796610169</width>
			<color>FFff718e</color>
		</LineStyle>
	</Style>
	<Style id="branch33_part32_style">
		<LineStyle>
			<width>5.806779661016949</width>
			<color>FFff718e</color>
		</LineStyle>
	</Style>
	<Style id="branch33_part33_style">
		<LineStyle>
			<width>5.769491525423729</width>
			<color>FFff728d</color>
		</LineStyle>
	</Style>
	<Style id="branch33_part34_style">
		<LineStyle>
			<width>5.7322033898305085</width>
			<color>FFff728d</color>
		</LineStyle>
	</Style>
	<Style id="branch33_part35_style">
		<LineStyle>
			<width>5.694915254237288</width>
			<color>FFff728d</color>
		</LineStyle>
	</Style>
	<Style id="branch33_part36_style">
		<LineStyle>
			<width>5.657627118644068</width>
			<color>FFff738c</color>
		</LineStyle>
	</Style>
	<Style id="branch33_part37_style">
		<LineStyle>
			<width>5.620338983050847</width>
			<color>FFff738c</color>
		</LineStyle>
	</Style>
	<Style id="branch33_part38_style">
		<LineStyle>
			<width>5.583050847457628</width>
			<color>FFff738c</color>
		</LineStyle>
	</Style>
	<Style id="branch33_part39_style">
		<LineStyle>
			<width>5.545762711864406</width>
			<color>FFff738c</color>
		</LineStyle>
	</Style>
	<Style id="branch33_part40_style">
		<LineStyle>
			<width>5.508474576271187</width>
			<color>FFff748b</color>
		</LineStyle>
	</Style>
	<Style id="branch33_part41_style">
		<LineStyle>
			<width>5.471186440677966</width>
			<color>FFff748b</color>
		</LineStyle>
	</Style>
	<Style id="branch33_part42_style">
		<LineStyle>
			<width>5.433898305084746</width>
			<color>FFff748b</color>
		</LineStyle>
	</Style>
	<Style id="branch33_part43_style">
		<LineStyle>
			<width>5.396610169491526</width>
			<color>FFff758a</color>
		</LineStyle>
	</Style>
	<Style id="branch33_part44_style">
		<LineStyle>
			<width>5.359322033898305</width>
			<color>FFff758a</color>
		</LineStyle>
	</Style>
	<Style id="branch33_part45_style">
		<LineStyle>
			<width>5.322033898305085</width>
			<color>FFff758a</color>
		</LineStyle>
	</Style>
	<Style id="branch33_part46_style">
		<LineStyle>
			<width>5.284745762711864</width>
			<color>FFff7689</color>
		</LineStyle>
	</Style>
	<Style id="branch33_part47_style">
		<LineStyle>
			<width>5.247457627118644</width>
			<color>FFff7689</color>
		</LineStyle>
	</Style>
	<Style id="branch33_part48_style">
		<LineStyle>
			<width>5.2101694915254235</width>
			<color>FFff7689</color>
		</LineStyle>
	</Style>
	<Style id="branch33_part49_style">
		<LineStyle>
			<width>5.172881355932203</width>
			<color>FFff7689</color>
		</LineStyle>
	</Style>
	<Style id="branch33_part50_style">
		<LineStyle>
			<width>5.135593220338983</width>
			<color>FFff7788</color>
		</LineStyle>
	</Style>
	<Style id="branch44_part1_style">
		<LineStyle>
			<width>6.995830740510268</width>
			<color>FFff3ac5</color>
		</LineStyle>
	</Style>
	<Style id="branch44_part2_style">
		<LineStyle>
			<width>6.991661481020535</width>
			<color>FFff3ac5</color>
		</LineStyle>
	</Style>
	<Style id="branch44_part3_style">
		<LineStyle>
			<width>6.987492221530802</width>
			<color>FFff3bc4</color>
		</LineStyle>
	</Style>
	<Style id="branch44_part4_style">
		<LineStyle>
			<width>6.98332296204107</width>
			<color>FFff3bc4</color>
		</LineStyle>
	</Style>
	<Style id="branch44_part5_style">
		<LineStyle>
			<width>6.979153702551338</width>
			<color>FFff3bc4</color>
		</LineStyle>
	</Style>
	<Style id="branch44_part6_style">
		<LineStyle>
			<width>6.974984443061605</width>
			<color>FFff3bc4</color>
		</LineStyle>
	</Style>
	<Style id="branch44_part7_style">
		<LineStyle>
			<width>6.970815183571872</width>
			<color>FFff3bc4</color>
		</LineStyle>
	</Style>
	<Style id="branch44_part8_style">
		<LineStyle>
			<width>6.96664592408214</width>
			<color>FFff3bc4</color>
		</LineStyle>
	</Style>
	<Style id="branch44_part9_style">
		<LineStyle>
			<width>6.962476664592408</width>
			<color>FFff3bc4</color>
		</LineStyle>
	</Style>
	<Style id="branch44_part10_style">
		<LineStyle>
			<width>6.958307405102676</width>
			<color>FFff3bc4</color>
		</LineStyle>
	</Style>
	<Style id="branch44_part11_style">
		<LineStyle>
			<width>6.954138145612943</width>
			<color>FFff3cc3</color>
		</LineStyle>
	</Style>
	<Style id="branch44_part12_style">
		<LineStyle>
			<width>6.949968886123211</width>
			<color>FFff3cc3</color>
		</LineStyle>
	</Style>
	<Style id="branch44_part13_style">
		<LineStyle>
			<width>6.9457996266334785</width>
			<color>FFff3cc3</color>
		</LineStyle>
	</Style>
	<Style id="branch44_part14_style">
		<LineStyle>
			<width>6.9416303671437465</width>
			<color>FFff3cc3</color>
		</LineStyle>
	</Style>
	<Style id="branch44_part15_style">
		<LineStyle>
			<width>6.937461107654014</width>
			<color>FFff3cc3</color>
		</LineStyle>
	</Style>
	<Style id="branch44_part16_style">
		<LineStyle>
			<width>6.933291848164282</width>
			<color>FFff3cc3</color>
		</LineStyle>
	</Style>
	<Style id="branch44_part17_style">
		<LineStyle>
			<width>6.929122588674549</width>
			<color>FFff3cc3</color>
		</LineStyle>
	</Style>
	<Style id="branch44_part18_style">
		<LineStyle>
			<width>6.924953329184817</width>
			<color>FFff3cc3</color>
		</LineStyle>
	</Style>
	<Style id="branch44_part19_style">
		<LineStyle>
			<width>6.920784069695084</width>
			<color>FFff3dc2</color>
		</LineStyle>
	</Style>
	<Style id="branch44_part20_style">
		<LineStyle>
			<width>6.916614810205352</width>
			<color>FFff3dc2</color>
		</LineStyle>
	</Style>
	<Style id="branch44_part21_style">
		<LineStyle>
			<width>6.912445550715619</width>
			<color>FFff3dc2</color>
		</LineStyle>
	</Style>
	<Style id="branch44_part22_style">
		<LineStyle>
			<width>6.908276291225887</width>
			<color>FFff3dc2</color>
		</LineStyle>
	</Style>
	<Style id="branch44_part23_style">
		<LineStyle>
			<width>6.904107031736154</width>
			<color>FFff3dc2</color>
		</LineStyle>
	</Style>
	<Style id="branch44_part24_style">
		<LineStyle>
			<width>6.899937772246422</width>
			<color>FFff3dc2</color>
		</LineStyle>
	</Style>
	<Style id="branch44_part25_style">
		<LineStyle>
			<width>6.89576851275669</width>
			<color>FFff3dc2</color>
		</LineStyle>
	</Style>
	<Style id="branch44_part26_style">
		<LineStyle>
			<width>6.891599253266957</width>
			<color>FFff3dc2</color>
		</LineStyle>
	</Style>
	<Style id="branch44_part27_style">
		<LineStyle>
			<width>6.887429993777225</width>
			<color>FFff3ec1</color>
		</LineStyle>
	</Style>
	<Style id="branch44_part28_style">
		<LineStyle>
			<width>6.883260734287492</width>
			<color>FFff3ec1</color>
		</LineStyle>
	</Style>
	<Style id="branch44_part29_style">
		<LineStyle>
			<width>6.87909147479776</width>
			<color>FFff3ec1</color>
		</LineStyle>
	</Style>
	<Style id="branch44_part30_style">
		<LineStyle>
			<width>6.874922215308027</width>
			<color>FFff3ec1</color>
		</LineStyle>
	</Style>
	<Style id="branch44_part31_style">
		<LineStyle>
			<width>6.870752955818295</width>
			<color>FFff3ec1</color>
		</LineStyle>
	</Style>
	<Style id="branch44_part32_style">
		<LineStyle>
			<width>6.866583696328562</width>
			<color>FFff3ec1</color>
		</LineStyle>
	</Style>
	<Style id="branch44_part33_style">
		<LineStyle>
			<width>6.86241443683883</width>
			<color>FFff3ec1</color>
		</LineStyle>
	</Style>
	<Style id="branch44_part34_style">
		<LineStyle>
			<width>6.858245177349097</width>
			<color>FFff3ec1</color>
		</LineStyle>
	</Style>
	<Style id="branch44_part35_style">
		<LineStyle>
			<width>6.854075917859365</width>
			<color>FFff3fc0</color>
		</LineStyle>
	</Style>
	<Style id="branch44_part36_style">
		<LineStyle>
			<width>6.849906658369632</width>
			<color>FFff3fc0</color>
		</LineStyle>
	</Style>
	<Style id="branch44_part37_style">
		<LineStyle>
			<width>6.8457373988799</width>
			<color>FFff3fc0</color>
		</LineStyle>
	</Style>
	<Style id="branch44_part38_style">
		<LineStyle>
			<width>6.8415681393901675</width>
			<color>FFff3fc0</color>
		</LineStyle>
	</Style>
	<Style id="branch44_part39_style">
		<LineStyle>
			<width>6.8373988799004355</width>
			<color>FFff3fc0</color>
		</LineStyle>
	</Style>
	<Style id="branch44_part40_style">
		<LineStyle>
			<width>6.833229620410703</width>
			<color>FFff3fc0</color>
		</LineStyle>
	</Style>
	<Style id="branch44_part41_style">
		<LineStyle>
			<width>6.829060360920971</width>
			<color>FFff3fc0</color>
		</LineStyle>
	</Style>
	<Style id="branch44_part42_style">
		<LineStyle>
			<width>6.824891101431238</width>
			<color>FFff3fc0</color>
		</LineStyle>
	</Style>
	<Style id="branch44_part43_style">
		<LineStyle>
			<width>6.820721841941506</width>
			<color>FFff40bf</color>
		</LineStyle>
	</Style>
	<Style id="branch44_part44_style">
		<LineStyle>
			<width>6.816552582451774</width>
			<color>FFff40bf</color>
		</LineStyle>
	</Style>
	<Style id="branch44_part45_style">
		<LineStyle>
			<width>6.812383322962041</width>
			<color>FFff40bf</color>
		</LineStyle>
	</Style>
	<Style id="branch44_part46_style">
		<LineStyle>
			<width>6.808214063472309</width>
			<color>FFff40bf</color>
		</LineStyle>
	</Style>
	<Style id="branch44_part47_style">
		<LineStyle>
			<width>6.804044803982576</width>
			<color>FFff40bf</color>
		</LineStyle>
	</Style>
	<Style id="branch44_part48_style">
		<LineStyle>
			<width>6.799875544492844</width>
			<color>FFff40bf</color>
		</LineStyle>
	</Style>
	<Style id="branch44_part49_style">
		<LineStyle>
			<width>6.795706285003111</width>
			<color>FFff40bf</color>
		</LineStyle>
	</Style>
	<Style id="branch44_part50_style">
		<LineStyle>
			<width>6.791537025513379</width>
			<color>FFff40bf</color>
		</LineStyle>
	</Style>
	<Style id="branch50_part1_style">
		<LineStyle>
			<width>6.996153012570438</width>
			<color>FFff35ca</color>
		</LineStyle>
	</Style>
	<Style id="branch50_part2_style">
		<LineStyle>
			<width>6.992306025140875</width>
			<color>FFff35ca</color>
		</LineStyle>
	</Style>
	<Style id="branch50_part3_style">
		<LineStyle>
			<width>6.988459037711314</width>
			<color>FFff35ca</color>
		</LineStyle>
	</Style>
	<Style id="branch50_part4_style">
		<LineStyle>
			<width>6.9846120502817515</width>
			<color>FFff35ca</color>
		</LineStyle>
	</Style>
	<Style id="branch50_part5_style">
		<LineStyle>
			<width>6.980765062852189</width>
			<color>FFff35ca</color>
		</LineStyle>
	</Style>
	<Style id="branch50_part6_style">
		<LineStyle>
			<width>6.976918075422627</width>
			<color>FFff35ca</color>
		</LineStyle>
	</Style>
	<Style id="branch50_part7_style">
		<LineStyle>
			<width>6.973071087993064</width>
			<color>FFff36c9</color>
		</LineStyle>
	</Style>
	<Style id="branch50_part8_style">
		<LineStyle>
			<width>6.969224100563502</width>
			<color>FFff36c9</color>
		</LineStyle>
	</Style>
	<Style id="branch50_part9_style">
		<LineStyle>
			<width>6.965377113133941</width>
			<color>FFff36c9</color>
		</LineStyle>
	</Style>
	<Style id="branch50_part10_style">
		<LineStyle>
			<width>6.961530125704378</width>
			<color>FFff36c9</color>
		</LineStyle>
	</Style>
	<Style id="branch50_part11_style">
		<LineStyle>
			<width>6.957683138274816</width>
			<color>FFff36c9</color>
		</LineStyle>
	</Style>
	<Style id="branch50_part12_style">
		<LineStyle>
			<width>6.9538361508452535</width>
			<color>FFff36c9</color>
		</LineStyle>
	</Style>
	<Style id="branch50_part13_style">
		<LineStyle>
			<width>6.949989163415691</width>
			<color>FFff36c9</color>
		</LineStyle>
	</Style>
	<Style id="branch50_part14_style">
		<LineStyle>
			<width>6.946142175986129</width>
			<color>FFff36c9</color>
		</LineStyle>
	</Style>
	<Style id="branch50_part15_style">
		<LineStyle>
			<width>6.942295188556567</width>
			<color>FFff36c9</color>
		</LineStyle>
	</Style>
	<Style id="branch50_part16_style">
		<LineStyle>
			<width>6.938448201127005</width>
			<color>FFff36c9</color>
		</LineStyle>
	</Style>
	<Style id="branch50_part17_style">
		<LineStyle>
			<width>6.934601213697443</width>
			<color>FFff36c9</color>
		</LineStyle>
	</Style>
	<Style id="branch50_part18_style">
		<LineStyle>
			<width>6.93075422626788</width>
			<color>FFff36c9</color>
		</LineStyle>
	</Style>
	<Style id="branch50_part19_style">
		<LineStyle>
			<width>6.926907238838318</width>
			<color>FFff36c9</color>
		</LineStyle>
	</Style>
	<Style id="branch50_part20_style">
		<LineStyle>
			<width>6.9230602514087565</width>
			<color>FFff36c9</color>
		</LineStyle>
	</Style>
	<Style id="branch50_part21_style">
		<LineStyle>
			<width>6.919213263979193</width>
			<color>FFff36c9</color>
		</LineStyle>
	</Style>
	<Style id="branch50_part22_style">
		<LineStyle>
			<width>6.915366276549632</width>
			<color>FFff36c9</color>
		</LineStyle>
	</Style>
	<Style id="branch50_part23_style">
		<LineStyle>
			<width>6.911519289120069</width>
			<color>FFff36c9</color>
		</LineStyle>
	</Style>
	<Style id="branch50_part24_style">
		<LineStyle>
			<width>6.907672301690507</width>
			<color>FFff37c8</color>
		</LineStyle>
	</Style>
	<Style id="branch50_part25_style">
		<LineStyle>
			<width>6.903825314260945</width>
			<color>FFff37c8</color>
		</LineStyle>
	</Style>
	<Style id="branch50_part26_style">
		<LineStyle>
			<width>6.899978326831383</width>
			<color>FFff37c8</color>
		</LineStyle>
	</Style>
	<Style id="branch50_part27_style">
		<LineStyle>
			<width>6.896131339401821</width>
			<color>FFff37c8</color>
		</LineStyle>
	</Style>
	<Style id="branch50_part28_style">
		<LineStyle>
			<width>6.8922843519722585</width>
			<color>FFff37c8</color>
		</LineStyle>
	</Style>
	<Style id="branch50_part29_style">
		<LineStyle>
			<width>6.888437364542696</width>
			<color>FFff37c8</color>
		</LineStyle>
	</Style>
	<Style id="branch50_part30_style">
		<LineStyle>
			<width>6.884590377113134</width>
			<color>FFff37c8</color>
		</LineStyle>
	</Style>
	<Style id="branch50_part31_style">
		<LineStyle>
			<width>6.8807433896835715</width>
			<color>FFff37c8</color>
		</LineStyle>
	</Style>
	<Style id="branch50_part32_style">
		<LineStyle>
			<width>6.87689640225401</width>
			<color>FFff37c8</color>
		</LineStyle>
	</Style>
	<Style id="branch50_part33_style">
		<LineStyle>
			<width>6.873049414824448</width>
			<color>FFff37c8</color>
		</LineStyle>
	</Style>
	<Style id="branch50_part34_style">
		<LineStyle>
			<width>6.869202427394885</width>
			<color>FFff37c8</color>
		</LineStyle>
	</Style>
	<Style id="branch50_part35_style">
		<LineStyle>
			<width>6.865355439965323</width>
			<color>FFff37c8</color>
		</LineStyle>
	</Style>
	<Style id="branch50_part36_style">
		<LineStyle>
			<width>6.861508452535761</width>
			<color>FFff37c8</color>
		</LineStyle>
	</Style>
	<Style id="branch50_part37_style">
		<LineStyle>
			<width>6.857661465106199</width>
			<color>FFff37c8</color>
		</LineStyle>
	</Style>
	<Style id="branch50_part38_style">
		<LineStyle>
			<width>6.853814477676636</width>
			<color>FFff37c8</color>
		</LineStyle>
	</Style>
	<Style id="branch50_part39_style">
		<LineStyle>
			<width>6.849967490247074</width>
			<color>FFff37c8</color>
		</LineStyle>
	</Style>
	<Style id="branch50_part40_style">
		<LineStyle>
			<width>6.846120502817512</width>
			<color>FFff37c8</color>
		</LineStyle>
	</Style>
	<Style id="branch50_part41_style">
		<LineStyle>
			<width>6.84227351538795</width>
			<color>FFff38c7</color>
		</LineStyle>
	</Style>
	<Style id="branch50_part42_style">
		<LineStyle>
			<width>6.838426527958387</width>
			<color>FFff38c7</color>
		</LineStyle>
	</Style>
	<Style id="branch50_part43_style">
		<LineStyle>
			<width>6.834579540528826</width>
			<color>FFff38c7</color>
		</LineStyle>
	</Style>
	<Style id="branch50_part44_style">
		<LineStyle>
			<width>6.8307325530992635</width>
			<color>FFff38c7</color>
		</LineStyle>
	</Style>
	<Style id="branch50_part45_style">
		<LineStyle>
			<width>6.826885565669701</width>
			<color>FFff38c7</color>
		</LineStyle>
	</Style>
	<Style id="branch50_part46_style">
		<LineStyle>
			<width>6.823038578240139</width>
			<color>FFff38c7</color>
		</LineStyle>
	</Style>
	<Style id="branch50_part47_style">
		<LineStyle>
			<width>6.8191915908105765</width>
			<color>FFff38c7</color>
		</LineStyle>
	</Style>
	<Style id="branch50_part48_style">
		<LineStyle>
			<width>6.815344603381014</width>
			<color>FFff38c7</color>
		</LineStyle>
	</Style>
	<Style id="branch50_part49_style">
		<LineStyle>
			<width>6.811497615951453</width>
			<color>FFff38c7</color>
		</LineStyle>
	</Style>
	<Style id="branch50_part50_style">
		<LineStyle>
			<width>6.80765062852189</width>
			<color>FFff38c7</color>
		</LineStyle>
	</Style>
	<Style id="branch62_part1_style">
		<LineStyle>
			<width>6.992982456140351</width>
			<color>FFff3ac5</color>
		</LineStyle>
	</Style>
	<Style id="branch62_part2_style">
		<LineStyle>
			<width>6.985964912280702</width>
			<color>FFff3ac5</color>
		</LineStyle>
	</Style>
	<Style id="branch62_part3_style">
		<LineStyle>
			<width>6.978947368421053</width>
			<color>FFff3ac5</color>
		</LineStyle>
	</Style>
	<Style id="branch62_part4_style">
		<LineStyle>
			<width>6.971929824561403</width>
			<color>FFff3ac5</color>
		</LineStyle>
	</Style>
	<Style id="branch62_part5_style">
		<LineStyle>
			<width>6.964912280701754</width>
			<color>FFff3ac5</color>
		</LineStyle>
	</Style>
	<Style id="branch62_part6_style">
		<LineStyle>
			<width>6.957894736842105</width>
			<color>FFff3ac5</color>
		</LineStyle>
	</Style>
	<Style id="branch62_part7_style">
		<LineStyle>
			<width>6.950877192982456</width>
			<color>FFff3ac5</color>
		</LineStyle>
	</Style>
	<Style id="branch62_part8_style">
		<LineStyle>
			<width>6.943859649122807</width>
			<color>FFff3ac5</color>
		</LineStyle>
	</Style>
	<Style id="branch62_part9_style">
		<LineStyle>
			<width>6.936842105263158</width>
			<color>FFff3ac5</color>
		</LineStyle>
	</Style>
	<Style id="branch62_part10_style">
		<LineStyle>
			<width>6.9298245614035086</width>
			<color>FFff3ac5</color>
		</LineStyle>
	</Style>
	<Style id="branch62_part11_style">
		<LineStyle>
			<width>6.92280701754386</width>
			<color>FFff3ac5</color>
		</LineStyle>
	</Style>
	<Style id="branch62_part12_style">
		<LineStyle>
			<width>6.91578947368421</width>
			<color>FFff3ac5</color>
		</LineStyle>
	</Style>
	<Style id="branch62_part13_style">
		<LineStyle>
			<width>6.908771929824561</width>
			<color>FFff3ac5</color>
		</LineStyle>
	</Style>
	<Style id="branch62_part14_style">
		<LineStyle>
			<width>6.901754385964912</width>
			<color>FFff3ac5</color>
		</LineStyle>
	</Style>
	<Style id="branch62_part15_style">
		<LineStyle>
			<width>6.894736842105264</width>
			<color>FFff3ac5</color>
		</LineStyle>
	</Style>
	<Style id="branch62_part16_style">
		<LineStyle>
			<width>6.887719298245614</width>
			<color>FFff3ac5</color>
		</LineStyle>
	</Style>
	<Style id="branch62_part17_style">
		<LineStyle>
			<width>6.8807017543859645</width>
			<color>FFff3ac5</color>
		</LineStyle>
	</Style>
	<Style id="branch62_part18_style">
		<LineStyle>
			<width>6.873684210526315</width>
			<color>FFff3ac5</color>
		</LineStyle>
	</Style>
	<Style id="branch62_part19_style">
		<LineStyle>
			<width>6.866666666666667</width>
			<color>FFff3ac5</color>
		</LineStyle>
	</Style>
	<Style id="branch62_part20_style">
		<LineStyle>
			<width>6.859649122807018</width>
			<color>FFff3ac5</color>
		</LineStyle>
	</Style>
	<Style id="branch62_part21_style">
		<LineStyle>
			<width>6.852631578947369</width>
			<color>FFff3ac5</color>
		</LineStyle>
	</Style>
	<Style id="branch62_part22_style">
		<LineStyle>
			<width>6.845614035087719</width>
			<color>FFff3ac5</color>
		</LineStyle>
	</Style>
	<Style id="branch62_part23_style">
		<LineStyle>
			<width>6.83859649122807</width>
			<color>FFff3ac5</color>
		</LineStyle>
	</Style>
	<Style id="branch62_part24_style">
		<LineStyle>
			<width>6.831578947368421</width>
			<color>FFff3ac5</color>
		</LineStyle>
	</Style>
	<Style id="branch62_part25_style">
		<LineStyle>
			<width>6.824561403508772</width>
			<color>FFff3ac5</color>
		</LineStyle>
	</Style>
	<Style id="branch62_part26_style">
		<LineStyle>
			<width>6.817543859649122</width>
			<color>FFff3ac5</color>
		</LineStyle>
	</Style>
	<Style id="branch62_part27_style">
		<LineStyle>
			<width>6.810526315789474</width>
			<color>FFff3ac5</color>
		</LineStyle>
	</Style>
	<Style id="branch62_part28_style">
		<LineStyle>
			<width>6.803508771929825</width>
			<color>FFff3ac5</color>
		</LineStyle>
	</Style>
	<Style id="branch62_part29_style">
		<LineStyle>
			<width>6.796491228070176</width>
			<color>FFff3ac5</color>
		</LineStyle>
	</Style>
	<Style id="branch62_part30_style">
		<LineStyle>
			<width>6.7894736842105265</width>
			<color>FFff3ac5</color>
		</LineStyle>
	</Style>
	<Style id="branch62_part31_style">
		<LineStyle>
			<width>6.782456140350877</width>
			<color>FFff3ac5</color>
		</LineStyle>
	</Style>
	<Style id="branch62_part32_style">
		<LineStyle>
			<width>6.775438596491228</width>
			<color>FFff3ac5</color>
		</LineStyle>
	</Style>
	<Style id="branch62_part33_style">
		<LineStyle>
			<width>6.768421052631579</width>
			<color>FFff3ac5</color>
		</LineStyle>
	</Style>
	<Style id="branch62_part34_style">
		<LineStyle>
			<width>6.76140350877193</width>
			<color>FFff3ac5</color>
		</LineStyle>
	</Style>
	<Style id="branch62_part35_style">
		<LineStyle>
			<width>6.754385964912281</width>
			<color>FFff3ac5</color>
		</LineStyle>
	</Style>
	<Style id="branch62_part36_style">
		<LineStyle>
			<width>6.747368421052632</width>
			<color>FFff3ac5</color>
		</LineStyle>
	</Style>
	<Style id="branch62_part37_style">
		<LineStyle>
			<width>6.7403508771929825</width>
			<color>FFff3ac5</color>
		</LineStyle>
	</Style>
	<Style id="branch62_part38_style">
		<LineStyle>
			<width>6.733333333333333</width>
			<color>FFff3ac5</color>
		</LineStyle>
	</Style>
	<Style id="branch62_part39_style">
		<LineStyle>
			<width>6.726315789473684</width>
			<color>FFff3ac5</color>
		</LineStyle>
	</Style>
	<Style id="branch62_part40_style">
		<LineStyle>
			<width>6.719298245614035</width>
			<color>FFff3ac5</color>
		</LineStyle>
	</Style>
	<Style id="branch62_part41_style">
		<LineStyle>
			<width>6.712280701754386</width>
			<color>FFff3ac5</color>
		</LineStyle>
	</Style>
	<Style id="branch62_part42_style">
		<LineStyle>
			<width>6.705263157894737</width>
			<color>FFff3ac5</color>
		</LineStyle>
	</Style>
	<Style id="branch62_part43_style">
		<LineStyle>
			<width>6.698245614035088</width>
			<color>FFff3ac5</color>
		</LineStyle>
	</Style>
	<Style id="branch62_part44_style">
		<LineStyle>
			<width>6.6912280701754385</width>
			<color>FFff3ac5</color>
		</LineStyle>
	</Style>
	<Style id="branch62_part45_style">
		<LineStyle>
			<width>6.684210526315789</width>
			<color>FFff3ac5</color>
		</LineStyle>
	</Style>
	<Style id="branch62_part46_style">
		<LineStyle>
			<width>6.67719298245614</width>
			<color>FFff3ac5</color>
		</LineStyle>
	</Style>
	<Style id="branch62_part47_style">
		<LineStyle>
			<width>6.670175438596491</width>
			<color>FFff3ac5</color>
		</LineStyle>
	</Style>
	<Style id="branch62_part48_style">
		<LineStyle>
			<width>6.663157894736843</width>
			<color>FFff3ac5</color>
		</LineStyle>
	</Style>
	<Style id="branch62_part49_style">
		<LineStyle>
			<width>6.656140350877193</width>
			<color>FFff3ac5</color>
		</LineStyle>
	</Style>
	<Style id="branch62_part50_style">
		<LineStyle>
			<width>6.649122807017544</width>
			<color>FFff3ac5</color>
		</LineStyle>
	</Style>
	<Style id="branch67_part1_style">
		<LineStyle>
			<width>5.662863167760075</width>
			<color>FFff36c9</color>
		</LineStyle>
	</Style>
	<Style id="branch67_part2_style">
		<LineStyle>
			<width>5.689362699156513</width>
			<color>FFff36c9</color>
		</LineStyle>
	</Style>
	<Style id="branch67_part3_style">
		<LineStyle>
			<width>5.715862230552952</width>
			<color>FFff37c8</color>
		</LineStyle>
	</Style>
	<Style id="branch67_part4_style">
		<LineStyle>
			<width>5.742361761949391</width>
			<color>FFff37c8</color>
		</LineStyle>
	</Style>
	<Style id="branch67_part5_style">
		<LineStyle>
			<width>5.768861293345829</width>
			<color>FFff37c8</color>
		</LineStyle>
	</Style>
	<Style id="branch67_part6_style">
		<LineStyle>
			<width>5.795360824742268</width>
			<color>FFff37c8</color>
		</LineStyle>
	</Style>
	<Style id="branch67_part7_style">
		<LineStyle>
			<width>5.821860356138707</width>
			<color>FFff37c8</color>
		</LineStyle>
	</Style>
	<Style id="branch67_part8_style">
		<LineStyle>
			<width>5.848359887535145</width>
			<color>FFff37c8</color>
		</LineStyle>
	</Style>
	<Style id="branch67_part9_style">
		<LineStyle>
			<width>5.8748594189315835</width>
			<color>FFff37c8</color>
		</LineStyle>
	</Style>
	<Style id="branch67_part10_style">
		<LineStyle>
			<width>5.901358950328023</width>
			<color>FFff37c8</color>
		</LineStyle>
	</Style>
	<Style id="branch67_part11_style">
		<LineStyle>
			<width>5.927858481724461</width>
			<color>FFff37c8</color>
		</LineStyle>
	</Style>
	<Style id="branch67_part12_style">
		<LineStyle>
			<width>5.9543580131209</width>
			<color>FFff37c8</color>
		</LineStyle>
	</Style>
	<Style id="branch67_part13_style">
		<LineStyle>
			<width>5.980857544517338</width>
			<color>FFff37c8</color>
		</LineStyle>
	</Style>
	<Style id="branch67_part14_style">
		<LineStyle>
			<width>6.007357075913777</width>
			<color>FFff37c8</color>
		</LineStyle>
	</Style>
	<Style id="branch67_part15_style">
		<LineStyle>
			<width>6.033856607310216</width>
			<color>FFff37c8</color>
		</LineStyle>
	</Style>
	<Style id="branch67_part16_style">
		<LineStyle>
			<width>6.060356138706655</width>
			<color>FFff37c8</color>
		</LineStyle>
	</Style>
	<Style id="branch67_part17_style">
		<LineStyle>
			<width>6.086855670103093</width>
			<color>FFff37c8</color>
		</LineStyle>
	</Style>
	<Style id="branch67_part18_style">
		<LineStyle>
			<width>6.113355201499532</width>
			<color>FFff37c8</color>
		</LineStyle>
	</Style>
	<Style id="branch67_part19_style">
		<LineStyle>
			<width>6.13985473289597</width>
			<color>FFff37c8</color>
		</LineStyle>
	</Style>
	<Style id="branch67_part20_style">
		<LineStyle>
			<width>6.1663542642924085</width>
			<color>FFff37c8</color>
		</LineStyle>
	</Style>
	<Style id="branch67_part21_style">
		<LineStyle>
			<width>6.192853795688848</width>
			<color>FFff37c8</color>
		</LineStyle>
	</Style>
	<Style id="branch67_part22_style">
		<LineStyle>
			<width>6.219353327085286</width>
			<color>FFff37c8</color>
		</LineStyle>
	</Style>
	<Style id="branch67_part23_style">
		<LineStyle>
			<width>6.245852858481724</width>
			<color>FFff38c7</color>
		</LineStyle>
	</Style>
	<Style id="branch67_part24_style">
		<LineStyle>
			<width>6.272352389878163</width>
			<color>FFff38c7</color>
		</LineStyle>
	</Style>
	<Style id="branch67_part25_style">
		<LineStyle>
			<width>6.2988519212746015</width>
			<color>FFff38c7</color>
		</LineStyle>
	</Style>
	<Style id="branch67_part26_style">
		<LineStyle>
			<width>6.32535145267104</width>
			<color>FFff38c7</color>
		</LineStyle>
	</Style>
	<Style id="branch67_part27_style">
		<LineStyle>
			<width>6.351850984067479</width>
			<color>FFff38c7</color>
		</LineStyle>
	</Style>
	<Style id="branch67_part28_style">
		<LineStyle>
			<width>6.378350515463917</width>
			<color>FFff38c7</color>
		</LineStyle>
	</Style>
	<Style id="branch67_part29_style">
		<LineStyle>
			<width>6.404850046860356</width>
			<color>FFff38c7</color>
		</LineStyle>
	</Style>
	<Style id="branch67_part30_style">
		<LineStyle>
			<width>6.431349578256794</width>
			<color>FFff38c7</color>
		</LineStyle>
	</Style>
	<Style id="branch67_part31_style">
		<LineStyle>
			<width>6.4578491096532336</width>
			<color>FFff38c7</color>
		</LineStyle>
	</Style>
	<Style id="branch67_part32_style">
		<LineStyle>
			<width>6.484348641049672</width>
			<color>FFff38c7</color>
		</LineStyle>
	</Style>
	<Style id="branch67_part33_style">
		<LineStyle>
			<width>6.510848172446111</width>
			<color>FFff38c7</color>
		</LineStyle>
	</Style>
	<Style id="branch67_part34_style">
		<LineStyle>
			<width>6.537347703842549</width>
			<color>FFff38c7</color>
		</LineStyle>
	</Style>
	<Style id="branch67_part35_style">
		<LineStyle>
			<width>6.563847235238988</width>
			<color>FFff38c7</color>
		</LineStyle>
	</Style>
	<Style id="branch67_part36_style">
		<LineStyle>
			<width>6.5903467666354265</width>
			<color>FFff38c7</color>
		</LineStyle>
	</Style>
	<Style id="branch67_part37_style">
		<LineStyle>
			<width>6.616846298031866</width>
			<color>FFff38c7</color>
		</LineStyle>
	</Style>
	<Style id="branch67_part38_style">
		<LineStyle>
			<width>6.643345829428304</width>
			<color>FFff38c7</color>
		</LineStyle>
	</Style>
	<Style id="branch67_part39_style">
		<LineStyle>
			<width>6.669845360824743</width>
			<color>FFff38c7</color>
		</LineStyle>
	</Style>
	<Style id="branch67_part40_style">
		<LineStyle>
			<width>6.696344892221181</width>
			<color>FFff38c7</color>
		</LineStyle>
	</Style>
	<Style id="branch67_part41_style">
		<LineStyle>
			<width>6.7228444236176195</width>
			<color>FFff38c7</color>
		</LineStyle>
	</Style>
	<Style id="branch67_part42_style">
		<LineStyle>
			<width>6.749343955014059</width>
			<color>FFff39c6</color>
		</LineStyle>
	</Style>
	<Style id="branch67_part43_style">
		<LineStyle>
			<width>6.775843486410497</width>
			<color>FFff39c6</color>
		</LineStyle>
	</Style>
	<Style id="branch67_part44_style">
		<LineStyle>
			<width>6.802343017806935</width>
			<color>FFff39c6</color>
		</LineStyle>
	</Style>
	<Style id="branch67_part45_style">
		<LineStyle>
			<width>6.828842549203374</width>
			<color>FFff39c6</color>
		</LineStyle>
	</Style>
	<Style id="branch67_part46_style">
		<LineStyle>
			<width>6.855342080599812</width>
			<color>FFff39c6</color>
		</LineStyle>
	</Style>
	<Style id="branch67_part47_style">
		<LineStyle>
			<width>6.8818416119962516</width>
			<color>FFff39c6</color>
		</LineStyle>
	</Style>
	<Style id="branch67_part48_style">
		<LineStyle>
			<width>6.90834114339269</width>
			<color>FFff39c6</color>
		</LineStyle>
	</Style>
	<Style id="branch67_part49_style">
		<LineStyle>
			<width>6.934840674789128</width>
			<color>FFff39c6</color>
		</LineStyle>
	</Style>
	<Style id="branch67_part50_style">
		<LineStyle>
			<width>6.961340206185567</width>
			<color>FFff39c6</color>
		</LineStyle>
	</Style>
	<Style id="branch102_part1_style">
		<LineStyle>
			<width>5.902562266326076</width>
			<color>FFff38c7</color>
		</LineStyle>
	</Style>
	<Style id="branch102_part2_style">
		<LineStyle>
			<width>5.920662381257731</width>
			<color>FFff38c7</color>
		</LineStyle>
	</Style>
	<Style id="branch102_part3_style">
		<LineStyle>
			<width>5.938762496189385</width>
			<color>FFff38c7</color>
		</LineStyle>
	</Style>
	<Style id="branch102_part4_style">
		<LineStyle>
			<width>5.956862611121039</width>
			<color>FFff38c7</color>
		</LineStyle>
	</Style>
	<Style id="branch102_part5_style">
		<LineStyle>
			<width>5.974962726052693</width>
			<color>FFff38c7</color>
		</LineStyle>
	</Style>
	<Style id="branch102_part6_style">
		<LineStyle>
			<width>5.993062840984347</width>
			<color>FFff38c7</color>
		</LineStyle>
	</Style>
	<Style id="branch102_part7_style">
		<LineStyle>
			<width>6.011162955916002</width>
			<color>FFff38c7</color>
		</LineStyle>
	</Style>
	<Style id="branch102_part8_style">
		<LineStyle>
			<width>6.029263070847656</width>
			<color>FFff38c7</color>
		</LineStyle>
	</Style>
	<Style id="branch102_part9_style">
		<LineStyle>
			<width>6.04736318577931</width>
			<color>FFff38c7</color>
		</LineStyle>
	</Style>
	<Style id="branch102_part10_style">
		<LineStyle>
			<width>6.065463300710964</width>
			<color>FFff39c6</color>
		</LineStyle>
	</Style>
	<Style id="branch102_part11_style">
		<LineStyle>
			<width>6.083563415642619</width>
			<color>FFff39c6</color>
		</LineStyle>
	</Style>
	<Style id="branch102_part12_style">
		<LineStyle>
			<width>6.101663530574273</width>
			<color>FFff39c6</color>
		</LineStyle>
	</Style>
	<Style id="branch102_part13_style">
		<LineStyle>
			<width>6.119763645505927</width>
			<color>FFff39c6</color>
		</LineStyle>
	</Style>
	<Style id="branch102_part14_style">
		<LineStyle>
			<width>6.137863760437581</width>
			<color>FFff39c6</color>
		</LineStyle>
	</Style>
	<Style id="branch102_part15_style">
		<LineStyle>
			<width>6.155963875369235</width>
			<color>FFff39c6</color>
		</LineStyle>
	</Style>
	<Style id="branch102_part16_style">
		<LineStyle>
			<width>6.17406399030089</width>
			<color>FFff39c6</color>
		</LineStyle>
	</Style>
	<Style id="branch102_part17_style">
		<LineStyle>
			<width>6.192164105232544</width>
			<color>FFff39c6</color>
		</LineStyle>
	</Style>
	<Style id="branch102_part18_style">
		<LineStyle>
			<width>6.210264220164198</width>
			<color>FFff39c6</color>
		</LineStyle>
	</Style>
	<Style id="branch102_part19_style">
		<LineStyle>
			<width>6.228364335095852</width>
			<color>FFff39c6</color>
		</LineStyle>
	</Style>
	<Style id="branch102_part20_style">
		<LineStyle>
			<width>6.246464450027506</width>
			<color>FFff3ac5</color>
		</LineStyle>
	</Style>
	<Style id="branch102_part21_style">
		<LineStyle>
			<width>6.26456456495916</width>
			<color>FFff3ac5</color>
		</LineStyle>
	</Style>
	<Style id="branch102_part22_style">
		<LineStyle>
			<width>6.282664679890814</width>
			<color>FFff3ac5</color>
		</LineStyle>
	</Style>
	<Style id="branch102_part23_style">
		<LineStyle>
			<width>6.300764794822469</width>
			<color>FFff3ac5</color>
		</LineStyle>
	</Style>
	<Style id="branch102_part24_style">
		<LineStyle>
			<width>6.318864909754123</width>
			<color>FFff3ac5</color>
		</LineStyle>
	</Style>
	<Style id="branch102_part25_style">
		<LineStyle>
			<width>6.336965024685777</width>
			<color>FFff3ac5</color>
		</LineStyle>
	</Style>
	<Style id="branch102_part26_style">
		<LineStyle>
			<width>6.355065139617432</width>
			<color>FFff3ac5</color>
		</LineStyle>
	</Style>
	<Style id="branch102_part27_style">
		<LineStyle>
			<width>6.373165254549086</width>
			<color>FFff3ac5</color>
		</LineStyle>
	</Style>
	<Style id="branch102_part28_style">
		<LineStyle>
			<width>6.39126536948074</width>
			<color>FFff3ac5</color>
		</LineStyle>
	</Style>
	<Style id="branch102_part29_style">
		<LineStyle>
			<width>6.409365484412394</width>
			<color>FFff3bc4</color>
		</LineStyle>
	</Style>
	<Style id="branch102_part30_style">
		<LineStyle>
			<width>6.427465599344049</width>
			<color>FFff3bc4</color>
		</LineStyle>
	</Style>
	<Style id="branch102_part31_style">
		<LineStyle>
			<width>6.445565714275703</width>
			<color>FFff3bc4</color>
		</LineStyle>
	</Style>
	<Style id="branch102_part32_style">
		<LineStyle>
			<width>6.463665829207358</width>
			<color>FFff3bc4</color>
		</LineStyle>
	</Style>
	<Style id="branch102_part33_style">
		<LineStyle>
			<width>6.481765944139012</width>
			<color>FFff3bc4</color>
		</LineStyle>
	</Style>
	<Style id="branch102_part34_style">
		<LineStyle>
			<width>6.499866059070666</width>
			<color>FFff3bc4</color>
		</LineStyle>
	</Style>
	<Style id="branch102_part35_style">
		<LineStyle>
			<width>6.51796617400232</width>
			<color>FFff3bc4</color>
		</LineStyle>
	</Style>
	<Style id="branch102_part36_style">
		<LineStyle>
			<width>6.536066288933974</width>
			<color>FFff3bc4</color>
		</LineStyle>
	</Style>
	<Style id="branch102_part37_style">
		<LineStyle>
			<width>6.554166403865628</width>
			<color>FFff3bc4</color>
		</LineStyle>
	</Style>
	<Style id="branch102_part38_style">
		<LineStyle>
			<width>6.572266518797282</width>
			<color>FFff3bc4</color>
		</LineStyle>
	</Style>
	<Style id="branch102_part39_style">
		<LineStyle>
			<width>6.590366633728936</width>
			<color>FFff3cc3</color>
		</LineStyle>
	</Style>
	<Style id="branch102_part40_style">
		<LineStyle>
			<width>6.60846674866059</width>
			<color>FFff3cc3</color>
		</LineStyle>
	</Style>
	<Style id="branch102_part41_style">
		<LineStyle>
			<width>6.626566863592244</width>
			<color>FFff3cc3</color>
		</LineStyle>
	</Style>
	<Style id="branch102_part42_style">
		<LineStyle>
			<width>6.644666978523899</width>
			<color>FFff3cc3</color>
		</LineStyle>
	</Style>
	<Style id="branch102_part43_style">
		<LineStyle>
			<width>6.662767093455553</width>
			<color>FFff3cc3</color>
		</LineStyle>
	</Style>
	<Style id="branch102_part44_style">
		<LineStyle>
			<width>6.680867208387207</width>
			<color>FFff3cc3</color>
		</LineStyle>
	</Style>
	<Style id="branch102_part45_style">
		<LineStyle>
			<width>6.698967323318862</width>
			<color>FFff3cc3</color>
		</LineStyle>
	</Style>
	<Style id="branch102_part46_style">
		<LineStyle>
			<width>6.717067438250516</width>
			<color>FFff3cc3</color>
		</LineStyle>
	</Style>
	<Style id="branch102_part47_style">
		<LineStyle>
			<width>6.73516755318217</width>
			<color>FFff3cc3</color>
		</LineStyle>
	</Style>
	<Style id="branch102_part48_style">
		<LineStyle>
			<width>6.753267668113824</width>
			<color>FFff3dc2</color>
		</LineStyle>
	</Style>
	<Style id="branch102_part49_style">
		<LineStyle>
			<width>6.771367783045479</width>
			<color>FFff3dc2</color>
		</LineStyle>
	</Style>
	<Style id="branch102_part50_style">
		<LineStyle>
			<width>6.789467897977133</width>
			<color>FFff3dc2</color>
		</LineStyle>
	</Style>
	<Style id="branch110_part1_style">
		<LineStyle>
			<width>5.604324387646432</width>
			<color>FFff21de</color>
		</LineStyle>
	</Style>
	<Style id="branch110_part2_style">
		<LineStyle>
			<width>5.6315150464019474</width>
			<color>FFff22dd</color>
		</LineStyle>
	</Style>
	<Style id="branch110_part3_style">
		<LineStyle>
			<width>5.6587057051574625</width>
			<color>FFff22dd</color>
		</LineStyle>
	</Style>
	<Style id="branch110_part4_style">
		<LineStyle>
			<width>5.685896363912978</width>
			<color>FFff22dd</color>
		</LineStyle>
	</Style>
	<Style id="branch110_part5_style">
		<LineStyle>
			<width>5.713087022668492</width>
			<color>FFff22dd</color>
		</LineStyle>
	</Style>
	<Style id="branch110_part6_style">
		<LineStyle>
			<width>5.740277681424007</width>
			<color>FFff23dc</color>
		</LineStyle>
	</Style>
	<Style id="branch110_part7_style">
		<LineStyle>
			<width>5.767468340179523</width>
			<color>FFff23dc</color>
		</LineStyle>
	</Style>
	<Style id="branch110_part8_style">
		<LineStyle>
			<width>5.794658998935037</width>
			<color>FFff23dc</color>
		</LineStyle>
	</Style>
	<Style id="branch110_part9_style">
		<LineStyle>
			<width>5.821849657690552</width>
			<color>FFff23dc</color>
		</LineStyle>
	</Style>
	<Style id="branch110_part10_style">
		<LineStyle>
			<width>5.849040316446066</width>
			<color>FFff24db</color>
		</LineStyle>
	</Style>
	<Style id="branch110_part11_style">
		<LineStyle>
			<width>5.876230975201582</width>
			<color>FFff24db</color>
		</LineStyle>
	</Style>
	<Style id="branch110_part12_style">
		<LineStyle>
			<width>5.903421633957097</width>
			<color>FFff24db</color>
		</LineStyle>
	</Style>
	<Style id="branch110_part13_style">
		<LineStyle>
			<width>5.9306122927126115</width>
			<color>FFff24db</color>
		</LineStyle>
	</Style>
	<Style id="branch110_part14_style">
		<LineStyle>
			<width>5.9578029514681266</width>
			<color>FFff25da</color>
		</LineStyle>
	</Style>
	<Style id="branch110_part15_style">
		<LineStyle>
			<width>5.984993610223642</width>
			<color>FFff25da</color>
		</LineStyle>
	</Style>
	<Style id="branch110_part16_style">
		<LineStyle>
			<width>6.012184268979157</width>
			<color>FFff25da</color>
		</LineStyle>
	</Style>
	<Style id="branch110_part17_style">
		<LineStyle>
			<width>6.039374927734672</width>
			<color>FFff26d9</color>
		</LineStyle>
	</Style>
	<Style id="branch110_part18_style">
		<LineStyle>
			<width>6.066565586490187</width>
			<color>FFff26d9</color>
		</LineStyle>
	</Style>
	<Style id="branch110_part19_style">
		<LineStyle>
			<width>6.093756245245702</width>
			<color>FFff26d9</color>
		</LineStyle>
	</Style>
	<Style id="branch110_part20_style">
		<LineStyle>
			<width>6.120946904001217</width>
			<color>FFff26d9</color>
		</LineStyle>
	</Style>
	<Style id="branch110_part21_style">
		<LineStyle>
			<width>6.148137562756732</width>
			<color>FFff27d8</color>
		</LineStyle>
	</Style>
	<Style id="branch110_part22_style">
		<LineStyle>
			<width>6.175328221512247</width>
			<color>FFff27d8</color>
		</LineStyle>
	</Style>
	<Style id="branch110_part23_style">
		<LineStyle>
			<width>6.202518880267761</width>
			<color>FFff27d8</color>
		</LineStyle>
	</Style>
	<Style id="branch110_part24_style">
		<LineStyle>
			<width>6.229709539023277</width>
			<color>FFff27d8</color>
		</LineStyle>
	</Style>
	<Style id="branch110_part25_style">
		<LineStyle>
			<width>6.2569001977787915</width>
			<color>FFff28d7</color>
		</LineStyle>
	</Style>
	<Style id="branch110_part26_style">
		<LineStyle>
			<width>6.2840908565343065</width>
			<color>FFff28d7</color>
		</LineStyle>
	</Style>
	<Style id="branch110_part27_style">
		<LineStyle>
			<width>6.3112815152898225</width>
			<color>FFff28d7</color>
		</LineStyle>
	</Style>
	<Style id="branch110_part28_style">
		<LineStyle>
			<width>6.338472174045337</width>
			<color>FFff28d7</color>
		</LineStyle>
	</Style>
	<Style id="branch110_part29_style">
		<LineStyle>
			<width>6.365662832800852</width>
			<color>FFff29d6</color>
		</LineStyle>
	</Style>
	<Style id="branch110_part30_style">
		<LineStyle>
			<width>6.392853491556367</width>
			<color>FFff29d6</color>
		</LineStyle>
	</Style>
	<Style id="branch110_part31_style">
		<LineStyle>
			<width>6.420044150311881</width>
			<color>FFff29d6</color>
		</LineStyle>
	</Style>
	<Style id="branch110_part32_style">
		<LineStyle>
			<width>6.447234809067397</width>
			<color>FFff2ad5</color>
		</LineStyle>
	</Style>
	<Style id="branch110_part33_style">
		<LineStyle>
			<width>6.474425467822912</width>
			<color>FFff2ad5</color>
		</LineStyle>
	</Style>
	<Style id="branch110_part34_style">
		<LineStyle>
			<width>6.501616126578426</width>
			<color>FFff2ad5</color>
		</LineStyle>
	</Style>
	<Style id="branch110_part35_style">
		<LineStyle>
			<width>6.528806785333942</width>
			<color>FFff2ad5</color>
		</LineStyle>
	</Style>
	<Style id="branch110_part36_style">
		<LineStyle>
			<width>6.555997444089456</width>
			<color>FFff2bd4</color>
		</LineStyle>
	</Style>
	<Style id="branch110_part37_style">
		<LineStyle>
			<width>6.5831881028449715</width>
			<color>FFff2bd4</color>
		</LineStyle>
	</Style>
	<Style id="branch110_part38_style">
		<LineStyle>
			<width>6.6103787616004865</width>
			<color>FFff2bd4</color>
		</LineStyle>
	</Style>
	<Style id="branch110_part39_style">
		<LineStyle>
			<width>6.637569420356002</width>
			<color>FFff2bd4</color>
		</LineStyle>
	</Style>
	<Style id="branch110_part40_style">
		<LineStyle>
			<width>6.664760079111517</width>
			<color>FFff2cd3</color>
		</LineStyle>
	</Style>
	<Style id="branch110_part41_style">
		<LineStyle>
			<width>6.691950737867032</width>
			<color>FFff2cd3</color>
		</LineStyle>
	</Style>
	<Style id="branch110_part42_style">
		<LineStyle>
			<width>6.719141396622547</width>
			<color>FFff2cd3</color>
		</LineStyle>
	</Style>
	<Style id="branch110_part43_style">
		<LineStyle>
			<width>6.746332055378062</width>
			<color>FFff2cd3</color>
		</LineStyle>
	</Style>
	<Style id="branch110_part44_style">
		<LineStyle>
			<width>6.773522714133577</width>
			<color>FFff2dd2</color>
		</LineStyle>
	</Style>
	<Style id="branch110_part45_style">
		<LineStyle>
			<width>6.800713372889092</width>
			<color>FFff2dd2</color>
		</LineStyle>
	</Style>
	<Style id="branch110_part46_style">
		<LineStyle>
			<width>6.827904031644606</width>
			<color>FFff2dd2</color>
		</LineStyle>
	</Style>
	<Style id="branch110_part47_style">
		<LineStyle>
			<width>6.855094690400121</width>
			<color>FFff2ed1</color>
		</LineStyle>
	</Style>
	<Style id="branch110_part48_style">
		<LineStyle>
			<width>6.882285349155636</width>
			<color>FFff2ed1</color>
		</LineStyle>
	</Style>
	<Style id="branch110_part49_style">
		<LineStyle>
			<width>6.9094760079111515</width>
			<color>FFff2ed1</color>
		</LineStyle>
	</Style>
	<Style id="branch110_part50_style">
		<LineStyle>
			<width>6.9366666666666665</width>
			<color>FFff2ed1</color>
		</LineStyle>
	</Style>
	<Style id="branch111_part1_style">
		<LineStyle>
			<width>6.957173173111543</width>
			<color>FFff2ed1</color>
		</LineStyle>
	</Style>
	<Style id="branch111_part2_style">
		<LineStyle>
			<width>6.929009102821325</width>
			<color>FFff2fd0</color>
		</LineStyle>
	</Style>
	<Style id="branch111_part3_style">
		<LineStyle>
			<width>6.900845032531109</width>
			<color>FFff2fd0</color>
		</LineStyle>
	</Style>
	<Style id="branch111_part4_style">
		<LineStyle>
			<width>6.872680962240892</width>
			<color>FFff2fd0</color>
		</LineStyle>
	</Style>
	<Style id="branch111_part5_style">
		<LineStyle>
			<width>6.844516891950676</width>
			<color>FFff2fd0</color>
		</LineStyle>
	</Style>
	<Style id="branch111_part6_style">
		<LineStyle>
			<width>6.816352821660458</width>
			<color>FFff2fd0</color>
		</LineStyle>
	</Style>
	<Style id="branch111_part7_style">
		<LineStyle>
			<width>6.7881887513702415</width>
			<color>FFff2fd0</color>
		</LineStyle>
	</Style>
	<Style id="branch111_part8_style">
		<LineStyle>
			<width>6.760024681080025</width>
			<color>FFff2fd0</color>
		</LineStyle>
	</Style>
	<Style id="branch111_part9_style">
		<LineStyle>
			<width>6.731860610789808</width>
			<color>FFff2fd0</color>
		</LineStyle>
	</Style>
	<Style id="branch111_part10_style">
		<LineStyle>
			<width>6.703696540499591</width>
			<color>FFff2fd0</color>
		</LineStyle>
	</Style>
	<Style id="branch111_part11_style">
		<LineStyle>
			<width>6.675532470209374</width>
			<color>FFff30cf</color>
		</LineStyle>
	</Style>
	<Style id="branch111_part12_style">
		<LineStyle>
			<width>6.6473683999191575</width>
			<color>FFff30cf</color>
		</LineStyle>
	</Style>
	<Style id="branch111_part13_style">
		<LineStyle>
			<width>6.61920432962894</width>
			<color>FFff30cf</color>
		</LineStyle>
	</Style>
	<Style id="branch111_part14_style">
		<LineStyle>
			<width>6.591040259338723</width>
			<color>FFff30cf</color>
		</LineStyle>
	</Style>
	<Style id="branch111_part15_style">
		<LineStyle>
			<width>6.562876189048507</width>
			<color>FFff30cf</color>
		</LineStyle>
	</Style>
	<Style id="branch111_part16_style">
		<LineStyle>
			<width>6.53471211875829</width>
			<color>FFff30cf</color>
		</LineStyle>
	</Style>
	<Style id="branch111_part17_style">
		<LineStyle>
			<width>6.506548048468073</width>
			<color>FFff30cf</color>
		</LineStyle>
	</Style>
	<Style id="branch111_part18_style">
		<LineStyle>
			<width>6.478383978177856</width>
			<color>FFff30cf</color>
		</LineStyle>
	</Style>
	<Style id="branch111_part19_style">
		<LineStyle>
			<width>6.450219907887639</width>
			<color>FFff31ce</color>
		</LineStyle>
	</Style>
	<Style id="branch111_part20_style">
		<LineStyle>
			<width>6.422055837597423</width>
			<color>FFff31ce</color>
		</LineStyle>
	</Style>
	<Style id="branch111_part21_style">
		<LineStyle>
			<width>6.393891767307206</width>
			<color>FFff31ce</color>
		</LineStyle>
	</Style>
	<Style id="branch111_part22_style">
		<LineStyle>
			<width>6.365727697016989</width>
			<color>FFff31ce</color>
		</LineStyle>
	</Style>
	<Style id="branch111_part23_style">
		<LineStyle>
			<width>6.337563626726772</width>
			<color>FFff31ce</color>
		</LineStyle>
	</Style>
	<Style id="branch111_part24_style">
		<LineStyle>
			<width>6.309399556436555</width>
			<color>FFff31ce</color>
		</LineStyle>
	</Style>
	<Style id="branch111_part25_style">
		<LineStyle>
			<width>6.281235486146339</width>
			<color>FFff31ce</color>
		</LineStyle>
	</Style>
	<Style id="branch111_part26_style">
		<LineStyle>
			<width>6.253071415856121</width>
			<color>FFff31ce</color>
		</LineStyle>
	</Style>
	<Style id="branch111_part27_style">
		<LineStyle>
			<width>6.224907345565905</width>
			<color>FFff31ce</color>
		</LineStyle>
	</Style>
	<Style id="branch111_part28_style">
		<LineStyle>
			<width>6.196743275275688</width>
			<color>FFff32cd</color>
		</LineStyle>
	</Style>
	<Style id="branch111_part29_style">
		<LineStyle>
			<width>6.168579204985471</width>
			<color>FFff32cd</color>
		</LineStyle>
	</Style>
	<Style id="branch111_part30_style">
		<LineStyle>
			<width>6.140415134695255</width>
			<color>FFff32cd</color>
		</LineStyle>
	</Style>
	<Style id="branch111_part31_style">
		<LineStyle>
			<width>6.1122510644050365</width>
			<color>FFff32cd</color>
		</LineStyle>
	</Style>
	<Style id="branch111_part32_style">
		<LineStyle>
			<width>6.084086994114821</width>
			<color>FFff32cd</color>
		</LineStyle>
	</Style>
	<Style id="branch111_part33_style">
		<LineStyle>
			<width>6.055922923824603</width>
			<color>FFff32cd</color>
		</LineStyle>
	</Style>
	<Style id="branch111_part34_style">
		<LineStyle>
			<width>6.027758853534387</width>
			<color>FFff32cd</color>
		</LineStyle>
	</Style>
	<Style id="branch111_part35_style">
		<LineStyle>
			<width>5.99959478324417</width>
			<color>FFff32cd</color>
		</LineStyle>
	</Style>
	<Style id="branch111_part36_style">
		<LineStyle>
			<width>5.971430712953953</width>
			<color>FFff33cc</color>
		</LineStyle>
	</Style>
	<Style id="branch111_part37_style">
		<LineStyle>
			<width>5.943266642663737</width>
			<color>FFff33cc</color>
		</LineStyle>
	</Style>
	<Style id="branch111_part38_style">
		<LineStyle>
			<width>5.915102572373519</width>
			<color>FFff33cc</color>
		</LineStyle>
	</Style>
	<Style id="branch111_part39_style">
		<LineStyle>
			<width>5.886938502083303</width>
			<color>FFff33cc</color>
		</LineStyle>
	</Style>
	<Style id="branch111_part40_style">
		<LineStyle>
			<width>5.858774431793085</width>
			<color>FFff33cc</color>
		</LineStyle>
	</Style>
	<Style id="branch111_part41_style">
		<LineStyle>
			<width>5.830610361502869</width>
			<color>FFff33cc</color>
		</LineStyle>
	</Style>
	<Style id="branch111_part42_style">
		<LineStyle>
			<width>5.802446291212652</width>
			<color>FFff33cc</color>
		</LineStyle>
	</Style>
	<Style id="branch111_part43_style">
		<LineStyle>
			<width>5.774282220922435</width>
			<color>FFff33cc</color>
		</LineStyle>
	</Style>
	<Style id="branch111_part44_style">
		<LineStyle>
			<width>5.746118150632219</width>
			<color>FFff33cc</color>
		</LineStyle>
	</Style>
	<Style id="branch111_part45_style">
		<LineStyle>
			<width>5.717954080342001</width>
			<color>FFff34cb</color>
		</LineStyle>
	</Style>
	<Style id="branch111_part46_style">
		<LineStyle>
			<width>5.689790010051785</width>
			<color>FFff34cb</color>
		</LineStyle>
	</Style>
	<Style id="branch111_part47_style">
		<LineStyle>
			<width>5.661625939761568</width>
			<color>FFff34cb</color>
		</LineStyle>
	</Style>
	<Style id="branch111_part48_style">
		<LineStyle>
			<width>5.6334618694713505</width>
			<color>FFff34cb</color>
		</LineStyle>
	</Style>
	<Style id="branch111_part49_style">
		<LineStyle>
			<width>5.605297799181134</width>
			<color>FFff34cb</color>
		</LineStyle>
	</Style>
	<Style id="branch111_part50_style">
		<LineStyle>
			<width>5.577133728890917</width>
			<color>FFff34cb</color>
		</LineStyle>
	</Style>
	<Style id="branch113_part1_style">
		<LineStyle>
			<width>6.573819111485023</width>
			<color>FFff2fd0</color>
		</LineStyle>
	</Style>
	<Style id="branch113_part2_style">
		<LineStyle>
			<width>6.5824208316657</width>
			<color>FFff2fd0</color>
		</LineStyle>
	</Style>
	<Style id="branch113_part3_style">
		<LineStyle>
			<width>6.591022551846376</width>
			<color>FFff30cf</color>
		</LineStyle>
	</Style>
	<Style id="branch113_part4_style">
		<LineStyle>
			<width>6.599624272027052</width>
			<color>FFff30cf</color>
		</LineStyle>
	</Style>
	<Style id="branch113_part5_style">
		<LineStyle>
			<width>6.608225992207728</width>
			<color>FFff30cf</color>
		</LineStyle>
	</Style>
	<Style id="branch113_part6_style">
		<LineStyle>
			<width>6.616827712388404</width>
			<color>FFff30cf</color>
		</LineStyle>
	</Style>
	<Style id="branch113_part7_style">
		<LineStyle>
			<width>6.625429432569081</width>
			<color>FFff30cf</color>
		</LineStyle>
	</Style>
	<Style id="branch113_part8_style">
		<LineStyle>
			<width>6.634031152749757</width>
			<color>FFff30cf</color>
		</LineStyle>
	</Style>
	<Style id="branch113_part9_style">
		<LineStyle>
			<width>6.642632872930433</width>
			<color>FFff30cf</color>
		</LineStyle>
	</Style>
	<Style id="branch113_part10_style">
		<LineStyle>
			<width>6.651234593111109</width>
			<color>FFff30cf</color>
		</LineStyle>
	</Style>
	<Style id="branch113_part11_style">
		<LineStyle>
			<width>6.659836313291786</width>
			<color>FFff30cf</color>
		</LineStyle>
	</Style>
	<Style id="branch113_part12_style">
		<LineStyle>
			<width>6.668438033472461</width>
			<color>FFff30cf</color>
		</LineStyle>
	</Style>
	<Style id="branch113_part13_style">
		<LineStyle>
			<width>6.677039753653138</width>
			<color>FFff31ce</color>
		</LineStyle>
	</Style>
	<Style id="branch113_part14_style">
		<LineStyle>
			<width>6.6856414738338135</width>
			<color>FFff31ce</color>
		</LineStyle>
	</Style>
	<Style id="branch113_part15_style">
		<LineStyle>
			<width>6.69424319401449</width>
			<color>FFff31ce</color>
		</LineStyle>
	</Style>
	<Style id="branch113_part16_style">
		<LineStyle>
			<width>6.7028449141951665</width>
			<color>FFff31ce</color>
		</LineStyle>
	</Style>
	<Style id="branch113_part17_style">
		<LineStyle>
			<width>6.711446634375842</width>
			<color>FFff31ce</color>
		</LineStyle>
	</Style>
	<Style id="branch113_part18_style">
		<LineStyle>
			<width>6.720048354556518</width>
			<color>FFff31ce</color>
		</LineStyle>
	</Style>
	<Style id="branch113_part19_style">
		<LineStyle>
			<width>6.728650074737194</width>
			<color>FFff31ce</color>
		</LineStyle>
	</Style>
	<Style id="branch113_part20_style">
		<LineStyle>
			<width>6.737251794917871</width>
			<color>FFff31ce</color>
		</LineStyle>
	</Style>
	<Style id="branch113_part21_style">
		<LineStyle>
			<width>6.745853515098547</width>
			<color>FFff31ce</color>
		</LineStyle>
	</Style>
	<Style id="branch113_part22_style">
		<LineStyle>
			<width>6.754455235279223</width>
			<color>FFff31ce</color>
		</LineStyle>
	</Style>
	<Style id="branch113_part23_style">
		<LineStyle>
			<width>6.7630569554598985</width>
			<color>FFff32cd</color>
		</LineStyle>
	</Style>
	<Style id="branch113_part24_style">
		<LineStyle>
			<width>6.771658675640575</width>
			<color>FFff32cd</color>
		</LineStyle>
	</Style>
	<Style id="branch113_part25_style">
		<LineStyle>
			<width>6.7802603958212515</width>
			<color>FFff32cd</color>
		</LineStyle>
	</Style>
	<Style id="branch113_part26_style">
		<LineStyle>
			<width>6.788862116001927</width>
			<color>FFff32cd</color>
		</LineStyle>
	</Style>
	<Style id="branch113_part27_style">
		<LineStyle>
			<width>6.797463836182604</width>
			<color>FFff32cd</color>
		</LineStyle>
	</Style>
	<Style id="branch113_part28_style">
		<LineStyle>
			<width>6.80606555636328</width>
			<color>FFff32cd</color>
		</LineStyle>
	</Style>
	<Style id="branch113_part29_style">
		<LineStyle>
			<width>6.814667276543956</width>
			<color>FFff32cd</color>
		</LineStyle>
	</Style>
	<Style id="branch113_part30_style">
		<LineStyle>
			<width>6.823268996724632</width>
			<color>FFff32cd</color>
		</LineStyle>
	</Style>
	<Style id="branch113_part31_style">
		<LineStyle>
			<width>6.831870716905308</width>
			<color>FFff32cd</color>
		</LineStyle>
	</Style>
	<Style id="branch113_part32_style">
		<LineStyle>
			<width>6.840472437085984</width>
			<color>FFff32cd</color>
		</LineStyle>
	</Style>
	<Style id="branch113_part33_style">
		<LineStyle>
			<width>6.849074157266661</width>
			<color>FFff32cd</color>
		</LineStyle>
	</Style>
	<Style id="branch113_part34_style">
		<LineStyle>
			<width>6.8576758774473365</width>
			<color>FFff33cc</color>
		</LineStyle>
	</Style>
	<Style id="branch113_part35_style">
		<LineStyle>
			<width>6.866277597628013</width>
			<color>FFff33cc</color>
		</LineStyle>
	</Style>
	<Style id="branch113_part36_style">
		<LineStyle>
			<width>6.8748793178086895</width>
			<color>FFff33cc</color>
		</LineStyle>
	</Style>
	<Style id="branch113_part37_style">
		<LineStyle>
			<width>6.883481037989365</width>
			<color>FFff33cc</color>
		</LineStyle>
	</Style>
	<Style id="branch113_part38_style">
		<LineStyle>
			<width>6.892082758170042</width>
			<color>FFff33cc</color>
		</LineStyle>
	</Style>
	<Style id="branch113_part39_style">
		<LineStyle>
			<width>6.900684478350717</width>
			<color>FFff33cc</color>
		</LineStyle>
	</Style>
	<Style id="branch113_part40_style">
		<LineStyle>
			<width>6.909286198531394</width>
			<color>FFff33cc</color>
		</LineStyle>
	</Style>
	<Style id="branch113_part41_style">
		<LineStyle>
			<width>6.91788791871207</width>
			<color>FFff33cc</color>
		</LineStyle>
	</Style>
	<Style id="branch113_part42_style">
		<LineStyle>
			<width>6.926489638892746</width>
			<color>FFff33cc</color>
		</LineStyle>
	</Style>
	<Style id="branch113_part43_style">
		<LineStyle>
			<width>6.9350913590734224</width>
			<color>FFff33cc</color>
		</LineStyle>
	</Style>
	<Style id="branch113_part44_style">
		<LineStyle>
			<width>6.943693079254098</width>
			<color>FFff34cb</color>
		</LineStyle>
	</Style>
	<Style id="branch113_part45_style">
		<LineStyle>
			<width>6.952294799434775</width>
			<color>FFff34cb</color>
		</LineStyle>
	</Style>
	<Style id="branch113_part46_style">
		<LineStyle>
			<width>6.960896519615451</width>
			<color>FFff34cb</color>
		</LineStyle>
	</Style>
	<Style id="branch113_part47_style">
		<LineStyle>
			<width>6.969498239796127</width>
			<color>FFff34cb</color>
		</LineStyle>
	</Style>
	<Style id="branch113_part48_style">
		<LineStyle>
			<width>6.978099959976802</width>
			<color>FFff34cb</color>
		</LineStyle>
	</Style>
	<Style id="branch113_part49_style">
		<LineStyle>
			<width>6.986701680157479</width>
			<color>FFff34cb</color>
		</LineStyle>
	</Style>
	<Style id="branch113_part50_style">
		<LineStyle>
			<width>6.995303400338155</width>
			<color>FFff34cb</color>
		</LineStyle>
	</Style>
	<Style id="branch114_part1_style">
		<LineStyle>
			<width>6.877350859453994</width>
			<color>FFff34cb</color>
		</LineStyle>
	</Style>
	<Style id="branch114_part2_style">
		<LineStyle>
			<width>6.87098078867543</width>
			<color>FFff34cb</color>
		</LineStyle>
	</Style>
	<Style id="branch114_part3_style">
		<LineStyle>
			<width>6.864610717896865</width>
			<color>FFff35ca</color>
		</LineStyle>
	</Style>
	<Style id="branch114_part4_style">
		<LineStyle>
			<width>6.858240647118301</width>
			<color>FFff35ca</color>
		</LineStyle>
	</Style>
	<Style id="branch114_part5_style">
		<LineStyle>
			<width>6.851870576339737</width>
			<color>FFff35ca</color>
		</LineStyle>
	</Style>
	<Style id="branch114_part6_style">
		<LineStyle>
			<width>6.845500505561173</width>
			<color>FFff35ca</color>
		</LineStyle>
	</Style>
	<Style id="branch114_part7_style">
		<LineStyle>
			<width>6.839130434782609</width>
			<color>FFff35ca</color>
		</LineStyle>
	</Style>
	<Style id="branch114_part8_style">
		<LineStyle>
			<width>6.832760364004044</width>
			<color>FFff35ca</color>
		</LineStyle>
	</Style>
	<Style id="branch114_part9_style">
		<LineStyle>
			<width>6.826390293225479</width>
			<color>FFff35ca</color>
		</LineStyle>
	</Style>
	<Style id="branch114_part10_style">
		<LineStyle>
			<width>6.8200202224469155</width>
			<color>FFff35ca</color>
		</LineStyle>
	</Style>
	<Style id="branch114_part11_style">
		<LineStyle>
			<width>6.813650151668352</width>
			<color>FFff36c9</color>
		</LineStyle>
	</Style>
	<Style id="branch114_part12_style">
		<LineStyle>
			<width>6.807280080889788</width>
			<color>FFff36c9</color>
		</LineStyle>
	</Style>
	<Style id="branch114_part13_style">
		<LineStyle>
			<width>6.800910010111224</width>
			<color>FFff36c9</color>
		</LineStyle>
	</Style>
	<Style id="branch114_part14_style">
		<LineStyle>
			<width>6.794539939332659</width>
			<color>FFff36c9</color>
		</LineStyle>
	</Style>
	<Style id="branch114_part15_style">
		<LineStyle>
			<width>6.788169868554094</width>
			<color>FFff36c9</color>
		</LineStyle>
	</Style>
	<Style id="branch114_part16_style">
		<LineStyle>
			<width>6.78179979777553</width>
			<color>FFff36c9</color>
		</LineStyle>
	</Style>
	<Style id="branch114_part17_style">
		<LineStyle>
			<width>6.7754297269969666</width>
			<color>FFff36c9</color>
		</LineStyle>
	</Style>
	<Style id="branch114_part18_style">
		<LineStyle>
			<width>6.769059656218403</width>
			<color>FFff37c8</color>
		</LineStyle>
	</Style>
	<Style id="branch114_part19_style">
		<LineStyle>
			<width>6.762689585439838</width>
			<color>FFff37c8</color>
		</LineStyle>
	</Style>
	<Style id="branch114_part20_style">
		<LineStyle>
			<width>6.756319514661273</width>
			<color>FFff37c8</color>
		</LineStyle>
	</Style>
	<Style id="branch114_part21_style">
		<LineStyle>
			<width>6.749949443882709</width>
			<color>FFff37c8</color>
		</LineStyle>
	</Style>
	<Style id="branch114_part22_style">
		<LineStyle>
			<width>6.743579373104145</width>
			<color>FFff37c8</color>
		</LineStyle>
	</Style>
	<Style id="branch114_part23_style">
		<LineStyle>
			<width>6.7372093023255815</width>
			<color>FFff37c8</color>
		</LineStyle>
	</Style>
	<Style id="branch114_part24_style">
		<LineStyle>
			<width>6.730839231547018</width>
			<color>FFff37c8</color>
		</LineStyle>
	</Style>
	<Style id="branch114_part25_style">
		<LineStyle>
			<width>6.724469160768453</width>
			<color>FFff38c7</color>
		</LineStyle>
	</Style>
	<Style id="branch114_part26_style">
		<LineStyle>
			<width>6.718099089989888</width>
			<color>FFff38c7</color>
		</LineStyle>
	</Style>
	<Style id="branch114_part27_style">
		<LineStyle>
			<width>6.711729019211324</width>
			<color>FFff38c7</color>
		</LineStyle>
	</Style>
	<Style id="branch114_part28_style">
		<LineStyle>
			<width>6.70535894843276</width>
			<color>FFff38c7</color>
		</LineStyle>
	</Style>
	<Style id="branch114_part29_style">
		<LineStyle>
			<width>6.698988877654196</width>
			<color>FFff38c7</color>
		</LineStyle>
	</Style>
	<Style id="branch114_part30_style">
		<LineStyle>
			<width>6.692618806875632</width>
			<color>FFff38c7</color>
		</LineStyle>
	</Style>
	<Style id="branch114_part31_style">
		<LineStyle>
			<width>6.686248736097067</width>
			<color>FFff38c7</color>
		</LineStyle>
	</Style>
	<Style id="branch114_part32_style">
		<LineStyle>
			<width>6.679878665318503</width>
			<color>FFff38c7</color>
		</LineStyle>
	</Style>
	<Style id="branch114_part33_style">
		<LineStyle>
			<width>6.673508594539939</width>
			<color>FFff39c6</color>
		</LineStyle>
	</Style>
	<Style id="branch114_part34_style">
		<LineStyle>
			<width>6.667138523761375</width>
			<color>FFff39c6</color>
		</LineStyle>
	</Style>
	<Style id="branch114_part35_style">
		<LineStyle>
			<width>6.660768452982811</width>
			<color>FFff39c6</color>
		</LineStyle>
	</Style>
	<Style id="branch114_part36_style">
		<LineStyle>
			<width>6.6543983822042465</width>
			<color>FFff39c6</color>
		</LineStyle>
	</Style>
	<Style id="branch114_part37_style">
		<LineStyle>
			<width>6.648028311425682</width>
			<color>FFff39c6</color>
		</LineStyle>
	</Style>
	<Style id="branch114_part38_style">
		<LineStyle>
			<width>6.641658240647118</width>
			<color>FFff39c6</color>
		</LineStyle>
	</Style>
	<Style id="branch114_part39_style">
		<LineStyle>
			<width>6.635288169868554</width>
			<color>FFff39c6</color>
		</LineStyle>
	</Style>
	<Style id="branch114_part40_style">
		<LineStyle>
			<width>6.62891809908999</width>
			<color>FFff3ac5</color>
		</LineStyle>
	</Style>
	<Style id="branch114_part41_style">
		<LineStyle>
			<width>6.622548028311425</width>
			<color>FFff3ac5</color>
		</LineStyle>
	</Style>
	<Style id="branch114_part42_style">
		<LineStyle>
			<width>6.6161779575328605</width>
			<color>FFff3ac5</color>
		</LineStyle>
	</Style>
	<Style id="branch114_part43_style">
		<LineStyle>
			<width>6.609807886754297</width>
			<color>FFff3ac5</color>
		</LineStyle>
	</Style>
	<Style id="branch114_part44_style">
		<LineStyle>
			<width>6.603437815975733</width>
			<color>FFff3ac5</color>
		</LineStyle>
	</Style>
	<Style id="branch114_part45_style">
		<LineStyle>
			<width>6.597067745197169</width>
			<color>FFff3ac5</color>
		</LineStyle>
	</Style>
	<Style id="branch114_part46_style">
		<LineStyle>
			<width>6.590697674418605</width>
			<color>FFff3ac5</color>
		</LineStyle>
	</Style>
	<Style id="branch114_part47_style">
		<LineStyle>
			<width>6.58432760364004</width>
			<color>FFff3ac5</color>
		</LineStyle>
	</Style>
	<Style id="branch114_part48_style">
		<LineStyle>
			<width>6.577957532861475</width>
			<color>FFff3bc4</color>
		</LineStyle>
	</Style>
	<Style id="branch114_part49_style">
		<LineStyle>
			<width>6.571587462082912</width>
			<color>FFff3bc4</color>
		</LineStyle>
	</Style>
	<Style id="branch114_part50_style">
		<LineStyle>
			<width>6.565217391304348</width>
			<color>FFff3bc4</color>
		</LineStyle>
	</Style>
	<Style id="branch119_part1_style">
		<LineStyle>
			<width>5.18302590307638</width>
			<color>FFff3bc4</color>
		</LineStyle>
	</Style>
	<Style id="branch119_part2_style">
		<LineStyle>
			<width>5.217903658004611</width>
			<color>FFff3bc4</color>
		</LineStyle>
	</Style>
	<Style id="branch119_part3_style">
		<LineStyle>
			<width>5.252781412932843</width>
			<color>FFff3bc4</color>
		</LineStyle>
	</Style>
	<Style id="branch119_part4_style">
		<LineStyle>
			<width>5.287659167861075</width>
			<color>FFff3cc3</color>
		</LineStyle>
	</Style>
	<Style id="branch119_part5_style">
		<LineStyle>
			<width>5.322536922789307</width>
			<color>FFff3cc3</color>
		</LineStyle>
	</Style>
	<Style id="branch119_part6_style">
		<LineStyle>
			<width>5.357414677717538</width>
			<color>FFff3cc3</color>
		</LineStyle>
	</Style>
	<Style id="branch119_part7_style">
		<LineStyle>
			<width>5.392292432645769</width>
			<color>FFff3cc3</color>
		</LineStyle>
	</Style>
	<Style id="branch119_part8_style">
		<LineStyle>
			<width>5.427170187574001</width>
			<color>FFff3cc3</color>
		</LineStyle>
	</Style>
	<Style id="branch119_part9_style">
		<LineStyle>
			<width>5.462047942502233</width>
			<color>FFff3dc2</color>
		</LineStyle>
	</Style>
	<Style id="branch119_part10_style">
		<LineStyle>
			<width>5.4969256974304646</width>
			<color>FFff3dc2</color>
		</LineStyle>
	</Style>
	<Style id="branch119_part11_style">
		<LineStyle>
			<width>5.531803452358696</width>
			<color>FFff3dc2</color>
		</LineStyle>
	</Style>
	<Style id="branch119_part12_style">
		<LineStyle>
			<width>5.566681207286928</width>
			<color>FFff3dc2</color>
		</LineStyle>
	</Style>
	<Style id="branch119_part13_style">
		<LineStyle>
			<width>5.60155896221516</width>
			<color>FFff3dc2</color>
		</LineStyle>
	</Style>
	<Style id="branch119_part14_style">
		<LineStyle>
			<width>5.636436717143392</width>
			<color>FFff3dc2</color>
		</LineStyle>
	</Style>
	<Style id="branch119_part15_style">
		<LineStyle>
			<width>5.671314472071623</width>
			<color>FFff3ec1</color>
		</LineStyle>
	</Style>
	<Style id="branch119_part16_style">
		<LineStyle>
			<width>5.706192226999855</width>
			<color>FFff3ec1</color>
		</LineStyle>
	</Style>
	<Style id="branch119_part17_style">
		<LineStyle>
			<width>5.741069981928087</width>
			<color>FFff3ec1</color>
		</LineStyle>
	</Style>
	<Style id="branch119_part18_style">
		<LineStyle>
			<width>5.775947736856318</width>
			<color>FFff3ec1</color>
		</LineStyle>
	</Style>
	<Style id="branch119_part19_style">
		<LineStyle>
			<width>5.810825491784549</width>
			<color>FFff3ec1</color>
		</LineStyle>
	</Style>
	<Style id="branch119_part20_style">
		<LineStyle>
			<width>5.845703246712782</width>
			<color>FFff3ec1</color>
		</LineStyle>
	</Style>
	<Style id="branch119_part21_style">
		<LineStyle>
			<width>5.880581001641013</width>
			<color>FFff3fc0</color>
		</LineStyle>
	</Style>
	<Style id="branch119_part22_style">
		<LineStyle>
			<width>5.915458756569245</width>
			<color>FFff3fc0</color>
		</LineStyle>
	</Style>
	<Style id="branch119_part23_style">
		<LineStyle>
			<width>5.950336511497476</width>
			<color>FFff3fc0</color>
		</LineStyle>
	</Style>
	<Style id="branch119_part24_style">
		<LineStyle>
			<width>5.985214266425707</width>
			<color>FFff3fc0</color>
		</LineStyle>
	</Style>
	<Style id="branch119_part25_style">
		<LineStyle>
			<width>6.020092021353939</width>
			<color>FFff3fc0</color>
		</LineStyle>
	</Style>
	<Style id="branch119_part26_style">
		<LineStyle>
			<width>6.054969776282171</width>
			<color>FFff40bf</color>
		</LineStyle>
	</Style>
	<Style id="branch119_part27_style">
		<LineStyle>
			<width>6.0898475312104035</width>
			<color>FFff40bf</color>
		</LineStyle>
	</Style>
	<Style id="branch119_part28_style">
		<LineStyle>
			<width>6.124725286138634</width>
			<color>FFff40bf</color>
		</LineStyle>
	</Style>
	<Style id="branch119_part29_style">
		<LineStyle>
			<width>6.159603041066866</width>
			<color>FFff40bf</color>
		</LineStyle>
	</Style>
	<Style id="branch119_part30_style">
		<LineStyle>
			<width>6.194480795995098</width>
			<color>FFff40bf</color>
		</LineStyle>
	</Style>
	<Style id="branch119_part31_style">
		<LineStyle>
			<width>6.22935855092333</width>
			<color>FFff40bf</color>
		</LineStyle>
	</Style>
	<Style id="branch119_part32_style">
		<LineStyle>
			<width>6.264236305851561</width>
			<color>FFff41be</color>
		</LineStyle>
	</Style>
	<Style id="branch119_part33_style">
		<LineStyle>
			<width>6.299114060779793</width>
			<color>FFff41be</color>
		</LineStyle>
	</Style>
	<Style id="branch119_part34_style">
		<LineStyle>
			<width>6.333991815708024</width>
			<color>FFff41be</color>
		</LineStyle>
	</Style>
	<Style id="branch119_part35_style">
		<LineStyle>
			<width>6.368869570636257</width>
			<color>FFff41be</color>
		</LineStyle>
	</Style>
	<Style id="branch119_part36_style">
		<LineStyle>
			<width>6.4037473255644874</width>
			<color>FFff41be</color>
		</LineStyle>
	</Style>
	<Style id="branch119_part37_style">
		<LineStyle>
			<width>6.43862508049272</width>
			<color>FFff41be</color>
		</LineStyle>
	</Style>
	<Style id="branch119_part38_style">
		<LineStyle>
			<width>6.473502835420951</width>
			<color>FFff42bd</color>
		</LineStyle>
	</Style>
	<Style id="branch119_part39_style">
		<LineStyle>
			<width>6.508380590349183</width>
			<color>FFff42bd</color>
		</LineStyle>
	</Style>
	<Style id="branch119_part40_style">
		<LineStyle>
			<width>6.5432583452774145</width>
			<color>FFff42bd</color>
		</LineStyle>
	</Style>
	<Style id="branch119_part41_style">
		<LineStyle>
			<width>6.578136100205646</width>
			<color>FFff42bd</color>
		</LineStyle>
	</Style>
	<Style id="branch119_part42_style">
		<LineStyle>
			<width>6.613013855133877</width>
			<color>FFff42bd</color>
		</LineStyle>
	</Style>
	<Style id="branch119_part43_style">
		<LineStyle>
			<width>6.647891610062109</width>
			<color>FFff42bd</color>
		</LineStyle>
	</Style>
	<Style id="branch119_part44_style">
		<LineStyle>
			<width>6.6827693649903415</width>
			<color>FFff43bc</color>
		</LineStyle>
	</Style>
	<Style id="branch119_part45_style">
		<LineStyle>
			<width>6.717647119918572</width>
			<color>FFff43bc</color>
		</LineStyle>
	</Style>
	<Style id="branch119_part46_style">
		<LineStyle>
			<width>6.752524874846804</width>
			<color>FFff43bc</color>
		</LineStyle>
	</Style>
	<Style id="branch119_part47_style">
		<LineStyle>
			<width>6.787402629775036</width>
			<color>FFff43bc</color>
		</LineStyle>
	</Style>
	<Style id="branch119_part48_style">
		<LineStyle>
			<width>6.822280384703268</width>
			<color>FFff43bc</color>
		</LineStyle>
	</Style>
	<Style id="branch119_part49_style">
		<LineStyle>
			<width>6.857158139631499</width>
			<color>FFff44bb</color>
		</LineStyle>
	</Style>
	<Style id="branch119_part50_style">
		<LineStyle>
			<width>6.892035894559731</width>
			<color>FFff44bb</color>
		</LineStyle>
	</Style>
	<Style id="branch122_part1_style">
		<LineStyle>
			<width>6.898499487725083</width>
			<color>FFff2ad5</color>
		</LineStyle>
	</Style>
	<Style id="branch122_part2_style">
		<LineStyle>
			<width>6.900008468481876</width>
			<color>FFff2ad5</color>
		</LineStyle>
	</Style>
	<Style id="branch122_part3_style">
		<LineStyle>
			<width>6.9015174492386695</width>
			<color>FFff2ad5</color>
		</LineStyle>
	</Style>
	<Style id="branch122_part4_style">
		<LineStyle>
			<width>6.903026429995463</width>
			<color>FFff2ad5</color>
		</LineStyle>
	</Style>
	<Style id="branch122_part5_style">
		<LineStyle>
			<width>6.904535410752256</width>
			<color>FFff2ad5</color>
		</LineStyle>
	</Style>
	<Style id="branch122_part6_style">
		<LineStyle>
			<width>6.906044391509051</width>
			<color>FFff2bd4</color>
		</LineStyle>
	</Style>
	<Style id="branch122_part7_style">
		<LineStyle>
			<width>6.907553372265844</width>
			<color>FFff2bd4</color>
		</LineStyle>
	</Style>
	<Style id="branch122_part8_style">
		<LineStyle>
			<width>6.909062353022637</width>
			<color>FFff2bd4</color>
		</LineStyle>
	</Style>
	<Style id="branch122_part9_style">
		<LineStyle>
			<width>6.910571333779431</width>
			<color>FFff2bd4</color>
		</LineStyle>
	</Style>
	<Style id="branch122_part10_style">
		<LineStyle>
			<width>6.912080314536224</width>
			<color>FFff2bd4</color>
		</LineStyle>
	</Style>
	<Style id="branch122_part11_style">
		<LineStyle>
			<width>6.913589295293018</width>
			<color>FFff2cd3</color>
		</LineStyle>
	</Style>
	<Style id="branch122_part12_style">
		<LineStyle>
			<width>6.915098276049811</width>
			<color>FFff2cd3</color>
		</LineStyle>
	</Style>
	<Style id="branch122_part13_style">
		<LineStyle>
			<width>6.916607256806605</width>
			<color>FFff2cd3</color>
		</LineStyle>
	</Style>
	<Style id="branch122_part14_style">
		<LineStyle>
			<width>6.918116237563399</width>
			<color>FFff2cd3</color>
		</LineStyle>
	</Style>
	<Style id="branch122_part15_style">
		<LineStyle>
			<width>6.919625218320192</width>
			<color>FFff2cd3</color>
		</LineStyle>
	</Style>
	<Style id="branch122_part16_style">
		<LineStyle>
			<width>6.9211341990769855</width>
			<color>FFff2dd2</color>
		</LineStyle>
	</Style>
	<Style id="branch122_part17_style">
		<LineStyle>
			<width>6.92264317983378</width>
			<color>FFff2dd2</color>
		</LineStyle>
	</Style>
	<Style id="branch122_part18_style">
		<LineStyle>
			<width>6.924152160590572</width>
			<color>FFff2dd2</color>
		</LineStyle>
	</Style>
	<Style id="branch122_part19_style">
		<LineStyle>
			<width>6.925661141347366</width>
			<color>FFff2dd2</color>
		</LineStyle>
	</Style>
	<Style id="branch122_part20_style">
		<LineStyle>
			<width>6.92717012210416</width>
			<color>FFff2dd2</color>
		</LineStyle>
	</Style>
	<Style id="branch122_part21_style">
		<LineStyle>
			<width>6.928679102860953</width>
			<color>FFff2dd2</color>
		</LineStyle>
	</Style>
	<Style id="branch122_part22_style">
		<LineStyle>
			<width>6.930188083617747</width>
			<color>FFff2ed1</color>
		</LineStyle>
	</Style>
	<Style id="branch122_part23_style">
		<LineStyle>
			<width>6.931697064374541</width>
			<color>FFff2ed1</color>
		</LineStyle>
	</Style>
	<Style id="branch122_part24_style">
		<LineStyle>
			<width>6.933206045131334</width>
			<color>FFff2ed1</color>
		</LineStyle>
	</Style>
	<Style id="branch122_part25_style">
		<LineStyle>
			<width>6.934715025888128</width>
			<color>FFff2ed1</color>
		</LineStyle>
	</Style>
	<Style id="branch122_part26_style">
		<LineStyle>
			<width>6.936224006644921</width>
			<color>FFff2ed1</color>
		</LineStyle>
	</Style>
	<Style id="branch122_part27_style">
		<LineStyle>
			<width>6.937732987401715</width>
			<color>FFff2fd0</color>
		</LineStyle>
	</Style>
	<Style id="branch122_part28_style">
		<LineStyle>
			<width>6.939241968158508</width>
			<color>FFff2fd0</color>
		</LineStyle>
	</Style>
	<Style id="branch122_part29_style">
		<LineStyle>
			<width>6.940750948915301</width>
			<color>FFff2fd0</color>
		</LineStyle>
	</Style>
	<Style id="branch122_part30_style">
		<LineStyle>
			<width>6.942259929672096</width>
			<color>FFff2fd0</color>
		</LineStyle>
	</Style>
	<Style id="branch122_part31_style">
		<LineStyle>
			<width>6.943768910428889</width>
			<color>FFff2fd0</color>
		</LineStyle>
	</Style>
	<Style id="branch122_part32_style">
		<LineStyle>
			<width>6.9452778911856825</width>
			<color>FFff2fd0</color>
		</LineStyle>
	</Style>
	<Style id="branch122_part33_style">
		<LineStyle>
			<width>6.946786871942476</width>
			<color>FFff30cf</color>
		</LineStyle>
	</Style>
	<Style id="branch122_part34_style">
		<LineStyle>
			<width>6.948295852699269</width>
			<color>FFff30cf</color>
		</LineStyle>
	</Style>
	<Style id="branch122_part35_style">
		<LineStyle>
			<width>6.949804833456063</width>
			<color>FFff30cf</color>
		</LineStyle>
	</Style>
	<Style id="branch122_part36_style">
		<LineStyle>
			<width>6.951313814212856</width>
			<color>FFff30cf</color>
		</LineStyle>
	</Style>
	<Style id="branch122_part37_style">
		<LineStyle>
			<width>6.95282279496965</width>
			<color>FFff30cf</color>
		</LineStyle>
	</Style>
	<Style id="branch122_part38_style">
		<LineStyle>
			<width>6.954331775726444</width>
			<color>FFff31ce</color>
		</LineStyle>
	</Style>
	<Style id="branch122_part39_style">
		<LineStyle>
			<width>6.955840756483237</width>
			<color>FFff31ce</color>
		</LineStyle>
	</Style>
	<Style id="branch122_part40_style">
		<LineStyle>
			<width>6.957349737240031</width>
			<color>FFff31ce</color>
		</LineStyle>
	</Style>
	<Style id="branch122_part41_style">
		<LineStyle>
			<width>6.958858717996824</width>
			<color>FFff31ce</color>
		</LineStyle>
	</Style>
	<Style id="branch122_part42_style">
		<LineStyle>
			<width>6.960367698753617</width>
			<color>FFff31ce</color>
		</LineStyle>
	</Style>
	<Style id="branch122_part43_style">
		<LineStyle>
			<width>6.961876679510412</width>
			<color>FFff32cd</color>
		</LineStyle>
	</Style>
	<Style id="branch122_part44_style">
		<LineStyle>
			<width>6.963385660267205</width>
			<color>FFff32cd</color>
		</LineStyle>
	</Style>
	<Style id="branch122_part45_style">
		<LineStyle>
			<width>6.9648946410239985</width>
			<color>FFff32cd</color>
		</LineStyle>
	</Style>
	<Style id="branch122_part46_style">
		<LineStyle>
			<width>6.966403621780792</width>
			<color>FFff32cd</color>
		</LineStyle>
	</Style>
	<Style id="branch122_part47_style">
		<LineStyle>
			<width>6.967912602537585</width>
			<color>FFff32cd</color>
		</LineStyle>
	</Style>
	<Style id="branch122_part48_style">
		<LineStyle>
			<width>6.969421583294379</width>
			<color>FFff32cd</color>
		</LineStyle>
	</Style>
	<Style id="branch122_part49_style">
		<LineStyle>
			<width>6.970930564051173</width>
			<color>FFff33cc</color>
		</LineStyle>
	</Style>
	<Style id="branch122_part50_style">
		<LineStyle>
			<width>6.972439544807966</width>
			<color>FFff33cc</color>
		</LineStyle>
	</Style>
	<Style id="branch129_part1_style">
		<LineStyle>
			<width>6.968853581727121</width>
			<color>FFff30cf</color>
		</LineStyle>
	</Style>
	<Style id="branch129_part2_style">
		<LineStyle>
			<width>6.966116254363333</width>
			<color>FFff31ce</color>
		</LineStyle>
	</Style>
	<Style id="branch129_part3_style">
		<LineStyle>
			<width>6.963378926999544</width>
			<color>FFff31ce</color>
		</LineStyle>
	</Style>
	<Style id="branch129_part4_style">
		<LineStyle>
			<width>6.960641599635756</width>
			<color>FFff31ce</color>
		</LineStyle>
	</Style>
	<Style id="branch129_part5_style">
		<LineStyle>
			<width>6.957904272271968</width>
			<color>FFff31ce</color>
		</LineStyle>
	</Style>
	<Style id="branch129_part6_style">
		<LineStyle>
			<width>6.95516694490818</width>
			<color>FFff31ce</color>
		</LineStyle>
	</Style>
	<Style id="branch129_part7_style">
		<LineStyle>
			<width>6.952429617544392</width>
			<color>FFff31ce</color>
		</LineStyle>
	</Style>
	<Style id="branch129_part8_style">
		<LineStyle>
			<width>6.949692290180604</width>
			<color>FFff31ce</color>
		</LineStyle>
	</Style>
	<Style id="branch129_part9_style">
		<LineStyle>
			<width>6.9469549628168155</width>
			<color>FFff31ce</color>
		</LineStyle>
	</Style>
	<Style id="branch129_part10_style">
		<LineStyle>
			<width>6.944217635453027</width>
			<color>FFff31ce</color>
		</LineStyle>
	</Style>
	<Style id="branch129_part11_style">
		<LineStyle>
			<width>6.94148030808924</width>
			<color>FFff31ce</color>
		</LineStyle>
	</Style>
	<Style id="branch129_part12_style">
		<LineStyle>
			<width>6.9387429807254515</width>
			<color>FFff31ce</color>
		</LineStyle>
	</Style>
	<Style id="branch129_part13_style">
		<LineStyle>
			<width>6.936005653361663</width>
			<color>FFff31ce</color>
		</LineStyle>
	</Style>
	<Style id="branch129_part14_style">
		<LineStyle>
			<width>6.933268325997875</width>
			<color>FFff31ce</color>
		</LineStyle>
	</Style>
	<Style id="branch129_part15_style">
		<LineStyle>
			<width>6.9305309986340875</width>
			<color>FFff31ce</color>
		</LineStyle>
	</Style>
	<Style id="branch129_part16_style">
		<LineStyle>
			<width>6.927793671270299</width>
			<color>FFff32cd</color>
		</LineStyle>
	</Style>
	<Style id="branch129_part17_style">
		<LineStyle>
			<width>6.925056343906511</width>
			<color>FFff32cd</color>
		</LineStyle>
	</Style>
	<Style id="branch129_part18_style">
		<LineStyle>
			<width>6.922319016542723</width>
			<color>FFff32cd</color>
		</LineStyle>
	</Style>
	<Style id="branch129_part19_style">
		<LineStyle>
			<width>6.919581689178934</width>
			<color>FFff32cd</color>
		</LineStyle>
	</Style>
	<Style id="branch129_part20_style">
		<LineStyle>
			<width>6.916844361815146</width>
			<color>FFff32cd</color>
		</LineStyle>
	</Style>
	<Style id="branch129_part21_style">
		<LineStyle>
			<width>6.914107034451359</width>
			<color>FFff32cd</color>
		</LineStyle>
	</Style>
	<Style id="branch129_part22_style">
		<LineStyle>
			<width>6.91136970708757</width>
			<color>FFff32cd</color>
		</LineStyle>
	</Style>
	<Style id="branch129_part23_style">
		<LineStyle>
			<width>6.908632379723782</width>
			<color>FFff32cd</color>
		</LineStyle>
	</Style>
	<Style id="branch129_part24_style">
		<LineStyle>
			<width>6.905895052359994</width>
			<color>FFff32cd</color>
		</LineStyle>
	</Style>
	<Style id="branch129_part25_style">
		<LineStyle>
			<width>6.9031577249962055</width>
			<color>FFff32cd</color>
		</LineStyle>
	</Style>
	<Style id="branch129_part26_style">
		<LineStyle>
			<width>6.900420397632418</width>
			<color>FFff32cd</color>
		</LineStyle>
	</Style>
	<Style id="branch129_part27_style">
		<LineStyle>
			<width>6.89768307026863</width>
			<color>FFff32cd</color>
		</LineStyle>
	</Style>
	<Style id="branch129_part28_style">
		<LineStyle>
			<width>6.8949457429048415</width>
			<color>FFff32cd</color>
		</LineStyle>
	</Style>
	<Style id="branch129_part29_style">
		<LineStyle>
			<width>6.892208415541053</width>
			<color>FFff33cc</color>
		</LineStyle>
	</Style>
	<Style id="branch129_part30_style">
		<LineStyle>
			<width>6.889471088177265</width>
			<color>FFff33cc</color>
		</LineStyle>
	</Style>
	<Style id="branch129_part31_style">
		<LineStyle>
			<width>6.886733760813477</width>
			<color>FFff33cc</color>
		</LineStyle>
	</Style>
	<Style id="branch129_part32_style">
		<LineStyle>
			<width>6.883996433449688</width>
			<color>FFff33cc</color>
		</LineStyle>
	</Style>
	<Style id="branch129_part33_style">
		<LineStyle>
			<width>6.881259106085901</width>
			<color>FFff33cc</color>
		</LineStyle>
	</Style>
	<Style id="branch129_part34_style">
		<LineStyle>
			<width>6.878521778722113</width>
			<color>FFff33cc</color>
		</LineStyle>
	</Style>
	<Style id="branch129_part35_style">
		<LineStyle>
			<width>6.875784451358324</width>
			<color>FFff33cc</color>
		</LineStyle>
	</Style>
	<Style id="branch129_part36_style">
		<LineStyle>
			<width>6.873047123994537</width>
			<color>FFff33cc</color>
		</LineStyle>
	</Style>
	<Style id="branch129_part37_style">
		<LineStyle>
			<width>6.870309796630749</width>
			<color>FFff33cc</color>
		</LineStyle>
	</Style>
	<Style id="branch129_part38_style">
		<LineStyle>
			<width>6.86757246926696</width>
			<color>FFff33cc</color>
		</LineStyle>
	</Style>
	<Style id="branch129_part39_style">
		<LineStyle>
			<width>6.864835141903172</width>
			<color>FFff33cc</color>
		</LineStyle>
	</Style>
	<Style id="branch129_part40_style">
		<LineStyle>
			<width>6.862097814539384</width>
			<color>FFff33cc</color>
		</LineStyle>
	</Style>
	<Style id="branch129_part41_style">
		<LineStyle>
			<width>6.8593604871755955</width>
			<color>FFff33cc</color>
		</LineStyle>
	</Style>
	<Style id="branch129_part42_style">
		<LineStyle>
			<width>6.856623159811807</width>
			<color>FFff34cb</color>
		</LineStyle>
	</Style>
	<Style id="branch129_part43_style">
		<LineStyle>
			<width>6.85388583244802</width>
			<color>FFff34cb</color>
		</LineStyle>
	</Style>
	<Style id="branch129_part44_style">
		<LineStyle>
			<width>6.851148505084232</width>
			<color>FFff34cb</color>
		</LineStyle>
	</Style>
	<Style id="branch129_part45_style">
		<LineStyle>
			<width>6.848411177720443</width>
			<color>FFff34cb</color>
		</LineStyle>
	</Style>
	<Style id="branch129_part46_style">
		<LineStyle>
			<width>6.845673850356656</width>
			<color>FFff34cb</color>
		</LineStyle>
	</Style>
	<Style id="branch129_part47_style">
		<LineStyle>
			<width>6.842936522992868</width>
			<color>FFff34cb</color>
		</LineStyle>
	</Style>
	<Style id="branch129_part48_style">
		<LineStyle>
			<width>6.840199195629079</width>
			<color>FFff34cb</color>
		</LineStyle>
	</Style>
	<Style id="branch129_part49_style">
		<LineStyle>
			<width>6.837461868265291</width>
			<color>FFff34cb</color>
		</LineStyle>
	</Style>
	<Style id="branch129_part50_style">
		<LineStyle>
			<width>6.834724540901503</width>
			<color>FFff34cb</color>
		</LineStyle>
	</Style>
	<Style id="branch145_part1_style">
		<LineStyle>
			<width>7.0</width>
			<color>FFff04fb</color>
		</LineStyle>
	</Style>
	<Style id="branch145_part2_style">
		<LineStyle>
			<width>7.0</width>
			<color>FFff04fb</color>
		</LineStyle>
	</Style>
	<Style id="branch145_part3_style">
		<LineStyle>
			<width>7.0</width>
			<color>FFff04fb</color>
		</LineStyle>
	</Style>
	<Style id="branch145_part4_style">
		<LineStyle>
			<width>7.0</width>
			<color>FFff04fb</color>
		</LineStyle>
	</Style>
	<Style id="branch145_part5_style">
		<LineStyle>
			<width>7.0</width>
			<color>FFff04fb</color>
		</LineStyle>
	</Style>
	<Style id="branch145_part6_style">
		<LineStyle>
			<width>7.0</width>
			<color>FFff04fb</color>
		</LineStyle>
	</Style>
	<Style id="branch145_part7_style">
		<LineStyle>
			<width>7.0</width>
			<color>FFff04fb</color>
		</LineStyle>
	</Style>
	<Style id="branch145_part8_style">
		<LineStyle>
			<width>7.0</width>
			<color>FFff04fb</color>
		</LineStyle>
	</Style>
	<Style id="branch145_part9_style">
		<LineStyle>
			<width>7.0</width>
			<color>FFff04fb</color>
		</LineStyle>
	</Style>
	<Style id="branch145_part10_style">
		<LineStyle>
			<width>7.0</width>
			<color>FFff04fb</color>
		</LineStyle>
	</Style>
	<Style id="branch145_part11_style">
		<LineStyle>
			<width>7.0</width>
			<color>FFff05fa</color>
		</LineStyle>
	</Style>
	<Style id="branch145_part12_style">
		<LineStyle>
			<width>7.0</width>
			<color>FFff05fa</color>
		</LineStyle>
	</Style>
	<Style id="branch145_part13_style">
		<LineStyle>
			<width>7.0</width>
			<color>FFff05fa</color>
		</LineStyle>
	</Style>
	<Style id="branch145_part14_style">
		<LineStyle>
			<width>7.0</width>
			<color>FFff05fa</color>
		</LineStyle>
	</Style>
	<Style id="branch145_part15_style">
		<LineStyle>
			<width>7.0</width>
			<color>FFff05fa</color>
		</LineStyle>
	</Style>
	<Style id="branch145_part16_style">
		<LineStyle>
			<width>7.0</width>
			<color>FFff05fa</color>
		</LineStyle>
	</Style>
	<Style id="branch145_part17_style">
		<LineStyle>
			<width>7.0</width>
			<color>FFff05fa</color>
		</LineStyle>
	</Style>
	<Style id="branch145_part18_style">
		<LineStyle>
			<width>7.0</width>
			<color>FFff05fa</color>
		</LineStyle>
	</Style>
	<Style id="branch145_part19_style">
		<LineStyle>
			<width>7.0</width>
			<color>FFff05fa</color>
		</LineStyle>
	</Style>
	<Style id="branch145_part20_style">
		<LineStyle>
			<width>7.0</width>
			<color>FFff05fa</color>
		</LineStyle>
	</Style>
	<Style id="branch145_part21_style">
		<LineStyle>
			<width>7.0</width>
			<color>FFff05fa</color>
		</LineStyle>
	</Style>
	<Style id="branch145_part22_style">
		<LineStyle>
			<width>7.0</width>
			<color>FFff05fa</color>
		</LineStyle>
	</Style>
	<Style id="branch145_part23_style">
		<LineStyle>
			<width>7.0</width>
			<color>FFff05fa</color>
		</LineStyle>
	</Style>
	<Style id="branch145_part24_style">
		<LineStyle>
			<width>7.0</width>
			<color>FFff05fa</color>
		</LineStyle>
	</Style>
	<Style id="branch145_part25_style">
		<LineStyle>
			<width>7.0</width>
			<color>FFff05fa</color>
		</LineStyle>
	</Style>
	<Style id="branch145_part26_style">
		<LineStyle>
			<width>7.0</width>
			<color>FFff06f9</color>
		</LineStyle>
	</Style>
	<Style id="branch145_part27_style">
		<LineStyle>
			<width>7.0</width>
			<color>FFff06f9</color>
		</LineStyle>
	</Style>
	<Style id="branch145_part28_style">
		<LineStyle>
			<width>7.0</width>
			<color>FFff06f9</color>
		</LineStyle>
	</Style>
	<Style id="branch145_part29_style">
		<LineStyle>
			<width>7.0</width>
			<color>FFff06f9</color>
		</LineStyle>
	</Style>
	<Style id="branch145_part30_style">
		<LineStyle>
			<width>7.0</width>
			<color>FFff06f9</color>
		</LineStyle>
	</Style>
	<Style id="branch145_part31_style">
		<LineStyle>
			<width>7.0</width>
			<color>FFff06f9</color>
		</LineStyle>
	</Style>
	<Style id="branch145_part32_style">
		<LineStyle>
			<width>7.0</width>
			<color>FFff06f9</color>
		</LineStyle>
	</Style>
	<Style id="branch145_part33_style">
		<LineStyle>
			<width>7.0</width>
			<color>FFff06f9</color>
		</LineStyle>
	</Style>
	<Style id="branch145_part34_style">
		<LineStyle>
			<width>7.0</width>
			<color>FFff06f9</color>
		</LineStyle>
	</Style>
	<Style id="branch145_part35_style">
		<LineStyle>
			<width>7.0</width>
			<color>FFff06f9</color>
		</LineStyle>
	</Style>
	<Style id="branch145_part36_style">
		<LineStyle>
			<width>7.0</width>
			<color>FFff06f9</color>
		</LineStyle>
	</Style>
	<Style id="branch145_part37_style">
		<LineStyle>
			<width>7.0</width>
			<color>FFff06f9</color>
		</LineStyle>
	</Style>
	<Style id="branch145_part38_style">
		<LineStyle>
			<width>7.0</width>
			<color>FFff06f9</color>
		</LineStyle>
	</Style>
	<Style id="branch145_part39_style">
		<LineStyle>
			<width>7.0</width>
			<color>FFff06f9</color>
		</LineStyle>
	</Style>
	<Style id="branch145_part40_style">
		<LineStyle>
			<width>7.0</width>
			<color>FFff06f9</color>
		</LineStyle>
	</Style>
	<Style id="branch145_part41_style">
		<LineStyle>
			<width>7.0</width>
			<color>FFff06f9</color>
		</LineStyle>
	</Style>
	<Style id="branch145_part42_style">
		<LineStyle>
			<width>7.0</width>
			<color>FFff07f8</color>
		</LineStyle>
	</Style>
	<Style id="branch145_part43_style">
		<LineStyle>
			<width>7.0</width>
			<color>FFff07f8</color>
		</LineStyle>
	</Style>
	<Style id="branch145_part44_style">
		<LineStyle>
			<width>7.0</width>
			<color>FFff07f8</color>
		</LineStyle>
	</Style>
	<Style id="branch145_part45_style">
		<LineStyle>
			<width>7.0</width>
			<color>FFff07f8</color>
		</LineStyle>
	</Style>
	<Style id="branch145_part46_style">
		<LineStyle>
			<width>7.0</width>
			<color>FFff07f8</color>
		</LineStyle>
	</Style>
	<Style id="branch145_part47_style">
		<LineStyle>
			<width>7.0</width>
			<color>FFff07f8</color>
		</LineStyle>
	</Style>
	<Style id="branch145_part48_style">
		<LineStyle>
			<width>7.0</width>
			<color>FFff07f8</color>
		</LineStyle>
	</Style>
	<Style id="branch145_part49_style">
		<LineStyle>
			<width>7.0</width>
			<color>FFff07f8</color>
		</LineStyle>
	</Style>
	<Style id="branch145_part50_style">
		<LineStyle>
			<width>7.0</width>
			<color>FFff07f8</color>
		</LineStyle>
	</Style>
	<Style id="branch155_part1_style">
		<LineStyle>
			<width>6.3569123510194325</width>
			<color>FFff16e9</color>
		</LineStyle>
	</Style>
	<Style id="branch155_part2_style">
		<LineStyle>
			<width>6.369691948186633</width>
			<color>FFff16e9</color>
		</LineStyle>
	</Style>
	<Style id="branch155_part3_style">
		<LineStyle>
			<width>6.382471545353833</width>
			<color>FFff16e9</color>
		</LineStyle>
	</Style>
	<Style id="branch155_part4_style">
		<LineStyle>
			<width>6.395251142521033</width>
			<color>FFff16e9</color>
		</LineStyle>
	</Style>
	<Style id="branch155_part5_style">
		<LineStyle>
			<width>6.408030739688234</width>
			<color>FFff17e8</color>
		</LineStyle>
	</Style>
	<Style id="branch155_part6_style">
		<LineStyle>
			<width>6.420810336855434</width>
			<color>FFff17e8</color>
		</LineStyle>
	</Style>
	<Style id="branch155_part7_style">
		<LineStyle>
			<width>6.433589934022634</width>
			<color>FFff17e8</color>
		</LineStyle>
	</Style>
	<Style id="branch155_part8_style">
		<LineStyle>
			<width>6.446369531189835</width>
			<color>FFff17e8</color>
		</LineStyle>
	</Style>
	<Style id="branch155_part9_style">
		<LineStyle>
			<width>6.459149128357035</width>
			<color>FFff17e8</color>
		</LineStyle>
	</Style>
	<Style id="branch155_part10_style">
		<LineStyle>
			<width>6.4719287255242355</width>
			<color>FFff17e8</color>
		</LineStyle>
	</Style>
	<Style id="branch155_part11_style">
		<LineStyle>
			<width>6.484708322691436</width>
			<color>FFff17e8</color>
		</LineStyle>
	</Style>
	<Style id="branch155_part12_style">
		<LineStyle>
			<width>6.497487919858636</width>
			<color>FFff17e8</color>
		</LineStyle>
	</Style>
	<Style id="branch155_part13_style">
		<LineStyle>
			<width>6.510267517025836</width>
			<color>FFff17e8</color>
		</LineStyle>
	</Style>
	<Style id="branch155_part14_style">
		<LineStyle>
			<width>6.523047114193036</width>
			<color>FFff17e8</color>
		</LineStyle>
	</Style>
	<Style id="branch155_part15_style">
		<LineStyle>
			<width>6.535826711360237</width>
			<color>FFff17e8</color>
		</LineStyle>
	</Style>
	<Style id="branch155_part16_style">
		<LineStyle>
			<width>6.548606308527437</width>
			<color>FFff18e7</color>
		</LineStyle>
	</Style>
	<Style id="branch155_part17_style">
		<LineStyle>
			<width>6.561385905694638</width>
			<color>FFff18e7</color>
		</LineStyle>
	</Style>
	<Style id="branch155_part18_style">
		<LineStyle>
			<width>6.574165502861838</width>
			<color>FFff18e7</color>
		</LineStyle>
	</Style>
	<Style id="branch155_part19_style">
		<LineStyle>
			<width>6.5869451000290375</width>
			<color>FFff18e7</color>
		</LineStyle>
	</Style>
	<Style id="branch155_part20_style">
		<LineStyle>
			<width>6.599724697196239</width>
			<color>FFff18e7</color>
		</LineStyle>
	</Style>
	<Style id="branch155_part21_style">
		<LineStyle>
			<width>6.612504294363439</width>
			<color>FFff18e7</color>
		</LineStyle>
	</Style>
	<Style id="branch155_part22_style">
		<LineStyle>
			<width>6.625283891530639</width>
			<color>FFff18e7</color>
		</LineStyle>
	</Style>
	<Style id="branch155_part23_style">
		<LineStyle>
			<width>6.638063488697839</width>
			<color>FFff18e7</color>
		</LineStyle>
	</Style>
	<Style id="branch155_part24_style">
		<LineStyle>
			<width>6.65084308586504</width>
			<color>FFff18e7</color>
		</LineStyle>
	</Style>
	<Style id="branch155_part25_style">
		<LineStyle>
			<width>6.663622683032241</width>
			<color>FFff18e7</color>
		</LineStyle>
	</Style>
	<Style id="branch155_part26_style">
		<LineStyle>
			<width>6.67640228019944</width>
			<color>FFff18e7</color>
		</LineStyle>
	</Style>
	<Style id="branch155_part27_style">
		<LineStyle>
			<width>6.68918187736664</width>
			<color>FFff18e7</color>
		</LineStyle>
	</Style>
	<Style id="branch155_part28_style">
		<LineStyle>
			<width>6.701961474533841</width>
			<color>FFff19e6</color>
		</LineStyle>
	</Style>
	<Style id="branch155_part29_style">
		<LineStyle>
			<width>6.714741071701042</width>
			<color>FFff19e6</color>
		</LineStyle>
	</Style>
	<Style id="branch155_part30_style">
		<LineStyle>
			<width>6.727520668868241</width>
			<color>FFff19e6</color>
		</LineStyle>
	</Style>
	<Style id="branch155_part31_style">
		<LineStyle>
			<width>6.740300266035442</width>
			<color>FFff19e6</color>
		</LineStyle>
	</Style>
	<Style id="branch155_part32_style">
		<LineStyle>
			<width>6.753079863202642</width>
			<color>FFff19e6</color>
		</LineStyle>
	</Style>
	<Style id="branch155_part33_style">
		<LineStyle>
			<width>6.7658594603698425</width>
			<color>FFff19e6</color>
		</LineStyle>
	</Style>
	<Style id="branch155_part34_style">
		<LineStyle>
			<width>6.778639057537043</width>
			<color>FFff19e6</color>
		</LineStyle>
	</Style>
	<Style id="branch155_part35_style">
		<LineStyle>
			<width>6.791418654704243</width>
			<color>FFff19e6</color>
		</LineStyle>
	</Style>
	<Style id="branch155_part36_style">
		<LineStyle>
			<width>6.804198251871443</width>
			<color>FFff19e6</color>
		</LineStyle>
	</Style>
	<Style id="branch155_part37_style">
		<LineStyle>
			<width>6.8169778490386435</width>
			<color>FFff19e6</color>
		</LineStyle>
	</Style>
	<Style id="branch155_part38_style">
		<LineStyle>
			<width>6.829757446205844</width>
			<color>FFff19e6</color>
		</LineStyle>
	</Style>
	<Style id="branch155_part39_style">
		<LineStyle>
			<width>6.842537043373044</width>
			<color>FFff1ae5</color>
		</LineStyle>
	</Style>
	<Style id="branch155_part40_style">
		<LineStyle>
			<width>6.855316640540245</width>
			<color>FFff1ae5</color>
		</LineStyle>
	</Style>
	<Style id="branch155_part41_style">
		<LineStyle>
			<width>6.868096237707445</width>
			<color>FFff1ae5</color>
		</LineStyle>
	</Style>
	<Style id="branch155_part42_style">
		<LineStyle>
			<width>6.8808758348746455</width>
			<color>FFff1ae5</color>
		</LineStyle>
	</Style>
	<Style id="branch155_part43_style">
		<LineStyle>
			<width>6.893655432041846</width>
			<color>FFff1ae5</color>
		</LineStyle>
	</Style>
	<Style id="branch155_part44_style">
		<LineStyle>
			<width>6.906435029209046</width>
			<color>FFff1ae5</color>
		</LineStyle>
	</Style>
	<Style id="branch155_part45_style">
		<LineStyle>
			<width>6.919214626376246</width>
			<color>FFff1ae5</color>
		</LineStyle>
	</Style>
	<Style id="branch155_part46_style">
		<LineStyle>
			<width>6.931994223543446</width>
			<color>FFff1ae5</color>
		</LineStyle>
	</Style>
	<Style id="branch155_part47_style">
		<LineStyle>
			<width>6.944773820710647</width>
			<color>FFff1ae5</color>
		</LineStyle>
	</Style>
	<Style id="branch155_part48_style">
		<LineStyle>
			<width>6.957553417877847</width>
			<color>FFff1ae5</color>
		</LineStyle>
	</Style>
	<Style id="branch155_part49_style">
		<LineStyle>
			<width>6.970333015045048</width>
			<color>FFff1ae5</color>
		</LineStyle>
	</Style>
	<Style id="branch155_part50_style">
		<LineStyle>
			<width>6.983112612212247</width>
			<color>FFff1be4</color>
		</LineStyle>
	</Style>
	<Style id="branch157_part1_style">
		<LineStyle>
			<width>6.84928300295234</width>
			<color>FFff1be4</color>
		</LineStyle>
	</Style>
	<Style id="branch157_part2_style">
		<LineStyle>
			<width>6.851627230394477</width>
			<color>FFff1be4</color>
		</LineStyle>
	</Style>
	<Style id="branch157_part3_style">
		<LineStyle>
			<width>6.8539714578366135</width>
			<color>FFff1ce3</color>
		</LineStyle>
	</Style>
	<Style id="branch157_part4_style">
		<LineStyle>
			<width>6.856315685278751</width>
			<color>FFff1ce3</color>
		</LineStyle>
	</Style>
	<Style id="branch157_part5_style">
		<LineStyle>
			<width>6.858659912720888</width>
			<color>FFff1ce3</color>
		</LineStyle>
	</Style>
	<Style id="branch157_part6_style">
		<LineStyle>
			<width>6.861004140163025</width>
			<color>FFff1ce3</color>
		</LineStyle>
	</Style>
	<Style id="branch157_part7_style">
		<LineStyle>
			<width>6.863348367605161</width>
			<color>FFff1ce3</color>
		</LineStyle>
	</Style>
	<Style id="branch157_part8_style">
		<LineStyle>
			<width>6.865692595047298</width>
			<color>FFff1ce3</color>
		</LineStyle>
	</Style>
	<Style id="branch157_part9_style">
		<LineStyle>
			<width>6.868036822489435</width>
			<color>FFff1de2</color>
		</LineStyle>
	</Style>
	<Style id="branch157_part10_style">
		<LineStyle>
			<width>6.870381049931571</width>
			<color>FFff1de2</color>
		</LineStyle>
	</Style>
	<Style id="branch157_part11_style">
		<LineStyle>
			<width>6.872725277373708</width>
			<color>FFff1de2</color>
		</LineStyle>
	</Style>
	<Style id="branch157_part12_style">
		<LineStyle>
			<width>6.875069504815844</width>
			<color>FFff1de2</color>
		</LineStyle>
	</Style>
	<Style id="branch157_part13_style">
		<LineStyle>
			<width>6.877413732257981</width>
			<color>FFff1de2</color>
		</LineStyle>
	</Style>
	<Style id="branch157_part14_style">
		<LineStyle>
			<width>6.879757959700118</width>
			<color>FFff1de2</color>
		</LineStyle>
	</Style>
	<Style id="branch157_part15_style">
		<LineStyle>
			<width>6.882102187142254</width>
			<color>FFff1ee1</color>
		</LineStyle>
	</Style>
	<Style id="branch157_part16_style">
		<LineStyle>
			<width>6.884446414584391</width>
			<color>FFff1ee1</color>
		</LineStyle>
	</Style>
	<Style id="branch157_part17_style">
		<LineStyle>
			<width>6.8867906420265275</width>
			<color>FFff1ee1</color>
		</LineStyle>
	</Style>
	<Style id="branch157_part18_style">
		<LineStyle>
			<width>6.8891348694686645</width>
			<color>FFff1ee1</color>
		</LineStyle>
	</Style>
	<Style id="branch157_part19_style">
		<LineStyle>
			<width>6.8914790969108015</width>
			<color>FFff1ee1</color>
		</LineStyle>
	</Style>
	<Style id="branch157_part20_style">
		<LineStyle>
			<width>6.893823324352938</width>
			<color>FFff1ee1</color>
		</LineStyle>
	</Style>
	<Style id="branch157_part21_style">
		<LineStyle>
			<width>6.896167551795075</width>
			<color>FFff1fe0</color>
		</LineStyle>
	</Style>
	<Style id="branch157_part22_style">
		<LineStyle>
			<width>6.898511779237211</width>
			<color>FFff1fe0</color>
		</LineStyle>
	</Style>
	<Style id="branch157_part23_style">
		<LineStyle>
			<width>6.900856006679348</width>
			<color>FFff1fe0</color>
		</LineStyle>
	</Style>
	<Style id="branch157_part24_style">
		<LineStyle>
			<width>6.903200234121485</width>
			<color>FFff1fe0</color>
		</LineStyle>
	</Style>
	<Style id="branch157_part25_style">
		<LineStyle>
			<width>6.905544461563621</width>
			<color>FFff1fe0</color>
		</LineStyle>
	</Style>
	<Style id="branch157_part26_style">
		<LineStyle>
			<width>6.907888689005758</width>
			<color>FFff1fe0</color>
		</LineStyle>
	</Style>
	<Style id="branch157_part27_style">
		<LineStyle>
			<width>6.910232916447895</width>
			<color>FFff20df</color>
		</LineStyle>
	</Style>
	<Style id="branch157_part28_style">
		<LineStyle>
			<width>6.912577143890032</width>
			<color>FFff20df</color>
		</LineStyle>
	</Style>
	<Style id="branch157_part29_style">
		<LineStyle>
			<width>6.914921371332168</width>
			<color>FFff20df</color>
		</LineStyle>
	</Style>
	<Style id="branch157_part30_style">
		<LineStyle>
			<width>6.917265598774305</width>
			<color>FFff20df</color>
		</LineStyle>
	</Style>
	<Style id="branch157_part31_style">
		<LineStyle>
			<width>6.919609826216441</width>
			<color>FFff20df</color>
		</LineStyle>
	</Style>
	<Style id="branch157_part32_style">
		<LineStyle>
			<width>6.921954053658578</width>
			<color>FFff20df</color>
		</LineStyle>
	</Style>
	<Style id="branch157_part33_style">
		<LineStyle>
			<width>6.924298281100715</width>
			<color>FFff21de</color>
		</LineStyle>
	</Style>
	<Style id="branch157_part34_style">
		<LineStyle>
			<width>6.926642508542852</width>
			<color>FFff21de</color>
		</LineStyle>
	</Style>
	<Style id="branch157_part35_style">
		<LineStyle>
			<width>6.928986735984989</width>
			<color>FFff21de</color>
		</LineStyle>
	</Style>
	<Style id="branch157_part36_style">
		<LineStyle>
			<width>6.931330963427126</width>
			<color>FFff21de</color>
		</LineStyle>
	</Style>
	<Style id="branch157_part37_style">
		<LineStyle>
			<width>6.933675190869263</width>
			<color>FFff21de</color>
		</LineStyle>
	</Style>
	<Style id="branch157_part38_style">
		<LineStyle>
			<width>6.936019418311399</width>
			<color>FFff21de</color>
		</LineStyle>
	</Style>
	<Style id="branch157_part39_style">
		<LineStyle>
			<width>6.938363645753535</width>
			<color>FFff22dd</color>
		</LineStyle>
	</Style>
	<Style id="branch157_part40_style">
		<LineStyle>
			<width>6.940707873195672</width>
			<color>FFff22dd</color>
		</LineStyle>
	</Style>
	<Style id="branch157_part41_style">
		<LineStyle>
			<width>6.943052100637809</width>
			<color>FFff22dd</color>
		</LineStyle>
	</Style>
	<Style id="branch157_part42_style">
		<LineStyle>
			<width>6.945396328079946</width>
			<color>FFff22dd</color>
		</LineStyle>
	</Style>
	<Style id="branch157_part43_style">
		<LineStyle>
			<width>6.947740555522082</width>
			<color>FFff22dd</color>
		</LineStyle>
	</Style>
	<Style id="branch157_part44_style">
		<LineStyle>
			<width>6.950084782964218</width>
			<color>FFff22dd</color>
		</LineStyle>
	</Style>
	<Style id="branch157_part45_style">
		<LineStyle>
			<width>6.952429010406355</width>
			<color>FFff23dc</color>
		</LineStyle>
	</Style>
	<Style id="branch157_part46_style">
		<LineStyle>
			<width>6.954773237848492</width>
			<color>FFff23dc</color>
		</LineStyle>
	</Style>
	<Style id="branch157_part47_style">
		<LineStyle>
			<width>6.957117465290629</width>
			<color>FFff23dc</color>
		</LineStyle>
	</Style>
	<Style id="branch157_part48_style">
		<LineStyle>
			<width>6.9594616927327655</width>
			<color>FFff23dc</color>
		</LineStyle>
	</Style>
	<Style id="branch157_part49_style">
		<LineStyle>
			<width>6.9618059201749025</width>
			<color>FFff23dc</color>
		</LineStyle>
	</Style>
	<Style id="branch157_part50_style">
		<LineStyle>
			<width>6.964150147617039</width>
			<color>FFff23dc</color>
		</LineStyle>
	</Style>
	<Style id="branch158_part1_style">
		<LineStyle>
			<width>6.996938775510204</width>
			<color>FFff24db</color>
		</LineStyle>
	</Style>
	<Style id="branch158_part2_style">
		<LineStyle>
			<width>6.993877551020408</width>
			<color>FFff24db</color>
		</LineStyle>
	</Style>
	<Style id="branch158_part3_style">
		<LineStyle>
			<width>6.990816326530612</width>
			<color>FFff24db</color>
		</LineStyle>
	</Style>
	<Style id="branch158_part4_style">
		<LineStyle>
			<width>6.987755102040817</width>
			<color>FFff25da</color>
		</LineStyle>
	</Style>
	<Style id="branch158_part5_style">
		<LineStyle>
			<width>6.98469387755102</width>
			<color>FFff25da</color>
		</LineStyle>
	</Style>
	<Style id="branch158_part6_style">
		<LineStyle>
			<width>6.981632653061224</width>
			<color>FFff25da</color>
		</LineStyle>
	</Style>
	<Style id="branch158_part7_style">
		<LineStyle>
			<width>6.978571428571429</width>
			<color>FFff26d9</color>
		</LineStyle>
	</Style>
	<Style id="branch158_part8_style">
		<LineStyle>
			<width>6.975510204081632</width>
			<color>FFff26d9</color>
		</LineStyle>
	</Style>
	<Style id="branch158_part9_style">
		<LineStyle>
			<width>6.972448979591837</width>
			<color>FFff26d9</color>
		</LineStyle>
	</Style>
	<Style id="branch158_part10_style">
		<LineStyle>
			<width>6.969387755102041</width>
			<color>FFff26d9</color>
		</LineStyle>
	</Style>
	<Style id="branch158_part11_style">
		<LineStyle>
			<width>6.966326530612245</width>
			<color>FFff27d8</color>
		</LineStyle>
	</Style>
	<Style id="branch158_part12_style">
		<LineStyle>
			<width>6.963265306122449</width>
			<color>FFff27d8</color>
		</LineStyle>
	</Style>
	<Style id="branch158_part13_style">
		<LineStyle>
			<width>6.960204081632654</width>
			<color>FFff27d8</color>
		</LineStyle>
	</Style>
	<Style id="branch158_part14_style">
		<LineStyle>
			<width>6.957142857142857</width>
			<color>FFff28d7</color>
		</LineStyle>
	</Style>
	<Style id="branch158_part15_style">
		<LineStyle>
			<width>6.954081632653061</width>
			<color>FFff28d7</color>
		</LineStyle>
	</Style>
	<Style id="branch158_part16_style">
		<LineStyle>
			<width>6.951020408163266</width>
			<color>FFff28d7</color>
		</LineStyle>
	</Style>
	<Style id="branch158_part17_style">
		<LineStyle>
			<width>6.947959183673469</width>
			<color>FFff29d6</color>
		</LineStyle>
	</Style>
	<Style id="branch158_part18_style">
		<LineStyle>
			<width>6.944897959183673</width>
			<color>FFff29d6</color>
		</LineStyle>
	</Style>
	<Style id="branch158_part19_style">
		<LineStyle>
			<width>6.941836734693878</width>
			<color>FFff29d6</color>
		</LineStyle>
	</Style>
	<Style id="branch158_part20_style">
		<LineStyle>
			<width>6.938775510204081</width>
			<color>FFff2ad5</color>
		</LineStyle>
	</Style>
	<Style id="branch158_part21_style">
		<LineStyle>
			<width>6.935714285714285</width>
			<color>FFff2ad5</color>
		</LineStyle>
	</Style>
	<Style id="branch158_part22_style">
		<LineStyle>
			<width>6.93265306122449</width>
			<color>FFff2ad5</color>
		</LineStyle>
	</Style>
	<Style id="branch158_part23_style">
		<LineStyle>
			<width>6.929591836734693</width>
			<color>FFff2ad5</color>
		</LineStyle>
	</Style>
	<Style id="branch158_part24_style">
		<LineStyle>
			<width>6.926530612244898</width>
			<color>FFff2bd4</color>
		</LineStyle>
	</Style>
	<Style id="branch158_part25_style">
		<LineStyle>
			<width>6.923469387755102</width>
			<color>FFff2bd4</color>
		</LineStyle>
	</Style>
	<Style id="branch158_part26_style">
		<LineStyle>
			<width>6.920408163265306</width>
			<color>FFff2bd4</color>
		</LineStyle>
	</Style>
	<Style id="branch158_part27_style">
		<LineStyle>
			<width>6.91734693877551</width>
			<color>FFff2cd3</color>
		</LineStyle>
	</Style>
	<Style id="branch158_part28_style">
		<LineStyle>
			<width>6.914285714285715</width>
			<color>FFff2cd3</color>
		</LineStyle>
	</Style>
	<Style id="branch158_part29_style">
		<LineStyle>
			<width>6.911224489795918</width>
			<color>FFff2cd3</color>
		</LineStyle>
	</Style>
	<Style id="branch158_part30_style">
		<LineStyle>
			<width>6.908163265306122</width>
			<color>FFff2dd2</color>
		</LineStyle>
	</Style>
	<Style id="branch158_part31_style">
		<LineStyle>
			<width>6.905102040816327</width>
			<color>FFff2dd2</color>
		</LineStyle>
	</Style>
	<Style id="branch158_part32_style">
		<LineStyle>
			<width>6.90204081632653</width>
			<color>FFff2dd2</color>
		</LineStyle>
	</Style>
	<Style id="branch158_part33_style">
		<LineStyle>
			<width>6.898979591836735</width>
			<color>FFff2ed1</color>
		</LineStyle>
	</Style>
	<Style id="branch158_part34_style">
		<LineStyle>
			<width>6.895918367346939</width>
			<color>FFff2ed1</color>
		</LineStyle>
	</Style>
	<Style id="branch158_part35_style">
		<LineStyle>
			<width>6.892857142857142</width>
			<color>FFff2ed1</color>
		</LineStyle>
	</Style>
	<Style id="branch158_part36_style">
		<LineStyle>
			<width>6.889795918367347</width>
			<color>FFff2fd0</color>
		</LineStyle>
	</Style>
	<Style id="branch158_part37_style">
		<LineStyle>
			<width>6.886734693877551</width>
			<color>FFff2fd0</color>
		</LineStyle>
	</Style>
	<Style id="branch158_part38_style">
		<LineStyle>
			<width>6.883673469387755</width>
			<color>FFff2fd0</color>
		</LineStyle>
	</Style>
	<Style id="branch158_part39_style">
		<LineStyle>
			<width>6.880612244897959</width>
			<color>FFff2fd0</color>
		</LineStyle>
	</Style>
	<Style id="branch158_part40_style">
		<LineStyle>
			<width>6.877551020408163</width>
			<color>FFff30cf</color>
		</LineStyle>
	</Style>
	<Style id="branch158_part41_style">
		<LineStyle>
			<width>6.874489795918367</width>
			<color>FFff30cf</color>
		</LineStyle>
	</Style>
	<Style id="branch158_part42_style">
		<LineStyle>
			<width>6.871428571428571</width>
			<color>FFff30cf</color>
		</LineStyle>
	</Style>
	<Style id="branch158_part43_style">
		<LineStyle>
			<width>6.868367346938776</width>
			<color>FFff31ce</color>
		</LineStyle>
	</Style>
	<Style id="branch158_part44_style">
		<LineStyle>
			<width>6.865306122448979</width>
			<color>FFff31ce</color>
		</LineStyle>
	</Style>
	<Style id="branch158_part45_style">
		<LineStyle>
			<width>6.862244897959184</width>
			<color>FFff31ce</color>
		</LineStyle>
	</Style>
	<Style id="branch158_part46_style">
		<LineStyle>
			<width>6.859183673469388</width>
			<color>FFff32cd</color>
		</LineStyle>
	</Style>
	<Style id="branch158_part47_style">
		<LineStyle>
			<width>6.856122448979592</width>
			<color>FFff32cd</color>
		</LineStyle>
	</Style>
	<Style id="branch158_part48_style">
		<LineStyle>
			<width>6.853061224489796</width>
			<color>FFff32cd</color>
		</LineStyle>
	</Style>
	<Style id="branch158_part49_style">
		<LineStyle>
			<width>6.85</width>
			<color>FFff33cc</color>
		</LineStyle>
	</Style>
	<Style id="branch158_part50_style">
		<LineStyle>
			<width>6.846938775510204</width>
			<color>FFff33cc</color>
		</LineStyle>
	</Style>
	<Style id="branch159_part1_style">
		<LineStyle>
			<width>7.0</width>
			<color>FFff33cc</color>
		</LineStyle>
	</Style>
	<Style id="branch159_part2_style">
		<LineStyle>
			<width>7.0</width>
			<color>FFff33cc</color>
		</LineStyle>
	</Style>
	<Style id="branch159_part3_style">
		<LineStyle>
			<width>7.0</width>
			<color>FFff33cc</color>
		</LineStyle>
	</Style>
	<Style id="branch159_part4_style">
		<LineStyle>
			<width>7.0</width>
			<color>FFff33cc</color>
		</LineStyle>
	</Style>
	<Style id="branch159_part5_style">
		<LineStyle>
			<width>7.0</width>
			<color>FFff33cc</color>
		</LineStyle>
	</Style>
	<Style id="branch159_part6_style">
		<LineStyle>
			<width>7.0</width>
			<color>FFff33cc</color>
		</LineStyle>
	</Style>
	<Style id="branch159_part7_style">
		<LineStyle>
			<width>7.0</width>
			<color>FFff33cc</color>
		</LineStyle>
	</Style>
	<Style id="branch159_part8_style">
		<LineStyle>
			<width>7.0</width>
			<color>FFff33cc</color>
		</LineStyle>
	</Style>
	<Style id="branch159_part9_style">
		<LineStyle>
			<width>7.0</width>
			<color>FFff33cc</color>
		</LineStyle>
	</Style>
	<Style id="branch159_part10_style">
		<LineStyle>
			<width>7.0</width>
			<color>FFff33cc</color>
		</LineStyle>
	</Style>
	<Style id="branch159_part11_style">
		<LineStyle>
			<width>7.0</width>
			<color>FFff33cc</color>
		</LineStyle>
	</Style>
	<Style id="branch159_part12_style">
		<LineStyle>
			<width>7.0</width>
			<color>FFff33cc</color>
		</LineStyle>
	</Style>
	<Style id="branch159_part13_style">
		<LineStyle>
			<width>7.0</width>
			<color>FFff33cc</color>
		</LineStyle>
	</Style>
	<Style id="branch159_part14_style">
		<LineStyle>
			<width>7.0</width>
			<color>FFff33cc</color>
		</LineStyle>
	</Style>
	<Style id="branch159_part15_style">
		<LineStyle>
			<width>7.0</width>
			<color>FFff33cc</color>
		</LineStyle>
	</Style>
	<Style id="branch159_part16_style">
		<LineStyle>
			<width>7.0</width>
			<color>FFff34cb</color>
		</LineStyle>
	</Style>
	<Style id="branch159_part17_style">
		<LineStyle>
			<width>7.0</width>
			<color>FFff34cb</color>
		</LineStyle>
	</Style>
	<Style id="branch159_part18_style">
		<LineStyle>
			<width>7.0</width>
			<color>FFff34cb</color>
		</LineStyle>
	</Style>
	<Style id="branch159_part19_style">
		<LineStyle>
			<width>7.0</width>
			<color>FFff34cb</color>
		</LineStyle>
	</Style>
	<Style id="branch159_part20_style">
		<LineStyle>
			<width>7.0</width>
			<color>FFff34cb</color>
		</LineStyle>
	</Style>
	<Style id="branch159_part21_style">
		<LineStyle>
			<width>7.0</width>
			<color>FFff34cb</color>
		</LineStyle>
	</Style>
	<Style id="branch159_part22_style">
		<LineStyle>
			<width>7.0</width>
			<color>FFff34cb</color>
		</LineStyle>
	</Style>
	<Style id="branch159_part23_style">
		<LineStyle>
			<width>7.0</width>
			<color>FFff34cb</color>
		</LineStyle>
	</Style>
	<Style id="branch159_part24_style">
		<LineStyle>
			<width>7.0</width>
			<color>FFff34cb</color>
		</LineStyle>
	</Style>
	<Style id="branch159_part25_style">
		<LineStyle>
			<width>7.0</width>
			<color>FFff34cb</color>
		</LineStyle>
	</Style>
	<Style id="branch159_part26_style">
		<LineStyle>
			<width>7.0</width>
			<color>FFff34cb</color>
		</LineStyle>
	</Style>
	<Style id="branch159_part27_style">
		<LineStyle>
			<width>7.0</width>
			<color>FFff34cb</color>
		</LineStyle>
	</Style>
	<Style id="branch159_part28_style">
		<LineStyle>
			<width>7.0</width>
			<color>FFff34cb</color>
		</LineStyle>
	</Style>
	<Style id="branch159_part29_style">
		<LineStyle>
			<width>7.0</width>
			<color>FFff34cb</color>
		</LineStyle>
	</Style>
	<Style id="branch159_part30_style">
		<LineStyle>
			<width>7.0</width>
			<color>FFff34cb</color>
		</LineStyle>
	</Style>
	<Style id="branch159_part31_style">
		<LineStyle>
			<width>7.0</width>
			<color>FFff34cb</color>
		</LineStyle>
	</Style>
	<Style id="branch159_part32_style">
		<LineStyle>
			<width>7.0</width>
			<color>FFff34cb</color>
		</LineStyle>
	</Style>
	<Style id="branch159_part33_style">
		<LineStyle>
			<width>7.0</width>
			<color>FFff34cb</color>
		</LineStyle>
	</Style>
	<Style id="branch159_part34_style">
		<LineStyle>
			<width>7.0</width>
			<color>FFff34cb</color>
		</LineStyle>
	</Style>
	<Style id="branch159_part35_style">
		<LineStyle>
			<width>7.0</width>
			<color>FFff34cb</color>
		</LineStyle>
	</Style>
	<Style id="branch159_part36_style">
		<LineStyle>
			<width>7.0</width>
			<color>FFff34cb</color>
		</LineStyle>
	</Style>
	<Style id="branch159_part37_style">
		<LineStyle>
			<width>7.0</width>
			<color>FFff34cb</color>
		</LineStyle>
	</Style>
	<Style id="branch159_part38_style">
		<LineStyle>
			<width>7.0</width>
			<color>FFff35ca</color>
		</LineStyle>
	</Style>
	<Style id="branch159_part39_style">
		<LineStyle>
			<width>7.0</width>
			<color>FFff35ca</color>
		</LineStyle>
	</Style>
	<Style id="branch159_part40_style">
		<LineStyle>
			<width>7.0</width>
			<color>FFff35ca</color>
		</LineStyle>
	</Style>
	<Style id="branch159_part41_style">
		<LineStyle>
			<width>7.0</width>
			<color>FFff35ca</color>
		</LineStyle>
	</Style>
	<Style id="branch159_part42_style">
		<LineStyle>
			<width>7.0</width>
			<color>FFff35ca</color>
		</LineStyle>
	</Style>
	<Style id="branch159_part43_style">
		<LineStyle>
			<width>7.0</width>
			<color>FFff35ca</color>
		</LineStyle>
	</Style>
	<Style id="branch159_part44_style">
		<LineStyle>
			<width>7.0</width>
			<color>FFff35ca</color>
		</LineStyle>
	</Style>
	<Style id="branch159_part45_style">
		<LineStyle>
			<width>7.0</width>
			<color>FFff35ca</color>
		</LineStyle>
	</Style>
	<Style id="branch159_part46_style">
		<LineStyle>
			<width>7.0</width>
			<color>FFff35ca</color>
		</LineStyle>
	</Style>
	<Style id="branch159_part47_style">
		<LineStyle>
			<width>7.0</width>
			<color>FFff35ca</color>
		</LineStyle>
	</Style>
	<Style id="branch159_part48_style">
		<LineStyle>
			<width>7.0</width>
			<color>FFff35ca</color>
		</LineStyle>
	</Style>
	<Style id="branch159_part49_style">
		<LineStyle>
			<width>7.0</width>
			<color>FFff35ca</color>
		</LineStyle>
	</Style>
	<Style id="branch159_part50_style">
		<LineStyle>
			<width>7.0</width>
			<color>FFff35ca</color>
		</LineStyle>
	</Style>
	<Style id="branch165_part1_style">
		<LineStyle>
			<width>6.984741796640806</width>
			<color>FFff0cf3</color>
		</LineStyle>
	</Style>
	<Style id="branch165_part2_style">
		<LineStyle>
			<width>6.982711106509125</width>
			<color>FFff0cf3</color>
		</LineStyle>
	</Style>
	<Style id="branch165_part3_style">
		<LineStyle>
			<width>6.980680416377444</width>
			<color>FFff0cf3</color>
		</LineStyle>
	</Style>
	<Style id="branch165_part4_style">
		<LineStyle>
			<width>6.978649726245764</width>
			<color>FFff0df2</color>
		</LineStyle>
	</Style>
	<Style id="branch165_part5_style">
		<LineStyle>
			<width>6.976619036114084</width>
			<color>FFff0df2</color>
		</LineStyle>
	</Style>
	<Style id="branch165_part6_style">
		<LineStyle>
			<width>6.9745883459824025</width>
			<color>FFff0df2</color>
		</LineStyle>
	</Style>
	<Style id="branch165_part7_style">
		<LineStyle>
			<width>6.972557655850721</width>
			<color>FFff0df2</color>
		</LineStyle>
	</Style>
	<Style id="branch165_part8_style">
		<LineStyle>
			<width>6.970526965719041</width>
			<color>FFff0df2</color>
		</LineStyle>
	</Style>
	<Style id="branch165_part9_style">
		<LineStyle>
			<width>6.96849627558736</width>
			<color>FFff0df2</color>
		</LineStyle>
	</Style>
	<Style id="branch165_part10_style">
		<LineStyle>
			<width>6.96646558545568</width>
			<color>FFff0df2</color>
		</LineStyle>
	</Style>
	<Style id="branch165_part11_style">
		<LineStyle>
			<width>6.964434895323999</width>
			<color>FFff0ef1</color>
		</LineStyle>
	</Style>
	<Style id="branch165_part12_style">
		<LineStyle>
			<width>6.9624042051923185</width>
			<color>FFff0ef1</color>
		</LineStyle>
	</Style>
	<Style id="branch165_part13_style">
		<LineStyle>
			<width>6.960373515060637</width>
			<color>FFff0ef1</color>
		</LineStyle>
	</Style>
	<Style id="branch165_part14_style">
		<LineStyle>
			<width>6.958342824928957</width>
			<color>FFff0ef1</color>
		</LineStyle>
	</Style>
	<Style id="branch165_part15_style">
		<LineStyle>
			<width>6.956312134797276</width>
			<color>FFff0ef1</color>
		</LineStyle>
	</Style>
	<Style id="branch165_part16_style">
		<LineStyle>
			<width>6.954281444665595</width>
			<color>FFff0ef1</color>
		</LineStyle>
	</Style>
	<Style id="branch165_part17_style">
		<LineStyle>
			<width>6.952250754533915</width>
			<color>FFff0ef1</color>
		</LineStyle>
	</Style>
	<Style id="branch165_part18_style">
		<LineStyle>
			<width>6.9502200644022345</width>
			<color>FFff0ef1</color>
		</LineStyle>
	</Style>
	<Style id="branch165_part19_style">
		<LineStyle>
			<width>6.948189374270553</width>
			<color>FFff0ff0</color>
		</LineStyle>
	</Style>
	<Style id="branch165_part20_style">
		<LineStyle>
			<width>6.946158684138872</width>
			<color>FFff0ff0</color>
		</LineStyle>
	</Style>
	<Style id="branch165_part21_style">
		<LineStyle>
			<width>6.944127994007192</width>
			<color>FFff0ff0</color>
		</LineStyle>
	</Style>
	<Style id="branch165_part22_style">
		<LineStyle>
			<width>6.942097303875511</width>
			<color>FFff0ff0</color>
		</LineStyle>
	</Style>
	<Style id="branch165_part23_style">
		<LineStyle>
			<width>6.940066613743831</width>
			<color>FFff0ff0</color>
		</LineStyle>
	</Style>
	<Style id="branch165_part24_style">
		<LineStyle>
			<width>6.93803592361215</width>
			<color>FFff0ff0</color>
		</LineStyle>
	</Style>
	<Style id="branch165_part25_style">
		<LineStyle>
			<width>6.936005233480469</width>
			<color>FFff0ff0</color>
		</LineStyle>
	</Style>
	<Style id="branch165_part26_style">
		<LineStyle>
			<width>6.933974543348788</width>
			<color>FFff10ef</color>
		</LineStyle>
	</Style>
	<Style id="branch165_part27_style">
		<LineStyle>
			<width>6.931943853217108</width>
			<color>FFff10ef</color>
		</LineStyle>
	</Style>
	<Style id="branch165_part28_style">
		<LineStyle>
			<width>6.929913163085427</width>
			<color>FFff10ef</color>
		</LineStyle>
	</Style>
	<Style id="branch165_part29_style">
		<LineStyle>
			<width>6.927882472953746</width>
			<color>FFff10ef</color>
		</LineStyle>
	</Style>
	<Style id="branch165_part30_style">
		<LineStyle>
			<width>6.925851782822066</width>
			<color>FFff10ef</color>
		</LineStyle>
	</Style>
	<Style id="branch165_part31_style">
		<LineStyle>
			<width>6.9238210926903845</width>
			<color>FFff10ef</color>
		</LineStyle>
	</Style>
	<Style id="branch165_part32_style">
		<LineStyle>
			<width>6.921790402558704</width>
			<color>FFff10ef</color>
		</LineStyle>
	</Style>
	<Style id="branch165_part33_style">
		<LineStyle>
			<width>6.919759712427024</width>
			<color>FFff11ee</color>
		</LineStyle>
	</Style>
	<Style id="branch165_part34_style">
		<LineStyle>
			<width>6.917729022295343</width>
			<color>FFff11ee</color>
		</LineStyle>
	</Style>
	<Style id="branch165_part35_style">
		<LineStyle>
			<width>6.915698332163662</width>
			<color>FFff11ee</color>
		</LineStyle>
	</Style>
	<Style id="branch165_part36_style">
		<LineStyle>
			<width>6.913667642031982</width>
			<color>FFff11ee</color>
		</LineStyle>
	</Style>
	<Style id="branch165_part37_style">
		<LineStyle>
			<width>6.9116369519003005</width>
			<color>FFff11ee</color>
		</LineStyle>
	</Style>
	<Style id="branch165_part38_style">
		<LineStyle>
			<width>6.909606261768619</width>
			<color>FFff11ee</color>
		</LineStyle>
	</Style>
	<Style id="branch165_part39_style">
		<LineStyle>
			<width>6.907575571636939</width>
			<color>FFff11ee</color>
		</LineStyle>
	</Style>
	<Style id="branch165_part40_style">
		<LineStyle>
			<width>6.905544881505259</width>
			<color>FFff12ed</color>
		</LineStyle>
	</Style>
	<Style id="branch165_part41_style">
		<LineStyle>
			<width>6.903514191373578</width>
			<color>FFff12ed</color>
		</LineStyle>
	</Style>
	<Style id="branch165_part42_style">
		<LineStyle>
			<width>6.901483501241898</width>
			<color>FFff12ed</color>
		</LineStyle>
	</Style>
	<Style id="branch165_part43_style">
		<LineStyle>
			<width>6.8994528111102165</width>
			<color>FFff12ed</color>
		</LineStyle>
	</Style>
	<Style id="branch165_part44_style">
		<LineStyle>
			<width>6.897422120978535</width>
			<color>FFff12ed</color>
		</LineStyle>
	</Style>
	<Style id="branch165_part45_style">
		<LineStyle>
			<width>6.895391430846855</width>
			<color>FFff12ed</color>
		</LineStyle>
	</Style>
	<Style id="branch165_part46_style">
		<LineStyle>
			<width>6.893360740715174</width>
			<color>FFff12ed</color>
		</LineStyle>
	</Style>
	<Style id="branch165_part47_style">
		<LineStyle>
			<width>6.891330050583494</width>
			<color>FFff13ec</color>
		</LineStyle>
	</Style>
	<Style id="branch165_part48_style">
		<LineStyle>
			<width>6.889299360451814</width>
			<color>FFff13ec</color>
		</LineStyle>
	</Style>
	<Style id="branch165_part49_style">
		<LineStyle>
			<width>6.8872686703201325</width>
			<color>FFff13ec</color>
		</LineStyle>
	</Style>
	<Style id="branch165_part50_style">
		<LineStyle>
			<width>6.885237980188451</width>
			<color>FFff13ec</color>
		</LineStyle>
	</Style>
	<Style id="branch176_part1_style">
		<LineStyle>
			<width>6.761280949793642</width>
			<color>FFff19e6</color>
		</LineStyle>
	</Style>
	<Style id="branch176_part2_style">
		<LineStyle>
			<width>6.764402245635259</width>
			<color>FFff19e6</color>
		</LineStyle>
	</Style>
	<Style id="branch176_part3_style">
		<LineStyle>
			<width>6.767523541476876</width>
			<color>FFff19e6</color>
		</LineStyle>
	</Style>
	<Style id="branch176_part4_style">
		<LineStyle>
			<width>6.7706448373184935</width>
			<color>FFff1ae5</color>
		</LineStyle>
	</Style>
	<Style id="branch176_part5_style">
		<LineStyle>
			<width>6.773766133160111</width>
			<color>FFff1ae5</color>
		</LineStyle>
	</Style>
	<Style id="branch176_part6_style">
		<LineStyle>
			<width>6.776887429001728</width>
			<color>FFff1ae5</color>
		</LineStyle>
	</Style>
	<Style id="branch176_part7_style">
		<LineStyle>
			<width>6.780008724843345</width>
			<color>FFff1be4</color>
		</LineStyle>
	</Style>
	<Style id="branch176_part8_style">
		<LineStyle>
			<width>6.783130020684962</width>
			<color>FFff1be4</color>
		</LineStyle>
	</Style>
	<Style id="branch176_part9_style">
		<LineStyle>
			<width>6.786251316526579</width>
			<color>FFff1be4</color>
		</LineStyle>
	</Style>
	<Style id="branch176_part10_style">
		<LineStyle>
			<width>6.789372612368196</width>
			<color>FFff1ce3</color>
		</LineStyle>
	</Style>
	<Style id="branch176_part11_style">
		<LineStyle>
			<width>6.7924939082098135</width>
			<color>FFff1ce3</color>
		</LineStyle>
	</Style>
	<Style id="branch176_part12_style">
		<LineStyle>
			<width>6.795615204051431</width>
			<color>FFff1ce3</color>
		</LineStyle>
	</Style>
	<Style id="branch176_part13_style">
		<LineStyle>
			<width>6.798736499893047</width>
			<color>FFff1de2</color>
		</LineStyle>
	</Style>
	<Style id="branch176_part14_style">
		<LineStyle>
			<width>6.801857795734664</width>
			<color>FFff1de2</color>
		</LineStyle>
	</Style>
	<Style id="branch176_part15_style">
		<LineStyle>
			<width>6.804979091576281</width>
			<color>FFff1de2</color>
		</LineStyle>
	</Style>
	<Style id="branch176_part16_style">
		<LineStyle>
			<width>6.808100387417898</width>
			<color>FFff1ee1</color>
		</LineStyle>
	</Style>
	<Style id="branch176_part17_style">
		<LineStyle>
			<width>6.811221683259515</width>
			<color>FFff1ee1</color>
		</LineStyle>
	</Style>
	<Style id="branch176_part18_style">
		<LineStyle>
			<width>6.8143429791011325</width>
			<color>FFff1ee1</color>
		</LineStyle>
	</Style>
	<Style id="branch176_part19_style">
		<LineStyle>
			<width>6.81746427494275</width>
			<color>FFff1fe0</color>
		</LineStyle>
	</Style>
	<Style id="branch176_part20_style">
		<LineStyle>
			<width>6.820585570784367</width>
			<color>FFff1fe0</color>
		</LineStyle>
	</Style>
	<Style id="branch176_part21_style">
		<LineStyle>
			<width>6.823706866625984</width>
			<color>FFff1fe0</color>
		</LineStyle>
	</Style>
	<Style id="branch176_part22_style">
		<LineStyle>
			<width>6.826828162467601</width>
			<color>FFff20df</color>
		</LineStyle>
	</Style>
	<Style id="branch176_part23_style">
		<LineStyle>
			<width>6.829949458309218</width>
			<color>FFff20df</color>
		</LineStyle>
	</Style>
	<Style id="branch176_part24_style">
		<LineStyle>
			<width>6.833070754150835</width>
			<color>FFff20df</color>
		</LineStyle>
	</Style>
	<Style id="branch176_part25_style">
		<LineStyle>
			<width>6.8361920499924524</width>
			<color>FFff21de</color>
		</LineStyle>
	</Style>
	<Style id="branch176_part26_style">
		<LineStyle>
			<width>6.83931334583407</width>
			<color>FFff21de</color>
		</LineStyle>
	</Style>
	<Style id="branch176_part27_style">
		<LineStyle>
			<width>6.842434641675687</width>
			<color>FFff21de</color>
		</LineStyle>
	</Style>
	<Style id="branch176_part28_style">
		<LineStyle>
			<width>6.845555937517304</width>
			<color>FFff22dd</color>
		</LineStyle>
	</Style>
	<Style id="branch176_part29_style">
		<LineStyle>
			<width>6.848677233358921</width>
			<color>FFff22dd</color>
		</LineStyle>
	</Style>
	<Style id="branch176_part30_style">
		<LineStyle>
			<width>6.851798529200538</width>
			<color>FFff22dd</color>
		</LineStyle>
	</Style>
	<Style id="branch176_part31_style">
		<LineStyle>
			<width>6.854919825042155</width>
			<color>FFff23dc</color>
		</LineStyle>
	</Style>
	<Style id="branch176_part32_style">
		<LineStyle>
			<width>6.858041120883772</width>
			<color>FFff23dc</color>
		</LineStyle>
	</Style>
	<Style id="branch176_part33_style">
		<LineStyle>
			<width>6.8611624167253895</width>
			<color>FFff23dc</color>
		</LineStyle>
	</Style>
	<Style id="branch176_part34_style">
		<LineStyle>
			<width>6.864283712567007</width>
			<color>FFff24db</color>
		</LineStyle>
	</Style>
	<Style id="branch176_part35_style">
		<LineStyle>
			<width>6.867405008408624</width>
			<color>FFff24db</color>
		</LineStyle>
	</Style>
	<Style id="branch176_part36_style">
		<LineStyle>
			<width>6.870526304250241</width>
			<color>FFff24db</color>
		</LineStyle>
	</Style>
	<Style id="branch176_part37_style">
		<LineStyle>
			<width>6.873647600091858</width>
			<color>FFff25da</color>
		</LineStyle>
	</Style>
	<Style id="branch176_part38_style">
		<LineStyle>
			<width>6.876768895933475</width>
			<color>FFff25da</color>
		</LineStyle>
	</Style>
	<Style id="branch176_part39_style">
		<LineStyle>
			<width>6.879890191775092</width>
			<color>FFff25da</color>
		</LineStyle>
	</Style>
	<Style id="branch176_part40_style">
		<LineStyle>
			<width>6.8830114876167094</width>
			<color>FFff26d9</color>
		</LineStyle>
	</Style>
	<Style id="branch176_part41_style">
		<LineStyle>
			<width>6.886132783458327</width>
			<color>FFff26d9</color>
		</LineStyle>
	</Style>
	<Style id="branch176_part42_style">
		<LineStyle>
			<width>6.889254079299944</width>
			<color>FFff26d9</color>
		</LineStyle>
	</Style>
	<Style id="branch176_part43_style">
		<LineStyle>
			<width>6.892375375141561</width>
			<color>FFff27d8</color>
		</LineStyle>
	</Style>
	<Style id="branch176_part44_style">
		<LineStyle>
			<width>6.895496670983178</width>
			<color>FFff27d8</color>
		</LineStyle>
	</Style>
	<Style id="branch176_part45_style">
		<LineStyle>
			<width>6.898617966824795</width>
			<color>FFff27d8</color>
		</LineStyle>
	</Style>
	<Style id="branch176_part46_style">
		<LineStyle>
			<width>6.901739262666412</width>
			<color>FFff28d7</color>
		</LineStyle>
	</Style>
	<Style id="branch176_part47_style">
		<LineStyle>
			<width>6.904860558508029</width>
			<color>FFff28d7</color>
		</LineStyle>
	</Style>
	<Style id="branch176_part48_style">
		<LineStyle>
			<width>6.9079818543496465</width>
			<color>FFff28d7</color>
		</LineStyle>
	</Style>
	<Style id="branch176_part49_style">
		<LineStyle>
			<width>6.911103150191264</width>
			<color>FFff29d6</color>
		</LineStyle>
	</Style>
	<Style id="branch176_part50_style">
		<LineStyle>
			<width>6.914224446032881</width>
			<color>FFff29d6</color>
		</LineStyle>
	</Style>
	<Style id="branch177_part1_style">
		<LineStyle>
			<width>6.9951631930790406</width>
			<color>FFff29d6</color>
		</LineStyle>
	</Style>
	<Style id="branch177_part2_style">
		<LineStyle>
			<width>6.990326386158081</width>
			<color>FFff2ad5</color>
		</LineStyle>
	</Style>
	<Style id="branch177_part3_style">
		<LineStyle>
			<width>6.985489579237122</width>
			<color>FFff2ad5</color>
		</LineStyle>
	</Style>
	<Style id="branch177_part4_style">
		<LineStyle>
			<width>6.980652772316162</width>
			<color>FFff2ad5</color>
		</LineStyle>
	</Style>
	<Style id="branch177_part5_style">
		<LineStyle>
			<width>6.975815965395203</width>
			<color>FFff2ad5</color>
		</LineStyle>
	</Style>
	<Style id="branch177_part6_style">
		<LineStyle>
			<width>6.970979158474243</width>
			<color>FFff2ad5</color>
		</LineStyle>
	</Style>
	<Style id="branch177_part7_style">
		<LineStyle>
			<width>6.966142351553283</width>
			<color>FFff2bd4</color>
		</LineStyle>
	</Style>
	<Style id="branch177_part8_style">
		<LineStyle>
			<width>6.961305544632324</width>
			<color>FFff2bd4</color>
		</LineStyle>
	</Style>
	<Style id="branch177_part9_style">
		<LineStyle>
			<width>6.956468737711365</width>
			<color>FFff2bd4</color>
		</LineStyle>
	</Style>
	<Style id="branch177_part10_style">
		<LineStyle>
			<width>6.951631930790405</width>
			<color>FFff2bd4</color>
		</LineStyle>
	</Style>
	<Style id="branch177_part11_style">
		<LineStyle>
			<width>6.946795123869445</width>
			<color>FFff2bd4</color>
		</LineStyle>
	</Style>
	<Style id="branch177_part12_style">
		<LineStyle>
			<width>6.941958316948486</width>
			<color>FFff2cd3</color>
		</LineStyle>
	</Style>
	<Style id="branch177_part13_style">
		<LineStyle>
			<width>6.937121510027527</width>
			<color>FFff2cd3</color>
		</LineStyle>
	</Style>
	<Style id="branch177_part14_style">
		<LineStyle>
			<width>6.932284703106567</width>
			<color>FFff2cd3</color>
		</LineStyle>
	</Style>
	<Style id="branch177_part15_style">
		<LineStyle>
			<width>6.927447896185607</width>
			<color>FFff2cd3</color>
		</LineStyle>
	</Style>
	<Style id="branch177_part16_style">
		<LineStyle>
			<width>6.922611089264648</width>
			<color>FFff2cd3</color>
		</LineStyle>
	</Style>
	<Style id="branch177_part17_style">
		<LineStyle>
			<width>6.9177742823436885</width>
			<color>FFff2dd2</color>
		</LineStyle>
	</Style>
	<Style id="branch177_part18_style">
		<LineStyle>
			<width>6.912937475422729</width>
			<color>FFff2dd2</color>
		</LineStyle>
	</Style>
	<Style id="branch177_part19_style">
		<LineStyle>
			<width>6.908100668501769</width>
			<color>FFff2dd2</color>
		</LineStyle>
	</Style>
	<Style id="branch177_part20_style">
		<LineStyle>
			<width>6.90326386158081</width>
			<color>FFff2dd2</color>
		</LineStyle>
	</Style>
	<Style id="branch177_part21_style">
		<LineStyle>
			<width>6.898427054659851</width>
			<color>FFff2dd2</color>
		</LineStyle>
	</Style>
	<Style id="branch177_part22_style">
		<LineStyle>
			<width>6.893590247738891</width>
			<color>FFff2ed1</color>
		</LineStyle>
	</Style>
	<Style id="branch177_part23_style">
		<LineStyle>
			<width>6.888753440817931</width>
			<color>FFff2ed1</color>
		</LineStyle>
	</Style>
	<Style id="branch177_part24_style">
		<LineStyle>
			<width>6.8839166338969715</width>
			<color>FFff2ed1</color>
		</LineStyle>
	</Style>
	<Style id="branch177_part25_style">
		<LineStyle>
			<width>6.879079826976013</width>
			<color>FFff2ed1</color>
		</LineStyle>
	</Style>
	<Style id="branch177_part26_style">
		<LineStyle>
			<width>6.874243020055053</width>
			<color>FFff2fd0</color>
		</LineStyle>
	</Style>
	<Style id="branch177_part27_style">
		<LineStyle>
			<width>6.869406213134093</width>
			<color>FFff2fd0</color>
		</LineStyle>
	</Style>
	<Style id="branch177_part28_style">
		<LineStyle>
			<width>6.864569406213134</width>
			<color>FFff2fd0</color>
		</LineStyle>
	</Style>
	<Style id="branch177_part29_style">
		<LineStyle>
			<width>6.859732599292174</width>
			<color>FFff2fd0</color>
		</LineStyle>
	</Style>
	<Style id="branch177_part30_style">
		<LineStyle>
			<width>6.854895792371215</width>
			<color>FFff2fd0</color>
		</LineStyle>
	</Style>
	<Style id="branch177_part31_style">
		<LineStyle>
			<width>6.850058985450255</width>
			<color>FFff30cf</color>
		</LineStyle>
	</Style>
	<Style id="branch177_part32_style">
		<LineStyle>
			<width>6.845222178529296</width>
			<color>FFff30cf</color>
		</LineStyle>
	</Style>
	<Style id="branch177_part33_style">
		<LineStyle>
			<width>6.8403853716083365</width>
			<color>FFff30cf</color>
		</LineStyle>
	</Style>
	<Style id="branch177_part34_style">
		<LineStyle>
			<width>6.835548564687377</width>
			<color>FFff30cf</color>
		</LineStyle>
	</Style>
	<Style id="branch177_part35_style">
		<LineStyle>
			<width>6.830711757766418</width>
			<color>FFff30cf</color>
		</LineStyle>
	</Style>
	<Style id="branch177_part36_style">
		<LineStyle>
			<width>6.825874950845458</width>
			<color>FFff31ce</color>
		</LineStyle>
	</Style>
	<Style id="branch177_part37_style">
		<LineStyle>
			<width>6.821038143924499</width>
			<color>FFff31ce</color>
		</LineStyle>
	</Style>
	<Style id="branch177_part38_style">
		<LineStyle>
			<width>6.816201337003539</width>
			<color>FFff31ce</color>
		</LineStyle>
	</Style>
	<Style id="branch177_part39_style">
		<LineStyle>
			<width>6.811364530082579</width>
			<color>FFff31ce</color>
		</LineStyle>
	</Style>
	<Style id="branch177_part40_style">
		<LineStyle>
			<width>6.80652772316162</width>
			<color>FFff31ce</color>
		</LineStyle>
	</Style>
	<Style id="branch177_part41_style">
		<LineStyle>
			<width>6.801690916240661</width>
			<color>FFff32cd</color>
		</LineStyle>
	</Style>
	<Style id="branch177_part42_style">
		<LineStyle>
			<width>6.796854109319701</width>
			<color>FFff32cd</color>
		</LineStyle>
	</Style>
	<Style id="branch177_part43_style">
		<LineStyle>
			<width>6.792017302398741</width>
			<color>FFff32cd</color>
		</LineStyle>
	</Style>
	<Style id="branch177_part44_style">
		<LineStyle>
			<width>6.787180495477782</width>
			<color>FFff32cd</color>
		</LineStyle>
	</Style>
	<Style id="branch177_part45_style">
		<LineStyle>
			<width>6.782343688556823</width>
			<color>FFff32cd</color>
		</LineStyle>
	</Style>
	<Style id="branch177_part46_style">
		<LineStyle>
			<width>6.777506881635863</width>
			<color>FFff33cc</color>
		</LineStyle>
	</Style>
	<Style id="branch177_part47_style">
		<LineStyle>
			<width>6.772670074714903</width>
			<color>FFff33cc</color>
		</LineStyle>
	</Style>
	<Style id="branch177_part48_style">
		<LineStyle>
			<width>6.767833267793944</width>
			<color>FFff33cc</color>
		</LineStyle>
	</Style>
	<Style id="branch177_part49_style">
		<LineStyle>
			<width>6.7629964608729844</width>
			<color>FFff33cc</color>
		</LineStyle>
	</Style>
	<Style id="branch177_part50_style">
		<LineStyle>
			<width>6.758159653952025</width>
			<color>FFff34cb</color>
		</LineStyle>
	</Style>
	<Style id="branch192_part1_style">
		<LineStyle>
			<width>6.995209580838323</width>
			<color>FFff44bb</color>
		</LineStyle>
	</Style>
	<Style id="branch192_part2_style">
		<LineStyle>
			<width>6.9904191616766465</width>
			<color>FFff44bb</color>
		</LineStyle>
	</Style>
	<Style id="branch192_part3_style">
		<LineStyle>
			<width>6.98562874251497</width>
			<color>FFff45ba</color>
		</LineStyle>
	</Style>
	<Style id="branch192_part4_style">
		<LineStyle>
			<width>6.980838323353293</width>
			<color>FFff45ba</color>
		</LineStyle>
	</Style>
	<Style id="branch192_part5_style">
		<LineStyle>
			<width>6.976047904191617</width>
			<color>FFff45ba</color>
		</LineStyle>
	</Style>
	<Style id="branch192_part6_style">
		<LineStyle>
			<width>6.97125748502994</width>
			<color>FFff45ba</color>
		</LineStyle>
	</Style>
	<Style id="branch192_part7_style">
		<LineStyle>
			<width>6.9664670658682635</width>
			<color>FFff45ba</color>
		</LineStyle>
	</Style>
	<Style id="branch192_part8_style">
		<LineStyle>
			<width>6.961676646706587</width>
			<color>FFff45ba</color>
		</LineStyle>
	</Style>
	<Style id="branch192_part9_style">
		<LineStyle>
			<width>6.95688622754491</width>
			<color>FFff45ba</color>
		</LineStyle>
	</Style>
	<Style id="branch192_part10_style">
		<LineStyle>
			<width>6.952095808383233</width>
			<color>FFff45ba</color>
		</LineStyle>
	</Style>
	<Style id="branch192_part11_style">
		<LineStyle>
			<width>6.947305389221556</width>
			<color>FFff45ba</color>
		</LineStyle>
	</Style>
	<Style id="branch192_part12_style">
		<LineStyle>
			<width>6.9425149700598805</width>
			<color>FFff45ba</color>
		</LineStyle>
	</Style>
	<Style id="branch192_part13_style">
		<LineStyle>
			<width>6.937724550898204</width>
			<color>FFff45ba</color>
		</LineStyle>
	</Style>
	<Style id="branch192_part14_style">
		<LineStyle>
			<width>6.932934131736527</width>
			<color>FFff46b9</color>
		</LineStyle>
	</Style>
	<Style id="branch192_part15_style">
		<LineStyle>
			<width>6.92814371257485</width>
			<color>FFff46b9</color>
		</LineStyle>
	</Style>
	<Style id="branch192_part16_style">
		<LineStyle>
			<width>6.923353293413173</width>
			<color>FFff46b9</color>
		</LineStyle>
	</Style>
	<Style id="branch192_part17_style">
		<LineStyle>
			<width>6.918562874251497</width>
			<color>FFff46b9</color>
		</LineStyle>
	</Style>
	<Style id="branch192_part18_style">
		<LineStyle>
			<width>6.913772455089821</width>
			<color>FFff46b9</color>
		</LineStyle>
	</Style>
	<Style id="branch192_part19_style">
		<LineStyle>
			<width>6.908982035928144</width>
			<color>FFff46b9</color>
		</LineStyle>
	</Style>
	<Style id="branch192_part20_style">
		<LineStyle>
			<width>6.904191616766466</width>
			<color>FFff46b9</color>
		</LineStyle>
	</Style>
	<Style id="branch192_part21_style">
		<LineStyle>
			<width>6.89940119760479</width>
			<color>FFff46b9</color>
		</LineStyle>
	</Style>
	<Style id="branch192_part22_style">
		<LineStyle>
			<width>6.894610778443114</width>
			<color>FFff46b9</color>
		</LineStyle>
	</Style>
	<Style id="branch192_part23_style">
		<LineStyle>
			<width>6.889820359281437</width>
			<color>FFff46b9</color>
		</LineStyle>
	</Style>
	<Style id="branch192_part24_style">
		<LineStyle>
			<width>6.885029940119761</width>
			<color>FFff46b9</color>
		</LineStyle>
	</Style>
	<Style id="branch192_part25_style">
		<LineStyle>
			<width>6.880239520958084</width>
			<color>FFff47b8</color>
		</LineStyle>
	</Style>
	<Style id="branch192_part26_style">
		<LineStyle>
			<width>6.875449101796407</width>
			<color>FFff47b8</color>
		</LineStyle>
	</Style>
	<Style id="branch192_part27_style">
		<LineStyle>
			<width>6.870658682634731</width>
			<color>FFff47b8</color>
		</LineStyle>
	</Style>
	<Style id="branch192_part28_style">
		<LineStyle>
			<width>6.865868263473054</width>
			<color>FFff47b8</color>
		</LineStyle>
	</Style>
	<Style id="branch192_part29_style">
		<LineStyle>
			<width>6.861077844311377</width>
			<color>FFff47b8</color>
		</LineStyle>
	</Style>
	<Style id="branch192_part30_style">
		<LineStyle>
			<width>6.8562874251497</width>
			<color>FFff47b8</color>
		</LineStyle>
	</Style>
	<Style id="branch192_part31_style">
		<LineStyle>
			<width>6.851497005988024</width>
			<color>FFff47b8</color>
		</LineStyle>
	</Style>
	<Style id="branch192_part32_style">
		<LineStyle>
			<width>6.846706586826347</width>
			<color>FFff47b8</color>
		</LineStyle>
	</Style>
	<Style id="branch192_part33_style">
		<LineStyle>
			<width>6.841916167664671</width>
			<color>FFff47b8</color>
		</LineStyle>
	</Style>
	<Style id="branch192_part34_style">
		<LineStyle>
			<width>6.837125748502994</width>
			<color>FFff47b8</color>
		</LineStyle>
	</Style>
	<Style id="branch192_part35_style">
		<LineStyle>
			<width>6.832335329341317</width>
			<color>FFff47b8</color>
		</LineStyle>
	</Style>
	<Style id="branch192_part36_style">
		<LineStyle>
			<width>6.827544910179641</width>
			<color>FFff47b8</color>
		</LineStyle>
	</Style>
	<Style id="branch192_part37_style">
		<LineStyle>
			<width>6.822754491017964</width>
			<color>FFff48b7</color>
		</LineStyle>
	</Style>
	<Style id="branch192_part38_style">
		<LineStyle>
			<width>6.817964071856287</width>
			<color>FFff48b7</color>
		</LineStyle>
	</Style>
	<Style id="branch192_part39_style">
		<LineStyle>
			<width>6.81317365269461</width>
			<color>FFff48b7</color>
		</LineStyle>
	</Style>
	<Style id="branch192_part40_style">
		<LineStyle>
			<width>6.808383233532934</width>
			<color>FFff48b7</color>
		</LineStyle>
	</Style>
	<Style id="branch192_part41_style">
		<LineStyle>
			<width>6.803592814371258</width>
			<color>FFff48b7</color>
		</LineStyle>
	</Style>
	<Style id="branch192_part42_style">
		<LineStyle>
			<width>6.798802395209581</width>
			<color>FFff48b7</color>
		</LineStyle>
	</Style>
	<Style id="branch192_part43_style">
		<LineStyle>
			<width>6.794011976047904</width>
			<color>FFff48b7</color>
		</LineStyle>
	</Style>
	<Style id="branch192_part44_style">
		<LineStyle>
			<width>6.789221556886227</width>
			<color>FFff48b7</color>
		</LineStyle>
	</Style>
	<Style id="branch192_part45_style">
		<LineStyle>
			<width>6.7844311377245505</width>
			<color>FFff48b7</color>
		</LineStyle>
	</Style>
	<Style id="branch192_part46_style">
		<LineStyle>
			<width>6.779640718562874</width>
			<color>FFff48b7</color>
		</LineStyle>
	</Style>
	<Style id="branch192_part47_style">
		<LineStyle>
			<width>6.774850299401198</width>
			<color>FFff48b7</color>
		</LineStyle>
	</Style>
	<Style id="branch192_part48_style">
		<LineStyle>
			<width>6.77005988023952</width>
			<color>FFff49b6</color>
		</LineStyle>
	</Style>
	<Style id="branch192_part49_style">
		<LineStyle>
			<width>6.765269461077844</width>
			<color>FFff49b6</color>
		</LineStyle>
	</Style>
	<Style id="branch192_part50_style">
		<LineStyle>
			<width>6.7604790419161676</width>
			<color>FFff49b6</color>
		</LineStyle>
	</Style>
	<Style id="branch194_part1_style">
		<LineStyle>
			<width>5.766466218760048</width>
			<color>FFff32cd</color>
		</LineStyle>
	</Style>
	<Style id="branch194_part2_style">
		<LineStyle>
			<width>5.791300099724009</width>
			<color>FFff32cd</color>
		</LineStyle>
	</Style>
	<Style id="branch194_part3_style">
		<LineStyle>
			<width>5.8161339806879715</width>
			<color>FFff32cd</color>
		</LineStyle>
	</Style>
	<Style id="branch194_part4_style">
		<LineStyle>
			<width>5.840967861651933</width>
			<color>FFff32cd</color>
		</LineStyle>
	</Style>
	<Style id="branch194_part5_style">
		<LineStyle>
			<width>5.865801742615894</width>
			<color>FFff32cd</color>
		</LineStyle>
	</Style>
	<Style id="branch194_part6_style">
		<LineStyle>
			<width>5.890635623579856</width>
			<color>FFff33cc</color>
		</LineStyle>
	</Style>
	<Style id="branch194_part7_style">
		<LineStyle>
			<width>5.915469504543817</width>
			<color>FFff33cc</color>
		</LineStyle>
	</Style>
	<Style id="branch194_part8_style">
		<LineStyle>
			<width>5.940303385507779</width>
			<color>FFff33cc</color>
		</LineStyle>
	</Style>
	<Style id="branch194_part9_style">
		<LineStyle>
			<width>5.965137266471741</width>
			<color>FFff33cc</color>
		</LineStyle>
	</Style>
	<Style id="branch194_part10_style">
		<LineStyle>
			<width>5.989971147435702</width>
			<color>FFff33cc</color>
		</LineStyle>
	</Style>
	<Style id="branch194_part11_style">
		<LineStyle>
			<width>6.014805028399663</width>
			<color>FFff34cb</color>
		</LineStyle>
	</Style>
	<Style id="branch194_part12_style">
		<LineStyle>
			<width>6.0396389093636245</width>
			<color>FFff34cb</color>
		</LineStyle>
	</Style>
	<Style id="branch194_part13_style">
		<LineStyle>
			<width>6.064472790327587</width>
			<color>FFff34cb</color>
		</LineStyle>
	</Style>
	<Style id="branch194_part14_style">
		<LineStyle>
			<width>6.089306671291548</width>
			<color>FFff34cb</color>
		</LineStyle>
	</Style>
	<Style id="branch194_part15_style">
		<LineStyle>
			<width>6.11414055225551</width>
			<color>FFff35ca</color>
		</LineStyle>
	</Style>
	<Style id="branch194_part16_style">
		<LineStyle>
			<width>6.138974433219471</width>
			<color>FFff35ca</color>
		</LineStyle>
	</Style>
	<Style id="branch194_part17_style">
		<LineStyle>
			<width>6.163808314183433</width>
			<color>FFff35ca</color>
		</LineStyle>
	</Style>
	<Style id="branch194_part18_style">
		<LineStyle>
			<width>6.188642195147395</width>
			<color>FFff35ca</color>
		</LineStyle>
	</Style>
	<Style id="branch194_part19_style">
		<LineStyle>
			<width>6.213476076111356</width>
			<color>FFff35ca</color>
		</LineStyle>
	</Style>
	<Style id="branch194_part20_style">
		<LineStyle>
			<width>6.238309957075318</width>
			<color>FFff36c9</color>
		</LineStyle>
	</Style>
	<Style id="branch194_part21_style">
		<LineStyle>
			<width>6.263143838039279</width>
			<color>FFff36c9</color>
		</LineStyle>
	</Style>
	<Style id="branch194_part22_style">
		<LineStyle>
			<width>6.287977719003241</width>
			<color>FFff36c9</color>
		</LineStyle>
	</Style>
	<Style id="branch194_part23_style">
		<LineStyle>
			<width>6.312811599967202</width>
			<color>FFff36c9</color>
		</LineStyle>
	</Style>
	<Style id="branch194_part24_style">
		<LineStyle>
			<width>6.3376454809311635</width>
			<color>FFff36c9</color>
		</LineStyle>
	</Style>
	<Style id="branch194_part25_style">
		<LineStyle>
			<width>6.362479361895125</width>
			<color>FFff37c8</color>
		</LineStyle>
	</Style>
	<Style id="branch194_part26_style">
		<LineStyle>
			<width>6.387313242859086</width>
			<color>FFff37c8</color>
		</LineStyle>
	</Style>
	<Style id="branch194_part27_style">
		<LineStyle>
			<width>6.412147123823048</width>
			<color>FFff37c8</color>
		</LineStyle>
	</Style>
	<Style id="branch194_part28_style">
		<LineStyle>
			<width>6.43698100478701</width>
			<color>FFff37c8</color>
		</LineStyle>
	</Style>
	<Style id="branch194_part29_style">
		<LineStyle>
			<width>6.461814885750972</width>
			<color>FFff37c8</color>
		</LineStyle>
	</Style>
	<Style id="branch194_part30_style">
		<LineStyle>
			<width>6.486648766714933</width>
			<color>FFff38c7</color>
		</LineStyle>
	</Style>
	<Style id="branch194_part31_style">
		<LineStyle>
			<width>6.5114826476788945</width>
			<color>FFff38c7</color>
		</LineStyle>
	</Style>
	<Style id="branch194_part32_style">
		<LineStyle>
			<width>6.536316528642857</width>
			<color>FFff38c7</color>
		</LineStyle>
	</Style>
	<Style id="branch194_part33_style">
		<LineStyle>
			<width>6.561150409606817</width>
			<color>FFff38c7</color>
		</LineStyle>
	</Style>
	<Style id="branch194_part34_style">
		<LineStyle>
			<width>6.58598429057078</width>
			<color>FFff38c7</color>
		</LineStyle>
	</Style>
	<Style id="branch194_part35_style">
		<LineStyle>
			<width>6.61081817153474</width>
			<color>FFff39c6</color>
		</LineStyle>
	</Style>
	<Style id="branch194_part36_style">
		<LineStyle>
			<width>6.635652052498703</width>
			<color>FFff39c6</color>
		</LineStyle>
	</Style>
	<Style id="branch194_part37_style">
		<LineStyle>
			<width>6.660485933462663</width>
			<color>FFff39c6</color>
		</LineStyle>
	</Style>
	<Style id="branch194_part38_style">
		<LineStyle>
			<width>6.6853198144266255</width>
			<color>FFff39c6</color>
		</LineStyle>
	</Style>
	<Style id="branch194_part39_style">
		<LineStyle>
			<width>6.710153695390587</width>
			<color>FFff39c6</color>
		</LineStyle>
	</Style>
	<Style id="branch194_part40_style">
		<LineStyle>
			<width>6.734987576354548</width>
			<color>FFff3ac5</color>
		</LineStyle>
	</Style>
	<Style id="branch194_part41_style">
		<LineStyle>
			<width>6.75982145731851</width>
			<color>FFff3ac5</color>
		</LineStyle>
	</Style>
	<Style id="branch194_part42_style">
		<LineStyle>
			<width>6.784655338282472</width>
			<color>FFff3ac5</color>
		</LineStyle>
	</Style>
	<Style id="branch194_part43_style">
		<LineStyle>
			<width>6.809489219246434</width>
			<color>FFff3ac5</color>
		</LineStyle>
	</Style>
	<Style id="branch194_part44_style">
		<LineStyle>
			<width>6.834323100210395</width>
			<color>FFff3bc4</color>
		</LineStyle>
	</Style>
	<Style id="branch194_part45_style">
		<LineStyle>
			<width>6.8591569811743565</width>
			<color>FFff3bc4</color>
		</LineStyle>
	</Style>
	<Style id="branch194_part46_style">
		<LineStyle>
			<width>6.883990862138318</width>
			<color>FFff3bc4</color>
		</LineStyle>
	</Style>
	<Style id="branch194_part47_style">
		<LineStyle>
			<width>6.908824743102279</width>
			<color>FFff3bc4</color>
		</LineStyle>
	</Style>
	<Style id="branch194_part48_style">
		<LineStyle>
			<width>6.933658624066241</width>
			<color>FFff3bc4</color>
		</LineStyle>
	</Style>
	<Style id="branch194_part49_style">
		<LineStyle>
			<width>6.958492505030202</width>
			<color>FFff3cc3</color>
		</LineStyle>
	</Style>
	<Style id="branch194_part50_style">
		<LineStyle>
			<width>6.983326385994164</width>
			<color>FFff3cc3</color>
		</LineStyle>
	</Style>
	<Style id="branch195_part1_style">
		<LineStyle>
			<width>6.739013703703704</width>
			<color>FFff35ca</color>
		</LineStyle>
	</Style>
	<Style id="branch195_part2_style">
		<LineStyle>
			<width>6.7442311111111115</width>
			<color>FFff35ca</color>
		</LineStyle>
	</Style>
	<Style id="branch195_part3_style">
		<LineStyle>
			<width>6.749448518518519</width>
			<color>FFff35ca</color>
		</LineStyle>
	</Style>
	<Style id="branch195_part4_style">
		<LineStyle>
			<width>6.754665925925926</width>
			<color>FFff35ca</color>
		</LineStyle>
	</Style>
	<Style id="branch195_part5_style">
		<LineStyle>
			<width>6.759883333333334</width>
			<color>FFff36c9</color>
		</LineStyle>
	</Style>
	<Style id="branch195_part6_style">
		<LineStyle>
			<width>6.765100740740741</width>
			<color>FFff36c9</color>
		</LineStyle>
	</Style>
	<Style id="branch195_part7_style">
		<LineStyle>
			<width>6.7703181481481485</width>
			<color>FFff36c9</color>
		</LineStyle>
	</Style>
	<Style id="branch195_part8_style">
		<LineStyle>
			<width>6.775535555555556</width>
			<color>FFff36c9</color>
		</LineStyle>
	</Style>
	<Style id="branch195_part9_style">
		<LineStyle>
			<width>6.780752962962963</width>
			<color>FFff36c9</color>
		</LineStyle>
	</Style>
	<Style id="branch195_part10_style">
		<LineStyle>
			<width>6.785970370370371</width>
			<color>FFff36c9</color>
		</LineStyle>
	</Style>
	<Style id="branch195_part11_style">
		<LineStyle>
			<width>6.791187777777778</width>
			<color>FFff36c9</color>
		</LineStyle>
	</Style>
	<Style id="branch195_part12_style">
		<LineStyle>
			<width>6.796405185185185</width>
			<color>FFff36c9</color>
		</LineStyle>
	</Style>
	<Style id="branch195_part13_style">
		<LineStyle>
			<width>6.801622592592593</width>
			<color>FFff36c9</color>
		</LineStyle>
	</Style>
	<Style id="branch195_part14_style">
		<LineStyle>
			<width>6.80684</width>
			<color>FFff36c9</color>
		</LineStyle>
	</Style>
	<Style id="branch195_part15_style">
		<LineStyle>
			<width>6.812057407407408</width>
			<color>FFff36c9</color>
		</LineStyle>
	</Style>
	<Style id="branch195_part16_style">
		<LineStyle>
			<width>6.817274814814815</width>
			<color>FFff36c9</color>
		</LineStyle>
	</Style>
	<Style id="branch195_part17_style">
		<LineStyle>
			<width>6.822492222222222</width>
			<color>FFff36c9</color>
		</LineStyle>
	</Style>
	<Style id="branch195_part18_style">
		<LineStyle>
			<width>6.82770962962963</width>
			<color>FFff36c9</color>
		</LineStyle>
	</Style>
	<Style id="branch195_part19_style">
		<LineStyle>
			<width>6.832927037037037</width>
			<color>FFff37c8</color>
		</LineStyle>
	</Style>
	<Style id="branch195_part20_style">
		<LineStyle>
			<width>6.838144444444445</width>
			<color>FFff37c8</color>
		</LineStyle>
	</Style>
	<Style id="branch195_part21_style">
		<LineStyle>
			<width>6.843361851851852</width>
			<color>FFff37c8</color>
		</LineStyle>
	</Style>
	<Style id="branch195_part22_style">
		<LineStyle>
			<width>6.848579259259259</width>
			<color>FFff37c8</color>
		</LineStyle>
	</Style>
	<Style id="branch195_part23_style">
		<LineStyle>
			<width>6.853796666666667</width>
			<color>FFff37c8</color>
		</LineStyle>
	</Style>
	<Style id="branch195_part24_style">
		<LineStyle>
			<width>6.859014074074074</width>
			<color>FFff37c8</color>
		</LineStyle>
	</Style>
	<Style id="branch195_part25_style">
		<LineStyle>
			<width>6.8642314814814815</width>
			<color>FFff37c8</color>
		</LineStyle>
	</Style>
	<Style id="branch195_part26_style">
		<LineStyle>
			<width>6.869448888888889</width>
			<color>FFff37c8</color>
		</LineStyle>
	</Style>
	<Style id="branch195_part27_style">
		<LineStyle>
			<width>6.874666296296296</width>
			<color>FFff37c8</color>
		</LineStyle>
	</Style>
	<Style id="branch195_part28_style">
		<LineStyle>
			<width>6.879883703703704</width>
			<color>FFff37c8</color>
		</LineStyle>
	</Style>
	<Style id="branch195_part29_style">
		<LineStyle>
			<width>6.885101111111111</width>
			<color>FFff37c8</color>
		</LineStyle>
	</Style>
	<Style id="branch195_part30_style">
		<LineStyle>
			<width>6.8903185185185185</width>
			<color>FFff37c8</color>
		</LineStyle>
	</Style>
	<Style id="branch195_part31_style">
		<LineStyle>
			<width>6.895535925925926</width>
			<color>FFff37c8</color>
		</LineStyle>
	</Style>
	<Style id="branch195_part32_style">
		<LineStyle>
			<width>6.900753333333333</width>
			<color>FFff37c8</color>
		</LineStyle>
	</Style>
	<Style id="branch195_part33_style">
		<LineStyle>
			<width>6.905970740740741</width>
			<color>FFff38c7</color>
		</LineStyle>
	</Style>
	<Style id="branch195_part34_style">
		<LineStyle>
			<width>6.911188148148148</width>
			<color>FFff38c7</color>
		</LineStyle>
	</Style>
	<Style id="branch195_part35_style">
		<LineStyle>
			<width>6.9164055555555555</width>
			<color>FFff38c7</color>
		</LineStyle>
	</Style>
	<Style id="branch195_part36_style">
		<LineStyle>
			<width>6.921622962962963</width>
			<color>FFff38c7</color>
		</LineStyle>
	</Style>
	<Style id="branch195_part37_style">
		<LineStyle>
			<width>6.92684037037037</width>
			<color>FFff38c7</color>
		</LineStyle>
	</Style>
	<Style id="branch195_part38_style">
		<LineStyle>
			<width>6.932057777777778</width>
			<color>FFff38c7</color>
		</LineStyle>
	</Style>
	<Style id="branch195_part39_style">
		<LineStyle>
			<width>6.937275185185185</width>
			<color>FFff38c7</color>
		</LineStyle>
	</Style>
	<Style id="branch195_part40_style">
		<LineStyle>
			<width>6.942492592592592</width>
			<color>FFff38c7</color>
		</LineStyle>
	</Style>
	<Style id="branch195_part41_style">
		<LineStyle>
			<width>6.94771</width>
			<color>FFff38c7</color>
		</LineStyle>
	</Style>
	<Style id="branch195_part42_style">
		<LineStyle>
			<width>6.952927407407407</width>
			<color>FFff38c7</color>
		</LineStyle>
	</Style>
	<Style id="branch195_part43_style">
		<LineStyle>
			<width>6.958144814814815</width>
			<color>FFff38c7</color>
		</LineStyle>
	</Style>
	<Style id="branch195_part44_style">
		<LineStyle>
			<width>6.963362222222222</width>
			<color>FFff38c7</color>
		</LineStyle>
	</Style>
	<Style id="branch195_part45_style">
		<LineStyle>
			<width>6.968579629629629</width>
			<color>FFff38c7</color>
		</LineStyle>
	</Style>
	<Style id="branch195_part46_style">
		<LineStyle>
			<width>6.973797037037037</width>
			<color>FFff38c7</color>
		</LineStyle>
	</Style>
	<Style id="branch195_part47_style">
		<LineStyle>
			<width>6.979014444444444</width>
			<color>FFff39c6</color>
		</LineStyle>
	</Style>
	<Style id="branch195_part48_style">
		<LineStyle>
			<width>6.984231851851852</width>
			<color>FFff39c6</color>
		</LineStyle>
	</Style>
	<Style id="branch195_part49_style">
		<LineStyle>
			<width>6.989449259259259</width>
			<color>FFff39c6</color>
		</LineStyle>
	</Style>
	<Style id="branch195_part50_style">
		<LineStyle>
			<width>6.994666666666666</width>
			<color>FFff39c6</color>
		</LineStyle>
	</Style>
	<Style id="branch196_part1_style">
		<LineStyle>
			<width>4.878253424657534</width>
			<color>FFff27d8</color>
		</LineStyle>
	</Style>
	<Style id="branch196_part2_style">
		<LineStyle>
			<width>4.8934931506849315</width>
			<color>FFff27d8</color>
		</LineStyle>
	</Style>
	<Style id="branch196_part3_style">
		<LineStyle>
			<width>4.908732876712329</width>
			<color>FFff27d8</color>
		</LineStyle>
	</Style>
	<Style id="branch196_part4_style">
		<LineStyle>
			<width>4.923972602739726</width>
			<color>FFff27d8</color>
		</LineStyle>
	</Style>
	<Style id="branch196_part5_style">
		<LineStyle>
			<width>4.939212328767123</width>
			<color>FFff27d8</color>
		</LineStyle>
	</Style>
	<Style id="branch196_part6_style">
		<LineStyle>
			<width>4.954452054794521</width>
			<color>FFff27d8</color>
		</LineStyle>
	</Style>
	<Style id="branch196_part7_style">
		<LineStyle>
			<width>4.969691780821917</width>
			<color>FFff27d8</color>
		</LineStyle>
	</Style>
	<Style id="branch196_part8_style">
		<LineStyle>
			<width>4.984931506849315</width>
			<color>FFff27d8</color>
		</LineStyle>
	</Style>
	<Style id="branch196_part9_style">
		<LineStyle>
			<width>5.000171232876712</width>
			<color>FFff27d8</color>
		</LineStyle>
	</Style>
	<Style id="branch196_part10_style">
		<LineStyle>
			<width>5.015410958904109</width>
			<color>FFff27d8</color>
		</LineStyle>
	</Style>
	<Style id="branch196_part11_style">
		<LineStyle>
			<width>5.030650684931507</width>
			<color>FFff27d8</color>
		</LineStyle>
	</Style>
	<Style id="branch196_part12_style">
		<LineStyle>
			<width>5.045890410958904</width>
			<color>FFff27d8</color>
		</LineStyle>
	</Style>
	<Style id="branch196_part13_style">
		<LineStyle>
			<width>5.061130136986302</width>
			<color>FFff27d8</color>
		</LineStyle>
	</Style>
	<Style id="branch196_part14_style">
		<LineStyle>
			<width>5.076369863013699</width>
			<color>FFff27d8</color>
		</LineStyle>
	</Style>
	<Style id="branch196_part15_style">
		<LineStyle>
			<width>5.091609589041095</width>
			<color>FFff27d8</color>
		</LineStyle>
	</Style>
	<Style id="branch196_part16_style">
		<LineStyle>
			<width>5.106849315068493</width>
			<color>FFff27d8</color>
		</LineStyle>
	</Style>
	<Style id="branch196_part17_style">
		<LineStyle>
			<width>5.12208904109589</width>
			<color>FFff28d7</color>
		</LineStyle>
	</Style>
	<Style id="branch196_part18_style">
		<LineStyle>
			<width>5.137328767123288</width>
			<color>FFff28d7</color>
		</LineStyle>
	</Style>
	<Style id="branch196_part19_style">
		<LineStyle>
			<width>5.152568493150685</width>
			<color>FFff28d7</color>
		</LineStyle>
	</Style>
	<Style id="branch196_part20_style">
		<LineStyle>
			<width>5.167808219178082</width>
			<color>FFff28d7</color>
		</LineStyle>
	</Style>
	<Style id="branch196_part21_style">
		<LineStyle>
			<width>5.183047945205479</width>
			<color>FFff28d7</color>
		</LineStyle>
	</Style>
	<Style id="branch196_part22_style">
		<LineStyle>
			<width>5.198287671232877</width>
			<color>FFff28d7</color>
		</LineStyle>
	</Style>
	<Style id="branch196_part23_style">
		<LineStyle>
			<width>5.213527397260274</width>
			<color>FFff28d7</color>
		</LineStyle>
	</Style>
	<Style id="branch196_part24_style">
		<LineStyle>
			<width>5.228767123287671</width>
			<color>FFff28d7</color>
		</LineStyle>
	</Style>
	<Style id="branch196_part25_style">
		<LineStyle>
			<width>5.244006849315069</width>
			<color>FFff28d7</color>
		</LineStyle>
	</Style>
	<Style id="branch196_part26_style">
		<LineStyle>
			<width>5.259246575342465</width>
			<color>FFff28d7</color>
		</LineStyle>
	</Style>
	<Style id="branch196_part27_style">
		<LineStyle>
			<width>5.274486301369863</width>
			<color>FFff28d7</color>
		</LineStyle>
	</Style>
	<Style id="branch196_part28_style">
		<LineStyle>
			<width>5.2897260273972595</width>
			<color>FFff28d7</color>
		</LineStyle>
	</Style>
	<Style id="branch196_part29_style">
		<LineStyle>
			<width>5.304965753424657</width>
			<color>FFff28d7</color>
		</LineStyle>
	</Style>
	<Style id="branch196_part30_style">
		<LineStyle>
			<width>5.320205479452055</width>
			<color>FFff28d7</color>
		</LineStyle>
	</Style>
	<Style id="branch196_part31_style">
		<LineStyle>
			<width>5.335445205479452</width>
			<color>FFff28d7</color>
		</LineStyle>
	</Style>
	<Style id="branch196_part32_style">
		<LineStyle>
			<width>5.35068493150685</width>
			<color>FFff28d7</color>
		</LineStyle>
	</Style>
	<Style id="branch196_part33_style">
		<LineStyle>
			<width>5.365924657534247</width>
			<color>FFff28d7</color>
		</LineStyle>
	</Style>
	<Style id="branch196_part34_style">
		<LineStyle>
			<width>5.381164383561643</width>
			<color>FFff28d7</color>
		</LineStyle>
	</Style>
	<Style id="branch196_part35_style">
		<LineStyle>
			<width>5.3964041095890405</width>
			<color>FFff28d7</color>
		</LineStyle>
	</Style>
	<Style id="branch196_part36_style">
		<LineStyle>
			<width>5.411643835616438</width>
			<color>FFff28d7</color>
		</LineStyle>
	</Style>
	<Style id="branch196_part37_style">
		<LineStyle>
			<width>5.426883561643836</width>
			<color>FFff28d7</color>
		</LineStyle>
	</Style>
	<Style id="branch196_part38_style">
		<LineStyle>
			<width>5.442123287671233</width>
			<color>FFff28d7</color>
		</LineStyle>
	</Style>
	<Style id="branch196_part39_style">
		<LineStyle>
			<width>5.45736301369863</width>
			<color>FFff28d7</color>
		</LineStyle>
	</Style>
	<Style id="branch196_part40_style">
		<LineStyle>
			<width>5.472602739726027</width>
			<color>FFff28d7</color>
		</LineStyle>
	</Style>
	<Style id="branch196_part41_style">
		<LineStyle>
			<width>5.487842465753425</width>
			<color>FFff28d7</color>
		</LineStyle>
	</Style>
	<Style id="branch196_part42_style">
		<LineStyle>
			<width>5.5030821917808215</width>
			<color>FFff28d7</color>
		</LineStyle>
	</Style>
	<Style id="branch196_part43_style">
		<LineStyle>
			<width>5.518321917808219</width>
			<color>FFff28d7</color>
		</LineStyle>
	</Style>
	<Style id="branch196_part44_style">
		<LineStyle>
			<width>5.5335616438356166</width>
			<color>FFff28d7</color>
		</LineStyle>
	</Style>
	<Style id="branch196_part45_style">
		<LineStyle>
			<width>5.548801369863014</width>
			<color>FFff28d7</color>
		</LineStyle>
	</Style>
	<Style id="branch196_part46_style">
		<LineStyle>
			<width>5.564041095890411</width>
			<color>FFff28d7</color>
		</LineStyle>
	</Style>
	<Style id="branch196_part47_style">
		<LineStyle>
			<width>5.579280821917807</width>
			<color>FFff28d7</color>
		</LineStyle>
	</Style>
	<Style id="branch196_part48_style">
		<LineStyle>
			<width>5.594520547945205</width>
			<color>FFff28d7</color>
		</LineStyle>
	</Style>
	<Style id="branch196_part49_style">
		<LineStyle>
			<width>5.6097602739726025</width>
			<color>FFff28d7</color>
		</LineStyle>
	</Style>
	<Style id="branch196_part50_style">
		<LineStyle>
			<width>5.625</width>
			<color>FFff28d7</color>
		</LineStyle>
	</Style>
	<Style id="branch197_part1_style">
		<LineStyle>
			<width>4.863081054762433</width>
			<color>FFff25da</color>
		</LineStyle>
	</Style>
	<Style id="branch197_part2_style">
		<LineStyle>
			<width>4.863148410894729</width>
			<color>FFff25da</color>
		</LineStyle>
	</Style>
	<Style id="branch197_part3_style">
		<LineStyle>
			<width>4.863215767027025</width>
			<color>FFff25da</color>
		</LineStyle>
	</Style>
	<Style id="branch197_part4_style">
		<LineStyle>
			<width>4.86328312315932</width>
			<color>FFff25da</color>
		</LineStyle>
	</Style>
	<Style id="branch197_part5_style">
		<LineStyle>
			<width>4.863350479291617</width>
			<color>FFff25da</color>
		</LineStyle>
	</Style>
	<Style id="branch197_part6_style">
		<LineStyle>
			<width>4.863417835423912</width>
			<color>FFff25da</color>
		</LineStyle>
	</Style>
	<Style id="branch197_part7_style">
		<LineStyle>
			<width>4.863485191556208</width>
			<color>FFff25da</color>
		</LineStyle>
	</Style>
	<Style id="branch197_part8_style">
		<LineStyle>
			<width>4.863552547688505</width>
			<color>FFff25da</color>
		</LineStyle>
	</Style>
	<Style id="branch197_part9_style">
		<LineStyle>
			<width>4.8636199038208</width>
			<color>FFff26d9</color>
		</LineStyle>
	</Style>
	<Style id="branch197_part10_style">
		<LineStyle>
			<width>4.863687259953096</width>
			<color>FFff26d9</color>
		</LineStyle>
	</Style>
	<Style id="branch197_part11_style">
		<LineStyle>
			<width>4.863754616085393</width>
			<color>FFff26d9</color>
		</LineStyle>
	</Style>
	<Style id="branch197_part12_style">
		<LineStyle>
			<width>4.863821972217687</width>
			<color>FFff26d9</color>
		</LineStyle>
	</Style>
	<Style id="branch197_part13_style">
		<LineStyle>
			<width>4.863889328349984</width>
			<color>FFff26d9</color>
		</LineStyle>
	</Style>
	<Style id="branch197_part14_style">
		<LineStyle>
			<width>4.863956684482281</width>
			<color>FFff26d9</color>
		</LineStyle>
	</Style>
	<Style id="branch197_part15_style">
		<LineStyle>
			<width>4.864024040614575</width>
			<color>FFff26d9</color>
		</LineStyle>
	</Style>
	<Style id="branch197_part16_style">
		<LineStyle>
			<width>4.864091396746872</width>
			<color>FFff26d9</color>
		</LineStyle>
	</Style>
	<Style id="branch197_part17_style">
		<LineStyle>
			<width>4.864158752879168</width>
			<color>FFff26d9</color>
		</LineStyle>
	</Style>
	<Style id="branch197_part18_style">
		<LineStyle>
			<width>4.864226109011463</width>
			<color>FFff26d9</color>
		</LineStyle>
	</Style>
	<Style id="branch197_part19_style">
		<LineStyle>
			<width>4.86429346514376</width>
			<color>FFff26d9</color>
		</LineStyle>
	</Style>
	<Style id="branch197_part20_style">
		<LineStyle>
			<width>4.864360821276055</width>
			<color>FFff26d9</color>
		</LineStyle>
	</Style>
	<Style id="branch197_part21_style">
		<LineStyle>
			<width>4.864428177408351</width>
			<color>FFff26d9</color>
		</LineStyle>
	</Style>
	<Style id="branch197_part22_style">
		<LineStyle>
			<width>4.864495533540648</width>
			<color>FFff26d9</color>
		</LineStyle>
	</Style>
	<Style id="branch197_part23_style">
		<LineStyle>
			<width>4.864562889672943</width>
			<color>FFff26d9</color>
		</LineStyle>
	</Style>
	<Style id="branch197_part24_style">
		<LineStyle>
			<width>4.864630245805239</width>
			<color>FFff26d9</color>
		</LineStyle>
	</Style>
	<Style id="branch197_part25_style">
		<LineStyle>
			<width>4.864697601937535</width>
			<color>FFff26d9</color>
		</LineStyle>
	</Style>
	<Style id="branch197_part26_style">
		<LineStyle>
			<width>4.864764958069831</width>
			<color>FFff27d8</color>
		</LineStyle>
	</Style>
	<Style id="branch197_part27_style">
		<LineStyle>
			<width>4.864832314202127</width>
			<color>FFff27d8</color>
		</LineStyle>
	</Style>
	<Style id="branch197_part28_style">
		<LineStyle>
			<width>4.864899670334422</width>
			<color>FFff27d8</color>
		</LineStyle>
	</Style>
	<Style id="branch197_part29_style">
		<LineStyle>
			<width>4.864967026466719</width>
			<color>FFff27d8</color>
		</LineStyle>
	</Style>
	<Style id="branch197_part30_style">
		<LineStyle>
			<width>4.865034382599015</width>
			<color>FFff27d8</color>
		</LineStyle>
	</Style>
	<Style id="branch197_part31_style">
		<LineStyle>
			<width>4.86510173873131</width>
			<color>FFff27d8</color>
		</LineStyle>
	</Style>
	<Style id="branch197_part32_style">
		<LineStyle>
			<width>4.865169094863607</width>
			<color>FFff27d8</color>
		</LineStyle>
	</Style>
	<Style id="branch197_part33_style">
		<LineStyle>
			<width>4.865236450995902</width>
			<color>FFff27d8</color>
		</LineStyle>
	</Style>
	<Style id="branch197_part34_style">
		<LineStyle>
			<width>4.865303807128198</width>
			<color>FFff27d8</color>
		</LineStyle>
	</Style>
	<Style id="branch197_part35_style">
		<LineStyle>
			<width>4.865371163260495</width>
			<color>FFff27d8</color>
		</LineStyle>
	</Style>
	<Style id="branch197_part36_style">
		<LineStyle>
			<width>4.86543851939279</width>
			<color>FFff27d8</color>
		</LineStyle>
	</Style>
	<Style id="branch197_part37_style">
		<LineStyle>
			<width>4.865505875525086</width>
			<color>FFff27d8</color>
		</LineStyle>
	</Style>
	<Style id="branch197_part38_style">
		<LineStyle>
			<width>4.8655732316573825</width>
			<color>FFff27d8</color>
		</LineStyle>
	</Style>
	<Style id="branch197_part39_style">
		<LineStyle>
			<width>4.865640587789677</width>
			<color>FFff27d8</color>
		</LineStyle>
	</Style>
	<Style id="branch197_part40_style">
		<LineStyle>
			<width>4.865707943921974</width>
			<color>FFff27d8</color>
		</LineStyle>
	</Style>
	<Style id="branch197_part41_style">
		<LineStyle>
			<width>4.86577530005427</width>
			<color>FFff27d8</color>
		</LineStyle>
	</Style>
	<Style id="branch197_part42_style">
		<LineStyle>
			<width>4.865842656186565</width>
			<color>FFff27d8</color>
		</LineStyle>
	</Style>
	<Style id="branch197_part43_style">
		<LineStyle>
			<width>4.865910012318862</width>
			<color>FFff28d7</color>
		</LineStyle>
	</Style>
	<Style id="branch197_part44_style">
		<LineStyle>
			<width>4.865977368451158</width>
			<color>FFff28d7</color>
		</LineStyle>
	</Style>
	<Style id="branch197_part45_style">
		<LineStyle>
			<width>4.866044724583453</width>
			<color>FFff28d7</color>
		</LineStyle>
	</Style>
	<Style id="branch197_part46_style">
		<LineStyle>
			<width>4.86611208071575</width>
			<color>FFff28d7</color>
		</LineStyle>
	</Style>
	<Style id="branch197_part47_style">
		<LineStyle>
			<width>4.8661794368480455</width>
			<color>FFff28d7</color>
		</LineStyle>
	</Style>
	<Style id="branch197_part48_style">
		<LineStyle>
			<width>4.866246792980341</width>
			<color>FFff28d7</color>
		</LineStyle>
	</Style>
	<Style id="branch197_part49_style">
		<LineStyle>
			<width>4.866314149112637</width>
			<color>FFff28d7</color>
		</LineStyle>
	</Style>
	<Style id="branch197_part50_style">
		<LineStyle>
			<width>4.866381505244933</width>
			<color>FFff28d7</color>
		</LineStyle>
	</Style>
	<Style id="branch198_part1_style">
		<LineStyle>
			<width>6.531173317450864</width>
			<color>FFff28d7</color>
		</LineStyle>
	</Style>
	<Style id="branch198_part2_style">
		<LineStyle>
			<width>6.497129243597379</width>
			<color>FFff28d7</color>
		</LineStyle>
	</Style>
	<Style id="branch198_part3_style">
		<LineStyle>
			<width>6.463085169743895</width>
			<color>FFff28d7</color>
		</LineStyle>
	</Style>
	<Style id="branch198_part4_style">
		<LineStyle>
			<width>6.429041095890411</width>
			<color>FFff28d7</color>
		</LineStyle>
	</Style>
	<Style id="branch198_part5_style">
		<LineStyle>
			<width>6.394997022036927</width>
			<color>FFff28d7</color>
		</LineStyle>
	</Style>
	<Style id="branch198_part6_style">
		<LineStyle>
			<width>6.360952948183442</width>
			<color>FFff28d7</color>
		</LineStyle>
	</Style>
	<Style id="branch198_part7_style">
		<LineStyle>
			<width>6.326908874329958</width>
			<color>FFff29d6</color>
		</LineStyle>
	</Style>
	<Style id="branch198_part8_style">
		<LineStyle>
			<width>6.292864800476473</width>
			<color>FFff29d6</color>
		</LineStyle>
	</Style>
	<Style id="branch198_part9_style">
		<LineStyle>
			<width>6.258820726622989</width>
			<color>FFff29d6</color>
		</LineStyle>
	</Style>
	<Style id="branch198_part10_style">
		<LineStyle>
			<width>6.224776652769505</width>
			<color>FFff29d6</color>
		</LineStyle>
	</Style>
	<Style id="branch198_part11_style">
		<LineStyle>
			<width>6.1907325789160215</width>
			<color>FFff29d6</color>
		</LineStyle>
	</Style>
	<Style id="branch198_part12_style">
		<LineStyle>
			<width>6.156688505062537</width>
			<color>FFff29d6</color>
		</LineStyle>
	</Style>
	<Style id="branch198_part13_style">
		<LineStyle>
			<width>6.122644431209053</width>
			<color>FFff29d6</color>
		</LineStyle>
	</Style>
	<Style id="branch198_part14_style">
		<LineStyle>
			<width>6.088600357355569</width>
			<color>FFff29d6</color>
		</LineStyle>
	</Style>
	<Style id="branch198_part15_style">
		<LineStyle>
			<width>6.054556283502084</width>
			<color>FFff29d6</color>
		</LineStyle>
	</Style>
	<Style id="branch198_part16_style">
		<LineStyle>
			<width>6.0205122096486</width>
			<color>FFff29d6</color>
		</LineStyle>
	</Style>
	<Style id="branch198_part17_style">
		<LineStyle>
			<width>5.986468135795116</width>
			<color>FFff29d6</color>
		</LineStyle>
	</Style>
	<Style id="branch198_part18_style">
		<LineStyle>
			<width>5.952424061941632</width>
			<color>FFff2ad5</color>
		</LineStyle>
	</Style>
	<Style id="branch198_part19_style">
		<LineStyle>
			<width>5.918379988088148</width>
			<color>FFff2ad5</color>
		</LineStyle>
	</Style>
	<Style id="branch198_part20_style">
		<LineStyle>
			<width>5.884335914234663</width>
			<color>FFff2ad5</color>
		</LineStyle>
	</Style>
	<Style id="branch198_part21_style">
		<LineStyle>
			<width>5.850291840381179</width>
			<color>FFff2ad5</color>
		</LineStyle>
	</Style>
	<Style id="branch198_part22_style">
		<LineStyle>
			<width>5.816247766527695</width>
			<color>FFff2ad5</color>
		</LineStyle>
	</Style>
	<Style id="branch198_part23_style">
		<LineStyle>
			<width>5.78220369267421</width>
			<color>FFff2ad5</color>
		</LineStyle>
	</Style>
	<Style id="branch198_part24_style">
		<LineStyle>
			<width>5.7481596188207265</width>
			<color>FFff2ad5</color>
		</LineStyle>
	</Style>
	<Style id="branch198_part25_style">
		<LineStyle>
			<width>5.7141155449672425</width>
			<color>FFff2ad5</color>
		</LineStyle>
	</Style>
	<Style id="branch198_part26_style">
		<LineStyle>
			<width>5.6800714711137585</width>
			<color>FFff2ad5</color>
		</LineStyle>
	</Style>
	<Style id="branch198_part27_style">
		<LineStyle>
			<width>5.646027397260274</width>
			<color>FFff2ad5</color>
		</LineStyle>
	</Style>
	<Style id="branch198_part28_style">
		<LineStyle>
			<width>5.61198332340679</width>
			<color>FFff2ad5</color>
		</LineStyle>
	</Style>
	<Style id="branch198_part29_style">
		<LineStyle>
			<width>5.577939249553305</width>
			<color>FFff2bd4</color>
		</LineStyle>
	</Style>
	<Style id="branch198_part30_style">
		<LineStyle>
			<width>5.543895175699821</width>
			<color>FFff2bd4</color>
		</LineStyle>
	</Style>
	<Style id="branch198_part31_style">
		<LineStyle>
			<width>5.509851101846337</width>
			<color>FFff2bd4</color>
		</LineStyle>
	</Style>
	<Style id="branch198_part32_style">
		<LineStyle>
			<width>5.475807027992852</width>
			<color>FFff2bd4</color>
		</LineStyle>
	</Style>
	<Style id="branch198_part33_style">
		<LineStyle>
			<width>5.441762954139369</width>
			<color>FFff2bd4</color>
		</LineStyle>
	</Style>
	<Style id="branch198_part34_style">
		<LineStyle>
			<width>5.407718880285884</width>
			<color>FFff2bd4</color>
		</LineStyle>
	</Style>
	<Style id="branch198_part35_style">
		<LineStyle>
			<width>5.3736748064324</width>
			<color>FFff2bd4</color>
		</LineStyle>
	</Style>
	<Style id="branch198_part36_style">
		<LineStyle>
			<width>5.339630732578916</width>
			<color>FFff2bd4</color>
		</LineStyle>
	</Style>
	<Style id="branch198_part37_style">
		<LineStyle>
			<width>5.3055866587254314</width>
			<color>FFff2bd4</color>
		</LineStyle>
	</Style>
	<Style id="branch198_part38_style">
		<LineStyle>
			<width>5.271542584871947</width>
			<color>FFff2bd4</color>
		</LineStyle>
	</Style>
	<Style id="branch198_part39_style">
		<LineStyle>
			<width>5.237498511018463</width>
			<color>FFff2bd4</color>
		</LineStyle>
	</Style>
	<Style id="branch198_part40_style">
		<LineStyle>
			<width>5.203454437164979</width>
			<color>FFff2bd4</color>
		</LineStyle>
	</Style>
	<Style id="branch198_part41_style">
		<LineStyle>
			<width>5.169410363311495</width>
			<color>FFff2cd3</color>
		</LineStyle>
	</Style>
	<Style id="branch198_part42_style">
		<LineStyle>
			<width>5.135366289458011</width>
			<color>FFff2cd3</color>
		</LineStyle>
	</Style>
	<Style id="branch198_part43_style">
		<LineStyle>
			<width>5.101322215604526</width>
			<color>FFff2cd3</color>
		</LineStyle>
	</Style>
	<Style id="branch198_part44_style">
		<LineStyle>
			<width>5.067278141751042</width>
			<color>FFff2cd3</color>
		</LineStyle>
	</Style>
	<Style id="branch198_part45_style">
		<LineStyle>
			<width>5.033234067897558</width>
			<color>FFff2cd3</color>
		</LineStyle>
	</Style>
	<Style id="branch198_part46_style">
		<LineStyle>
			<width>4.999189994044073</width>
			<color>FFff2cd3</color>
		</LineStyle>
	</Style>
	<Style id="branch198_part47_style">
		<LineStyle>
			<width>4.965145920190589</width>
			<color>FFff2cd3</color>
		</LineStyle>
	</Style>
	<Style id="branch198_part48_style">
		<LineStyle>
			<width>4.931101846337105</width>
			<color>FFff2cd3</color>
		</LineStyle>
	</Style>
	<Style id="branch198_part49_style">
		<LineStyle>
			<width>4.897057772483621</width>
			<color>FFff2cd3</color>
		</LineStyle>
	</Style>
	<Style id="branch198_part50_style">
		<LineStyle>
			<width>4.863013698630137</width>
			<color>FFff2cd3</color>
		</LineStyle>
	</Style>
	<Style id="branch202_part1_style">
		<LineStyle>
			<width>5.758054123265989</width>
			<color>FFff3cc3</color>
		</LineStyle>
	</Style>
	<Style id="branch202_part2_style">
		<LineStyle>
			<width>5.757718984787012</width>
			<color>FFff3cc3</color>
		</LineStyle>
	</Style>
	<Style id="branch202_part3_style">
		<LineStyle>
			<width>5.757383846308034</width>
			<color>FFff3dc2</color>
		</LineStyle>
	</Style>
	<Style id="branch202_part4_style">
		<LineStyle>
			<width>5.757048707829056</width>
			<color>FFff3dc2</color>
		</LineStyle>
	</Style>
	<Style id="branch202_part5_style">
		<LineStyle>
			<width>5.756713569350079</width>
			<color>FFff3dc2</color>
		</LineStyle>
	</Style>
	<Style id="branch202_part6_style">
		<LineStyle>
			<width>5.7563784308711</width>
			<color>FFff3dc2</color>
		</LineStyle>
	</Style>
	<Style id="branch202_part7_style">
		<LineStyle>
			<width>5.756043292392123</width>
			<color>FFff3ec1</color>
		</LineStyle>
	</Style>
	<Style id="branch202_part8_style">
		<LineStyle>
			<width>5.755708153913146</width>
			<color>FFff3ec1</color>
		</LineStyle>
	</Style>
	<Style id="branch202_part9_style">
		<LineStyle>
			<width>5.755373015434168</width>
			<color>FFff3ec1</color>
		</LineStyle>
	</Style>
	<Style id="branch202_part10_style">
		<LineStyle>
			<width>5.755037876955191</width>
			<color>FFff3ec1</color>
		</LineStyle>
	</Style>
	<Style id="branch202_part11_style">
		<LineStyle>
			<width>5.754702738476213</width>
			<color>FFff3ec1</color>
		</LineStyle>
	</Style>
	<Style id="branch202_part12_style">
		<LineStyle>
			<width>5.754367599997235</width>
			<color>FFff3fc0</color>
		</LineStyle>
	</Style>
	<Style id="branch202_part13_style">
		<LineStyle>
			<width>5.754032461518258</width>
			<color>FFff3fc0</color>
		</LineStyle>
	</Style>
	<Style id="branch202_part14_style">
		<LineStyle>
			<width>5.75369732303928</width>
			<color>FFff3fc0</color>
		</LineStyle>
	</Style>
	<Style id="branch202_part15_style">
		<LineStyle>
			<width>5.753362184560302</width>
			<color>FFff3fc0</color>
		</LineStyle>
	</Style>
	<Style id="branch202_part16_style">
		<LineStyle>
			<width>5.753027046081325</width>
			<color>FFff40bf</color>
		</LineStyle>
	</Style>
	<Style id="branch202_part17_style">
		<LineStyle>
			<width>5.7526919076023475</width>
			<color>FFff40bf</color>
		</LineStyle>
	</Style>
	<Style id="branch202_part18_style">
		<LineStyle>
			<width>5.752356769123369</width>
			<color>FFff40bf</color>
		</LineStyle>
	</Style>
	<Style id="branch202_part19_style">
		<LineStyle>
			<width>5.752021630644392</width>
			<color>FFff40bf</color>
		</LineStyle>
	</Style>
	<Style id="branch202_part20_style">
		<LineStyle>
			<width>5.7516864921654145</width>
			<color>FFff41be</color>
		</LineStyle>
	</Style>
	<Style id="branch202_part21_style">
		<LineStyle>
			<width>5.751351353686436</width>
			<color>FFff41be</color>
		</LineStyle>
	</Style>
	<Style id="branch202_part22_style">
		<LineStyle>
			<width>5.751016215207459</width>
			<color>FFff41be</color>
		</LineStyle>
	</Style>
	<Style id="branch202_part23_style">
		<LineStyle>
			<width>5.7506810767284815</width>
			<color>FFff41be</color>
		</LineStyle>
	</Style>
	<Style id="branch202_part24_style">
		<LineStyle>
			<width>5.750345938249504</width>
			<color>FFff42bd</color>
		</LineStyle>
	</Style>
	<Style id="branch202_part25_style">
		<LineStyle>
			<width>5.750010799770527</width>
			<color>FFff42bd</color>
		</LineStyle>
	</Style>
	<Style id="branch202_part26_style">
		<LineStyle>
			<width>5.749675661291549</width>
			<color>FFff42bd</color>
		</LineStyle>
	</Style>
	<Style id="branch202_part27_style">
		<LineStyle>
			<width>5.749340522812572</width>
			<color>FFff42bd</color>
		</LineStyle>
	</Style>
	<Style id="branch202_part28_style">
		<LineStyle>
			<width>5.749005384333594</width>
			<color>FFff43bc</color>
		</LineStyle>
	</Style>
	<Style id="branch202_part29_style">
		<LineStyle>
			<width>5.748670245854616</width>
			<color>FFff43bc</color>
		</LineStyle>
	</Style>
	<Style id="branch202_part30_style">
		<LineStyle>
			<width>5.748335107375638</width>
			<color>FFff43bc</color>
		</LineStyle>
	</Style>
	<Style id="branch202_part31_style">
		<LineStyle>
			<width>5.747999968896661</width>
			<color>FFff43bc</color>
		</LineStyle>
	</Style>
	<Style id="branch202_part32_style">
		<LineStyle>
			<width>5.747664830417683</width>
			<color>FFff44bb</color>
		</LineStyle>
	</Style>
	<Style id="branch202_part33_style">
		<LineStyle>
			<width>5.747329691938706</width>
			<color>FFff44bb</color>
		</LineStyle>
	</Style>
	<Style id="branch202_part34_style">
		<LineStyle>
			<width>5.746994553459729</width>
			<color>FFff44bb</color>
		</LineStyle>
	</Style>
	<Style id="branch202_part35_style">
		<LineStyle>
			<width>5.74665941498075</width>
			<color>FFff44bb</color>
		</LineStyle>
	</Style>
	<Style id="branch202_part36_style">
		<LineStyle>
			<width>5.746324276501773</width>
			<color>FFff45ba</color>
		</LineStyle>
	</Style>
	<Style id="branch202_part37_style">
		<LineStyle>
			<width>5.745989138022795</width>
			<color>FFff45ba</color>
		</LineStyle>
	</Style>
	<Style id="branch202_part38_style">
		<LineStyle>
			<width>5.745653999543817</width>
			<color>FFff45ba</color>
		</LineStyle>
	</Style>
	<Style id="branch202_part39_style">
		<LineStyle>
			<width>5.74531886106484</width>
			<color>FFff45ba</color>
		</LineStyle>
	</Style>
	<Style id="branch202_part40_style">
		<LineStyle>
			<width>5.744983722585863</width>
			<color>FFff46b9</color>
		</LineStyle>
	</Style>
	<Style id="branch202_part41_style">
		<LineStyle>
			<width>5.744648584106885</width>
			<color>FFff46b9</color>
		</LineStyle>
	</Style>
	<Style id="branch202_part42_style">
		<LineStyle>
			<width>5.744313445627907</width>
			<color>FFff46b9</color>
		</LineStyle>
	</Style>
	<Style id="branch202_part43_style">
		<LineStyle>
			<width>5.74397830714893</width>
			<color>FFff46b9</color>
		</LineStyle>
	</Style>
	<Style id="branch202_part44_style">
		<LineStyle>
			<width>5.743643168669952</width>
			<color>FFff47b8</color>
		</LineStyle>
	</Style>
	<Style id="branch202_part45_style">
		<LineStyle>
			<width>5.743308030190974</width>
			<color>FFff47b8</color>
		</LineStyle>
	</Style>
	<Style id="branch202_part46_style">
		<LineStyle>
			<width>5.742972891711997</width>
			<color>FFff47b8</color>
		</LineStyle>
	</Style>
	<Style id="branch202_part47_style">
		<LineStyle>
			<width>5.742637753233019</width>
			<color>FFff47b8</color>
		</LineStyle>
	</Style>
	<Style id="branch202_part48_style">
		<LineStyle>
			<width>5.742302614754042</width>
			<color>FFff48b7</color>
		</LineStyle>
	</Style>
	<Style id="branch202_part49_style">
		<LineStyle>
			<width>5.741967476275064</width>
			<color>FFff48b7</color>
		</LineStyle>
	</Style>
	<Style id="branch202_part50_style">
		<LineStyle>
			<width>5.741632337796086</width>
			<color>FFff48b7</color>
		</LineStyle>
	</Style>
	<Style id="branch205_part1_style">
		<LineStyle>
			<width>5.781568214669138</width>
			<color>FFff3bc4</color>
		</LineStyle>
	</Style>
	<Style id="branch205_part2_style">
		<LineStyle>
			<width>5.804747167593309</width>
			<color>FFff3bc4</color>
		</LineStyle>
	</Style>
	<Style id="branch205_part3_style">
		<LineStyle>
			<width>5.82792612051748</width>
			<color>FFff3bc4</color>
		</LineStyle>
	</Style>
	<Style id="branch205_part4_style">
		<LineStyle>
			<width>5.851105073441651</width>
			<color>FFff3cc3</color>
		</LineStyle>
	</Style>
	<Style id="branch205_part5_style">
		<LineStyle>
			<width>5.874284026365823</width>
			<color>FFff3cc3</color>
		</LineStyle>
	</Style>
	<Style id="branch205_part6_style">
		<LineStyle>
			<width>5.897462979289994</width>
			<color>FFff3cc3</color>
		</LineStyle>
	</Style>
	<Style id="branch205_part7_style">
		<LineStyle>
			<width>5.920641932214165</width>
			<color>FFff3dc2</color>
		</LineStyle>
	</Style>
	<Style id="branch205_part8_style">
		<LineStyle>
			<width>5.9438208851383365</width>
			<color>FFff3dc2</color>
		</LineStyle>
	</Style>
	<Style id="branch205_part9_style">
		<LineStyle>
			<width>5.966999838062508</width>
			<color>FFff3dc2</color>
		</LineStyle>
	</Style>
	<Style id="branch205_part10_style">
		<LineStyle>
			<width>5.990178790986679</width>
			<color>FFff3dc2</color>
		</LineStyle>
	</Style>
	<Style id="branch205_part11_style">
		<LineStyle>
			<width>6.01335774391085</width>
			<color>FFff3ec1</color>
		</LineStyle>
	</Style>
	<Style id="branch205_part12_style">
		<LineStyle>
			<width>6.036536696835022</width>
			<color>FFff3ec1</color>
		</LineStyle>
	</Style>
	<Style id="branch205_part13_style">
		<LineStyle>
			<width>6.059715649759193</width>
			<color>FFff3ec1</color>
		</LineStyle>
	</Style>
	<Style id="branch205_part14_style">
		<LineStyle>
			<width>6.082894602683364</width>
			<color>FFff3ec1</color>
		</LineStyle>
	</Style>
	<Style id="branch205_part15_style">
		<LineStyle>
			<width>6.106073555607535</width>
			<color>FFff3fc0</color>
		</LineStyle>
	</Style>
	<Style id="branch205_part16_style">
		<LineStyle>
			<width>6.129252508531707</width>
			<color>FFff3fc0</color>
		</LineStyle>
	</Style>
	<Style id="branch205_part17_style">
		<LineStyle>
			<width>6.152431461455878</width>
			<color>FFff3fc0</color>
		</LineStyle>
	</Style>
	<Style id="branch205_part18_style">
		<LineStyle>
			<width>6.175610414380049</width>
			<color>FFff3fc0</color>
		</LineStyle>
	</Style>
	<Style id="branch205_part19_style">
		<LineStyle>
			<width>6.1987893673042205</width>
			<color>FFff40bf</color>
		</LineStyle>
	</Style>
	<Style id="branch205_part20_style">
		<LineStyle>
			<width>6.221968320228392</width>
			<color>FFff40bf</color>
		</LineStyle>
	</Style>
	<Style id="branch205_part21_style">
		<LineStyle>
			<width>6.245147273152563</width>
			<color>FFff40bf</color>
		</LineStyle>
	</Style>
	<Style id="branch205_part22_style">
		<LineStyle>
			<width>6.268326226076734</width>
			<color>FFff41be</color>
		</LineStyle>
	</Style>
	<Style id="branch205_part23_style">
		<LineStyle>
			<width>6.291505179000906</width>
			<color>FFff41be</color>
		</LineStyle>
	</Style>
	<Style id="branch205_part24_style">
		<LineStyle>
			<width>6.314684131925077</width>
			<color>FFff41be</color>
		</LineStyle>
	</Style>
	<Style id="branch205_part25_style">
		<LineStyle>
			<width>6.337863084849248</width>
			<color>FFff41be</color>
		</LineStyle>
	</Style>
	<Style id="branch205_part26_style">
		<LineStyle>
			<width>6.361042037773419</width>
			<color>FFff42bd</color>
		</LineStyle>
	</Style>
	<Style id="branch205_part27_style">
		<LineStyle>
			<width>6.384220990697591</width>
			<color>FFff42bd</color>
		</LineStyle>
	</Style>
	<Style id="branch205_part28_style">
		<LineStyle>
			<width>6.407399943621762</width>
			<color>FFff42bd</color>
		</LineStyle>
	</Style>
	<Style id="branch205_part29_style">
		<LineStyle>
			<width>6.430578896545933</width>
			<color>FFff42bd</color>
		</LineStyle>
	</Style>
	<Style id="branch205_part30_style">
		<LineStyle>
			<width>6.4537578494701044</width>
			<color>FFff43bc</color>
		</LineStyle>
	</Style>
	<Style id="branch205_part31_style">
		<LineStyle>
			<width>6.476936802394276</width>
			<color>FFff43bc</color>
		</LineStyle>
	</Style>
	<Style id="branch205_part32_style">
		<LineStyle>
			<width>6.500115755318447</width>
			<color>FFff43bc</color>
		</LineStyle>
	</Style>
	<Style id="branch205_part33_style">
		<LineStyle>
			<width>6.523294708242618</width>
			<color>FFff44bb</color>
		</LineStyle>
	</Style>
	<Style id="branch205_part34_style">
		<LineStyle>
			<width>6.5464736611667895</width>
			<color>FFff44bb</color>
		</LineStyle>
	</Style>
	<Style id="branch205_part35_style">
		<LineStyle>
			<width>6.569652614090961</width>
			<color>FFff44bb</color>
		</LineStyle>
	</Style>
	<Style id="branch205_part36_style">
		<LineStyle>
			<width>6.592831567015132</width>
			<color>FFff44bb</color>
		</LineStyle>
	</Style>
	<Style id="branch205_part37_style">
		<LineStyle>
			<width>6.616010519939303</width>
			<color>FFff45ba</color>
		</LineStyle>
	</Style>
	<Style id="branch205_part38_style">
		<LineStyle>
			<width>6.639189472863475</width>
			<color>FFff45ba</color>
		</LineStyle>
	</Style>
	<Style id="branch205_part39_style">
		<LineStyle>
			<width>6.662368425787646</width>
			<color>FFff45ba</color>
		</LineStyle>
	</Style>
	<Style id="branch205_part40_style">
		<LineStyle>
			<width>6.685547378711817</width>
			<color>FFff45ba</color>
		</LineStyle>
	</Style>
	<Style id="branch205_part41_style">
		<LineStyle>
			<width>6.708726331635988</width>
			<color>FFff46b9</color>
		</LineStyle>
	</Style>
	<Style id="branch205_part42_style">
		<LineStyle>
			<width>6.73190528456016</width>
			<color>FFff46b9</color>
		</LineStyle>
	</Style>
	<Style id="branch205_part43_style">
		<LineStyle>
			<width>6.755084237484331</width>
			<color>FFff46b9</color>
		</LineStyle>
	</Style>
	<Style id="branch205_part44_style">
		<LineStyle>
			<width>6.778263190408502</width>
			<color>FFff47b8</color>
		</LineStyle>
	</Style>
	<Style id="branch205_part45_style">
		<LineStyle>
			<width>6.8014421433326735</width>
			<color>FFff47b8</color>
		</LineStyle>
	</Style>
	<Style id="branch205_part46_style">
		<LineStyle>
			<width>6.824621096256845</width>
			<color>FFff47b8</color>
		</LineStyle>
	</Style>
	<Style id="branch205_part47_style">
		<LineStyle>
			<width>6.847800049181016</width>
			<color>FFff47b8</color>
		</LineStyle>
	</Style>
	<Style id="branch205_part48_style">
		<LineStyle>
			<width>6.870979002105187</width>
			<color>FFff48b7</color>
		</LineStyle>
	</Style>
	<Style id="branch205_part49_style">
		<LineStyle>
			<width>6.894157955029359</width>
			<color>FFff48b7</color>
		</LineStyle>
	</Style>
	<Style id="branch205_part50_style">
		<LineStyle>
			<width>6.91733690795353</width>
			<color>FFff48b7</color>
		</LineStyle>
	</Style>
	<Style id="branch212_part1_style">
		<LineStyle>
			<width>5.342460075417274</width>
			<color>FFff3bc4</color>
		</LineStyle>
	</Style>
	<Style id="branch212_part2_style">
		<LineStyle>
			<width>5.374109340023737</width>
			<color>FFff3bc4</color>
		</LineStyle>
	</Style>
	<Style id="branch212_part3_style">
		<LineStyle>
			<width>5.405758604630201</width>
			<color>FFff3bc4</color>
		</LineStyle>
	</Style>
	<Style id="branch212_part4_style">
		<LineStyle>
			<width>5.437407869236663</width>
			<color>FFff3bc4</color>
		</LineStyle>
	</Style>
	<Style id="branch212_part5_style">
		<LineStyle>
			<width>5.469057133843126</width>
			<color>FFff3bc4</color>
		</LineStyle>
	</Style>
	<Style id="branch212_part6_style">
		<LineStyle>
			<width>5.500706398449589</width>
			<color>FFff3bc4</color>
		</LineStyle>
	</Style>
	<Style id="branch212_part7_style">
		<LineStyle>
			<width>5.532355663056052</width>
			<color>FFff3bc4</color>
		</LineStyle>
	</Style>
	<Style id="branch212_part8_style">
		<LineStyle>
			<width>5.564004927662515</width>
			<color>FFff3bc4</color>
		</LineStyle>
	</Style>
	<Style id="branch212_part9_style">
		<LineStyle>
			<width>5.595654192268978</width>
			<color>FFff3bc4</color>
		</LineStyle>
	</Style>
	<Style id="branch212_part10_style">
		<LineStyle>
			<width>5.627303456875442</width>
			<color>FFff3bc4</color>
		</LineStyle>
	</Style>
	<Style id="branch212_part11_style">
		<LineStyle>
			<width>5.658952721481905</width>
			<color>FFff3bc4</color>
		</LineStyle>
	</Style>
	<Style id="branch212_part12_style">
		<LineStyle>
			<width>5.690601986088367</width>
			<color>FFff3bc4</color>
		</LineStyle>
	</Style>
	<Style id="branch212_part13_style">
		<LineStyle>
			<width>5.72225125069483</width>
			<color>FFff3bc4</color>
		</LineStyle>
	</Style>
	<Style id="branch212_part14_style">
		<LineStyle>
			<width>5.753900515301293</width>
			<color>FFff3bc4</color>
		</LineStyle>
	</Style>
	<Style id="branch212_part15_style">
		<LineStyle>
			<width>5.785549779907757</width>
			<color>FFff3bc4</color>
		</LineStyle>
	</Style>
	<Style id="branch212_part16_style">
		<LineStyle>
			<width>5.817199044514219</width>
			<color>FFff3bc4</color>
		</LineStyle>
	</Style>
	<Style id="branch212_part17_style">
		<LineStyle>
			<width>5.848848309120683</width>
			<color>FFff3bc4</color>
		</LineStyle>
	</Style>
	<Style id="branch212_part18_style">
		<LineStyle>
			<width>5.880497573727146</width>
			<color>FFff3bc4</color>
		</LineStyle>
	</Style>
	<Style id="branch212_part19_style">
		<LineStyle>
			<width>5.912146838333609</width>
			<color>FFff3bc4</color>
		</LineStyle>
	</Style>
	<Style id="branch212_part20_style">
		<LineStyle>
			<width>5.943796102940071</width>
			<color>FFff3bc4</color>
		</LineStyle>
	</Style>
	<Style id="branch212_part21_style">
		<LineStyle>
			<width>5.975445367546535</width>
			<color>FFff3bc4</color>
		</LineStyle>
	</Style>
	<Style id="branch212_part22_style">
		<LineStyle>
			<width>6.007094632152998</width>
			<color>FFff3bc4</color>
		</LineStyle>
	</Style>
	<Style id="branch212_part23_style">
		<LineStyle>
			<width>6.038743896759461</width>
			<color>FFff3bc4</color>
		</LineStyle>
	</Style>
	<Style id="branch212_part24_style">
		<LineStyle>
			<width>6.070393161365924</width>
			<color>FFff3bc4</color>
		</LineStyle>
	</Style>
	<Style id="branch212_part25_style">
		<LineStyle>
			<width>6.102042425972387</width>
			<color>FFff3bc4</color>
		</LineStyle>
	</Style>
	<Style id="branch212_part26_style">
		<LineStyle>
			<width>6.13369169057885</width>
			<color>FFff3bc4</color>
		</LineStyle>
	</Style>
	<Style id="branch212_part27_style">
		<LineStyle>
			<width>6.1653409551853136</width>
			<color>FFff3bc4</color>
		</LineStyle>
	</Style>
	<Style id="branch212_part28_style">
		<LineStyle>
			<width>6.196990219791776</width>
			<color>FFff3bc4</color>
		</LineStyle>
	</Style>
	<Style id="branch212_part29_style">
		<LineStyle>
			<width>6.228639484398239</width>
			<color>FFff3bc4</color>
		</LineStyle>
	</Style>
	<Style id="branch212_part30_style">
		<LineStyle>
			<width>6.260288749004703</width>
			<color>FFff3cc3</color>
		</LineStyle>
	</Style>
	<Style id="branch212_part31_style">
		<LineStyle>
			<width>6.291938013611166</width>
			<color>FFff3cc3</color>
		</LineStyle>
	</Style>
	<Style id="branch212_part32_style">
		<LineStyle>
			<width>6.323587278217628</width>
			<color>FFff3cc3</color>
		</LineStyle>
	</Style>
	<Style id="branch212_part33_style">
		<LineStyle>
			<width>6.355236542824091</width>
			<color>FFff3cc3</color>
		</LineStyle>
	</Style>
	<Style id="branch212_part34_style">
		<LineStyle>
			<width>6.386885807430555</width>
			<color>FFff3cc3</color>
		</LineStyle>
	</Style>
	<Style id="branch212_part35_style">
		<LineStyle>
			<width>6.418535072037018</width>
			<color>FFff3cc3</color>
		</LineStyle>
	</Style>
	<Style id="branch212_part36_style">
		<LineStyle>
			<width>6.45018433664348</width>
			<color>FFff3cc3</color>
		</LineStyle>
	</Style>
	<Style id="branch212_part37_style">
		<LineStyle>
			<width>6.481833601249944</width>
			<color>FFff3cc3</color>
		</LineStyle>
	</Style>
	<Style id="branch212_part38_style">
		<LineStyle>
			<width>6.513482865856407</width>
			<color>FFff3cc3</color>
		</LineStyle>
	</Style>
	<Style id="branch212_part39_style">
		<LineStyle>
			<width>6.54513213046287</width>
			<color>FFff3cc3</color>
		</LineStyle>
	</Style>
	<Style id="branch212_part40_style">
		<LineStyle>
			<width>6.576781395069332</width>
			<color>FFff3cc3</color>
		</LineStyle>
	</Style>
	<Style id="branch212_part41_style">
		<LineStyle>
			<width>6.608430659675796</width>
			<color>FFff3cc3</color>
		</LineStyle>
	</Style>
	<Style id="branch212_part42_style">
		<LineStyle>
			<width>6.640079924282259</width>
			<color>FFff3cc3</color>
		</LineStyle>
	</Style>
	<Style id="branch212_part43_style">
		<LineStyle>
			<width>6.671729188888722</width>
			<color>FFff3cc3</color>
		</LineStyle>
	</Style>
	<Style id="branch212_part44_style">
		<LineStyle>
			<width>6.703378453495185</width>
			<color>FFff3cc3</color>
		</LineStyle>
	</Style>
	<Style id="branch212_part45_style">
		<LineStyle>
			<width>6.735027718101648</width>
			<color>FFff3cc3</color>
		</LineStyle>
	</Style>
	<Style id="branch212_part46_style">
		<LineStyle>
			<width>6.766676982708111</width>
			<color>FFff3cc3</color>
		</LineStyle>
	</Style>
	<Style id="branch212_part47_style">
		<LineStyle>
			<width>6.798326247314574</width>
			<color>FFff3cc3</color>
		</LineStyle>
	</Style>
	<Style id="branch212_part48_style">
		<LineStyle>
			<width>6.829975511921037</width>
			<color>FFff3cc3</color>
		</LineStyle>
	</Style>
	<Style id="branch212_part49_style">
		<LineStyle>
			<width>6.8616247765275</width>
			<color>FFff3cc3</color>
		</LineStyle>
	</Style>
	<Style id="branch212_part50_style">
		<LineStyle>
			<width>6.893274041133963</width>
			<color>FFff3cc3</color>
		</LineStyle>
	</Style>
	<Style id="branch213_part1_style">
		<LineStyle>
			<width>6.902178165007112</width>
			<color>FFff3cc3</color>
		</LineStyle>
	</Style>
	<Style id="branch213_part2_style">
		<LineStyle>
			<width>6.869701280227596</width>
			<color>FFff3cc3</color>
		</LineStyle>
	</Style>
	<Style id="branch213_part3_style">
		<LineStyle>
			<width>6.83722439544808</width>
			<color>FFff3cc3</color>
		</LineStyle>
	</Style>
	<Style id="branch213_part4_style">
		<LineStyle>
			<width>6.804747510668563</width>
			<color>FFff3cc3</color>
		</LineStyle>
	</Style>
	<Style id="branch213_part5_style">
		<LineStyle>
			<width>6.772270625889047</width>
			<color>FFff3dc2</color>
		</LineStyle>
	</Style>
	<Style id="branch213_part6_style">
		<LineStyle>
			<width>6.73979374110953</width>
			<color>FFff3dc2</color>
		</LineStyle>
	</Style>
	<Style id="branch213_part7_style">
		<LineStyle>
			<width>6.7073168563300145</width>
			<color>FFff3dc2</color>
		</LineStyle>
	</Style>
	<Style id="branch213_part8_style">
		<LineStyle>
			<width>6.674839971550498</width>
			<color>FFff3dc2</color>
		</LineStyle>
	</Style>
	<Style id="branch213_part9_style">
		<LineStyle>
			<width>6.642363086770981</width>
			<color>FFff3dc2</color>
		</LineStyle>
	</Style>
	<Style id="branch213_part10_style">
		<LineStyle>
			<width>6.609886201991465</width>
			<color>FFff3dc2</color>
		</LineStyle>
	</Style>
	<Style id="branch213_part11_style">
		<LineStyle>
			<width>6.5774093172119485</width>
			<color>FFff3dc2</color>
		</LineStyle>
	</Style>
	<Style id="branch213_part12_style">
		<LineStyle>
			<width>6.544932432432432</width>
			<color>FFff3ec1</color>
		</LineStyle>
	</Style>
	<Style id="branch213_part13_style">
		<LineStyle>
			<width>6.512455547652916</width>
			<color>FFff3ec1</color>
		</LineStyle>
	</Style>
	<Style id="branch213_part14_style">
		<LineStyle>
			<width>6.4799786628734</width>
			<color>FFff3ec1</color>
		</LineStyle>
	</Style>
	<Style id="branch213_part15_style">
		<LineStyle>
			<width>6.4475017780938835</width>
			<color>FFff3ec1</color>
		</LineStyle>
	</Style>
	<Style id="branch213_part16_style">
		<LineStyle>
			<width>6.415024893314367</width>
			<color>FFff3ec1</color>
		</LineStyle>
	</Style>
	<Style id="branch213_part17_style">
		<LineStyle>
			<width>6.382548008534851</width>
			<color>FFff3ec1</color>
		</LineStyle>
	</Style>
	<Style id="branch213_part18_style">
		<LineStyle>
			<width>6.350071123755334</width>
			<color>FFff3ec1</color>
		</LineStyle>
	</Style>
	<Style id="branch213_part19_style">
		<LineStyle>
			<width>6.317594238975818</width>
			<color>FFff3ec1</color>
		</LineStyle>
	</Style>
	<Style id="branch213_part20_style">
		<LineStyle>
			<width>6.285117354196302</width>
			<color>FFff3fc0</color>
		</LineStyle>
	</Style>
	<Style id="branch213_part21_style">
		<LineStyle>
			<width>6.252640469416785</width>
			<color>FFff3fc0</color>
		</LineStyle>
	</Style>
	<Style id="branch213_part22_style">
		<LineStyle>
			<width>6.220163584637269</width>
			<color>FFff3fc0</color>
		</LineStyle>
	</Style>
	<Style id="branch213_part23_style">
		<LineStyle>
			<width>6.187686699857752</width>
			<color>FFff3fc0</color>
		</LineStyle>
	</Style>
	<Style id="branch213_part24_style">
		<LineStyle>
			<width>6.155209815078236</width>
			<color>FFff3fc0</color>
		</LineStyle>
	</Style>
	<Style id="branch213_part25_style">
		<LineStyle>
			<width>6.12273293029872</width>
			<color>FFff3fc0</color>
		</LineStyle>
	</Style>
	<Style id="branch213_part26_style">
		<LineStyle>
			<width>6.090256045519204</width>
			<color>FFff3fc0</color>
		</LineStyle>
	</Style>
	<Style id="branch213_part27_style">
		<LineStyle>
			<width>6.057779160739687</width>
			<color>FFff3fc0</color>
		</LineStyle>
	</Style>
	<Style id="branch213_part28_style">
		<LineStyle>
			<width>6.025302275960171</width>
			<color>FFff40bf</color>
		</LineStyle>
	</Style>
	<Style id="branch213_part29_style">
		<LineStyle>
			<width>5.992825391180654</width>
			<color>FFff40bf</color>
		</LineStyle>
	</Style>
	<Style id="branch213_part30_style">
		<LineStyle>
			<width>5.960348506401138</width>
			<color>FFff40bf</color>
		</LineStyle>
	</Style>
	<Style id="branch213_part31_style">
		<LineStyle>
			<width>5.927871621621621</width>
			<color>FFff40bf</color>
		</LineStyle>
	</Style>
	<Style id="branch213_part32_style">
		<LineStyle>
			<width>5.895394736842105</width>
			<color>FFff40bf</color>
		</LineStyle>
	</Style>
	<Style id="branch213_part33_style">
		<LineStyle>
			<width>5.862917852062589</width>
			<color>FFff40bf</color>
		</LineStyle>
	</Style>
	<Style id="branch213_part34_style">
		<LineStyle>
			<width>5.830440967283073</width>
			<color>FFff40bf</color>
		</LineStyle>
	</Style>
	<Style id="branch213_part35_style">
		<LineStyle>
			<width>5.797964082503556</width>
			<color>FFff41be</color>
		</LineStyle>
	</Style>
	<Style id="branch213_part36_style">
		<LineStyle>
			<width>5.76548719772404</width>
			<color>FFff41be</color>
		</LineStyle>
	</Style>
	<Style id="branch213_part37_style">
		<LineStyle>
			<width>5.733010312944524</width>
			<color>FFff41be</color>
		</LineStyle>
	</Style>
	<Style id="branch213_part38_style">
		<LineStyle>
			<width>5.7005334281650075</width>
			<color>FFff41be</color>
		</LineStyle>
	</Style>
	<Style id="branch213_part39_style">
		<LineStyle>
			<width>5.66805654338549</width>
			<color>FFff41be</color>
		</LineStyle>
	</Style>
	<Style id="branch213_part40_style">
		<LineStyle>
			<width>5.635579658605974</width>
			<color>FFff41be</color>
		</LineStyle>
	</Style>
	<Style id="branch213_part41_style">
		<LineStyle>
			<width>5.603102773826459</width>
			<color>FFff41be</color>
		</LineStyle>
	</Style>
	<Style id="branch213_part42_style">
		<LineStyle>
			<width>5.570625889046942</width>
			<color>FFff41be</color>
		</LineStyle>
	</Style>
	<Style id="branch213_part43_style">
		<LineStyle>
			<width>5.538149004267426</width>
			<color>FFff42bd</color>
		</LineStyle>
	</Style>
	<Style id="branch213_part44_style">
		<LineStyle>
			<width>5.505672119487909</width>
			<color>FFff42bd</color>
		</LineStyle>
	</Style>
	<Style id="branch213_part45_style">
		<LineStyle>
			<width>5.473195234708393</width>
			<color>FFff42bd</color>
		</LineStyle>
	</Style>
	<Style id="branch213_part46_style">
		<LineStyle>
			<width>5.4407183499288765</width>
			<color>FFff42bd</color>
		</LineStyle>
	</Style>
	<Style id="branch213_part47_style">
		<LineStyle>
			<width>5.408241465149359</width>
			<color>FFff42bd</color>
		</LineStyle>
	</Style>
	<Style id="branch213_part48_style">
		<LineStyle>
			<width>5.375764580369843</width>
			<color>FFff42bd</color>
		</LineStyle>
	</Style>
	<Style id="branch213_part49_style">
		<LineStyle>
			<width>5.343287695590327</width>
			<color>FFff42bd</color>
		</LineStyle>
	</Style>
	<Style id="branch213_part50_style">
		<LineStyle>
			<width>5.3108108108108105</width>
			<color>FFff42bd</color>
		</LineStyle>
	</Style>
	<Style id="branch222_part1_style">
		<LineStyle>
			<width>6.915177182076912</width>
			<color>FFff2ad5</color>
		</LineStyle>
	</Style>
	<Style id="branch222_part2_style">
		<LineStyle>
			<width>6.914895426955755</width>
			<color>FFff2bd4</color>
		</LineStyle>
	</Style>
	<Style id="branch222_part3_style">
		<LineStyle>
			<width>6.914613671834599</width>
			<color>FFff2bd4</color>
		</LineStyle>
	</Style>
	<Style id="branch222_part4_style">
		<LineStyle>
			<width>6.914331916713442</width>
			<color>FFff2bd4</color>
		</LineStyle>
	</Style>
	<Style id="branch222_part5_style">
		<LineStyle>
			<width>6.914050161592286</width>
			<color>FFff2bd4</color>
		</LineStyle>
	</Style>
	<Style id="branch222_part6_style">
		<LineStyle>
			<width>6.913768406471129</width>
			<color>FFff2bd4</color>
		</LineStyle>
	</Style>
	<Style id="branch222_part7_style">
		<LineStyle>
			<width>6.913486651349973</width>
			<color>FFff2bd4</color>
		</LineStyle>
	</Style>
	<Style id="branch222_part8_style">
		<LineStyle>
			<width>6.913204896228816</width>
			<color>FFff2cd3</color>
		</LineStyle>
	</Style>
	<Style id="branch222_part9_style">
		<LineStyle>
			<width>6.91292314110766</width>
			<color>FFff2cd3</color>
		</LineStyle>
	</Style>
	<Style id="branch222_part10_style">
		<LineStyle>
			<width>6.912641385986503</width>
			<color>FFff2cd3</color>
		</LineStyle>
	</Style>
	<Style id="branch222_part11_style">
		<LineStyle>
			<width>6.912359630865347</width>
			<color>FFff2cd3</color>
		</LineStyle>
	</Style>
	<Style id="branch222_part12_style">
		<LineStyle>
			<width>6.91207787574419</width>
			<color>FFff2cd3</color>
		</LineStyle>
	</Style>
	<Style id="branch222_part13_style">
		<LineStyle>
			<width>6.911796120623034</width>
			<color>FFff2dd2</color>
		</LineStyle>
	</Style>
	<Style id="branch222_part14_style">
		<LineStyle>
			<width>6.911514365501878</width>
			<color>FFff2dd2</color>
		</LineStyle>
	</Style>
	<Style id="branch222_part15_style">
		<LineStyle>
			<width>6.911232610380721</width>
			<color>FFff2dd2</color>
		</LineStyle>
	</Style>
	<Style id="branch222_part16_style">
		<LineStyle>
			<width>6.910950855259565</width>
			<color>FFff2dd2</color>
		</LineStyle>
	</Style>
	<Style id="branch222_part17_style">
		<LineStyle>
			<width>6.910669100138408</width>
			<color>FFff2dd2</color>
		</LineStyle>
	</Style>
	<Style id="branch222_part18_style">
		<LineStyle>
			<width>6.910387345017252</width>
			<color>FFff2dd2</color>
		</LineStyle>
	</Style>
	<Style id="branch222_part19_style">
		<LineStyle>
			<width>6.910105589896095</width>
			<color>FFff2ed1</color>
		</LineStyle>
	</Style>
	<Style id="branch222_part20_style">
		<LineStyle>
			<width>6.909823834774939</width>
			<color>FFff2ed1</color>
		</LineStyle>
	</Style>
	<Style id="branch222_part21_style">
		<LineStyle>
			<width>6.909542079653782</width>
			<color>FFff2ed1</color>
		</LineStyle>
	</Style>
	<Style id="branch222_part22_style">
		<LineStyle>
			<width>6.909260324532626</width>
			<color>FFff2ed1</color>
		</LineStyle>
	</Style>
	<Style id="branch222_part23_style">
		<LineStyle>
			<width>6.908978569411469</width>
			<color>FFff2ed1</color>
		</LineStyle>
	</Style>
	<Style id="branch222_part24_style">
		<LineStyle>
			<width>6.908696814290313</width>
			<color>FFff2ed1</color>
		</LineStyle>
	</Style>
	<Style id="branch222_part25_style">
		<LineStyle>
			<width>6.908415059169156</width>
			<color>FFff2fd0</color>
		</LineStyle>
	</Style>
	<Style id="branch222_part26_style">
		<LineStyle>
			<width>6.908133304048</width>
			<color>FFff2fd0</color>
		</LineStyle>
	</Style>
	<Style id="branch222_part27_style">
		<LineStyle>
			<width>6.9078515489268435</width>
			<color>FFff2fd0</color>
		</LineStyle>
	</Style>
	<Style id="branch222_part28_style">
		<LineStyle>
			<width>6.9075697938056875</width>
			<color>FFff2fd0</color>
		</LineStyle>
	</Style>
	<Style id="branch222_part29_style">
		<LineStyle>
			<width>6.907288038684531</width>
			<color>FFff2fd0</color>
		</LineStyle>
	</Style>
	<Style id="branch222_part30_style">
		<LineStyle>
			<width>6.9070062835633745</width>
			<color>FFff2fd0</color>
		</LineStyle>
	</Style>
	<Style id="branch222_part31_style">
		<LineStyle>
			<width>6.906724528442218</width>
			<color>FFff30cf</color>
		</LineStyle>
	</Style>
	<Style id="branch222_part32_style">
		<LineStyle>
			<width>6.906442773321062</width>
			<color>FFff30cf</color>
		</LineStyle>
	</Style>
	<Style id="branch222_part33_style">
		<LineStyle>
			<width>6.906161018199905</width>
			<color>FFff30cf</color>
		</LineStyle>
	</Style>
	<Style id="branch222_part34_style">
		<LineStyle>
			<width>6.905879263078749</width>
			<color>FFff30cf</color>
		</LineStyle>
	</Style>
	<Style id="branch222_part35_style">
		<LineStyle>
			<width>6.905597507957592</width>
			<color>FFff30cf</color>
		</LineStyle>
	</Style>
	<Style id="branch222_part36_style">
		<LineStyle>
			<width>6.905315752836436</width>
			<color>FFff31ce</color>
		</LineStyle>
	</Style>
	<Style id="branch222_part37_style">
		<LineStyle>
			<width>6.905033997715279</width>
			<color>FFff31ce</color>
		</LineStyle>
	</Style>
	<Style id="branch222_part38_style">
		<LineStyle>
			<width>6.904752242594123</width>
			<color>FFff31ce</color>
		</LineStyle>
	</Style>
	<Style id="branch222_part39_style">
		<LineStyle>
			<width>6.904470487472967</width>
			<color>FFff31ce</color>
		</LineStyle>
	</Style>
	<Style id="branch222_part40_style">
		<LineStyle>
			<width>6.90418873235181</width>
			<color>FFff31ce</color>
		</LineStyle>
	</Style>
	<Style id="branch222_part41_style">
		<LineStyle>
			<width>6.903906977230654</width>
			<color>FFff31ce</color>
		</LineStyle>
	</Style>
	<Style id="branch222_part42_style">
		<LineStyle>
			<width>6.903625222109497</width>
			<color>FFff32cd</color>
		</LineStyle>
	</Style>
	<Style id="branch222_part43_style">
		<LineStyle>
			<width>6.903343466988341</width>
			<color>FFff32cd</color>
		</LineStyle>
	</Style>
	<Style id="branch222_part44_style">
		<LineStyle>
			<width>6.903061711867184</width>
			<color>FFff32cd</color>
		</LineStyle>
	</Style>
	<Style id="branch222_part45_style">
		<LineStyle>
			<width>6.902779956746028</width>
			<color>FFff32cd</color>
		</LineStyle>
	</Style>
	<Style id="branch222_part46_style">
		<LineStyle>
			<width>6.902498201624871</width>
			<color>FFff32cd</color>
		</LineStyle>
	</Style>
	<Style id="branch222_part47_style">
		<LineStyle>
			<width>6.902216446503715</width>
			<color>FFff32cd</color>
		</LineStyle>
	</Style>
	<Style id="branch222_part48_style">
		<LineStyle>
			<width>6.901934691382558</width>
			<color>FFff33cc</color>
		</LineStyle>
	</Style>
	<Style id="branch222_part49_style">
		<LineStyle>
			<width>6.901652936261402</width>
			<color>FFff33cc</color>
		</LineStyle>
	</Style>
	<Style id="branch222_part50_style">
		<LineStyle>
			<width>6.901371181140245</width>
			<color>FFff33cc</color>
		</LineStyle>
	</Style>
	<Style id="branch229_part1_style">
		<LineStyle>
			<width>7.0</width>
			<color>FFff47b8</color>
		</LineStyle>
	</Style>
	<Style id="branch229_part2_style">
		<LineStyle>
			<width>7.0</width>
			<color>FFff47b8</color>
		</LineStyle>
	</Style>
	<Style id="branch229_part3_style">
		<LineStyle>
			<width>7.0</width>
			<color>FFff47b8</color>
		</LineStyle>
	</Style>
	<Style id="branch229_part4_style">
		<LineStyle>
			<width>7.0</width>
			<color>FFff47b8</color>
		</LineStyle>
	</Style>
	<Style id="branch229_part5_style">
		<LineStyle>
			<width>7.0</width>
			<color>FFff47b8</color>
		</LineStyle>
	</Style>
	<Style id="branch229_part6_style">
		<LineStyle>
			<width>7.0</width>
			<color>FFff47b8</color>
		</LineStyle>
	</Style>
	<Style id="branch229_part7_style">
		<LineStyle>
			<width>7.0</width>
			<color>FFff47b8</color>
		</LineStyle>
	</Style>
	<Style id="branch229_part8_style">
		<LineStyle>
			<width>7.0</width>
			<color>FFff47b8</color>
		</LineStyle>
	</Style>
	<Style id="branch229_part9_style">
		<LineStyle>
			<width>7.0</width>
			<color>FFff47b8</color>
		</LineStyle>
	</Style>
	<Style id="branch229_part10_style">
		<LineStyle>
			<width>7.0</width>
			<color>FFff47b8</color>
		</LineStyle>
	</Style>
	<Style id="branch229_part11_style">
		<LineStyle>
			<width>7.0</width>
			<color>FFff47b8</color>
		</LineStyle>
	</Style>
	<Style id="branch229_part12_style">
		<LineStyle>
			<width>7.0</width>
			<color>FFff47b8</color>
		</LineStyle>
	</Style>
	<Style id="branch229_part13_style">
		<LineStyle>
			<width>7.0</width>
			<color>FFff47b8</color>
		</LineStyle>
	</Style>
	<Style id="branch229_part14_style">
		<LineStyle>
			<width>7.0</width>
			<color>FFff47b8</color>
		</LineStyle>
	</Style>
	<Style id="branch229_part15_style">
		<LineStyle>
			<width>7.0</width>
			<color>FFff47b8</color>
		</LineStyle>
	</Style>
	<Style id="branch229_part16_style">
		<LineStyle>
			<width>7.0</width>
			<color>FFff47b8</color>
		</LineStyle>
	</Style>
	<Style id="branch229_part17_style">
		<LineStyle>
			<width>7.0</width>
			<color>FFff47b8</color>
		</LineStyle>
	</Style>
	<Style id="branch229_part18_style">
		<LineStyle>
			<width>7.0</width>
			<color>FFff47b8</color>
		</LineStyle>
	</Style>
	<Style id="branch229_part19_style">
		<LineStyle>
			<width>7.0</width>
			<color>FFff47b8</color>
		</LineStyle>
	</Style>
	<Style id="branch229_part20_style">
		<LineStyle>
			<width>7.0</width>
			<color>FFff47b8</color>
		</LineStyle>
	</Style>
	<Style id="branch229_part21_style">
		<LineStyle>
			<width>7.0</width>
			<color>FFff47b8</color>
		</LineStyle>
	</Style>
	<Style id="branch229_part22_style">
		<LineStyle>
			<width>7.0</width>
			<color>FFff47b8</color>
		</LineStyle>
	</Style>
	<Style id="branch229_part23_style">
		<LineStyle>
			<width>7.0</width>
			<color>FFff47b8</color>
		</LineStyle>
	</Style>
	<Style id="branch229_part24_style">
		<LineStyle>
			<width>7.0</width>
			<color>FFff47b8</color>
		</LineStyle>
	</Style>
	<Style id="branch229_part25_style">
		<LineStyle>
			<width>7.0</width>
			<color>FFff47b8</color>
		</LineStyle>
	</Style>
	<Style id="branch229_part26_style">
		<LineStyle>
			<width>7.0</width>
			<color>FFff47b8</color>
		</LineStyle>
	</Style>
	<Style id="branch229_part27_style">
		<LineStyle>
			<width>7.0</width>
			<color>FFff47b8</color>
		</LineStyle>
	</Style>
	<Style id="branch229_part28_style">
		<LineStyle>
			<width>7.0</width>
			<color>FFff47b8</color>
		</LineStyle>
	</Style>
	<Style id="branch229_part29_style">
		<LineStyle>
			<width>7.0</width>
			<color>FFff47b8</color>
		</LineStyle>
	</Style>
	<Style id="branch229_part30_style">
		<LineStyle>
			<width>7.0</width>
			<color>FFff47b8</color>
		</LineStyle>
	</Style>
	<Style id="branch229_part31_style">
		<LineStyle>
			<width>7.0</width>
			<color>FFff47b8</color>
		</LineStyle>
	</Style>
	<Style id="branch229_part32_style">
		<LineStyle>
			<width>7.0</width>
			<color>FFff47b8</color>
		</LineStyle>
	</Style>
	<Style id="branch229_part33_style">
		<LineStyle>
			<width>7.0</width>
			<color>FFff47b8</color>
		</LineStyle>
	</Style>
	<Style id="branch229_part34_style">
		<LineStyle>
			<width>7.0</width>
			<color>FFff47b8</color>
		</LineStyle>
	</Style>
	<Style id="branch229_part35_style">
		<LineStyle>
			<width>7.0</width>
			<color>FFff47b8</color>
		</LineStyle>
	</Style>
	<Style id="branch229_part36_style">
		<LineStyle>
			<width>7.0</width>
			<color>FFff47b8</color>
		</LineStyle>
	</Style>
	<Style id="branch229_part37_style">
		<LineStyle>
			<width>7.0</width>
			<color>FFff47b8</color>
		</LineStyle>
	</Style>
	<Style id="branch229_part38_style">
		<LineStyle>
			<width>7.0</width>
			<color>FFff47b8</color>
		</LineStyle>
	</Style>
	<Style id="branch229_part39_style">
		<LineStyle>
			<width>7.0</width>
			<color>FFff47b8</color>
		</LineStyle>
	</Style>
	<Style id="branch229_part40_style">
		<LineStyle>
			<width>7.0</width>
			<color>FFff47b8</color>
		</LineStyle>
	</Style>
	<Style id="branch229_part41_style">
		<LineStyle>
			<width>7.0</width>
			<color>FFff47b8</color>
		</LineStyle>
	</Style>
	<Style id="branch229_part42_style">
		<LineStyle>
			<width>7.0</width>
			<color>FFff47b8</color>
		</LineStyle>
	</Style>
	<Style id="branch229_part43_style">
		<LineStyle>
			<width>7.0</width>
			<color>FFff47b8</color>
		</LineStyle>
	</Style>
	<Style id="branch229_part44_style">
		<LineStyle>
			<width>7.0</width>
			<color>FFff47b8</color>
		</LineStyle>
	</Style>
	<Style id="branch229_part45_style">
		<LineStyle>
			<width>7.0</width>
			<color>FFff47b8</color>
		</LineStyle>
	</Style>
	<Style id="branch229_part46_style">
		<LineStyle>
			<width>7.0</width>
			<color>FFff47b8</color>
		</LineStyle>
	</Style>
	<Style id="branch229_part47_style">
		<LineStyle>
			<width>7.0</width>
			<color>FFff47b8</color>
		</LineStyle>
	</Style>
	<Style id="branch229_part48_style">
		<LineStyle>
			<width>7.0</width>
			<color>FFff47b8</color>
		</LineStyle>
	</Style>
	<Style id="branch229_part49_style">
		<LineStyle>
			<width>7.0</width>
			<color>FFff47b8</color>
		</LineStyle>
	</Style>
	<Style id="branch229_part50_style">
		<LineStyle>
			<width>7.0</width>
			<color>FFff47b8</color>
		</LineStyle>
	</Style>
	<Style id="branch231_part1_style">
		<LineStyle>
			<width>7.0</width>
			<color>FFff4bb4</color>
		</LineStyle>
	</Style>
	<Style id="branch231_part2_style">
		<LineStyle>
			<width>7.0</width>
			<color>FFff4bb4</color>
		</LineStyle>
	</Style>
	<Style id="branch231_part3_style">
		<LineStyle>
			<width>7.0</width>
			<color>FFff4bb4</color>
		</LineStyle>
	</Style>
	<Style id="branch231_part4_style">
		<LineStyle>
			<width>7.0</width>
			<color>FFff4bb4</color>
		</LineStyle>
	</Style>
	<Style id="branch231_part5_style">
		<LineStyle>
			<width>7.0</width>
			<color>FFff4bb4</color>
		</LineStyle>
	</Style>
	<Style id="branch231_part6_style">
		<LineStyle>
			<width>7.0</width>
			<color>FFff4bb4</color>
		</LineStyle>
	</Style>
	<Style id="branch231_part7_style">
		<LineStyle>
			<width>7.0</width>
			<color>FFff4bb4</color>
		</LineStyle>
	</Style>
	<Style id="branch231_part8_style">
		<LineStyle>
			<width>7.0</width>
			<color>FFff4bb4</color>
		</LineStyle>
	</Style>
	<Style id="branch231_part9_style">
		<LineStyle>
			<width>7.0</width>
			<color>FFff4bb4</color>
		</LineStyle>
	</Style>
	<Style id="branch231_part10_style">
		<LineStyle>
			<width>7.0</width>
			<color>FFff4bb4</color>
		</LineStyle>
	</Style>
	<Style id="branch231_part11_style">
		<LineStyle>
			<width>7.0</width>
			<color>FFff4bb4</color>
		</LineStyle>
	</Style>
	<Style id="branch231_part12_style">
		<LineStyle>
			<width>7.0</width>
			<color>FFff4bb4</color>
		</LineStyle>
	</Style>
	<Style id="branch231_part13_style">
		<LineStyle>
			<width>7.0</width>
			<color>FFff4bb4</color>
		</LineStyle>
	</Style>
	<Style id="branch231_part14_style">
		<LineStyle>
			<width>7.0</width>
			<color>FFff4bb4</color>
		</LineStyle>
	</Style>
	<Style id="branch231_part15_style">
		<LineStyle>
			<width>7.0</width>
			<color>FFff4bb4</color>
		</LineStyle>
	</Style>
	<Style id="branch231_part16_style">
		<LineStyle>
			<width>7.0</width>
			<color>FFff4bb4</color>
		</LineStyle>
	</Style>
	<Style id="branch231_part17_style">
		<LineStyle>
			<width>7.0</width>
			<color>FFff4bb4</color>
		</LineStyle>
	</Style>
	<Style id="branch231_part18_style">
		<LineStyle>
			<width>7.0</width>
			<color>FFff4cb3</color>
		</LineStyle>
	</Style>
	<Style id="branch231_part19_style">
		<LineStyle>
			<width>7.0</width>
			<color>FFff4cb3</color>
		</LineStyle>
	</Style>
	<Style id="branch231_part20_style">
		<LineStyle>
			<width>7.0</width>
			<color>FFff4cb3</color>
		</LineStyle>
	</Style>
	<Style id="branch231_part21_style">
		<LineStyle>
			<width>7.0</width>
			<color>FFff4cb3</color>
		</LineStyle>
	</Style>
	<Style id="branch231_part22_style">
		<LineStyle>
			<width>7.0</width>
			<color>FFff4cb3</color>
		</LineStyle>
	</Style>
	<Style id="branch231_part23_style">
		<LineStyle>
			<width>7.0</width>
			<color>FFff4cb3</color>
		</LineStyle>
	</Style>
	<Style id="branch231_part24_style">
		<LineStyle>
			<width>7.0</width>
			<color>FFff4cb3</color>
		</LineStyle>
	</Style>
	<Style id="branch231_part25_style">
		<LineStyle>
			<width>7.0</width>
			<color>FFff4cb3</color>
		</LineStyle>
	</Style>
	<Style id="branch231_part26_style">
		<LineStyle>
			<width>7.0</width>
			<color>FFff4cb3</color>
		</LineStyle>
	</Style>
	<Style id="branch231_part27_style">
		<LineStyle>
			<width>7.0</width>
			<color>FFff4cb3</color>
		</LineStyle>
	</Style>
	<Style id="branch231_part28_style">
		<LineStyle>
			<width>7.0</width>
			<color>FFff4cb3</color>
		</LineStyle>
	</Style>
	<Style id="branch231_part29_style">
		<LineStyle>
			<width>7.0</width>
			<color>FFff4cb3</color>
		</LineStyle>
	</Style>
	<Style id="branch231_part30_style">
		<LineStyle>
			<width>7.0</width>
			<color>FFff4cb3</color>
		</LineStyle>
	</Style>
	<Style id="branch231_part31_style">
		<LineStyle>
			<width>7.0</width>
			<color>FFff4cb3</color>
		</LineStyle>
	</Style>
	<Style id="branch231_part32_style">
		<LineStyle>
			<width>7.0</width>
			<color>FFff4cb3</color>
		</LineStyle>
	</Style>
	<Style id="branch231_part33_style">
		<LineStyle>
			<width>7.0</width>
			<color>FFff4cb3</color>
		</LineStyle>
	</Style>
	<Style id="branch231_part34_style">
		<LineStyle>
			<width>7.0</width>
			<color>FFff4cb3</color>
		</LineStyle>
	</Style>
	<Style id="branch231_part35_style">
		<LineStyle>
			<width>7.0</width>
			<color>FFff4cb3</color>
		</LineStyle>
	</Style>
	<Style id="branch231_part36_style">
		<LineStyle>
			<width>7.0</width>
			<color>FFff4db2</color>
		</LineStyle>
	</Style>
	<Style id="branch231_part37_style">
		<LineStyle>
			<width>7.0</width>
			<color>FFff4db2</color>
		</LineStyle>
	</Style>
	<Style id="branch231_part38_style">
		<LineStyle>
			<width>7.0</width>
			<color>FFff4db2</color>
		</LineStyle>
	</Style>
	<Style id="branch231_part39_style">
		<LineStyle>
			<width>7.0</width>
			<color>FFff4db2</color>
		</LineStyle>
	</Style>
	<Style id="branch231_part40_style">
		<LineStyle>
			<width>7.0</width>
			<color>FFff4db2</color>
		</LineStyle>
	</Style>
	<Style id="branch231_part41_style">
		<LineStyle>
			<width>7.0</width>
			<color>FFff4db2</color>
		</LineStyle>
	</Style>
	<Style id="branch231_part42_style">
		<LineStyle>
			<width>7.0</width>
			<color>FFff4db2</color>
		</LineStyle>
	</Style>
	<Style id="branch231_part43_style">
		<LineStyle>
			<width>7.0</width>
			<color>FFff4db2</color>
		</LineStyle>
	</Style>
	<Style id="branch231_part44_style">
		<LineStyle>
			<width>7.0</width>
			<color>FFff4db2</color>
		</LineStyle>
	</Style>
	<Style id="branch231_part45_style">
		<LineStyle>
			<width>7.0</width>
			<color>FFff4db2</color>
		</LineStyle>
	</Style>
	<Style id="branch231_part46_style">
		<LineStyle>
			<width>7.0</width>
			<color>FFff4db2</color>
		</LineStyle>
	</Style>
	<Style id="branch231_part47_style">
		<LineStyle>
			<width>7.0</width>
			<color>FFff4db2</color>
		</LineStyle>
	</Style>
	<Style id="branch231_part48_style">
		<LineStyle>
			<width>7.0</width>
			<color>FFff4db2</color>
		</LineStyle>
	</Style>
	<Style id="branch231_part49_style">
		<LineStyle>
			<width>7.0</width>
			<color>FFff4db2</color>
		</LineStyle>
	</Style>
	<Style id="branch231_part50_style">
		<LineStyle>
			<width>7.0</width>
			<color>FFff4db2</color>
		</LineStyle>
	</Style>
	<Style id="branch236_part1_style">
		<LineStyle>
			<width>6.2956513571898185</width>
			<color>FFff3ac5</color>
		</LineStyle>
	</Style>
	<Style id="branch236_part2_style">
		<LineStyle>
			<width>6.305588428665351</width>
			<color>FFff3ac5</color>
		</LineStyle>
	</Style>
	<Style id="branch236_part3_style">
		<LineStyle>
			<width>6.315525500140884</width>
			<color>FFff3ac5</color>
		</LineStyle>
	</Style>
	<Style id="branch236_part4_style">
		<LineStyle>
			<width>6.325462571616417</width>
			<color>FFff3ac5</color>
		</LineStyle>
	</Style>
	<Style id="branch236_part5_style">
		<LineStyle>
			<width>6.33539964309195</width>
			<color>FFff3ac5</color>
		</LineStyle>
	</Style>
	<Style id="branch236_part6_style">
		<LineStyle>
			<width>6.345336714567484</width>
			<color>FFff3ac5</color>
		</LineStyle>
	</Style>
	<Style id="branch236_part7_style">
		<LineStyle>
			<width>6.355273786043017</width>
			<color>FFff3ac5</color>
		</LineStyle>
	</Style>
	<Style id="branch236_part8_style">
		<LineStyle>
			<width>6.36521085751855</width>
			<color>FFff3ac5</color>
		</LineStyle>
	</Style>
	<Style id="branch236_part9_style">
		<LineStyle>
			<width>6.375147928994083</width>
			<color>FFff3bc4</color>
		</LineStyle>
	</Style>
	<Style id="branch236_part10_style">
		<LineStyle>
			<width>6.385085000469616</width>
			<color>FFff3bc4</color>
		</LineStyle>
	</Style>
	<Style id="branch236_part11_style">
		<LineStyle>
			<width>6.3950220719451485</width>
			<color>FFff3bc4</color>
		</LineStyle>
	</Style>
	<Style id="branch236_part12_style">
		<LineStyle>
			<width>6.404959143420682</width>
			<color>FFff3bc4</color>
		</LineStyle>
	</Style>
	<Style id="branch236_part13_style">
		<LineStyle>
			<width>6.414896214896214</width>
			<color>FFff3bc4</color>
		</LineStyle>
	</Style>
	<Style id="branch236_part14_style">
		<LineStyle>
			<width>6.424833286371747</width>
			<color>FFff3bc4</color>
		</LineStyle>
	</Style>
	<Style id="branch236_part15_style">
		<LineStyle>
			<width>6.434770357847281</width>
			<color>FFff3bc4</color>
		</LineStyle>
	</Style>
	<Style id="branch236_part16_style">
		<LineStyle>
			<width>6.444707429322814</width>
			<color>FFff3bc4</color>
		</LineStyle>
	</Style>
	<Style id="branch236_part17_style">
		<LineStyle>
			<width>6.454644500798347</width>
			<color>FFff3cc3</color>
		</LineStyle>
	</Style>
	<Style id="branch236_part18_style">
		<LineStyle>
			<width>6.46458157227388</width>
			<color>FFff3cc3</color>
		</LineStyle>
	</Style>
	<Style id="branch236_part19_style">
		<LineStyle>
			<width>6.474518643749413</width>
			<color>FFff3cc3</color>
		</LineStyle>
	</Style>
	<Style id="branch236_part20_style">
		<LineStyle>
			<width>6.484455715224946</width>
			<color>FFff3cc3</color>
		</LineStyle>
	</Style>
	<Style id="branch236_part21_style">
		<LineStyle>
			<width>6.494392786700479</width>
			<color>FFff3cc3</color>
		</LineStyle>
	</Style>
	<Style id="branch236_part22_style">
		<LineStyle>
			<width>6.504329858176012</width>
			<color>FFff3cc3</color>
		</LineStyle>
	</Style>
	<Style id="branch236_part23_style">
		<LineStyle>
			<width>6.514266929651544</width>
			<color>FFff3cc3</color>
		</LineStyle>
	</Style>
	<Style id="branch236_part24_style">
		<LineStyle>
			<width>6.524204001127078</width>
			<color>FFff3cc3</color>
		</LineStyle>
	</Style>
	<Style id="branch236_part25_style">
		<LineStyle>
			<width>6.534141072602611</width>
			<color>FFff3cc3</color>
		</LineStyle>
	</Style>
	<Style id="branch236_part26_style">
		<LineStyle>
			<width>6.544078144078144</width>
			<color>FFff3dc2</color>
		</LineStyle>
	</Style>
	<Style id="branch236_part27_style">
		<LineStyle>
			<width>6.554015215553678</width>
			<color>FFff3dc2</color>
		</LineStyle>
	</Style>
	<Style id="branch236_part28_style">
		<LineStyle>
			<width>6.56395228702921</width>
			<color>FFff3dc2</color>
		</LineStyle>
	</Style>
	<Style id="branch236_part29_style">
		<LineStyle>
			<width>6.573889358504743</width>
			<color>FFff3dc2</color>
		</LineStyle>
	</Style>
	<Style id="branch236_part30_style">
		<LineStyle>
			<width>6.5838264299802765</width>
			<color>FFff3dc2</color>
		</LineStyle>
	</Style>
	<Style id="branch236_part31_style">
		<LineStyle>
			<width>6.593763501455809</width>
			<color>FFff3dc2</color>
		</LineStyle>
	</Style>
	<Style id="branch236_part32_style">
		<LineStyle>
			<width>6.603700572931342</width>
			<color>FFff3dc2</color>
		</LineStyle>
	</Style>
	<Style id="branch236_part33_style">
		<LineStyle>
			<width>6.613637644406875</width>
			<color>FFff3dc2</color>
		</LineStyle>
	</Style>
	<Style id="branch236_part34_style">
		<LineStyle>
			<width>6.623574715882408</width>
			<color>FFff3dc2</color>
		</LineStyle>
	</Style>
	<Style id="branch236_part35_style">
		<LineStyle>
			<width>6.633511787357941</width>
			<color>FFff3ec1</color>
		</LineStyle>
	</Style>
	<Style id="branch236_part36_style">
		<LineStyle>
			<width>6.643448858833475</width>
			<color>FFff3ec1</color>
		</LineStyle>
	</Style>
	<Style id="branch236_part37_style">
		<LineStyle>
			<width>6.653385930309008</width>
			<color>FFff3ec1</color>
		</LineStyle>
	</Style>
	<Style id="branch236_part38_style">
		<LineStyle>
			<width>6.66332300178454</width>
			<color>FFff3ec1</color>
		</LineStyle>
	</Style>
	<Style id="branch236_part39_style">
		<LineStyle>
			<width>6.6732600732600735</width>
			<color>FFff3ec1</color>
		</LineStyle>
	</Style>
	<Style id="branch236_part40_style">
		<LineStyle>
			<width>6.683197144735606</width>
			<color>FFff3ec1</color>
		</LineStyle>
	</Style>
	<Style id="branch236_part41_style">
		<LineStyle>
			<width>6.693134216211139</width>
			<color>FFff3ec1</color>
		</LineStyle>
	</Style>
	<Style id="branch236_part42_style">
		<LineStyle>
			<width>6.703071287686672</width>
			<color>FFff3ec1</color>
		</LineStyle>
	</Style>
	<Style id="branch236_part43_style">
		<LineStyle>
			<width>6.713008359162205</width>
			<color>FFff3ec1</color>
		</LineStyle>
	</Style>
	<Style id="branch236_part44_style">
		<LineStyle>
			<width>6.722945430637738</width>
			<color>FFff3fc0</color>
		</LineStyle>
	</Style>
	<Style id="branch236_part45_style">
		<LineStyle>
			<width>6.732882502113272</width>
			<color>FFff3fc0</color>
		</LineStyle>
	</Style>
	<Style id="branch236_part46_style">
		<LineStyle>
			<width>6.742819573588805</width>
			<color>FFff3fc0</color>
		</LineStyle>
	</Style>
	<Style id="branch236_part47_style">
		<LineStyle>
			<width>6.752756645064338</width>
			<color>FFff3fc0</color>
		</LineStyle>
	</Style>
	<Style id="branch236_part48_style">
		<LineStyle>
			<width>6.762693716539871</width>
			<color>FFff3fc0</color>
		</LineStyle>
	</Style>
	<Style id="branch236_part49_style">
		<LineStyle>
			<width>6.7726307880154035</width>
			<color>FFff3fc0</color>
		</LineStyle>
	</Style>
	<Style id="branch236_part50_style">
		<LineStyle>
			<width>6.782567859490936</width>
			<color>FFff3fc0</color>
		</LineStyle>
	</Style>
	<Style id="branch238_part1_style">
		<LineStyle>
			<width>6.975</width>
			<color>FFff4ab5</color>
		</LineStyle>
	</Style>
	<Style id="branch238_part2_style">
		<LineStyle>
			<width>6.95</width>
			<color>FFff4ab5</color>
		</LineStyle>
	</Style>
	<Style id="branch238_part3_style">
		<LineStyle>
			<width>6.925</width>
			<color>FFff4ab5</color>
		</LineStyle>
	</Style>
	<Style id="branch238_part4_style">
		<LineStyle>
			<width>6.9</width>
			<color>FFff4ab5</color>
		</LineStyle>
	</Style>
	<Style id="branch238_part5_style">
		<LineStyle>
			<width>6.875</width>
			<color>FFff4ab5</color>
		</LineStyle>
	</Style>
	<Style id="branch238_part6_style">
		<LineStyle>
			<width>6.85</width>
			<color>FFff4ab5</color>
		</LineStyle>
	</Style>
	<Style id="branch238_part7_style">
		<LineStyle>
			<width>6.825</width>
			<color>FFff4ab5</color>
		</LineStyle>
	</Style>
	<Style id="branch238_part8_style">
		<LineStyle>
			<width>6.8</width>
			<color>FFff4ab5</color>
		</LineStyle>
	</Style>
	<Style id="branch238_part9_style">
		<LineStyle>
			<width>6.7749999999999995</width>
			<color>FFff4ab5</color>
		</LineStyle>
	</Style>
	<Style id="branch238_part10_style">
		<LineStyle>
			<width>6.75</width>
			<color>FFff4ab5</color>
		</LineStyle>
	</Style>
	<Style id="branch238_part11_style">
		<LineStyle>
			<width>6.725</width>
			<color>FFff4ab5</color>
		</LineStyle>
	</Style>
	<Style id="branch238_part12_style">
		<LineStyle>
			<width>6.699999999999999</width>
			<color>FFff4ab5</color>
		</LineStyle>
	</Style>
	<Style id="branch238_part13_style">
		<LineStyle>
			<width>6.675000000000001</width>
			<color>FFff4ab5</color>
		</LineStyle>
	</Style>
	<Style id="branch238_part14_style">
		<LineStyle>
			<width>6.6499999999999995</width>
			<color>FFff4ab5</color>
		</LineStyle>
	</Style>
	<Style id="branch238_part15_style">
		<LineStyle>
			<width>6.625</width>
			<color>FFff4ab5</color>
		</LineStyle>
	</Style>
	<Style id="branch238_part16_style">
		<LineStyle>
			<width>6.6000000000000005</width>
			<color>FFff4ab5</color>
		</LineStyle>
	</Style>
	<Style id="branch238_part17_style">
		<LineStyle>
			<width>6.575</width>
			<color>FFff4ab5</color>
		</LineStyle>
	</Style>
	<Style id="branch238_part18_style">
		<LineStyle>
			<width>6.55</width>
			<color>FFff4ab5</color>
		</LineStyle>
	</Style>
	<Style id="branch238_part19_style">
		<LineStyle>
			<width>6.525</width>
			<color>FFff4ab5</color>
		</LineStyle>
	</Style>
	<Style id="branch238_part20_style">
		<LineStyle>
			<width>6.5</width>
			<color>FFff4ab5</color>
		</LineStyle>
	</Style>
	<Style id="branch238_part21_style">
		<LineStyle>
			<width>6.475</width>
			<color>FFff4ab5</color>
		</LineStyle>
	</Style>
	<Style id="branch238_part22_style">
		<LineStyle>
			<width>6.45</width>
			<color>FFff4ab5</color>
		</LineStyle>
	</Style>
	<Style id="branch238_part23_style">
		<LineStyle>
			<width>6.425</width>
			<color>FFff4ab5</color>
		</LineStyle>
	</Style>
	<Style id="branch238_part24_style">
		<LineStyle>
			<width>6.4</width>
			<color>FFff4bb4</color>
		</LineStyle>
	</Style>
	<Style id="branch238_part25_style">
		<LineStyle>
			<width>6.375</width>
			<color>FFff4bb4</color>
		</LineStyle>
	</Style>
	<Style id="branch238_part26_style">
		<LineStyle>
			<width>6.35</width>
			<color>FFff4bb4</color>
		</LineStyle>
	</Style>
	<Style id="branch238_part27_style">
		<LineStyle>
			<width>6.325</width>
			<color>FFff4bb4</color>
		</LineStyle>
	</Style>
	<Style id="branch238_part28_style">
		<LineStyle>
			<width>6.3</width>
			<color>FFff4bb4</color>
		</LineStyle>
	</Style>
	<Style id="branch238_part29_style">
		<LineStyle>
			<width>6.275</width>
			<color>FFff4bb4</color>
		</LineStyle>
	</Style>
	<Style id="branch238_part30_style">
		<LineStyle>
			<width>6.25</width>
			<color>FFff4bb4</color>
		</LineStyle>
	</Style>
	<Style id="branch238_part31_style">
		<LineStyle>
			<width>6.225</width>
			<color>FFff4bb4</color>
		</LineStyle>
	</Style>
	<Style id="branch238_part32_style">
		<LineStyle>
			<width>6.2</width>
			<color>FFff4bb4</color>
		</LineStyle>
	</Style>
	<Style id="branch238_part33_style">
		<LineStyle>
			<width>6.175</width>
			<color>FFff4bb4</color>
		</LineStyle>
	</Style>
	<Style id="branch238_part34_style">
		<LineStyle>
			<width>6.1499999999999995</width>
			<color>FFff4bb4</color>
		</LineStyle>
	</Style>
	<Style id="branch238_part35_style">
		<LineStyle>
			<width>6.125</width>
			<color>FFff4bb4</color>
		</LineStyle>
	</Style>
	<Style id="branch238_part36_style">
		<LineStyle>
			<width>6.1000000000000005</width>
			<color>FFff4bb4</color>
		</LineStyle>
	</Style>
	<Style id="branch238_part37_style">
		<LineStyle>
			<width>6.074999999999999</width>
			<color>FFff4bb4</color>
		</LineStyle>
	</Style>
	<Style id="branch238_part38_style">
		<LineStyle>
			<width>6.050000000000001</width>
			<color>FFff4bb4</color>
		</LineStyle>
	</Style>
	<Style id="branch238_part39_style">
		<LineStyle>
			<width>6.0249999999999995</width>
			<color>FFff4bb4</color>
		</LineStyle>
	</Style>
	<Style id="branch238_part40_style">
		<LineStyle>
			<width>6.0</width>
			<color>FFff4bb4</color>
		</LineStyle>
	</Style>
	<Style id="branch238_part41_style">
		<LineStyle>
			<width>5.975</width>
			<color>FFff4bb4</color>
		</LineStyle>
	</Style>
	<Style id="branch238_part42_style">
		<LineStyle>
			<width>5.95</width>
			<color>FFff4bb4</color>
		</LineStyle>
	</Style>
	<Style id="branch238_part43_style">
		<LineStyle>
			<width>5.925000000000001</width>
			<color>FFff4bb4</color>
		</LineStyle>
	</Style>
	<Style id="branch238_part44_style">
		<LineStyle>
			<width>5.9</width>
			<color>FFff4bb4</color>
		</LineStyle>
	</Style>
	<Style id="branch238_part45_style">
		<LineStyle>
			<width>5.875</width>
			<color>FFff4bb4</color>
		</LineStyle>
	</Style>
	<Style id="branch238_part46_style">
		<LineStyle>
			<width>5.85</width>
			<color>FFff4bb4</color>
		</LineStyle>
	</Style>
	<Style id="branch238_part47_style">
		<LineStyle>
			<width>5.825</width>
			<color>FFff4bb4</color>
		</LineStyle>
	</Style>
	<Style id="branch238_part48_style">
		<LineStyle>
			<width>5.8</width>
			<color>FFff4bb4</color>
		</LineStyle>
	</Style>
	<Style id="branch238_part49_style">
		<LineStyle>
			<width>5.775</width>
			<color>FFff4bb4</color>
		</LineStyle>
	</Style>
	<Style id="branch238_part50_style">
		<LineStyle>
			<width>5.75</width>
			<color>FFff4bb4</color>
		</LineStyle>
	</Style>
	<Style id="branch240_part1_style">
		<LineStyle>
			<width>7.0</width>
			<color>FFff4cb3</color>
		</LineStyle>
	</Style>
	<Style id="branch240_part2_style">
		<LineStyle>
			<width>7.0</width>
			<color>FFff4cb3</color>
		</LineStyle>
	</Style>
	<Style id="branch240_part3_style">
		<LineStyle>
			<width>7.0</width>
			<color>FFff4cb3</color>
		</LineStyle>
	</Style>
	<Style id="branch240_part4_style">
		<LineStyle>
			<width>7.0</width>
			<color>FFff4cb3</color>
		</LineStyle>
	</Style>
	<Style id="branch240_part5_style">
		<LineStyle>
			<width>7.0</width>
			<color>FFff4cb3</color>
		</LineStyle>
	</Style>
	<Style id="branch240_part6_style">
		<LineStyle>
			<width>7.0</width>
			<color>FFff4cb3</color>
		</LineStyle>
	</Style>
	<Style id="branch240_part7_style">
		<LineStyle>
			<width>7.0</width>
			<color>FFff4cb3</color>
		</LineStyle>
	</Style>
	<Style id="branch240_part8_style">
		<LineStyle>
			<width>7.0</width>
			<color>FFff4cb3</color>
		</LineStyle>
	</Style>
	<Style id="branch240_part9_style">
		<LineStyle>
			<width>7.0</width>
			<color>FFff4cb3</color>
		</LineStyle>
	</Style>
	<Style id="branch240_part10_style">
		<LineStyle>
			<width>7.0</width>
			<color>FFff4cb3</color>
		</LineStyle>
	</Style>
	<Style id="branch240_part11_style">
		<LineStyle>
			<width>7.0</width>
			<color>FFff4cb3</color>
		</LineStyle>
	</Style>
	<Style id="branch240_part12_style">
		<LineStyle>
			<width>7.0</width>
			<color>FFff4cb3</color>
		</LineStyle>
	</Style>
	<Style id="branch240_part13_style">
		<LineStyle>
			<width>7.0</width>
			<color>FFff4cb3</color>
		</LineStyle>
	</Style>
	<Style id="branch240_part14_style">
		<LineStyle>
			<width>7.0</width>
			<color>FFff4cb3</color>
		</LineStyle>
	</Style>
	<Style id="branch240_part15_style">
		<LineStyle>
			<width>7.0</width>
			<color>FFff4cb3</color>
		</LineStyle>
	</Style>
	<Style id="branch240_part16_style">
		<LineStyle>
			<width>7.0</width>
			<color>FFff4cb3</color>
		</LineStyle>
	</Style>
	<Style id="branch240_part17_style">
		<LineStyle>
			<width>7.0</width>
			<color>FFff4cb3</color>
		</LineStyle>
	</Style>
	<Style id="branch240_part18_style">
		<LineStyle>
			<width>7.0</width>
			<color>FFff4cb3</color>
		</LineStyle>
	</Style>
	<Style id="branch240_part19_style">
		<LineStyle>
			<width>7.0</width>
			<color>FFff4cb3</color>
		</LineStyle>
	</Style>
	<Style id="branch240_part20_style">
		<LineStyle>
			<width>7.0</width>
			<color>FFff4cb3</color>
		</LineStyle>
	</Style>
	<Style id="branch240_part21_style">
		<LineStyle>
			<width>7.0</width>
			<color>FFff4cb3</color>
		</LineStyle>
	</Style>
	<Style id="branch240_part22_style">
		<LineStyle>
			<width>7.0</width>
			<color>FFff4cb3</color>
		</LineStyle>
	</Style>
	<Style id="branch240_part23_style">
		<LineStyle>
			<width>7.0</width>
			<color>FFff4cb3</color>
		</LineStyle>
	</Style>
	<Style id="branch240_part24_style">
		<LineStyle>
			<width>7.0</width>
			<color>FFff4cb3</color>
		</LineStyle>
	</Style>
	<Style id="branch240_part25_style">
		<LineStyle>
			<width>7.0</width>
			<color>FFff4cb3</color>
		</LineStyle>
	</Style>
	<Style id="branch240_part26_style">
		<LineStyle>
			<width>7.0</width>
			<color>FFff4cb3</color>
		</LineStyle>
	</Style>
	<Style id="branch240_part27_style">
		<LineStyle>
			<width>7.0</width>
			<color>FFff4cb3</color>
		</LineStyle>
	</Style>
	<Style id="branch240_part28_style">
		<LineStyle>
			<width>7.0</width>
			<color>FFff4db2</color>
		</LineStyle>
	</Style>
	<Style id="branch240_part29_style">
		<LineStyle>
			<width>7.0</width>
			<color>FFff4db2</color>
		</LineStyle>
	</Style>
	<Style id="branch240_part30_style">
		<LineStyle>
			<width>7.0</width>
			<color>FFff4db2</color>
		</LineStyle>
	</Style>
	<Style id="branch240_part31_style">
		<LineStyle>
			<width>7.0</width>
			<color>FFff4db2</color>
		</LineStyle>
	</Style>
	<Style id="branch240_part32_style">
		<LineStyle>
			<width>7.0</width>
			<color>FFff4db2</color>
		</LineStyle>
	</Style>
	<Style id="branch240_part33_style">
		<LineStyle>
			<width>7.0</width>
			<color>FFff4db2</color>
		</LineStyle>
	</Style>
	<Style id="branch240_part34_style">
		<LineStyle>
			<width>7.0</width>
			<color>FFff4db2</color>
		</LineStyle>
	</Style>
	<Style id="branch240_part35_style">
		<LineStyle>
			<width>7.0</width>
			<color>FFff4db2</color>
		</LineStyle>
	</Style>
	<Style id="branch240_part36_style">
		<LineStyle>
			<width>7.0</width>
			<color>FFff4db2</color>
		</LineStyle>
	</Style>
	<Style id="branch240_part37_style">
		<LineStyle>
			<width>7.0</width>
			<color>FFff4db2</color>
		</LineStyle>
	</Style>
	<Style id="branch240_part38_style">
		<LineStyle>
			<width>7.0</width>
			<color>FFff4db2</color>
		</LineStyle>
	</Style>
	<Style id="branch240_part39_style">
		<LineStyle>
			<width>7.0</width>
			<color>FFff4db2</color>
		</LineStyle>
	</Style>
	<Style id="branch240_part40_style">
		<LineStyle>
			<width>7.0</width>
			<color>FFff4db2</color>
		</LineStyle>
	</Style>
	<Style id="branch240_part41_style">
		<LineStyle>
			<width>7.0</width>
			<color>FFff4db2</color>
		</LineStyle>
	</Style>
	<Style id="branch240_part42_style">
		<LineStyle>
			<width>7.0</width>
			<color>FFff4db2</color>
		</LineStyle>
	</Style>
	<Style id="branch240_part43_style">
		<LineStyle>
			<width>7.0</width>
			<color>FFff4db2</color>
		</LineStyle>
	</Style>
	<Style id="branch240_part44_style">
		<LineStyle>
			<width>7.0</width>
			<color>FFff4db2</color>
		</LineStyle>
	</Style>
	<Style id="branch240_part45_style">
		<LineStyle>
			<width>7.0</width>
			<color>FFff4db2</color>
		</LineStyle>
	</Style>
	<Style id="branch240_part46_style">
		<LineStyle>
			<width>7.0</width>
			<color>FFff4db2</color>
		</LineStyle>
	</Style>
	<Style id="branch240_part47_style">
		<LineStyle>
			<width>7.0</width>
			<color>FFff4db2</color>
		</LineStyle>
	</Style>
	<Style id="branch240_part48_style">
		<LineStyle>
			<width>7.0</width>
			<color>FFff4db2</color>
		</LineStyle>
	</Style>
	<Style id="branch240_part49_style">
		<LineStyle>
			<width>7.0</width>
			<color>FFff4db2</color>
		</LineStyle>
	</Style>
	<Style id="branch240_part50_style">
		<LineStyle>
			<width>7.0</width>
			<color>FFff4db2</color>
		</LineStyle>
	</Style>
	<Style id="branch246_part1_style">
		<LineStyle>
			<width>6.999644444444444</width>
			<color>FFff31ce</color>
		</LineStyle>
	</Style>
	<Style id="branch246_part2_style">
		<LineStyle>
			<width>6.999288888888889</width>
			<color>FFff31ce</color>
		</LineStyle>
	</Style>
	<Style id="branch246_part3_style">
		<LineStyle>
			<width>6.9989333333333335</width>
			<color>FFff31ce</color>
		</LineStyle>
	</Style>
	<Style id="branch246_part4_style">
		<LineStyle>
			<width>6.998577777777778</width>
			<color>FFff31ce</color>
		</LineStyle>
	</Style>
	<Style id="branch246_part5_style">
		<LineStyle>
			<width>6.998222222222222</width>
			<color>FFff31ce</color>
		</LineStyle>
	</Style>
	<Style id="branch246_part6_style">
		<LineStyle>
			<width>6.997866666666667</width>
			<color>FFff31ce</color>
		</LineStyle>
	</Style>
	<Style id="branch246_part7_style">
		<LineStyle>
			<width>6.997511111111111</width>
			<color>FFff31ce</color>
		</LineStyle>
	</Style>
	<Style id="branch246_part8_style">
		<LineStyle>
			<width>6.997155555555556</width>
			<color>FFff31ce</color>
		</LineStyle>
	</Style>
	<Style id="branch246_part9_style">
		<LineStyle>
			<width>6.9968</width>
			<color>FFff32cd</color>
		</LineStyle>
	</Style>
	<Style id="branch246_part10_style">
		<LineStyle>
			<width>6.996444444444444</width>
			<color>FFff32cd</color>
		</LineStyle>
	</Style>
	<Style id="branch246_part11_style">
		<LineStyle>
			<width>6.996088888888889</width>
			<color>FFff32cd</color>
		</LineStyle>
	</Style>
	<Style id="branch246_part12_style">
		<LineStyle>
			<width>6.995733333333333</width>
			<color>FFff32cd</color>
		</LineStyle>
	</Style>
	<Style id="branch246_part13_style">
		<LineStyle>
			<width>6.995377777777778</width>
			<color>FFff32cd</color>
		</LineStyle>
	</Style>
	<Style id="branch246_part14_style">
		<LineStyle>
			<width>6.9950222222222225</width>
			<color>FFff32cd</color>
		</LineStyle>
	</Style>
	<Style id="branch246_part15_style">
		<LineStyle>
			<width>6.994666666666666</width>
			<color>FFff32cd</color>
		</LineStyle>
	</Style>
	<Style id="branch246_part16_style">
		<LineStyle>
			<width>6.994311111111111</width>
			<color>FFff32cd</color>
		</LineStyle>
	</Style>
	<Style id="branch246_part17_style">
		<LineStyle>
			<width>6.993955555555555</width>
			<color>FFff32cd</color>
		</LineStyle>
	</Style>
	<Style id="branch246_part18_style">
		<LineStyle>
			<width>6.993600000000001</width>
			<color>FFff32cd</color>
		</LineStyle>
	</Style>
	<Style id="branch246_part19_style">
		<LineStyle>
			<width>6.993244444444445</width>
			<color>FFff32cd</color>
		</LineStyle>
	</Style>
	<Style id="branch246_part20_style">
		<LineStyle>
			<width>6.9928888888888885</width>
			<color>FFff33cc</color>
		</LineStyle>
	</Style>
	<Style id="branch246_part21_style">
		<LineStyle>
			<width>6.992533333333333</width>
			<color>FFff33cc</color>
		</LineStyle>
	</Style>
	<Style id="branch246_part22_style">
		<LineStyle>
			<width>6.992177777777778</width>
			<color>FFff33cc</color>
		</LineStyle>
	</Style>
	<Style id="branch246_part23_style">
		<LineStyle>
			<width>6.991822222222223</width>
			<color>FFff33cc</color>
		</LineStyle>
	</Style>
	<Style id="branch246_part24_style">
		<LineStyle>
			<width>6.991466666666667</width>
			<color>FFff33cc</color>
		</LineStyle>
	</Style>
	<Style id="branch246_part25_style">
		<LineStyle>
			<width>6.9911111111111115</width>
			<color>FFff33cc</color>
		</LineStyle>
	</Style>
	<Style id="branch246_part26_style">
		<LineStyle>
			<width>6.990755555555555</width>
			<color>FFff33cc</color>
		</LineStyle>
	</Style>
	<Style id="branch246_part27_style">
		<LineStyle>
			<width>6.9904</width>
			<color>FFff33cc</color>
		</LineStyle>
	</Style>
	<Style id="branch246_part28_style">
		<LineStyle>
			<width>6.990044444444445</width>
			<color>FFff33cc</color>
		</LineStyle>
	</Style>
	<Style id="branch246_part29_style">
		<LineStyle>
			<width>6.989688888888889</width>
			<color>FFff33cc</color>
		</LineStyle>
	</Style>
	<Style id="branch246_part30_style">
		<LineStyle>
			<width>6.989333333333334</width>
			<color>FFff34cb</color>
		</LineStyle>
	</Style>
	<Style id="branch246_part31_style">
		<LineStyle>
			<width>6.9889777777777775</width>
			<color>FFff34cb</color>
		</LineStyle>
	</Style>
	<Style id="branch246_part32_style">
		<LineStyle>
			<width>6.988622222222222</width>
			<color>FFff34cb</color>
		</LineStyle>
	</Style>
	<Style id="branch246_part33_style">
		<LineStyle>
			<width>6.988266666666667</width>
			<color>FFff34cb</color>
		</LineStyle>
	</Style>
	<Style id="branch246_part34_style">
		<LineStyle>
			<width>6.987911111111111</width>
			<color>FFff34cb</color>
		</LineStyle>
	</Style>
	<Style id="branch246_part35_style">
		<LineStyle>
			<width>6.987555555555556</width>
			<color>FFff34cb</color>
		</LineStyle>
	</Style>
	<Style id="branch246_part36_style">
		<LineStyle>
			<width>6.9872</width>
			<color>FFff34cb</color>
		</LineStyle>
	</Style>
	<Style id="branch246_part37_style">
		<LineStyle>
			<width>6.986844444444444</width>
			<color>FFff34cb</color>
		</LineStyle>
	</Style>
	<Style id="branch246_part38_style">
		<LineStyle>
			<width>6.986488888888889</width>
			<color>FFff34cb</color>
		</LineStyle>
	</Style>
	<Style id="branch246_part39_style">
		<LineStyle>
			<width>6.986133333333333</width>
			<color>FFff34cb</color>
		</LineStyle>
	</Style>
	<Style id="branch246_part40_style">
		<LineStyle>
			<width>6.985777777777778</width>
			<color>FFff35ca</color>
		</LineStyle>
	</Style>
	<Style id="branch246_part41_style">
		<LineStyle>
			<width>6.985422222222223</width>
			<color>FFff35ca</color>
		</LineStyle>
	</Style>
	<Style id="branch246_part42_style">
		<LineStyle>
			<width>6.9850666666666665</width>
			<color>FFff35ca</color>
		</LineStyle>
	</Style>
	<Style id="branch246_part43_style">
		<LineStyle>
			<width>6.984711111111111</width>
			<color>FFff35ca</color>
		</LineStyle>
	</Style>
	<Style id="branch246_part44_style">
		<LineStyle>
			<width>6.984355555555556</width>
			<color>FFff35ca</color>
		</LineStyle>
	</Style>
	<Style id="branch246_part45_style">
		<LineStyle>
			<width>6.984</width>
			<color>FFff35ca</color>
		</LineStyle>
	</Style>
	<Style id="branch246_part46_style">
		<LineStyle>
			<width>6.983644444444445</width>
			<color>FFff35ca</color>
		</LineStyle>
	</Style>
	<Style id="branch246_part47_style">
		<LineStyle>
			<width>6.983288888888889</width>
			<color>FFff35ca</color>
		</LineStyle>
	</Style>
	<Style id="branch246_part48_style">
		<LineStyle>
			<width>6.982933333333333</width>
			<color>FFff35ca</color>
		</LineStyle>
	</Style>
	<Style id="branch246_part49_style">
		<LineStyle>
			<width>6.982577777777778</width>
			<color>FFff35ca</color>
		</LineStyle>
	</Style>
	<Style id="branch246_part50_style">
		<LineStyle>
			<width>6.982222222222222</width>
			<color>FFff35ca</color>
		</LineStyle>
	</Style>
	<Style id="branch255_part1_style">
		<LineStyle>
			<width>6.97150021805495</width>
			<color>FFff48b7</color>
		</LineStyle>
	</Style>
	<Style id="branch255_part2_style">
		<LineStyle>
			<width>6.9430004361099</width>
			<color>FFff48b7</color>
		</LineStyle>
	</Style>
	<Style id="branch255_part3_style">
		<LineStyle>
			<width>6.91450065416485</width>
			<color>FFff49b6</color>
		</LineStyle>
	</Style>
	<Style id="branch255_part4_style">
		<LineStyle>
			<width>6.8860008722198</width>
			<color>FFff49b6</color>
		</LineStyle>
	</Style>
	<Style id="branch255_part5_style">
		<LineStyle>
			<width>6.8575010902747495</width>
			<color>FFff49b6</color>
		</LineStyle>
	</Style>
	<Style id="branch255_part6_style">
		<LineStyle>
			<width>6.829001308329699</width>
			<color>FFff49b6</color>
		</LineStyle>
	</Style>
	<Style id="branch255_part7_style">
		<LineStyle>
			<width>6.800501526384649</width>
			<color>FFff49b6</color>
		</LineStyle>
	</Style>
	<Style id="branch255_part8_style">
		<LineStyle>
			<width>6.772001744439599</width>
			<color>FFff49b6</color>
		</LineStyle>
	</Style>
	<Style id="branch255_part9_style">
		<LineStyle>
			<width>6.743501962494548</width>
			<color>FFff4ab5</color>
		</LineStyle>
	</Style>
	<Style id="branch255_part10_style">
		<LineStyle>
			<width>6.715002180549498</width>
			<color>FFff4ab5</color>
		</LineStyle>
	</Style>
	<Style id="branch255_part11_style">
		<LineStyle>
			<width>6.686502398604448</width>
			<color>FFff4ab5</color>
		</LineStyle>
	</Style>
	<Style id="branch255_part12_style">
		<LineStyle>
			<width>6.658002616659398</width>
			<color>FFff4ab5</color>
		</LineStyle>
	</Style>
	<Style id="branch255_part13_style">
		<LineStyle>
			<width>6.629502834714348</width>
			<color>FFff4ab5</color>
		</LineStyle>
	</Style>
	<Style id="branch255_part14_style">
		<LineStyle>
			<width>6.601003052769298</width>
			<color>FFff4bb4</color>
		</LineStyle>
	</Style>
	<Style id="branch255_part15_style">
		<LineStyle>
			<width>6.572503270824248</width>
			<color>FFff4bb4</color>
		</LineStyle>
	</Style>
	<Style id="branch255_part16_style">
		<LineStyle>
			<width>6.544003488879198</width>
			<color>FFff4bb4</color>
		</LineStyle>
	</Style>
	<Style id="branch255_part17_style">
		<LineStyle>
			<width>6.5155037069341475</width>
			<color>FFff4bb4</color>
		</LineStyle>
	</Style>
	<Style id="branch255_part18_style">
		<LineStyle>
			<width>6.487003924989097</width>
			<color>FFff4bb4</color>
		</LineStyle>
	</Style>
	<Style id="branch255_part19_style">
		<LineStyle>
			<width>6.458504143044047</width>
			<color>FFff4cb3</color>
		</LineStyle>
	</Style>
	<Style id="branch255_part20_style">
		<LineStyle>
			<width>6.430004361098997</width>
			<color>FFff4cb3</color>
		</LineStyle>
	</Style>
	<Style id="branch255_part21_style">
		<LineStyle>
			<width>6.401504579153947</width>
			<color>FFff4cb3</color>
		</LineStyle>
	</Style>
	<Style id="branch255_part22_style">
		<LineStyle>
			<width>6.373004797208897</width>
			<color>FFff4cb3</color>
		</LineStyle>
	</Style>
	<Style id="branch255_part23_style">
		<LineStyle>
			<width>6.344505015263847</width>
			<color>FFff4cb3</color>
		</LineStyle>
	</Style>
	<Style id="branch255_part24_style">
		<LineStyle>
			<width>6.316005233318797</width>
			<color>FFff4cb3</color>
		</LineStyle>
	</Style>
	<Style id="branch255_part25_style">
		<LineStyle>
			<width>6.287505451373747</width>
			<color>FFff4db2</color>
		</LineStyle>
	</Style>
	<Style id="branch255_part26_style">
		<LineStyle>
			<width>6.259005669428696</width>
			<color>FFff4db2</color>
		</LineStyle>
	</Style>
	<Style id="branch255_part27_style">
		<LineStyle>
			<width>6.230505887483646</width>
			<color>FFff4db2</color>
		</LineStyle>
	</Style>
	<Style id="branch255_part28_style">
		<LineStyle>
			<width>6.2020061055385955</width>
			<color>FFff4db2</color>
		</LineStyle>
	</Style>
	<Style id="branch255_part29_style">
		<LineStyle>
			<width>6.1735063235935455</width>
			<color>FFff4db2</color>
		</LineStyle>
	</Style>
	<Style id="branch255_part30_style">
		<LineStyle>
			<width>6.145006541648495</width>
			<color>FFff4eb1</color>
		</LineStyle>
	</Style>
	<Style id="branch255_part31_style">
		<LineStyle>
			<width>6.116506759703445</width>
			<color>FFff4eb1</color>
		</LineStyle>
	</Style>
	<Style id="branch255_part32_style">
		<LineStyle>
			<width>6.088006977758395</width>
			<color>FFff4eb1</color>
		</LineStyle>
	</Style>
	<Style id="branch255_part33_style">
		<LineStyle>
			<width>6.059507195813345</width>
			<color>FFff4eb1</color>
		</LineStyle>
	</Style>
	<Style id="branch255_part34_style">
		<LineStyle>
			<width>6.031007413868295</width>
			<color>FFff4eb1</color>
		</LineStyle>
	</Style>
	<Style id="branch255_part35_style">
		<LineStyle>
			<width>6.002507631923244</width>
			<color>FFff4eb1</color>
		</LineStyle>
	</Style>
	<Style id="branch255_part36_style">
		<LineStyle>
			<width>5.974007849978195</width>
			<color>FFff4fb0</color>
		</LineStyle>
	</Style>
	<Style id="branch255_part37_style">
		<LineStyle>
			<width>5.945508068033145</width>
			<color>FFff4fb0</color>
		</LineStyle>
	</Style>
	<Style id="branch255_part38_style">
		<LineStyle>
			<width>5.917008286088095</width>
			<color>FFff4fb0</color>
		</LineStyle>
	</Style>
	<Style id="branch255_part39_style">
		<LineStyle>
			<width>5.8885085041430445</width>
			<color>FFff4fb0</color>
		</LineStyle>
	</Style>
	<Style id="branch255_part40_style">
		<LineStyle>
			<width>5.860008722197994</width>
			<color>FFff4fb0</color>
		</LineStyle>
	</Style>
	<Style id="branch255_part41_style">
		<LineStyle>
			<width>5.831508940252943</width>
			<color>FFff50af</color>
		</LineStyle>
	</Style>
	<Style id="branch255_part42_style">
		<LineStyle>
			<width>5.803009158307894</width>
			<color>FFff50af</color>
		</LineStyle>
	</Style>
	<Style id="branch255_part43_style">
		<LineStyle>
			<width>5.774509376362843</width>
			<color>FFff50af</color>
		</LineStyle>
	</Style>
	<Style id="branch255_part44_style">
		<LineStyle>
			<width>5.746009594417794</width>
			<color>FFff50af</color>
		</LineStyle>
	</Style>
	<Style id="branch255_part45_style">
		<LineStyle>
			<width>5.717509812472743</width>
			<color>FFff50af</color>
		</LineStyle>
	</Style>
	<Style id="branch255_part46_style">
		<LineStyle>
			<width>5.689010030527693</width>
			<color>FFff51ae</color>
		</LineStyle>
	</Style>
	<Style id="branch255_part47_style">
		<LineStyle>
			<width>5.660510248582643</width>
			<color>FFff51ae</color>
		</LineStyle>
	</Style>
	<Style id="branch255_part48_style">
		<LineStyle>
			<width>5.632010466637593</width>
			<color>FFff51ae</color>
		</LineStyle>
	</Style>
	<Style id="branch255_part49_style">
		<LineStyle>
			<width>5.603510684692543</width>
			<color>FFff51ae</color>
		</LineStyle>
	</Style>
	<Style id="branch255_part50_style">
		<LineStyle>
			<width>5.575010902747493</width>
			<color>FFff51ae</color>
		</LineStyle>
	</Style>
	<Style id="branch334_part1_style">
		<LineStyle>
			<width>6.903898543843238</width>
			<color>FFff2fd0</color>
		</LineStyle>
	</Style>
	<Style id="branch334_part2_style">
		<LineStyle>
			<width>6.905029698008091</width>
			<color>FFff2fd0</color>
		</LineStyle>
	</Style>
	<Style id="branch334_part3_style">
		<LineStyle>
			<width>6.906160852172945</width>
			<color>FFff2fd0</color>
		</LineStyle>
	</Style>
	<Style id="branch334_part4_style">
		<LineStyle>
			<width>6.907292006337799</width>
			<color>FFff2fd0</color>
		</LineStyle>
	</Style>
	<Style id="branch334_part5_style">
		<LineStyle>
			<width>6.908423160502652</width>
			<color>FFff2fd0</color>
		</LineStyle>
	</Style>
	<Style id="branch334_part6_style">
		<LineStyle>
			<width>6.909554314667506</width>
			<color>FFff2fd0</color>
		</LineStyle>
	</Style>
	<Style id="branch334_part7_style">
		<LineStyle>
			<width>6.91068546883236</width>
			<color>FFff2fd0</color>
		</LineStyle>
	</Style>
	<Style id="branch334_part8_style">
		<LineStyle>
			<width>6.911816622997213</width>
			<color>FFff2fd0</color>
		</LineStyle>
	</Style>
	<Style id="branch334_part9_style">
		<LineStyle>
			<width>6.912947777162066</width>
			<color>FFff2fd0</color>
		</LineStyle>
	</Style>
	<Style id="branch334_part10_style">
		<LineStyle>
			<width>6.91407893132692</width>
			<color>FFff2fd0</color>
		</LineStyle>
	</Style>
	<Style id="branch334_part11_style">
		<LineStyle>
			<width>6.915210085491774</width>
			<color>FFff30cf</color>
		</LineStyle>
	</Style>
	<Style id="branch334_part12_style">
		<LineStyle>
			<width>6.916341239656627</width>
			<color>FFff30cf</color>
		</LineStyle>
	</Style>
	<Style id="branch334_part13_style">
		<LineStyle>
			<width>6.91747239382148</width>
			<color>FFff30cf</color>
		</LineStyle>
	</Style>
	<Style id="branch334_part14_style">
		<LineStyle>
			<width>6.918603547986334</width>
			<color>FFff30cf</color>
		</LineStyle>
	</Style>
	<Style id="branch334_part15_style">
		<LineStyle>
			<width>6.919734702151187</width>
			<color>FFff30cf</color>
		</LineStyle>
	</Style>
	<Style id="branch334_part16_style">
		<LineStyle>
			<width>6.920865856316041</width>
			<color>FFff30cf</color>
		</LineStyle>
	</Style>
	<Style id="branch334_part17_style">
		<LineStyle>
			<width>6.9219970104808946</width>
			<color>FFff30cf</color>
		</LineStyle>
	</Style>
	<Style id="branch334_part18_style">
		<LineStyle>
			<width>6.923128164645748</width>
			<color>FFff30cf</color>
		</LineStyle>
	</Style>
	<Style id="branch334_part19_style">
		<LineStyle>
			<width>6.924259318810601</width>
			<color>FFff30cf</color>
		</LineStyle>
	</Style>
	<Style id="branch334_part20_style">
		<LineStyle>
			<width>6.9253904729754545</width>
			<color>FFff30cf</color>
		</LineStyle>
	</Style>
	<Style id="branch334_part21_style">
		<LineStyle>
			<width>6.926521627140309</width>
			<color>FFff30cf</color>
		</LineStyle>
	</Style>
	<Style id="branch334_part22_style">
		<LineStyle>
			<width>6.927652781305162</width>
			<color>FFff31ce</color>
		</LineStyle>
	</Style>
	<Style id="branch334_part23_style">
		<LineStyle>
			<width>6.928783935470015</width>
			<color>FFff31ce</color>
		</LineStyle>
	</Style>
	<Style id="branch334_part24_style">
		<LineStyle>
			<width>6.92991508963487</width>
			<color>FFff31ce</color>
		</LineStyle>
	</Style>
	<Style id="branch334_part25_style">
		<LineStyle>
			<width>6.931046243799723</width>
			<color>FFff31ce</color>
		</LineStyle>
	</Style>
	<Style id="branch334_part26_style">
		<LineStyle>
			<width>6.932177397964576</width>
			<color>FFff31ce</color>
		</LineStyle>
	</Style>
	<Style id="branch334_part27_style">
		<LineStyle>
			<width>6.9333085521294295</width>
			<color>FFff31ce</color>
		</LineStyle>
	</Style>
	<Style id="branch334_part28_style">
		<LineStyle>
			<width>6.934439706294283</width>
			<color>FFff31ce</color>
		</LineStyle>
	</Style>
	<Style id="branch334_part29_style">
		<LineStyle>
			<width>6.935570860459137</width>
			<color>FFff31ce</color>
		</LineStyle>
	</Style>
	<Style id="branch334_part30_style">
		<LineStyle>
			<width>6.93670201462399</width>
			<color>FFff31ce</color>
		</LineStyle>
	</Style>
	<Style id="branch334_part31_style">
		<LineStyle>
			<width>6.937833168788844</width>
			<color>FFff31ce</color>
		</LineStyle>
	</Style>
	<Style id="branch334_part32_style">
		<LineStyle>
			<width>6.938964322953697</width>
			<color>FFff31ce</color>
		</LineStyle>
	</Style>
	<Style id="branch334_part33_style">
		<LineStyle>
			<width>6.94009547711855</width>
			<color>FFff32cd</color>
		</LineStyle>
	</Style>
	<Style id="branch334_part34_style">
		<LineStyle>
			<width>6.941226631283405</width>
			<color>FFff32cd</color>
		</LineStyle>
	</Style>
	<Style id="branch334_part35_style">
		<LineStyle>
			<width>6.942357785448258</width>
			<color>FFff32cd</color>
		</LineStyle>
	</Style>
	<Style id="branch334_part36_style">
		<LineStyle>
			<width>6.943488939613111</width>
			<color>FFff32cd</color>
		</LineStyle>
	</Style>
	<Style id="branch334_part37_style">
		<LineStyle>
			<width>6.944620093777965</width>
			<color>FFff32cd</color>
		</LineStyle>
	</Style>
	<Style id="branch334_part38_style">
		<LineStyle>
			<width>6.945751247942819</width>
			<color>FFff32cd</color>
		</LineStyle>
	</Style>
	<Style id="branch334_part39_style">
		<LineStyle>
			<width>6.946882402107672</width>
			<color>FFff32cd</color>
		</LineStyle>
	</Style>
	<Style id="branch334_part40_style">
		<LineStyle>
			<width>6.948013556272525</width>
			<color>FFff32cd</color>
		</LineStyle>
	</Style>
	<Style id="branch334_part41_style">
		<LineStyle>
			<width>6.94914471043738</width>
			<color>FFff32cd</color>
		</LineStyle>
	</Style>
	<Style id="branch334_part42_style">
		<LineStyle>
			<width>6.950275864602233</width>
			<color>FFff32cd</color>
		</LineStyle>
	</Style>
	<Style id="branch334_part43_style">
		<LineStyle>
			<width>6.951407018767086</width>
			<color>FFff33cc</color>
		</LineStyle>
	</Style>
	<Style id="branch334_part44_style">
		<LineStyle>
			<width>6.9525381729319395</width>
			<color>FFff33cc</color>
		</LineStyle>
	</Style>
	<Style id="branch334_part45_style">
		<LineStyle>
			<width>6.953669327096793</width>
			<color>FFff33cc</color>
		</LineStyle>
	</Style>
	<Style id="branch334_part46_style">
		<LineStyle>
			<width>6.954800481261646</width>
			<color>FFff33cc</color>
		</LineStyle>
	</Style>
	<Style id="branch334_part47_style">
		<LineStyle>
			<width>6.9559316354265</width>
			<color>FFff33cc</color>
		</LineStyle>
	</Style>
	<Style id="branch334_part48_style">
		<LineStyle>
			<width>6.957062789591354</width>
			<color>FFff33cc</color>
		</LineStyle>
	</Style>
	<Style id="branch334_part49_style">
		<LineStyle>
			<width>6.958193943756207</width>
			<color>FFff33cc</color>
		</LineStyle>
	</Style>
	<Style id="branch334_part50_style">
		<LineStyle>
			<width>6.95932509792106</width>
			<color>FFff33cc</color>
		</LineStyle>
	</Style>
	<Style id="branch336_part1_style">
		<LineStyle>
			<width>4.685851740902658</width>
			<color>FFff33cc</color>
		</LineStyle>
	</Style>
	<Style id="branch336_part2_style">
		<LineStyle>
			<width>4.7215729335024434</width>
			<color>FFff34cb</color>
		</LineStyle>
	</Style>
	<Style id="branch336_part3_style">
		<LineStyle>
			<width>4.757294126102229</width>
			<color>FFff34cb</color>
		</LineStyle>
	</Style>
	<Style id="branch336_part4_style">
		<LineStyle>
			<width>4.793015318702015</width>
			<color>FFff34cb</color>
		</LineStyle>
	</Style>
	<Style id="branch336_part5_style">
		<LineStyle>
			<width>4.8287365113018</width>
			<color>FFff34cb</color>
		</LineStyle>
	</Style>
	<Style id="branch336_part6_style">
		<LineStyle>
			<width>4.864457703901585</width>
			<color>FFff34cb</color>
		</LineStyle>
	</Style>
	<Style id="branch336_part7_style">
		<LineStyle>
			<width>4.900178896501371</width>
			<color>FFff34cb</color>
		</LineStyle>
	</Style>
	<Style id="branch336_part8_style">
		<LineStyle>
			<width>4.935900089101156</width>
			<color>FFff34cb</color>
		</LineStyle>
	</Style>
	<Style id="branch336_part9_style">
		<LineStyle>
			<width>4.971621281700942</width>
			<color>FFff34cb</color>
		</LineStyle>
	</Style>
	<Style id="branch336_part10_style">
		<LineStyle>
			<width>5.007342474300727</width>
			<color>FFff35ca</color>
		</LineStyle>
	</Style>
	<Style id="branch336_part11_style">
		<LineStyle>
			<width>5.043063666900513</width>
			<color>FFff35ca</color>
		</LineStyle>
	</Style>
	<Style id="branch336_part12_style">
		<LineStyle>
			<width>5.078784859500299</width>
			<color>FFff35ca</color>
		</LineStyle>
	</Style>
	<Style id="branch336_part13_style">
		<LineStyle>
			<width>5.114506052100084</width>
			<color>FFff35ca</color>
		</LineStyle>
	</Style>
	<Style id="branch336_part14_style">
		<LineStyle>
			<width>5.150227244699869</width>
			<color>FFff35ca</color>
		</LineStyle>
	</Style>
	<Style id="branch336_part15_style">
		<LineStyle>
			<width>5.185948437299655</width>
			<color>FFff35ca</color>
		</LineStyle>
	</Style>
	<Style id="branch336_part16_style">
		<LineStyle>
			<width>5.2216696298994405</width>
			<color>FFff35ca</color>
		</LineStyle>
	</Style>
	<Style id="branch336_part17_style">
		<LineStyle>
			<width>5.257390822499226</width>
			<color>FFff35ca</color>
		</LineStyle>
	</Style>
	<Style id="branch336_part18_style">
		<LineStyle>
			<width>5.293112015099012</width>
			<color>FFff36c9</color>
		</LineStyle>
	</Style>
	<Style id="branch336_part19_style">
		<LineStyle>
			<width>5.328833207698797</width>
			<color>FFff36c9</color>
		</LineStyle>
	</Style>
	<Style id="branch336_part20_style">
		<LineStyle>
			<width>5.364554400298583</width>
			<color>FFff36c9</color>
		</LineStyle>
	</Style>
	<Style id="branch336_part21_style">
		<LineStyle>
			<width>5.4002755928983674</width>
			<color>FFff36c9</color>
		</LineStyle>
	</Style>
	<Style id="branch336_part22_style">
		<LineStyle>
			<width>5.435996785498154</width>
			<color>FFff36c9</color>
		</LineStyle>
	</Style>
	<Style id="branch336_part23_style">
		<LineStyle>
			<width>5.471717978097939</width>
			<color>FFff36c9</color>
		</LineStyle>
	</Style>
	<Style id="branch336_part24_style">
		<LineStyle>
			<width>5.507439170697725</width>
			<color>FFff36c9</color>
		</LineStyle>
	</Style>
	<Style id="branch336_part25_style">
		<LineStyle>
			<width>5.543160363297511</width>
			<color>FFff36c9</color>
		</LineStyle>
	</Style>
	<Style id="branch336_part26_style">
		<LineStyle>
			<width>5.578881555897295</width>
			<color>FFff37c8</color>
		</LineStyle>
	</Style>
	<Style id="branch336_part27_style">
		<LineStyle>
			<width>5.614602748497081</width>
			<color>FFff37c8</color>
		</LineStyle>
	</Style>
	<Style id="branch336_part28_style">
		<LineStyle>
			<width>5.650323941096866</width>
			<color>FFff37c8</color>
		</LineStyle>
	</Style>
	<Style id="branch336_part29_style">
		<LineStyle>
			<width>5.686045133696653</width>
			<color>FFff37c8</color>
		</LineStyle>
	</Style>
	<Style id="branch336_part30_style">
		<LineStyle>
			<width>5.7217663262964376</width>
			<color>FFff37c8</color>
		</LineStyle>
	</Style>
	<Style id="branch336_part31_style">
		<LineStyle>
			<width>5.757487518896223</width>
			<color>FFff37c8</color>
		</LineStyle>
	</Style>
	<Style id="branch336_part32_style">
		<LineStyle>
			<width>5.793208711496009</width>
			<color>FFff37c8</color>
		</LineStyle>
	</Style>
	<Style id="branch336_part33_style">
		<LineStyle>
			<width>5.828929904095794</width>
			<color>FFff37c8</color>
		</LineStyle>
	</Style>
	<Style id="branch336_part34_style">
		<LineStyle>
			<width>5.86465109669558</width>
			<color>FFff38c7</color>
		</LineStyle>
	</Style>
	<Style id="branch336_part35_style">
		<LineStyle>
			<width>5.900372289295365</width>
			<color>FFff38c7</color>
		</LineStyle>
	</Style>
	<Style id="branch336_part36_style">
		<LineStyle>
			<width>5.936093481895151</width>
			<color>FFff38c7</color>
		</LineStyle>
	</Style>
	<Style id="branch336_part37_style">
		<LineStyle>
			<width>5.9718146744949365</width>
			<color>FFff38c7</color>
		</LineStyle>
	</Style>
	<Style id="branch336_part38_style">
		<LineStyle>
			<width>6.007535867094722</width>
			<color>FFff38c7</color>
		</LineStyle>
	</Style>
	<Style id="branch336_part39_style">
		<LineStyle>
			<width>6.043257059694508</width>
			<color>FFff38c7</color>
		</LineStyle>
	</Style>
	<Style id="branch336_part40_style">
		<LineStyle>
			<width>6.078978252294293</width>
			<color>FFff38c7</color>
		</LineStyle>
	</Style>
	<Style id="branch336_part41_style">
		<LineStyle>
			<width>6.114699444894079</width>
			<color>FFff38c7</color>
		</LineStyle>
	</Style>
	<Style id="branch336_part42_style">
		<LineStyle>
			<width>6.150420637493864</width>
			<color>FFff39c6</color>
		</LineStyle>
	</Style>
	<Style id="branch336_part43_style">
		<LineStyle>
			<width>6.18614183009365</width>
			<color>FFff39c6</color>
		</LineStyle>
	</Style>
	<Style id="branch336_part44_style">
		<LineStyle>
			<width>6.2218630226934355</width>
			<color>FFff39c6</color>
		</LineStyle>
	</Style>
	<Style id="branch336_part45_style">
		<LineStyle>
			<width>6.257584215293221</width>
			<color>FFff39c6</color>
		</LineStyle>
	</Style>
	<Style id="branch336_part46_style">
		<LineStyle>
			<width>6.293305407893007</width>
			<color>FFff39c6</color>
		</LineStyle>
	</Style>
	<Style id="branch336_part47_style">
		<LineStyle>
			<width>6.329026600492792</width>
			<color>FFff39c6</color>
		</LineStyle>
	</Style>
	<Style id="branch336_part48_style">
		<LineStyle>
			<width>6.364747793092578</width>
			<color>FFff39c6</color>
		</LineStyle>
	</Style>
	<Style id="branch336_part49_style">
		<LineStyle>
			<width>6.400468985692363</width>
			<color>FFff39c6</color>
		</LineStyle>
	</Style>
	<Style id="branch336_part50_style">
		<LineStyle>
			<width>6.436190178292149</width>
			<color>FFff3ac5</color>
		</LineStyle>
	</Style>
	<Style id="branch337_part1_style">
		<LineStyle>
			<width>4.694803993674842</width>
			<color>FFff37c8</color>
		</LineStyle>
	</Style>
	<Style id="branch337_part2_style">
		<LineStyle>
			<width>4.739477439046814</width>
			<color>FFff37c8</color>
		</LineStyle>
	</Style>
	<Style id="branch337_part3_style">
		<LineStyle>
			<width>4.784150884418784</width>
			<color>FFff38c7</color>
		</LineStyle>
	</Style>
	<Style id="branch337_part4_style">
		<LineStyle>
			<width>4.828824329790756</width>
			<color>FFff38c7</color>
		</LineStyle>
	</Style>
	<Style id="branch337_part5_style">
		<LineStyle>
			<width>4.8734977751627255</width>
			<color>FFff38c7</color>
		</LineStyle>
	</Style>
	<Style id="branch337_part6_style">
		<LineStyle>
			<width>4.918171220534696</width>
			<color>FFff38c7</color>
		</LineStyle>
	</Style>
	<Style id="branch337_part7_style">
		<LineStyle>
			<width>4.962844665906667</width>
			<color>FFff38c7</color>
		</LineStyle>
	</Style>
	<Style id="branch337_part8_style">
		<LineStyle>
			<width>5.007518111278637</width>
			<color>FFff38c7</color>
		</LineStyle>
	</Style>
	<Style id="branch337_part9_style">
		<LineStyle>
			<width>5.052191556650609</width>
			<color>FFff38c7</color>
		</LineStyle>
	</Style>
	<Style id="branch337_part10_style">
		<LineStyle>
			<width>5.096865002022579</width>
			<color>FFff38c7</color>
		</LineStyle>
	</Style>
	<Style id="branch337_part11_style">
		<LineStyle>
			<width>5.1415384473945505</width>
			<color>FFff38c7</color>
		</LineStyle>
	</Style>
	<Style id="branch337_part12_style">
		<LineStyle>
			<width>5.18621189276652</width>
			<color>FFff38c7</color>
		</LineStyle>
	</Style>
	<Style id="branch337_part13_style">
		<LineStyle>
			<width>5.230885338138492</width>
			<color>FFff38c7</color>
		</LineStyle>
	</Style>
	<Style id="branch337_part14_style">
		<LineStyle>
			<width>5.275558783510462</width>
			<color>FFff38c7</color>
		</LineStyle>
	</Style>
	<Style id="branch337_part15_style">
		<LineStyle>
			<width>5.320232228882433</width>
			<color>FFff38c7</color>
		</LineStyle>
	</Style>
	<Style id="branch337_part16_style">
		<LineStyle>
			<width>5.364905674254404</width>
			<color>FFff38c7</color>
		</LineStyle>
	</Style>
	<Style id="branch337_part17_style">
		<LineStyle>
			<width>5.4095791196263745</width>
			<color>FFff38c7</color>
		</LineStyle>
	</Style>
	<Style id="branch337_part18_style">
		<LineStyle>
			<width>5.454252564998345</width>
			<color>FFff38c7</color>
		</LineStyle>
	</Style>
	<Style id="branch337_part19_style">
		<LineStyle>
			<width>5.498926010370315</width>
			<color>FFff38c7</color>
		</LineStyle>
	</Style>
	<Style id="branch337_part20_style">
		<LineStyle>
			<width>5.543599455742287</width>
			<color>FFff38c7</color>
		</LineStyle>
	</Style>
	<Style id="branch337_part21_style">
		<LineStyle>
			<width>5.588272901114257</width>
			<color>FFff38c7</color>
		</LineStyle>
	</Style>
	<Style id="branch337_part22_style">
		<LineStyle>
			<width>5.632946346486228</width>
			<color>FFff38c7</color>
		</LineStyle>
	</Style>
	<Style id="branch337_part23_style">
		<LineStyle>
			<width>5.6776197918581985</width>
			<color>FFff38c7</color>
		</LineStyle>
	</Style>
	<Style id="branch337_part24_style">
		<LineStyle>
			<width>5.72229323723017</width>
			<color>FFff38c7</color>
		</LineStyle>
	</Style>
	<Style id="branch337_part25_style">
		<LineStyle>
			<width>5.76696668260214</width>
			<color>FFff38c7</color>
		</LineStyle>
	</Style>
	<Style id="branch337_part26_style">
		<LineStyle>
			<width>5.811640127974111</width>
			<color>FFff38c7</color>
		</LineStyle>
	</Style>
	<Style id="branch337_part27_style">
		<LineStyle>
			<width>5.856313573346082</width>
			<color>FFff39c6</color>
		</LineStyle>
	</Style>
	<Style id="branch337_part28_style">
		<LineStyle>
			<width>5.900987018718052</width>
			<color>FFff39c6</color>
		</LineStyle>
	</Style>
	<Style id="branch337_part29_style">
		<LineStyle>
			<width>5.945660464090023</width>
			<color>FFff39c6</color>
		</LineStyle>
	</Style>
	<Style id="branch337_part30_style">
		<LineStyle>
			<width>5.990333909461993</width>
			<color>FFff39c6</color>
		</LineStyle>
	</Style>
	<Style id="branch337_part31_style">
		<LineStyle>
			<width>6.035007354833965</width>
			<color>FFff39c6</color>
		</LineStyle>
	</Style>
	<Style id="branch337_part32_style">
		<LineStyle>
			<width>6.079680800205935</width>
			<color>FFff39c6</color>
		</LineStyle>
	</Style>
	<Style id="branch337_part33_style">
		<LineStyle>
			<width>6.124354245577906</width>
			<color>FFff39c6</color>
		</LineStyle>
	</Style>
	<Style id="branch337_part34_style">
		<LineStyle>
			<width>6.169027690949877</width>
			<color>FFff39c6</color>
		</LineStyle>
	</Style>
	<Style id="branch337_part35_style">
		<LineStyle>
			<width>6.213701136321848</width>
			<color>FFff39c6</color>
		</LineStyle>
	</Style>
	<Style id="branch337_part36_style">
		<LineStyle>
			<width>6.258374581693818</width>
			<color>FFff39c6</color>
		</LineStyle>
	</Style>
	<Style id="branch337_part37_style">
		<LineStyle>
			<width>6.303048027065789</width>
			<color>FFff39c6</color>
		</LineStyle>
	</Style>
	<Style id="branch337_part38_style">
		<LineStyle>
			<width>6.34772147243776</width>
			<color>FFff39c6</color>
		</LineStyle>
	</Style>
	<Style id="branch337_part39_style">
		<LineStyle>
			<width>6.392394917809731</width>
			<color>FFff39c6</color>
		</LineStyle>
	</Style>
	<Style id="branch337_part40_style">
		<LineStyle>
			<width>6.437068363181701</width>
			<color>FFff39c6</color>
		</LineStyle>
	</Style>
	<Style id="branch337_part41_style">
		<LineStyle>
			<width>6.4817418085536715</width>
			<color>FFff39c6</color>
		</LineStyle>
	</Style>
	<Style id="branch337_part42_style">
		<LineStyle>
			<width>6.526415253925643</width>
			<color>FFff39c6</color>
		</LineStyle>
	</Style>
	<Style id="branch337_part43_style">
		<LineStyle>
			<width>6.571088699297613</width>
			<color>FFff39c6</color>
		</LineStyle>
	</Style>
	<Style id="branch337_part44_style">
		<LineStyle>
			<width>6.615762144669584</width>
			<color>FFff39c6</color>
		</LineStyle>
	</Style>
	<Style id="branch337_part45_style">
		<LineStyle>
			<width>6.660435590041555</width>
			<color>FFff39c6</color>
		</LineStyle>
	</Style>
	<Style id="branch337_part46_style">
		<LineStyle>
			<width>6.705109035413526</width>
			<color>FFff39c6</color>
		</LineStyle>
	</Style>
	<Style id="branch337_part47_style">
		<LineStyle>
			<width>6.7497824807854965</width>
			<color>FFff39c6</color>
		</LineStyle>
	</Style>
	<Style id="branch337_part48_style">
		<LineStyle>
			<width>6.794455926157467</width>
			<color>FFff39c6</color>
		</LineStyle>
	</Style>
	<Style id="branch337_part49_style">
		<LineStyle>
			<width>6.839129371529438</width>
			<color>FFff39c6</color>
		</LineStyle>
	</Style>
	<Style id="branch337_part50_style">
		<LineStyle>
			<width>6.883802816901409</width>
			<color>FFff3ac5</color>
		</LineStyle>
	</Style>
	<Style id="branch338_part1_style">
		<LineStyle>
			<width>5.7793499163552795</width>
			<color>FFff3ac5</color>
		</LineStyle>
	</Style>
	<Style id="branch338_part2_style">
		<LineStyle>
			<width>5.75630462312972</width>
			<color>FFff3ac5</color>
		</LineStyle>
	</Style>
	<Style id="branch338_part3_style">
		<LineStyle>
			<width>5.73325932990416</width>
			<color>FFff3ac5</color>
		</LineStyle>
	</Style>
	<Style id="branch338_part4_style">
		<LineStyle>
			<width>5.710214036678601</width>
			<color>FFff3ac5</color>
		</LineStyle>
	</Style>
	<Style id="branch338_part5_style">
		<LineStyle>
			<width>5.687168743453041</width>
			<color>FFff3ac5</color>
		</LineStyle>
	</Style>
	<Style id="branch338_part6_style">
		<LineStyle>
			<width>5.664123450227482</width>
			<color>FFff3ac5</color>
		</LineStyle>
	</Style>
	<Style id="branch338_part7_style">
		<LineStyle>
			<width>5.641078157001923</width>
			<color>FFff3ac5</color>
		</LineStyle>
	</Style>
	<Style id="branch338_part8_style">
		<LineStyle>
			<width>5.618032863776364</width>
			<color>FFff3ac5</color>
		</LineStyle>
	</Style>
	<Style id="branch338_part9_style">
		<LineStyle>
			<width>5.5949875705508045</width>
			<color>FFff3ac5</color>
		</LineStyle>
	</Style>
	<Style id="branch338_part10_style">
		<LineStyle>
			<width>5.571942277325245</width>
			<color>FFff3ac5</color>
		</LineStyle>
	</Style>
	<Style id="branch338_part11_style">
		<LineStyle>
			<width>5.548896984099686</width>
			<color>FFff3ac5</color>
		</LineStyle>
	</Style>
	<Style id="branch338_part12_style">
		<LineStyle>
			<width>5.525851690874127</width>
			<color>FFff3ac5</color>
		</LineStyle>
	</Style>
	<Style id="branch338_part13_style">
		<LineStyle>
			<width>5.502806397648567</width>
			<color>FFff3bc4</color>
		</LineStyle>
	</Style>
	<Style id="branch338_part14_style">
		<LineStyle>
			<width>5.479761104423007</width>
			<color>FFff3bc4</color>
		</LineStyle>
	</Style>
	<Style id="branch338_part15_style">
		<LineStyle>
			<width>5.456715811197448</width>
			<color>FFff3bc4</color>
		</LineStyle>
	</Style>
	<Style id="branch338_part16_style">
		<LineStyle>
			<width>5.433670517971889</width>
			<color>FFff3bc4</color>
		</LineStyle>
	</Style>
	<Style id="branch338_part17_style">
		<LineStyle>
			<width>5.41062522474633</width>
			<color>FFff3bc4</color>
		</LineStyle>
	</Style>
	<Style id="branch338_part18_style">
		<LineStyle>
			<width>5.38757993152077</width>
			<color>FFff3bc4</color>
		</LineStyle>
	</Style>
	<Style id="branch338_part19_style">
		<LineStyle>
			<width>5.364534638295211</width>
			<color>FFff3bc4</color>
		</LineStyle>
	</Style>
	<Style id="branch338_part20_style">
		<LineStyle>
			<width>5.341489345069652</width>
			<color>FFff3bc4</color>
		</LineStyle>
	</Style>
	<Style id="branch338_part21_style">
		<LineStyle>
			<width>5.318444051844093</width>
			<color>FFff3bc4</color>
		</LineStyle>
	</Style>
	<Style id="branch338_part22_style">
		<LineStyle>
			<width>5.295398758618533</width>
			<color>FFff3bc4</color>
		</LineStyle>
	</Style>
	<Style id="branch338_part23_style">
		<LineStyle>
			<width>5.272353465392974</width>
			<color>FFff3bc4</color>
		</LineStyle>
	</Style>
	<Style id="branch338_part24_style">
		<LineStyle>
			<width>5.249308172167415</width>
			<color>FFff3bc4</color>
		</LineStyle>
	</Style>
	<Style id="branch338_part25_style">
		<LineStyle>
			<width>5.226262878941855</width>
			<color>FFff3cc3</color>
		</LineStyle>
	</Style>
	<Style id="branch338_part26_style">
		<LineStyle>
			<width>5.2032175857162954</width>
			<color>FFff3cc3</color>
		</LineStyle>
	</Style>
	<Style id="branch338_part27_style">
		<LineStyle>
			<width>5.180172292490736</width>
			<color>FFff3cc3</color>
		</LineStyle>
	</Style>
	<Style id="branch338_part28_style">
		<LineStyle>
			<width>5.157126999265177</width>
			<color>FFff3cc3</color>
		</LineStyle>
	</Style>
	<Style id="branch338_part29_style">
		<LineStyle>
			<width>5.134081706039618</width>
			<color>FFff3cc3</color>
		</LineStyle>
	</Style>
	<Style id="branch338_part30_style">
		<LineStyle>
			<width>5.111036412814059</width>
			<color>FFff3cc3</color>
		</LineStyle>
	</Style>
	<Style id="branch338_part31_style">
		<LineStyle>
			<width>5.087991119588499</width>
			<color>FFff3cc3</color>
		</LineStyle>
	</Style>
	<Style id="branch338_part32_style">
		<LineStyle>
			<width>5.06494582636294</width>
			<color>FFff3cc3</color>
		</LineStyle>
	</Style>
	<Style id="branch338_part33_style">
		<LineStyle>
			<width>5.0419005331373805</width>
			<color>FFff3cc3</color>
		</LineStyle>
	</Style>
	<Style id="branch338_part34_style">
		<LineStyle>
			<width>5.018855239911821</width>
			<color>FFff3cc3</color>
		</LineStyle>
	</Style>
	<Style id="branch338_part35_style">
		<LineStyle>
			<width>4.995809946686262</width>
			<color>FFff3cc3</color>
		</LineStyle>
	</Style>
	<Style id="branch338_part36_style">
		<LineStyle>
			<width>4.972764653460702</width>
			<color>FFff3cc3</color>
		</LineStyle>
	</Style>
	<Style id="branch338_part37_style">
		<LineStyle>
			<width>4.949719360235143</width>
			<color>FFff3cc3</color>
		</LineStyle>
	</Style>
	<Style id="branch338_part38_style">
		<LineStyle>
			<width>4.926674067009584</width>
			<color>FFff3dc2</color>
		</LineStyle>
	</Style>
	<Style id="branch338_part39_style">
		<LineStyle>
			<width>4.903628773784025</width>
			<color>FFff3dc2</color>
		</LineStyle>
	</Style>
	<Style id="branch338_part40_style">
		<LineStyle>
			<width>4.880583480558466</width>
			<color>FFff3dc2</color>
		</LineStyle>
	</Style>
	<Style id="branch338_part41_style">
		<LineStyle>
			<width>4.857538187332906</width>
			<color>FFff3dc2</color>
		</LineStyle>
	</Style>
	<Style id="branch338_part42_style">
		<LineStyle>
			<width>4.834492894107346</width>
			<color>FFff3dc2</color>
		</LineStyle>
	</Style>
	<Style id="branch338_part43_style">
		<LineStyle>
			<width>4.811447600881787</width>
			<color>FFff3dc2</color>
		</LineStyle>
	</Style>
	<Style id="branch338_part44_style">
		<LineStyle>
			<width>4.788402307656228</width>
			<color>FFff3dc2</color>
		</LineStyle>
	</Style>
	<Style id="branch338_part45_style">
		<LineStyle>
			<width>4.765357014430669</width>
			<color>FFff3dc2</color>
		</LineStyle>
	</Style>
	<Style id="branch338_part46_style">
		<LineStyle>
			<width>4.74231172120511</width>
			<color>FFff3dc2</color>
		</LineStyle>
	</Style>
	<Style id="branch338_part47_style">
		<LineStyle>
			<width>4.71926642797955</width>
			<color>FFff3dc2</color>
		</LineStyle>
	</Style>
	<Style id="branch338_part48_style">
		<LineStyle>
			<width>4.696221134753991</width>
			<color>FFff3dc2</color>
		</LineStyle>
	</Style>
	<Style id="branch338_part49_style">
		<LineStyle>
			<width>4.6731758415284315</width>
			<color>FFff3dc2</color>
		</LineStyle>
	</Style>
	<Style id="branch338_part50_style">
		<LineStyle>
			<width>4.650130548302872</width>
			<color>FFff3dc2</color>
		</LineStyle>
	</Style>
	<Style id="branch339_part1_style">
		<LineStyle>
			<width>6.996116336935379</width>
			<color>FFff1de2</color>
		</LineStyle>
	</Style>
	<Style id="branch339_part2_style">
		<LineStyle>
			<width>6.996184201794889</width>
			<color>FFff1de2</color>
		</LineStyle>
	</Style>
	<Style id="branch339_part3_style">
		<LineStyle>
			<width>6.996252066654399</width>
			<color>FFff1de2</color>
		</LineStyle>
	</Style>
	<Style id="branch339_part4_style">
		<LineStyle>
			<width>6.996319931513908</width>
			<color>FFff1de2</color>
		</LineStyle>
	</Style>
	<Style id="branch339_part5_style">
		<LineStyle>
			<width>6.996387796373418</width>
			<color>FFff1de2</color>
		</LineStyle>
	</Style>
	<Style id="branch339_part6_style">
		<LineStyle>
			<width>6.996455661232928</width>
			<color>FFff1ee1</color>
		</LineStyle>
	</Style>
	<Style id="branch339_part7_style">
		<LineStyle>
			<width>6.996523526092438</width>
			<color>FFff1ee1</color>
		</LineStyle>
	</Style>
	<Style id="branch339_part8_style">
		<LineStyle>
			<width>6.996591390951948</width>
			<color>FFff1ee1</color>
		</LineStyle>
	</Style>
	<Style id="branch339_part9_style">
		<LineStyle>
			<width>6.996659255811458</width>
			<color>FFff1ee1</color>
		</LineStyle>
	</Style>
	<Style id="branch339_part10_style">
		<LineStyle>
			<width>6.996727120670968</width>
			<color>FFff1ee1</color>
		</LineStyle>
	</Style>
	<Style id="branch339_part11_style">
		<LineStyle>
			<width>6.996794985530478</width>
			<color>FFff1ee1</color>
		</LineStyle>
	</Style>
	<Style id="branch339_part12_style">
		<LineStyle>
			<width>6.996862850389988</width>
			<color>FFff1ee1</color>
		</LineStyle>
	</Style>
	<Style id="branch339_part13_style">
		<LineStyle>
			<width>6.996930715249498</width>
			<color>FFff1fe0</color>
		</LineStyle>
	</Style>
	<Style id="branch339_part14_style">
		<LineStyle>
			<width>6.9969985801090075</width>
			<color>FFff1fe0</color>
		</LineStyle>
	</Style>
	<Style id="branch339_part15_style">
		<LineStyle>
			<width>6.997066444968517</width>
			<color>FFff1fe0</color>
		</LineStyle>
	</Style>
	<Style id="branch339_part16_style">
		<LineStyle>
			<width>6.997134309828027</width>
			<color>FFff1fe0</color>
		</LineStyle>
	</Style>
	<Style id="branch339_part17_style">
		<LineStyle>
			<width>6.997202174687537</width>
			<color>FFff1fe0</color>
		</LineStyle>
	</Style>
	<Style id="branch339_part18_style">
		<LineStyle>
			<width>6.997270039547047</width>
			<color>FFff1fe0</color>
		</LineStyle>
	</Style>
	<Style id="branch339_part19_style">
		<LineStyle>
			<width>6.997337904406557</width>
			<color>FFff1fe0</color>
		</LineStyle>
	</Style>
	<Style id="branch339_part20_style">
		<LineStyle>
			<width>6.9974057692660665</width>
			<color>FFff20df</color>
		</LineStyle>
	</Style>
	<Style id="branch339_part21_style">
		<LineStyle>
			<width>6.997473634125576</width>
			<color>FFff20df</color>
		</LineStyle>
	</Style>
	<Style id="branch339_part22_style">
		<LineStyle>
			<width>6.997541498985086</width>
			<color>FFff20df</color>
		</LineStyle>
	</Style>
	<Style id="branch339_part23_style">
		<LineStyle>
			<width>6.997609363844596</width>
			<color>FFff20df</color>
		</LineStyle>
	</Style>
	<Style id="branch339_part24_style">
		<LineStyle>
			<width>6.997677228704106</width>
			<color>FFff20df</color>
		</LineStyle>
	</Style>
	<Style id="branch339_part25_style">
		<LineStyle>
			<width>6.997745093563616</width>
			<color>FFff20df</color>
		</LineStyle>
	</Style>
	<Style id="branch339_part26_style">
		<LineStyle>
			<width>6.9978129584231255</width>
			<color>FFff20df</color>
		</LineStyle>
	</Style>
	<Style id="branch339_part27_style">
		<LineStyle>
			<width>6.997880823282635</width>
			<color>FFff21de</color>
		</LineStyle>
	</Style>
	<Style id="branch339_part28_style">
		<LineStyle>
			<width>6.997948688142145</width>
			<color>FFff21de</color>
		</LineStyle>
	</Style>
	<Style id="branch339_part29_style">
		<LineStyle>
			<width>6.998016553001655</width>
			<color>FFff21de</color>
		</LineStyle>
	</Style>
	<Style id="branch339_part30_style">
		<LineStyle>
			<width>6.998084417861165</width>
			<color>FFff21de</color>
		</LineStyle>
	</Style>
	<Style id="branch339_part31_style">
		<LineStyle>
			<width>6.998152282720675</width>
			<color>FFff21de</color>
		</LineStyle>
	</Style>
	<Style id="branch339_part32_style">
		<LineStyle>
			<width>6.998220147580184</width>
			<color>FFff21de</color>
		</LineStyle>
	</Style>
	<Style id="branch339_part33_style">
		<LineStyle>
			<width>6.998288012439694</width>
			<color>FFff21de</color>
		</LineStyle>
	</Style>
	<Style id="branch339_part34_style">
		<LineStyle>
			<width>6.998355877299204</width>
			<color>FFff22dd</color>
		</LineStyle>
	</Style>
	<Style id="branch339_part35_style">
		<LineStyle>
			<width>6.998423742158714</width>
			<color>FFff22dd</color>
		</LineStyle>
	</Style>
	<Style id="branch339_part36_style">
		<LineStyle>
			<width>6.998491607018224</width>
			<color>FFff22dd</color>
		</LineStyle>
	</Style>
	<Style id="branch339_part37_style">
		<LineStyle>
			<width>6.9985594718777335</width>
			<color>FFff22dd</color>
		</LineStyle>
	</Style>
	<Style id="branch339_part38_style">
		<LineStyle>
			<width>6.998627336737243</width>
			<color>FFff22dd</color>
		</LineStyle>
	</Style>
	<Style id="branch339_part39_style">
		<LineStyle>
			<width>6.998695201596753</width>
			<color>FFff22dd</color>
		</LineStyle>
	</Style>
	<Style id="branch339_part40_style">
		<LineStyle>
			<width>6.998763066456263</width>
			<color>FFff22dd</color>
		</LineStyle>
	</Style>
	<Style id="branch339_part41_style">
		<LineStyle>
			<width>6.998830931315773</width>
			<color>FFff23dc</color>
		</LineStyle>
	</Style>
	<Style id="branch339_part42_style">
		<LineStyle>
			<width>6.9988987961752835</width>
			<color>FFff23dc</color>
		</LineStyle>
	</Style>
	<Style id="branch339_part43_style">
		<LineStyle>
			<width>6.998966661034793</width>
			<color>FFff23dc</color>
		</LineStyle>
	</Style>
	<Style id="branch339_part44_style">
		<LineStyle>
			<width>6.999034525894303</width>
			<color>FFff23dc</color>
		</LineStyle>
	</Style>
	<Style id="branch339_part45_style">
		<LineStyle>
			<width>6.999102390753813</width>
			<color>FFff23dc</color>
		</LineStyle>
	</Style>
	<Style id="branch339_part46_style">
		<LineStyle>
			<width>6.999170255613323</width>
			<color>FFff23dc</color>
		</LineStyle>
	</Style>
	<Style id="branch339_part47_style">
		<LineStyle>
			<width>6.999238120472833</width>
			<color>FFff23dc</color>
		</LineStyle>
	</Style>
	<Style id="branch339_part48_style">
		<LineStyle>
			<width>6.9993059853323425</width>
			<color>FFff24db</color>
		</LineStyle>
	</Style>
	<Style id="branch339_part49_style">
		<LineStyle>
			<width>6.999373850191852</width>
			<color>FFff24db</color>
		</LineStyle>
	</Style>
	<Style id="branch339_part50_style">
		<LineStyle>
			<width>6.999441715051362</width>
			<color>FFff24db</color>
		</LineStyle>
	</Style>
	<Style id="branch340_part1_style">
		<LineStyle>
			<width>6.999920969441518</width>
			<color>FFff24db</color>
		</LineStyle>
	</Style>
	<Style id="branch340_part2_style">
		<LineStyle>
			<width>6.999841938883034</width>
			<color>FFff24db</color>
		</LineStyle>
	</Style>
	<Style id="branch340_part3_style">
		<LineStyle>
			<width>6.999762908324552</width>
			<color>FFff24db</color>
		</LineStyle>
	</Style>
	<Style id="branch340_part4_style">
		<LineStyle>
			<width>6.99968387776607</width>
			<color>FFff24db</color>
		</LineStyle>
	</Style>
	<Style id="branch340_part5_style">
		<LineStyle>
			<width>6.999604847207587</width>
			<color>FFff25da</color>
		</LineStyle>
	</Style>
	<Style id="branch340_part6_style">
		<LineStyle>
			<width>6.999525816649104</width>
			<color>FFff25da</color>
		</LineStyle>
	</Style>
	<Style id="branch340_part7_style">
		<LineStyle>
			<width>6.999446786090622</width>
			<color>FFff25da</color>
		</LineStyle>
	</Style>
	<Style id="branch340_part8_style">
		<LineStyle>
			<width>6.999367755532139</width>
			<color>FFff25da</color>
		</LineStyle>
	</Style>
	<Style id="branch340_part9_style">
		<LineStyle>
			<width>6.999288724973656</width>
			<color>FFff25da</color>
		</LineStyle>
	</Style>
	<Style id="branch340_part10_style">
		<LineStyle>
			<width>6.999209694415174</width>
			<color>FFff25da</color>
		</LineStyle>
	</Style>
	<Style id="branch340_part11_style">
		<LineStyle>
			<width>6.9991306638566915</width>
			<color>FFff25da</color>
		</LineStyle>
	</Style>
	<Style id="branch340_part12_style">
		<LineStyle>
			<width>6.999051633298209</width>
			<color>FFff25da</color>
		</LineStyle>
	</Style>
	<Style id="branch340_part13_style">
		<LineStyle>
			<width>6.998972602739726</width>
			<color>FFff26d9</color>
		</LineStyle>
	</Style>
	<Style id="branch340_part14_style">
		<LineStyle>
			<width>6.9988935721812435</width>
			<color>FFff26d9</color>
		</LineStyle>
	</Style>
	<Style id="branch340_part15_style">
		<LineStyle>
			<width>6.998814541622761</width>
			<color>FFff26d9</color>
		</LineStyle>
	</Style>
	<Style id="branch340_part16_style">
		<LineStyle>
			<width>6.998735511064279</width>
			<color>FFff26d9</color>
		</LineStyle>
	</Style>
	<Style id="branch340_part17_style">
		<LineStyle>
			<width>6.998656480505796</width>
			<color>FFff26d9</color>
		</LineStyle>
	</Style>
	<Style id="branch340_part18_style">
		<LineStyle>
			<width>6.998577449947313</width>
			<color>FFff26d9</color>
		</LineStyle>
	</Style>
	<Style id="branch340_part19_style">
		<LineStyle>
			<width>6.998498419388831</width>
			<color>FFff26d9</color>
		</LineStyle>
	</Style>
	<Style id="branch340_part20_style">
		<LineStyle>
			<width>6.998419388830348</width>
			<color>FFff26d9</color>
		</LineStyle>
	</Style>
	<Style id="branch340_part21_style">
		<LineStyle>
			<width>6.998340358271865</width>
			<color>FFff26d9</color>
		</LineStyle>
	</Style>
	<Style id="branch340_part22_style">
		<LineStyle>
			<width>6.998261327713383</width>
			<color>FFff27d8</color>
		</LineStyle>
	</Style>
	<Style id="branch340_part23_style">
		<LineStyle>
			<width>6.9981822971549</width>
			<color>FFff27d8</color>
		</LineStyle>
	</Style>
	<Style id="branch340_part24_style">
		<LineStyle>
			<width>6.998103266596417</width>
			<color>FFff27d8</color>
		</LineStyle>
	</Style>
	<Style id="branch340_part25_style">
		<LineStyle>
			<width>6.998024236037935</width>
			<color>FFff27d8</color>
		</LineStyle>
	</Style>
	<Style id="branch340_part26_style">
		<LineStyle>
			<width>6.997945205479452</width>
			<color>FFff27d8</color>
		</LineStyle>
	</Style>
	<Style id="branch340_part27_style">
		<LineStyle>
			<width>6.997866174920969</width>
			<color>FFff27d8</color>
		</LineStyle>
	</Style>
	<Style id="branch340_part28_style">
		<LineStyle>
			<width>6.997787144362487</width>
			<color>FFff27d8</color>
		</LineStyle>
	</Style>
	<Style id="branch340_part29_style">
		<LineStyle>
			<width>6.997708113804004</width>
			<color>FFff27d8</color>
		</LineStyle>
	</Style>
	<Style id="branch340_part30_style">
		<LineStyle>
			<width>6.9976290832455215</width>
			<color>FFff28d7</color>
		</LineStyle>
	</Style>
	<Style id="branch340_part31_style">
		<LineStyle>
			<width>6.997550052687039</width>
			<color>FFff28d7</color>
		</LineStyle>
	</Style>
	<Style id="branch340_part32_style">
		<LineStyle>
			<width>6.997471022128556</width>
			<color>FFff28d7</color>
		</LineStyle>
	</Style>
	<Style id="branch340_part33_style">
		<LineStyle>
			<width>6.9973919915700735</width>
			<color>FFff28d7</color>
		</LineStyle>
	</Style>
	<Style id="branch340_part34_style">
		<LineStyle>
			<width>6.997312961011591</width>
			<color>FFff28d7</color>
		</LineStyle>
	</Style>
	<Style id="branch340_part35_style">
		<LineStyle>
			<width>6.997233930453108</width>
			<color>FFff28d7</color>
		</LineStyle>
	</Style>
	<Style id="branch340_part36_style">
		<LineStyle>
			<width>6.997154899894626</width>
			<color>FFff28d7</color>
		</LineStyle>
	</Style>
	<Style id="branch340_part37_style">
		<LineStyle>
			<width>6.997075869336143</width>
			<color>FFff28d7</color>
		</LineStyle>
	</Style>
	<Style id="branch340_part38_style">
		<LineStyle>
			<width>6.99699683877766</width>
			<color>FFff29d6</color>
		</LineStyle>
	</Style>
	<Style id="branch340_part39_style">
		<LineStyle>
			<width>6.996917808219178</width>
			<color>FFff29d6</color>
		</LineStyle>
	</Style>
	<Style id="branch340_part40_style">
		<LineStyle>
			<width>6.996838777660695</width>
			<color>FFff29d6</color>
		</LineStyle>
	</Style>
	<Style id="branch340_part41_style">
		<LineStyle>
			<width>6.996759747102213</width>
			<color>FFff29d6</color>
		</LineStyle>
	</Style>
	<Style id="branch340_part42_style">
		<LineStyle>
			<width>6.99668071654373</width>
			<color>FFff29d6</color>
		</LineStyle>
	</Style>
	<Style id="branch340_part43_style">
		<LineStyle>
			<width>6.996601685985247</width>
			<color>FFff29d6</color>
		</LineStyle>
	</Style>
	<Style id="branch340_part44_style">
		<LineStyle>
			<width>6.996522655426765</width>
			<color>FFff29d6</color>
		</LineStyle>
	</Style>
	<Style id="branch340_part45_style">
		<LineStyle>
			<width>6.996443624868282</width>
			<color>FFff29d6</color>
		</LineStyle>
	</Style>
	<Style id="branch340_part46_style">
		<LineStyle>
			<width>6.996364594309799</width>
			<color>FFff2ad5</color>
		</LineStyle>
	</Style>
	<Style id="branch340_part47_style">
		<LineStyle>
			<width>6.996285563751317</width>
			<color>FFff2ad5</color>
		</LineStyle>
	</Style>
	<Style id="branch340_part48_style">
		<LineStyle>
			<width>6.996206533192835</width>
			<color>FFff2ad5</color>
		</LineStyle>
	</Style>
	<Style id="branch340_part49_style">
		<LineStyle>
			<width>6.9961275026343515</width>
			<color>FFff2ad5</color>
		</LineStyle>
	</Style>
	<Style id="branch340_part50_style">
		<LineStyle>
			<width>6.996048472075869</width>
			<color>FFff2ad5</color>
		</LineStyle>
	</Style>
	<Style id="branch344_part1_style">
		<LineStyle>
			<width>6.72988416988417</width>
			<color>FFff21de</color>
		</LineStyle>
	</Style>
	<Style id="branch344_part2_style">
		<LineStyle>
			<width>6.73003861003861</width>
			<color>FFff21de</color>
		</LineStyle>
	</Style>
	<Style id="branch344_part3_style">
		<LineStyle>
			<width>6.73019305019305</width>
			<color>FFff21de</color>
		</LineStyle>
	</Style>
	<Style id="branch344_part4_style">
		<LineStyle>
			<width>6.73034749034749</width>
			<color>FFff22dd</color>
		</LineStyle>
	</Style>
	<Style id="branch344_part5_style">
		<LineStyle>
			<width>6.73050193050193</width>
			<color>FFff22dd</color>
		</LineStyle>
	</Style>
	<Style id="branch344_part6_style">
		<LineStyle>
			<width>6.73065637065637</width>
			<color>FFff22dd</color>
		</LineStyle>
	</Style>
	<Style id="branch344_part7_style">
		<LineStyle>
			<width>6.730810810810811</width>
			<color>FFff22dd</color>
		</LineStyle>
	</Style>
	<Style id="branch344_part8_style">
		<LineStyle>
			<width>6.730965250965252</width>
			<color>FFff22dd</color>
		</LineStyle>
	</Style>
	<Style id="branch344_part9_style">
		<LineStyle>
			<width>6.731119691119691</width>
			<color>FFff22dd</color>
		</LineStyle>
	</Style>
	<Style id="branch344_part10_style">
		<LineStyle>
			<width>6.731274131274131</width>
			<color>FFff22dd</color>
		</LineStyle>
	</Style>
	<Style id="branch344_part11_style">
		<LineStyle>
			<width>6.731428571428571</width>
			<color>FFff22dd</color>
		</LineStyle>
	</Style>
	<Style id="branch344_part12_style">
		<LineStyle>
			<width>6.7315830115830115</width>
			<color>FFff22dd</color>
		</LineStyle>
	</Style>
	<Style id="branch344_part13_style">
		<LineStyle>
			<width>6.731737451737452</width>
			<color>FFff22dd</color>
		</LineStyle>
	</Style>
	<Style id="branch344_part14_style">
		<LineStyle>
			<width>6.731891891891892</width>
			<color>FFff22dd</color>
		</LineStyle>
	</Style>
	<Style id="branch344_part15_style">
		<LineStyle>
			<width>6.732046332046332</width>
			<color>FFff22dd</color>
		</LineStyle>
	</Style>
	<Style id="branch344_part16_style">
		<LineStyle>
			<width>6.7322007722007715</width>
			<color>FFff22dd</color>
		</LineStyle>
	</Style>
	<Style id="branch344_part17_style">
		<LineStyle>
			<width>6.732355212355212</width>
			<color>FFff23dc</color>
		</LineStyle>
	</Style>
	<Style id="branch344_part18_style">
		<LineStyle>
			<width>6.732509652509652</width>
			<color>FFff23dc</color>
		</LineStyle>
	</Style>
	<Style id="branch344_part19_style">
		<LineStyle>
			<width>6.732664092664093</width>
			<color>FFff23dc</color>
		</LineStyle>
	</Style>
	<Style id="branch344_part20_style">
		<LineStyle>
			<width>6.732818532818533</width>
			<color>FFff23dc</color>
		</LineStyle>
	</Style>
	<Style id="branch344_part21_style">
		<LineStyle>
			<width>6.7329729729729735</width>
			<color>FFff23dc</color>
		</LineStyle>
	</Style>
	<Style id="branch344_part22_style">
		<LineStyle>
			<width>6.733127413127413</width>
			<color>FFff23dc</color>
		</LineStyle>
	</Style>
	<Style id="branch344_part23_style">
		<LineStyle>
			<width>6.733281853281853</width>
			<color>FFff23dc</color>
		</LineStyle>
	</Style>
	<Style id="branch344_part24_style">
		<LineStyle>
			<width>6.733436293436293</width>
			<color>FFff23dc</color>
		</LineStyle>
	</Style>
	<Style id="branch344_part25_style">
		<LineStyle>
			<width>6.7335907335907335</width>
			<color>FFff23dc</color>
		</LineStyle>
	</Style>
	<Style id="branch344_part26_style">
		<LineStyle>
			<width>6.733745173745174</width>
			<color>FFff23dc</color>
		</LineStyle>
	</Style>
	<Style id="branch344_part27_style">
		<LineStyle>
			<width>6.733899613899614</width>
			<color>FFff23dc</color>
		</LineStyle>
	</Style>
	<Style id="branch344_part28_style">
		<LineStyle>
			<width>6.734054054054054</width>
			<color>FFff23dc</color>
		</LineStyle>
	</Style>
	<Style id="branch344_part29_style">
		<LineStyle>
			<width>6.734208494208493</width>
			<color>FFff24db</color>
		</LineStyle>
	</Style>
	<Style id="branch344_part30_style">
		<LineStyle>
			<width>6.734362934362934</width>
			<color>FFff24db</color>
		</LineStyle>
	</Style>
	<Style id="branch344_part31_style">
		<LineStyle>
			<width>6.734517374517374</width>
			<color>FFff24db</color>
		</LineStyle>
	</Style>
	<Style id="branch344_part32_style">
		<LineStyle>
			<width>6.734671814671815</width>
			<color>FFff24db</color>
		</LineStyle>
	</Style>
	<Style id="branch344_part33_style">
		<LineStyle>
			<width>6.734826254826255</width>
			<color>FFff24db</color>
		</LineStyle>
	</Style>
	<Style id="branch344_part34_style">
		<LineStyle>
			<width>6.734980694980695</width>
			<color>FFff24db</color>
		</LineStyle>
	</Style>
	<Style id="branch344_part35_style">
		<LineStyle>
			<width>6.735135135135135</width>
			<color>FFff24db</color>
		</LineStyle>
	</Style>
	<Style id="branch344_part36_style">
		<LineStyle>
			<width>6.735289575289575</width>
			<color>FFff24db</color>
		</LineStyle>
	</Style>
	<Style id="branch344_part37_style">
		<LineStyle>
			<width>6.735444015444015</width>
			<color>FFff24db</color>
		</LineStyle>
	</Style>
	<Style id="branch344_part38_style">
		<LineStyle>
			<width>6.735598455598455</width>
			<color>FFff24db</color>
		</LineStyle>
	</Style>
	<Style id="branch344_part39_style">
		<LineStyle>
			<width>6.735752895752896</width>
			<color>FFff24db</color>
		</LineStyle>
	</Style>
	<Style id="branch344_part40_style">
		<LineStyle>
			<width>6.735907335907336</width>
			<color>FFff24db</color>
		</LineStyle>
	</Style>
	<Style id="branch344_part41_style">
		<LineStyle>
			<width>6.736061776061776</width>
			<color>FFff24db</color>
		</LineStyle>
	</Style>
	<Style id="branch344_part42_style">
		<LineStyle>
			<width>6.736216216216215</width>
			<color>FFff25da</color>
		</LineStyle>
	</Style>
	<Style id="branch344_part43_style">
		<LineStyle>
			<width>6.736370656370656</width>
			<color>FFff25da</color>
		</LineStyle>
	</Style>
	<Style id="branch344_part44_style">
		<LineStyle>
			<width>6.736525096525097</width>
			<color>FFff25da</color>
		</LineStyle>
	</Style>
	<Style id="branch344_part45_style">
		<LineStyle>
			<width>6.736679536679537</width>
			<color>FFff25da</color>
		</LineStyle>
	</Style>
	<Style id="branch344_part46_style">
		<LineStyle>
			<width>6.736833976833977</width>
			<color>FFff25da</color>
		</LineStyle>
	</Style>
	<Style id="branch344_part47_style">
		<LineStyle>
			<width>6.736988416988417</width>
			<color>FFff25da</color>
		</LineStyle>
	</Style>
	<Style id="branch344_part48_style">
		<LineStyle>
			<width>6.737142857142857</width>
			<color>FFff25da</color>
		</LineStyle>
	</Style>
	<Style id="branch344_part49_style">
		<LineStyle>
			<width>6.737297297297297</width>
			<color>FFff25da</color>
		</LineStyle>
	</Style>
	<Style id="branch344_part50_style">
		<LineStyle>
			<width>6.737451737451737</width>
			<color>FFff25da</color>
		</LineStyle>
	</Style>
	<Style id="branch345_part1_style">
		<LineStyle>
			<width>6.994594594594595</width>
			<color>FFff25da</color>
		</LineStyle>
	</Style>
	<Style id="branch345_part2_style">
		<LineStyle>
			<width>6.989189189189189</width>
			<color>FFff25da</color>
		</LineStyle>
	</Style>
	<Style id="branch345_part3_style">
		<LineStyle>
			<width>6.9837837837837835</width>
			<color>FFff25da</color>
		</LineStyle>
	</Style>
	<Style id="branch345_part4_style">
		<LineStyle>
			<width>6.978378378378379</width>
			<color>FFff25da</color>
		</LineStyle>
	</Style>
	<Style id="branch345_part5_style">
		<LineStyle>
			<width>6.972972972972974</width>
			<color>FFff25da</color>
		</LineStyle>
	</Style>
	<Style id="branch345_part6_style">
		<LineStyle>
			<width>6.967567567567567</width>
			<color>FFff25da</color>
		</LineStyle>
	</Style>
	<Style id="branch345_part7_style">
		<LineStyle>
			<width>6.962162162162162</width>
			<color>FFff25da</color>
		</LineStyle>
	</Style>
	<Style id="branch345_part8_style">
		<LineStyle>
			<width>6.956756756756756</width>
			<color>FFff25da</color>
		</LineStyle>
	</Style>
	<Style id="branch345_part9_style">
		<LineStyle>
			<width>6.951351351351351</width>
			<color>FFff25da</color>
		</LineStyle>
	</Style>
	<Style id="branch345_part10_style">
		<LineStyle>
			<width>6.945945945945946</width>
			<color>FFff25da</color>
		</LineStyle>
	</Style>
	<Style id="branch345_part11_style">
		<LineStyle>
			<width>6.940540540540541</width>
			<color>FFff25da</color>
		</LineStyle>
	</Style>
	<Style id="branch345_part12_style">
		<LineStyle>
			<width>6.935135135135135</width>
			<color>FFff25da</color>
		</LineStyle>
	</Style>
	<Style id="branch345_part13_style">
		<LineStyle>
			<width>6.92972972972973</width>
			<color>FFff25da</color>
		</LineStyle>
	</Style>
	<Style id="branch345_part14_style">
		<LineStyle>
			<width>6.924324324324324</width>
			<color>FFff26d9</color>
		</LineStyle>
	</Style>
	<Style id="branch345_part15_style">
		<LineStyle>
			<width>6.918918918918918</width>
			<color>FFff26d9</color>
		</LineStyle>
	</Style>
	<Style id="branch345_part16_style">
		<LineStyle>
			<width>6.9135135135135135</width>
			<color>FFff26d9</color>
		</LineStyle>
	</Style>
	<Style id="branch345_part17_style">
		<LineStyle>
			<width>6.908108108108108</width>
			<color>FFff26d9</color>
		</LineStyle>
	</Style>
	<Style id="branch345_part18_style">
		<LineStyle>
			<width>6.902702702702703</width>
			<color>FFff26d9</color>
		</LineStyle>
	</Style>
	<Style id="branch345_part19_style">
		<LineStyle>
			<width>6.897297297297297</width>
			<color>FFff26d9</color>
		</LineStyle>
	</Style>
	<Style id="branch345_part20_style">
		<LineStyle>
			<width>6.891891891891892</width>
			<color>FFff26d9</color>
		</LineStyle>
	</Style>
	<Style id="branch345_part21_style">
		<LineStyle>
			<width>6.886486486486486</width>
			<color>FFff26d9</color>
		</LineStyle>
	</Style>
	<Style id="branch345_part22_style">
		<LineStyle>
			<width>6.881081081081081</width>
			<color>FFff26d9</color>
		</LineStyle>
	</Style>
	<Style id="branch345_part23_style">
		<LineStyle>
			<width>6.875675675675676</width>
			<color>FFff26d9</color>
		</LineStyle>
	</Style>
	<Style id="branch345_part24_style">
		<LineStyle>
			<width>6.870270270270271</width>
			<color>FFff26d9</color>
		</LineStyle>
	</Style>
	<Style id="branch345_part25_style">
		<LineStyle>
			<width>6.864864864864865</width>
			<color>FFff26d9</color>
		</LineStyle>
	</Style>
	<Style id="branch345_part26_style">
		<LineStyle>
			<width>6.859459459459459</width>
			<color>FFff26d9</color>
		</LineStyle>
	</Style>
	<Style id="branch345_part27_style">
		<LineStyle>
			<width>6.854054054054054</width>
			<color>FFff26d9</color>
		</LineStyle>
	</Style>
	<Style id="branch345_part28_style">
		<LineStyle>
			<width>6.848648648648648</width>
			<color>FFff26d9</color>
		</LineStyle>
	</Style>
	<Style id="branch345_part29_style">
		<LineStyle>
			<width>6.8432432432432435</width>
			<color>FFff26d9</color>
		</LineStyle>
	</Style>
	<Style id="branch345_part30_style">
		<LineStyle>
			<width>6.837837837837838</width>
			<color>FFff26d9</color>
		</LineStyle>
	</Style>
	<Style id="branch345_part31_style">
		<LineStyle>
			<width>6.832432432432433</width>
			<color>FFff26d9</color>
		</LineStyle>
	</Style>
	<Style id="branch345_part32_style">
		<LineStyle>
			<width>6.827027027027027</width>
			<color>FFff26d9</color>
		</LineStyle>
	</Style>
	<Style id="branch345_part33_style">
		<LineStyle>
			<width>6.821621621621622</width>
			<color>FFff26d9</color>
		</LineStyle>
	</Style>
	<Style id="branch345_part34_style">
		<LineStyle>
			<width>6.816216216216216</width>
			<color>FFff26d9</color>
		</LineStyle>
	</Style>
	<Style id="branch345_part35_style">
		<LineStyle>
			<width>6.8108108108108105</width>
			<color>FFff26d9</color>
		</LineStyle>
	</Style>
	<Style id="branch345_part36_style">
		<LineStyle>
			<width>6.805405405405406</width>
			<color>FFff26d9</color>
		</LineStyle>
	</Style>
	<Style id="branch345_part37_style">
		<LineStyle>
			<width>6.8</width>
			<color>FFff26d9</color>
		</LineStyle>
	</Style>
	<Style id="branch345_part38_style">
		<LineStyle>
			<width>6.794594594594594</width>
			<color>FFff26d9</color>
		</LineStyle>
	</Style>
	<Style id="branch345_part39_style">
		<LineStyle>
			<width>6.789189189189189</width>
			<color>FFff26d9</color>
		</LineStyle>
	</Style>
	<Style id="branch345_part40_style">
		<LineStyle>
			<width>6.783783783783784</width>
			<color>FFff26d9</color>
		</LineStyle>
	</Style>
	<Style id="branch345_part41_style">
		<LineStyle>
			<width>6.778378378378378</width>
			<color>FFff26d9</color>
		</LineStyle>
	</Style>
	<Style id="branch345_part42_style">
		<LineStyle>
			<width>6.772972972972973</width>
			<color>FFff26d9</color>
		</LineStyle>
	</Style>
	<Style id="branch345_part43_style">
		<LineStyle>
			<width>6.767567567567568</width>
			<color>FFff26d9</color>
		</LineStyle>
	</Style>
	<Style id="branch345_part44_style">
		<LineStyle>
			<width>6.762162162162163</width>
			<color>FFff26d9</color>
		</LineStyle>
	</Style>
	<Style id="branch345_part45_style">
		<LineStyle>
			<width>6.756756756756757</width>
			<color>FFff26d9</color>
		</LineStyle>
	</Style>
	<Style id="branch345_part46_style">
		<LineStyle>
			<width>6.751351351351351</width>
			<color>FFff26d9</color>
		</LineStyle>
	</Style>
	<Style id="branch345_part47_style">
		<LineStyle>
			<width>6.745945945945945</width>
			<color>FFff26d9</color>
		</LineStyle>
	</Style>
	<Style id="branch345_part48_style">
		<LineStyle>
			<width>6.7405405405405405</width>
			<color>FFff26d9</color>
		</LineStyle>
	</Style>
	<Style id="branch345_part49_style">
		<LineStyle>
			<width>6.735135135135135</width>
			<color>FFff26d9</color>
		</LineStyle>
	</Style>
	<Style id="branch345_part50_style">
		<LineStyle>
			<width>6.72972972972973</width>
			<color>FFff26d9</color>
		</LineStyle>
	</Style>
	<Style id="branch361_part1_style">
		<LineStyle>
			<width>6.993827114038062</width>
			<color>FFff14eb</color>
		</LineStyle>
	</Style>
	<Style id="branch361_part2_style">
		<LineStyle>
			<width>6.993851294797877</width>
			<color>FFff14eb</color>
		</LineStyle>
	</Style>
	<Style id="branch361_part3_style">
		<LineStyle>
			<width>6.993875475557691</width>
			<color>FFff14eb</color>
		</LineStyle>
	</Style>
	<Style id="branch361_part4_style">
		<LineStyle>
			<width>6.993899656317505</width>
			<color>FFff14eb</color>
		</LineStyle>
	</Style>
	<Style id="branch361_part5_style">
		<LineStyle>
			<width>6.993923837077319</width>
			<color>FFff14eb</color>
		</LineStyle>
	</Style>
	<Style id="branch361_part6_style">
		<LineStyle>
			<width>6.993948017837133</width>
			<color>FFff14eb</color>
		</LineStyle>
	</Style>
	<Style id="branch361_part7_style">
		<LineStyle>
			<width>6.993972198596948</width>
			<color>FFff14eb</color>
		</LineStyle>
	</Style>
	<Style id="branch361_part8_style">
		<LineStyle>
			<width>6.993996379356761</width>
			<color>FFff14eb</color>
		</LineStyle>
	</Style>
	<Style id="branch361_part9_style">
		<LineStyle>
			<width>6.994020560116575</width>
			<color>FFff14eb</color>
		</LineStyle>
	</Style>
	<Style id="branch361_part10_style">
		<LineStyle>
			<width>6.99404474087639</width>
			<color>FFff14eb</color>
		</LineStyle>
	</Style>
	<Style id="branch361_part11_style">
		<LineStyle>
			<width>6.994068921636204</width>
			<color>FFff14eb</color>
		</LineStyle>
	</Style>
	<Style id="branch361_part12_style">
		<LineStyle>
			<width>6.994093102396018</width>
			<color>FFff14eb</color>
		</LineStyle>
	</Style>
	<Style id="branch361_part13_style">
		<LineStyle>
			<width>6.994117283155832</width>
			<color>FFff14eb</color>
		</LineStyle>
	</Style>
	<Style id="branch361_part14_style">
		<LineStyle>
			<width>6.994141463915646</width>
			<color>FFff14eb</color>
		</LineStyle>
	</Style>
	<Style id="branch361_part15_style">
		<LineStyle>
			<width>6.99416564467546</width>
			<color>FFff14eb</color>
		</LineStyle>
	</Style>
	<Style id="branch361_part16_style">
		<LineStyle>
			<width>6.994189825435274</width>
			<color>FFff14eb</color>
		</LineStyle>
	</Style>
	<Style id="branch361_part17_style">
		<LineStyle>
			<width>6.994214006195088</width>
			<color>FFff14eb</color>
		</LineStyle>
	</Style>
	<Style id="branch361_part18_style">
		<LineStyle>
			<width>6.994238186954902</width>
			<color>FFff15ea</color>
		</LineStyle>
	</Style>
	<Style id="branch361_part19_style">
		<LineStyle>
			<width>6.994262367714716</width>
			<color>FFff15ea</color>
		</LineStyle>
	</Style>
	<Style id="branch361_part20_style">
		<LineStyle>
			<width>6.9942865484745305</width>
			<color>FFff15ea</color>
		</LineStyle>
	</Style>
	<Style id="branch361_part21_style">
		<LineStyle>
			<width>6.994310729234345</width>
			<color>FFff15ea</color>
		</LineStyle>
	</Style>
	<Style id="branch361_part22_style">
		<LineStyle>
			<width>6.994334909994159</width>
			<color>FFff15ea</color>
		</LineStyle>
	</Style>
	<Style id="branch361_part23_style">
		<LineStyle>
			<width>6.994359090753973</width>
			<color>FFff15ea</color>
		</LineStyle>
	</Style>
	<Style id="branch361_part24_style">
		<LineStyle>
			<width>6.9943832715137875</width>
			<color>FFff15ea</color>
		</LineStyle>
	</Style>
	<Style id="branch361_part25_style">
		<LineStyle>
			<width>6.9944074522736015</width>
			<color>FFff15ea</color>
		</LineStyle>
	</Style>
	<Style id="branch361_part26_style">
		<LineStyle>
			<width>6.9944316330334155</width>
			<color>FFff15ea</color>
		</LineStyle>
	</Style>
	<Style id="branch361_part27_style">
		<LineStyle>
			<width>6.99445581379323</width>
			<color>FFff15ea</color>
		</LineStyle>
	</Style>
	<Style id="branch361_part28_style">
		<LineStyle>
			<width>6.994479994553044</width>
			<color>FFff15ea</color>
		</LineStyle>
	</Style>
	<Style id="branch361_part29_style">
		<LineStyle>
			<width>6.994504175312858</width>
			<color>FFff15ea</color>
		</LineStyle>
	</Style>
	<Style id="branch361_part30_style">
		<LineStyle>
			<width>6.9945283560726725</width>
			<color>FFff15ea</color>
		</LineStyle>
	</Style>
	<Style id="branch361_part31_style">
		<LineStyle>
			<width>6.994552536832487</width>
			<color>FFff15ea</color>
		</LineStyle>
	</Style>
	<Style id="branch361_part32_style">
		<LineStyle>
			<width>6.994576717592301</width>
			<color>FFff15ea</color>
		</LineStyle>
	</Style>
	<Style id="branch361_part33_style">
		<LineStyle>
			<width>6.994600898352115</width>
			<color>FFff15ea</color>
		</LineStyle>
	</Style>
	<Style id="branch361_part34_style">
		<LineStyle>
			<width>6.994625079111929</width>
			<color>FFff15ea</color>
		</LineStyle>
	</Style>
	<Style id="branch361_part35_style">
		<LineStyle>
			<width>6.994649259871743</width>
			<color>FFff16e9</color>
		</LineStyle>
	</Style>
	<Style id="branch361_part36_style">
		<LineStyle>
			<width>6.994673440631557</width>
			<color>FFff16e9</color>
		</LineStyle>
	</Style>
	<Style id="branch361_part37_style">
		<LineStyle>
			<width>6.994697621391371</width>
			<color>FFff16e9</color>
		</LineStyle>
	</Style>
	<Style id="branch361_part38_style">
		<LineStyle>
			<width>6.994721802151185</width>
			<color>FFff16e9</color>
		</LineStyle>
	</Style>
	<Style id="branch361_part39_style">
		<LineStyle>
			<width>6.994745982910999</width>
			<color>FFff16e9</color>
		</LineStyle>
	</Style>
	<Style id="branch361_part40_style">
		<LineStyle>
			<width>6.994770163670813</width>
			<color>FFff16e9</color>
		</LineStyle>
	</Style>
	<Style id="branch361_part41_style">
		<LineStyle>
			<width>6.994794344430628</width>
			<color>FFff16e9</color>
		</LineStyle>
	</Style>
	<Style id="branch361_part42_style">
		<LineStyle>
			<width>6.994818525190442</width>
			<color>FFff16e9</color>
		</LineStyle>
	</Style>
	<Style id="branch361_part43_style">
		<LineStyle>
			<width>6.994842705950255</width>
			<color>FFff16e9</color>
		</LineStyle>
	</Style>
	<Style id="branch361_part44_style">
		<LineStyle>
			<width>6.99486688671007</width>
			<color>FFff16e9</color>
		</LineStyle>
	</Style>
	<Style id="branch361_part45_style">
		<LineStyle>
			<width>6.994891067469884</width>
			<color>FFff16e9</color>
		</LineStyle>
	</Style>
	<Style id="branch361_part46_style">
		<LineStyle>
			<width>6.994915248229698</width>
			<color>FFff16e9</color>
		</LineStyle>
	</Style>
	<Style id="branch361_part47_style">
		<LineStyle>
			<width>6.994939428989512</width>
			<color>FFff16e9</color>
		</LineStyle>
	</Style>
	<Style id="branch361_part48_style">
		<LineStyle>
			<width>6.994963609749326</width>
			<color>FFff16e9</color>
		</LineStyle>
	</Style>
	<Style id="branch361_part49_style">
		<LineStyle>
			<width>6.994987790509141</width>
			<color>FFff16e9</color>
		</LineStyle>
	</Style>
	<Style id="branch361_part50_style">
		<LineStyle>
			<width>6.995011971268955</width>
			<color>FFff16e9</color>
		</LineStyle>
	</Style>
	<Style id="branch362_part1_style">
		<LineStyle>
			<width>6.99614982292412</width>
			<color>FFff16e9</color>
		</LineStyle>
	</Style>
	<Style id="branch362_part2_style">
		<LineStyle>
			<width>6.996101927217062</width>
			<color>FFff16e9</color>
		</LineStyle>
	</Style>
	<Style id="branch362_part3_style">
		<LineStyle>
			<width>6.996054031510003</width>
			<color>FFff17e8</color>
		</LineStyle>
	</Style>
	<Style id="branch362_part4_style">
		<LineStyle>
			<width>6.9960061358029435</width>
			<color>FFff17e8</color>
		</LineStyle>
	</Style>
	<Style id="branch362_part5_style">
		<LineStyle>
			<width>6.995958240095886</width>
			<color>FFff17e8</color>
		</LineStyle>
	</Style>
	<Style id="branch362_part6_style">
		<LineStyle>
			<width>6.995910344388827</width>
			<color>FFff17e8</color>
		</LineStyle>
	</Style>
	<Style id="branch362_part7_style">
		<LineStyle>
			<width>6.995862448681768</width>
			<color>FFff17e8</color>
		</LineStyle>
	</Style>
	<Style id="branch362_part8_style">
		<LineStyle>
			<width>6.99581455297471</width>
			<color>FFff17e8</color>
		</LineStyle>
	</Style>
	<Style id="branch362_part9_style">
		<LineStyle>
			<width>6.995766657267652</width>
			<color>FFff17e8</color>
		</LineStyle>
	</Style>
	<Style id="branch362_part10_style">
		<LineStyle>
			<width>6.9957187615605925</width>
			<color>FFff17e8</color>
		</LineStyle>
	</Style>
	<Style id="branch362_part11_style">
		<LineStyle>
			<width>6.995670865853533</width>
			<color>FFff17e8</color>
		</LineStyle>
	</Style>
	<Style id="branch362_part12_style">
		<LineStyle>
			<width>6.995622970146475</width>
			<color>FFff17e8</color>
		</LineStyle>
	</Style>
	<Style id="branch362_part13_style">
		<LineStyle>
			<width>6.995575074439417</width>
			<color>FFff17e8</color>
		</LineStyle>
	</Style>
	<Style id="branch362_part14_style">
		<LineStyle>
			<width>6.995527178732358</width>
			<color>FFff17e8</color>
		</LineStyle>
	</Style>
	<Style id="branch362_part15_style">
		<LineStyle>
			<width>6.995479283025299</width>
			<color>FFff17e8</color>
		</LineStyle>
	</Style>
	<Style id="branch362_part16_style">
		<LineStyle>
			<width>6.995431387318241</width>
			<color>FFff17e8</color>
		</LineStyle>
	</Style>
	<Style id="branch362_part17_style">
		<LineStyle>
			<width>6.995383491611182</width>
			<color>FFff17e8</color>
		</LineStyle>
	</Style>
	<Style id="branch362_part18_style">
		<LineStyle>
			<width>6.995335595904123</width>
			<color>FFff17e8</color>
		</LineStyle>
	</Style>
	<Style id="branch362_part19_style">
		<LineStyle>
			<width>6.995287700197065</width>
			<color>FFff17e8</color>
		</LineStyle>
	</Style>
	<Style id="branch362_part20_style">
		<LineStyle>
			<width>6.995239804490007</width>
			<color>FFff17e8</color>
		</LineStyle>
	</Style>
	<Style id="branch362_part21_style">
		<LineStyle>
			<width>6.995191908782948</width>
			<color>FFff17e8</color>
		</LineStyle>
	</Style>
	<Style id="branch362_part22_style">
		<LineStyle>
			<width>6.9951440130758895</width>
			<color>FFff17e8</color>
		</LineStyle>
	</Style>
	<Style id="branch362_part23_style">
		<LineStyle>
			<width>6.99509611736883</width>
			<color>FFff17e8</color>
		</LineStyle>
	</Style>
	<Style id="branch362_part24_style">
		<LineStyle>
			<width>6.995048221661772</width>
			<color>FFff17e8</color>
		</LineStyle>
	</Style>
	<Style id="branch362_part25_style">
		<LineStyle>
			<width>6.995000325954714</width>
			<color>FFff17e8</color>
		</LineStyle>
	</Style>
	<Style id="branch362_part26_style">
		<LineStyle>
			<width>6.994952430247655</width>
			<color>FFff17e8</color>
		</LineStyle>
	</Style>
	<Style id="branch362_part27_style">
		<LineStyle>
			<width>6.994904534540597</width>
			<color>FFff17e8</color>
		</LineStyle>
	</Style>
	<Style id="branch362_part28_style">
		<LineStyle>
			<width>6.994856638833538</width>
			<color>FFff17e8</color>
		</LineStyle>
	</Style>
	<Style id="branch362_part29_style">
		<LineStyle>
			<width>6.994808743126479</width>
			<color>FFff18e7</color>
		</LineStyle>
	</Style>
	<Style id="branch362_part30_style">
		<LineStyle>
			<width>6.99476084741942</width>
			<color>FFff18e7</color>
		</LineStyle>
	</Style>
	<Style id="branch362_part31_style">
		<LineStyle>
			<width>6.994712951712362</width>
			<color>FFff18e7</color>
		</LineStyle>
	</Style>
	<Style id="branch362_part32_style">
		<LineStyle>
			<width>6.994665056005304</width>
			<color>FFff18e7</color>
		</LineStyle>
	</Style>
	<Style id="branch362_part33_style">
		<LineStyle>
			<width>6.994617160298245</width>
			<color>FFff18e7</color>
		</LineStyle>
	</Style>
	<Style id="branch362_part34_style">
		<LineStyle>
			<width>6.994569264591186</width>
			<color>FFff18e7</color>
		</LineStyle>
	</Style>
	<Style id="branch362_part35_style">
		<LineStyle>
			<width>6.9945213688841275</width>
			<color>FFff18e7</color>
		</LineStyle>
	</Style>
	<Style id="branch362_part36_style">
		<LineStyle>
			<width>6.994473473177069</width>
			<color>FFff18e7</color>
		</LineStyle>
	</Style>
	<Style id="branch362_part37_style">
		<LineStyle>
			<width>6.99442557747001</width>
			<color>FFff18e7</color>
		</LineStyle>
	</Style>
	<Style id="branch362_part38_style">
		<LineStyle>
			<width>6.994377681762952</width>
			<color>FFff18e7</color>
		</LineStyle>
	</Style>
	<Style id="branch362_part39_style">
		<LineStyle>
			<width>6.994329786055893</width>
			<color>FFff18e7</color>
		</LineStyle>
	</Style>
	<Style id="branch362_part40_style">
		<LineStyle>
			<width>6.994281890348835</width>
			<color>FFff18e7</color>
		</LineStyle>
	</Style>
	<Style id="branch362_part41_style">
		<LineStyle>
			<width>6.9942339946417755</width>
			<color>FFff18e7</color>
		</LineStyle>
	</Style>
	<Style id="branch362_part42_style">
		<LineStyle>
			<width>6.994186098934717</width>
			<color>FFff18e7</color>
		</LineStyle>
	</Style>
	<Style id="branch362_part43_style">
		<LineStyle>
			<width>6.994138203227659</width>
			<color>FFff18e7</color>
		</LineStyle>
	</Style>
	<Style id="branch362_part44_style">
		<LineStyle>
			<width>6.9940903075206</width>
			<color>FFff18e7</color>
		</LineStyle>
	</Style>
	<Style id="branch362_part45_style">
		<LineStyle>
			<width>6.994042411813542</width>
			<color>FFff18e7</color>
		</LineStyle>
	</Style>
	<Style id="branch362_part46_style">
		<LineStyle>
			<width>6.993994516106483</width>
			<color>FFff18e7</color>
		</LineStyle>
	</Style>
	<Style id="branch362_part47_style">
		<LineStyle>
			<width>6.9939466203994245</width>
			<color>FFff18e7</color>
		</LineStyle>
	</Style>
	<Style id="branch362_part48_style">
		<LineStyle>
			<width>6.993898724692365</width>
			<color>FFff18e7</color>
		</LineStyle>
	</Style>
	<Style id="branch362_part49_style">
		<LineStyle>
			<width>6.993850828985307</width>
			<color>FFff18e7</color>
		</LineStyle>
	</Style>
	<Style id="branch362_part50_style">
		<LineStyle>
			<width>6.993802933278248</width>
			<color>FFff18e7</color>
		</LineStyle>
	</Style>
	<Style id="branch371_part1_style">
		<LineStyle>
			<width>5.827004043712813</width>
			<color>FFff17e8</color>
		</LineStyle>
	</Style>
	<Style id="branch371_part2_style">
		<LineStyle>
			<width>5.850327105830535</width>
			<color>FFff17e8</color>
		</LineStyle>
	</Style>
	<Style id="branch371_part3_style">
		<LineStyle>
			<width>5.873650167948256</width>
			<color>FFff18e7</color>
		</LineStyle>
	</Style>
	<Style id="branch371_part4_style">
		<LineStyle>
			<width>5.896973230065976</width>
			<color>FFff18e7</color>
		</LineStyle>
	</Style>
	<Style id="branch371_part5_style">
		<LineStyle>
			<width>5.920296292183698</width>
			<color>FFff18e7</color>
		</LineStyle>
	</Style>
	<Style id="branch371_part6_style">
		<LineStyle>
			<width>5.943619354301418</width>
			<color>FFff18e7</color>
		</LineStyle>
	</Style>
	<Style id="branch371_part7_style">
		<LineStyle>
			<width>5.96694241641914</width>
			<color>FFff18e7</color>
		</LineStyle>
	</Style>
	<Style id="branch371_part8_style">
		<LineStyle>
			<width>5.990265478536861</width>
			<color>FFff18e7</color>
		</LineStyle>
	</Style>
	<Style id="branch371_part9_style">
		<LineStyle>
			<width>6.013588540654582</width>
			<color>FFff18e7</color>
		</LineStyle>
	</Style>
	<Style id="branch371_part10_style">
		<LineStyle>
			<width>6.036911602772303</width>
			<color>FFff18e7</color>
		</LineStyle>
	</Style>
	<Style id="branch371_part11_style">
		<LineStyle>
			<width>6.060234664890024</width>
			<color>FFff18e7</color>
		</LineStyle>
	</Style>
	<Style id="branch371_part12_style">
		<LineStyle>
			<width>6.083557727007745</width>
			<color>FFff18e7</color>
		</LineStyle>
	</Style>
	<Style id="branch371_part13_style">
		<LineStyle>
			<width>6.106880789125467</width>
			<color>FFff18e7</color>
		</LineStyle>
	</Style>
	<Style id="branch371_part14_style">
		<LineStyle>
			<width>6.130203851243187</width>
			<color>FFff18e7</color>
		</LineStyle>
	</Style>
	<Style id="branch371_part15_style">
		<LineStyle>
			<width>6.153526913360909</width>
			<color>FFff19e6</color>
		</LineStyle>
	</Style>
	<Style id="branch371_part16_style">
		<LineStyle>
			<width>6.17684997547863</width>
			<color>FFff19e6</color>
		</LineStyle>
	</Style>
	<Style id="branch371_part17_style">
		<LineStyle>
			<width>6.20017303759635</width>
			<color>FFff19e6</color>
		</LineStyle>
	</Style>
	<Style id="branch371_part18_style">
		<LineStyle>
			<width>6.223496099714072</width>
			<color>FFff19e6</color>
		</LineStyle>
	</Style>
	<Style id="branch371_part19_style">
		<LineStyle>
			<width>6.246819161831793</width>
			<color>FFff19e6</color>
		</LineStyle>
	</Style>
	<Style id="branch371_part20_style">
		<LineStyle>
			<width>6.270142223949514</width>
			<color>FFff19e6</color>
		</LineStyle>
	</Style>
	<Style id="branch371_part21_style">
		<LineStyle>
			<width>6.293465286067235</width>
			<color>FFff19e6</color>
		</LineStyle>
	</Style>
	<Style id="branch371_part22_style">
		<LineStyle>
			<width>6.316788348184956</width>
			<color>FFff19e6</color>
		</LineStyle>
	</Style>
	<Style id="branch371_part23_style">
		<LineStyle>
			<width>6.340111410302677</width>
			<color>FFff19e6</color>
		</LineStyle>
	</Style>
	<Style id="branch371_part24_style">
		<LineStyle>
			<width>6.363434472420399</width>
			<color>FFff19e6</color>
		</LineStyle>
	</Style>
	<Style id="branch371_part25_style">
		<LineStyle>
			<width>6.38675753453812</width>
			<color>FFff19e6</color>
		</LineStyle>
	</Style>
	<Style id="branch371_part26_style">
		<LineStyle>
			<width>6.41008059665584</width>
			<color>FFff19e6</color>
		</LineStyle>
	</Style>
	<Style id="branch371_part27_style">
		<LineStyle>
			<width>6.433403658773561</width>
			<color>FFff19e6</color>
		</LineStyle>
	</Style>
	<Style id="branch371_part28_style">
		<LineStyle>
			<width>6.456726720891282</width>
			<color>FFff1ae5</color>
		</LineStyle>
	</Style>
	<Style id="branch371_part29_style">
		<LineStyle>
			<width>6.480049783009004</width>
			<color>FFff1ae5</color>
		</LineStyle>
	</Style>
	<Style id="branch371_part30_style">
		<LineStyle>
			<width>6.503372845126725</width>
			<color>FFff1ae5</color>
		</LineStyle>
	</Style>
	<Style id="branch371_part31_style">
		<LineStyle>
			<width>6.526695907244446</width>
			<color>FFff1ae5</color>
		</LineStyle>
	</Style>
	<Style id="branch371_part32_style">
		<LineStyle>
			<width>6.550018969362167</width>
			<color>FFff1ae5</color>
		</LineStyle>
	</Style>
	<Style id="branch371_part33_style">
		<LineStyle>
			<width>6.573342031479887</width>
			<color>FFff1ae5</color>
		</LineStyle>
	</Style>
	<Style id="branch371_part34_style">
		<LineStyle>
			<width>6.5966650935976086</width>
			<color>FFff1ae5</color>
		</LineStyle>
	</Style>
	<Style id="branch371_part35_style">
		<LineStyle>
			<width>6.61998815571533</width>
			<color>FFff1ae5</color>
		</LineStyle>
	</Style>
	<Style id="branch371_part36_style">
		<LineStyle>
			<width>6.643311217833052</width>
			<color>FFff1ae5</color>
		</LineStyle>
	</Style>
	<Style id="branch371_part37_style">
		<LineStyle>
			<width>6.666634279950772</width>
			<color>FFff1ae5</color>
		</LineStyle>
	</Style>
	<Style id="branch371_part38_style">
		<LineStyle>
			<width>6.689957342068494</width>
			<color>FFff1ae5</color>
		</LineStyle>
	</Style>
	<Style id="branch371_part39_style">
		<LineStyle>
			<width>6.713280404186214</width>
			<color>FFff1ae5</color>
		</LineStyle>
	</Style>
	<Style id="branch371_part40_style">
		<LineStyle>
			<width>6.736603466303936</width>
			<color>FFff1be4</color>
		</LineStyle>
	</Style>
	<Style id="branch371_part41_style">
		<LineStyle>
			<width>6.759926528421657</width>
			<color>FFff1be4</color>
		</LineStyle>
	</Style>
	<Style id="branch371_part42_style">
		<LineStyle>
			<width>6.783249590539378</width>
			<color>FFff1be4</color>
		</LineStyle>
	</Style>
	<Style id="branch371_part43_style">
		<LineStyle>
			<width>6.806572652657099</width>
			<color>FFff1be4</color>
		</LineStyle>
	</Style>
	<Style id="branch371_part44_style">
		<LineStyle>
			<width>6.82989571477482</width>
			<color>FFff1be4</color>
		</LineStyle>
	</Style>
	<Style id="branch371_part45_style">
		<LineStyle>
			<width>6.853218776892541</width>
			<color>FFff1be4</color>
		</LineStyle>
	</Style>
	<Style id="branch371_part46_style">
		<LineStyle>
			<width>6.876541839010262</width>
			<color>FFff1be4</color>
		</LineStyle>
	</Style>
	<Style id="branch371_part47_style">
		<LineStyle>
			<width>6.899864901127983</width>
			<color>FFff1be4</color>
		</LineStyle>
	</Style>
	<Style id="branch371_part48_style">
		<LineStyle>
			<width>6.923187963245704</width>
			<color>FFff1be4</color>
		</LineStyle>
	</Style>
	<Style id="branch371_part49_style">
		<LineStyle>
			<width>6.946511025363425</width>
			<color>FFff1be4</color>
		</LineStyle>
	</Style>
	<Style id="branch371_part50_style">
		<LineStyle>
			<width>6.969834087481146</width>
			<color>FFff1be4</color>
		</LineStyle>
	</Style>
	<Style id="branch384_part1_style">
		<LineStyle>
			<width>6.99939393939394</width>
			<color>FFff12ed</color>
		</LineStyle>
	</Style>
	<Style id="branch384_part2_style">
		<LineStyle>
			<width>6.998787878787879</width>
			<color>FFff12ed</color>
		</LineStyle>
	</Style>
	<Style id="branch384_part3_style">
		<LineStyle>
			<width>6.998181818181818</width>
			<color>FFff12ed</color>
		</LineStyle>
	</Style>
	<Style id="branch384_part4_style">
		<LineStyle>
			<width>6.997575757575757</width>
			<color>FFff12ed</color>
		</LineStyle>
	</Style>
	<Style id="branch384_part5_style">
		<LineStyle>
			<width>6.996969696969697</width>
			<color>FFff12ed</color>
		</LineStyle>
	</Style>
	<Style id="branch384_part6_style">
		<LineStyle>
			<width>6.996363636363636</width>
			<color>FFff12ed</color>
		</LineStyle>
	</Style>
	<Style id="branch384_part7_style">
		<LineStyle>
			<width>6.995757575757576</width>
			<color>FFff12ed</color>
		</LineStyle>
	</Style>
	<Style id="branch384_part8_style">
		<LineStyle>
			<width>6.995151515151515</width>
			<color>FFff12ed</color>
		</LineStyle>
	</Style>
	<Style id="branch384_part9_style">
		<LineStyle>
			<width>6.994545454545454</width>
			<color>FFff12ed</color>
		</LineStyle>
	</Style>
	<Style id="branch384_part10_style">
		<LineStyle>
			<width>6.993939393939394</width>
			<color>FFff12ed</color>
		</LineStyle>
	</Style>
	<Style id="branch384_part11_style">
		<LineStyle>
			<width>6.993333333333333</width>
			<color>FFff12ed</color>
		</LineStyle>
	</Style>
	<Style id="branch384_part12_style">
		<LineStyle>
			<width>6.992727272727272</width>
			<color>FFff12ed</color>
		</LineStyle>
	</Style>
	<Style id="branch384_part13_style">
		<LineStyle>
			<width>6.992121212121212</width>
			<color>FFff12ed</color>
		</LineStyle>
	</Style>
	<Style id="branch384_part14_style">
		<LineStyle>
			<width>6.991515151515151</width>
			<color>FFff12ed</color>
		</LineStyle>
	</Style>
	<Style id="branch384_part15_style">
		<LineStyle>
			<width>6.990909090909091</width>
			<color>FFff12ed</color>
		</LineStyle>
	</Style>
	<Style id="branch384_part16_style">
		<LineStyle>
			<width>6.99030303030303</width>
			<color>FFff12ed</color>
		</LineStyle>
	</Style>
	<Style id="branch384_part17_style">
		<LineStyle>
			<width>6.989696969696969</width>
			<color>FFff12ed</color>
		</LineStyle>
	</Style>
	<Style id="branch384_part18_style">
		<LineStyle>
			<width>6.989090909090909</width>
			<color>FFff12ed</color>
		</LineStyle>
	</Style>
	<Style id="branch384_part19_style">
		<LineStyle>
			<width>6.988484848484848</width>
			<color>FFff12ed</color>
		</LineStyle>
	</Style>
	<Style id="branch384_part20_style">
		<LineStyle>
			<width>6.987878787878788</width>
			<color>FFff12ed</color>
		</LineStyle>
	</Style>
	<Style id="branch384_part21_style">
		<LineStyle>
			<width>6.987272727272727</width>
			<color>FFff12ed</color>
		</LineStyle>
	</Style>
	<Style id="branch384_part22_style">
		<LineStyle>
			<width>6.986666666666666</width>
			<color>FFff12ed</color>
		</LineStyle>
	</Style>
	<Style id="branch384_part23_style">
		<LineStyle>
			<width>6.986060606060606</width>
			<color>FFff12ed</color>
		</LineStyle>
	</Style>
	<Style id="branch384_part24_style">
		<LineStyle>
			<width>6.985454545454545</width>
			<color>FFff12ed</color>
		</LineStyle>
	</Style>
	<Style id="branch384_part25_style">
		<LineStyle>
			<width>6.984848484848484</width>
			<color>FFff12ed</color>
		</LineStyle>
	</Style>
	<Style id="branch384_part26_style">
		<LineStyle>
			<width>6.984242424242424</width>
			<color>FFff12ed</color>
		</LineStyle>
	</Style>
	<Style id="branch384_part27_style">
		<LineStyle>
			<width>6.983636363636363</width>
			<color>FFff12ed</color>
		</LineStyle>
	</Style>
	<Style id="branch384_part28_style">
		<LineStyle>
			<width>6.983030303030303</width>
			<color>FFff12ed</color>
		</LineStyle>
	</Style>
	<Style id="branch384_part29_style">
		<LineStyle>
			<width>6.982424242424242</width>
			<color>FFff12ed</color>
		</LineStyle>
	</Style>
	<Style id="branch384_part30_style">
		<LineStyle>
			<width>6.9818181818181815</width>
			<color>FFff12ed</color>
		</LineStyle>
	</Style>
	<Style id="branch384_part31_style">
		<LineStyle>
			<width>6.981212121212121</width>
			<color>FFff12ed</color>
		</LineStyle>
	</Style>
	<Style id="branch384_part32_style">
		<LineStyle>
			<width>6.9806060606060605</width>
			<color>FFff12ed</color>
		</LineStyle>
	</Style>
	<Style id="branch384_part33_style">
		<LineStyle>
			<width>6.98</width>
			<color>FFff12ed</color>
		</LineStyle>
	</Style>
	<Style id="branch384_part34_style">
		<LineStyle>
			<width>6.979393939393939</width>
			<color>FFff12ed</color>
		</LineStyle>
	</Style>
	<Style id="branch384_part35_style">
		<LineStyle>
			<width>6.9787878787878785</width>
			<color>FFff12ed</color>
		</LineStyle>
	</Style>
	<Style id="branch384_part36_style">
		<LineStyle>
			<width>6.9781818181818185</width>
			<color>FFff12ed</color>
		</LineStyle>
	</Style>
	<Style id="branch384_part37_style">
		<LineStyle>
			<width>6.9775757575757575</width>
			<color>FFff12ed</color>
		</LineStyle>
	</Style>
	<Style id="branch384_part38_style">
		<LineStyle>
			<width>6.976969696969697</width>
			<color>FFff12ed</color>
		</LineStyle>
	</Style>
	<Style id="branch384_part39_style">
		<LineStyle>
			<width>6.976363636363636</width>
			<color>FFff12ed</color>
		</LineStyle>
	</Style>
	<Style id="branch384_part40_style">
		<LineStyle>
			<width>6.975757575757576</width>
			<color>FFff12ed</color>
		</LineStyle>
	</Style>
	<Style id="branch384_part41_style">
		<LineStyle>
			<width>6.9751515151515155</width>
			<color>FFff12ed</color>
		</LineStyle>
	</Style>
	<Style id="branch384_part42_style">
		<LineStyle>
			<width>6.974545454545455</width>
			<color>FFff12ed</color>
		</LineStyle>
	</Style>
	<Style id="branch384_part43_style">
		<LineStyle>
			<width>6.973939393939394</width>
			<color>FFff12ed</color>
		</LineStyle>
	</Style>
	<Style id="branch384_part44_style">
		<LineStyle>
			<width>6.973333333333333</width>
			<color>FFff12ed</color>
		</LineStyle>
	</Style>
	<Style id="branch384_part45_style">
		<LineStyle>
			<width>6.972727272727273</width>
			<color>FFff12ed</color>
		</LineStyle>
	</Style>
	<Style id="branch384_part46_style">
		<LineStyle>
			<width>6.972121212121213</width>
			<color>FFff12ed</color>
		</LineStyle>
	</Style>
	<Style id="branch384_part47_style">
		<LineStyle>
			<width>6.971515151515151</width>
			<color>FFff12ed</color>
		</LineStyle>
	</Style>
	<Style id="branch384_part48_style">
		<LineStyle>
			<width>6.970909090909091</width>
			<color>FFff12ed</color>
		</LineStyle>
	</Style>
	<Style id="branch384_part49_style">
		<LineStyle>
			<width>6.97030303030303</width>
			<color>FFff12ed</color>
		</LineStyle>
	</Style>
	<Style id="branch384_part50_style">
		<LineStyle>
			<width>6.96969696969697</width>
			<color>FFff12ed</color>
		</LineStyle>
	</Style>
	<Style id="branch398_part1_style">
		<LineStyle>
			<width>6.77777399448676</width>
			<color>FFff07f8</color>
		</LineStyle>
	</Style>
	<Style id="branch398_part2_style">
		<LineStyle>
			<width>6.7785963161110665</width>
			<color>FFff07f8</color>
		</LineStyle>
	</Style>
	<Style id="branch398_part3_style">
		<LineStyle>
			<width>6.779418637735374</width>
			<color>FFff07f8</color>
		</LineStyle>
	</Style>
	<Style id="branch398_part4_style">
		<LineStyle>
			<width>6.780240959359681</width>
			<color>FFff07f8</color>
		</LineStyle>
	</Style>
	<Style id="branch398_part5_style">
		<LineStyle>
			<width>6.781063280983987</width>
			<color>FFff07f8</color>
		</LineStyle>
	</Style>
	<Style id="branch398_part6_style">
		<LineStyle>
			<width>6.781885602608294</width>
			<color>FFff07f8</color>
		</LineStyle>
	</Style>
	<Style id="branch398_part7_style">
		<LineStyle>
			<width>6.782707924232601</width>
			<color>FFff07f8</color>
		</LineStyle>
	</Style>
	<Style id="branch398_part8_style">
		<LineStyle>
			<width>6.783530245856907</width>
			<color>FFff07f8</color>
		</LineStyle>
	</Style>
	<Style id="branch398_part9_style">
		<LineStyle>
			<width>6.784352567481214</width>
			<color>FFff07f8</color>
		</LineStyle>
	</Style>
	<Style id="branch398_part10_style">
		<LineStyle>
			<width>6.785174889105521</width>
			<color>FFff07f8</color>
		</LineStyle>
	</Style>
	<Style id="branch398_part11_style">
		<LineStyle>
			<width>6.785997210729827</width>
			<color>FFff07f8</color>
		</LineStyle>
	</Style>
	<Style id="branch398_part12_style">
		<LineStyle>
			<width>6.7868195323541345</width>
			<color>FFff07f8</color>
		</LineStyle>
	</Style>
	<Style id="branch398_part13_style">
		<LineStyle>
			<width>6.7876418539784416</width>
			<color>FFff07f8</color>
		</LineStyle>
	</Style>
	<Style id="branch398_part14_style">
		<LineStyle>
			<width>6.788464175602748</width>
			<color>FFff07f8</color>
		</LineStyle>
	</Style>
	<Style id="branch398_part15_style">
		<LineStyle>
			<width>6.789286497227055</width>
			<color>FFff07f8</color>
		</LineStyle>
	</Style>
	<Style id="branch398_part16_style">
		<LineStyle>
			<width>6.790108818851362</width>
			<color>FFff07f8</color>
		</LineStyle>
	</Style>
	<Style id="branch398_part17_style">
		<LineStyle>
			<width>6.790931140475668</width>
			<color>FFff07f8</color>
		</LineStyle>
	</Style>
	<Style id="branch398_part18_style">
		<LineStyle>
			<width>6.791753462099975</width>
			<color>FFff07f8</color>
		</LineStyle>
	</Style>
	<Style id="branch398_part19_style">
		<LineStyle>
			<width>6.792575783724282</width>
			<color>FFff07f8</color>
		</LineStyle>
	</Style>
	<Style id="branch398_part20_style">
		<LineStyle>
			<width>6.793398105348588</width>
			<color>FFff07f8</color>
		</LineStyle>
	</Style>
	<Style id="branch398_part21_style">
		<LineStyle>
			<width>6.794220426972895</width>
			<color>FFff07f8</color>
		</LineStyle>
	</Style>
	<Style id="branch398_part22_style">
		<LineStyle>
			<width>6.7950427485972025</width>
			<color>FFff07f8</color>
		</LineStyle>
	</Style>
	<Style id="branch398_part23_style">
		<LineStyle>
			<width>6.795865070221509</width>
			<color>FFff08f7</color>
		</LineStyle>
	</Style>
	<Style id="branch398_part24_style">
		<LineStyle>
			<width>6.796687391845816</width>
[truncated: 4,417,645 more chars]
