# Supplementary material for: Phylodynamics and Dispersal of HRSV Entails Its Permanence in the General Population in between Yearly Outbreaks in Children
Source: PLoS One. 2012 Oct 15;7(10):e41953. doi: 10.1371/journal.pone.0041953 (PMC3471929; doi:10.1371/journal.pone.0041953)
Supplement: Figure S4 — Google Earth ‘movies’ depicting inference results on the movement of HRSV genotypes around the globe. These files can be directly uploaded to the Google Earth software (http://www.google.com/earth/index.html). For a global view of the spread of all HRSV genotypes in time load all movies at once. a)GA2 b)GA5 c)GB3 d) GB3 insert e)SAA1 f)SAB1 g)SAB3 h)GA6 i)GA7 j)GB4 k)SAB2. (ZIP) [file pone.0041953.s004.zip › Figure S4/Figure S4.c) GB3.kml]

<?xml version="1.0" encoding="UTF-8"?>
<kml xmlns="http://earth.google.com/kml/2.2">
<Document>
	<name>GB3_multi_LocationsANNtest.tree</name>
	<Style id="branch23_part1_style">
		<LineStyle>
			<width>6.6871043442101366</width>
			<color>FFff7a85</color>
		</LineStyle>
	</Style>
	<Style id="branch23_part2_style">
		<LineStyle>
			<width>6.675701045377557</width>
			<color>FFff7a85</color>
		</LineStyle>
	</Style>
	<Style id="branch23_part3_style">
		<LineStyle>
			<width>6.664297746544977</width>
			<color>FFff7b84</color>
		</LineStyle>
	</Style>
	<Style id="branch23_part4_style">
		<LineStyle>
			<width>6.652894447712398</width>
			<color>FFff7b84</color>
		</LineStyle>
	</Style>
	<Style id="branch23_part5_style">
		<LineStyle>
			<width>6.641491148879818</width>
			<color>FFff7c83</color>
		</LineStyle>
	</Style>
	<Style id="branch23_part6_style">
		<LineStyle>
			<width>6.630087850047238</width>
			<color>FFff7c83</color>
		</LineStyle>
	</Style>
	<Style id="branch23_part7_style">
		<LineStyle>
			<width>6.618684551214658</width>
			<color>FFff7c83</color>
		</LineStyle>
	</Style>
	<Style id="branch23_part8_style">
		<LineStyle>
			<width>6.607281252382078</width>
			<color>FFff7d82</color>
		</LineStyle>
	</Style>
	<Style id="branch23_part9_style">
		<LineStyle>
			<width>6.595877953549499</width>
			<color>FFff7d82</color>
		</LineStyle>
	</Style>
	<Style id="branch23_part10_style">
		<LineStyle>
			<width>6.584474654716919</width>
			<color>FFff7e81</color>
		</LineStyle>
	</Style>
	<Style id="branch23_part11_style">
		<LineStyle>
			<width>6.5730713558843386</width>
			<color>FFff7e81</color>
		</LineStyle>
	</Style>
	<Style id="branch23_part12_style">
		<LineStyle>
			<width>6.561668057051759</width>
			<color>FFff7f80</color>
		</LineStyle>
	</Style>
	<Style id="branch23_part13_style">
		<LineStyle>
			<width>6.550264758219179</width>
			<color>FFff7f80</color>
		</LineStyle>
	</Style>
	<Style id="branch23_part14_style">
		<LineStyle>
			<width>6.5388614593866</width>
			<color>FFff807f</color>
		</LineStyle>
	</Style>
	<Style id="branch23_part15_style">
		<LineStyle>
			<width>6.52745816055402</width>
			<color>FFff807f</color>
		</LineStyle>
	</Style>
	<Style id="branch23_part16_style">
		<LineStyle>
			<width>6.51605486172144</width>
			<color>FFff817e</color>
		</LineStyle>
	</Style>
	<Style id="branch23_part17_style">
		<LineStyle>
			<width>6.504651562888861</width>
			<color>FFff817e</color>
		</LineStyle>
	</Style>
	<Style id="branch23_part18_style">
		<LineStyle>
			<width>6.493248264056281</width>
			<color>FFff827d</color>
		</LineStyle>
	</Style>
	<Style id="branch23_part19_style">
		<LineStyle>
			<width>6.481844965223702</width>
			<color>FFff827d</color>
		</LineStyle>
	</Style>
	<Style id="branch23_part20_style">
		<LineStyle>
			<width>6.470441666391121</width>
			<color>FFff827d</color>
		</LineStyle>
	</Style>
	<Style id="branch23_part21_style">
		<LineStyle>
			<width>6.459038367558541</width>
			<color>FFff837c</color>
		</LineStyle>
	</Style>
	<Style id="branch23_part22_style">
		<LineStyle>
			<width>6.447635068725962</width>
			<color>FFff837c</color>
		</LineStyle>
	</Style>
	<Style id="branch23_part23_style">
		<LineStyle>
			<width>6.436231769893382</width>
			<color>FFff847b</color>
		</LineStyle>
	</Style>
	<Style id="branch23_part24_style">
		<LineStyle>
			<width>6.424828471060803</width>
			<color>FFff847b</color>
		</LineStyle>
	</Style>
	<Style id="branch23_part25_style">
		<LineStyle>
			<width>6.413425172228223</width>
			<color>FFff857a</color>
		</LineStyle>
	</Style>
	<Style id="branch23_part26_style">
		<LineStyle>
			<width>6.402021873395643</width>
			<color>FFff857a</color>
		</LineStyle>
	</Style>
	<Style id="branch23_part27_style">
		<LineStyle>
			<width>6.390618574563064</width>
			<color>FFff8679</color>
		</LineStyle>
	</Style>
	<Style id="branch23_part28_style">
		<LineStyle>
			<width>6.379215275730483</width>
			<color>FFff8679</color>
		</LineStyle>
	</Style>
	<Style id="branch23_part29_style">
		<LineStyle>
			<width>6.367811976897904</width>
			<color>FFff8778</color>
		</LineStyle>
	</Style>
	<Style id="branch23_part30_style">
		<LineStyle>
			<width>6.356408678065324</width>
			<color>FFff8778</color>
		</LineStyle>
	</Style>
	<Style id="branch23_part31_style">
		<LineStyle>
			<width>6.345005379232744</width>
			<color>FFff8877</color>
		</LineStyle>
	</Style>
	<Style id="branch23_part32_style">
		<LineStyle>
			<width>6.333602080400164</width>
			<color>FFff8877</color>
		</LineStyle>
	</Style>
	<Style id="branch23_part33_style">
		<LineStyle>
			<width>6.322198781567584</width>
			<color>FFff8877</color>
		</LineStyle>
	</Style>
	<Style id="branch23_part34_style">
		<LineStyle>
			<width>6.310795482735005</width>
			<color>FFff8976</color>
		</LineStyle>
	</Style>
	<Style id="branch23_part35_style">
		<LineStyle>
			<width>6.299392183902425</width>
			<color>FFff8976</color>
		</LineStyle>
	</Style>
	<Style id="branch23_part36_style">
		<LineStyle>
			<width>6.287988885069845</width>
			<color>FFff8a75</color>
		</LineStyle>
	</Style>
	<Style id="branch23_part37_style">
		<LineStyle>
			<width>6.276585586237266</width>
			<color>FFff8a75</color>
		</LineStyle>
	</Style>
	<Style id="branch23_part38_style">
		<LineStyle>
			<width>6.265182287404686</width>
			<color>FFff8b74</color>
		</LineStyle>
	</Style>
	<Style id="branch23_part39_style">
		<LineStyle>
			<width>6.2537789885721065</width>
			<color>FFff8b74</color>
		</LineStyle>
	</Style>
	<Style id="branch23_part40_style">
		<LineStyle>
			<width>6.242375689739526</width>
			<color>FFff8c73</color>
		</LineStyle>
	</Style>
	<Style id="branch23_part41_style">
		<LineStyle>
			<width>6.230972390906946</width>
			<color>FFff8c73</color>
		</LineStyle>
	</Style>
	<Style id="branch23_part42_style">
		<LineStyle>
			<width>6.219569092074367</width>
			<color>FFff8d72</color>
		</LineStyle>
	</Style>
	<Style id="branch23_part43_style">
		<LineStyle>
			<width>6.208165793241787</width>
			<color>FFff8d72</color>
		</LineStyle>
	</Style>
	<Style id="branch23_part44_style">
		<LineStyle>
			<width>6.1967624944092075</width>
			<color>FFff8d72</color>
		</LineStyle>
	</Style>
	<Style id="branch23_part45_style">
		<LineStyle>
			<width>6.185359195576627</width>
			<color>FFff8e71</color>
		</LineStyle>
	</Style>
	<Style id="branch23_part46_style">
		<LineStyle>
			<width>6.173955896744047</width>
			<color>FFff8e71</color>
		</LineStyle>
	</Style>
	<Style id="branch23_part47_style">
		<LineStyle>
			<width>6.162552597911468</width>
			<color>FFff8f70</color>
		</LineStyle>
	</Style>
	<Style id="branch23_part48_style">
		<LineStyle>
			<width>6.151149299078888</width>
			<color>FFff8f70</color>
		</LineStyle>
	</Style>
	<Style id="branch23_part49_style">
		<LineStyle>
			<width>6.1397460002463085</width>
			<color>FFff906f</color>
		</LineStyle>
	</Style>
	<Style id="branch23_part50_style">
		<LineStyle>
			<width>6.128342701413729</width>
			<color>FFff906f</color>
		</LineStyle>
	</Style>
	<Style id="branch25_part1_style">
		<LineStyle>
			<width>5.350891997124517</width>
			<color>FFff936c</color>
		</LineStyle>
	</Style>
	<Style id="branch25_part2_style">
		<LineStyle>
			<width>5.369047284028879</width>
			<color>FFff946b</color>
		</LineStyle>
	</Style>
	<Style id="branch25_part3_style">
		<LineStyle>
			<width>5.387202570933241</width>
			<color>FFff946b</color>
		</LineStyle>
	</Style>
	<Style id="branch25_part4_style">
		<LineStyle>
			<width>5.405357857837604</width>
			<color>FFff956a</color>
		</LineStyle>
	</Style>
	<Style id="branch25_part5_style">
		<LineStyle>
			<width>5.4235131447419676</width>
			<color>FFff9669</color>
		</LineStyle>
	</Style>
	<Style id="branch25_part6_style">
		<LineStyle>
			<width>5.441668431646329</width>
			<color>FFff9669</color>
		</LineStyle>
	</Style>
	<Style id="branch25_part7_style">
		<LineStyle>
			<width>5.459823718550692</width>
			<color>FFff9768</color>
		</LineStyle>
	</Style>
	<Style id="branch25_part8_style">
		<LineStyle>
			<width>5.477979005455055</width>
			<color>FFff9867</color>
		</LineStyle>
	</Style>
	<Style id="branch25_part9_style">
		<LineStyle>
			<width>5.496134292359417</width>
			<color>FFff9867</color>
		</LineStyle>
	</Style>
	<Style id="branch25_part10_style">
		<LineStyle>
			<width>5.51428957926378</width>
			<color>FFff9966</color>
		</LineStyle>
	</Style>
	<Style id="branch25_part11_style">
		<LineStyle>
			<width>5.5324448661681425</width>
			<color>FFff9966</color>
		</LineStyle>
	</Style>
	<Style id="branch25_part12_style">
		<LineStyle>
			<width>5.550600153072505</width>
			<color>FFff9a65</color>
		</LineStyle>
	</Style>
	<Style id="branch25_part13_style">
		<LineStyle>
			<width>5.568755439976868</width>
			<color>FFff9b64</color>
		</LineStyle>
	</Style>
	<Style id="branch25_part14_style">
		<LineStyle>
			<width>5.58691072688123</width>
			<color>FFff9b64</color>
		</LineStyle>
	</Style>
	<Style id="branch25_part15_style">
		<LineStyle>
			<width>5.605066013785593</width>
			<color>FFff9c63</color>
		</LineStyle>
	</Style>
	<Style id="branch25_part16_style">
		<LineStyle>
			<width>5.623221300689956</width>
			<color>FFff9c63</color>
		</LineStyle>
	</Style>
	<Style id="branch25_part17_style">
		<LineStyle>
			<width>5.641376587594318</width>
			<color>FFff9d62</color>
		</LineStyle>
	</Style>
	<Style id="branch25_part18_style">
		<LineStyle>
			<width>5.659531874498681</width>
			<color>FFff9e61</color>
		</LineStyle>
	</Style>
	<Style id="branch25_part19_style">
		<LineStyle>
			<width>5.6776871614030435</width>
			<color>FFff9e61</color>
		</LineStyle>
	</Style>
	<Style id="branch25_part20_style">
		<LineStyle>
			<width>5.695842448307406</width>
			<color>FFff9f60</color>
		</LineStyle>
	</Style>
	<Style id="branch25_part21_style">
		<LineStyle>
			<width>5.713997735211769</width>
			<color>FFffa05f</color>
		</LineStyle>
	</Style>
	<Style id="branch25_part22_style">
		<LineStyle>
			<width>5.732153022116131</width>
			<color>FFffa05f</color>
		</LineStyle>
	</Style>
	<Style id="branch25_part23_style">
		<LineStyle>
			<width>5.750308309020493</width>
			<color>FFffa15e</color>
		</LineStyle>
	</Style>
	<Style id="branch25_part24_style">
		<LineStyle>
			<width>5.768463595924857</width>
			<color>FFffa15e</color>
		</LineStyle>
	</Style>
	<Style id="branch25_part25_style">
		<LineStyle>
			<width>5.786618882829219</width>
			<color>FFffa25d</color>
		</LineStyle>
	</Style>
	<Style id="branch25_part26_style">
		<LineStyle>
			<width>5.804774169733582</width>
			<color>FFffa35c</color>
		</LineStyle>
	</Style>
	<Style id="branch25_part27_style">
		<LineStyle>
			<width>5.822929456637945</width>
			<color>FFffa35c</color>
		</LineStyle>
	</Style>
	<Style id="branch25_part28_style">
		<LineStyle>
			<width>5.841084743542307</width>
			<color>FFffa45b</color>
		</LineStyle>
	</Style>
	<Style id="branch25_part29_style">
		<LineStyle>
			<width>5.859240030446669</width>
			<color>FFffa45b</color>
		</LineStyle>
	</Style>
	<Style id="branch25_part30_style">
		<LineStyle>
			<width>5.8773953173510325</width>
			<color>FFffa55a</color>
		</LineStyle>
	</Style>
	<Style id="branch25_part31_style">
		<LineStyle>
			<width>5.895550604255395</width>
			<color>FFffa659</color>
		</LineStyle>
	</Style>
	<Style id="branch25_part32_style">
		<LineStyle>
			<width>5.913705891159758</width>
			<color>FFffa659</color>
		</LineStyle>
	</Style>
	<Style id="branch25_part33_style">
		<LineStyle>
			<width>5.9318611780641195</width>
			<color>FFffa758</color>
		</LineStyle>
	</Style>
	<Style id="branch25_part34_style">
		<LineStyle>
			<width>5.950016464968483</width>
			<color>FFffa857</color>
		</LineStyle>
	</Style>
	<Style id="branch25_part35_style">
		<LineStyle>
			<width>5.968171751872846</width>
			<color>FFffa857</color>
		</LineStyle>
	</Style>
	<Style id="branch25_part36_style">
		<LineStyle>
			<width>5.986327038777207</width>
			<color>FFffa956</color>
		</LineStyle>
	</Style>
	<Style id="branch25_part37_style">
		<LineStyle>
			<width>6.00448232568157</width>
			<color>FFffa956</color>
		</LineStyle>
	</Style>
	<Style id="branch25_part38_style">
		<LineStyle>
			<width>6.0226376125859336</width>
			<color>FFffaa55</color>
		</LineStyle>
	</Style>
	<Style id="branch25_part39_style">
		<LineStyle>
			<width>6.040792899490296</width>
			<color>FFffab54</color>
		</LineStyle>
	</Style>
	<Style id="branch25_part40_style">
		<LineStyle>
			<width>6.058948186394659</width>
			<color>FFffab54</color>
		</LineStyle>
	</Style>
	<Style id="branch25_part41_style">
		<LineStyle>
			<width>6.077103473299021</width>
			<color>FFffac53</color>
		</LineStyle>
	</Style>
	<Style id="branch25_part42_style">
		<LineStyle>
			<width>6.095258760203383</width>
			<color>FFffac53</color>
		</LineStyle>
	</Style>
	<Style id="branch25_part43_style">
		<LineStyle>
			<width>6.113414047107746</width>
			<color>FFffad52</color>
		</LineStyle>
	</Style>
	<Style id="branch25_part44_style">
		<LineStyle>
			<width>6.1315693340121085</width>
			<color>FFffae51</color>
		</LineStyle>
	</Style>
	<Style id="branch25_part45_style">
		<LineStyle>
			<width>6.149724620916471</width>
			<color>FFffae51</color>
		</LineStyle>
	</Style>
	<Style id="branch25_part46_style">
		<LineStyle>
			<width>6.167879907820834</width>
			<color>FFffaf50</color>
		</LineStyle>
	</Style>
	<Style id="branch25_part47_style">
		<LineStyle>
			<width>6.186035194725196</width>
			<color>FFffaf50</color>
		</LineStyle>
	</Style>
	<Style id="branch25_part48_style">
		<LineStyle>
			<width>6.20419048162956</width>
			<color>FFffb04f</color>
		</LineStyle>
	</Style>
	<Style id="branch25_part49_style">
		<LineStyle>
			<width>6.222345768533922</width>
			<color>FFffb14e</color>
		</LineStyle>
	</Style>
	<Style id="branch25_part50_style">
		<LineStyle>
			<width>6.240501055438284</width>
			<color>FFffb14e</color>
		</LineStyle>
	</Style>
	<Style id="branch28_part1_style">
		<LineStyle>
			<width>4.454432511982181</width>
			<color>FFffb24d</color>
		</LineStyle>
	</Style>
	<Style id="branch28_part2_style">
		<LineStyle>
			<width>4.472357087456425</width>
			<color>FFffb24d</color>
		</LineStyle>
	</Style>
	<Style id="branch28_part3_style">
		<LineStyle>
			<width>4.49028166293067</width>
			<color>FFffb34c</color>
		</LineStyle>
	</Style>
	<Style id="branch28_part4_style">
		<LineStyle>
			<width>4.508206238404913</width>
			<color>FFffb44b</color>
		</LineStyle>
	</Style>
	<Style id="branch28_part5_style">
		<LineStyle>
			<width>4.526130813879158</width>
			<color>FFffb44b</color>
		</LineStyle>
	</Style>
	<Style id="branch28_part6_style">
		<LineStyle>
			<width>4.544055389353402</width>
			<color>FFffb54a</color>
		</LineStyle>
	</Style>
	<Style id="branch28_part7_style">
		<LineStyle>
			<width>4.561979964827647</width>
			<color>FFffb54a</color>
		</LineStyle>
	</Style>
	<Style id="branch28_part8_style">
		<LineStyle>
			<width>4.579904540301891</width>
			<color>FFffb649</color>
		</LineStyle>
	</Style>
	<Style id="branch28_part9_style">
		<LineStyle>
			<width>4.597829115776136</width>
			<color>FFffb748</color>
		</LineStyle>
	</Style>
	<Style id="branch28_part10_style">
		<LineStyle>
			<width>4.615753691250379</width>
			<color>FFffb748</color>
		</LineStyle>
	</Style>
	<Style id="branch28_part11_style">
		<LineStyle>
			<width>4.633678266724624</width>
			<color>FFffb847</color>
		</LineStyle>
	</Style>
	<Style id="branch28_part12_style">
		<LineStyle>
			<width>4.651602842198868</width>
			<color>FFffb847</color>
		</LineStyle>
	</Style>
	<Style id="branch28_part13_style">
		<LineStyle>
			<width>4.669527417673113</width>
			<color>FFffb946</color>
		</LineStyle>
	</Style>
	<Style id="branch28_part14_style">
		<LineStyle>
			<width>4.6874519931473575</width>
			<color>FFffb946</color>
		</LineStyle>
	</Style>
	<Style id="branch28_part15_style">
		<LineStyle>
			<width>4.705376568621602</width>
			<color>FFffba45</color>
		</LineStyle>
	</Style>
	<Style id="branch28_part16_style">
		<LineStyle>
			<width>4.723301144095846</width>
			<color>FFffbb44</color>
		</LineStyle>
	</Style>
	<Style id="branch28_part17_style">
		<LineStyle>
			<width>4.741225719570091</width>
			<color>FFffbb44</color>
		</LineStyle>
	</Style>
	<Style id="branch28_part18_style">
		<LineStyle>
			<width>4.759150295044335</width>
			<color>FFffbc43</color>
		</LineStyle>
	</Style>
	<Style id="branch28_part19_style">
		<LineStyle>
			<width>4.777074870518579</width>
			<color>FFffbc43</color>
		</LineStyle>
	</Style>
	<Style id="branch28_part20_style">
		<LineStyle>
			<width>4.794999445992824</width>
			<color>FFffbd42</color>
		</LineStyle>
	</Style>
	<Style id="branch28_part21_style">
		<LineStyle>
			<width>4.812924021467067</width>
			<color>FFffbe41</color>
		</LineStyle>
	</Style>
	<Style id="branch28_part22_style">
		<LineStyle>
			<width>4.830848596941312</width>
			<color>FFffbe41</color>
		</LineStyle>
	</Style>
	<Style id="branch28_part23_style">
		<LineStyle>
			<width>4.848773172415556</width>
			<color>FFffbf40</color>
		</LineStyle>
	</Style>
	<Style id="branch28_part24_style">
		<LineStyle>
			<width>4.866697747889801</width>
			<color>FFffbf40</color>
		</LineStyle>
	</Style>
	<Style id="branch28_part25_style">
		<LineStyle>
			<width>4.884622323364045</width>
			<color>FFffc03f</color>
		</LineStyle>
	</Style>
	<Style id="branch28_part26_style">
		<LineStyle>
			<width>4.90254689883829</width>
			<color>FFffc03f</color>
		</LineStyle>
	</Style>
	<Style id="branch28_part27_style">
		<LineStyle>
			<width>4.920471474312533</width>
			<color>FFffc13e</color>
		</LineStyle>
	</Style>
	<Style id="branch28_part28_style">
		<LineStyle>
			<width>4.938396049786778</width>
			<color>FFffc23d</color>
		</LineStyle>
	</Style>
	<Style id="branch28_part29_style">
		<LineStyle>
			<width>4.956320625261022</width>
			<color>FFffc23d</color>
		</LineStyle>
	</Style>
	<Style id="branch28_part30_style">
		<LineStyle>
			<width>4.974245200735267</width>
			<color>FFffc33c</color>
		</LineStyle>
	</Style>
	<Style id="branch28_part31_style">
		<LineStyle>
			<width>4.992169776209511</width>
			<color>FFffc33c</color>
		</LineStyle>
	</Style>
	<Style id="branch28_part32_style">
		<LineStyle>
			<width>5.0100943516837555</width>
			<color>FFffc43b</color>
		</LineStyle>
	</Style>
	<Style id="branch28_part33_style">
		<LineStyle>
			<width>5.028018927158</width>
			<color>FFffc43b</color>
		</LineStyle>
	</Style>
	<Style id="branch28_part34_style">
		<LineStyle>
			<width>5.045943502632245</width>
			<color>FFffc53a</color>
		</LineStyle>
	</Style>
	<Style id="branch28_part35_style">
		<LineStyle>
			<width>5.063868078106489</width>
			<color>FFffc639</color>
		</LineStyle>
	</Style>
	<Style id="branch28_part36_style">
		<LineStyle>
			<width>5.081792653580733</width>
			<color>FFffc639</color>
		</LineStyle>
	</Style>
	<Style id="branch28_part37_style">
		<LineStyle>
			<width>5.099717229054978</width>
			<color>FFffc738</color>
		</LineStyle>
	</Style>
	<Style id="branch28_part38_style">
		<LineStyle>
			<width>5.117641804529221</width>
			<color>FFffc738</color>
		</LineStyle>
	</Style>
	<Style id="branch28_part39_style">
		<LineStyle>
			<width>5.135566380003466</width>
			<color>FFffc837</color>
		</LineStyle>
	</Style>
	<Style id="branch28_part40_style">
		<LineStyle>
			<width>5.15349095547771</width>
			<color>FFffc936</color>
		</LineStyle>
	</Style>
	<Style id="branch28_part41_style">
		<LineStyle>
			<width>5.171415530951955</width>
			<color>FFffc936</color>
		</LineStyle>
	</Style>
	<Style id="branch28_part42_style">
		<LineStyle>
			<width>5.189340106426199</width>
			<color>FFffca35</color>
		</LineStyle>
	</Style>
	<Style id="branch28_part43_style">
		<LineStyle>
			<width>5.207264681900444</width>
			<color>FFffca35</color>
		</LineStyle>
	</Style>
	<Style id="branch28_part44_style">
		<LineStyle>
			<width>5.225189257374687</width>
			<color>FFffcb34</color>
		</LineStyle>
	</Style>
	<Style id="branch28_part45_style">
		<LineStyle>
			<width>5.243113832848932</width>
			<color>FFffcb34</color>
		</LineStyle>
	</Style>
	<Style id="branch28_part46_style">
		<LineStyle>
			<width>5.261038408323176</width>
			<color>FFffcc33</color>
		</LineStyle>
	</Style>
	<Style id="branch28_part47_style">
		<LineStyle>
			<width>5.278962983797421</width>
			<color>FFffcd32</color>
		</LineStyle>
	</Style>
	<Style id="branch28_part48_style">
		<LineStyle>
			<width>5.296887559271665</width>
			<color>FFffcd32</color>
		</LineStyle>
	</Style>
	<Style id="branch28_part49_style">
		<LineStyle>
			<width>5.314812134745909</width>
			<color>FFffce31</color>
		</LineStyle>
	</Style>
	<Style id="branch28_part50_style">
		<LineStyle>
			<width>5.3327367102201535</width>
			<color>FFffce31</color>
		</LineStyle>
	</Style>
	<Style id="branch31_part1_style">
		<LineStyle>
			<width>6.571807081807082</width>
			<color>FFffcf30</color>
		</LineStyle>
	</Style>
	<Style id="branch31_part2_style">
		<LineStyle>
			<width>6.5282295482295485</width>
			<color>FFffcf30</color>
		</LineStyle>
	</Style>
	<Style id="branch31_part3_style">
		<LineStyle>
			<width>6.484652014652014</width>
			<color>FFffcf30</color>
		</LineStyle>
	</Style>
	<Style id="branch31_part4_style">
		<LineStyle>
			<width>6.441074481074481</width>
			<color>FFffcf30</color>
		</LineStyle>
	</Style>
	<Style id="branch31_part5_style">
		<LineStyle>
			<width>6.397496947496948</width>
			<color>FFffd02f</color>
		</LineStyle>
	</Style>
	<Style id="branch31_part6_style">
		<LineStyle>
			<width>6.353919413919415</width>
			<color>FFffd02f</color>
		</LineStyle>
	</Style>
	<Style id="branch31_part7_style">
		<LineStyle>
			<width>6.3103418803418805</width>
			<color>FFffd02f</color>
		</LineStyle>
	</Style>
	<Style id="branch31_part8_style">
		<LineStyle>
			<width>6.266764346764347</width>
			<color>FFffd12e</color>
		</LineStyle>
	</Style>
	<Style id="branch31_part9_style">
		<LineStyle>
			<width>6.223186813186813</width>
			<color>FFffd12e</color>
		</LineStyle>
	</Style>
	<Style id="branch31_part10_style">
		<LineStyle>
			<width>6.17960927960928</width>
			<color>FFffd12e</color>
		</LineStyle>
	</Style>
	<Style id="branch31_part11_style">
		<LineStyle>
			<width>6.136031746031747</width>
			<color>FFffd12e</color>
		</LineStyle>
	</Style>
	<Style id="branch31_part12_style">
		<LineStyle>
			<width>6.0924542124542125</width>
			<color>FFffd22d</color>
		</LineStyle>
	</Style>
	<Style id="branch31_part13_style">
		<LineStyle>
			<width>6.048876678876679</width>
			<color>FFffd22d</color>
		</LineStyle>
	</Style>
	<Style id="branch31_part14_style">
		<LineStyle>
			<width>6.005299145299145</width>
			<color>FFffd22d</color>
		</LineStyle>
	</Style>
	<Style id="branch31_part15_style">
		<LineStyle>
			<width>5.961721611721612</width>
			<color>FFffd22d</color>
		</LineStyle>
	</Style>
	<Style id="branch31_part16_style">
		<LineStyle>
			<width>5.918144078144079</width>
			<color>FFffd32c</color>
		</LineStyle>
	</Style>
	<Style id="branch31_part17_style">
		<LineStyle>
			<width>5.8745665445665445</width>
			<color>FFffd32c</color>
		</LineStyle>
	</Style>
	<Style id="branch31_part18_style">
		<LineStyle>
			<width>5.830989010989011</width>
			<color>FFffd32c</color>
		</LineStyle>
	</Style>
	<Style id="branch31_part19_style">
		<LineStyle>
			<width>5.787411477411478</width>
			<color>FFffd32c</color>
		</LineStyle>
	</Style>
	<Style id="branch31_part20_style">
		<LineStyle>
			<width>5.743833943833944</width>
			<color>FFffd42b</color>
		</LineStyle>
	</Style>
	<Style id="branch31_part21_style">
		<LineStyle>
			<width>5.700256410256411</width>
			<color>FFffd42b</color>
		</LineStyle>
	</Style>
	<Style id="branch31_part22_style">
		<LineStyle>
			<width>5.656678876678877</width>
			<color>FFffd42b</color>
		</LineStyle>
	</Style>
	<Style id="branch31_part23_style">
		<LineStyle>
			<width>5.613101343101343</width>
			<color>FFffd52a</color>
		</LineStyle>
	</Style>
	<Style id="branch31_part24_style">
		<LineStyle>
			<width>5.56952380952381</width>
			<color>FFffd52a</color>
		</LineStyle>
	</Style>
	<Style id="branch31_part25_style">
		<LineStyle>
			<width>5.525946275946277</width>
			<color>FFffd52a</color>
		</LineStyle>
	</Style>
	<Style id="branch31_part26_style">
		<LineStyle>
			<width>5.482368742368743</width>
			<color>FFffd52a</color>
		</LineStyle>
	</Style>
	<Style id="branch31_part27_style">
		<LineStyle>
			<width>5.4387912087912085</width>
			<color>FFffd629</color>
		</LineStyle>
	</Style>
	<Style id="branch31_part28_style">
		<LineStyle>
			<width>5.395213675213675</width>
			<color>FFffd629</color>
		</LineStyle>
	</Style>
	<Style id="branch31_part29_style">
		<LineStyle>
			<width>5.351636141636142</width>
			<color>FFffd629</color>
		</LineStyle>
	</Style>
	<Style id="branch31_part30_style">
		<LineStyle>
			<width>5.308058608058609</width>
			<color>FFffd629</color>
		</LineStyle>
	</Style>
	<Style id="branch31_part31_style">
		<LineStyle>
			<width>5.264481074481075</width>
			<color>FFffd728</color>
		</LineStyle>
	</Style>
	<Style id="branch31_part32_style">
		<LineStyle>
			<width>5.220903540903541</width>
			<color>FFffd728</color>
		</LineStyle>
	</Style>
	<Style id="branch31_part33_style">
		<LineStyle>
			<width>5.177326007326008</width>
			<color>FFffd728</color>
		</LineStyle>
	</Style>
	<Style id="branch31_part34_style">
		<LineStyle>
			<width>5.133748473748474</width>
			<color>FFffd728</color>
		</LineStyle>
	</Style>
	<Style id="branch31_part35_style">
		<LineStyle>
			<width>5.090170940170941</width>
			<color>FFffd827</color>
		</LineStyle>
	</Style>
	<Style id="branch31_part36_style">
		<LineStyle>
			<width>5.046593406593407</width>
			<color>FFffd827</color>
		</LineStyle>
	</Style>
	<Style id="branch31_part37_style">
		<LineStyle>
			<width>5.0030158730158725</width>
			<color>FFffd827</color>
		</LineStyle>
	</Style>
	<Style id="branch31_part38_style">
		<LineStyle>
			<width>4.959438339438339</width>
			<color>FFffd926</color>
		</LineStyle>
	</Style>
	<Style id="branch31_part39_style">
		<LineStyle>
			<width>4.915860805860806</width>
			<color>FFffd926</color>
		</LineStyle>
	</Style>
	<Style id="branch31_part40_style">
		<LineStyle>
			<width>4.872283272283273</width>
			<color>FFffd926</color>
		</LineStyle>
	</Style>
	<Style id="branch31_part41_style">
		<LineStyle>
			<width>4.8287057387057395</width>
			<color>FFffd926</color>
		</LineStyle>
	</Style>
	<Style id="branch31_part42_style">
		<LineStyle>
			<width>4.785128205128205</width>
			<color>FFffda25</color>
		</LineStyle>
	</Style>
	<Style id="branch31_part43_style">
		<LineStyle>
			<width>4.741550671550672</width>
			<color>FFffda25</color>
		</LineStyle>
	</Style>
	<Style id="branch31_part44_style">
		<LineStyle>
			<width>4.697973137973138</width>
			<color>FFffda25</color>
		</LineStyle>
	</Style>
	<Style id="branch31_part45_style">
		<LineStyle>
			<width>4.654395604395605</width>
			<color>FFffda25</color>
		</LineStyle>
	</Style>
	<Style id="branch31_part46_style">
		<LineStyle>
			<width>4.610818070818071</width>
			<color>FFffdb24</color>
		</LineStyle>
	</Style>
	<Style id="branch31_part47_style">
		<LineStyle>
			<width>4.567240537240537</width>
			<color>FFffdb24</color>
		</LineStyle>
	</Style>
	<Style id="branch31_part48_style">
		<LineStyle>
			<width>4.523663003663003</width>
			<color>FFffdb24</color>
		</LineStyle>
	</Style>
	<Style id="branch31_part49_style">
		<LineStyle>
			<width>4.48008547008547</width>
			<color>FFffdb24</color>
		</LineStyle>
	</Style>
	<Style id="branch31_part50_style">
		<LineStyle>
			<width>4.436507936507937</width>
			<color>FFffdc23</color>
		</LineStyle>
	</Style>
	<Style id="branch43_part1_style">
		<LineStyle>
			<width>3.9715306248179516</width>
			<color>FFffa659</color>
		</LineStyle>
	</Style>
	<Style id="branch43_part2_style">
		<LineStyle>
			<width>4.019054602106065</width>
			<color>FFffa659</color>
		</LineStyle>
	</Style>
	<Style id="branch43_part3_style">
		<LineStyle>
			<width>4.066578579394179</width>
			<color>FFffa758</color>
		</LineStyle>
	</Style>
	<Style id="branch43_part4_style">
		<LineStyle>
			<width>4.114102556682291</width>
			<color>FFffa758</color>
		</LineStyle>
	</Style>
	<Style id="branch43_part5_style">
		<LineStyle>
			<width>4.161626533970405</width>
			<color>FFffa857</color>
		</LineStyle>
	</Style>
	<Style id="branch43_part6_style">
		<LineStyle>
			<width>4.2091505112585175</width>
			<color>FFffa857</color>
		</LineStyle>
	</Style>
	<Style id="branch43_part7_style">
		<LineStyle>
			<width>4.256674488546631</width>
			<color>FFffa956</color>
		</LineStyle>
	</Style>
	<Style id="branch43_part8_style">
		<LineStyle>
			<width>4.3041984658347445</width>
			<color>FFffaa55</color>
		</LineStyle>
	</Style>
	<Style id="branch43_part9_style">
		<LineStyle>
			<width>4.351722443122858</width>
			<color>FFffaa55</color>
		</LineStyle>
	</Style>
	<Style id="branch43_part10_style">
		<LineStyle>
			<width>4.399246420410971</width>
			<color>FFffab54</color>
		</LineStyle>
	</Style>
	<Style id="branch43_part11_style">
		<LineStyle>
			<width>4.446770397699084</width>
			<color>FFffab54</color>
		</LineStyle>
	</Style>
	<Style id="branch43_part12_style">
		<LineStyle>
			<width>4.494294374987197</width>
			<color>FFffac53</color>
		</LineStyle>
	</Style>
	<Style id="branch43_part13_style">
		<LineStyle>
			<width>4.54181835227531</width>
			<color>FFffac53</color>
		</LineStyle>
	</Style>
	<Style id="branch43_part14_style">
		<LineStyle>
			<width>4.589342329563424</width>
			<color>FFffad52</color>
		</LineStyle>
	</Style>
	<Style id="branch43_part15_style">
		<LineStyle>
			<width>4.6368663068515374</width>
			<color>FFffad52</color>
		</LineStyle>
	</Style>
	<Style id="branch43_part16_style">
		<LineStyle>
			<width>4.684390284139651</width>
			<color>FFffae51</color>
		</LineStyle>
	</Style>
	<Style id="branch43_part17_style">
		<LineStyle>
			<width>4.731914261427764</width>
			<color>FFffae51</color>
		</LineStyle>
	</Style>
	<Style id="branch43_part18_style">
		<LineStyle>
			<width>4.779438238715876</width>
			<color>FFffaf50</color>
		</LineStyle>
	</Style>
	<Style id="branch43_part19_style">
		<LineStyle>
			<width>4.82696221600399</width>
			<color>FFffaf50</color>
		</LineStyle>
	</Style>
	<Style id="branch43_part20_style">
		<LineStyle>
			<width>4.874486193292103</width>
			<color>FFffb04f</color>
		</LineStyle>
	</Style>
	<Style id="branch43_part21_style">
		<LineStyle>
			<width>4.922010170580217</width>
			<color>FFffb04f</color>
		</LineStyle>
	</Style>
	<Style id="branch43_part22_style">
		<LineStyle>
			<width>4.96953414786833</width>
			<color>FFffb14e</color>
		</LineStyle>
	</Style>
	<Style id="branch43_part23_style">
		<LineStyle>
			<width>5.017058125156443</width>
			<color>FFffb14e</color>
		</LineStyle>
	</Style>
	<Style id="branch43_part24_style">
		<LineStyle>
			<width>5.0645821024445565</width>
			<color>FFffb24d</color>
		</LineStyle>
	</Style>
	<Style id="branch43_part25_style">
		<LineStyle>
			<width>5.112106079732669</width>
			<color>FFffb34c</color>
		</LineStyle>
	</Style>
	<Style id="branch43_part26_style">
		<LineStyle>
			<width>5.159630057020783</width>
			<color>FFffb34c</color>
		</LineStyle>
	</Style>
	<Style id="branch43_part27_style">
		<LineStyle>
			<width>5.207154034308896</width>
			<color>FFffb44b</color>
		</LineStyle>
	</Style>
	<Style id="branch43_part28_style">
		<LineStyle>
			<width>5.25467801159701</width>
			<color>FFffb44b</color>
		</LineStyle>
	</Style>
	<Style id="branch43_part29_style">
		<LineStyle>
			<width>5.302201988885123</width>
			<color>FFffb54a</color>
		</LineStyle>
	</Style>
	<Style id="branch43_part30_style">
		<LineStyle>
			<width>5.349725966173236</width>
			<color>FFffb54a</color>
		</LineStyle>
	</Style>
	<Style id="branch43_part31_style">
		<LineStyle>
			<width>5.397249943461349</width>
			<color>FFffb649</color>
		</LineStyle>
	</Style>
	<Style id="branch43_part32_style">
		<LineStyle>
			<width>5.444773920749462</width>
			<color>FFffb649</color>
		</LineStyle>
	</Style>
	<Style id="branch43_part33_style">
		<LineStyle>
			<width>5.492297898037576</width>
			<color>FFffb748</color>
		</LineStyle>
	</Style>
	<Style id="branch43_part34_style">
		<LineStyle>
			<width>5.539821875325689</width>
			<color>FFffb748</color>
		</LineStyle>
	</Style>
	<Style id="branch43_part35_style">
		<LineStyle>
			<width>5.587345852613803</width>
			<color>FFffb847</color>
		</LineStyle>
	</Style>
	<Style id="branch43_part36_style">
		<LineStyle>
			<width>5.634869829901915</width>
			<color>FFffb847</color>
		</LineStyle>
	</Style>
	<Style id="branch43_part37_style">
		<LineStyle>
			<width>5.682393807190029</width>
			<color>FFffb946</color>
		</LineStyle>
	</Style>
	<Style id="branch43_part38_style">
		<LineStyle>
			<width>5.7299177844781415</width>
			<color>FFffb946</color>
		</LineStyle>
	</Style>
	<Style id="branch43_part39_style">
		<LineStyle>
			<width>5.777441761766255</width>
			<color>FFffba45</color>
		</LineStyle>
	</Style>
	<Style id="branch43_part40_style">
		<LineStyle>
			<width>5.8249657390543685</width>
			<color>FFffbb44</color>
		</LineStyle>
	</Style>
	<Style id="branch43_part41_style">
		<LineStyle>
			<width>5.872489716342482</width>
			<color>FFffbb44</color>
		</LineStyle>
	</Style>
	<Style id="branch43_part42_style">
		<LineStyle>
			<width>5.920013693630596</width>
			<color>FFffbc43</color>
		</LineStyle>
	</Style>
	<Style id="branch43_part43_style">
		<LineStyle>
			<width>5.967537670918708</width>
			<color>FFffbc43</color>
		</LineStyle>
	</Style>
	<Style id="branch43_part44_style">
		<LineStyle>
			<width>6.015061648206821</width>
			<color>FFffbd42</color>
		</LineStyle>
	</Style>
	<Style id="branch43_part45_style">
		<LineStyle>
			<width>6.062585625494934</width>
			<color>FFffbd42</color>
		</LineStyle>
	</Style>
	<Style id="branch43_part46_style">
		<LineStyle>
			<width>6.110109602783048</width>
			<color>FFffbe41</color>
		</LineStyle>
	</Style>
	<Style id="branch43_part47_style">
		<LineStyle>
			<width>6.1576335800711615</width>
			<color>FFffbe41</color>
		</LineStyle>
	</Style>
	<Style id="branch43_part48_style">
		<LineStyle>
			<width>6.205157557359274</width>
			<color>FFffbf40</color>
		</LineStyle>
	</Style>
	<Style id="branch43_part49_style">
		<LineStyle>
			<width>6.252681534647388</width>
			<color>FFffbf40</color>
		</LineStyle>
	</Style>
	<Style id="branch43_part50_style">
		<LineStyle>
			<width>6.300205511935501</width>
			<color>FFffc03f</color>
		</LineStyle>
	</Style>
	<Style id="branch45_part1_style">
		<LineStyle>
			<width>5.156120035626995</width>
			<color>FFffc03f</color>
		</LineStyle>
	</Style>
	<Style id="branch45_part2_style">
		<LineStyle>
			<width>5.130974864441339</width>
			<color>FFffc03f</color>
		</LineStyle>
	</Style>
	<Style id="branch45_part3_style">
		<LineStyle>
			<width>5.105829693255683</width>
			<color>FFffc03f</color>
		</LineStyle>
	</Style>
	<Style id="branch45_part4_style">
		<LineStyle>
			<width>5.080684522070027</width>
			<color>FFffc03f</color>
		</LineStyle>
	</Style>
	<Style id="branch45_part5_style">
		<LineStyle>
			<width>5.05553935088437</width>
			<color>FFffc03f</color>
		</LineStyle>
	</Style>
	<Style id="branch45_part6_style">
		<LineStyle>
			<width>5.030394179698714</width>
			<color>FFffc03f</color>
		</LineStyle>
	</Style>
	<Style id="branch45_part7_style">
		<LineStyle>
			<width>5.005249008513058</width>
			<color>FFffc03f</color>
		</LineStyle>
	</Style>
	<Style id="branch45_part8_style">
		<LineStyle>
			<width>4.980103837327402</width>
			<color>FFffc03f</color>
		</LineStyle>
	</Style>
	<Style id="branch45_part9_style">
		<LineStyle>
			<width>4.954958666141746</width>
			<color>FFffc03f</color>
		</LineStyle>
	</Style>
	<Style id="branch45_part10_style">
		<LineStyle>
			<width>4.929813494956089</width>
			<color>FFffc03f</color>
		</LineStyle>
	</Style>
	<Style id="branch45_part11_style">
		<LineStyle>
			<width>4.904668323770433</width>
			<color>FFffc03f</color>
		</LineStyle>
	</Style>
	<Style id="branch45_part12_style">
		<LineStyle>
			<width>4.879523152584777</width>
			<color>FFffc03f</color>
		</LineStyle>
	</Style>
	<Style id="branch45_part13_style">
		<LineStyle>
			<width>4.854377981399121</width>
			<color>FFffc03f</color>
		</LineStyle>
	</Style>
	<Style id="branch45_part14_style">
		<LineStyle>
			<width>4.829232810213464</width>
			<color>FFffc03f</color>
		</LineStyle>
	</Style>
	<Style id="branch45_part15_style">
		<LineStyle>
			<width>4.8040876390278076</width>
			<color>FFffc03f</color>
		</LineStyle>
	</Style>
	<Style id="branch45_part16_style">
		<LineStyle>
			<width>4.7789424678421515</width>
			<color>FFffc03f</color>
		</LineStyle>
	</Style>
	<Style id="branch45_part17_style">
		<LineStyle>
			<width>4.753797296656495</width>
			<color>FFffc13e</color>
		</LineStyle>
	</Style>
	<Style id="branch45_part18_style">
		<LineStyle>
			<width>4.728652125470839</width>
			<color>FFffc13e</color>
		</LineStyle>
	</Style>
	<Style id="branch45_part19_style">
		<LineStyle>
			<width>4.703506954285182</width>
			<color>FFffc13e</color>
		</LineStyle>
	</Style>
	<Style id="branch45_part20_style">
		<LineStyle>
			<width>4.678361783099526</width>
			<color>FFffc13e</color>
		</LineStyle>
	</Style>
	<Style id="branch45_part21_style">
		<LineStyle>
			<width>4.65321661191387</width>
			<color>FFffc13e</color>
		</LineStyle>
	</Style>
	<Style id="branch45_part22_style">
		<LineStyle>
			<width>4.628071440728214</width>
			<color>FFffc13e</color>
		</LineStyle>
	</Style>
	<Style id="branch45_part23_style">
		<LineStyle>
			<width>4.602926269542557</width>
			<color>FFffc13e</color>
		</LineStyle>
	</Style>
	<Style id="branch45_part24_style">
		<LineStyle>
			<width>4.577781098356901</width>
			<color>FFffc13e</color>
		</LineStyle>
	</Style>
	<Style id="branch45_part25_style">
		<LineStyle>
			<width>4.552635927171245</width>
			<color>FFffc13e</color>
		</LineStyle>
	</Style>
	<Style id="branch45_part26_style">
		<LineStyle>
			<width>4.527490755985589</width>
			<color>FFffc13e</color>
		</LineStyle>
	</Style>
	<Style id="branch45_part27_style">
		<LineStyle>
			<width>4.502345584799933</width>
			<color>FFffc13e</color>
		</LineStyle>
	</Style>
	<Style id="branch45_part28_style">
		<LineStyle>
			<width>4.477200413614276</width>
			<color>FFffc13e</color>
		</LineStyle>
	</Style>
	<Style id="branch45_part29_style">
		<LineStyle>
			<width>4.45205524242862</width>
			<color>FFffc13e</color>
		</LineStyle>
	</Style>
	<Style id="branch45_part30_style">
		<LineStyle>
			<width>4.426910071242964</width>
			<color>FFffc13e</color>
		</LineStyle>
	</Style>
	<Style id="branch45_part31_style">
		<LineStyle>
			<width>4.401764900057307</width>
			<color>FFffc13e</color>
		</LineStyle>
	</Style>
	<Style id="branch45_part32_style">
		<LineStyle>
			<width>4.376619728871651</width>
			<color>FFffc13e</color>
		</LineStyle>
	</Style>
	<Style id="branch45_part33_style">
		<LineStyle>
			<width>4.351474557685995</width>
			<color>FFffc13e</color>
		</LineStyle>
	</Style>
	<Style id="branch45_part34_style">
		<LineStyle>
			<width>4.326329386500339</width>
			<color>FFffc13e</color>
		</LineStyle>
	</Style>
	<Style id="branch45_part35_style">
		<LineStyle>
			<width>4.301184215314683</width>
			<color>FFffc13e</color>
		</LineStyle>
	</Style>
	<Style id="branch45_part36_style">
		<LineStyle>
			<width>4.276039044129027</width>
			<color>FFffc13e</color>
		</LineStyle>
	</Style>
	<Style id="branch45_part37_style">
		<LineStyle>
			<width>4.25089387294337</width>
			<color>FFffc13e</color>
		</LineStyle>
	</Style>
	<Style id="branch45_part38_style">
		<LineStyle>
			<width>4.2257487017577136</width>
			<color>FFffc13e</color>
		</LineStyle>
	</Style>
	<Style id="branch45_part39_style">
		<LineStyle>
			<width>4.2006035305720575</width>
			<color>FFffc13e</color>
		</LineStyle>
	</Style>
	<Style id="branch45_part40_style">
		<LineStyle>
			<width>4.1754583593864005</width>
			<color>FFffc23d</color>
		</LineStyle>
	</Style>
	<Style id="branch45_part41_style">
		<LineStyle>
			<width>4.1503131882007445</width>
			<color>FFffc23d</color>
		</LineStyle>
	</Style>
	<Style id="branch45_part42_style">
		<LineStyle>
			<width>4.125168017015088</width>
			<color>FFffc23d</color>
		</LineStyle>
	</Style>
	<Style id="branch45_part43_style">
		<LineStyle>
			<width>4.100022845829432</width>
			<color>FFffc23d</color>
		</LineStyle>
	</Style>
	<Style id="branch45_part44_style">
		<LineStyle>
			<width>4.074877674643776</width>
			<color>FFffc23d</color>
		</LineStyle>
	</Style>
	<Style id="branch45_part45_style">
		<LineStyle>
			<width>4.04973250345812</width>
			<color>FFffc23d</color>
		</LineStyle>
	</Style>
	<Style id="branch45_part46_style">
		<LineStyle>
			<width>4.024587332272463</width>
			<color>FFffc23d</color>
		</LineStyle>
	</Style>
	<Style id="branch45_part47_style">
		<LineStyle>
			<width>3.999442161086807</width>
			<color>FFffc23d</color>
		</LineStyle>
	</Style>
	<Style id="branch45_part48_style">
		<LineStyle>
			<width>3.974296989901151</width>
			<color>FFffc23d</color>
		</LineStyle>
	</Style>
	<Style id="branch45_part49_style">
		<LineStyle>
			<width>3.9491518187154946</width>
			<color>FFffc23d</color>
		</LineStyle>
	</Style>
	<Style id="branch45_part50_style">
		<LineStyle>
			<width>3.9240066475298385</width>
			<color>FFffc23d</color>
		</LineStyle>
	</Style>
	<Style id="branch46_part1_style">
		<LineStyle>
			<width>6.00447636796604</width>
			<color>FFffc23d</color>
		</LineStyle>
	</Style>
	<Style id="branch46_part2_style">
		<LineStyle>
			<width>5.9876761401874</width>
			<color>FFffc33c</color>
		</LineStyle>
	</Style>
	<Style id="branch46_part3_style">
		<LineStyle>
			<width>5.97087591240876</width>
			<color>FFffc33c</color>
		</LineStyle>
	</Style>
	<Style id="branch46_part4_style">
		<LineStyle>
			<width>5.954075684630119</width>
			<color>FFffc33c</color>
		</LineStyle>
	</Style>
	<Style id="branch46_part5_style">
		<LineStyle>
			<width>5.937275456851479</width>
			<color>FFffc43b</color>
		</LineStyle>
	</Style>
	<Style id="branch46_part6_style">
		<LineStyle>
			<width>5.920475229072838</width>
			<color>FFffc43b</color>
		</LineStyle>
	</Style>
	<Style id="branch46_part7_style">
		<LineStyle>
			<width>5.9036750012941965</width>
			<color>FFffc53a</color>
		</LineStyle>
	</Style>
	<Style id="branch46_part8_style">
		<LineStyle>
			<width>5.886874773515556</width>
			<color>FFffc53a</color>
		</LineStyle>
	</Style>
	<Style id="branch46_part9_style">
		<LineStyle>
			<width>5.870074545736916</width>
			<color>FFffc53a</color>
		</LineStyle>
	</Style>
	<Style id="branch46_part10_style">
		<LineStyle>
			<width>5.853274317958276</width>
			<color>FFffc639</color>
		</LineStyle>
	</Style>
	<Style id="branch46_part11_style">
		<LineStyle>
			<width>5.836474090179634</width>
			<color>FFffc639</color>
		</LineStyle>
	</Style>
	<Style id="branch46_part12_style">
		<LineStyle>
			<width>5.819673862400994</width>
			<color>FFffc738</color>
		</LineStyle>
	</Style>
	<Style id="branch46_part13_style">
		<LineStyle>
			<width>5.802873634622354</width>
			<color>FFffc738</color>
		</LineStyle>
	</Style>
	<Style id="branch46_part14_style">
		<LineStyle>
			<width>5.7860734068437125</width>
			<color>FFffc738</color>
		</LineStyle>
	</Style>
	<Style id="branch46_part15_style">
		<LineStyle>
			<width>5.769273179065072</width>
			<color>FFffc837</color>
		</LineStyle>
	</Style>
	<Style id="branch46_part16_style">
		<LineStyle>
			<width>5.752472951286432</width>
			<color>FFffc837</color>
		</LineStyle>
	</Style>
	<Style id="branch46_part17_style">
		<LineStyle>
			<width>5.735672723507792</width>
			<color>FFffc837</color>
		</LineStyle>
	</Style>
	<Style id="branch46_part18_style">
		<LineStyle>
			<width>5.718872495729151</width>
			<color>FFffc936</color>
		</LineStyle>
	</Style>
	<Style id="branch46_part19_style">
		<LineStyle>
			<width>5.70207226795051</width>
			<color>FFffc936</color>
		</LineStyle>
	</Style>
	<Style id="branch46_part20_style">
		<LineStyle>
			<width>5.68527204017187</width>
			<color>FFffca35</color>
		</LineStyle>
	</Style>
	<Style id="branch46_part21_style">
		<LineStyle>
			<width>5.6684718123932285</width>
			<color>FFffca35</color>
		</LineStyle>
	</Style>
	<Style id="branch46_part22_style">
		<LineStyle>
			<width>5.651671584614588</width>
			<color>FFffca35</color>
		</LineStyle>
	</Style>
	<Style id="branch46_part23_style">
		<LineStyle>
			<width>5.634871356835948</width>
			<color>FFffcb34</color>
		</LineStyle>
	</Style>
	<Style id="branch46_part24_style">
		<LineStyle>
			<width>5.6180711290573075</width>
			<color>FFffcb34</color>
		</LineStyle>
	</Style>
	<Style id="branch46_part25_style">
		<LineStyle>
			<width>5.601270901278666</width>
			<color>FFffcb34</color>
		</LineStyle>
	</Style>
	<Style id="branch46_part26_style">
		<LineStyle>
			<width>5.584470673500026</width>
			<color>FFffcc33</color>
		</LineStyle>
	</Style>
	<Style id="branch46_part27_style">
		<LineStyle>
			<width>5.567670445721385</width>
			<color>FFffcc33</color>
		</LineStyle>
	</Style>
	<Style id="branch46_part28_style">
		<LineStyle>
			<width>5.5508702179427445</width>
			<color>FFffcd32</color>
		</LineStyle>
	</Style>
	<Style id="branch46_part29_style">
		<LineStyle>
			<width>5.534069990164104</width>
			<color>FFffcd32</color>
		</LineStyle>
	</Style>
	<Style id="branch46_part30_style">
		<LineStyle>
			<width>5.517269762385464</width>
			<color>FFffcd32</color>
		</LineStyle>
	</Style>
	<Style id="branch46_part31_style">
		<LineStyle>
			<width>5.5004695346068235</width>
			<color>FFffce31</color>
		</LineStyle>
	</Style>
	<Style id="branch46_part32_style">
		<LineStyle>
			<width>5.483669306828182</width>
			<color>FFffce31</color>
		</LineStyle>
	</Style>
	<Style id="branch46_part33_style">
		<LineStyle>
			<width>5.466869079049541</width>
			<color>FFffcf30</color>
		</LineStyle>
	</Style>
	<Style id="branch46_part34_style">
		<LineStyle>
			<width>5.450068851270901</width>
			<color>FFffcf30</color>
		</LineStyle>
	</Style>
	<Style id="branch46_part35_style">
		<LineStyle>
			<width>5.4332686234922605</width>
			<color>FFffcf30</color>
		</LineStyle>
	</Style>
	<Style id="branch46_part36_style">
		<LineStyle>
			<width>5.41646839571362</width>
			<color>FFffd02f</color>
		</LineStyle>
	</Style>
	<Style id="branch46_part37_style">
		<LineStyle>
			<width>5.39966816793498</width>
			<color>FFffd02f</color>
		</LineStyle>
	</Style>
	<Style id="branch46_part38_style">
		<LineStyle>
			<width>5.382867940156339</width>
			<color>FFffd02f</color>
		</LineStyle>
	</Style>
	<Style id="branch46_part39_style">
		<LineStyle>
			<width>5.366067712377698</width>
			<color>FFffd12e</color>
		</LineStyle>
	</Style>
	<Style id="branch46_part40_style">
		<LineStyle>
			<width>5.349267484599058</width>
			<color>FFffd12e</color>
		</LineStyle>
	</Style>
	<Style id="branch46_part41_style">
		<LineStyle>
			<width>5.332467256820417</width>
			<color>FFffd22d</color>
		</LineStyle>
	</Style>
	<Style id="branch46_part42_style">
		<LineStyle>
			<width>5.3156670290417765</width>
			<color>FFffd22d</color>
		</LineStyle>
	</Style>
	<Style id="branch46_part43_style">
		<LineStyle>
			<width>5.298866801263136</width>
			<color>FFffd22d</color>
		</LineStyle>
	</Style>
	<Style id="branch46_part44_style">
		<LineStyle>
			<width>5.282066573484496</width>
			<color>FFffd32c</color>
		</LineStyle>
	</Style>
	<Style id="branch46_part45_style">
		<LineStyle>
			<width>5.2652663457058555</width>
			<color>FFffd32c</color>
		</LineStyle>
	</Style>
	<Style id="branch46_part46_style">
		<LineStyle>
			<width>5.248466117927214</width>
			<color>FFffd32c</color>
		</LineStyle>
	</Style>
	<Style id="branch46_part47_style">
		<LineStyle>
			<width>5.231665890148573</width>
			<color>FFffd42b</color>
		</LineStyle>
	</Style>
	<Style id="branch46_part48_style">
		<LineStyle>
			<width>5.214865662369933</width>
			<color>FFffd42b</color>
		</LineStyle>
	</Style>
	<Style id="branch46_part49_style">
		<LineStyle>
			<width>5.1980654345912924</width>
			<color>FFffd52a</color>
		</LineStyle>
	</Style>
	<Style id="branch46_part50_style">
		<LineStyle>
			<width>5.181265206812652</width>
			<color>FFffd52a</color>
		</LineStyle>
	</Style>
	<Style id="branch88_part1_style">
		<LineStyle>
			<width>4.141729665195378</width>
			<color>FFffb34c</color>
		</LineStyle>
	</Style>
	<Style id="branch88_part2_style">
		<LineStyle>
			<width>4.1967132395493545</width>
			<color>FFffb34c</color>
		</LineStyle>
	</Style>
	<Style id="branch88_part3_style">
		<LineStyle>
			<width>4.251696813903331</width>
			<color>FFffb34c</color>
		</LineStyle>
	</Style>
	<Style id="branch88_part4_style">
		<LineStyle>
			<width>4.306680388257309</width>
			<color>FFffb34c</color>
		</LineStyle>
	</Style>
	<Style id="branch88_part5_style">
		<LineStyle>
			<width>4.361663962611287</width>
			<color>FFffb34c</color>
		</LineStyle>
	</Style>
	<Style id="branch88_part6_style">
		<LineStyle>
			<width>4.416647536965264</width>
			<color>FFffb34c</color>
		</LineStyle>
	</Style>
	<Style id="branch88_part7_style">
		<LineStyle>
			<width>4.47163111131924</width>
			<color>FFffb44b</color>
		</LineStyle>
	</Style>
	<Style id="branch88_part8_style">
		<LineStyle>
			<width>4.526614685673218</width>
			<color>FFffb44b</color>
		</LineStyle>
	</Style>
	<Style id="branch88_part9_style">
		<LineStyle>
			<width>4.581598260027196</width>
			<color>FFffb44b</color>
		</LineStyle>
	</Style>
	<Style id="branch88_part10_style">
		<LineStyle>
			<width>4.6365818343811736</width>
			<color>FFffb44b</color>
		</LineStyle>
	</Style>
	<Style id="branch88_part11_style">
		<LineStyle>
			<width>4.69156540873515</width>
			<color>FFffb44b</color>
		</LineStyle>
	</Style>
	<Style id="branch88_part12_style">
		<LineStyle>
			<width>4.746548983089127</width>
			<color>FFffb44b</color>
		</LineStyle>
	</Style>
	<Style id="branch88_part13_style">
		<LineStyle>
			<width>4.801532557443105</width>
			<color>FFffb44b</color>
		</LineStyle>
	</Style>
	<Style id="branch88_part14_style">
		<LineStyle>
			<width>4.856516131797083</width>
			<color>FFffb44b</color>
		</LineStyle>
	</Style>
	<Style id="branch88_part15_style">
		<LineStyle>
			<width>4.9114997061510595</width>
			<color>FFffb44b</color>
		</LineStyle>
	</Style>
	<Style id="branch88_part16_style">
		<LineStyle>
			<width>4.966483280505036</width>
			<color>FFffb44b</color>
		</LineStyle>
	</Style>
	<Style id="branch88_part17_style">
		<LineStyle>
			<width>5.021466854859014</width>
			<color>FFffb44b</color>
		</LineStyle>
	</Style>
	<Style id="branch88_part18_style">
		<LineStyle>
			<width>5.076450429212992</width>
			<color>FFffb54a</color>
		</LineStyle>
	</Style>
	<Style id="branch88_part19_style">
		<LineStyle>
			<width>5.1314340035669685</width>
			<color>FFffb54a</color>
		</LineStyle>
	</Style>
	<Style id="branch88_part20_style">
		<LineStyle>
			<width>5.186417577920945</width>
			<color>FFffb54a</color>
		</LineStyle>
	</Style>
	<Style id="branch88_part21_style">
		<LineStyle>
			<width>5.241401152274923</width>
			<color>FFffb54a</color>
		</LineStyle>
	</Style>
	<Style id="branch88_part22_style">
		<LineStyle>
			<width>5.296384726628901</width>
			<color>FFffb54a</color>
		</LineStyle>
	</Style>
	<Style id="branch88_part23_style">
		<LineStyle>
			<width>5.351368300982878</width>
			<color>FFffb54a</color>
		</LineStyle>
	</Style>
	<Style id="branch88_part24_style">
		<LineStyle>
			<width>5.4063518753368545</width>
			<color>FFffb54a</color>
		</LineStyle>
	</Style>
	<Style id="branch88_part25_style">
		<LineStyle>
			<width>5.461335449690832</width>
			<color>FFffb54a</color>
		</LineStyle>
	</Style>
	<Style id="branch88_part26_style">
		<LineStyle>
			<width>5.51631902404481</width>
			<color>FFffb54a</color>
		</LineStyle>
	</Style>
	<Style id="branch88_part27_style">
		<LineStyle>
			<width>5.571302598398787</width>
			<color>FFffb54a</color>
		</LineStyle>
	</Style>
	<Style id="branch88_part28_style">
		<LineStyle>
			<width>5.6262861727527635</width>
			<color>FFffb649</color>
		</LineStyle>
	</Style>
	<Style id="branch88_part29_style">
		<LineStyle>
			<width>5.681269747106741</width>
			<color>FFffb649</color>
		</LineStyle>
	</Style>
	<Style id="branch88_part30_style">
		<LineStyle>
			<width>5.736253321460719</width>
			<color>FFffb649</color>
		</LineStyle>
	</Style>
	<Style id="branch88_part31_style">
		<LineStyle>
			<width>5.791236895814696</width>
			<color>FFffb649</color>
		</LineStyle>
	</Style>
	<Style id="branch88_part32_style">
		<LineStyle>
			<width>5.846220470168673</width>
			<color>FFffb649</color>
		</LineStyle>
	</Style>
	<Style id="branch88_part33_style">
		<LineStyle>
			<width>5.90120404452265</width>
			<color>FFffb649</color>
		</LineStyle>
	</Style>
	<Style id="branch88_part34_style">
		<LineStyle>
			<width>5.956187618876628</width>
			<color>FFffb649</color>
		</LineStyle>
	</Style>
	<Style id="branch88_part35_style">
		<LineStyle>
			<width>6.011171193230605</width>
			<color>FFffb649</color>
		</LineStyle>
	</Style>
	<Style id="branch88_part36_style">
		<LineStyle>
			<width>6.066154767584582</width>
			<color>FFffb649</color>
		</LineStyle>
	</Style>
	<Style id="branch88_part37_style">
		<LineStyle>
			<width>6.121138341938559</width>
			<color>FFffb649</color>
		</LineStyle>
	</Style>
	<Style id="branch88_part38_style">
		<LineStyle>
			<width>6.176121916292537</width>
			<color>FFffb649</color>
		</LineStyle>
	</Style>
	<Style id="branch88_part39_style">
		<LineStyle>
			<width>6.231105490646515</width>
			<color>FFffb748</color>
		</LineStyle>
	</Style>
	<Style id="branch88_part40_style">
		<LineStyle>
			<width>6.286089065000492</width>
			<color>FFffb748</color>
		</LineStyle>
	</Style>
	<Style id="branch88_part41_style">
		<LineStyle>
			<width>6.341072639354469</width>
			<color>FFffb748</color>
		</LineStyle>
	</Style>
	<Style id="branch88_part42_style">
		<LineStyle>
			<width>6.396056213708446</width>
			<color>FFffb748</color>
		</LineStyle>
	</Style>
	<Style id="branch88_part43_style">
		<LineStyle>
			<width>6.451039788062424</width>
			<color>FFffb748</color>
		</LineStyle>
	</Style>
	<Style id="branch88_part44_style">
		<LineStyle>
			<width>6.506023362416401</width>
			<color>FFffb748</color>
		</LineStyle>
	</Style>
	<Style id="branch88_part45_style">
		<LineStyle>
			<width>6.5610069367703785</width>
			<color>FFffb748</color>
		</LineStyle>
	</Style>
	<Style id="branch88_part46_style">
		<LineStyle>
			<width>6.615990511124355</width>
			<color>FFffb748</color>
		</LineStyle>
	</Style>
	<Style id="branch88_part47_style">
		<LineStyle>
			<width>6.670974085478333</width>
			<color>FFffb748</color>
		</LineStyle>
	</Style>
	<Style id="branch88_part48_style">
		<LineStyle>
			<width>6.72595765983231</width>
			<color>FFffb748</color>
		</LineStyle>
	</Style>
	<Style id="branch88_part49_style">
		<LineStyle>
			<width>6.780941234186288</width>
			<color>FFffb847</color>
		</LineStyle>
	</Style>
	<Style id="branch88_part50_style">
		<LineStyle>
			<width>6.835924808540264</width>
			<color>FFffb847</color>
		</LineStyle>
	</Style>
	<Style id="branch96_part1_style">
		<LineStyle>
			<width>6.992307692307692</width>
			<color>FFffdc23</color>
		</LineStyle>
	</Style>
	<Style id="branch96_part2_style">
		<LineStyle>
			<width>6.984615384615385</width>
			<color>FFffdc23</color>
		</LineStyle>
	</Style>
	<Style id="branch96_part3_style">
		<LineStyle>
			<width>6.976923076923077</width>
			<color>FFffdc23</color>
		</LineStyle>
	</Style>
	<Style id="branch96_part4_style">
		<LineStyle>
			<width>6.969230769230769</width>
			<color>FFffdc23</color>
		</LineStyle>
	</Style>
	<Style id="branch96_part5_style">
		<LineStyle>
			<width>6.961538461538462</width>
			<color>FFffdc23</color>
		</LineStyle>
	</Style>
	<Style id="branch96_part6_style">
		<LineStyle>
			<width>6.953846153846154</width>
			<color>FFffdc23</color>
		</LineStyle>
	</Style>
	<Style id="branch96_part7_style">
		<LineStyle>
			<width>6.946153846153846</width>
			<color>FFffdc23</color>
		</LineStyle>
	</Style>
	<Style id="branch96_part8_style">
		<LineStyle>
			<width>6.938461538461539</width>
			<color>FFffdc23</color>
		</LineStyle>
	</Style>
	<Style id="branch96_part9_style">
		<LineStyle>
			<width>6.930769230769231</width>
			<color>FFffdc23</color>
		</LineStyle>
	</Style>
	<Style id="branch96_part10_style">
		<LineStyle>
			<width>6.923076923076923</width>
			<color>FFffdc23</color>
		</LineStyle>
	</Style>
	<Style id="branch96_part11_style">
		<LineStyle>
			<width>6.915384615384616</width>
			<color>FFffdc23</color>
		</LineStyle>
	</Style>
	<Style id="branch96_part12_style">
		<LineStyle>
			<width>6.907692307692308</width>
			<color>FFffdd22</color>
		</LineStyle>
	</Style>
	<Style id="branch96_part13_style">
		<LineStyle>
			<width>6.9</width>
			<color>FFffdd22</color>
		</LineStyle>
	</Style>
	<Style id="branch96_part14_style">
		<LineStyle>
			<width>6.892307692307693</width>
			<color>FFffdd22</color>
		</LineStyle>
	</Style>
	<Style id="branch96_part15_style">
		<LineStyle>
			<width>6.884615384615384</width>
			<color>FFffdd22</color>
		</LineStyle>
	</Style>
	<Style id="branch96_part16_style">
		<LineStyle>
			<width>6.876923076923077</width>
			<color>FFffdd22</color>
		</LineStyle>
	</Style>
	<Style id="branch96_part17_style">
		<LineStyle>
			<width>6.86923076923077</width>
			<color>FFffdd22</color>
		</LineStyle>
	</Style>
	<Style id="branch96_part18_style">
		<LineStyle>
			<width>6.861538461538462</width>
			<color>FFffdd22</color>
		</LineStyle>
	</Style>
	<Style id="branch96_part19_style">
		<LineStyle>
			<width>6.853846153846154</width>
			<color>FFffdd22</color>
		</LineStyle>
	</Style>
	<Style id="branch96_part20_style">
		<LineStyle>
			<width>6.846153846153846</width>
			<color>FFffdd22</color>
		</LineStyle>
	</Style>
	<Style id="branch96_part21_style">
		<LineStyle>
			<width>6.838461538461539</width>
			<color>FFffdd22</color>
		</LineStyle>
	</Style>
	<Style id="branch96_part22_style">
		<LineStyle>
			<width>6.8307692307692305</width>
			<color>FFffdd22</color>
		</LineStyle>
	</Style>
	<Style id="branch96_part23_style">
		<LineStyle>
			<width>6.823076923076924</width>
			<color>FFffdd22</color>
		</LineStyle>
	</Style>
	<Style id="branch96_part24_style">
		<LineStyle>
			<width>6.815384615384615</width>
			<color>FFffdd22</color>
		</LineStyle>
	</Style>
	<Style id="branch96_part25_style">
		<LineStyle>
			<width>6.8076923076923075</width>
			<color>FFffdd22</color>
		</LineStyle>
	</Style>
	<Style id="branch96_part26_style">
		<LineStyle>
			<width>6.800000000000001</width>
			<color>FFffdd22</color>
		</LineStyle>
	</Style>
	<Style id="branch96_part27_style">
		<LineStyle>
			<width>6.792307692307692</width>
			<color>FFffdd22</color>
		</LineStyle>
	</Style>
	<Style id="branch96_part28_style">
		<LineStyle>
			<width>6.784615384615385</width>
			<color>FFffde21</color>
		</LineStyle>
	</Style>
	<Style id="branch96_part29_style">
		<LineStyle>
			<width>6.776923076923077</width>
			<color>FFffde21</color>
		</LineStyle>
	</Style>
	<Style id="branch96_part30_style">
		<LineStyle>
			<width>6.769230769230769</width>
			<color>FFffde21</color>
		</LineStyle>
	</Style>
	<Style id="branch96_part31_style">
		<LineStyle>
			<width>6.7615384615384615</width>
			<color>FFffde21</color>
		</LineStyle>
	</Style>
	<Style id="branch96_part32_style">
		<LineStyle>
			<width>6.753846153846154</width>
			<color>FFffde21</color>
		</LineStyle>
	</Style>
	<Style id="branch96_part33_style">
		<LineStyle>
			<width>6.746153846153847</width>
			<color>FFffde21</color>
		</LineStyle>
	</Style>
	<Style id="branch96_part34_style">
		<LineStyle>
			<width>6.7384615384615385</width>
			<color>FFffde21</color>
		</LineStyle>
	</Style>
	<Style id="branch96_part35_style">
		<LineStyle>
			<width>6.730769230769231</width>
			<color>FFffde21</color>
		</LineStyle>
	</Style>
	<Style id="branch96_part36_style">
		<LineStyle>
			<width>6.723076923076923</width>
			<color>FFffde21</color>
		</LineStyle>
	</Style>
	<Style id="branch96_part37_style">
		<LineStyle>
			<width>6.7153846153846155</width>
			<color>FFffde21</color>
		</LineStyle>
	</Style>
	<Style id="branch96_part38_style">
		<LineStyle>
			<width>6.707692307692308</width>
			<color>FFffde21</color>
		</LineStyle>
	</Style>
	<Style id="branch96_part39_style">
		<LineStyle>
			<width>6.7</width>
			<color>FFffde21</color>
		</LineStyle>
	</Style>
	<Style id="branch96_part40_style">
		<LineStyle>
			<width>6.6923076923076925</width>
			<color>FFffde21</color>
		</LineStyle>
	</Style>
	<Style id="branch96_part41_style">
		<LineStyle>
			<width>6.684615384615385</width>
			<color>FFffde21</color>
		</LineStyle>
	</Style>
	<Style id="branch96_part42_style">
		<LineStyle>
			<width>6.676923076923077</width>
			<color>FFffde21</color>
		</LineStyle>
	</Style>
	<Style id="branch96_part43_style">
		<LineStyle>
			<width>6.6692307692307695</width>
			<color>FFffdf20</color>
		</LineStyle>
	</Style>
	<Style id="branch96_part44_style">
		<LineStyle>
			<width>6.661538461538462</width>
			<color>FFffdf20</color>
		</LineStyle>
	</Style>
	<Style id="branch96_part45_style">
		<LineStyle>
			<width>6.653846153846154</width>
			<color>FFffdf20</color>
		</LineStyle>
	</Style>
	<Style id="branch96_part46_style">
		<LineStyle>
			<width>6.6461538461538465</width>
			<color>FFffdf20</color>
		</LineStyle>
	</Style>
	<Style id="branch96_part47_style">
		<LineStyle>
			<width>6.638461538461539</width>
			<color>FFffdf20</color>
		</LineStyle>
	</Style>
	<Style id="branch96_part48_style">
		<LineStyle>
			<width>6.630769230769231</width>
			<color>FFffdf20</color>
		</LineStyle>
	</Style>
	<Style id="branch96_part49_style">
		<LineStyle>
			<width>6.623076923076923</width>
			<color>FFffdf20</color>
		</LineStyle>
	</Style>
	<Style id="branch96_part50_style">
		<LineStyle>
			<width>6.615384615384616</width>
			<color>FFffdf20</color>
		</LineStyle>
	</Style>
	<Style id="branch97_part1_style">
		<LineStyle>
			<width>5.679345088161209</width>
			<color>FFffdf20</color>
		</LineStyle>
	</Style>
	<Style id="branch97_part2_style">
		<LineStyle>
			<width>5.706297229219144</width>
			<color>FFffdf20</color>
		</LineStyle>
	</Style>
	<Style id="branch97_part3_style">
		<LineStyle>
			<width>5.733249370277078</width>
			<color>FFffdf20</color>
		</LineStyle>
	</Style>
	<Style id="branch97_part4_style">
		<LineStyle>
			<width>5.760201511335012</width>
			<color>FFffe01f</color>
		</LineStyle>
	</Style>
	<Style id="branch97_part5_style">
		<LineStyle>
			<width>5.787153652392947</width>
			<color>FFffe01f</color>
		</LineStyle>
	</Style>
	<Style id="branch97_part6_style">
		<LineStyle>
			<width>5.8141057934508815</width>
			<color>FFffe01f</color>
		</LineStyle>
	</Style>
	<Style id="branch97_part7_style">
		<LineStyle>
			<width>5.841057934508816</width>
			<color>FFffe01f</color>
		</LineStyle>
	</Style>
	<Style id="branch97_part8_style">
		<LineStyle>
			<width>5.868010075566751</width>
			<color>FFffe01f</color>
		</LineStyle>
	</Style>
	<Style id="branch97_part9_style">
		<LineStyle>
			<width>5.894962216624685</width>
			<color>FFffe01f</color>
		</LineStyle>
	</Style>
	<Style id="branch97_part10_style">
		<LineStyle>
			<width>5.92191435768262</width>
			<color>FFffe01f</color>
		</LineStyle>
	</Style>
	<Style id="branch97_part11_style">
		<LineStyle>
			<width>5.948866498740554</width>
			<color>FFffe11e</color>
		</LineStyle>
	</Style>
	<Style id="branch97_part12_style">
		<LineStyle>
			<width>5.975818639798488</width>
			<color>FFffe11e</color>
		</LineStyle>
	</Style>
	<Style id="branch97_part13_style">
		<LineStyle>
			<width>6.002770780856423</width>
			<color>FFffe11e</color>
		</LineStyle>
	</Style>
	<Style id="branch97_part14_style">
		<LineStyle>
			<width>6.029722921914358</width>
			<color>FFffe11e</color>
		</LineStyle>
	</Style>
	<Style id="branch97_part15_style">
		<LineStyle>
			<width>6.056675062972292</width>
			<color>FFffe11e</color>
		</LineStyle>
	</Style>
	<Style id="branch97_part16_style">
		<LineStyle>
			<width>6.083627204030227</width>
			<color>FFffe11e</color>
		</LineStyle>
	</Style>
	<Style id="branch97_part17_style">
		<LineStyle>
			<width>6.110579345088161</width>
			<color>FFffe11e</color>
		</LineStyle>
	</Style>
	<Style id="branch97_part18_style">
		<LineStyle>
			<width>6.137531486146095</width>
			<color>FFffe21d</color>
		</LineStyle>
	</Style>
	<Style id="branch97_part19_style">
		<LineStyle>
			<width>6.164483627204031</width>
			<color>FFffe21d</color>
		</LineStyle>
	</Style>
	<Style id="branch97_part20_style">
		<LineStyle>
			<width>6.1914357682619645</width>
			<color>FFffe21d</color>
		</LineStyle>
	</Style>
	<Style id="branch97_part21_style">
		<LineStyle>
			<width>6.218387909319899</width>
			<color>FFffe21d</color>
		</LineStyle>
	</Style>
	<Style id="branch97_part22_style">
		<LineStyle>
			<width>6.245340050377834</width>
			<color>FFffe21d</color>
		</LineStyle>
	</Style>
	<Style id="branch97_part23_style">
		<LineStyle>
			<width>6.272292191435768</width>
			<color>FFffe21d</color>
		</LineStyle>
	</Style>
	<Style id="branch97_part24_style">
		<LineStyle>
			<width>6.299244332493703</width>
			<color>FFffe21d</color>
		</LineStyle>
	</Style>
	<Style id="branch97_part25_style">
		<LineStyle>
			<width>6.326196473551637</width>
			<color>FFffe31c</color>
		</LineStyle>
	</Style>
	<Style id="branch97_part26_style">
		<LineStyle>
			<width>6.353148614609571</width>
			<color>FFffe31c</color>
		</LineStyle>
	</Style>
	<Style id="branch97_part27_style">
		<LineStyle>
			<width>6.380100755667506</width>
			<color>FFffe31c</color>
		</LineStyle>
	</Style>
	<Style id="branch97_part28_style">
		<LineStyle>
			<width>6.407052896725441</width>
			<color>FFffe31c</color>
		</LineStyle>
	</Style>
	<Style id="branch97_part29_style">
		<LineStyle>
			<width>6.4340050377833755</width>
			<color>FFffe31c</color>
		</LineStyle>
	</Style>
	<Style id="branch97_part30_style">
		<LineStyle>
			<width>6.46095717884131</width>
			<color>FFffe31c</color>
		</LineStyle>
	</Style>
	<Style id="branch97_part31_style">
		<LineStyle>
			<width>6.487909319899244</width>
			<color>FFffe31c</color>
		</LineStyle>
	</Style>
	<Style id="branch97_part32_style">
		<LineStyle>
			<width>6.514861460957179</width>
			<color>FFffe41b</color>
		</LineStyle>
	</Style>
	<Style id="branch97_part33_style">
		<LineStyle>
			<width>6.541813602015114</width>
			<color>FFffe41b</color>
		</LineStyle>
	</Style>
	<Style id="branch97_part34_style">
		<LineStyle>
			<width>6.5687657430730475</width>
			<color>FFffe41b</color>
		</LineStyle>
	</Style>
	<Style id="branch97_part35_style">
		<LineStyle>
			<width>6.595717884130982</width>
			<color>FFffe41b</color>
		</LineStyle>
	</Style>
	<Style id="branch97_part36_style">
		<LineStyle>
			<width>6.622670025188917</width>
			<color>FFffe41b</color>
		</LineStyle>
	</Style>
	<Style id="branch97_part37_style">
		<LineStyle>
			<width>6.649622166246851</width>
			<color>FFffe41b</color>
		</LineStyle>
	</Style>
	<Style id="branch97_part38_style">
		<LineStyle>
			<width>6.6765743073047865</width>
			<color>FFffe41b</color>
		</LineStyle>
	</Style>
	<Style id="branch97_part39_style">
		<LineStyle>
			<width>6.70352644836272</width>
			<color>FFffe51a</color>
		</LineStyle>
	</Style>
	<Style id="branch97_part40_style">
		<LineStyle>
			<width>6.730478589420654</width>
			<color>FFffe51a</color>
		</LineStyle>
	</Style>
	<Style id="branch97_part41_style">
		<LineStyle>
			<width>6.75743073047859</width>
			<color>FFffe51a</color>
		</LineStyle>
	</Style>
	<Style id="branch97_part42_style">
		<LineStyle>
			<width>6.784382871536524</width>
			<color>FFffe51a</color>
		</LineStyle>
	</Style>
	<Style id="branch97_part43_style">
		<LineStyle>
			<width>6.8113350125944585</width>
			<color>FFffe51a</color>
		</LineStyle>
	</Style>
	<Style id="branch97_part44_style">
		<LineStyle>
			<width>6.838287153652393</width>
			<color>FFffe51a</color>
		</LineStyle>
	</Style>
	<Style id="branch97_part45_style">
		<LineStyle>
			<width>6.865239294710327</width>
			<color>FFffe51a</color>
		</LineStyle>
	</Style>
	<Style id="branch97_part46_style">
		<LineStyle>
			<width>6.892191435768262</width>
			<color>FFffe619</color>
		</LineStyle>
	</Style>
	<Style id="branch97_part47_style">
		<LineStyle>
			<width>6.919143576826197</width>
			<color>FFffe619</color>
		</LineStyle>
	</Style>
	<Style id="branch97_part48_style">
		<LineStyle>
			<width>6.9460957178841305</width>
			<color>FFffe619</color>
		</LineStyle>
	</Style>
	<Style id="branch97_part49_style">
		<LineStyle>
			<width>6.973047858942065</width>
			<color>FFffe619</color>
		</LineStyle>
	</Style>
	<Style id="branch97_part50_style">
		<LineStyle>
			<width>7.0</width>
			<color>FFffe619</color>
		</LineStyle>
	</Style>
	<Style id="branch98_part1_style">
		<LineStyle>
			<width>4.00279460109001</width>
			<color>FFff06f9</color>
		</LineStyle>
	</Style>
	<Style id="branch98_part2_style">
		<LineStyle>
			<width>4.063879867796405</width>
			<color>FFff07f8</color>
		</LineStyle>
	</Style>
	<Style id="branch98_part3_style">
		<LineStyle>
			<width>4.1249651345028004</width>
			<color>FFff09f6</color>
		</LineStyle>
	</Style>
	<Style id="branch98_part4_style">
		<LineStyle>
			<width>4.1860504012091955</width>
			<color>FFff0af5</color>
		</LineStyle>
	</Style>
	<Style id="branch98_part5_style">
		<LineStyle>
			<width>4.2471356679155905</width>
			<color>FFff0bf4</color>
		</LineStyle>
	</Style>
	<Style id="branch98_part6_style">
		<LineStyle>
			<width>4.3082209346219855</width>
			<color>FFff0cf3</color>
		</LineStyle>
	</Style>
	<Style id="branch98_part7_style">
		<LineStyle>
			<width>4.3693062013283805</width>
			<color>FFff0df2</color>
		</LineStyle>
	</Style>
	<Style id="branch98_part8_style">
		<LineStyle>
			<width>4.430391468034776</width>
			<color>FFff0ff0</color>
		</LineStyle>
	</Style>
	<Style id="branch98_part9_style">
		<LineStyle>
			<width>4.4914767347411715</width>
			<color>FFff10ef</color>
		</LineStyle>
	</Style>
	<Style id="branch98_part10_style">
		<LineStyle>
			<width>4.552562001447566</width>
			<color>FFff11ee</color>
		</LineStyle>
	</Style>
	<Style id="branch98_part11_style">
		<LineStyle>
			<width>4.613647268153961</width>
			<color>FFff12ed</color>
		</LineStyle>
	</Style>
	<Style id="branch98_part12_style">
		<LineStyle>
			<width>4.674732534860356</width>
			<color>FFff13ec</color>
		</LineStyle>
	</Style>
	<Style id="branch98_part13_style">
		<LineStyle>
			<width>4.735817801566752</width>
			<color>FFff14eb</color>
		</LineStyle>
	</Style>
	<Style id="branch98_part14_style">
		<LineStyle>
			<width>4.796903068273146</width>
			<color>FFff16e9</color>
		</LineStyle>
	</Style>
	<Style id="branch98_part15_style">
		<LineStyle>
			<width>4.857988334979541</width>
			<color>FFff17e8</color>
		</LineStyle>
	</Style>
	<Style id="branch98_part16_style">
		<LineStyle>
			<width>4.919073601685936</width>
			<color>FFff18e7</color>
		</LineStyle>
	</Style>
	<Style id="branch98_part17_style">
		<LineStyle>
			<width>4.980158868392331</width>
			<color>FFff19e6</color>
		</LineStyle>
	</Style>
	<Style id="branch98_part18_style">
		<LineStyle>
			<width>5.041244135098726</width>
			<color>FFff1ae5</color>
		</LineStyle>
	</Style>
	<Style id="branch98_part19_style">
		<LineStyle>
			<width>5.102329401805121</width>
			<color>FFff1ce3</color>
		</LineStyle>
	</Style>
	<Style id="branch98_part20_style">
		<LineStyle>
			<width>5.163414668511516</width>
			<color>FFff1de2</color>
		</LineStyle>
	</Style>
	<Style id="branch98_part21_style">
		<LineStyle>
			<width>5.224499935217911</width>
			<color>FFff1ee1</color>
		</LineStyle>
	</Style>
	<Style id="branch98_part22_style">
		<LineStyle>
			<width>5.285585201924306</width>
			<color>FFff1fe0</color>
		</LineStyle>
	</Style>
	<Style id="branch98_part23_style">
		<LineStyle>
			<width>5.346670468630702</width>
			<color>FFff20df</color>
		</LineStyle>
	</Style>
	<Style id="branch98_part24_style">
		<LineStyle>
			<width>5.407755735337096</width>
			<color>FFff22dd</color>
		</LineStyle>
	</Style>
	<Style id="branch98_part25_style">
		<LineStyle>
			<width>5.468841002043491</width>
			<color>FFff23dc</color>
		</LineStyle>
	</Style>
	<Style id="branch98_part26_style">
		<LineStyle>
			<width>5.529926268749886</width>
			<color>FFff24db</color>
		</LineStyle>
	</Style>
	<Style id="branch98_part27_style">
		<LineStyle>
			<width>5.591011535456281</width>
			<color>FFff25da</color>
		</LineStyle>
	</Style>
	<Style id="branch98_part28_style">
		<LineStyle>
			<width>5.652096802162676</width>
			<color>FFff26d9</color>
		</LineStyle>
	</Style>
	<Style id="branch98_part29_style">
		<LineStyle>
			<width>5.713182068869071</width>
			<color>FFff27d8</color>
		</LineStyle>
	</Style>
	<Style id="branch98_part30_style">
		<LineStyle>
			<width>5.774267335575466</width>
			<color>FFff29d6</color>
		</LineStyle>
	</Style>
	<Style id="branch98_part31_style">
		<LineStyle>
			<width>5.835352602281861</width>
			<color>FFff2ad5</color>
		</LineStyle>
	</Style>
	<Style id="branch98_part32_style">
		<LineStyle>
			<width>5.896437868988256</width>
			<color>FFff2bd4</color>
		</LineStyle>
	</Style>
	<Style id="branch98_part33_style">
		<LineStyle>
			<width>5.957523135694651</width>
			<color>FFff2cd3</color>
		</LineStyle>
	</Style>
	<Style id="branch98_part34_style">
		<LineStyle>
			<width>6.018608402401046</width>
			<color>FFff2dd2</color>
		</LineStyle>
	</Style>
	<Style id="branch98_part35_style">
		<LineStyle>
			<width>6.079693669107441</width>
			<color>FFff2fd0</color>
		</LineStyle>
	</Style>
	<Style id="branch98_part36_style">
		<LineStyle>
			<width>6.140778935813836</width>
			<color>FFff30cf</color>
		</LineStyle>
	</Style>
	<Style id="branch98_part37_style">
		<LineStyle>
			<width>6.201864202520231</width>
			<color>FFff31ce</color>
		</LineStyle>
	</Style>
	<Style id="branch98_part38_style">
		<LineStyle>
			<width>6.262949469226626</width>
			<color>FFff32cd</color>
		</LineStyle>
	</Style>
	<Style id="branch98_part39_style">
		<LineStyle>
			<width>6.324034735933021</width>
			<color>FFff33cc</color>
		</LineStyle>
	</Style>
	<Style id="branch98_part40_style">
		<LineStyle>
			<width>6.385120002639416</width>
			<color>FFff34cb</color>
		</LineStyle>
	</Style>
	<Style id="branch98_part41_style">
		<LineStyle>
			<width>6.446205269345811</width>
			<color>FFff36c9</color>
		</LineStyle>
	</Style>
	<Style id="branch98_part42_style">
		<LineStyle>
			<width>6.507290536052206</width>
			<color>FFff37c8</color>
		</LineStyle>
	</Style>
	<Style id="branch98_part43_style">
		<LineStyle>
			<width>6.5683758027586014</width>
			<color>FFff38c7</color>
		</LineStyle>
	</Style>
	<Style id="branch98_part44_style">
		<LineStyle>
			<width>6.6294610694649965</width>
			<color>FFff39c6</color>
		</LineStyle>
	</Style>
	<Style id="branch98_part45_style">
		<LineStyle>
			<width>6.6905463361713915</width>
			<color>FFff3ac5</color>
		</LineStyle>
	</Style>
	<Style id="branch98_part46_style">
		<LineStyle>
			<width>6.7516316028777865</width>
			<color>FFff3cc3</color>
		</LineStyle>
	</Style>
	<Style id="branch98_part47_style">
		<LineStyle>
			<width>6.8127168695841815</width>
			<color>FFff3dc2</color>
		</LineStyle>
	</Style>
	<Style id="branch98_part48_style">
		<LineStyle>
			<width>6.873802136290577</width>
			<color>FFff3ec1</color>
		</LineStyle>
	</Style>
	<Style id="branch98_part49_style">
		<LineStyle>
			<width>6.934887402996972</width>
			<color>FFff3fc0</color>
		</LineStyle>
	</Style>
	<Style id="branch98_part50_style">
		<LineStyle>
			<width>6.995972669703367</width>
			<color>FFff40bf</color>
		</LineStyle>
	</Style>
	<Style id="branch113_part1_style">
		<LineStyle>
			<width>5.181176317753782</width>
			<color>FFff1ce3</color>
		</LineStyle>
	</Style>
	<Style id="branch113_part2_style">
		<LineStyle>
			<width>5.217748177034493</width>
			<color>FFff1de2</color>
		</LineStyle>
	</Style>
	<Style id="branch113_part3_style">
		<LineStyle>
			<width>5.254320036315203</width>
			<color>FFff1de2</color>
		</LineStyle>
	</Style>
	<Style id="branch113_part4_style">
		<LineStyle>
			<width>5.290891895595914</width>
			<color>FFff1ee1</color>
		</LineStyle>
	</Style>
	<Style id="branch113_part5_style">
		<LineStyle>
			<width>5.327463754876625</width>
			<color>FFff1ee1</color>
		</LineStyle>
	</Style>
	<Style id="branch113_part6_style">
		<LineStyle>
			<width>5.364035614157336</width>
			<color>FFff1ee1</color>
		</LineStyle>
	</Style>
	<Style id="branch113_part7_style">
		<LineStyle>
			<width>5.400607473438047</width>
			<color>FFff1fe0</color>
		</LineStyle>
	</Style>
	<Style id="branch113_part8_style">
		<LineStyle>
			<width>5.437179332718758</width>
			<color>FFff1fe0</color>
		</LineStyle>
	</Style>
	<Style id="branch113_part9_style">
		<LineStyle>
			<width>5.473751191999469</width>
			<color>FFff20df</color>
		</LineStyle>
	</Style>
	<Style id="branch113_part10_style">
		<LineStyle>
			<width>5.51032305128018</width>
			<color>FFff20df</color>
		</LineStyle>
	</Style>
	<Style id="branch113_part11_style">
		<LineStyle>
			<width>5.54689491056089</width>
			<color>FFff21de</color>
		</LineStyle>
	</Style>
	<Style id="branch113_part12_style">
		<LineStyle>
			<width>5.583466769841601</width>
			<color>FFff21de</color>
		</LineStyle>
	</Style>
	<Style id="branch113_part13_style">
		<LineStyle>
			<width>5.620038629122311</width>
			<color>FFff21de</color>
		</LineStyle>
	</Style>
	<Style id="branch113_part14_style">
		<LineStyle>
			<width>5.656610488403022</width>
			<color>FFff22dd</color>
		</LineStyle>
	</Style>
	<Style id="branch113_part15_style">
		<LineStyle>
			<width>5.6931823476837335</width>
			<color>FFff22dd</color>
		</LineStyle>
	</Style>
	<Style id="branch113_part16_style">
		<LineStyle>
			<width>5.729754206964444</width>
			<color>FFff23dc</color>
		</LineStyle>
	</Style>
	<Style id="branch113_part17_style">
		<LineStyle>
			<width>5.7663260662451545</width>
			<color>FFff23dc</color>
		</LineStyle>
	</Style>
	<Style id="branch113_part18_style">
		<LineStyle>
			<width>5.8028979255258655</width>
			<color>FFff24db</color>
		</LineStyle>
	</Style>
	<Style id="branch113_part19_style">
		<LineStyle>
			<width>5.839469784806576</width>
			<color>FFff24db</color>
		</LineStyle>
	</Style>
	<Style id="branch113_part20_style">
		<LineStyle>
			<width>5.876041644087287</width>
			<color>FFff24db</color>
		</LineStyle>
	</Style>
	<Style id="branch113_part21_style">
		<LineStyle>
			<width>5.912613503367997</width>
			<color>FFff25da</color>
		</LineStyle>
	</Style>
	<Style id="branch113_part22_style">
		<LineStyle>
			<width>5.949185362648708</width>
			<color>FFff25da</color>
		</LineStyle>
	</Style>
	<Style id="branch113_part23_style">
		<LineStyle>
			<width>5.985757221929419</width>
			<color>FFff26d9</color>
		</LineStyle>
	</Style>
	<Style id="branch113_part24_style">
		<LineStyle>
			<width>6.022329081210129</width>
			<color>FFff26d9</color>
		</LineStyle>
	</Style>
	<Style id="branch113_part25_style">
		<LineStyle>
			<width>6.05890094049084</width>
			<color>FFff27d8</color>
		</LineStyle>
	</Style>
	<Style id="branch113_part26_style">
		<LineStyle>
			<width>6.095472799771552</width>
			<color>FFff27d8</color>
		</LineStyle>
	</Style>
	<Style id="branch113_part27_style">
		<LineStyle>
			<width>6.132044659052262</width>
			<color>FFff28d7</color>
		</LineStyle>
	</Style>
	<Style id="branch113_part28_style">
		<LineStyle>
			<width>6.168616518332973</width>
			<color>FFff28d7</color>
		</LineStyle>
	</Style>
	<Style id="branch113_part29_style">
		<LineStyle>
			<width>6.205188377613684</width>
			<color>FFff28d7</color>
		</LineStyle>
	</Style>
	<Style id="branch113_part30_style">
		<LineStyle>
			<width>6.241760236894395</width>
			<color>FFff29d6</color>
		</LineStyle>
	</Style>
	<Style id="branch113_part31_style">
		<LineStyle>
			<width>6.278332096175105</width>
			<color>FFff29d6</color>
		</LineStyle>
	</Style>
	<Style id="branch113_part32_style">
		<LineStyle>
			<width>6.314903955455816</width>
			<color>FFff2ad5</color>
		</LineStyle>
	</Style>
	<Style id="branch113_part33_style">
		<LineStyle>
			<width>6.351475814736527</width>
			<color>FFff2ad5</color>
		</LineStyle>
	</Style>
	<Style id="branch113_part34_style">
		<LineStyle>
			<width>6.388047674017238</width>
			<color>FFff2bd4</color>
		</LineStyle>
	</Style>
	<Style id="branch113_part35_style">
		<LineStyle>
			<width>6.424619533297949</width>
			<color>FFff2bd4</color>
		</LineStyle>
	</Style>
	<Style id="branch113_part36_style">
		<LineStyle>
			<width>6.46119139257866</width>
			<color>FFff2bd4</color>
		</LineStyle>
	</Style>
	<Style id="branch113_part37_style">
		<LineStyle>
			<width>6.49776325185937</width>
			<color>FFff2cd3</color>
		</LineStyle>
	</Style>
	<Style id="branch113_part38_style">
		<LineStyle>
			<width>6.534335111140081</width>
			<color>FFff2cd3</color>
		</LineStyle>
	</Style>
	<Style id="branch113_part39_style">
		<LineStyle>
			<width>6.570906970420792</width>
			<color>FFff2dd2</color>
		</LineStyle>
	</Style>
	<Style id="branch113_part40_style">
		<LineStyle>
			<width>6.607478829701503</width>
			<color>FFff2dd2</color>
		</LineStyle>
	</Style>
	<Style id="branch113_part41_style">
		<LineStyle>
			<width>6.6440506889822135</width>
			<color>FFff2ed1</color>
		</LineStyle>
	</Style>
	<Style id="branch113_part42_style">
		<LineStyle>
			<width>6.680622548262924</width>
			<color>FFff2ed1</color>
		</LineStyle>
	</Style>
	<Style id="branch113_part43_style">
		<LineStyle>
			<width>6.7171944075436345</width>
			<color>FFff2ed1</color>
		</LineStyle>
	</Style>
	<Style id="branch113_part44_style">
		<LineStyle>
			<width>6.753766266824345</width>
			<color>FFff2fd0</color>
		</LineStyle>
	</Style>
	<Style id="branch113_part45_style">
		<LineStyle>
			<width>6.7903381261050555</width>
			<color>FFff2fd0</color>
		</LineStyle>
	</Style>
	<Style id="branch113_part46_style">
		<LineStyle>
			<width>6.826909985385766</width>
			<color>FFff30cf</color>
		</LineStyle>
	</Style>
	<Style id="branch113_part47_style">
		<LineStyle>
			<width>6.863481844666478</width>
			<color>FFff30cf</color>
		</LineStyle>
	</Style>
	<Style id="branch113_part48_style">
		<LineStyle>
			<width>6.900053703947188</width>
			<color>FFff31ce</color>
		</LineStyle>
	</Style>
	<Style id="branch113_part49_style">
		<LineStyle>
			<width>6.936625563227899</width>
			<color>FFff31ce</color>
		</LineStyle>
	</Style>
	<Style id="branch113_part50_style">
		<LineStyle>
			<width>6.97319742250861</width>
			<color>FFff32cd</color>
		</LineStyle>
	</Style>
	<Style id="branch116_part1_style">
		<LineStyle>
			<width>5.398281331280625</width>
			<color>FFff42bd</color>
		</LineStyle>
	</Style>
	<Style id="branch116_part2_style">
		<LineStyle>
			<width>5.368555372160278</width>
			<color>FFff43bc</color>
		</LineStyle>
	</Style>
	<Style id="branch116_part3_style">
		<LineStyle>
			<width>5.338829413039931</width>
			<color>FFff44bb</color>
		</LineStyle>
	</Style>
	<Style id="branch116_part4_style">
		<LineStyle>
			<width>5.309103453919583</width>
			<color>FFff45ba</color>
		</LineStyle>
	</Style>
	<Style id="branch116_part5_style">
		<LineStyle>
			<width>5.2793774947992365</width>
			<color>FFff46b9</color>
		</LineStyle>
	</Style>
	<Style id="branch116_part6_style">
		<LineStyle>
			<width>5.24965153567889</width>
			<color>FFff47b8</color>
		</LineStyle>
	</Style>
	<Style id="branch116_part7_style">
		<LineStyle>
			<width>5.219925576558542</width>
			<color>FFff49b6</color>
		</LineStyle>
	</Style>
	<Style id="branch116_part8_style">
		<LineStyle>
			<width>5.1901996174381955</width>
			<color>FFff4ab5</color>
		</LineStyle>
	</Style>
	<Style id="branch116_part9_style">
		<LineStyle>
			<width>5.160473658317848</width>
			<color>FFff4bb4</color>
		</LineStyle>
	</Style>
	<Style id="branch116_part10_style">
		<LineStyle>
			<width>5.130747699197501</width>
			<color>FFff4cb3</color>
		</LineStyle>
	</Style>
	<Style id="branch116_part11_style">
		<LineStyle>
			<width>5.1010217400771545</width>
			<color>FFff4db2</color>
		</LineStyle>
	</Style>
	<Style id="branch116_part12_style">
		<LineStyle>
			<width>5.071295780956806</width>
			<color>FFff4eb1</color>
		</LineStyle>
	</Style>
	<Style id="branch116_part13_style">
		<LineStyle>
			<width>5.041569821836459</width>
			<color>FFff50af</color>
		</LineStyle>
	</Style>
	<Style id="branch116_part14_style">
		<LineStyle>
			<width>5.011843862716113</width>
			<color>FFff51ae</color>
		</LineStyle>
	</Style>
	<Style id="branch116_part15_style">
		<LineStyle>
			<width>4.982117903595765</width>
			<color>FFff52ad</color>
		</LineStyle>
	</Style>
	<Style id="branch116_part16_style">
		<LineStyle>
			<width>4.952391944475418</width>
			<color>FFff53ac</color>
		</LineStyle>
	</Style>
	<Style id="branch116_part17_style">
		<LineStyle>
			<width>4.922665985355071</width>
			<color>FFff54ab</color>
		</LineStyle>
	</Style>
	<Style id="branch116_part18_style">
		<LineStyle>
			<width>4.892940026234724</width>
			<color>FFff55aa</color>
		</LineStyle>
	</Style>
	<Style id="branch116_part19_style">
		<LineStyle>
			<width>4.863214067114377</width>
			<color>FFff57a8</color>
		</LineStyle>
	</Style>
	<Style id="branch116_part20_style">
		<LineStyle>
			<width>4.833488107994029</width>
			<color>FFff58a7</color>
		</LineStyle>
	</Style>
	<Style id="branch116_part21_style">
		<LineStyle>
			<width>4.803762148873682</width>
			<color>FFff59a6</color>
		</LineStyle>
	</Style>
	<Style id="branch116_part22_style">
		<LineStyle>
			<width>4.774036189753335</width>
			<color>FFff5aa5</color>
		</LineStyle>
	</Style>
	<Style id="branch116_part23_style">
		<LineStyle>
			<width>4.744310230632988</width>
			<color>FFff5ba4</color>
		</LineStyle>
	</Style>
	<Style id="branch116_part24_style">
		<LineStyle>
			<width>4.714584271512641</width>
			<color>FFff5ca3</color>
		</LineStyle>
	</Style>
	<Style id="branch116_part25_style">
		<LineStyle>
			<width>4.684858312392294</width>
			<color>FFff5ea1</color>
		</LineStyle>
	</Style>
	<Style id="branch116_part26_style">
		<LineStyle>
			<width>4.655132353271947</width>
			<color>FFff5fa0</color>
		</LineStyle>
	</Style>
	<Style id="branch116_part27_style">
		<LineStyle>
			<width>4.6254063941516</width>
			<color>FFff609f</color>
		</LineStyle>
	</Style>
	<Style id="branch116_part28_style">
		<LineStyle>
			<width>4.595680435031253</width>
			<color>FFff619e</color>
		</LineStyle>
	</Style>
	<Style id="branch116_part29_style">
		<LineStyle>
			<width>4.565954475910905</width>
			<color>FFff629d</color>
		</LineStyle>
	</Style>
	<Style id="branch116_part30_style">
		<LineStyle>
			<width>4.536228516790558</width>
			<color>FFff639c</color>
		</LineStyle>
	</Style>
	<Style id="branch116_part31_style">
		<LineStyle>
			<width>4.506502557670212</width>
			<color>FFff659a</color>
		</LineStyle>
	</Style>
	<Style id="branch116_part32_style">
		<LineStyle>
			<width>4.476776598549864</width>
			<color>FFff6699</color>
		</LineStyle>
	</Style>
	<Style id="branch116_part33_style">
		<LineStyle>
			<width>4.447050639429516</width>
			<color>FFff6798</color>
		</LineStyle>
	</Style>
	<Style id="branch116_part34_style">
		<LineStyle>
			<width>4.41732468030917</width>
			<color>FFff6897</color>
		</LineStyle>
	</Style>
	<Style id="branch116_part35_style">
		<LineStyle>
			<width>4.387598721188823</width>
			<color>FFff6996</color>
		</LineStyle>
	</Style>
	<Style id="branch116_part36_style">
		<LineStyle>
			<width>4.357872762068475</width>
			<color>FFff6a95</color>
		</LineStyle>
	</Style>
	<Style id="branch116_part37_style">
		<LineStyle>
			<width>4.328146802948128</width>
			<color>FFff6c93</color>
		</LineStyle>
	</Style>
	<Style id="branch116_part38_style">
		<LineStyle>
			<width>4.298420843827781</width>
			<color>FFff6d92</color>
		</LineStyle>
	</Style>
	<Style id="branch116_part39_style">
		<LineStyle>
			<width>4.268694884707434</width>
			<color>FFff6e91</color>
		</LineStyle>
	</Style>
	<Style id="branch116_part40_style">
		<LineStyle>
			<width>4.238968925587087</width>
			<color>FFff6f90</color>
		</LineStyle>
	</Style>
	<Style id="branch116_part41_style">
		<LineStyle>
			<width>4.209242966466739</width>
			<color>FFff708f</color>
		</LineStyle>
	</Style>
	<Style id="branch116_part42_style">
		<LineStyle>
			<width>4.1795170073463925</width>
			<color>FFff718e</color>
		</LineStyle>
	</Style>
	<Style id="branch116_part43_style">
		<LineStyle>
			<width>4.149791048226046</width>
			<color>FFff738c</color>
		</LineStyle>
	</Style>
	<Style id="branch116_part44_style">
		<LineStyle>
			<width>4.120065089105698</width>
			<color>FFff748b</color>
		</LineStyle>
	</Style>
	<Style id="branch116_part45_style">
		<LineStyle>
			<width>4.0903391299853515</width>
			<color>FFff758a</color>
		</LineStyle>
	</Style>
	<Style id="branch116_part46_style">
		<LineStyle>
			<width>4.060613170865004</width>
			<color>FFff7689</color>
		</LineStyle>
	</Style>
	<Style id="branch116_part47_style">
		<LineStyle>
			<width>4.030887211744657</width>
			<color>FFff7788</color>
		</LineStyle>
	</Style>
	<Style id="branch116_part48_style">
		<LineStyle>
			<width>4.00116125262431</width>
			<color>FFff7887</color>
		</LineStyle>
	</Style>
	<Style id="branch116_part49_style">
		<LineStyle>
			<width>3.9714352935039625</width>
			<color>FFff7a85</color>
		</LineStyle>
	</Style>
	<Style id="branch116_part50_style">
		<LineStyle>
			<width>3.9417093343836154</width>
			<color>FFff7b84</color>
		</LineStyle>
	</Style>
	<Style id="branch117_part1_style">
		<LineStyle>
			<width>4.962387757203198</width>
			<color>FFff7b84</color>
		</LineStyle>
	</Style>
	<Style id="branch117_part2_style">
		<LineStyle>
			<width>4.971890196656214</width>
			<color>FFff7c83</color>
		</LineStyle>
	</Style>
	<Style id="branch117_part3_style">
		<LineStyle>
			<width>4.98139263610923</width>
			<color>FFff7c83</color>
		</LineStyle>
	</Style>
	<Style id="branch117_part4_style">
		<LineStyle>
			<width>4.990895075562245</width>
			<color>FFff7d82</color>
		</LineStyle>
	</Style>
	<Style id="branch117_part5_style">
		<LineStyle>
			<width>5.000397515015261</width>
			<color>FFff7d82</color>
		</LineStyle>
	</Style>
	<Style id="branch117_part6_style">
		<LineStyle>
			<width>5.009899954468277</width>
			<color>FFff7e81</color>
		</LineStyle>
	</Style>
	<Style id="branch117_part7_style">
		<LineStyle>
			<width>5.019402393921293</width>
			<color>FFff7e81</color>
		</LineStyle>
	</Style>
	<Style id="branch117_part8_style">
		<LineStyle>
			<width>5.028904833374309</width>
			<color>FFff7f80</color>
		</LineStyle>
	</Style>
	<Style id="branch117_part9_style">
		<LineStyle>
			<width>5.038407272827325</width>
			<color>FFff7f80</color>
		</LineStyle>
	</Style>
	<Style id="branch117_part10_style">
		<LineStyle>
			<width>5.04790971228034</width>
			<color>FFff807f</color>
		</LineStyle>
	</Style>
	<Style id="branch117_part11_style">
		<LineStyle>
			<width>5.057412151733356</width>
			<color>FFff807f</color>
		</LineStyle>
	</Style>
	<Style id="branch117_part12_style">
		<LineStyle>
			<width>5.0669145911863716</width>
			<color>FFff817e</color>
		</LineStyle>
	</Style>
	<Style id="branch117_part13_style">
		<LineStyle>
			<width>5.076417030639388</width>
			<color>FFff817e</color>
		</LineStyle>
	</Style>
	<Style id="branch117_part14_style">
		<LineStyle>
			<width>5.085919470092404</width>
			<color>FFff827d</color>
		</LineStyle>
	</Style>
	<Style id="branch117_part15_style">
		<LineStyle>
			<width>5.095421909545419</width>
			<color>FFff827d</color>
		</LineStyle>
	</Style>
	<Style id="branch117_part16_style">
		<LineStyle>
			<width>5.104924348998435</width>
			<color>FFff837c</color>
		</LineStyle>
	</Style>
	<Style id="branch117_part17_style">
		<LineStyle>
			<width>5.114426788451451</width>
			<color>FFff837c</color>
		</LineStyle>
	</Style>
	<Style id="branch117_part18_style">
		<LineStyle>
			<width>5.123929227904467</width>
			<color>FFff837c</color>
		</LineStyle>
	</Style>
	<Style id="branch117_part19_style">
		<LineStyle>
			<width>5.133431667357483</width>
			<color>FFff847b</color>
		</LineStyle>
	</Style>
	<Style id="branch117_part20_style">
		<LineStyle>
			<width>5.142934106810499</width>
			<color>FFff847b</color>
		</LineStyle>
	</Style>
	<Style id="branch117_part21_style">
		<LineStyle>
			<width>5.152436546263514</width>
			<color>FFff857a</color>
		</LineStyle>
	</Style>
	<Style id="branch117_part22_style">
		<LineStyle>
			<width>5.16193898571653</width>
			<color>FFff857a</color>
		</LineStyle>
	</Style>
	<Style id="branch117_part23_style">
		<LineStyle>
			<width>5.1714414251695455</width>
			<color>FFff8679</color>
		</LineStyle>
	</Style>
	<Style id="branch117_part24_style">
		<LineStyle>
			<width>5.180943864622561</width>
			<color>FFff8679</color>
		</LineStyle>
	</Style>
	<Style id="branch117_part25_style">
		<LineStyle>
			<width>5.190446304075577</width>
			<color>FFff8778</color>
		</LineStyle>
	</Style>
	<Style id="branch117_part26_style">
		<LineStyle>
			<width>5.199948743528593</width>
			<color>FFff8778</color>
		</LineStyle>
	</Style>
	<Style id="branch117_part27_style">
		<LineStyle>
			<width>5.209451182981609</width>
			<color>FFff8877</color>
		</LineStyle>
	</Style>
	<Style id="branch117_part28_style">
		<LineStyle>
			<width>5.218953622434625</width>
			<color>FFff8877</color>
		</LineStyle>
	</Style>
	<Style id="branch117_part29_style">
		<LineStyle>
			<width>5.228456061887641</width>
			<color>FFff8976</color>
		</LineStyle>
	</Style>
	<Style id="branch117_part30_style">
		<LineStyle>
			<width>5.237958501340657</width>
			<color>FFff8976</color>
		</LineStyle>
	</Style>
	<Style id="branch117_part31_style">
		<LineStyle>
			<width>5.2474609407936725</width>
			<color>FFff8a75</color>
		</LineStyle>
	</Style>
	<Style id="branch117_part32_style">
		<LineStyle>
			<width>5.256963380246688</width>
			<color>FFff8a75</color>
		</LineStyle>
	</Style>
	<Style id="branch117_part33_style">
		<LineStyle>
			<width>5.266465819699704</width>
			<color>FFff8b74</color>
		</LineStyle>
	</Style>
	<Style id="branch117_part34_style">
		<LineStyle>
			<width>5.2759682591527195</width>
			<color>FFff8b74</color>
		</LineStyle>
	</Style>
	<Style id="branch117_part35_style">
		<LineStyle>
			<width>5.285470698605735</width>
			<color>FFff8c73</color>
		</LineStyle>
	</Style>
	<Style id="branch117_part36_style">
		<LineStyle>
			<width>5.294973138058751</width>
			<color>FFff8c73</color>
		</LineStyle>
	</Style>
	<Style id="branch117_part37_style">
		<LineStyle>
			<width>5.3044755775117665</width>
			<color>FFff8d72</color>
		</LineStyle>
	</Style>
	<Style id="branch117_part38_style">
		<LineStyle>
			<width>5.313978016964782</width>
			<color>FFff8d72</color>
		</LineStyle>
	</Style>
	<Style id="branch117_part39_style">
		<LineStyle>
			<width>5.323480456417798</width>
			<color>FFff8e71</color>
		</LineStyle>
	</Style>
	<Style id="branch117_part40_style">
		<LineStyle>
			<width>5.332982895870814</width>
			<color>FFff8e71</color>
		</LineStyle>
	</Style>
	<Style id="branch117_part41_style">
		<LineStyle>
			<width>5.342485335323831</width>
			<color>FFff8f70</color>
		</LineStyle>
	</Style>
	<Style id="branch117_part42_style">
		<LineStyle>
			<width>5.351987774776846</width>
			<color>FFff8f70</color>
		</LineStyle>
	</Style>
	<Style id="branch117_part43_style">
		<LineStyle>
			<width>5.361490214229862</width>
			<color>FFff906f</color>
		</LineStyle>
	</Style>
	<Style id="branch117_part44_style">
		<LineStyle>
			<width>5.370992653682878</width>
			<color>FFff906f</color>
		</LineStyle>
	</Style>
	<Style id="branch117_part45_style">
		<LineStyle>
			<width>5.3804950931358935</width>
			<color>FFff916e</color>
		</LineStyle>
	</Style>
	<Style id="branch117_part46_style">
		<LineStyle>
			<width>5.389997532588909</width>
			<color>FFff916e</color>
		</LineStyle>
	</Style>
	<Style id="branch117_part47_style">
		<LineStyle>
			<width>5.399499972041925</width>
			<color>FFff926d</color>
		</LineStyle>
	</Style>
	<Style id="branch117_part48_style">
		<LineStyle>
			<width>5.40900241149494</width>
			<color>FFff926d</color>
		</LineStyle>
	</Style>
	<Style id="branch117_part49_style">
		<LineStyle>
			<width>5.418504850947956</width>
			<color>FFff936c</color>
		</LineStyle>
	</Style>
	<Style id="branch117_part50_style">
		<LineStyle>
			<width>5.428007290400972</width>
			<color>FFff936c</color>
		</LineStyle>
	</Style>
	<Style id="branch120_part1_style">
		<LineStyle>
			<width>3.8163540511687075</width>
			<color>FFff807f</color>
		</LineStyle>
	</Style>
	<Style id="branch120_part2_style">
		<LineStyle>
			<width>3.8777412149201966</width>
			<color>FFff807f</color>
		</LineStyle>
	</Style>
	<Style id="branch120_part3_style">
		<LineStyle>
			<width>3.9391283786716857</width>
			<color>FFff807f</color>
		</LineStyle>
	</Style>
	<Style id="branch120_part4_style">
		<LineStyle>
			<width>4.000515542423175</width>
			<color>FFff817e</color>
		</LineStyle>
	</Style>
	<Style id="branch120_part5_style">
		<LineStyle>
			<width>4.0619027061746635</width>
			<color>FFff817e</color>
		</LineStyle>
	</Style>
	<Style id="branch120_part6_style">
		<LineStyle>
			<width>4.123289869926152</width>
			<color>FFff827d</color>
		</LineStyle>
	</Style>
	<Style id="branch120_part7_style">
		<LineStyle>
			<width>4.184677033677641</width>
			<color>FFff827d</color>
		</LineStyle>
	</Style>
	<Style id="branch120_part8_style">
		<LineStyle>
			<width>4.24606419742913</width>
			<color>FFff837c</color>
		</LineStyle>
	</Style>
	<Style id="branch120_part9_style">
		<LineStyle>
			<width>4.30745136118062</width>
			<color>FFff837c</color>
		</LineStyle>
	</Style>
	<Style id="branch120_part10_style">
		<LineStyle>
			<width>4.368838524932109</width>
			<color>FFff847b</color>
		</LineStyle>
	</Style>
	<Style id="branch120_part11_style">
		<LineStyle>
			<width>4.430225688683597</width>
			<color>FFff847b</color>
		</LineStyle>
	</Style>
	<Style id="branch120_part12_style">
		<LineStyle>
			<width>4.491612852435086</width>
			<color>FFff847b</color>
		</LineStyle>
	</Style>
	<Style id="branch120_part13_style">
		<LineStyle>
			<width>4.553000016186575</width>
			<color>FFff857a</color>
		</LineStyle>
	</Style>
	<Style id="branch120_part14_style">
		<LineStyle>
			<width>4.614387179938064</width>
			<color>FFff857a</color>
		</LineStyle>
	</Style>
	<Style id="branch120_part15_style">
		<LineStyle>
			<width>4.675774343689553</width>
			<color>FFff8679</color>
		</LineStyle>
	</Style>
	<Style id="branch120_part16_style">
		<LineStyle>
			<width>4.7371615074410425</width>
			<color>FFff8679</color>
		</LineStyle>
	</Style>
	<Style id="branch120_part17_style">
		<LineStyle>
			<width>4.798548671192531</width>
			<color>FFff8778</color>
		</LineStyle>
	</Style>
	<Style id="branch120_part18_style">
		<LineStyle>
			<width>4.85993583494402</width>
			<color>FFff8778</color>
		</LineStyle>
	</Style>
	<Style id="branch120_part19_style">
		<LineStyle>
			<width>4.921322998695509</width>
			<color>FFff8877</color>
		</LineStyle>
	</Style>
	<Style id="branch120_part20_style">
		<LineStyle>
			<width>4.982710162446998</width>
			<color>FFff8877</color>
		</LineStyle>
	</Style>
	<Style id="branch120_part21_style">
		<LineStyle>
			<width>5.044097326198488</width>
			<color>FFff8877</color>
		</LineStyle>
	</Style>
	<Style id="branch120_part22_style">
		<LineStyle>
			<width>5.105484489949976</width>
			<color>FFff8976</color>
		</LineStyle>
	</Style>
	<Style id="branch120_part23_style">
		<LineStyle>
			<width>5.166871653701465</width>
			<color>FFff8976</color>
		</LineStyle>
	</Style>
	<Style id="branch120_part24_style">
		<LineStyle>
			<width>5.228258817452954</width>
			<color>FFff8a75</color>
		</LineStyle>
	</Style>
	<Style id="branch120_part25_style">
		<LineStyle>
			<width>5.289645981204443</width>
			<color>FFff8a75</color>
		</LineStyle>
	</Style>
	<Style id="branch120_part26_style">
		<LineStyle>
			<width>5.351033144955933</width>
			<color>FFff8b74</color>
		</LineStyle>
	</Style>
	<Style id="branch120_part27_style">
		<LineStyle>
			<width>5.412420308707421</width>
			<color>FFff8b74</color>
		</LineStyle>
	</Style>
	<Style id="branch120_part28_style">
		<LineStyle>
			<width>5.47380747245891</width>
			<color>FFff8c73</color>
		</LineStyle>
	</Style>
	<Style id="branch120_part29_style">
		<LineStyle>
			<width>5.535194636210399</width>
			<color>FFff8c73</color>
		</LineStyle>
	</Style>
	<Style id="branch120_part30_style">
		<LineStyle>
			<width>5.596581799961887</width>
			<color>FFff8c73</color>
		</LineStyle>
	</Style>
	<Style id="branch120_part31_style">
		<LineStyle>
			<width>5.657968963713377</width>
			<color>FFff8d72</color>
		</LineStyle>
	</Style>
	<Style id="branch120_part32_style">
		<LineStyle>
			<width>5.719356127464866</width>
			<color>FFff8d72</color>
		</LineStyle>
	</Style>
	<Style id="branch120_part33_style">
		<LineStyle>
			<width>5.780743291216355</width>
			<color>FFff8e71</color>
		</LineStyle>
	</Style>
	<Style id="branch120_part34_style">
		<LineStyle>
			<width>5.842130454967844</width>
			<color>FFff8e71</color>
		</LineStyle>
	</Style>
	<Style id="branch120_part35_style">
		<LineStyle>
			<width>5.9035176187193334</width>
			<color>FFff8f70</color>
		</LineStyle>
	</Style>
	<Style id="branch120_part36_style">
		<LineStyle>
			<width>5.964904782470821</width>
			<color>FFff8f70</color>
		</LineStyle>
	</Style>
	<Style id="branch120_part37_style">
		<LineStyle>
			<width>6.026291946222312</width>
			<color>FFff906f</color>
		</LineStyle>
	</Style>
	<Style id="branch120_part38_style">
		<LineStyle>
			<width>6.0876791099737995</width>
			<color>FFff906f</color>
		</LineStyle>
	</Style>
	<Style id="branch120_part39_style">
		<LineStyle>
			<width>6.149066273725289</width>
			<color>FFff906f</color>
		</LineStyle>
	</Style>
	<Style id="branch120_part40_style">
		<LineStyle>
			<width>6.210453437476778</width>
			<color>FFff916e</color>
		</LineStyle>
	</Style>
	<Style id="branch120_part41_style">
		<LineStyle>
			<width>6.271840601228266</width>
			<color>FFff916e</color>
		</LineStyle>
	</Style>
	<Style id="branch120_part42_style">
		<LineStyle>
			<width>6.333227764979756</width>
			<color>FFff926d</color>
		</LineStyle>
	</Style>
	<Style id="branch120_part43_style">
		<LineStyle>
			<width>6.394614928731245</width>
			<color>FFff926d</color>
		</LineStyle>
	</Style>
	<Style id="branch120_part44_style">
		<LineStyle>
			<width>6.456002092482734</width>
			<color>FFff936c</color>
		</LineStyle>
	</Style>
	<Style id="branch120_part45_style">
		<LineStyle>
			<width>6.517389256234223</width>
			<color>FFff936c</color>
		</LineStyle>
	</Style>
	<Style id="branch120_part46_style">
		<LineStyle>
			<width>6.5787764199857115</width>
			<color>FFff946b</color>
		</LineStyle>
	</Style>
	<Style id="branch120_part47_style">
		<LineStyle>
			<width>6.640163583737201</width>
			<color>FFff946b</color>
		</LineStyle>
	</Style>
	<Style id="branch120_part48_style">
		<LineStyle>
			<width>6.70155074748869</width>
			<color>FFff946b</color>
		</LineStyle>
	</Style>
	<Style id="branch120_part49_style">
		<LineStyle>
			<width>6.762937911240178</width>
			<color>FFff956a</color>
		</LineStyle>
	</Style>
	<Style id="branch120_part50_style">
		<LineStyle>
			<width>6.824325074991668</width>
			<color>FFff956a</color>
		</LineStyle>
	</Style>
	<Style id="branch121_part1_style">
		<LineStyle>
			<width>4.3670270485917175</width>
			<color>FFff956a</color>
		</LineStyle>
	</Style>
	<Style id="branch121_part2_style">
		<LineStyle>
			<width>4.354536024894279</width>
			<color>FFff956a</color>
		</LineStyle>
	</Style>
	<Style id="branch121_part3_style">
		<LineStyle>
			<width>4.342045001196841</width>
			<color>FFff956a</color>
		</LineStyle>
	</Style>
	<Style id="branch121_part4_style">
		<LineStyle>
			<width>4.329553977499401</width>
			<color>FFff956a</color>
		</LineStyle>
	</Style>
	<Style id="branch121_part5_style">
		<LineStyle>
			<width>4.317062953801963</width>
			<color>FFff956a</color>
		</LineStyle>
	</Style>
	<Style id="branch121_part6_style">
		<LineStyle>
			<width>4.304571930104524</width>
			<color>FFff956a</color>
		</LineStyle>
	</Style>
	<Style id="branch121_part7_style">
		<LineStyle>
			<width>4.292080906407085</width>
			<color>FFff956a</color>
		</LineStyle>
	</Style>
	<Style id="branch121_part8_style">
		<LineStyle>
			<width>4.279589882709646</width>
			<color>FFff956a</color>
		</LineStyle>
	</Style>
	<Style id="branch121_part9_style">
		<LineStyle>
			<width>4.267098859012208</width>
			<color>FFff956a</color>
		</LineStyle>
	</Style>
	<Style id="branch121_part10_style">
		<LineStyle>
			<width>4.2546078353147685</width>
			<color>FFff956a</color>
		</LineStyle>
	</Style>
	<Style id="branch121_part11_style">
		<LineStyle>
			<width>4.24211681161733</width>
			<color>FFff956a</color>
		</LineStyle>
	</Style>
	<Style id="branch121_part12_style">
		<LineStyle>
			<width>4.2296257879198915</width>
			<color>FFff956a</color>
		</LineStyle>
	</Style>
	<Style id="branch121_part13_style">
		<LineStyle>
			<width>4.217134764222452</width>
			<color>FFff956a</color>
		</LineStyle>
	</Style>
	<Style id="branch121_part14_style">
		<LineStyle>
			<width>4.204643740525014</width>
			<color>FFff956a</color>
		</LineStyle>
	</Style>
	<Style id="branch121_part15_style">
		<LineStyle>
			<width>4.192152716827575</width>
			<color>FFff956a</color>
		</LineStyle>
	</Style>
	<Style id="branch121_part16_style">
		<LineStyle>
			<width>4.179661693130136</width>
			<color>FFff956a</color>
		</LineStyle>
	</Style>
	<Style id="branch121_part17_style">
		<LineStyle>
			<width>4.167170669432697</width>
			<color>FFff956a</color>
		</LineStyle>
	</Style>
	<Style id="branch121_part18_style">
		<LineStyle>
			<width>4.154679645735259</width>
			<color>FFff956a</color>
		</LineStyle>
	</Style>
	<Style id="branch121_part19_style">
		<LineStyle>
			<width>4.1421886220378195</width>
			<color>FFff956a</color>
		</LineStyle>
	</Style>
	<Style id="branch121_part20_style">
		<LineStyle>
			<width>4.129697598340382</width>
			<color>FFff956a</color>
		</LineStyle>
	</Style>
	<Style id="branch121_part21_style">
		<LineStyle>
			<width>4.1172065746429425</width>
			<color>FFff956a</color>
		</LineStyle>
	</Style>
	<Style id="branch121_part22_style">
		<LineStyle>
			<width>4.104715550945504</width>
			<color>FFff956a</color>
		</LineStyle>
	</Style>
	<Style id="branch121_part23_style">
		<LineStyle>
			<width>4.0922245272480655</width>
			<color>FFff956a</color>
		</LineStyle>
	</Style>
	<Style id="branch121_part24_style">
		<LineStyle>
			<width>4.079733503550626</width>
			<color>FFff956a</color>
		</LineStyle>
	</Style>
	<Style id="branch121_part25_style">
		<LineStyle>
			<width>4.067242479853188</width>
			<color>FFff956a</color>
		</LineStyle>
	</Style>
	<Style id="branch121_part26_style">
		<LineStyle>
			<width>4.054751456155749</width>
			<color>FFff956a</color>
		</LineStyle>
	</Style>
	<Style id="branch121_part27_style">
		<LineStyle>
			<width>4.04226043245831</width>
			<color>FFff956a</color>
		</LineStyle>
	</Style>
	<Style id="branch121_part28_style">
		<LineStyle>
			<width>4.029769408760871</width>
			<color>FFff956a</color>
		</LineStyle>
	</Style>
	<Style id="branch121_part29_style">
		<LineStyle>
			<width>4.017278385063433</width>
			<color>FFff956a</color>
		</LineStyle>
	</Style>
	<Style id="branch121_part30_style">
		<LineStyle>
			<width>4.0047873613659934</width>
			<color>FFff956a</color>
		</LineStyle>
	</Style>
	<Style id="branch121_part31_style">
		<LineStyle>
			<width>3.992296337668555</width>
			<color>FFff956a</color>
		</LineStyle>
	</Style>
	<Style id="branch121_part32_style">
		<LineStyle>
			<width>3.9798053139711165</width>
			<color>FFff956a</color>
		</LineStyle>
	</Style>
	<Style id="branch121_part33_style">
		<LineStyle>
			<width>3.9673142902736775</width>
			<color>FFff956a</color>
		</LineStyle>
	</Style>
	<Style id="branch121_part34_style">
		<LineStyle>
			<width>3.9548232665762386</width>
			<color>FFff956a</color>
		</LineStyle>
	</Style>
	<Style id="branch121_part35_style">
		<LineStyle>
			<width>3.9423322428788</width>
			<color>FFff956a</color>
		</LineStyle>
	</Style>
	<Style id="branch121_part36_style">
		<LineStyle>
			<width>3.929841219181361</width>
			<color>FFff956a</color>
		</LineStyle>
	</Style>
	<Style id="branch121_part37_style">
		<LineStyle>
			<width>3.9173501954839223</width>
			<color>FFff956a</color>
		</LineStyle>
	</Style>
	<Style id="branch121_part38_style">
		<LineStyle>
			<width>3.904859171786484</width>
			<color>FFff956a</color>
		</LineStyle>
	</Style>
	<Style id="branch121_part39_style">
		<LineStyle>
			<width>3.8923681480890453</width>
			<color>FFff956a</color>
		</LineStyle>
	</Style>
	<Style id="branch121_part40_style">
		<LineStyle>
			<width>3.8798771243916064</width>
			<color>FFff956a</color>
		</LineStyle>
	</Style>
	<Style id="branch121_part41_style">
		<LineStyle>
			<width>3.8673861006941674</width>
			<color>FFff956a</color>
		</LineStyle>
	</Style>
	<Style id="branch121_part42_style">
		<LineStyle>
			<width>3.854895076996729</width>
			<color>FFff956a</color>
		</LineStyle>
	</Style>
	<Style id="branch121_part43_style">
		<LineStyle>
			<width>3.84240405329929</width>
			<color>FFff956a</color>
		</LineStyle>
	</Style>
	<Style id="branch121_part44_style">
		<LineStyle>
			<width>3.829913029601851</width>
			<color>FFff956a</color>
		</LineStyle>
	</Style>
	<Style id="branch121_part45_style">
		<LineStyle>
			<width>3.8174220059044126</width>
			<color>FFff956a</color>
		</LineStyle>
	</Style>
	<Style id="branch121_part46_style">
		<LineStyle>
			<width>3.8049309822069737</width>
			<color>FFff956a</color>
		</LineStyle>
	</Style>
	<Style id="branch121_part47_style">
		<LineStyle>
			<width>3.7924399585095347</width>
			<color>FFff956a</color>
		</LineStyle>
	</Style>
	<Style id="branch121_part48_style">
		<LineStyle>
			<width>3.7799489348120963</width>
			<color>FFff956a</color>
		</LineStyle>
	</Style>
	<Style id="branch121_part49_style">
		<LineStyle>
			<width>3.7674579111146573</width>
			<color>FFff956a</color>
		</LineStyle>
	</Style>
	<Style id="branch121_part50_style">
		<LineStyle>
			<width>3.7549668874172184</width>
			<color>FFff956a</color>
		</LineStyle>
	</Style>
	<Style id="branch122_part1_style">
		<LineStyle>
			<width>3.8912772301326517</width>
			<color>FFff9669</color>
		</LineStyle>
	</Style>
	<Style id="branch122_part2_style">
		<LineStyle>
			<width>3.9012413289521723</width>
			<color>FFff9669</color>
		</LineStyle>
	</Style>
	<Style id="branch122_part3_style">
		<LineStyle>
			<width>3.9112054277716926</width>
			<color>FFff9669</color>
		</LineStyle>
	</Style>
	<Style id="branch122_part4_style">
		<LineStyle>
			<width>3.921169526591213</width>
			<color>FFff9768</color>
		</LineStyle>
	</Style>
	<Style id="branch122_part5_style">
		<LineStyle>
			<width>3.931133625410734</width>
			<color>FFff9768</color>
		</LineStyle>
	</Style>
	<Style id="branch122_part6_style">
		<LineStyle>
			<width>3.9410977242302545</width>
			<color>FFff9768</color>
		</LineStyle>
	</Style>
	<Style id="branch122_part7_style">
		<LineStyle>
			<width>3.9510618230497747</width>
			<color>FFff9867</color>
		</LineStyle>
	</Style>
	<Style id="branch122_part8_style">
		<LineStyle>
			<width>3.961025921869295</width>
			<color>FFff9867</color>
		</LineStyle>
	</Style>
	<Style id="branch122_part9_style">
		<LineStyle>
			<width>3.970990020688816</width>
			<color>FFff9867</color>
		</LineStyle>
	</Style>
	<Style id="branch122_part10_style">
		<LineStyle>
			<width>3.980954119508336</width>
			<color>FFff9966</color>
		</LineStyle>
	</Style>
	<Style id="branch122_part11_style">
		<LineStyle>
			<width>3.990918218327857</width>
			<color>FFff9966</color>
		</LineStyle>
	</Style>
	<Style id="branch122_part12_style">
		<LineStyle>
			<width>4.0008823171473775</width>
			<color>FFff9966</color>
		</LineStyle>
	</Style>
	<Style id="branch122_part13_style">
		<LineStyle>
			<width>4.010846415966897</width>
			<color>FFff9a65</color>
		</LineStyle>
	</Style>
	<Style id="branch122_part14_style">
		<LineStyle>
			<width>4.020810514786419</width>
			<color>FFff9a65</color>
		</LineStyle>
	</Style>
	<Style id="branch122_part15_style">
		<LineStyle>
			<width>4.030774613605939</width>
			<color>FFff9b64</color>
		</LineStyle>
	</Style>
	<Style id="branch122_part16_style">
		<LineStyle>
			<width>4.040738712425459</width>
			<color>FFff9b64</color>
		</LineStyle>
	</Style>
	<Style id="branch122_part17_style">
		<LineStyle>
			<width>4.05070281124498</width>
			<color>FFff9b64</color>
		</LineStyle>
	</Style>
	<Style id="branch122_part18_style">
		<LineStyle>
			<width>4.0606669100645005</width>
			<color>FFff9c63</color>
		</LineStyle>
	</Style>
	<Style id="branch122_part19_style">
		<LineStyle>
			<width>4.070631008884021</width>
			<color>FFff9c63</color>
		</LineStyle>
	</Style>
	<Style id="branch122_part20_style">
		<LineStyle>
			<width>4.080595107703541</width>
			<color>FFff9c63</color>
		</LineStyle>
	</Style>
	<Style id="branch122_part21_style">
		<LineStyle>
			<width>4.0905592065230625</width>
			<color>FFff9d62</color>
		</LineStyle>
	</Style>
	<Style id="branch122_part22_style">
		<LineStyle>
			<width>4.100523305342582</width>
			<color>FFff9d62</color>
		</LineStyle>
	</Style>
	<Style id="branch122_part23_style">
		<LineStyle>
			<width>4.110487404162103</width>
			<color>FFff9d62</color>
		</LineStyle>
	</Style>
	<Style id="branch122_part24_style">
		<LineStyle>
			<width>4.1204515029816235</width>
			<color>FFff9e61</color>
		</LineStyle>
	</Style>
	<Style id="branch122_part25_style">
		<LineStyle>
			<width>4.130415601801143</width>
			<color>FFff9e61</color>
		</LineStyle>
	</Style>
	<Style id="branch122_part26_style">
		<LineStyle>
			<width>4.140379700620665</width>
			<color>FFff9e61</color>
		</LineStyle>
	</Style>
	<Style id="branch122_part27_style">
		<LineStyle>
			<width>4.150343799440185</width>
			<color>FFff9f60</color>
		</LineStyle>
	</Style>
	<Style id="branch122_part28_style">
		<LineStyle>
			<width>4.160307898259705</width>
			<color>FFff9f60</color>
		</LineStyle>
	</Style>
	<Style id="branch122_part29_style">
		<LineStyle>
			<width>4.170271997079226</width>
			<color>FFff9f60</color>
		</LineStyle>
	</Style>
	<Style id="branch122_part30_style">
		<LineStyle>
			<width>4.180236095898747</width>
			<color>FFffa05f</color>
		</LineStyle>
	</Style>
	<Style id="branch122_part31_style">
		<LineStyle>
			<width>4.190200194718267</width>
			<color>FFffa05f</color>
		</LineStyle>
	</Style>
	<Style id="branch122_part32_style">
		<LineStyle>
			<width>4.200164293537787</width>
			<color>FFffa05f</color>
		</LineStyle>
	</Style>
	<Style id="branch122_part33_style">
		<LineStyle>
			<width>4.210128392357308</width>
			<color>FFffa15e</color>
		</LineStyle>
	</Style>
	<Style id="branch122_part34_style">
		<LineStyle>
			<width>4.220092491176828</width>
			<color>FFffa15e</color>
		</LineStyle>
	</Style>
	<Style id="branch122_part35_style">
		<LineStyle>
			<width>4.230056589996349</width>
			<color>FFffa15e</color>
		</LineStyle>
	</Style>
	<Style id="branch122_part36_style">
		<LineStyle>
			<width>4.24002068881587</width>
			<color>FFffa25d</color>
		</LineStyle>
	</Style>
	<Style id="branch122_part37_style">
		<LineStyle>
			<width>4.24998478763539</width>
			<color>FFffa25d</color>
		</LineStyle>
	</Style>
	<Style id="branch122_part38_style">
		<LineStyle>
			<width>4.259948886454911</width>
			<color>FFffa25d</color>
		</LineStyle>
	</Style>
	<Style id="branch122_part39_style">
		<LineStyle>
			<width>4.269912985274431</width>
			<color>FFffa35c</color>
		</LineStyle>
	</Style>
	<Style id="branch122_part40_style">
		<LineStyle>
			<width>4.279877084093951</width>
			<color>FFffa35c</color>
		</LineStyle>
	</Style>
	<Style id="branch122_part41_style">
		<LineStyle>
			<width>4.289841182913472</width>
			<color>FFffa35c</color>
		</LineStyle>
	</Style>
	<Style id="branch122_part42_style">
		<LineStyle>
			<width>4.299805281732993</width>
			<color>FFffa45b</color>
		</LineStyle>
	</Style>
	<Style id="branch122_part43_style">
		<LineStyle>
			<width>4.309769380552513</width>
			<color>FFffa45b</color>
		</LineStyle>
	</Style>
	<Style id="branch122_part44_style">
		<LineStyle>
			<width>4.319733479372034</width>
			<color>FFffa45b</color>
		</LineStyle>
	</Style>
	<Style id="branch122_part45_style">
		<LineStyle>
			<width>4.3296975781915545</width>
			<color>FFffa55a</color>
		</LineStyle>
	</Style>
	<Style id="branch122_part46_style">
		<LineStyle>
			<width>4.339661677011074</width>
			<color>FFffa55a</color>
		</LineStyle>
	</Style>
	<Style id="branch122_part47_style">
		<LineStyle>
			<width>4.349625775830595</width>
			<color>FFffa55a</color>
		</LineStyle>
	</Style>
	<Style id="branch122_part48_style">
		<LineStyle>
			<width>4.359589874650116</width>
			<color>FFffa659</color>
		</LineStyle>
	</Style>
	<Style id="branch122_part49_style">
		<LineStyle>
			<width>4.369553973469636</width>
			<color>FFffa659</color>
		</LineStyle>
	</Style>
	<Style id="branch122_part50_style">
		<LineStyle>
			<width>4.379518072289157</width>
			<color>FFffa758</color>
		</LineStyle>
	</Style>
	<Style id="branch132_part1_style">
		<LineStyle>
			<width>5.887598260411026</width>
			<color>FFff44bb</color>
		</LineStyle>
	</Style>
	<Style id="branch132_part2_style">
		<LineStyle>
			<width>5.908959782731767</width>
			<color>FFff46b9</color>
		</LineStyle>
	</Style>
	<Style id="branch132_part3_style">
		<LineStyle>
			<width>5.930321305052507</width>
			<color>FFff48b7</color>
		</LineStyle>
	</Style>
	<Style id="branch132_part4_style">
		<LineStyle>
			<width>5.951682827373248</width>
			<color>FFff4ab5</color>
		</LineStyle>
	</Style>
	<Style id="branch132_part5_style">
		<LineStyle>
			<width>5.973044349693988</width>
			<color>FFff4bb4</color>
		</LineStyle>
	</Style>
	<Style id="branch132_part6_style">
		<LineStyle>
			<width>5.994405872014729</width>
			<color>FFff4db2</color>
		</LineStyle>
	</Style>
	<Style id="branch132_part7_style">
		<LineStyle>
			<width>6.0157673943354695</width>
			<color>FFff4fb0</color>
		</LineStyle>
	</Style>
	<Style id="branch132_part8_style">
		<LineStyle>
			<width>6.0371289166562105</width>
			<color>FFff50af</color>
		</LineStyle>
	</Style>
	<Style id="branch132_part9_style">
		<LineStyle>
			<width>6.058490438976951</width>
			<color>FFff52ad</color>
		</LineStyle>
	</Style>
	<Style id="branch132_part10_style">
		<LineStyle>
			<width>6.079851961297692</width>
			<color>FFff54ab</color>
		</LineStyle>
	</Style>
	<Style id="branch132_part11_style">
		<LineStyle>
			<width>6.101213483618433</width>
			<color>FFff56a9</color>
		</LineStyle>
	</Style>
	<Style id="branch132_part12_style">
		<LineStyle>
			<width>6.122575005939173</width>
			<color>FFff57a8</color>
		</LineStyle>
	</Style>
	<Style id="branch132_part13_style">
		<LineStyle>
			<width>6.143936528259914</width>
			<color>FFff59a6</color>
		</LineStyle>
	</Style>
	<Style id="branch132_part14_style">
		<LineStyle>
			<width>6.165298050580654</width>
			<color>FFff5ba4</color>
		</LineStyle>
	</Style>
	<Style id="branch132_part15_style">
		<LineStyle>
			<width>6.186659572901395</width>
			<color>FFff5ca3</color>
		</LineStyle>
	</Style>
	<Style id="branch132_part16_style">
		<LineStyle>
			<width>6.2080210952221355</width>
			<color>FFff5ea1</color>
		</LineStyle>
	</Style>
	<Style id="branch132_part17_style">
		<LineStyle>
			<width>6.229382617542877</width>
			<color>FFff609f</color>
		</LineStyle>
	</Style>
	<Style id="branch132_part18_style">
		<LineStyle>
			<width>6.250744139863618</width>
			<color>FFff629d</color>
		</LineStyle>
	</Style>
	<Style id="branch132_part19_style">
		<LineStyle>
			<width>6.272105662184358</width>
			<color>FFff639c</color>
		</LineStyle>
	</Style>
	<Style id="branch132_part20_style">
		<LineStyle>
			<width>6.293467184505099</width>
			<color>FFff659a</color>
		</LineStyle>
	</Style>
	<Style id="branch132_part21_style">
		<LineStyle>
			<width>6.314828706825839</width>
			<color>FFff6798</color>
		</LineStyle>
	</Style>
	<Style id="branch132_part22_style">
		<LineStyle>
			<width>6.33619022914658</width>
			<color>FFff6897</color>
		</LineStyle>
	</Style>
	<Style id="branch132_part23_style">
		<LineStyle>
			<width>6.35755175146732</width>
			<color>FFff6a95</color>
		</LineStyle>
	</Style>
	<Style id="branch132_part24_style">
		<LineStyle>
			<width>6.378913273788061</width>
			<color>FFff6c93</color>
		</LineStyle>
	</Style>
	<Style id="branch132_part25_style">
		<LineStyle>
			<width>6.4002747961088025</width>
			<color>FFff6d92</color>
		</LineStyle>
	</Style>
	<Style id="branch132_part26_style">
		<LineStyle>
			<width>6.421636318429543</width>
			<color>FFff6f90</color>
		</LineStyle>
	</Style>
	<Style id="branch132_part27_style">
		<LineStyle>
			<width>6.442997840750284</width>
			<color>FFff718e</color>
		</LineStyle>
	</Style>
	<Style id="branch132_part28_style">
		<LineStyle>
			<width>6.464359363071024</width>
			<color>FFff738c</color>
		</LineStyle>
	</Style>
	<Style id="branch132_part29_style">
		<LineStyle>
			<width>6.485720885391765</width>
			<color>FFff748b</color>
		</LineStyle>
	</Style>
	<Style id="branch132_part30_style">
		<LineStyle>
			<width>6.507082407712505</width>
			<color>FFff7689</color>
		</LineStyle>
	</Style>
	<Style id="branch132_part31_style">
		<LineStyle>
			<width>6.528443930033246</width>
			<color>FFff7887</color>
		</LineStyle>
	</Style>
	<Style id="branch132_part32_style">
		<LineStyle>
			<width>6.549805452353986</width>
			<color>FFff7986</color>
		</LineStyle>
	</Style>
	<Style id="branch132_part33_style">
		<LineStyle>
			<width>6.571166974674727</width>
			<color>FFff7b84</color>
		</LineStyle>
	</Style>
	<Style id="branch132_part34_style">
		<LineStyle>
			<width>6.5925284969954685</width>
			<color>FFff7d82</color>
		</LineStyle>
	</Style>
	<Style id="branch132_part35_style">
		<LineStyle>
			<width>6.613890019316209</width>
			<color>FFff7f80</color>
		</LineStyle>
	</Style>
	<Style id="branch132_part36_style">
		<LineStyle>
			<width>6.63525154163695</width>
			<color>FFff807f</color>
		</LineStyle>
	</Style>
	<Style id="branch132_part37_style">
		<LineStyle>
			<width>6.65661306395769</width>
			<color>FFff827d</color>
		</LineStyle>
	</Style>
	<Style id="branch132_part38_style">
		<LineStyle>
			<width>6.677974586278431</width>
			<color>FFff847b</color>
		</LineStyle>
	</Style>
	<Style id="branch132_part39_style">
		<LineStyle>
			<width>6.699336108599171</width>
			<color>FFff857a</color>
		</LineStyle>
	</Style>
	<Style id="branch132_part40_style">
		<LineStyle>
			<width>6.720697630919912</width>
			<color>FFff8778</color>
		</LineStyle>
	</Style>
	<Style id="branch132_part41_style">
		<LineStyle>
			<width>6.742059153240653</width>
			<color>FFff8976</color>
		</LineStyle>
	</Style>
	<Style id="branch132_part42_style">
		<LineStyle>
			<width>6.7634206755613935</width>
			<color>FFff8b74</color>
		</LineStyle>
	</Style>
	<Style id="branch132_part43_style">
		<LineStyle>
			<width>6.7847821978821345</width>
			<color>FFff8c73</color>
		</LineStyle>
	</Style>
	<Style id="branch132_part44_style">
		<LineStyle>
			<width>6.806143720202875</width>
			<color>FFff8e71</color>
		</LineStyle>
	</Style>
	<Style id="branch132_part45_style">
		<LineStyle>
			<width>6.827505242523616</width>
			<color>FFff906f</color>
		</LineStyle>
	</Style>
	<Style id="branch132_part46_style">
		<LineStyle>
			<width>6.848866764844356</width>
			<color>FFff916e</color>
		</LineStyle>
	</Style>
	<Style id="branch132_part47_style">
		<LineStyle>
			<width>6.870228287165097</width>
			<color>FFff936c</color>
		</LineStyle>
	</Style>
	<Style id="branch132_part48_style">
		<LineStyle>
			<width>6.891589809485838</width>
			<color>FFff956a</color>
		</LineStyle>
	</Style>
	<Style id="branch132_part49_style">
		<LineStyle>
			<width>6.912951331806578</width>
			<color>FFff9768</color>
		</LineStyle>
	</Style>
	<Style id="branch132_part50_style">
		<LineStyle>
			<width>6.934312854127319</width>
			<color>FFff9867</color>
		</LineStyle>
	</Style>
	<Style id="branch146_part1_style">
		<LineStyle>
			<width>5.809074613579062</width>
			<color>FFff9867</color>
		</LineStyle>
	</Style>
	<Style id="branch146_part2_style">
		<LineStyle>
			<width>5.810241187548679</width>
			<color>FFff9867</color>
		</LineStyle>
	</Style>
	<Style id="branch146_part3_style">
		<LineStyle>
			<width>5.811407761518296</width>
			<color>FFff9867</color>
		</LineStyle>
	</Style>
	<Style id="branch146_part4_style">
		<LineStyle>
			<width>5.812574335487913</width>
			<color>FFff9867</color>
		</LineStyle>
	</Style>
	<Style id="branch146_part5_style">
		<LineStyle>
			<width>5.81374090945753</width>
			<color>FFff9966</color>
		</LineStyle>
	</Style>
	<Style id="branch146_part6_style">
		<LineStyle>
			<width>5.814907483427146</width>
			<color>FFff9966</color>
		</LineStyle>
	</Style>
	<Style id="branch146_part7_style">
		<LineStyle>
			<width>5.816074057396763</width>
			<color>FFff9966</color>
		</LineStyle>
	</Style>
	<Style id="branch146_part8_style">
		<LineStyle>
			<width>5.81724063136638</width>
			<color>FFff9966</color>
		</LineStyle>
	</Style>
	<Style id="branch146_part9_style">
		<LineStyle>
			<width>5.818407205335997</width>
			<color>FFff9966</color>
		</LineStyle>
	</Style>
	<Style id="branch146_part10_style">
		<LineStyle>
			<width>5.819573779305614</width>
			<color>FFff9966</color>
		</LineStyle>
	</Style>
	<Style id="branch146_part11_style">
		<LineStyle>
			<width>5.82074035327523</width>
			<color>FFff9966</color>
		</LineStyle>
	</Style>
	<Style id="branch146_part12_style">
		<LineStyle>
			<width>5.8219069272448465</width>
			<color>FFff9966</color>
		</LineStyle>
	</Style>
	<Style id="branch146_part13_style">
		<LineStyle>
			<width>5.8230735012144645</width>
			<color>FFff9966</color>
		</LineStyle>
	</Style>
	<Style id="branch146_part14_style">
		<LineStyle>
			<width>5.824240075184081</width>
			<color>FFff9966</color>
		</LineStyle>
	</Style>
	<Style id="branch146_part15_style">
		<LineStyle>
			<width>5.825406649153697</width>
			<color>FFff9966</color>
		</LineStyle>
	</Style>
	<Style id="branch146_part16_style">
		<LineStyle>
			<width>5.826573223123314</width>
			<color>FFff9966</color>
		</LineStyle>
	</Style>
	<Style id="branch146_part17_style">
		<LineStyle>
			<width>5.827739797092931</width>
			<color>FFff9966</color>
		</LineStyle>
	</Style>
	<Style id="branch146_part18_style">
		<LineStyle>
			<width>5.828906371062548</width>
			<color>FFff9966</color>
		</LineStyle>
	</Style>
	<Style id="branch146_part19_style">
		<LineStyle>
			<width>5.830072945032165</width>
			<color>FFff9966</color>
		</LineStyle>
	</Style>
	<Style id="branch146_part20_style">
		<LineStyle>
			<width>5.831239519001781</width>
			<color>FFff9966</color>
		</LineStyle>
	</Style>
	<Style id="branch146_part21_style">
		<LineStyle>
			<width>5.832406092971398</width>
			<color>FFff9966</color>
		</LineStyle>
	</Style>
	<Style id="branch146_part22_style">
		<LineStyle>
			<width>5.833572666941015</width>
			<color>FFff9966</color>
		</LineStyle>
	</Style>
	<Style id="branch146_part23_style">
		<LineStyle>
			<width>5.834739240910632</width>
			<color>FFff9966</color>
		</LineStyle>
	</Style>
	<Style id="branch146_part24_style">
		<LineStyle>
			<width>5.835905814880248</width>
			<color>FFff9966</color>
		</LineStyle>
	</Style>
	<Style id="branch146_part25_style">
		<LineStyle>
			<width>5.837072388849865</width>
			<color>FFff9966</color>
		</LineStyle>
	</Style>
	<Style id="branch146_part26_style">
		<LineStyle>
			<width>5.838238962819482</width>
			<color>FFff9966</color>
		</LineStyle>
	</Style>
	<Style id="branch146_part27_style">
		<LineStyle>
			<width>5.839405536789099</width>
			<color>FFff9966</color>
		</LineStyle>
	</Style>
	<Style id="branch146_part28_style">
		<LineStyle>
			<width>5.840572110758716</width>
			<color>FFff9966</color>
		</LineStyle>
	</Style>
	<Style id="branch146_part29_style">
		<LineStyle>
			<width>5.841738684728332</width>
			<color>FFff9966</color>
		</LineStyle>
	</Style>
	<Style id="branch146_part30_style">
		<LineStyle>
			<width>5.842905258697949</width>
			<color>FFff9966</color>
		</LineStyle>
	</Style>
	<Style id="branch146_part31_style">
		<LineStyle>
			<width>5.8440718326675665</width>
			<color>FFff9966</color>
		</LineStyle>
	</Style>
	<Style id="branch146_part32_style">
		<LineStyle>
			<width>5.845238406637183</width>
			<color>FFff9a65</color>
		</LineStyle>
	</Style>
	<Style id="branch146_part33_style">
		<LineStyle>
			<width>5.846404980606799</width>
			<color>FFff9a65</color>
		</LineStyle>
	</Style>
	<Style id="branch146_part34_style">
		<LineStyle>
			<width>5.847571554576417</width>
			<color>FFff9a65</color>
		</LineStyle>
	</Style>
	<Style id="branch146_part35_style">
		<LineStyle>
			<width>5.848738128546033</width>
			<color>FFff9a65</color>
		</LineStyle>
	</Style>
	<Style id="branch146_part36_style">
		<LineStyle>
			<width>5.84990470251565</width>
			<color>FFff9a65</color>
		</LineStyle>
	</Style>
	<Style id="branch146_part37_style">
		<LineStyle>
			<width>5.851071276485267</width>
			<color>FFff9a65</color>
		</LineStyle>
	</Style>
	<Style id="branch146_part38_style">
		<LineStyle>
			<width>5.852237850454884</width>
			<color>FFff9a65</color>
		</LineStyle>
	</Style>
	<Style id="branch146_part39_style">
		<LineStyle>
			<width>5.8534044244245</width>
			<color>FFff9a65</color>
		</LineStyle>
	</Style>
	<Style id="branch146_part40_style">
		<LineStyle>
			<width>5.854570998394117</width>
			<color>FFff9a65</color>
		</LineStyle>
	</Style>
	<Style id="branch146_part41_style">
		<LineStyle>
			<width>5.855737572363734</width>
			<color>FFff9a65</color>
		</LineStyle>
	</Style>
	<Style id="branch146_part42_style">
		<LineStyle>
			<width>5.856904146333351</width>
			<color>FFff9a65</color>
		</LineStyle>
	</Style>
	<Style id="branch146_part43_style">
		<LineStyle>
			<width>5.858070720302967</width>
			<color>FFff9a65</color>
		</LineStyle>
	</Style>
	<Style id="branch146_part44_style">
		<LineStyle>
			<width>5.859237294272584</width>
			<color>FFff9a65</color>
		</LineStyle>
	</Style>
	<Style id="branch146_part45_style">
		<LineStyle>
			<width>5.8604038682422015</width>
			<color>FFff9a65</color>
		</LineStyle>
	</Style>
	<Style id="branch146_part46_style">
		<LineStyle>
			<width>5.861570442211818</width>
			<color>FFff9a65</color>
		</LineStyle>
	</Style>
	<Style id="branch146_part47_style">
		<LineStyle>
			<width>5.862737016181434</width>
			<color>FFff9a65</color>
		</LineStyle>
	</Style>
	<Style id="branch146_part48_style">
		<LineStyle>
			<width>5.863903590151052</width>
			<color>FFff9a65</color>
		</LineStyle>
	</Style>
	<Style id="branch146_part49_style">
		<LineStyle>
			<width>5.865070164120668</width>
			<color>FFff9a65</color>
		</LineStyle>
	</Style>
	<Style id="branch146_part50_style">
		<LineStyle>
			<width>5.866236738090285</width>
			<color>FFff9a65</color>
		</LineStyle>
	</Style>
	<Style id="branch148_part1_style">
		<LineStyle>
			<width>3.9349783816019976</width>
			<color>FFff9f60</color>
		</LineStyle>
	</Style>
	<Style id="branch148_part2_style">
		<LineStyle>
			<width>3.9886436318908642</width>
			<color>FFff9f60</color>
		</LineStyle>
	</Style>
	<Style id="branch148_part3_style">
		<LineStyle>
			<width>4.04230888217973</width>
			<color>FFff9f60</color>
		</LineStyle>
	</Style>
	<Style id="branch148_part4_style">
		<LineStyle>
			<width>4.095974132468598</width>
			<color>FFffa05f</color>
		</LineStyle>
	</Style>
	<Style id="branch148_part5_style">
		<LineStyle>
			<width>4.149639382757464</width>
			<color>FFffa05f</color>
		</LineStyle>
	</Style>
	<Style id="branch148_part6_style">
		<LineStyle>
			<width>4.203304633046331</width>
			<color>FFffa05f</color>
		</LineStyle>
	</Style>
	<Style id="branch148_part7_style">
		<LineStyle>
			<width>4.256969883335197</width>
			<color>FFffa05f</color>
		</LineStyle>
	</Style>
	<Style id="branch148_part8_style">
		<LineStyle>
			<width>4.310635133624063</width>
			<color>FFffa05f</color>
		</LineStyle>
	</Style>
	<Style id="branch148_part9_style">
		<LineStyle>
			<width>4.36430038391293</width>
			<color>FFffa05f</color>
		</LineStyle>
	</Style>
	<Style id="branch148_part10_style">
		<LineStyle>
			<width>4.4179656342017966</width>
			<color>FFffa05f</color>
		</LineStyle>
	</Style>
	<Style id="branch148_part11_style">
		<LineStyle>
			<width>4.471630884490663</width>
			<color>FFffa15e</color>
		</LineStyle>
	</Style>
	<Style id="branch148_part12_style">
		<LineStyle>
			<width>4.525296134779529</width>
			<color>FFffa15e</color>
		</LineStyle>
	</Style>
	<Style id="branch148_part13_style">
		<LineStyle>
			<width>4.578961385068396</width>
			<color>FFffa15e</color>
		</LineStyle>
	</Style>
	<Style id="branch148_part14_style">
		<LineStyle>
			<width>4.632626635357262</width>
			<color>FFffa15e</color>
		</LineStyle>
	</Style>
	<Style id="branch148_part15_style">
		<LineStyle>
			<width>4.6862918856461295</width>
			<color>FFffa15e</color>
		</LineStyle>
	</Style>
	<Style id="branch148_part16_style">
		<LineStyle>
			<width>4.739957135934995</width>
			<color>FFffa15e</color>
		</LineStyle>
	</Style>
	<Style id="branch148_part17_style">
		<LineStyle>
			<width>4.793622386223863</width>
			<color>FFffa25d</color>
		</LineStyle>
	</Style>
	<Style id="branch148_part18_style">
		<LineStyle>
			<width>4.847287636512728</width>
			<color>FFffa25d</color>
		</LineStyle>
	</Style>
	<Style id="branch148_part19_style">
		<LineStyle>
			<width>4.900952886801596</width>
			<color>FFffa25d</color>
		</LineStyle>
	</Style>
	<Style id="branch148_part20_style">
		<LineStyle>
			<width>4.954618137090462</width>
			<color>FFffa25d</color>
		</LineStyle>
	</Style>
	<Style id="branch148_part21_style">
		<LineStyle>
			<width>5.008283387379329</width>
			<color>FFffa25d</color>
		</LineStyle>
	</Style>
	<Style id="branch148_part22_style">
		<LineStyle>
			<width>5.061948637668195</width>
			<color>FFffa25d</color>
		</LineStyle>
	</Style>
	<Style id="branch148_part23_style">
		<LineStyle>
			<width>5.115613887957061</width>
			<color>FFffa25d</color>
		</LineStyle>
	</Style>
	<Style id="branch148_part24_style">
		<LineStyle>
			<width>5.169279138245928</width>
			<color>FFffa35c</color>
		</LineStyle>
	</Style>
	<Style id="branch148_part25_style">
		<LineStyle>
			<width>5.222944388534794</width>
			<color>FFffa35c</color>
		</LineStyle>
	</Style>
	<Style id="branch148_part26_style">
		<LineStyle>
			<width>5.276609638823661</width>
			<color>FFffa35c</color>
		</LineStyle>
	</Style>
	<Style id="branch148_part27_style">
		<LineStyle>
			<width>5.330274889112528</width>
			<color>FFffa35c</color>
		</LineStyle>
	</Style>
	<Style id="branch148_part28_style">
		<LineStyle>
			<width>5.383940139401394</width>
			<color>FFffa35c</color>
		</LineStyle>
	</Style>
	<Style id="branch148_part29_style">
		<LineStyle>
			<width>5.43760538969026</width>
			<color>FFffa35c</color>
		</LineStyle>
	</Style>
	<Style id="branch148_part30_style">
		<LineStyle>
			<width>5.491270639979128</width>
			<color>FFffa35c</color>
		</LineStyle>
	</Style>
	<Style id="branch148_part31_style">
		<LineStyle>
			<width>5.544935890267994</width>
			<color>FFffa45b</color>
		</LineStyle>
	</Style>
	<Style id="branch148_part32_style">
		<LineStyle>
			<width>5.598601140556861</width>
			<color>FFffa45b</color>
		</LineStyle>
	</Style>
	<Style id="branch148_part33_style">
		<LineStyle>
			<width>5.6522663908457265</width>
			<color>FFffa45b</color>
		</LineStyle>
	</Style>
	<Style id="branch148_part34_style">
		<LineStyle>
			<width>5.705931641134593</width>
			<color>FFffa45b</color>
		</LineStyle>
	</Style>
	<Style id="branch148_part35_style">
		<LineStyle>
			<width>5.75959689142346</width>
			<color>FFffa45b</color>
		</LineStyle>
	</Style>
	<Style id="branch148_part36_style">
		<LineStyle>
			<width>5.813262141712326</width>
			<color>FFffa45b</color>
		</LineStyle>
	</Style>
	<Style id="branch148_part37_style">
		<LineStyle>
			<width>5.866927392001193</width>
			<color>FFffa55a</color>
		</LineStyle>
	</Style>
	<Style id="branch148_part38_style">
		<LineStyle>
			<width>5.920592642290059</width>
			<color>FFffa55a</color>
		</LineStyle>
	</Style>
	<Style id="branch148_part39_style">
		<LineStyle>
			<width>5.974257892578926</width>
			<color>FFffa55a</color>
		</LineStyle>
	</Style>
	<Style id="branch148_part40_style">
		<LineStyle>
			<width>6.027923142867793</width>
			<color>FFffa55a</color>
		</LineStyle>
	</Style>
	<Style id="branch148_part41_style">
		<LineStyle>
			<width>6.081588393156659</width>
			<color>FFffa55a</color>
		</LineStyle>
	</Style>
	<Style id="branch148_part42_style">
		<LineStyle>
			<width>6.135253643445526</width>
			<color>FFffa55a</color>
		</LineStyle>
	</Style>
	<Style id="branch148_part43_style">
		<LineStyle>
			<width>6.188918893734392</width>
			<color>FFffa55a</color>
		</LineStyle>
	</Style>
	<Style id="branch148_part44_style">
		<LineStyle>
			<width>6.242584144023259</width>
			<color>FFffa659</color>
		</LineStyle>
	</Style>
	<Style id="branch148_part45_style">
		<LineStyle>
			<width>6.296249394312125</width>
			<color>FFffa659</color>
		</LineStyle>
	</Style>
	<Style id="branch148_part46_style">
		<LineStyle>
			<width>6.349914644600991</width>
			<color>FFffa659</color>
		</LineStyle>
	</Style>
	<Style id="branch148_part47_style">
		<LineStyle>
			<width>6.403579894889859</width>
			<color>FFffa659</color>
		</LineStyle>
	</Style>
	<Style id="branch148_part48_style">
		<LineStyle>
			<width>6.4572451451787245</width>
			<color>FFffa659</color>
		</LineStyle>
	</Style>
	<Style id="branch148_part49_style">
		<LineStyle>
			<width>6.510910395467591</width>
			<color>FFffa659</color>
		</LineStyle>
	</Style>
	<Style id="branch148_part50_style">
		<LineStyle>
			<width>6.564575645756458</width>
			<color>FFffa758</color>
		</LineStyle>
	</Style>
	<Style id="branch149_part1_style">
		<LineStyle>
			<width>5.155808080808081</width>
			<color>FFffa758</color>
		</LineStyle>
	</Style>
	<Style id="branch149_part2_style">
		<LineStyle>
			<width>5.12979797979798</width>
			<color>FFffa758</color>
		</LineStyle>
	</Style>
	<Style id="branch149_part3_style">
		<LineStyle>
			<width>5.1037878787878785</width>
			<color>FFffa758</color>
		</LineStyle>
	</Style>
	<Style id="branch149_part4_style">
		<LineStyle>
			<width>5.0777777777777775</width>
			<color>FFffa758</color>
		</LineStyle>
	</Style>
	<Style id="branch149_part5_style">
		<LineStyle>
			<width>5.0517676767676765</width>
			<color>FFffa758</color>
		</LineStyle>
	</Style>
	<Style id="branch149_part6_style">
		<LineStyle>
			<width>5.025757575757575</width>
			<color>FFffa758</color>
		</LineStyle>
	</Style>
	<Style id="branch149_part7_style">
		<LineStyle>
			<width>4.999747474747474</width>
			<color>FFffa758</color>
		</LineStyle>
	</Style>
	<Style id="branch149_part8_style">
		<LineStyle>
			<width>4.973737373737373</width>
			<color>FFffa758</color>
		</LineStyle>
	</Style>
	<Style id="branch149_part9_style">
		<LineStyle>
			<width>4.947727272727272</width>
			<color>FFffa758</color>
		</LineStyle>
	</Style>
	<Style id="branch149_part10_style">
		<LineStyle>
			<width>4.921717171717172</width>
			<color>FFffa758</color>
		</LineStyle>
	</Style>
	<Style id="branch149_part11_style">
		<LineStyle>
			<width>4.895707070707071</width>
			<color>FFffa758</color>
		</LineStyle>
	</Style>
	<Style id="branch149_part12_style">
		<LineStyle>
			<width>4.86969696969697</width>
			<color>FFffa758</color>
		</LineStyle>
	</Style>
	<Style id="branch149_part13_style">
		<LineStyle>
			<width>4.843686868686869</width>
			<color>FFffa758</color>
		</LineStyle>
	</Style>
	<Style id="branch149_part14_style">
		<LineStyle>
			<width>4.817676767676768</width>
			<color>FFffa758</color>
		</LineStyle>
	</Style>
	<Style id="branch149_part15_style">
		<LineStyle>
			<width>4.791666666666667</width>
			<color>FFffa758</color>
		</LineStyle>
	</Style>
	<Style id="branch149_part16_style">
		<LineStyle>
			<width>4.765656565656566</width>
			<color>FFffa758</color>
		</LineStyle>
	</Style>
	<Style id="branch149_part17_style">
		<LineStyle>
			<width>4.739646464646465</width>
			<color>FFffa857</color>
		</LineStyle>
	</Style>
	<Style id="branch149_part18_style">
		<LineStyle>
			<width>4.713636363636364</width>
			<color>FFffa857</color>
		</LineStyle>
	</Style>
	<Style id="branch149_part19_style">
		<LineStyle>
			<width>4.687626262626263</width>
			<color>FFffa857</color>
		</LineStyle>
	</Style>
	<Style id="branch149_part20_style">
		<LineStyle>
			<width>4.661616161616162</width>
			<color>FFffa857</color>
		</LineStyle>
	</Style>
	<Style id="branch149_part21_style">
		<LineStyle>
			<width>4.635606060606061</width>
			<color>FFffa857</color>
		</LineStyle>
	</Style>
	<Style id="branch149_part22_style">
		<LineStyle>
			<width>4.60959595959596</width>
			<color>FFffa857</color>
		</LineStyle>
	</Style>
	<Style id="branch149_part23_style">
		<LineStyle>
			<width>4.583585858585859</width>
			<color>FFffa857</color>
		</LineStyle>
	</Style>
	<Style id="branch149_part24_style">
		<LineStyle>
			<width>4.557575757575758</width>
			<color>FFffa857</color>
		</LineStyle>
	</Style>
	<Style id="branch149_part25_style">
		<LineStyle>
			<width>4.531565656565657</width>
			<color>FFffa857</color>
		</LineStyle>
	</Style>
	<Style id="branch149_part26_style">
		<LineStyle>
			<width>4.5055555555555555</width>
			<color>FFffa857</color>
		</LineStyle>
	</Style>
	<Style id="branch149_part27_style">
		<LineStyle>
			<width>4.4795454545454545</width>
			<color>FFffa857</color>
		</LineStyle>
	</Style>
	<Style id="branch149_part28_style">
		<LineStyle>
			<width>4.4535353535353535</width>
			<color>FFffa857</color>
		</LineStyle>
	</Style>
	<Style id="branch149_part29_style">
		<LineStyle>
			<width>4.427525252525252</width>
			<color>FFffa857</color>
		</LineStyle>
	</Style>
	<Style id="branch149_part30_style">
		<LineStyle>
			<width>4.401515151515151</width>
			<color>FFffa857</color>
		</LineStyle>
	</Style>
	<Style id="branch149_part31_style">
		<LineStyle>
			<width>4.37550505050505</width>
			<color>FFffa857</color>
		</LineStyle>
	</Style>
	<Style id="branch149_part32_style">
		<LineStyle>
			<width>4.349494949494949</width>
			<color>FFffa857</color>
		</LineStyle>
	</Style>
	<Style id="branch149_part33_style">
		<LineStyle>
			<width>4.323484848484848</width>
			<color>FFffa956</color>
		</LineStyle>
	</Style>
	<Style id="branch149_part34_style">
		<LineStyle>
			<width>4.297474747474747</width>
			<color>FFffa956</color>
		</LineStyle>
	</Style>
	<Style id="branch149_part35_style">
		<LineStyle>
			<width>4.271464646464647</width>
			<color>FFffa956</color>
		</LineStyle>
	</Style>
	<Style id="branch149_part36_style">
		<LineStyle>
			<width>4.245454545454546</width>
			<color>FFffa956</color>
		</LineStyle>
	</Style>
	<Style id="branch149_part37_style">
		<LineStyle>
			<width>4.219444444444445</width>
			<color>FFffa956</color>
		</LineStyle>
	</Style>
	<Style id="branch149_part38_style">
		<LineStyle>
			<width>4.193434343434344</width>
			<color>FFffa956</color>
		</LineStyle>
	</Style>
	<Style id="branch149_part39_style">
		<LineStyle>
			<width>4.167424242424243</width>
			<color>FFffa956</color>
		</LineStyle>
	</Style>
	<Style id="branch149_part40_style">
		<LineStyle>
			<width>4.141414141414142</width>
			<color>FFffa956</color>
		</LineStyle>
	</Style>
	<Style id="branch149_part41_style">
		<LineStyle>
			<width>4.115404040404041</width>
			<color>FFffa956</color>
		</LineStyle>
	</Style>
	<Style id="branch149_part42_style">
		<LineStyle>
			<width>4.08939393939394</width>
			<color>FFffa956</color>
		</LineStyle>
	</Style>
	<Style id="branch149_part43_style">
		<LineStyle>
			<width>4.063383838383839</width>
			<color>FFffa956</color>
		</LineStyle>
	</Style>
	<Style id="branch149_part44_style">
		<LineStyle>
			<width>4.037373737373738</width>
			<color>FFffa956</color>
		</LineStyle>
	</Style>
	<Style id="branch149_part45_style">
		<LineStyle>
			<width>4.011363636363637</width>
			<color>FFffa956</color>
		</LineStyle>
	</Style>
	<Style id="branch149_part46_style">
		<LineStyle>
			<width>3.985353535353535</width>
			<color>FFffa956</color>
		</LineStyle>
	</Style>
	<Style id="branch149_part47_style">
		<LineStyle>
			<width>3.959343434343434</width>
			<color>FFffa956</color>
		</LineStyle>
	</Style>
	<Style id="branch149_part48_style">
		<LineStyle>
			<width>3.933333333333333</width>
			<color>FFffa956</color>
		</LineStyle>
	</Style>
	<Style id="branch149_part49_style">
		<LineStyle>
			<width>3.9073232323232325</width>
			<color>FFffa956</color>
		</LineStyle>
	</Style>
	<Style id="branch149_part50_style">
		<LineStyle>
			<width>3.8813131313131315</width>
			<color>FFffaa55</color>
		</LineStyle>
	</Style>
	<Style id="branch152_part1_style">
		<LineStyle>
			<width>4.882325684024713</width>
			<color>FFffaa55</color>
		</LineStyle>
	</Style>
	<Style id="branch152_part2_style">
		<LineStyle>
			<width>4.888437775816417</width>
			<color>FFffab54</color>
		</LineStyle>
	</Style>
	<Style id="branch152_part3_style">
		<LineStyle>
			<width>4.89454986760812</width>
			<color>FFffac53</color>
		</LineStyle>
	</Style>
	<Style id="branch152_part4_style">
		<LineStyle>
			<width>4.900661959399823</width>
			<color>FFffac53</color>
		</LineStyle>
	</Style>
	<Style id="branch152_part5_style">
		<LineStyle>
			<width>4.906774051191527</width>
			<color>FFffad52</color>
		</LineStyle>
	</Style>
	<Style id="branch152_part6_style">
		<LineStyle>
			<width>4.912886142983231</width>
			<color>FFffae51</color>
		</LineStyle>
	</Style>
	<Style id="branch152_part7_style">
		<LineStyle>
			<width>4.918998234774934</width>
			<color>FFffae51</color>
		</LineStyle>
	</Style>
	<Style id="branch152_part8_style">
		<LineStyle>
			<width>4.925110326566637</width>
			<color>FFffaf50</color>
		</LineStyle>
	</Style>
	<Style id="branch152_part9_style">
		<LineStyle>
			<width>4.931222418358341</width>
			<color>FFffb04f</color>
		</LineStyle>
	</Style>
	<Style id="branch152_part10_style">
		<LineStyle>
			<width>4.937334510150045</width>
			<color>FFffb04f</color>
		</LineStyle>
	</Style>
	<Style id="branch152_part11_style">
		<LineStyle>
			<width>4.943446601941748</width>
			<color>FFffb14e</color>
		</LineStyle>
	</Style>
	<Style id="branch152_part12_style">
		<LineStyle>
			<width>4.949558693733451</width>
			<color>FFffb24d</color>
		</LineStyle>
	</Style>
	<Style id="branch152_part13_style">
		<LineStyle>
			<width>4.955670785525154</width>
			<color>FFffb34c</color>
		</LineStyle>
	</Style>
	<Style id="branch152_part14_style">
		<LineStyle>
			<width>4.961782877316858</width>
			<color>FFffb34c</color>
		</LineStyle>
	</Style>
	<Style id="branch152_part15_style">
		<LineStyle>
			<width>4.967894969108561</width>
			<color>FFffb44b</color>
		</LineStyle>
	</Style>
	<Style id="branch152_part16_style">
		<LineStyle>
			<width>4.974007060900265</width>
			<color>FFffb54a</color>
		</LineStyle>
	</Style>
	<Style id="branch152_part17_style">
		<LineStyle>
			<width>4.980119152691968</width>
			<color>FFffb54a</color>
		</LineStyle>
	</Style>
	<Style id="branch152_part18_style">
		<LineStyle>
			<width>4.986231244483672</width>
			<color>FFffb649</color>
		</LineStyle>
	</Style>
	<Style id="branch152_part19_style">
		<LineStyle>
			<width>4.992343336275375</width>
			<color>FFffb748</color>
		</LineStyle>
	</Style>
	<Style id="branch152_part20_style">
		<LineStyle>
			<width>4.9984554280670785</width>
			<color>FFffb748</color>
		</LineStyle>
	</Style>
	<Style id="branch152_part21_style">
		<LineStyle>
			<width>5.004567519858782</width>
			<color>FFffb847</color>
		</LineStyle>
	</Style>
	<Style id="branch152_part22_style">
		<LineStyle>
			<width>5.0106796116504855</width>
			<color>FFffb946</color>
		</LineStyle>
	</Style>
	<Style id="branch152_part23_style">
		<LineStyle>
			<width>5.0167917034421885</width>
			<color>FFffb946</color>
		</LineStyle>
	</Style>
	<Style id="branch152_part24_style">
		<LineStyle>
			<width>5.022903795233892</width>
			<color>FFffba45</color>
		</LineStyle>
	</Style>
	<Style id="branch152_part25_style">
		<LineStyle>
			<width>5.029015887025595</width>
			<color>FFffbb44</color>
		</LineStyle>
	</Style>
	<Style id="branch152_part26_style">
		<LineStyle>
			<width>5.035127978817299</width>
			<color>FFffbc43</color>
		</LineStyle>
	</Style>
	<Style id="branch152_part27_style">
		<LineStyle>
			<width>5.041240070609002</width>
			<color>FFffbc43</color>
		</LineStyle>
	</Style>
	<Style id="branch152_part28_style">
		<LineStyle>
			<width>5.047352162400706</width>
			<color>FFffbd42</color>
		</LineStyle>
	</Style>
	<Style id="branch152_part29_style">
		<LineStyle>
			<width>5.053464254192409</width>
			<color>FFffbe41</color>
		</LineStyle>
	</Style>
	<Style id="branch152_part30_style">
		<LineStyle>
			<width>5.059576345984113</width>
			<color>FFffbe41</color>
		</LineStyle>
	</Style>
	<Style id="branch152_part31_style">
		<LineStyle>
			<width>5.065688437775816</width>
			<color>FFffbf40</color>
		</LineStyle>
	</Style>
	<Style id="branch152_part32_style">
		<LineStyle>
			<width>5.07180052956752</width>
			<color>FFffc03f</color>
		</LineStyle>
	</Style>
	<Style id="branch152_part33_style">
		<LineStyle>
			<width>5.077912621359223</width>
			<color>FFffc03f</color>
		</LineStyle>
	</Style>
	<Style id="branch152_part34_style">
		<LineStyle>
			<width>5.084024713150927</width>
			<color>FFffc13e</color>
		</LineStyle>
	</Style>
	<Style id="branch152_part35_style">
		<LineStyle>
			<width>5.09013680494263</width>
			<color>FFffc23d</color>
		</LineStyle>
	</Style>
	<Style id="branch152_part36_style">
		<LineStyle>
			<width>5.096248896734334</width>
			<color>FFffc23d</color>
		</LineStyle>
	</Style>
	<Style id="branch152_part37_style">
		<LineStyle>
			<width>5.102360988526037</width>
			<color>FFffc33c</color>
		</LineStyle>
	</Style>
	<Style id="branch152_part38_style">
		<LineStyle>
			<width>5.108473080317741</width>
			<color>FFffc43b</color>
		</LineStyle>
	</Style>
	<Style id="branch152_part39_style">
		<LineStyle>
			<width>5.114585172109444</width>
			<color>FFffc53a</color>
		</LineStyle>
	</Style>
	<Style id="branch152_part40_style">
		<LineStyle>
			<width>5.120697263901147</width>
			<color>FFffc53a</color>
		</LineStyle>
	</Style>
	<Style id="branch152_part41_style">
		<LineStyle>
			<width>5.126809355692851</width>
			<color>FFffc639</color>
		</LineStyle>
	</Style>
	<Style id="branch152_part42_style">
		<LineStyle>
			<width>5.132921447484554</width>
			<color>FFffc738</color>
		</LineStyle>
	</Style>
	<Style id="branch152_part43_style">
		<LineStyle>
			<width>5.139033539276257</width>
			<color>FFffc738</color>
		</LineStyle>
	</Style>
	<Style id="branch152_part44_style">
		<LineStyle>
			<width>5.145145631067961</width>
			<color>FFffc837</color>
		</LineStyle>
	</Style>
	<Style id="branch152_part45_style">
		<LineStyle>
			<width>5.151257722859665</width>
			<color>FFffc936</color>
		</LineStyle>
	</Style>
	<Style id="branch152_part46_style">
		<LineStyle>
			<width>5.157369814651368</width>
			<color>FFffc936</color>
		</LineStyle>
	</Style>
	<Style id="branch152_part47_style">
		<LineStyle>
			<width>5.163481906443071</width>
			<color>FFffca35</color>
		</LineStyle>
	</Style>
	<Style id="branch152_part48_style">
		<LineStyle>
			<width>5.169593998234775</width>
			<color>FFffcb34</color>
		</LineStyle>
	</Style>
	<Style id="branch152_part49_style">
		<LineStyle>
			<width>5.175706090026479</width>
			<color>FFffcb34</color>
		</LineStyle>
	</Style>
	<Style id="branch152_part50_style">
		<LineStyle>
			<width>5.181818181818182</width>
			<color>FFffcc33</color>
		</LineStyle>
	</Style>
	<Style id="branch163_part1_style">
		<LineStyle>
			<width>6.4325242718446605</width>
			<color>FFffcc33</color>
		</LineStyle>
	</Style>
	<Style id="branch163_part2_style">
		<LineStyle>
			<width>6.400762829403606</width>
			<color>FFffcc33</color>
		</LineStyle>
	</Style>
	<Style id="branch163_part3_style">
		<LineStyle>
			<width>6.369001386962552</width>
			<color>FFffcd32</color>
		</LineStyle>
	</Style>
	<Style id="branch163_part4_style">
		<LineStyle>
			<width>6.337239944521498</width>
			<color>FFffcd32</color>
		</LineStyle>
	</Style>
	<Style id="branch163_part5_style">
		<LineStyle>
			<width>6.305478502080444</width>
			<color>FFffcd32</color>
		</LineStyle>
	</Style>
	<Style id="branch163_part6_style">
		<LineStyle>
			<width>6.27371705963939</width>
			<color>FFffcd32</color>
		</LineStyle>
	</Style>
	<Style id="branch163_part7_style">
		<LineStyle>
			<width>6.241955617198336</width>
			<color>FFffcd32</color>
		</LineStyle>
	</Style>
	<Style id="branch163_part8_style">
		<LineStyle>
			<width>6.210194174757282</width>
			<color>FFffce31</color>
		</LineStyle>
	</Style>
	<Style id="branch163_part9_style">
		<LineStyle>
			<width>6.178432732316227</width>
			<color>FFffce31</color>
		</LineStyle>
	</Style>
	<Style id="branch163_part10_style">
		<LineStyle>
			<width>6.146671289875173</width>
			<color>FFffce31</color>
		</LineStyle>
	</Style>
	<Style id="branch163_part11_style">
		<LineStyle>
			<width>6.114909847434119</width>
			<color>FFffce31</color>
		</LineStyle>
	</Style>
	<Style id="branch163_part12_style">
		<LineStyle>
			<width>6.083148404993065</width>
			<color>FFffce31</color>
		</LineStyle>
	</Style>
	<Style id="branch163_part13_style">
		<LineStyle>
			<width>6.051386962552011</width>
			<color>FFffce31</color>
		</LineStyle>
	</Style>
	<Style id="branch163_part14_style">
		<LineStyle>
			<width>6.019625520110957</width>
			<color>FFffcf30</color>
		</LineStyle>
	</Style>
	<Style id="branch163_part15_style">
		<LineStyle>
			<width>5.987864077669903</width>
			<color>FFffcf30</color>
		</LineStyle>
	</Style>
	<Style id="branch163_part16_style">
		<LineStyle>
			<width>5.956102635228849</width>
			<color>FFffcf30</color>
		</LineStyle>
	</Style>
	<Style id="branch163_part17_style">
		<LineStyle>
			<width>5.924341192787795</width>
			<color>FFffcf30</color>
		</LineStyle>
	</Style>
	<Style id="branch163_part18_style">
		<LineStyle>
			<width>5.892579750346741</width>
			<color>FFffcf30</color>
		</LineStyle>
	</Style>
	<Style id="branch163_part19_style">
		<LineStyle>
			<width>5.860818307905687</width>
			<color>FFffcf30</color>
		</LineStyle>
	</Style>
	<Style id="branch163_part20_style">
		<LineStyle>
			<width>5.829056865464633</width>
			<color>FFffd02f</color>
		</LineStyle>
	</Style>
	<Style id="branch163_part21_style">
		<LineStyle>
			<width>5.797295423023579</width>
			<color>FFffd02f</color>
		</LineStyle>
	</Style>
	<Style id="branch163_part22_style">
		<LineStyle>
			<width>5.765533980582525</width>
			<color>FFffd02f</color>
		</LineStyle>
	</Style>
	<Style id="branch163_part23_style">
		<LineStyle>
			<width>5.73377253814147</width>
			<color>FFffd02f</color>
		</LineStyle>
	</Style>
	<Style id="branch163_part24_style">
		<LineStyle>
			<width>5.702011095700416</width>
			<color>FFffd02f</color>
		</LineStyle>
	</Style>
	<Style id="branch163_part25_style">
		<LineStyle>
			<width>5.670249653259362</width>
			<color>FFffd02f</color>
		</LineStyle>
	</Style>
	<Style id="branch163_part26_style">
		<LineStyle>
			<width>5.638488210818308</width>
			<color>FFffd12e</color>
		</LineStyle>
	</Style>
	<Style id="branch163_part27_style">
		<LineStyle>
			<width>5.606726768377254</width>
			<color>FFffd12e</color>
		</LineStyle>
	</Style>
	<Style id="branch163_part28_style">
		<LineStyle>
			<width>5.5749653259361995</width>
			<color>FFffd12e</color>
		</LineStyle>
	</Style>
	<Style id="branch163_part29_style">
		<LineStyle>
			<width>5.543203883495146</width>
			<color>FFffd12e</color>
		</LineStyle>
	</Style>
	<Style id="branch163_part30_style">
		<LineStyle>
			<width>5.511442441054092</width>
			<color>FFffd12e</color>
		</LineStyle>
	</Style>
	<Style id="branch163_part31_style">
		<LineStyle>
			<width>5.479680998613038</width>
			<color>FFffd12e</color>
		</LineStyle>
	</Style>
	<Style id="branch163_part32_style">
		<LineStyle>
			<width>5.447919556171984</width>
			<color>FFffd22d</color>
		</LineStyle>
	</Style>
	<Style id="branch163_part33_style">
		<LineStyle>
			<width>5.41615811373093</width>
			<color>FFffd22d</color>
		</LineStyle>
	</Style>
	<Style id="branch163_part34_style">
		<LineStyle>
			<width>5.384396671289876</width>
			<color>FFffd22d</color>
		</LineStyle>
	</Style>
	<Style id="branch163_part35_style">
		<LineStyle>
			<width>5.352635228848821</width>
			<color>FFffd22d</color>
		</LineStyle>
	</Style>
	<Style id="branch163_part36_style">
		<LineStyle>
			<width>5.320873786407767</width>
			<color>FFffd22d</color>
		</LineStyle>
	</Style>
	<Style id="branch163_part37_style">
		<LineStyle>
			<width>5.289112343966712</width>
			<color>FFffd22d</color>
		</LineStyle>
	</Style>
	<Style id="branch163_part38_style">
		<LineStyle>
			<width>5.257350901525658</width>
			<color>FFffd32c</color>
		</LineStyle>
	</Style>
	<Style id="branch163_part39_style">
		<LineStyle>
			<width>5.225589459084604</width>
			<color>FFffd32c</color>
		</LineStyle>
	</Style>
	<Style id="branch163_part40_style">
		<LineStyle>
			<width>5.19382801664355</width>
			<color>FFffd32c</color>
		</LineStyle>
	</Style>
	<Style id="branch163_part41_style">
		<LineStyle>
			<width>5.1620665742024965</width>
			<color>FFffd32c</color>
		</LineStyle>
	</Style>
	<Style id="branch163_part42_style">
		<LineStyle>
			<width>5.1303051317614425</width>
			<color>FFffd32c</color>
		</LineStyle>
	</Style>
	<Style id="branch163_part43_style">
		<LineStyle>
			<width>5.098543689320389</width>
			<color>FFffd32c</color>
		</LineStyle>
	</Style>
	<Style id="branch163_part44_style">
		<LineStyle>
			<width>5.066782246879334</width>
			<color>FFffd42b</color>
		</LineStyle>
	</Style>
	<Style id="branch163_part45_style">
		<LineStyle>
			<width>5.03502080443828</width>
			<color>FFffd42b</color>
		</LineStyle>
	</Style>
	<Style id="branch163_part46_style">
		<LineStyle>
			<width>5.003259361997226</width>
			<color>FFffd42b</color>
		</LineStyle>
	</Style>
	<Style id="branch163_part47_style">
		<LineStyle>
			<width>4.971497919556172</width>
			<color>FFffd42b</color>
		</LineStyle>
	</Style>
	<Style id="branch163_part48_style">
		<LineStyle>
			<width>4.939736477115118</width>
			<color>FFffd42b</color>
		</LineStyle>
	</Style>
	<Style id="branch163_part49_style">
		<LineStyle>
			<width>4.907975034674063</width>
			<color>FFffd42b</color>
		</LineStyle>
	</Style>
	<Style id="branch163_part50_style">
		<LineStyle>
			<width>4.876213592233009</width>
			<color>FFffd52a</color>
		</LineStyle>
	</Style>
	<Style id="branch174_part1_style">
		<LineStyle>
			<width>4.901294882422663</width>
			<color>FFffb649</color>
		</LineStyle>
	</Style>
	<Style id="branch174_part2_style">
		<LineStyle>
			<width>4.943122309224025</width>
			<color>FFffb748</color>
		</LineStyle>
	</Style>
	<Style id="branch174_part3_style">
		<LineStyle>
			<width>4.984949736025386</width>
			<color>FFffb847</color>
		</LineStyle>
	</Style>
	<Style id="branch174_part4_style">
		<LineStyle>
			<width>5.026777162826747</width>
			<color>FFffb847</color>
		</LineStyle>
	</Style>
	<Style id="branch174_part5_style">
		<LineStyle>
			<width>5.068604589628109</width>
			<color>FFffb946</color>
		</LineStyle>
	</Style>
	<Style id="branch174_part6_style">
		<LineStyle>
			<width>5.11043201642947</width>
			<color>FFffba45</color>
		</LineStyle>
	</Style>
	<Style id="branch174_part7_style">
		<LineStyle>
			<width>5.152259443230831</width>
			<color>FFffba45</color>
		</LineStyle>
	</Style>
	<Style id="branch174_part8_style">
		<LineStyle>
			<width>5.1940868700321925</width>
			<color>FFffbb44</color>
		</LineStyle>
	</Style>
	<Style id="branch174_part9_style">
		<LineStyle>
			<width>5.2359142968335535</width>
			<color>FFffbc43</color>
		</LineStyle>
	</Style>
	<Style id="branch174_part10_style">
		<LineStyle>
			<width>5.2777417236349145</width>
			<color>FFffbc43</color>
		</LineStyle>
	</Style>
	<Style id="branch174_part11_style">
		<LineStyle>
			<width>5.319569150436276</width>
			<color>FFffbd42</color>
		</LineStyle>
	</Style>
	<Style id="branch174_part12_style">
		<LineStyle>
			<width>5.361396577237637</width>
			<color>FFffbe41</color>
		</LineStyle>
	</Style>
	<Style id="branch174_part13_style">
		<LineStyle>
			<width>5.403224004038998</width>
			<color>FFffbe41</color>
		</LineStyle>
	</Style>
	<Style id="branch174_part14_style">
		<LineStyle>
			<width>5.44505143084036</width>
			<color>FFffbf40</color>
		</LineStyle>
	</Style>
	<Style id="branch174_part15_style">
		<LineStyle>
			<width>5.486878857641722</width>
			<color>FFffc03f</color>
		</LineStyle>
	</Style>
	<Style id="branch174_part16_style">
		<LineStyle>
			<width>5.528706284443083</width>
			<color>FFffc03f</color>
		</LineStyle>
	</Style>
	<Style id="branch174_part17_style">
		<LineStyle>
			<width>5.570533711244444</width>
			<color>FFffc13e</color>
		</LineStyle>
	</Style>
	<Style id="branch174_part18_style">
		<LineStyle>
			<width>5.612361138045806</width>
			<color>FFffc23d</color>
		</LineStyle>
	</Style>
	<Style id="branch174_part19_style">
		<LineStyle>
			<width>5.654188564847167</width>
			<color>FFffc23d</color>
		</LineStyle>
	</Style>
	<Style id="branch174_part20_style">
		<LineStyle>
			<width>5.696015991648528</width>
			<color>FFffc33c</color>
		</LineStyle>
	</Style>
	<Style id="branch174_part21_style">
		<LineStyle>
			<width>5.73784341844989</width>
			<color>FFffc43b</color>
		</LineStyle>
	</Style>
	<Style id="branch174_part22_style">
		<LineStyle>
			<width>5.779670845251251</width>
			<color>FFffc53a</color>
		</LineStyle>
	</Style>
	<Style id="branch174_part23_style">
		<LineStyle>
			<width>5.821498272052612</width>
			<color>FFffc53a</color>
		</LineStyle>
	</Style>
	<Style id="branch174_part24_style">
		<LineStyle>
			<width>5.8633256988539735</width>
			<color>FFffc639</color>
		</LineStyle>
	</Style>
	<Style id="branch174_part25_style">
		<LineStyle>
			<width>5.905153125655335</width>
			<color>FFffc738</color>
		</LineStyle>
	</Style>
	<Style id="branch174_part26_style">
		<LineStyle>
			<width>5.946980552456695</width>
			<color>FFffc738</color>
		</LineStyle>
	</Style>
	<Style id="branch174_part27_style">
		<LineStyle>
			<width>5.988807979258057</width>
			<color>FFffc837</color>
		</LineStyle>
	</Style>
	<Style id="branch174_part28_style">
		<LineStyle>
			<width>6.030635406059418</width>
			<color>FFffc936</color>
		</LineStyle>
	</Style>
	<Style id="branch174_part29_style">
		<LineStyle>
			<width>6.07246283286078</width>
			<color>FFffc936</color>
		</LineStyle>
	</Style>
	<Style id="branch174_part30_style">
		<LineStyle>
			<width>6.114290259662141</width>
			<color>FFffca35</color>
		</LineStyle>
	</Style>
	<Style id="branch174_part31_style">
		<LineStyle>
			<width>6.156117686463503</width>
			<color>FFffcb34</color>
		</LineStyle>
	</Style>
	<Style id="branch174_part32_style">
		<LineStyle>
			<width>6.197945113264864</width>
			<color>FFffcb34</color>
		</LineStyle>
	</Style>
	<Style id="branch174_part33_style">
		<LineStyle>
			<width>6.239772540066226</width>
			<color>FFffcc33</color>
		</LineStyle>
	</Style>
	<Style id="branch174_part34_style">
		<LineStyle>
			<width>6.281599966867587</width>
			<color>FFffcd32</color>
		</LineStyle>
	</Style>
	<Style id="branch174_part35_style">
		<LineStyle>
			<width>6.323427393668949</width>
			<color>FFffcd32</color>
		</LineStyle>
	</Style>
	<Style id="branch174_part36_style">
		<LineStyle>
			<width>6.365254820470309</width>
			<color>FFffce31</color>
		</LineStyle>
	</Style>
	<Style id="branch174_part37_style">
		<LineStyle>
			<width>6.407082247271671</width>
			<color>FFffcf30</color>
		</LineStyle>
	</Style>
	<Style id="branch174_part38_style">
		<LineStyle>
			<width>6.448909674073032</width>
			<color>FFffd02f</color>
		</LineStyle>
	</Style>
	<Style id="branch174_part39_style">
		<LineStyle>
			<width>6.4907371008743935</width>
			<color>FFffd02f</color>
		</LineStyle>
	</Style>
	<Style id="branch174_part40_style">
		<LineStyle>
			<width>6.5325645276757545</width>
			<color>FFffd12e</color>
		</LineStyle>
	</Style>
	<Style id="branch174_part41_style">
		<LineStyle>
			<width>6.574391954477116</width>
			<color>FFffd22d</color>
		</LineStyle>
	</Style>
	<Style id="branch174_part42_style">
		<LineStyle>
			<width>6.616219381278476</width>
			<color>FFffd22d</color>
		</LineStyle>
	</Style>
	<Style id="branch174_part43_style">
		<LineStyle>
			<width>6.658046808079838</width>
			<color>FFffd32c</color>
		</LineStyle>
	</Style>
	<Style id="branch174_part44_style">
		<LineStyle>
			<width>6.699874234881199</width>
			<color>FFffd42b</color>
		</LineStyle>
	</Style>
	<Style id="branch174_part45_style">
		<LineStyle>
			<width>6.741701661682561</width>
			<color>FFffd42b</color>
		</LineStyle>
	</Style>
	<Style id="branch174_part46_style">
		<LineStyle>
			<width>6.783529088483922</width>
			<color>FFffd52a</color>
		</LineStyle>
	</Style>
	<Style id="branch174_part47_style">
		<LineStyle>
			<width>6.825356515285284</width>
			<color>FFffd629</color>
		</LineStyle>
	</Style>
	<Style id="branch174_part48_style">
		<LineStyle>
			<width>6.867183942086645</width>
			<color>FFffd629</color>
		</LineStyle>
	</Style>
	<Style id="branch174_part49_style">
		<LineStyle>
			<width>6.909011368888007</width>
			<color>FFffd728</color>
		</LineStyle>
	</Style>
	<Style id="branch174_part50_style">
		<LineStyle>
			<width>6.950838795689368</width>
			<color>FFffd827</color>
		</LineStyle>
	</Style>
	<Style id="branch176_part1_style">
		<LineStyle>
			<width>5.665059373875495</width>
			<color>FFffdb24</color>
		</LineStyle>
	</Style>
	<Style id="branch176_part2_style">
		<LineStyle>
			<width>5.677725800647715</width>
			<color>FFffdb24</color>
		</LineStyle>
	</Style>
	<Style id="branch176_part3_style">
		<LineStyle>
			<width>5.6903922274199354</width>
			<color>FFffdc23</color>
		</LineStyle>
	</Style>
	<Style id="branch176_part4_style">
		<LineStyle>
			<width>5.703058654192155</width>
			<color>FFffdc23</color>
		</LineStyle>
	</Style>
	<Style id="branch176_part5_style">
		<LineStyle>
			<width>5.715725080964376</width>
			<color>FFffdc23</color>
		</LineStyle>
	</Style>
	<Style id="branch176_part6_style">
		<LineStyle>
			<width>5.728391507736596</width>
			<color>FFffdc23</color>
		</LineStyle>
	</Style>
	<Style id="branch176_part7_style">
		<LineStyle>
			<width>5.741057934508817</width>
			<color>FFffdc23</color>
		</LineStyle>
	</Style>
	<Style id="branch176_part8_style">
		<LineStyle>
			<width>5.753724361281036</width>
			<color>FFffdd22</color>
		</LineStyle>
	</Style>
	<Style id="branch176_part9_style">
		<LineStyle>
			<width>5.766390788053257</width>
			<color>FFffdd22</color>
		</LineStyle>
	</Style>
	<Style id="branch176_part10_style">
		<LineStyle>
			<width>5.779057214825476</width>
			<color>FFffdd22</color>
		</LineStyle>
	</Style>
	<Style id="branch176_part11_style">
		<LineStyle>
			<width>5.791723641597697</width>
			<color>FFffdd22</color>
		</LineStyle>
	</Style>
	<Style id="branch176_part12_style">
		<LineStyle>
			<width>5.804390068369917</width>
			<color>FFffde21</color>
		</LineStyle>
	</Style>
	<Style id="branch176_part13_style">
		<LineStyle>
			<width>5.817056495142138</width>
			<color>FFffde21</color>
		</LineStyle>
	</Style>
	<Style id="branch176_part14_style">
		<LineStyle>
			<width>5.829722921914358</width>
			<color>FFffde21</color>
		</LineStyle>
	</Style>
	<Style id="branch176_part15_style">
		<LineStyle>
			<width>5.842389348686578</width>
			<color>FFffde21</color>
		</LineStyle>
	</Style>
	<Style id="branch176_part16_style">
		<LineStyle>
			<width>5.855055775458798</width>
			<color>FFffdf20</color>
		</LineStyle>
	</Style>
	<Style id="branch176_part17_style">
		<LineStyle>
			<width>5.867722202231018</width>
			<color>FFffdf20</color>
		</LineStyle>
	</Style>
	<Style id="branch176_part18_style">
		<LineStyle>
			<width>5.880388629003239</width>
			<color>FFffdf20</color>
		</LineStyle>
	</Style>
	<Style id="branch176_part19_style">
		<LineStyle>
			<width>5.893055055775459</width>
			<color>FFffdf20</color>
		</LineStyle>
	</Style>
	<Style id="branch176_part20_style">
		<LineStyle>
			<width>5.905721482547679</width>
			<color>FFffdf20</color>
		</LineStyle>
	</Style>
	<Style id="branch176_part21_style">
		<LineStyle>
			<width>5.918387909319899</width>
			<color>FFffe01f</color>
		</LineStyle>
	</Style>
	<Style id="branch176_part22_style">
		<LineStyle>
			<width>5.931054336092119</width>
			<color>FFffe01f</color>
		</LineStyle>
	</Style>
	<Style id="branch176_part23_style">
		<LineStyle>
			<width>5.94372076286434</width>
			<color>FFffe01f</color>
		</LineStyle>
	</Style>
	<Style id="branch176_part24_style">
		<LineStyle>
			<width>5.95638718963656</width>
			<color>FFffe01f</color>
		</LineStyle>
	</Style>
	<Style id="branch176_part25_style">
		<LineStyle>
			<width>5.96905361640878</width>
			<color>FFffe11e</color>
		</LineStyle>
	</Style>
	<Style id="branch176_part26_style">
		<LineStyle>
			<width>5.981720043181</width>
			<color>FFffe11e</color>
		</LineStyle>
	</Style>
	<Style id="branch176_part27_style">
		<LineStyle>
			<width>5.994386469953221</width>
			<color>FFffe11e</color>
		</LineStyle>
	</Style>
	<Style id="branch176_part28_style">
		<LineStyle>
			<width>6.00705289672544</width>
			<color>FFffe11e</color>
		</LineStyle>
	</Style>
	<Style id="branch176_part29_style">
		<LineStyle>
			<width>6.019719323497661</width>
			<color>FFffe11e</color>
		</LineStyle>
	</Style>
	<Style id="branch176_part30_style">
		<LineStyle>
			<width>6.032385750269881</width>
			<color>FFffe21d</color>
		</LineStyle>
	</Style>
	<Style id="branch176_part31_style">
		<LineStyle>
			<width>6.045052177042101</width>
			<color>FFffe21d</color>
		</LineStyle>
	</Style>
	<Style id="branch176_part32_style">
		<LineStyle>
			<width>6.057718603814322</width>
			<color>FFffe21d</color>
		</LineStyle>
	</Style>
	<Style id="branch176_part33_style">
		<LineStyle>
			<width>6.070385030586542</width>
			<color>FFffe21d</color>
		</LineStyle>
	</Style>
	<Style id="branch176_part34_style">
		<LineStyle>
			<width>6.083051457358762</width>
			<color>FFffe31c</color>
		</LineStyle>
	</Style>
	<Style id="branch176_part35_style">
		<LineStyle>
			<width>6.095717884130982</width>
			<color>FFffe31c</color>
		</LineStyle>
	</Style>
	<Style id="branch176_part36_style">
		<LineStyle>
			<width>6.108384310903203</width>
			<color>FFffe31c</color>
		</LineStyle>
	</Style>
	<Style id="branch176_part37_style">
		<LineStyle>
			<width>6.121050737675422</width>
			<color>FFffe31c</color>
		</LineStyle>
	</Style>
	<Style id="branch176_part38_style">
		<LineStyle>
			<width>6.133717164447643</width>
			<color>FFffe31c</color>
		</LineStyle>
	</Style>
	<Style id="branch176_part39_style">
		<LineStyle>
			<width>6.146383591219863</width>
			<color>FFffe41b</color>
		</LineStyle>
	</Style>
	<Style id="branch176_part40_style">
		<LineStyle>
			<width>6.159050017992083</width>
			<color>FFffe41b</color>
		</LineStyle>
	</Style>
	<Style id="branch176_part41_style">
		<LineStyle>
			<width>6.171716444764304</width>
			<color>FFffe41b</color>
		</LineStyle>
	</Style>
	<Style id="branch176_part42_style">
		<LineStyle>
			<width>6.184382871536524</width>
			<color>FFffe41b</color>
		</LineStyle>
	</Style>
	<Style id="branch176_part43_style">
		<LineStyle>
			<width>6.197049298308744</width>
			<color>FFffe51a</color>
		</LineStyle>
	</Style>
	<Style id="branch176_part44_style">
		<LineStyle>
			<width>6.209715725080964</width>
			<color>FFffe51a</color>
		</LineStyle>
	</Style>
	<Style id="branch176_part45_style">
		<LineStyle>
			<width>6.222382151853185</width>
			<color>FFffe51a</color>
		</LineStyle>
	</Style>
	<Style id="branch176_part46_style">
		<LineStyle>
			<width>6.235048578625404</width>
			<color>FFffe51a</color>
		</LineStyle>
	</Style>
	<Style id="branch176_part47_style">
		<LineStyle>
			<width>6.247715005397625</width>
			<color>FFffe51a</color>
		</LineStyle>
	</Style>
	<Style id="branch176_part48_style">
		<LineStyle>
			<width>6.260381432169845</width>
			<color>FFffe619</color>
		</LineStyle>
	</Style>
	<Style id="branch176_part49_style">
		<LineStyle>
			<width>6.273047858942065</width>
			<color>FFffe619</color>
		</LineStyle>
	</Style>
	<Style id="branch176_part50_style">
		<LineStyle>
			<width>6.285714285714286</width>
			<color>FFffe619</color>
		</LineStyle>
	</Style>
	<Style id="branch179_part1_style">
		<LineStyle>
			<width>6.263400686655549</width>
			<color>FFfff609</color>
		</LineStyle>
	</Style>
	<Style id="branch179_part2_style">
		<LineStyle>
			<width>6.249498851369093</width>
			<color>FFfff609</color>
		</LineStyle>
	</Style>
	<Style id="branch179_part3_style">
		<LineStyle>
			<width>6.235597016082638</width>
			<color>FFfff609</color>
		</LineStyle>
	</Style>
	<Style id="branch179_part4_style">
		<LineStyle>
			<width>6.22169518079618</width>
			<color>FFfff708</color>
		</LineStyle>
	</Style>
	<Style id="branch179_part5_style">
		<LineStyle>
			<width>6.207793345509724</width>
			<color>FFfff708</color>
		</LineStyle>
	</Style>
	<Style id="branch179_part6_style">
		<LineStyle>
			<width>6.193891510223268</width>
			<color>FFfff708</color>
		</LineStyle>
	</Style>
	<Style id="branch179_part7_style">
		<LineStyle>
			<width>6.179989674936811</width>
			<color>FFfff708</color>
		</LineStyle>
	</Style>
	<Style id="branch179_part8_style">
		<LineStyle>
			<width>6.166087839650355</width>
			<color>FFfff708</color>
		</LineStyle>
	</Style>
	<Style id="branch179_part9_style">
		<LineStyle>
			<width>6.152186004363898</width>
			<color>FFfff708</color>
		</LineStyle>
	</Style>
	<Style id="branch179_part10_style">
		<LineStyle>
			<width>6.138284169077442</width>
			<color>FFfff807</color>
		</LineStyle>
	</Style>
	<Style id="branch179_part11_style">
		<LineStyle>
			<width>6.124382333790986</width>
			<color>FFfff807</color>
		</LineStyle>
	</Style>
	<Style id="branch179_part12_style">
		<LineStyle>
			<width>6.110480498504529</width>
			<color>FFfff807</color>
		</LineStyle>
	</Style>
	<Style id="branch179_part13_style">
		<LineStyle>
			<width>6.0965786632180725</width>
			<color>FFfff807</color>
		</LineStyle>
	</Style>
	<Style id="branch179_part14_style">
		<LineStyle>
			<width>6.082676827931616</width>
			<color>FFfff807</color>
		</LineStyle>
	</Style>
	<Style id="branch179_part15_style">
		<LineStyle>
			<width>6.06877499264516</width>
			<color>FFfff906</color>
		</LineStyle>
	</Style>
	<Style id="branch179_part16_style">
		<LineStyle>
			<width>6.054873157358704</width>
			<color>FFfff906</color>
		</LineStyle>
	</Style>
	<Style id="branch179_part17_style">
		<LineStyle>
			<width>6.040971322072247</width>
			<color>FFfff906</color>
		</LineStyle>
	</Style>
	<Style id="branch179_part18_style">
		<LineStyle>
			<width>6.02706948678579</width>
			<color>FFfff906</color>
		</LineStyle>
	</Style>
	<Style id="branch179_part19_style">
		<LineStyle>
			<width>6.013167651499334</width>
			<color>FFfff906</color>
		</LineStyle>
	</Style>
	<Style id="branch179_part20_style">
		<LineStyle>
			<width>5.999265816212878</width>
			<color>FFfff906</color>
		</LineStyle>
	</Style>
	<Style id="branch179_part21_style">
		<LineStyle>
			<width>5.9853639809264205</width>
			<color>FFfffa05</color>
		</LineStyle>
	</Style>
	<Style id="branch179_part22_style">
		<LineStyle>
			<width>5.971462145639965</width>
			<color>FFfffa05</color>
		</LineStyle>
	</Style>
	<Style id="branch179_part23_style">
		<LineStyle>
			<width>5.957560310353508</width>
			<color>FFfffa05</color>
		</LineStyle>
	</Style>
	<Style id="branch179_part24_style">
		<LineStyle>
			<width>5.943658475067052</width>
			<color>FFfffa05</color>
		</LineStyle>
	</Style>
	<Style id="branch179_part25_style">
		<LineStyle>
			<width>5.929756639780595</width>
			<color>FFfffa05</color>
		</LineStyle>
	</Style>
	<Style id="branch179_part26_style">
		<LineStyle>
			<width>5.915854804494138</width>
			<color>FFfffb04</color>
		</LineStyle>
	</Style>
	<Style id="branch179_part27_style">
		<LineStyle>
			<width>5.901952969207683</width>
			<color>FFfffb04</color>
		</LineStyle>
	</Style>
	<Style id="branch179_part28_style">
		<LineStyle>
			<width>5.888051133921226</width>
			<color>FFfffb04</color>
		</LineStyle>
	</Style>
	<Style id="branch179_part29_style">
		<LineStyle>
			<width>5.874149298634769</width>
			<color>FFfffb04</color>
		</LineStyle>
	</Style>
	<Style id="branch179_part30_style">
		<LineStyle>
			<width>5.860247463348313</width>
			<color>FFfffb04</color>
		</LineStyle>
	</Style>
	<Style id="branch179_part31_style">
		<LineStyle>
			<width>5.846345628061857</width>
			<color>FFfffc03</color>
		</LineStyle>
	</Style>
	<Style id="branch179_part32_style">
		<LineStyle>
			<width>5.8324437927754005</width>
			<color>FFfffc03</color>
		</LineStyle>
	</Style>
	<Style id="branch179_part33_style">
		<LineStyle>
			<width>5.818541957488943</width>
			<color>FFfffc03</color>
		</LineStyle>
	</Style>
	<Style id="branch179_part34_style">
		<LineStyle>
			<width>5.804640122202487</width>
			<color>FFfffc03</color>
		</LineStyle>
	</Style>
	<Style id="branch179_part35_style">
		<LineStyle>
			<width>5.7907382869160315</width>
			<color>FFfffc03</color>
		</LineStyle>
	</Style>
	<Style id="branch179_part36_style">
		<LineStyle>
			<width>5.776836451629574</width>
			<color>FFfffc03</color>
		</LineStyle>
	</Style>
	<Style id="branch179_part37_style">
		<LineStyle>
			<width>5.762934616343117</width>
			<color>FFfffd02</color>
		</LineStyle>
	</Style>
	<Style id="branch179_part38_style">
		<LineStyle>
			<width>5.749032781056662</width>
			<color>FFfffd02</color>
		</LineStyle>
	</Style>
	<Style id="branch179_part39_style">
		<LineStyle>
			<width>5.735130945770205</width>
			<color>FFfffd02</color>
		</LineStyle>
	</Style>
	<Style id="branch179_part40_style">
		<LineStyle>
			<width>5.7212291104837485</width>
			<color>FFfffd02</color>
		</LineStyle>
	</Style>
	<Style id="branch179_part41_style">
		<LineStyle>
			<width>5.707327275197292</width>
			<color>FFfffd02</color>
		</LineStyle>
	</Style>
	<Style id="branch179_part42_style">
		<LineStyle>
			<width>5.693425439910836</width>
			<color>FFfffe01</color>
		</LineStyle>
	</Style>
	<Style id="branch179_part43_style">
		<LineStyle>
			<width>5.6795236046243796</width>
			<color>FFfffe01</color>
		</LineStyle>
	</Style>
	<Style id="branch179_part44_style">
		<LineStyle>
			<width>5.665621769337923</width>
			<color>FFfffe01</color>
		</LineStyle>
	</Style>
	<Style id="branch179_part45_style">
		<LineStyle>
			<width>5.651719934051466</width>
			<color>FFfffe01</color>
		</LineStyle>
	</Style>
	<Style id="branch179_part46_style">
		<LineStyle>
			<width>5.63781809876501</width>
			<color>FFfffe01</color>
		</LineStyle>
	</Style>
	<Style id="branch179_part47_style">
		<LineStyle>
			<width>5.623916263478554</width>
			<color>FFfffe01</color>
		</LineStyle>
	</Style>
	<Style id="branch179_part48_style">
		<LineStyle>
			<width>5.6100144281920965</width>
			<color>FFffff00</color>
		</LineStyle>
	</Style>
	<Style id="branch179_part49_style">
		<LineStyle>
			<width>5.596112592905641</width>
			<color>FFffff00</color>
		</LineStyle>
	</Style>
	<Style id="branch179_part50_style">
		<LineStyle>
			<width>5.582210757619184</width>
			<color>FFffff00</color>
		</LineStyle>
	</Style>
	<Style id="branch185_part1_style">
		<LineStyle>
			<width>6.639913960751959</width>
			<color>FFff619e</color>
		</LineStyle>
	</Style>
	<Style id="branch185_part2_style">
		<LineStyle>
			<width>6.647262655430491</width>
			<color>FFff629d</color>
		</LineStyle>
	</Style>
	<Style id="branch185_part3_style">
		<LineStyle>
			<width>6.654611350109023</width>
			<color>FFff639c</color>
		</LineStyle>
	</Style>
	<Style id="branch185_part4_style">
		<LineStyle>
			<width>6.661960044787554</width>
			<color>FFff649b</color>
		</LineStyle>
	</Style>
	<Style id="branch185_part5_style">
		<LineStyle>
			<width>6.669308739466085</width>
			<color>FFff659a</color>
		</LineStyle>
	</Style>
	<Style id="branch185_part6_style">
		<LineStyle>
			<width>6.676657434144617</width>
			<color>FFff6699</color>
		</LineStyle>
	</Style>
	<Style id="branch185_part7_style">
		<LineStyle>
			<width>6.684006128823148</width>
			<color>FFff6798</color>
		</LineStyle>
	</Style>
	<Style id="branch185_part8_style">
		<LineStyle>
			<width>6.69135482350168</width>
			<color>FFff6897</color>
		</LineStyle>
	</Style>
	<Style id="branch185_part9_style">
		<LineStyle>
			<width>6.698703518180211</width>
			<color>FFff6897</color>
		</LineStyle>
	</Style>
	<Style id="branch185_part10_style">
		<LineStyle>
			<width>6.706052212858742</width>
			<color>FFff6996</color>
		</LineStyle>
	</Style>
	<Style id="branch185_part11_style">
		<LineStyle>
			<width>6.713400907537274</width>
			<color>FFff6a95</color>
		</LineStyle>
	</Style>
	<Style id="branch185_part12_style">
		<LineStyle>
			<width>6.720749602215805</width>
			<color>FFff6b94</color>
		</LineStyle>
	</Style>
	<Style id="branch185_part13_style">
		<LineStyle>
			<width>6.728098296894336</width>
			<color>FFff6c93</color>
		</LineStyle>
	</Style>
	<Style id="branch185_part14_style">
		<LineStyle>
			<width>6.735446991572868</width>
			<color>FFff6d92</color>
		</LineStyle>
	</Style>
	<Style id="branch185_part15_style">
		<LineStyle>
			<width>6.7427956862514</width>
			<color>FFff6e91</color>
		</LineStyle>
	</Style>
	<Style id="branch185_part16_style">
		<LineStyle>
			<width>6.750144380929931</width>
			<color>FFff6f90</color>
		</LineStyle>
	</Style>
	<Style id="branch185_part17_style">
		<LineStyle>
			<width>6.757493075608462</width>
			<color>FFff708f</color>
		</LineStyle>
	</Style>
	<Style id="branch185_part18_style">
		<LineStyle>
			<width>6.764841770286994</width>
			<color>FFff718e</color>
		</LineStyle>
	</Style>
	<Style id="branch185_part19_style">
		<LineStyle>
			<width>6.772190464965526</width>
			<color>FFff728d</color>
		</LineStyle>
	</Style>
	<Style id="branch185_part20_style">
		<LineStyle>
			<width>6.779539159644057</width>
			<color>FFff738c</color>
		</LineStyle>
	</Style>
	<Style id="branch185_part21_style">
		<LineStyle>
			<width>6.786887854322588</width>
			<color>FFff748b</color>
		</LineStyle>
	</Style>
	<Style id="branch185_part22_style">
		<LineStyle>
			<width>6.79423654900112</width>
			<color>FFff758a</color>
		</LineStyle>
	</Style>
	<Style id="branch185_part23_style">
		<LineStyle>
			<width>6.801585243679652</width>
			<color>FFff758a</color>
		</LineStyle>
	</Style>
	<Style id="branch185_part24_style">
		<LineStyle>
			<width>6.808933938358183</width>
			<color>FFff7689</color>
		</LineStyle>
	</Style>
	<Style id="branch185_part25_style">
		<LineStyle>
			<width>6.816282633036714</width>
			<color>FFff7788</color>
		</LineStyle>
	</Style>
	<Style id="branch185_part26_style">
		<LineStyle>
			<width>6.823631327715246</width>
			<color>FFff7887</color>
		</LineStyle>
	</Style>
	<Style id="branch185_part27_style">
		<LineStyle>
			<width>6.830980022393777</width>
			<color>FFff7986</color>
		</LineStyle>
	</Style>
	<Style id="branch185_part28_style">
		<LineStyle>
			<width>6.838328717072308</width>
			<color>FFff7a85</color>
		</LineStyle>
	</Style>
	<Style id="branch185_part29_style">
		<LineStyle>
			<width>6.84567741175084</width>
			<color>FFff7b84</color>
		</LineStyle>
	</Style>
	<Style id="branch185_part30_style">
		<LineStyle>
			<width>6.853026106429371</width>
			<color>FFff7c83</color>
		</LineStyle>
	</Style>
	<Style id="branch185_part31_style">
		<LineStyle>
			<width>6.860374801107903</width>
			<color>FFff7d82</color>
		</LineStyle>
	</Style>
	<Style id="branch185_part32_style">
		<LineStyle>
			<width>6.867723495786434</width>
			<color>FFff7e81</color>
		</LineStyle>
	</Style>
	<Style id="branch185_part33_style">
		<LineStyle>
			<width>6.875072190464965</width>
			<color>FFff7f80</color>
		</LineStyle>
	</Style>
	<Style id="branch185_part34_style">
		<LineStyle>
			<width>6.882420885143497</width>
			<color>FFff807f</color>
		</LineStyle>
	</Style>
	<Style id="branch185_part35_style">
		<LineStyle>
			<width>6.889769579822029</width>
			<color>FFff817e</color>
		</LineStyle>
	</Style>
	<Style id="branch185_part36_style">
		<LineStyle>
			<width>6.89711827450056</width>
			<color>FFff817e</color>
		</LineStyle>
	</Style>
	<Style id="branch185_part37_style">
		<LineStyle>
			<width>6.904466969179091</width>
			<color>FFff827d</color>
		</LineStyle>
	</Style>
	<Style id="branch185_part38_style">
		<LineStyle>
			<width>6.911815663857623</width>
			<color>FFff837c</color>
		</LineStyle>
	</Style>
	<Style id="branch185_part39_style">
		<LineStyle>
			<width>6.919164358536154</width>
			<color>FFff847b</color>
		</LineStyle>
	</Style>
	<Style id="branch185_part40_style">
		<LineStyle>
			<width>6.926513053214686</width>
			<color>FFff857a</color>
		</LineStyle>
	</Style>
	<Style id="branch185_part41_style">
		<LineStyle>
			<width>6.933861747893217</width>
			<color>FFff8679</color>
		</LineStyle>
	</Style>
	<Style id="branch185_part42_style">
		<LineStyle>
			<width>6.941210442571748</width>
			<color>FFff8778</color>
		</LineStyle>
	</Style>
	<Style id="branch185_part43_style">
		<LineStyle>
			<width>6.94855913725028</width>
			<color>FFff8877</color>
		</LineStyle>
	</Style>
	<Style id="branch185_part44_style">
		<LineStyle>
			<width>6.955907831928811</width>
			<color>FFff8976</color>
		</LineStyle>
	</Style>
	<Style id="branch185_part45_style">
		<LineStyle>
			<width>6.963256526607342</width>
			<color>FFff8a75</color>
		</LineStyle>
	</Style>
	<Style id="branch185_part46_style">
		<LineStyle>
			<width>6.970605221285874</width>
			<color>FFff8b74</color>
		</LineStyle>
	</Style>
	<Style id="branch185_part47_style">
		<LineStyle>
			<width>6.977953915964406</width>
			<color>FFff8c73</color>
		</LineStyle>
	</Style>
	<Style id="branch185_part48_style">
		<LineStyle>
			<width>6.985302610642937</width>
			<color>FFff8d72</color>
		</LineStyle>
	</Style>
	<Style id="branch185_part49_style">
		<LineStyle>
			<width>6.992651305321468</width>
			<color>FFff8d72</color>
		</LineStyle>
	</Style>
	<Style id="branch185_part50_style">
		<LineStyle>
			<width>7.0</width>
			<color>FFff8e71</color>
		</LineStyle>
	</Style>
	<Style id="branch187_part1_style">
		<LineStyle>
			<width>6.793629902605949</width>
			<color>FFff49b6</color>
		</LineStyle>
	</Style>
	<Style id="branch187_part2_style">
		<LineStyle>
			<width>6.797841537246644</width>
			<color>FFff4bb4</color>
		</LineStyle>
	</Style>
	<Style id="branch187_part3_style">
		<LineStyle>
			<width>6.802053171887339</width>
			<color>FFff4cb3</color>
		</LineStyle>
	</Style>
	<Style id="branch187_part4_style">
		<LineStyle>
			<width>6.806264806528034</width>
			<color>FFff4db2</color>
		</LineStyle>
	</Style>
	<Style id="branch187_part5_style">
		<LineStyle>
			<width>6.810476441168729</width>
			<color>FFff4fb0</color>
		</LineStyle>
	</Style>
	<Style id="branch187_part6_style">
		<LineStyle>
			<width>6.814688075809423</width>
			<color>FFff50af</color>
		</LineStyle>
	</Style>
	<Style id="branch187_part7_style">
		<LineStyle>
			<width>6.818899710450118</width>
			<color>FFff51ae</color>
		</LineStyle>
	</Style>
	<Style id="branch187_part8_style">
		<LineStyle>
			<width>6.823111345090814</width>
			<color>FFff53ac</color>
		</LineStyle>
	</Style>
	<Style id="branch187_part9_style">
		<LineStyle>
			<width>6.827322979731508</width>
			<color>FFff54ab</color>
		</LineStyle>
	</Style>
	<Style id="branch187_part10_style">
		<LineStyle>
			<width>6.831534614372203</width>
			<color>FFff55aa</color>
		</LineStyle>
	</Style>
	<Style id="branch187_part11_style">
		<LineStyle>
			<width>6.835746249012899</width>
			<color>FFff57a8</color>
		</LineStyle>
	</Style>
	<Style id="branch187_part12_style">
		<LineStyle>
			<width>6.839957883653593</width>
			<color>FFff58a7</color>
		</LineStyle>
	</Style>
	<Style id="branch187_part13_style">
		<LineStyle>
			<width>6.844169518294288</width>
			<color>FFff59a6</color>
		</LineStyle>
	</Style>
	<Style id="branch187_part14_style">
		<LineStyle>
			<width>6.848381152934983</width>
			<color>FFff5ba4</color>
		</LineStyle>
	</Style>
	<Style id="branch187_part15_style">
		<LineStyle>
			<width>6.852592787575678</width>
			<color>FFff5ca3</color>
		</LineStyle>
	</Style>
	<Style id="branch187_part16_style">
		<LineStyle>
			<width>6.856804422216373</width>
			<color>FFff5ea1</color>
		</LineStyle>
	</Style>
	<Style id="branch187_part17_style">
		<LineStyle>
			<width>6.861016056857068</width>
			<color>FFff5fa0</color>
		</LineStyle>
	</Style>
	<Style id="branch187_part18_style">
		<LineStyle>
			<width>6.865227691497763</width>
			<color>FFff609f</color>
		</LineStyle>
	</Style>
	<Style id="branch187_part19_style">
		<LineStyle>
			<width>6.869439326138457</width>
			<color>FFff629d</color>
		</LineStyle>
	</Style>
	<Style id="branch187_part20_style">
		<LineStyle>
			<width>6.873650960779152</width>
			<color>FFff639c</color>
		</LineStyle>
	</Style>
	<Style id="branch187_part21_style">
		<LineStyle>
			<width>6.877862595419847</width>
			<color>FFff649b</color>
		</LineStyle>
	</Style>
	<Style id="branch187_part22_style">
		<LineStyle>
			<width>6.882074230060542</width>
			<color>FFff6699</color>
		</LineStyle>
	</Style>
	<Style id="branch187_part23_style">
		<LineStyle>
			<width>6.886285864701238</width>
			<color>FFff6798</color>
		</LineStyle>
	</Style>
	<Style id="branch187_part24_style">
		<LineStyle>
			<width>6.890497499341932</width>
			<color>FFff6897</color>
		</LineStyle>
	</Style>
	<Style id="branch187_part25_style">
		<LineStyle>
			<width>6.894709133982627</width>
			<color>FFff6a95</color>
		</LineStyle>
	</Style>
	<Style id="branch187_part26_style">
		<LineStyle>
			<width>6.898920768623322</width>
			<color>FFff6b94</color>
		</LineStyle>
	</Style>
	<Style id="branch187_part27_style">
		<LineStyle>
			<width>6.903132403264017</width>
			<color>FFff6c93</color>
		</LineStyle>
	</Style>
	<Style id="branch187_part28_style">
		<LineStyle>
			<width>6.9073440379047115</width>
			<color>FFff6e91</color>
		</LineStyle>
	</Style>
	<Style id="branch187_part29_style">
		<LineStyle>
			<width>6.911555672545407</width>
			<color>FFff6f90</color>
		</LineStyle>
	</Style>
	<Style id="branch187_part30_style">
		<LineStyle>
			<width>6.915767307186102</width>
			<color>FFff708f</color>
		</LineStyle>
	</Style>
	<Style id="branch187_part31_style">
		<LineStyle>
			<width>6.9199789418267965</width>
			<color>FFff728d</color>
		</LineStyle>
	</Style>
	<Style id="branch187_part32_style">
		<LineStyle>
			<width>6.924190576467492</width>
			<color>FFff738c</color>
		</LineStyle>
	</Style>
	<Style id="branch187_part33_style">
		<LineStyle>
			<width>6.928402211108186</width>
			<color>FFff748b</color>
		</LineStyle>
	</Style>
	<Style id="branch187_part34_style">
		<LineStyle>
			<width>6.932613845748881</width>
			<color>FFff7689</color>
		</LineStyle>
	</Style>
	<Style id="branch187_part35_style">
		<LineStyle>
			<width>6.936825480389576</width>
			<color>FFff7788</color>
		</LineStyle>
	</Style>
	<Style id="branch187_part36_style">
		<LineStyle>
			<width>6.941037115030271</width>
			<color>FFff7887</color>
		</LineStyle>
	</Style>
	<Style id="branch187_part37_style">
		<LineStyle>
			<width>6.9452487496709665</width>
			<color>FFff7a85</color>
		</LineStyle>
	</Style>
	<Style id="branch187_part38_style">
		<LineStyle>
			<width>6.949460384311661</width>
			<color>FFff7b84</color>
		</LineStyle>
	</Style>
	<Style id="branch187_part39_style">
		<LineStyle>
			<width>6.953672018952356</width>
			<color>FFff7c83</color>
		</LineStyle>
	</Style>
	<Style id="branch187_part40_style">
		<LineStyle>
			<width>6.957883653593051</width>
			<color>FFff7e81</color>
		</LineStyle>
	</Style>
	<Style id="branch187_part41_style">
		<LineStyle>
			<width>6.962095288233746</width>
			<color>FFff7f80</color>
		</LineStyle>
	</Style>
	<Style id="branch187_part42_style">
		<LineStyle>
			<width>6.96630692287444</width>
			<color>FFff807f</color>
		</LineStyle>
	</Style>
	<Style id="branch187_part43_style">
		<LineStyle>
			<width>6.970518557515136</width>
			<color>FFff827d</color>
		</LineStyle>
	</Style>
	<Style id="branch187_part44_style">
		<LineStyle>
			<width>6.974730192155831</width>
			<color>FFff837c</color>
		</LineStyle>
	</Style>
	<Style id="branch187_part45_style">
		<LineStyle>
			<width>6.978941826796525</width>
			<color>FFff857a</color>
		</LineStyle>
	</Style>
	<Style id="branch187_part46_style">
		<LineStyle>
			<width>6.983153461437221</width>
			<color>FFff8679</color>
		</LineStyle>
	</Style>
	<Style id="branch187_part47_style">
		<LineStyle>
			<width>6.987365096077915</width>
			<color>FFff8778</color>
		</LineStyle>
	</Style>
	<Style id="branch187_part48_style">
		<LineStyle>
			<width>6.99157673071861</width>
			<color>FFff8976</color>
		</LineStyle>
	</Style>
	<Style id="branch187_part49_style">
		<LineStyle>
			<width>6.995788365359305</width>
			<color>FFff8a75</color>
		</LineStyle>
	</Style>
	<Style id="branch187_part50_style">
		<LineStyle>
			<width>7.0</width>
			<color>FFff8b74</color>
		</LineStyle>
	</Style>
	<Style id="branch193_part1_style">
		<LineStyle>
			<width>6.145775847385454</width>
			<color>FFff26d9</color>
		</LineStyle>
	</Style>
	<Style id="branch193_part2_style">
		<LineStyle>
			<width>6.163208993357179</width>
			<color>FFff28d7</color>
		</LineStyle>
	</Style>
	<Style id="branch193_part3_style">
		<LineStyle>
			<width>6.180642139328905</width>
			<color>FFff2ad5</color>
		</LineStyle>
	</Style>
	<Style id="branch193_part4_style">
		<LineStyle>
			<width>6.1980752853006305</width>
			<color>FFff2bd4</color>
		</LineStyle>
	</Style>
	<Style id="branch193_part5_style">
		<LineStyle>
			<width>6.215508431272355</width>
			<color>FFff2dd2</color>
		</LineStyle>
	</Style>
	<Style id="branch193_part6_style">
		<LineStyle>
			<width>6.232941577244081</width>
			<color>FFff2fd0</color>
		</LineStyle>
	</Style>
	<Style id="branch193_part7_style">
		<LineStyle>
			<width>6.250374723215807</width>
			<color>FFff30cf</color>
		</LineStyle>
	</Style>
	<Style id="branch193_part8_style">
		<LineStyle>
			<width>6.267807869187532</width>
			<color>FFff32cd</color>
		</LineStyle>
	</Style>
	<Style id="branch193_part9_style">
		<LineStyle>
			<width>6.285241015159257</width>
			<color>FFff34cb</color>
		</LineStyle>
	</Style>
	<Style id="branch193_part10_style">
		<LineStyle>
			<width>6.302674161130983</width>
			<color>FFff35ca</color>
		</LineStyle>
	</Style>
	<Style id="branch193_part11_style">
		<LineStyle>
			<width>6.320107307102709</width>
			<color>FFff37c8</color>
		</LineStyle>
	</Style>
	<Style id="branch193_part12_style">
		<LineStyle>
			<width>6.337540453074434</width>
			<color>FFff39c6</color>
		</LineStyle>
	</Style>
	<Style id="branch193_part13_style">
		<LineStyle>
			<width>6.3549735990461595</width>
			<color>FFff3ac5</color>
		</LineStyle>
	</Style>
	<Style id="branch193_part14_style">
		<LineStyle>
			<width>6.3724067450178845</width>
			<color>FFff3cc3</color>
		</LineStyle>
	</Style>
	<Style id="branch193_part15_style">
		<LineStyle>
			<width>6.38983989098961</width>
			<color>FFff3ec1</color>
		</LineStyle>
	</Style>
	<Style id="branch193_part16_style">
		<LineStyle>
			<width>6.407273036961335</width>
			<color>FFff40bf</color>
		</LineStyle>
	</Style>
	<Style id="branch193_part17_style">
		<LineStyle>
			<width>6.424706182933061</width>
			<color>FFff41be</color>
		</LineStyle>
	</Style>
	<Style id="branch193_part18_style">
		<LineStyle>
			<width>6.442139328904786</width>
			<color>FFff43bc</color>
		</LineStyle>
	</Style>
	<Style id="branch193_part19_style">
		<LineStyle>
			<width>6.459572474876512</width>
			<color>FFff45ba</color>
		</LineStyle>
	</Style>
	<Style id="branch193_part20_style">
		<LineStyle>
			<width>6.477005620848237</width>
			<color>FFff46b9</color>
		</LineStyle>
	</Style>
	<Style id="branch193_part21_style">
		<LineStyle>
			<width>6.494438766819963</width>
			<color>FFff48b7</color>
		</LineStyle>
	</Style>
	<Style id="branch193_part22_style">
		<LineStyle>
			<width>6.511871912791688</width>
			<color>FFff4ab5</color>
		</LineStyle>
	</Style>
	<Style id="branch193_part23_style">
		<LineStyle>
			<width>6.529305058763413</width>
			<color>FFff4bb4</color>
		</LineStyle>
	</Style>
	<Style id="branch193_part24_style">
		<LineStyle>
			<width>6.546738204735139</width>
			<color>FFff4db2</color>
		</LineStyle>
	</Style>
	<Style id="branch193_part25_style">
		<LineStyle>
			<width>6.564171350706864</width>
			<color>FFff4fb0</color>
		</LineStyle>
	</Style>
	<Style id="branch193_part26_style">
		<LineStyle>
			<width>6.581604496678589</width>
			<color>FFff51ae</color>
		</LineStyle>
	</Style>
	<Style id="branch193_part27_style">
		<LineStyle>
			<width>6.599037642650315</width>
			<color>FFff52ad</color>
		</LineStyle>
	</Style>
	<Style id="branch193_part28_style">
		<LineStyle>
			<width>6.616470788622041</width>
			<color>FFff54ab</color>
		</LineStyle>
	</Style>
	<Style id="branch193_part29_style">
		<LineStyle>
			<width>6.633903934593766</width>
			<color>FFff56a9</color>
		</LineStyle>
	</Style>
	<Style id="branch193_part30_style">
		<LineStyle>
			<width>6.651337080565491</width>
			<color>FFff57a8</color>
		</LineStyle>
	</Style>
	<Style id="branch193_part31_style">
		<LineStyle>
			<width>6.668770226537217</width>
			<color>FFff59a6</color>
		</LineStyle>
	</Style>
	<Style id="branch193_part32_style">
		<LineStyle>
			<width>6.686203372508943</width>
			<color>FFff5ba4</color>
		</LineStyle>
	</Style>
	<Style id="branch193_part33_style">
		<LineStyle>
			<width>6.703636518480668</width>
			<color>FFff5ca3</color>
		</LineStyle>
	</Style>
	<Style id="branch193_part34_style">
		<LineStyle>
			<width>6.7210696644523935</width>
			<color>FFff5ea1</color>
		</LineStyle>
	</Style>
	<Style id="branch193_part35_style">
		<LineStyle>
			<width>6.7385028104241185</width>
			<color>FFff609f</color>
		</LineStyle>
	</Style>
	<Style id="branch193_part36_style">
		<LineStyle>
			<width>6.755935956395843</width>
			<color>FFff619e</color>
		</LineStyle>
	</Style>
	<Style id="branch193_part37_style">
		<LineStyle>
			<width>6.773369102367569</width>
			<color>FFff639c</color>
		</LineStyle>
	</Style>
	<Style id="branch193_part38_style">
		<LineStyle>
			<width>6.790802248339295</width>
			<color>FFff659a</color>
		</LineStyle>
	</Style>
	<Style id="branch193_part39_style">
		<LineStyle>
			<width>6.80823539431102</width>
			<color>FFff6798</color>
		</LineStyle>
	</Style>
	<Style id="branch193_part40_style">
		<LineStyle>
			<width>6.825668540282746</width>
			<color>FFff6897</color>
		</LineStyle>
	</Style>
	<Style id="branch193_part41_style">
		<LineStyle>
			<width>6.843101686254471</width>
			<color>FFff6a95</color>
		</LineStyle>
	</Style>
	<Style id="branch193_part42_style">
		<LineStyle>
			<width>6.860534832226197</width>
			<color>FFff6c93</color>
		</LineStyle>
	</Style>
	<Style id="branch193_part43_style">
		<LineStyle>
			<width>6.877967978197922</width>
			<color>FFff6d92</color>
		</LineStyle>
	</Style>
	<Style id="branch193_part44_style">
		<LineStyle>
			<width>6.895401124169647</width>
			<color>FFff6f90</color>
		</LineStyle>
	</Style>
	<Style id="branch193_part45_style">
		<LineStyle>
			<width>6.9128342701413725</width>
			<color>FFff718e</color>
		</LineStyle>
	</Style>
	<Style id="branch193_part46_style">
		<LineStyle>
			<width>6.930267416113098</width>
			<color>FFff728d</color>
		</LineStyle>
	</Style>
	<Style id="branch193_part47_style">
		<LineStyle>
			<width>6.947700562084823</width>
			<color>FFff748b</color>
		</LineStyle>
	</Style>
	<Style id="branch193_part48_style">
		<LineStyle>
			<width>6.965133708056549</width>
			<color>FFff7689</color>
		</LineStyle>
	</Style>
	<Style id="branch193_part49_style">
		<LineStyle>
			<width>6.982566854028275</width>
			<color>FFff7887</color>
		</LineStyle>
	</Style>
	<Style id="branch193_part50_style">
		<LineStyle>
			<width>7.0</width>
			<color>FFff7986</color>
		</LineStyle>
	</Style>
	<Style id="branch211_part1_style">
		<LineStyle>
			<width>4.976387582314205</width>
			<color>FFffa35c</color>
		</LineStyle>
	</Style>
	<Style id="branch211_part2_style">
		<LineStyle>
			<width>5.0176857949200375</width>
			<color>FFffa45b</color>
		</LineStyle>
	</Style>
	<Style id="branch211_part3_style">
		<LineStyle>
			<width>5.05898400752587</width>
			<color>FFffa45b</color>
		</LineStyle>
	</Style>
	<Style id="branch211_part4_style">
		<LineStyle>
			<width>5.100282220131703</width>
			<color>FFffa55a</color>
		</LineStyle>
	</Style>
	<Style id="branch211_part5_style">
		<LineStyle>
			<width>5.141580432737535</width>
			<color>FFffa55a</color>
		</LineStyle>
	</Style>
	<Style id="branch211_part6_style">
		<LineStyle>
			<width>5.182878645343368</width>
			<color>FFffa659</color>
		</LineStyle>
	</Style>
	<Style id="branch211_part7_style">
		<LineStyle>
			<width>5.2241768579492005</width>
			<color>FFffa659</color>
		</LineStyle>
	</Style>
	<Style id="branch211_part8_style">
		<LineStyle>
			<width>5.265475070555032</width>
			<color>FFffa758</color>
		</LineStyle>
	</Style>
	<Style id="branch211_part9_style">
		<LineStyle>
			<width>5.306773283160865</width>
			<color>FFffa758</color>
		</LineStyle>
	</Style>
	<Style id="branch211_part10_style">
		<LineStyle>
			<width>5.348071495766698</width>
			<color>FFffa857</color>
		</LineStyle>
	</Style>
	<Style id="branch211_part11_style">
		<LineStyle>
			<width>5.389369708372531</width>
			<color>FFffa956</color>
		</LineStyle>
	</Style>
	<Style id="branch211_part12_style">
		<LineStyle>
			<width>5.4306679209783635</width>
			<color>FFffa956</color>
		</LineStyle>
	</Style>
	<Style id="branch211_part13_style">
		<LineStyle>
			<width>5.471966133584195</width>
			<color>FFffaa55</color>
		</LineStyle>
	</Style>
	<Style id="branch211_part14_style">
		<LineStyle>
			<width>5.513264346190028</width>
			<color>FFffaa55</color>
		</LineStyle>
	</Style>
	<Style id="branch211_part15_style">
		<LineStyle>
			<width>5.554562558795861</width>
			<color>FFffab54</color>
		</LineStyle>
	</Style>
	<Style id="branch211_part16_style">
		<LineStyle>
			<width>5.595860771401693</width>
			<color>FFffab54</color>
		</LineStyle>
	</Style>
	<Style id="branch211_part17_style">
		<LineStyle>
			<width>5.637158984007526</width>
			<color>FFffac53</color>
		</LineStyle>
	</Style>
	<Style id="branch211_part18_style">
		<LineStyle>
			<width>5.678457196613358</width>
			<color>FFffac53</color>
		</LineStyle>
	</Style>
	<Style id="branch211_part19_style">
		<LineStyle>
			<width>5.719755409219191</width>
			<color>FFffad52</color>
		</LineStyle>
	</Style>
	<Style id="branch211_part20_style">
		<LineStyle>
			<width>5.761053621825024</width>
			<color>FFffad52</color>
		</LineStyle>
	</Style>
	<Style id="branch211_part21_style">
		<LineStyle>
			<width>5.802351834430856</width>
			<color>FFffae51</color>
		</LineStyle>
	</Style>
	<Style id="branch211_part22_style">
		<LineStyle>
			<width>5.8436500470366886</width>
			<color>FFffae51</color>
		</LineStyle>
	</Style>
	<Style id="branch211_part23_style">
		<LineStyle>
			<width>5.884948259642521</width>
			<color>FFffaf50</color>
		</LineStyle>
	</Style>
	<Style id="branch211_part24_style">
		<LineStyle>
			<width>5.926246472248353</width>
			<color>FFffaf50</color>
		</LineStyle>
	</Style>
	<Style id="branch211_part25_style">
		<LineStyle>
			<width>5.967544684854186</width>
			<color>FFffb04f</color>
		</LineStyle>
	</Style>
	<Style id="branch211_part26_style">
		<LineStyle>
			<width>6.008842897460019</width>
			<color>FFffb04f</color>
		</LineStyle>
	</Style>
	<Style id="branch211_part27_style">
		<LineStyle>
			<width>6.0501411100658515</width>
			<color>FFffb14e</color>
		</LineStyle>
	</Style>
	<Style id="branch211_part28_style">
		<LineStyle>
			<width>6.091439322671684</width>
			<color>FFffb14e</color>
		</LineStyle>
	</Style>
	<Style id="branch211_part29_style">
		<LineStyle>
			<width>6.132737535277516</width>
			<color>FFffb24d</color>
		</LineStyle>
	</Style>
	<Style id="branch211_part30_style">
		<LineStyle>
			<width>6.174035747883349</width>
			<color>FFffb24d</color>
		</LineStyle>
	</Style>
	<Style id="branch211_part31_style">
		<LineStyle>
			<width>6.215333960489182</width>
			<color>FFffb34c</color>
		</LineStyle>
	</Style>
	<Style id="branch211_part32_style">
		<LineStyle>
			<width>6.256632173095014</width>
			<color>FFffb34c</color>
		</LineStyle>
	</Style>
	<Style id="branch211_part33_style">
		<LineStyle>
			<width>6.297930385700846</width>
			<color>FFffb44b</color>
		</LineStyle>
	</Style>
	<Style id="branch211_part34_style">
		<LineStyle>
			<width>6.339228598306679</width>
			<color>FFffb44b</color>
		</LineStyle>
	</Style>
	<Style id="branch211_part35_style">
		<LineStyle>
			<width>6.380526810912512</width>
			<color>FFffb54a</color>
		</LineStyle>
	</Style>
	<Style id="branch211_part36_style">
		<LineStyle>
			<width>6.421825023518345</width>
			<color>FFffb54a</color>
		</LineStyle>
	</Style>
	<Style id="branch211_part37_style">
		<LineStyle>
			<width>6.463123236124177</width>
			<color>FFffb649</color>
		</LineStyle>
	</Style>
	<Style id="branch211_part38_style">
		<LineStyle>
			<width>6.504421448730009</width>
			<color>FFffb649</color>
		</LineStyle>
	</Style>
	<Style id="branch211_part39_style">
		<LineStyle>
			<width>6.545719661335842</width>
			<color>FFffb748</color>
		</LineStyle>
	</Style>
	<Style id="branch211_part40_style">
		<LineStyle>
			<width>6.587017873941674</width>
			<color>FFffb748</color>
		</LineStyle>
	</Style>
	<Style id="branch211_part41_style">
		<LineStyle>
			<width>6.628316086547507</width>
			<color>FFffb847</color>
		</LineStyle>
	</Style>
	<Style id="branch211_part42_style">
		<LineStyle>
			<width>6.66961429915334</width>
			<color>FFffb847</color>
		</LineStyle>
	</Style>
	<Style id="branch211_part43_style">
		<LineStyle>
			<width>6.710912511759172</width>
			<color>FFffb946</color>
		</LineStyle>
	</Style>
	<Style id="branch211_part44_style">
		<LineStyle>
			<width>6.752210724365005</width>
			<color>FFffb946</color>
		</LineStyle>
	</Style>
	<Style id="branch211_part45_style">
		<LineStyle>
			<width>6.793508936970837</width>
			<color>FFffba45</color>
		</LineStyle>
	</Style>
	<Style id="branch211_part46_style">
		<LineStyle>
			<width>6.83480714957667</width>
			<color>FFffba45</color>
		</LineStyle>
	</Style>
	<Style id="branch211_part47_style">
		<LineStyle>
			<width>6.876105362182503</width>
			<color>FFffbb44</color>
		</LineStyle>
	</Style>
	<Style id="branch211_part48_style">
		<LineStyle>
			<width>6.9174035747883345</width>
			<color>FFffbb44</color>
		</LineStyle>
	</Style>
	<Style id="branch211_part49_style">
		<LineStyle>
			<width>6.958701787394167</width>
			<color>FFffbc43</color>
		</LineStyle>
	</Style>
	<Style id="branch211_part50_style">
		<LineStyle>
			<width>7.0</width>
			<color>FFffbc43</color>
		</LineStyle>
	</Style>
	<Style id="branch213_part1_style">
		<LineStyle>
			<width>5.705503810330228</width>
			<color>FFff6c93</color>
		</LineStyle>
	</Style>
	<Style id="branch213_part2_style">
		<LineStyle>
			<width>5.731922099915326</width>
			<color>FFff6d92</color>
		</LineStyle>
	</Style>
	<Style id="branch213_part3_style">
		<LineStyle>
			<width>5.7583403895004235</width>
			<color>FFff6f90</color>
		</LineStyle>
	</Style>
	<Style id="branch213_part4_style">
		<LineStyle>
			<width>5.78475867908552</width>
			<color>FFff718e</color>
		</LineStyle>
	</Style>
	<Style id="branch213_part5_style">
		<LineStyle>
			<width>5.811176968670618</width>
			<color>FFff728d</color>
		</LineStyle>
	</Style>
	<Style id="branch213_part6_style">
		<LineStyle>
			<width>5.837595258255716</width>
			<color>FFff748b</color>
		</LineStyle>
	</Style>
	<Style id="branch213_part7_style">
		<LineStyle>
			<width>5.864013547840813</width>
			<color>FFff758a</color>
		</LineStyle>
	</Style>
	<Style id="branch213_part8_style">
		<LineStyle>
			<width>5.8904318374259095</width>
			<color>FFff7788</color>
		</LineStyle>
	</Style>
	<Style id="branch213_part9_style">
		<LineStyle>
			<width>5.916850127011007</width>
			<color>FFff7986</color>
		</LineStyle>
	</Style>
	<Style id="branch213_part10_style">
		<LineStyle>
			<width>5.943268416596105</width>
			<color>FFff7a85</color>
		</LineStyle>
	</Style>
	<Style id="branch213_part11_style">
		<LineStyle>
			<width>5.969686706181203</width>
			<color>FFff7c83</color>
		</LineStyle>
	</Style>
	<Style id="branch213_part12_style">
		<LineStyle>
			<width>5.9961049957662995</width>
			<color>FFff7d82</color>
		</LineStyle>
	</Style>
	<Style id="branch213_part13_style">
		<LineStyle>
			<width>6.022523285351397</width>
			<color>FFff7f80</color>
		</LineStyle>
	</Style>
	<Style id="branch213_part14_style">
		<LineStyle>
			<width>6.048941574936494</width>
			<color>FFff817e</color>
		</LineStyle>
	</Style>
	<Style id="branch213_part15_style">
		<LineStyle>
			<width>6.075359864521592</width>
			<color>FFff827d</color>
		</LineStyle>
	</Style>
	<Style id="branch213_part16_style">
		<LineStyle>
			<width>6.101778154106689</width>
			<color>FFff847b</color>
		</LineStyle>
	</Style>
	<Style id="branch213_part17_style">
		<LineStyle>
			<width>6.128196443691786</width>
			<color>FFff857a</color>
		</LineStyle>
	</Style>
	<Style id="branch213_part18_style">
		<LineStyle>
			<width>6.154614733276884</width>
			<color>FFff8778</color>
		</LineStyle>
	</Style>
	<Style id="branch213_part19_style">
		<LineStyle>
			<width>6.181033022861981</width>
			<color>FFff8976</color>
		</LineStyle>
	</Style>
	<Style id="branch213_part20_style">
		<LineStyle>
			<width>6.207451312447079</width>
			<color>FFff8a75</color>
		</LineStyle>
	</Style>
	<Style id="branch213_part21_style">
		<LineStyle>
			<width>6.2338696020321755</width>
			<color>FFff8c73</color>
		</LineStyle>
	</Style>
	<Style id="branch213_part22_style">
		<LineStyle>
			<width>6.260287891617274</width>
			<color>FFff8e71</color>
		</LineStyle>
	</Style>
	<Style id="branch213_part23_style">
		<LineStyle>
			<width>6.286706181202371</width>
			<color>FFff8f70</color>
		</LineStyle>
	</Style>
	<Style id="branch213_part24_style">
		<LineStyle>
			<width>6.313124470787468</width>
			<color>FFff916e</color>
		</LineStyle>
	</Style>
	<Style id="branch213_part25_style">
		<LineStyle>
			<width>6.339542760372566</width>
			<color>FFff926d</color>
		</LineStyle>
	</Style>
	<Style id="branch213_part26_style">
		<LineStyle>
			<width>6.365961049957663</width>
			<color>FFff946b</color>
		</LineStyle>
	</Style>
	<Style id="branch213_part27_style">
		<LineStyle>
			<width>6.39237933954276</width>
			<color>FFff9669</color>
		</LineStyle>
	</Style>
	<Style id="branch213_part28_style">
		<LineStyle>
			<width>6.418797629127857</width>
			<color>FFff9768</color>
		</LineStyle>
	</Style>
	<Style id="branch213_part29_style">
		<LineStyle>
			<width>6.445215918712955</width>
			<color>FFff9966</color>
		</LineStyle>
	</Style>
	<Style id="branch213_part30_style">
		<LineStyle>
			<width>6.4716342082980525</width>
			<color>FFff9a65</color>
		</LineStyle>
	</Style>
	<Style id="branch213_part31_style">
		<LineStyle>
			<width>6.49805249788315</width>
			<color>FFff9c63</color>
		</LineStyle>
	</Style>
	<Style id="branch213_part32_style">
		<LineStyle>
			<width>6.524470787468247</width>
			<color>FFff9e61</color>
		</LineStyle>
	</Style>
	<Style id="branch213_part33_style">
		<LineStyle>
			<width>6.550889077053345</width>
			<color>FFff9f60</color>
		</LineStyle>
	</Style>
	<Style id="branch213_part34_style">
		<LineStyle>
			<width>6.577307366638442</width>
			<color>FFffa15e</color>
		</LineStyle>
	</Style>
	<Style id="branch213_part35_style">
		<LineStyle>
			<width>6.603725656223539</width>
			<color>FFffa25d</color>
		</LineStyle>
	</Style>
	<Style id="branch213_part36_style">
		<LineStyle>
			<width>6.630143945808637</width>
			<color>FFffa45b</color>
		</LineStyle>
	</Style>
	<Style id="branch213_part37_style">
		<LineStyle>
			<width>6.656562235393734</width>
			<color>FFffa659</color>
		</LineStyle>
	</Style>
	<Style id="branch213_part38_style">
		<LineStyle>
			<width>6.682980524978832</width>
			<color>FFffa758</color>
		</LineStyle>
	</Style>
	<Style id="branch213_part39_style">
		<LineStyle>
			<width>6.7093988145639285</width>
			<color>FFffa956</color>
		</LineStyle>
	</Style>
	<Style id="branch213_part40_style">
		<LineStyle>
			<width>6.735817104149026</width>
			<color>FFffaa55</color>
		</LineStyle>
	</Style>
	<Style id="branch213_part41_style">
		<LineStyle>
			<width>6.762235393734123</width>
			<color>FFffac53</color>
		</LineStyle>
	</Style>
	<Style id="branch213_part42_style">
		<LineStyle>
			<width>6.788653683319221</width>
			<color>FFffae51</color>
		</LineStyle>
	</Style>
	<Style id="branch213_part43_style">
		<LineStyle>
			<width>6.8150719729043185</width>
			<color>FFffaf50</color>
		</LineStyle>
	</Style>
	<Style id="branch213_part44_style">
		<LineStyle>
			<width>6.841490262489415</width>
			<color>FFffb14e</color>
		</LineStyle>
	</Style>
	<Style id="branch213_part45_style">
		<LineStyle>
			<width>6.867908552074513</width>
			<color>FFffb24d</color>
		</LineStyle>
	</Style>
	<Style id="branch213_part46_style">
		<LineStyle>
			<width>6.89432684165961</width>
			<color>FFffb44b</color>
		</LineStyle>
	</Style>
	<Style id="branch213_part47_style">
		<LineStyle>
			<width>6.920745131244708</width>
			<color>FFffb649</color>
		</LineStyle>
	</Style>
	<Style id="branch213_part48_style">
		<LineStyle>
			<width>6.947163420829805</width>
			<color>FFffb748</color>
		</LineStyle>
	</Style>
	<Style id="branch213_part49_style">
		<LineStyle>
			<width>6.973581710414903</width>
			<color>FFffb946</color>
		</LineStyle>
	</Style>
	<Style id="branch213_part50_style">
		<LineStyle>
			<width>7.0</width>
			<color>FFffba45</color>
		</LineStyle>
	</Style>
	<Style id="branch215_part1_style">
		<LineStyle>
			<width>6.677452505277191</width>
			<color>FFff6b94</color>
		</LineStyle>
	</Style>
	<Style id="branch215_part2_style">
		<LineStyle>
			<width>6.684035107210311</width>
			<color>FFff6b94</color>
		</LineStyle>
	</Style>
	<Style id="branch215_part3_style">
		<LineStyle>
			<width>6.690617709143429</width>
			<color>FFff6c93</color>
		</LineStyle>
	</Style>
	<Style id="branch215_part4_style">
		<LineStyle>
			<width>6.697200311076547</width>
			<color>FFff6c93</color>
		</LineStyle>
	</Style>
	<Style id="branch215_part5_style">
		<LineStyle>
			<width>6.703782913009666</width>
			<color>FFff6d92</color>
		</LineStyle>
	</Style>
	<Style id="branch215_part6_style">
		<LineStyle>
			<width>6.710365514942784</width>
			<color>FFff6d92</color>
		</LineStyle>
	</Style>
	<Style id="branch215_part7_style">
		<LineStyle>
			<width>6.716948116875903</width>
			<color>FFff6d92</color>
		</LineStyle>
	</Style>
	<Style id="branch215_part8_style">
		<LineStyle>
			<width>6.723530718809021</width>
			<color>FFff6e91</color>
		</LineStyle>
	</Style>
	<Style id="branch215_part9_style">
		<LineStyle>
			<width>6.73011332074214</width>
			<color>FFff6e91</color>
		</LineStyle>
	</Style>
	<Style id="branch215_part10_style">
		<LineStyle>
			<width>6.736695922675259</width>
			<color>FFff6f90</color>
		</LineStyle>
	</Style>
	<Style id="branch215_part11_style">
		<LineStyle>
			<width>6.743278524608377</width>
			<color>FFff6f90</color>
		</LineStyle>
	</Style>
	<Style id="branch215_part12_style">
		<LineStyle>
			<width>6.749861126541496</width>
			<color>FFff708f</color>
		</LineStyle>
	</Style>
	<Style id="branch215_part13_style">
		<LineStyle>
			<width>6.756443728474614</width>
			<color>FFff708f</color>
		</LineStyle>
	</Style>
	<Style id="branch215_part14_style">
		<LineStyle>
			<width>6.763026330407732</width>
			<color>FFff718e</color>
		</LineStyle>
	</Style>
	<Style id="branch215_part15_style">
		<LineStyle>
			<width>6.7696089323408515</width>
			<color>FFff718e</color>
		</LineStyle>
	</Style>
	<Style id="branch215_part16_style">
		<LineStyle>
			<width>6.77619153427397</width>
			<color>FFff728d</color>
		</LineStyle>
	</Style>
	<Style id="branch215_part17_style">
		<LineStyle>
			<width>6.782774136207088</width>
			<color>FFff728d</color>
		</LineStyle>
	</Style>
	<Style id="branch215_part18_style">
		<LineStyle>
			<width>6.7893567381402065</width>
			<color>FFff738c</color>
		</LineStyle>
	</Style>
	<Style id="branch215_part19_style">
		<LineStyle>
			<width>6.795939340073325</width>
			<color>FFff738c</color>
		</LineStyle>
	</Style>
	<Style id="branch215_part20_style">
		<LineStyle>
			<width>6.802521942006444</width>
			<color>FFff748b</color>
		</LineStyle>
	</Style>
	<Style id="branch215_part21_style">
		<LineStyle>
			<width>6.809104543939562</width>
			<color>FFff748b</color>
		</LineStyle>
	</Style>
	<Style id="branch215_part22_style">
		<LineStyle>
			<width>6.815687145872681</width>
			<color>FFff758a</color>
		</LineStyle>
	</Style>
	<Style id="branch215_part23_style">
		<LineStyle>
			<width>6.8222697478058</width>
			<color>FFff758a</color>
		</LineStyle>
	</Style>
	<Style id="branch215_part24_style">
		<LineStyle>
			<width>6.828852349738918</width>
			<color>FFff758a</color>
		</LineStyle>
	</Style>
	<Style id="branch215_part25_style">
		<LineStyle>
			<width>6.8354349516720365</width>
			<color>FFff7689</color>
		</LineStyle>
	</Style>
	<Style id="branch215_part26_style">
		<LineStyle>
			<width>6.842017553605155</width>
			<color>FFff7689</color>
		</LineStyle>
	</Style>
	<Style id="branch215_part27_style">
		<LineStyle>
			<width>6.848600155538273</width>
			<color>FFff7788</color>
		</LineStyle>
	</Style>
	<Style id="branch215_part28_style">
		<LineStyle>
			<width>6.855182757471392</width>
			<color>FFff7788</color>
		</LineStyle>
	</Style>
	<Style id="branch215_part29_style">
		<LineStyle>
			<width>6.861765359404511</width>
			<color>FFff7887</color>
		</LineStyle>
	</Style>
	<Style id="branch215_part30_style">
		<LineStyle>
			<width>6.868347961337629</width>
			<color>FFff7887</color>
		</LineStyle>
	</Style>
	<Style id="branch215_part31_style">
		<LineStyle>
			<width>6.874930563270748</width>
			<color>FFff7986</color>
		</LineStyle>
	</Style>
	<Style id="branch215_part32_style">
		<LineStyle>
			<width>6.881513165203867</width>
			<color>FFff7986</color>
		</LineStyle>
	</Style>
	<Style id="branch215_part33_style">
		<LineStyle>
			<width>6.888095767136985</width>
			<color>FFff7a85</color>
		</LineStyle>
	</Style>
	<Style id="branch215_part34_style">
		<LineStyle>
			<width>6.894678369070103</width>
			<color>FFff7a85</color>
		</LineStyle>
	</Style>
	<Style id="branch215_part35_style">
		<LineStyle>
			<width>6.901260971003222</width>
			<color>FFff7b84</color>
		</LineStyle>
	</Style>
	<Style id="branch215_part36_style">
		<LineStyle>
			<width>6.907843572936341</width>
			<color>FFff7b84</color>
		</LineStyle>
	</Style>
	<Style id="branch215_part37_style">
		<LineStyle>
			<width>6.914426174869459</width>
			<color>FFff7c83</color>
		</LineStyle>
	</Style>
	<Style id="branch215_part38_style">
		<LineStyle>
			<width>6.921008776802578</width>
			<color>FFff7c83</color>
		</LineStyle>
	</Style>
	<Style id="branch215_part39_style">
		<LineStyle>
			<width>6.927591378735697</width>
			<color>FFff7d82</color>
		</LineStyle>
	</Style>
	<Style id="branch215_part40_style">
		<LineStyle>
			<width>6.934173980668815</width>
			<color>FFff7d82</color>
		</LineStyle>
	</Style>
	<Style id="branch215_part41_style">
		<LineStyle>
			<width>6.940756582601933</width>
			<color>FFff7d82</color>
		</LineStyle>
	</Style>
	<Style id="branch215_part42_style">
		<LineStyle>
			<width>6.947339184535052</width>
			<color>FFff7e81</color>
		</LineStyle>
	</Style>
	<Style id="branch215_part43_style">
		<LineStyle>
			<width>6.95392178646817</width>
			<color>FFff7e81</color>
		</LineStyle>
	</Style>
	<Style id="branch215_part44_style">
		<LineStyle>
			<width>6.960504388401289</width>
			<color>FFff7f80</color>
		</LineStyle>
	</Style>
	<Style id="branch215_part45_style">
		<LineStyle>
			<width>6.9670869903344075</width>
			<color>FFff7f80</color>
		</LineStyle>
	</Style>
	<Style id="branch215_part46_style">
		<LineStyle>
			<width>6.973669592267526</width>
			<color>FFff807f</color>
		</LineStyle>
	</Style>
	<Style id="branch215_part47_style">
		<LineStyle>
			<width>6.980252194200644</width>
			<color>FFff807f</color>
		</LineStyle>
	</Style>
	<Style id="branch215_part48_style">
		<LineStyle>
			<width>6.9868347961337625</width>
			<color>FFff817e</color>
		</LineStyle>
	</Style>
	<Style id="branch215_part49_style">
		<LineStyle>
			<width>6.993417398066882</width>
			<color>FFff817e</color>
		</LineStyle>
	</Style>
	<Style id="branch215_part50_style">
		<LineStyle>
			<width>7.0</width>
			<color>FFff827d</color>
		</LineStyle>
	</Style>
	<Style id="branch217_part1_style">
		<LineStyle>
			<width>6.998754659437479</width>
			<color>FFff48b7</color>
		</LineStyle>
	</Style>
	<Style id="branch217_part2_style">
		<LineStyle>
			<width>6.998780074551</width>
			<color>FFff48b7</color>
		</LineStyle>
	</Style>
	<Style id="branch217_part3_style">
		<LineStyle>
			<width>6.99880548966452</width>
			<color>FFff48b7</color>
		</LineStyle>
	</Style>
	<Style id="branch217_part4_style">
		<LineStyle>
			<width>6.998830904778041</width>
			<color>FFff48b7</color>
		</LineStyle>
	</Style>
	<Style id="branch217_part5_style">
		<LineStyle>
			<width>6.998856319891562</width>
			<color>FFff48b7</color>
		</LineStyle>
	</Style>
	<Style id="branch217_part6_style">
		<LineStyle>
			<width>6.998881735005083</width>
			<color>FFff48b7</color>
		</LineStyle>
	</Style>
	<Style id="branch217_part7_style">
		<LineStyle>
			<width>6.998907150118604</width>
			<color>FFff48b7</color>
		</LineStyle>
	</Style>
	<Style id="branch217_part8_style">
		<LineStyle>
			<width>6.998932565232125</width>
			<color>FFff48b7</color>
		</LineStyle>
	</Style>
	<Style id="branch217_part9_style">
		<LineStyle>
			<width>6.998957980345645</width>
			<color>FFff48b7</color>
		</LineStyle>
	</Style>
	<Style id="branch217_part10_style">
		<LineStyle>
			<width>6.998983395459166</width>
			<color>FFff48b7</color>
		</LineStyle>
	</Style>
	<Style id="branch217_part11_style">
		<LineStyle>
			<width>6.999008810572687</width>
			<color>FFff48b7</color>
		</LineStyle>
	</Style>
	<Style id="branch217_part12_style">
		<LineStyle>
			<width>6.999034225686208</width>
			<color>FFff48b7</color>
		</LineStyle>
	</Style>
	<Style id="branch217_part13_style">
		<LineStyle>
			<width>6.999059640799729</width>
			<color>FFff48b7</color>
		</LineStyle>
	</Style>
	<Style id="branch217_part14_style">
		<LineStyle>
			<width>6.999085055913249</width>
			<color>FFff48b7</color>
		</LineStyle>
	</Style>
	<Style id="branch217_part15_style">
		<LineStyle>
			<width>6.99911047102677</width>
			<color>FFff49b6</color>
		</LineStyle>
	</Style>
	<Style id="branch217_part16_style">
		<LineStyle>
			<width>6.999135886140291</width>
			<color>FFff49b6</color>
		</LineStyle>
	</Style>
	<Style id="branch217_part17_style">
		<LineStyle>
			<width>6.999161301253812</width>
			<color>FFff49b6</color>
		</LineStyle>
	</Style>
	<Style id="branch217_part18_style">
		<LineStyle>
			<width>6.999186716367333</width>
			<color>FFff49b6</color>
		</LineStyle>
	</Style>
	<Style id="branch217_part19_style">
		<LineStyle>
			<width>6.999212131480854</width>
			<color>FFff49b6</color>
		</LineStyle>
	</Style>
	<Style id="branch217_part20_style">
		<LineStyle>
			<width>6.999237546594374</width>
			<color>FFff49b6</color>
		</LineStyle>
	</Style>
	<Style id="branch217_part21_style">
		<LineStyle>
			<width>6.999262961707895</width>
			<color>FFff49b6</color>
		</LineStyle>
	</Style>
	<Style id="branch217_part22_style">
		<LineStyle>
			<width>6.999288376821417</width>
			<color>FFff49b6</color>
		</LineStyle>
	</Style>
	<Style id="branch217_part23_style">
		<LineStyle>
			<width>6.999313791934937</width>
			<color>FFff49b6</color>
		</LineStyle>
	</Style>
	<Style id="branch217_part24_style">
		<LineStyle>
			<width>6.999339207048458</width>
			<color>FFff49b6</color>
		</LineStyle>
	</Style>
	<Style id="branch217_part25_style">
		<LineStyle>
			<width>6.999364622161979</width>
			<color>FFff49b6</color>
		</LineStyle>
	</Style>
	<Style id="branch217_part26_style">
		<LineStyle>
			<width>6.9993900372755</width>
			<color>FFff49b6</color>
		</LineStyle>
	</Style>
	<Style id="branch217_part27_style">
		<LineStyle>
			<width>6.99941545238902</width>
			<color>FFff49b6</color>
		</LineStyle>
	</Style>
	<Style id="branch217_part28_style">
		<LineStyle>
			<width>6.999440867502542</width>
			<color>FFff49b6</color>
		</LineStyle>
	</Style>
	<Style id="branch217_part29_style">
		<LineStyle>
			<width>6.999466282616062</width>
			<color>FFff49b6</color>
		</LineStyle>
	</Style>
	<Style id="branch217_part30_style">
		<LineStyle>
			<width>6.999491697729583</width>
			<color>FFff49b6</color>
		</LineStyle>
	</Style>
	<Style id="branch217_part31_style">
		<LineStyle>
			<width>6.999517112843104</width>
			<color>FFff49b6</color>
		</LineStyle>
	</Style>
	<Style id="branch217_part32_style">
		<LineStyle>
			<width>6.999542527956625</width>
			<color>FFff49b6</color>
		</LineStyle>
	</Style>
	<Style id="branch217_part33_style">
		<LineStyle>
			<width>6.999567943070145</width>
			<color>FFff49b6</color>
		</LineStyle>
	</Style>
	<Style id="branch217_part34_style">
		<LineStyle>
			<width>6.999593358183667</width>
			<color>FFff49b6</color>
		</LineStyle>
	</Style>
	<Style id="branch217_part35_style">
		<LineStyle>
			<width>6.999618773297188</width>
			<color>FFff49b6</color>
		</LineStyle>
	</Style>
	<Style id="branch217_part36_style">
		<LineStyle>
			<width>6.999644188410708</width>
			<color>FFff49b6</color>
		</LineStyle>
	</Style>
	<Style id="branch217_part37_style">
		<LineStyle>
			<width>6.999669603524229</width>
			<color>FFff49b6</color>
		</LineStyle>
	</Style>
	<Style id="branch217_part38_style">
		<LineStyle>
			<width>6.99969501863775</width>
			<color>FFff49b6</color>
		</LineStyle>
	</Style>
	<Style id="branch217_part39_style">
		<LineStyle>
			<width>6.99972043375127</width>
			<color>FFff49b6</color>
		</LineStyle>
	</Style>
	<Style id="branch217_part40_style">
		<LineStyle>
			<width>6.999745848864792</width>
			<color>FFff49b6</color>
		</LineStyle>
	</Style>
	<Style id="branch217_part41_style">
		<LineStyle>
			<width>6.999771263978313</width>
			<color>FFff49b6</color>
		</LineStyle>
	</Style>
	<Style id="branch217_part42_style">
		<LineStyle>
			<width>6.999796679091833</width>
			<color>FFff49b6</color>
		</LineStyle>
	</Style>
	<Style id="branch217_part43_style">
		<LineStyle>
			<width>6.999822094205354</width>
			<color>FFff4ab5</color>
		</LineStyle>
	</Style>
	<Style id="branch217_part44_style">
		<LineStyle>
			<width>6.999847509318875</width>
			<color>FFff4ab5</color>
		</LineStyle>
	</Style>
	<Style id="branch217_part45_style">
		<LineStyle>
			<width>6.999872924432395</width>
			<color>FFff4ab5</color>
		</LineStyle>
	</Style>
	<Style id="branch217_part46_style">
		<LineStyle>
			<width>6.999898339545917</width>
			<color>FFff4ab5</color>
		</LineStyle>
	</Style>
	<Style id="branch217_part47_style">
		<LineStyle>
			<width>6.999923754659438</width>
			<color>FFff4ab5</color>
		</LineStyle>
	</Style>
	<Style id="branch217_part48_style">
		<LineStyle>
			<width>6.999949169772958</width>
			<color>FFff4ab5</color>
		</LineStyle>
	</Style>
	<Style id="branch217_part49_style">
		<LineStyle>
			<width>6.999974584886479</width>
			<color>FFff4ab5</color>
		</LineStyle>
	</Style>
	<Style id="branch217_part50_style">
		<LineStyle>
			<width>7.0</width>
			<color>FFff4ab5</color>
		</LineStyle>
	</Style>
	<Style id="branch218_part1_style">
		<LineStyle>
			<width>6.986526497055883</width>
			<color>FFff48b7</color>
		</LineStyle>
	</Style>
	<Style id="branch218_part2_style">
		<LineStyle>
			<width>6.986801466503722</width>
			<color>FFff48b7</color>
		</LineStyle>
	</Style>
	<Style id="branch218_part3_style">
		<LineStyle>
			<width>6.987076435951561</width>
			<color>FFff49b6</color>
		</LineStyle>
	</Style>
	<Style id="branch218_part4_style">
		<LineStyle>
			<width>6.9873514053994</width>
			<color>FFff49b6</color>
		</LineStyle>
	</Style>
	<Style id="branch218_part5_style">
		<LineStyle>
			<width>6.987626374847239</width>
			<color>FFff49b6</color>
		</LineStyle>
	</Style>
	<Style id="branch218_part6_style">
		<LineStyle>
			<width>6.987901344295079</width>
			<color>FFff49b6</color>
		</LineStyle>
	</Style>
	<Style id="branch218_part7_style">
		<LineStyle>
			<width>6.988176313742917</width>
			<color>FFff49b6</color>
		</LineStyle>
	</Style>
	<Style id="branch218_part8_style">
		<LineStyle>
			<width>6.988451283190757</width>
			<color>FFff4ab5</color>
		</LineStyle>
	</Style>
	<Style id="branch218_part9_style">
		<LineStyle>
			<width>6.988726252638596</width>
			<color>FFff4ab5</color>
		</LineStyle>
	</Style>
	<Style id="branch218_part10_style">
		<LineStyle>
			<width>6.989001222086435</width>
			<color>FFff4ab5</color>
		</LineStyle>
	</Style>
	<Style id="branch218_part11_style">
		<LineStyle>
			<width>6.989276191534274</width>
			<color>FFff4ab5</color>
		</LineStyle>
	</Style>
	<Style id="branch218_part12_style">
		<LineStyle>
			<width>6.9895511609821135</width>
			<color>FFff4ab5</color>
		</LineStyle>
	</Style>
	<Style id="branch218_part13_style">
		<LineStyle>
			<width>6.989826130429952</width>
			<color>FFff4bb4</color>
		</LineStyle>
	</Style>
	<Style id="branch218_part14_style">
		<LineStyle>
			<width>6.9901010998777915</width>
			<color>FFff4bb4</color>
		</LineStyle>
	</Style>
	<Style id="branch218_part15_style">
		<LineStyle>
			<width>6.990376069325631</width>
			<color>FFff4bb4</color>
		</LineStyle>
	</Style>
	<Style id="branch218_part16_style">
		<LineStyle>
			<width>6.9906510387734695</width>
			<color>FFff4bb4</color>
		</LineStyle>
	</Style>
	<Style id="branch218_part17_style">
		<LineStyle>
			<width>6.990926008221309</width>
			<color>FFff4bb4</color>
		</LineStyle>
	</Style>
	<Style id="branch218_part18_style">
		<LineStyle>
			<width>6.991200977669148</width>
			<color>FFff4cb3</color>
		</LineStyle>
	</Style>
	<Style id="branch218_part19_style">
		<LineStyle>
			<width>6.991475947116987</width>
			<color>FFff4cb3</color>
		</LineStyle>
	</Style>
	<Style id="branch218_part20_style">
		<LineStyle>
			<width>6.991750916564826</width>
			<color>FFff4cb3</color>
		</LineStyle>
	</Style>
	<Style id="branch218_part21_style">
		<LineStyle>
			<width>6.992025886012666</width>
			<color>FFff4cb3</color>
		</LineStyle>
	</Style>
	<Style id="branch218_part22_style">
		<LineStyle>
			<width>6.992300855460504</width>
			<color>FFff4cb3</color>
		</LineStyle>
	</Style>
	<Style id="branch218_part23_style">
		<LineStyle>
			<width>6.992575824908344</width>
			<color>FFff4db2</color>
		</LineStyle>
	</Style>
	<Style id="branch218_part24_style">
		<LineStyle>
			<width>6.992850794356183</width>
			<color>FFff4db2</color>
		</LineStyle>
	</Style>
	<Style id="branch218_part25_style">
		<LineStyle>
			<width>6.993125763804022</width>
			<color>FFff4db2</color>
		</LineStyle>
	</Style>
	<Style id="branch218_part26_style">
		<LineStyle>
			<width>6.993400733251861</width>
			<color>FFff4db2</color>
		</LineStyle>
	</Style>
	<Style id="branch218_part27_style">
		<LineStyle>
			<width>6.993675702699701</width>
			<color>FFff4db2</color>
		</LineStyle>
	</Style>
	<Style id="branch218_part28_style">
		<LineStyle>
			<width>6.993950672147539</width>
			<color>FFff4eb1</color>
		</LineStyle>
	</Style>
	<Style id="branch218_part29_style">
		<LineStyle>
			<width>6.994225641595379</width>
			<color>FFff4eb1</color>
		</LineStyle>
	</Style>
	<Style id="branch218_part30_style">
		<LineStyle>
			<width>6.994500611043218</width>
			<color>FFff4eb1</color>
		</LineStyle>
	</Style>
	<Style id="branch218_part31_style">
		<LineStyle>
			<width>6.994775580491057</width>
			<color>FFff4eb1</color>
		</LineStyle>
	</Style>
	<Style id="branch218_part32_style">
		<LineStyle>
			<width>6.995050549938896</width>
			<color>FFff4eb1</color>
		</LineStyle>
	</Style>
	<Style id="branch218_part33_style">
		<LineStyle>
			<width>6.995325519386735</width>
			<color>FFff4fb0</color>
		</LineStyle>
	</Style>
	<Style id="branch218_part34_style">
		<LineStyle>
			<width>6.995600488834574</width>
			<color>FFff4fb0</color>
		</LineStyle>
	</Style>
	<Style id="branch218_part35_style">
		<LineStyle>
			<width>6.995875458282414</width>
			<color>FFff4fb0</color>
		</LineStyle>
	</Style>
	<Style id="branch218_part36_style">
		<LineStyle>
			<width>6.996150427730252</width>
			<color>FFff4fb0</color>
		</LineStyle>
	</Style>
	<Style id="branch218_part37_style">
		<LineStyle>
			<width>6.996425397178092</width>
			<color>FFff4fb0</color>
		</LineStyle>
	</Style>
	<Style id="branch218_part38_style">
		<LineStyle>
			<width>6.996700366625931</width>
			<color>FFff50af</color>
		</LineStyle>
	</Style>
	<Style id="branch218_part39_style">
		<LineStyle>
			<width>6.99697533607377</width>
			<color>FFff50af</color>
		</LineStyle>
	</Style>
	<Style id="branch218_part40_style">
		<LineStyle>
			<width>6.997250305521609</width>
			<color>FFff50af</color>
		</LineStyle>
	</Style>
	<Style id="branch218_part41_style">
		<LineStyle>
			<width>6.997525274969448</width>
			<color>FFff50af</color>
		</LineStyle>
	</Style>
	<Style id="branch218_part42_style">
		<LineStyle>
			<width>6.997800244417287</width>
			<color>FFff50af</color>
		</LineStyle>
	</Style>
	<Style id="branch218_part43_style">
		<LineStyle>
			<width>6.9980752138651265</width>
			<color>FFff51ae</color>
		</LineStyle>
	</Style>
	<Style id="branch218_part44_style">
		<LineStyle>
			<width>6.998350183312965</width>
			<color>FFff51ae</color>
		</LineStyle>
	</Style>
	<Style id="branch218_part45_style">
		<LineStyle>
			<width>6.9986251527608045</width>
			<color>FFff51ae</color>
		</LineStyle>
	</Style>
	<Style id="branch218_part46_style">
		<LineStyle>
			<width>6.998900122208644</width>
			<color>FFff51ae</color>
		</LineStyle>
	</Style>
	<Style id="branch218_part47_style">
		<LineStyle>
			<width>6.9991750916564826</width>
			<color>FFff51ae</color>
		</LineStyle>
	</Style>
	<Style id="branch218_part48_style">
		<LineStyle>
			<width>6.999450061104322</width>
			<color>FFff52ad</color>
		</LineStyle>
	</Style>
	<Style id="branch218_part49_style">
		<LineStyle>
			<width>6.9997250305521606</width>
			<color>FFff52ad</color>
		</LineStyle>
	</Style>
	<Style id="branch218_part50_style">
		<LineStyle>
			<width>7.0</width>
			<color>FFff52ad</color>
		</LineStyle>
	</Style>
	<Style id="branch219_part1_style">
		<LineStyle>
			<width>6.592060707079568</width>
			<color>FFff36c9</color>
		</LineStyle>
	</Style>
	<Style id="branch219_part2_style">
		<LineStyle>
			<width>6.600385998771822</width>
			<color>FFff37c8</color>
		</LineStyle>
	</Style>
	<Style id="branch219_part3_style">
		<LineStyle>
			<width>6.6087112904640755</width>
			<color>FFff38c7</color>
		</LineStyle>
	</Style>
	<Style id="branch219_part4_style">
		<LineStyle>
			<width>6.617036582156329</width>
			<color>FFff39c6</color>
		</LineStyle>
	</Style>
	<Style id="branch219_part5_style">
		<LineStyle>
			<width>6.625361873848583</width>
			<color>FFff39c6</color>
		</LineStyle>
	</Style>
	<Style id="branch219_part6_style">
		<LineStyle>
			<width>6.633687165540837</width>
			<color>FFff3ac5</color>
		</LineStyle>
	</Style>
	<Style id="branch219_part7_style">
		<LineStyle>
			<width>6.642012457233091</width>
			<color>FFff3bc4</color>
		</LineStyle>
	</Style>
	<Style id="branch219_part8_style">
		<LineStyle>
			<width>6.6503377489253435</width>
			<color>FFff3cc3</color>
		</LineStyle>
	</Style>
	<Style id="branch219_part9_style">
		<LineStyle>
			<width>6.658663040617598</width>
			<color>FFff3dc2</color>
		</LineStyle>
	</Style>
	<Style id="branch219_part10_style">
		<LineStyle>
			<width>6.6669883323098516</width>
			<color>FFff3dc2</color>
		</LineStyle>
	</Style>
	<Style id="branch219_part11_style">
		<LineStyle>
			<width>6.675313624002105</width>
			<color>FFff3ec1</color>
		</LineStyle>
	</Style>
	<Style id="branch219_part12_style">
		<LineStyle>
			<width>6.68363891569436</width>
			<color>FFff3fc0</color>
		</LineStyle>
	</Style>
	<Style id="branch219_part13_style">
		<LineStyle>
			<width>6.691964207386612</width>
			<color>FFff40bf</color>
		</LineStyle>
	</Style>
	<Style id="branch219_part14_style">
		<LineStyle>
			<width>6.700289499078866</width>
			<color>FFff41be</color>
		</LineStyle>
	</Style>
	<Style id="branch219_part15_style">
		<LineStyle>
			<width>6.70861479077112</width>
			<color>FFff41be</color>
		</LineStyle>
	</Style>
	<Style id="branch219_part16_style">
		<LineStyle>
			<width>6.716940082463374</width>
			<color>FFff42bd</color>
		</LineStyle>
	</Style>
	<Style id="branch219_part17_style">
		<LineStyle>
			<width>6.725265374155628</width>
			<color>FFff43bc</color>
		</LineStyle>
	</Style>
	<Style id="branch219_part18_style">
		<LineStyle>
			<width>6.733590665847881</width>
			<color>FFff44bb</color>
		</LineStyle>
	</Style>
	<Style id="branch219_part19_style">
		<LineStyle>
			<width>6.741915957540135</width>
			<color>FFff45ba</color>
		</LineStyle>
	</Style>
	<Style id="branch219_part20_style">
		<LineStyle>
			<width>6.750241249232388</width>
			<color>FFff45ba</color>
		</LineStyle>
	</Style>
	<Style id="branch219_part21_style">
		<LineStyle>
			<width>6.758566540924642</width>
			<color>FFff46b9</color>
		</LineStyle>
	</Style>
	<Style id="branch219_part22_style">
		<LineStyle>
			<width>6.7668918326168965</width>
			<color>FFff47b8</color>
		</LineStyle>
	</Style>
	<Style id="branch219_part23_style">
		<LineStyle>
			<width>6.775217124309149</width>
			<color>FFff48b7</color>
		</LineStyle>
	</Style>
	<Style id="branch219_part24_style">
		<LineStyle>
			<width>6.783542416001404</width>
			<color>FFff49b6</color>
		</LineStyle>
	</Style>
	<Style id="branch219_part25_style">
		<LineStyle>
			<width>6.791867707693657</width>
			<color>FFff49b6</color>
		</LineStyle>
	</Style>
	<Style id="branch219_part26_style">
		<LineStyle>
			<width>6.800192999385911</width>
			<color>FFff4ab5</color>
		</LineStyle>
	</Style>
	<Style id="branch219_part27_style">
		<LineStyle>
			<width>6.8085182910781645</width>
			<color>FFff4bb4</color>
		</LineStyle>
	</Style>
	<Style id="branch219_part28_style">
		<LineStyle>
			<width>6.816843582770418</width>
			<color>FFff4cb3</color>
		</LineStyle>
	</Style>
	<Style id="branch219_part29_style">
		<LineStyle>
			<width>6.825168874462672</width>
			<color>FFff4cb3</color>
		</LineStyle>
	</Style>
	<Style id="branch219_part30_style">
		<LineStyle>
			<width>6.833494166154926</width>
			<color>FFff4db2</color>
		</LineStyle>
	</Style>
	<Style id="branch219_part31_style">
		<LineStyle>
			<width>6.84181945784718</width>
			<color>FFff4eb1</color>
		</LineStyle>
	</Style>
	<Style id="branch219_part32_style">
		<LineStyle>
			<width>6.850144749539433</width>
			<color>FFff4fb0</color>
		</LineStyle>
	</Style>
	<Style id="branch219_part33_style">
		<LineStyle>
			<width>6.858470041231687</width>
			<color>FFff50af</color>
		</LineStyle>
	</Style>
	<Style id="branch219_part34_style">
		<LineStyle>
			<width>6.866795332923941</width>
			<color>FFff50af</color>
		</LineStyle>
	</Style>
	<Style id="branch219_part35_style">
		<LineStyle>
			<width>6.875120624616194</width>
			<color>FFff51ae</color>
		</LineStyle>
	</Style>
	<Style id="branch219_part36_style">
		<LineStyle>
			<width>6.883445916308448</width>
			<color>FFff52ad</color>
		</LineStyle>
	</Style>
	<Style id="branch219_part37_style">
		<LineStyle>
			<width>6.891771208000702</width>
			<color>FFff53ac</color>
		</LineStyle>
	</Style>
	<Style id="branch219_part38_style">
		<LineStyle>
			<width>6.900096499692955</width>
			<color>FFff54ab</color>
		</LineStyle>
	</Style>
	<Style id="branch219_part39_style">
		<LineStyle>
			<width>6.908421791385209</width>
			<color>FFff54ab</color>
		</LineStyle>
	</Style>
	<Style id="branch219_part40_style">
		<LineStyle>
			<width>6.916747083077463</width>
			<color>FFff55aa</color>
		</LineStyle>
	</Style>
	<Style id="branch219_part41_style">
		<LineStyle>
			<width>6.925072374769717</width>
			<color>FFff56a9</color>
		</LineStyle>
	</Style>
	<Style id="branch219_part42_style">
		<LineStyle>
			<width>6.93339766646197</width>
			<color>FFff57a8</color>
		</LineStyle>
	</Style>
	<Style id="branch219_part43_style">
		<LineStyle>
			<width>6.941722958154224</width>
			<color>FFff58a7</color>
		</LineStyle>
	</Style>
	<Style id="branch219_part44_style">
		<LineStyle>
			<width>6.9500482498464775</width>
			<color>FFff58a7</color>
		</LineStyle>
	</Style>
	<Style id="branch219_part45_style">
		<LineStyle>
			<width>6.958373541538731</width>
			<color>FFff59a6</color>
		</LineStyle>
	</Style>
	<Style id="branch219_part46_style">
		<LineStyle>
			<width>6.966698833230986</width>
			<color>FFff5aa5</color>
		</LineStyle>
	</Style>
	<Style id="branch219_part47_style">
		<LineStyle>
			<width>6.975024124923239</width>
			<color>FFff5ba4</color>
		</LineStyle>
	</Style>
	<Style id="branch219_part48_style">
		<LineStyle>
			<width>6.983349416615493</width>
			<color>FFff5ca3</color>
		</LineStyle>
	</Style>
	<Style id="branch219_part49_style">
		<LineStyle>
			<width>6.991674708307746</width>
			<color>FFff5ca3</color>
		</LineStyle>
	</Style>
	<Style id="branch219_part50_style">
		<LineStyle>
			<width>7.0</width>
			<color>FFff5da2</color>
		</LineStyle>
	</Style>
	<Style id="branch221_part1_style">
		<LineStyle>
			<width>6.933133187772926</width>
			<color>FFff6a95</color>
		</LineStyle>
	</Style>
	<Style id="branch221_part2_style">
		<LineStyle>
			<width>6.934497816593886</width>
			<color>FFff6a95</color>
		</LineStyle>
	</Style>
	<Style id="branch221_part3_style">
		<LineStyle>
			<width>6.9358624454148465</width>
			<color>FFff6b94</color>
		</LineStyle>
	</Style>
	<Style id="branch221_part4_style">
		<LineStyle>
			<width>6.937227074235808</width>
			<color>FFff6c93</color>
		</LineStyle>
	</Style>
	<Style id="branch221_part5_style">
		<LineStyle>
			<width>6.938591703056768</width>
			<color>FFff6d92</color>
		</LineStyle>
	</Style>
	<Style id="branch221_part6_style">
		<LineStyle>
			<width>6.939956331877729</width>
			<color>FFff6d92</color>
		</LineStyle>
	</Style>
	<Style id="branch221_part7_style">
		<LineStyle>
			<width>6.94132096069869</width>
			<color>FFff6e91</color>
		</LineStyle>
	</Style>
	<Style id="branch221_part8_style">
		<LineStyle>
			<width>6.94268558951965</width>
			<color>FFff6f90</color>
		</LineStyle>
	</Style>
	<Style id="branch221_part9_style">
		<LineStyle>
			<width>6.944050218340611</width>
			<color>FFff708f</color>
		</LineStyle>
	</Style>
	<Style id="branch221_part10_style">
		<LineStyle>
			<width>6.945414847161572</width>
			<color>FFff708f</color>
		</LineStyle>
	</Style>
	<Style id="branch221_part11_style">
		<LineStyle>
			<width>6.946779475982533</width>
			<color>FFff718e</color>
		</LineStyle>
	</Style>
	<Style id="branch221_part12_style">
		<LineStyle>
			<width>6.948144104803493</width>
			<color>FFff728d</color>
		</LineStyle>
	</Style>
	<Style id="branch221_part13_style">
		<LineStyle>
			<width>6.949508733624454</width>
			<color>FFff728d</color>
		</LineStyle>
	</Style>
	<Style id="branch221_part14_style">
		<LineStyle>
			<width>6.950873362445415</width>
			<color>FFff738c</color>
		</LineStyle>
	</Style>
	<Style id="branch221_part15_style">
		<LineStyle>
			<width>6.952237991266376</width>
			<color>FFff748b</color>
		</LineStyle>
	</Style>
	<Style id="branch221_part16_style">
		<LineStyle>
			<width>6.953602620087336</width>
			<color>FFff758a</color>
		</LineStyle>
	</Style>
	<Style id="branch221_part17_style">
		<LineStyle>
			<width>6.9549672489082965</width>
			<color>FFff758a</color>
		</LineStyle>
	</Style>
	<Style id="branch221_part18_style">
		<LineStyle>
			<width>6.956331877729258</width>
			<color>FFff7689</color>
		</LineStyle>
	</Style>
	<Style id="branch221_part19_style">
		<LineStyle>
			<width>6.957696506550218</width>
			<color>FFff7788</color>
		</LineStyle>
	</Style>
	<Style id="branch221_part20_style">
		<LineStyle>
			<width>6.959061135371179</width>
			<color>FFff7788</color>
		</LineStyle>
	</Style>
	<Style id="branch221_part21_style">
		<LineStyle>
			<width>6.96042576419214</width>
			<color>FFff7887</color>
		</LineStyle>
	</Style>
	<Style id="branch221_part22_style">
		<LineStyle>
			<width>6.9617903930131</width>
			<color>FFff7986</color>
		</LineStyle>
	</Style>
	<Style id="branch221_part23_style">
		<LineStyle>
			<width>6.963155021834061</width>
			<color>FFff7a85</color>
		</LineStyle>
	</Style>
	<Style id="branch221_part24_style">
		<LineStyle>
			<width>6.9645196506550215</width>
			<color>FFff7a85</color>
		</LineStyle>
	</Style>
	<Style id="branch221_part25_style">
		<LineStyle>
			<width>6.965884279475983</width>
			<color>FFff7b84</color>
		</LineStyle>
	</Style>
	<Style id="branch221_part26_style">
		<LineStyle>
			<width>6.967248908296943</width>
			<color>FFff7c83</color>
		</LineStyle>
	</Style>
	<Style id="branch221_part27_style">
		<LineStyle>
			<width>6.968613537117904</width>
			<color>FFff7c83</color>
		</LineStyle>
	</Style>
	<Style id="branch221_part28_style">
		<LineStyle>
			<width>6.969978165938865</width>
			<color>FFff7d82</color>
		</LineStyle>
	</Style>
	<Style id="branch221_part29_style">
		<LineStyle>
			<width>6.971342794759826</width>
			<color>FFff7e81</color>
		</LineStyle>
	</Style>
	<Style id="branch221_part30_style">
		<LineStyle>
			<width>6.972707423580786</width>
			<color>FFff7f80</color>
		</LineStyle>
	</Style>
	<Style id="branch221_part31_style">
		<LineStyle>
			<width>6.9740720524017465</width>
			<color>FFff7f80</color>
		</LineStyle>
	</Style>
	<Style id="branch221_part32_style">
		<LineStyle>
			<width>6.975436681222708</width>
			<color>FFff807f</color>
		</LineStyle>
	</Style>
	<Style id="branch221_part33_style">
		<LineStyle>
			<width>6.976801310043668</width>
			<color>FFff817e</color>
		</LineStyle>
	</Style>
	<Style id="branch221_part34_style">
		<LineStyle>
			<width>6.978165938864628</width>
			<color>FFff827d</color>
		</LineStyle>
	</Style>
	<Style id="branch221_part35_style">
		<LineStyle>
			<width>6.97953056768559</width>
			<color>FFff827d</color>
		</LineStyle>
	</Style>
	<Style id="branch221_part36_style">
		<LineStyle>
			<width>6.98089519650655</width>
			<color>FFff837c</color>
		</LineStyle>
	</Style>
	<Style id="branch221_part37_style">
		<LineStyle>
			<width>6.98225982532751</width>
			<color>FFff847b</color>
		</LineStyle>
	</Style>
	<Style id="branch221_part38_style">
		<LineStyle>
			<width>6.9836244541484715</width>
			<color>FFff847b</color>
		</LineStyle>
	</Style>
	<Style id="branch221_part39_style">
		<LineStyle>
			<width>6.984989082969432</width>
			<color>FFff857a</color>
		</LineStyle>
	</Style>
	<Style id="branch221_part40_style">
		<LineStyle>
			<width>6.986353711790393</width>
			<color>FFff8679</color>
		</LineStyle>
	</Style>
	<Style id="branch221_part41_style">
		<LineStyle>
			<width>6.987718340611353</width>
			<color>FFff8778</color>
		</LineStyle>
	</Style>
	<Style id="branch221_part42_style">
		<LineStyle>
			<width>6.989082969432315</width>
			<color>FFff8778</color>
		</LineStyle>
	</Style>
	<Style id="branch221_part43_style">
		<LineStyle>
			<width>6.990447598253275</width>
			<color>FFff8877</color>
		</LineStyle>
	</Style>
	<Style id="branch221_part44_style">
		<LineStyle>
			<width>6.991812227074236</width>
			<color>FFff8976</color>
		</LineStyle>
	</Style>
	<Style id="branch221_part45_style">
		<LineStyle>
			<width>6.9931768558951966</width>
			<color>FFff8976</color>
		</LineStyle>
	</Style>
	<Style id="branch221_part46_style">
		<LineStyle>
			<width>6.994541484716157</width>
			<color>FFff8a75</color>
		</LineStyle>
	</Style>
	<Style id="branch221_part47_style">
		<LineStyle>
			<width>6.995906113537118</width>
			<color>FFff8b74</color>
		</LineStyle>
	</Style>
	<Style id="branch221_part48_style">
		<LineStyle>
			<width>6.997270742358078</width>
			<color>FFff8c73</color>
		</LineStyle>
	</Style>
	<Style id="branch221_part49_style">
		<LineStyle>
			<width>6.99863537117904</width>
			<color>FFff8c73</color>
		</LineStyle>
	</Style>
	<Style id="branch221_part50_style">
		<LineStyle>
			<width>7.0</width>
			<color>FFff8d72</color>
		</LineStyle>
	</Style>
	<Style id="branch229_part1_style">
		<LineStyle>
			<width>5.217639902676399</width>
			<color>FFffb44b</color>
		</LineStyle>
	</Style>
	<Style id="branch229_part2_style">
		<LineStyle>
			<width>5.254014598540146</width>
			<color>FFffb54a</color>
		</LineStyle>
	</Style>
	<Style id="branch229_part3_style">
		<LineStyle>
			<width>5.290389294403893</width>
			<color>FFffb54a</color>
		</LineStyle>
	</Style>
	<Style id="branch229_part4_style">
		<LineStyle>
			<width>5.32676399026764</width>
			<color>FFffb54a</color>
		</LineStyle>
	</Style>
	<Style id="branch229_part5_style">
		<LineStyle>
			<width>5.363138686131387</width>
			<color>FFffb54a</color>
		</LineStyle>
	</Style>
	<Style id="branch229_part6_style">
		<LineStyle>
			<width>5.399513381995133</width>
			<color>FFffb649</color>
		</LineStyle>
	</Style>
	<Style id="branch229_part7_style">
		<LineStyle>
			<width>5.4358880778588805</width>
			<color>FFffb649</color>
		</LineStyle>
	</Style>
	<Style id="branch229_part8_style">
		<LineStyle>
			<width>5.472262773722628</width>
			<color>FFffb649</color>
		</LineStyle>
	</Style>
	<Style id="branch229_part9_style">
		<LineStyle>
			<width>5.5086374695863745</width>
			<color>FFffb748</color>
		</LineStyle>
	</Style>
	<Style id="branch229_part10_style">
		<LineStyle>
			<width>5.545012165450121</width>
			<color>FFffb748</color>
		</LineStyle>
	</Style>
	<Style id="branch229_part11_style">
		<LineStyle>
			<width>5.581386861313868</width>
			<color>FFffb748</color>
		</LineStyle>
	</Style>
	<Style id="branch229_part12_style">
		<LineStyle>
			<width>5.617761557177616</width>
			<color>FFffb748</color>
		</LineStyle>
	</Style>
	<Style id="branch229_part13_style">
		<LineStyle>
			<width>5.654136253041362</width>
			<color>FFffb847</color>
		</LineStyle>
	</Style>
	<Style id="branch229_part14_style">
		<LineStyle>
			<width>5.690510948905109</width>
			<color>FFffb847</color>
		</LineStyle>
	</Style>
	<Style id="branch229_part15_style">
		<LineStyle>
			<width>5.726885644768856</width>
			<color>FFffb847</color>
		</LineStyle>
	</Style>
	<Style id="branch229_part16_style">
		<LineStyle>
			<width>5.763260340632604</width>
			<color>FFffb847</color>
		</LineStyle>
	</Style>
	<Style id="branch229_part17_style">
		<LineStyle>
			<width>5.79963503649635</width>
			<color>FFffb946</color>
		</LineStyle>
	</Style>
	<Style id="branch229_part18_style">
		<LineStyle>
			<width>5.836009732360097</width>
			<color>FFffb946</color>
		</LineStyle>
	</Style>
	<Style id="branch229_part19_style">
		<LineStyle>
			<width>5.872384428223844</width>
			<color>FFffb946</color>
		</LineStyle>
	</Style>
	<Style id="branch229_part20_style">
		<LineStyle>
			<width>5.908759124087592</width>
			<color>FFffba45</color>
		</LineStyle>
	</Style>
	<Style id="branch229_part21_style">
		<LineStyle>
			<width>5.945133819951338</width>
			<color>FFffba45</color>
		</LineStyle>
	</Style>
	<Style id="branch229_part22_style">
		<LineStyle>
			<width>5.981508515815086</width>
			<color>FFffba45</color>
		</LineStyle>
	</Style>
	<Style id="branch229_part23_style">
		<LineStyle>
			<width>6.017883211678832</width>
			<color>FFffba45</color>
		</LineStyle>
	</Style>
	<Style id="branch229_part24_style">
		<LineStyle>
			<width>6.054257907542579</width>
			<color>FFffbb44</color>
		</LineStyle>
	</Style>
	<Style id="branch229_part25_style">
		<LineStyle>
			<width>6.090632603406325</width>
			<color>FFffbb44</color>
		</LineStyle>
	</Style>
	<Style id="branch229_part26_style">
		<LineStyle>
			<width>6.127007299270073</width>
			<color>FFffbb44</color>
		</LineStyle>
	</Style>
	<Style id="branch229_part27_style">
		<LineStyle>
			<width>6.16338199513382</width>
			<color>FFffbc43</color>
		</LineStyle>
	</Style>
	<Style id="branch229_part28_style">
		<LineStyle>
			<width>6.199756690997567</width>
			<color>FFffbc43</color>
		</LineStyle>
	</Style>
	<Style id="branch229_part29_style">
		<LineStyle>
			<width>6.236131386861314</width>
			<color>FFffbc43</color>
		</LineStyle>
	</Style>
	<Style id="branch229_part30_style">
		<LineStyle>
			<width>6.2725060827250605</width>
			<color>FFffbc43</color>
		</LineStyle>
	</Style>
	<Style id="branch229_part31_style">
		<LineStyle>
			<width>6.308880778588808</width>
			<color>FFffbd42</color>
		</LineStyle>
	</Style>
	<Style id="branch229_part32_style">
		<LineStyle>
			<width>6.3452554744525544</width>
			<color>FFffbd42</color>
		</LineStyle>
	</Style>
	<Style id="branch229_part33_style">
		<LineStyle>
			<width>6.381630170316302</width>
			<color>FFffbd42</color>
		</LineStyle>
	</Style>
	<Style id="branch229_part34_style">
		<LineStyle>
			<width>6.418004866180048</width>
			<color>FFffbd42</color>
		</LineStyle>
	</Style>
	<Style id="branch229_part35_style">
		<LineStyle>
			<width>6.454379562043796</width>
			<color>FFffbe41</color>
		</LineStyle>
	</Style>
	<Style id="branch229_part36_style">
		<LineStyle>
			<width>6.490754257907542</width>
			<color>FFffbe41</color>
		</LineStyle>
	</Style>
	<Style id="branch229_part37_style">
		<LineStyle>
			<width>6.52712895377129</width>
			<color>FFffbe41</color>
		</LineStyle>
	</Style>
	<Style id="branch229_part38_style">
		<LineStyle>
			<width>6.563503649635036</width>
			<color>FFffbf40</color>
		</LineStyle>
	</Style>
	<Style id="branch229_part39_style">
		<LineStyle>
			<width>6.599878345498784</width>
			<color>FFffbf40</color>
		</LineStyle>
	</Style>
	<Style id="branch229_part40_style">
		<LineStyle>
			<width>6.63625304136253</width>
			<color>FFffbf40</color>
		</LineStyle>
	</Style>
	<Style id="branch229_part41_style">
		<LineStyle>
			<width>6.672627737226277</width>
			<color>FFffbf40</color>
		</LineStyle>
	</Style>
	<Style id="branch229_part42_style">
		<LineStyle>
			<width>6.709002433090024</width>
			<color>FFffc03f</color>
		</LineStyle>
	</Style>
	<Style id="branch229_part43_style">
		<LineStyle>
			<width>6.745377128953772</width>
			<color>FFffc03f</color>
		</LineStyle>
	</Style>
	<Style id="branch229_part44_style">
		<LineStyle>
			<width>6.781751824817518</width>
			<color>FFffc03f</color>
		</LineStyle>
	</Style>
	<Style id="branch229_part45_style">
		<LineStyle>
			<width>6.818126520681265</width>
			<color>FFffc13e</color>
		</LineStyle>
	</Style>
	<Style id="branch229_part46_style">
		<LineStyle>
			<width>6.854501216545012</width>
			<color>FFffc13e</color>
		</LineStyle>
	</Style>
	<Style id="branch229_part47_style">
		<LineStyle>
			<width>6.8908759124087595</width>
			<color>FFffc13e</color>
		</LineStyle>
	</Style>
	<Style id="branch229_part48_style">
		<LineStyle>
			<width>6.927250608272507</width>
			<color>FFffc13e</color>
		</LineStyle>
	</Style>
	<Style id="branch229_part49_style">
		<LineStyle>
			<width>6.9636253041362535</width>
			<color>FFffc23d</color>
		</LineStyle>
	</Style>
	<Style id="branch229_part50_style">
		<LineStyle>
			<width>7.0</width>
			<color>FFffc23d</color>
		</LineStyle>
	</Style>
	<Style id="branch234_part1_style">
		<LineStyle>
			<width>6.4902505446623096</width>
			<color>FFffc43b</color>
		</LineStyle>
	</Style>
	<Style id="branch234_part2_style">
		<LineStyle>
			<width>6.500653594771242</width>
			<color>FFffc43b</color>
		</LineStyle>
	</Style>
	<Style id="branch234_part3_style">
		<LineStyle>
			<width>6.511056644880174</width>
			<color>FFffc53a</color>
		</LineStyle>
	</Style>
	<Style id="branch234_part4_style">
		<LineStyle>
			<width>6.521459694989106</width>
			<color>FFffc53a</color>
		</LineStyle>
	</Style>
	<Style id="branch234_part5_style">
		<LineStyle>
			<width>6.5318627450980395</width>
			<color>FFffc53a</color>
		</LineStyle>
	</Style>
	<Style id="branch234_part6_style">
		<LineStyle>
			<width>6.542265795206972</width>
			<color>FFffc53a</color>
		</LineStyle>
	</Style>
	<Style id="branch234_part7_style">
		<LineStyle>
			<width>6.552668845315904</width>
			<color>FFffc639</color>
		</LineStyle>
	</Style>
	<Style id="branch234_part8_style">
		<LineStyle>
			<width>6.563071895424836</width>
			<color>FFffc639</color>
		</LineStyle>
	</Style>
	<Style id="branch234_part9_style">
		<LineStyle>
			<width>6.573474945533769</width>
			<color>FFffc639</color>
		</LineStyle>
	</Style>
	<Style id="branch234_part10_style">
		<LineStyle>
			<width>6.583877995642701</width>
			<color>FFffc738</color>
		</LineStyle>
	</Style>
	<Style id="branch234_part11_style">
		<LineStyle>
			<width>6.594281045751634</width>
			<color>FFffc738</color>
		</LineStyle>
	</Style>
	<Style id="branch234_part12_style">
		<LineStyle>
			<width>6.604684095860566</width>
			<color>FFffc738</color>
		</LineStyle>
	</Style>
	<Style id="branch234_part13_style">
		<LineStyle>
			<width>6.615087145969499</width>
			<color>FFffc837</color>
		</LineStyle>
	</Style>
	<Style id="branch234_part14_style">
		<LineStyle>
			<width>6.625490196078431</width>
			<color>FFffc837</color>
		</LineStyle>
	</Style>
	<Style id="branch234_part15_style">
		<LineStyle>
			<width>6.635893246187363</width>
			<color>FFffc837</color>
		</LineStyle>
	</Style>
	<Style id="branch234_part16_style">
		<LineStyle>
			<width>6.646296296296296</width>
			<color>FFffc936</color>
		</LineStyle>
	</Style>
	<Style id="branch234_part17_style">
		<LineStyle>
			<width>6.656699346405229</width>
			<color>FFffc936</color>
		</LineStyle>
	</Style>
	<Style id="branch234_part18_style">
		<LineStyle>
			<width>6.667102396514161</width>
			<color>FFffc936</color>
		</LineStyle>
	</Style>
	<Style id="branch234_part19_style">
		<LineStyle>
			<width>6.677505446623094</width>
			<color>FFffc936</color>
		</LineStyle>
	</Style>
	<Style id="branch234_part20_style">
		<LineStyle>
			<width>6.687908496732026</width>
			<color>FFffca35</color>
		</LineStyle>
	</Style>
	<Style id="branch234_part21_style">
		<LineStyle>
			<width>6.698311546840959</width>
			<color>FFffca35</color>
		</LineStyle>
	</Style>
	<Style id="branch234_part22_style">
		<LineStyle>
			<width>6.708714596949891</width>
			<color>FFffca35</color>
		</LineStyle>
	</Style>
	<Style id="branch234_part23_style">
		<LineStyle>
			<width>6.719117647058823</width>
			<color>FFffcb34</color>
		</LineStyle>
	</Style>
	<Style id="branch234_part24_style">
		<LineStyle>
			<width>6.729520697167756</width>
			<color>FFffcb34</color>
		</LineStyle>
	</Style>
	<Style id="branch234_part25_style">
		<LineStyle>
			<width>6.739923747276689</width>
			<color>FFffcb34</color>
		</LineStyle>
	</Style>
	<Style id="branch234_part26_style">
		<LineStyle>
			<width>6.750326797385621</width>
			<color>FFffcc33</color>
		</LineStyle>
	</Style>
	<Style id="branch234_part27_style">
		<LineStyle>
			<width>6.760729847494553</width>
			<color>FFffcc33</color>
		</LineStyle>
	</Style>
	<Style id="branch234_part28_style">
		<LineStyle>
			<width>6.7711328976034855</width>
			<color>FFffcc33</color>
		</LineStyle>
	</Style>
	<Style id="branch234_part29_style">
		<LineStyle>
			<width>6.781535947712418</width>
			<color>FFffcd32</color>
		</LineStyle>
	</Style>
	<Style id="branch234_part30_style">
		<LineStyle>
			<width>6.791938997821351</width>
			<color>FFffcd32</color>
		</LineStyle>
	</Style>
	<Style id="branch234_part31_style">
		<LineStyle>
			<width>6.802342047930283</width>
			<color>FFffcd32</color>
		</LineStyle>
	</Style>
	<Style id="branch234_part32_style">
		<LineStyle>
			<width>6.8127450980392155</width>
			<color>FFffce31</color>
		</LineStyle>
	</Style>
	<Style id="branch234_part33_style">
		<LineStyle>
			<width>6.823148148148148</width>
			<color>FFffce31</color>
		</LineStyle>
	</Style>
	<Style id="branch234_part34_style">
		<LineStyle>
			<width>6.833551198257081</width>
			<color>FFffce31</color>
		</LineStyle>
	</Style>
	<Style id="branch234_part35_style">
		<LineStyle>
			<width>6.843954248366013</width>
			<color>FFffce31</color>
		</LineStyle>
	</Style>
	<Style id="branch234_part36_style">
		<LineStyle>
			<width>6.8543572984749455</width>
			<color>FFffcf30</color>
		</LineStyle>
	</Style>
	<Style id="branch234_part37_style">
		<LineStyle>
			<width>6.864760348583878</width>
			<color>FFffcf30</color>
		</LineStyle>
	</Style>
	<Style id="branch234_part38_style">
		<LineStyle>
			<width>6.875163398692811</width>
			<color>FFffcf30</color>
		</LineStyle>
	</Style>
	<Style id="branch234_part39_style">
		<LineStyle>
			<width>6.885566448801743</width>
			<color>FFffd02f</color>
		</LineStyle>
	</Style>
	<Style id="branch234_part40_style">
		<LineStyle>
			<width>6.8959694989106755</width>
			<color>FFffd02f</color>
		</LineStyle>
	</Style>
	<Style id="branch234_part41_style">
		<LineStyle>
			<width>6.906372549019608</width>
			<color>FFffd02f</color>
		</LineStyle>
	</Style>
	<Style id="branch234_part42_style">
		<LineStyle>
			<width>6.91677559912854</width>
			<color>FFffd12e</color>
		</LineStyle>
	</Style>
	<Style id="branch234_part43_style">
		<LineStyle>
			<width>6.927178649237472</width>
			<color>FFffd12e</color>
		</LineStyle>
	</Style>
	<Style id="branch234_part44_style">
		<LineStyle>
			<width>6.937581699346405</width>
			<color>FFffd12e</color>
		</LineStyle>
	</Style>
	<Style id="branch234_part45_style">
		<LineStyle>
			<width>6.947984749455338</width>
			<color>FFffd22d</color>
		</LineStyle>
	</Style>
	<Style id="branch234_part46_style">
		<LineStyle>
			<width>6.95838779956427</width>
			<color>FFffd22d</color>
		</LineStyle>
	</Style>
	<Style id="branch234_part47_style">
		<LineStyle>
			<width>6.968790849673202</width>
			<color>FFffd22d</color>
		</LineStyle>
	</Style>
	<Style id="branch234_part48_style">
		<LineStyle>
			<width>6.9791938997821354</width>
			<color>FFffd22d</color>
		</LineStyle>
	</Style>
	<Style id="branch234_part49_style">
		<LineStyle>
			<width>6.989596949891068</width>
			<color>FFffd32c</color>
		</LineStyle>
	</Style>
	<Style id="branch234_part50_style">
		<LineStyle>
			<width>7.0</width>
			<color>FFffd32c</color>
		</LineStyle>
	</Style>
	<Style id="branch242_part1_style">
		<LineStyle>
			<width>6.7662984394178505</width>
			<color>FFffb44b</color>
		</LineStyle>
	</Style>
	<Style id="branch242_part2_style">
		<LineStyle>
			<width>6.771067859021568</width>
			<color>FFffb54a</color>
		</LineStyle>
	</Style>
	<Style id="branch242_part3_style">
		<LineStyle>
			<width>6.775837278625285</width>
			<color>FFffb54a</color>
		</LineStyle>
	</Style>
	<Style id="branch242_part4_style">
		<LineStyle>
			<width>6.780606698229002</width>
			<color>FFffb649</color>
		</LineStyle>
	</Style>
	<Style id="branch242_part5_style">
		<LineStyle>
			<width>6.78537611783272</width>
			<color>FFffb649</color>
		</LineStyle>
	</Style>
	<Style id="branch242_part6_style">
		<LineStyle>
			<width>6.7901455374364375</width>
			<color>FFffb748</color>
		</LineStyle>
	</Style>
	<Style id="branch242_part7_style">
		<LineStyle>
			<width>6.794914957040154</width>
			<color>FFffb748</color>
		</LineStyle>
	</Style>
	<Style id="branch242_part8_style">
		<LineStyle>
			<width>6.799684376643872</width>
			<color>FFffb748</color>
		</LineStyle>
	</Style>
	<Style id="branch242_part9_style">
		<LineStyle>
			<width>6.804453796247589</width>
			<color>FFffb847</color>
		</LineStyle>
	</Style>
	<Style id="branch242_part10_style">
		<LineStyle>
			<width>6.809223215851307</width>
			<color>FFffb847</color>
		</LineStyle>
	</Style>
	<Style id="branch242_part11_style">
		<LineStyle>
			<width>6.8139926354550235</width>
			<color>FFffb946</color>
		</LineStyle>
	</Style>
	<Style id="branch242_part12_style">
		<LineStyle>
			<width>6.818762055058741</width>
			<color>FFffb946</color>
		</LineStyle>
	</Style>
	<Style id="branch242_part13_style">
		<LineStyle>
			<width>6.823531474662459</width>
			<color>FFffba45</color>
		</LineStyle>
	</Style>
	<Style id="branch242_part14_style">
		<LineStyle>
			<width>6.828300894266176</width>
			<color>FFffba45</color>
		</LineStyle>
	</Style>
	<Style id="branch242_part15_style">
		<LineStyle>
			<width>6.833070313869893</width>
			<color>FFffba45</color>
		</LineStyle>
	</Style>
	<Style id="branch242_part16_style">
		<LineStyle>
			<width>6.8378397334736105</width>
			<color>FFffbb44</color>
		</LineStyle>
	</Style>
	<Style id="branch242_part17_style">
		<LineStyle>
			<width>6.842609153077328</width>
			<color>FFffbb44</color>
		</LineStyle>
	</Style>
	<Style id="branch242_part18_style">
		<LineStyle>
			<width>6.847378572681046</width>
			<color>FFffbc43</color>
		</LineStyle>
	</Style>
	<Style id="branch242_part19_style">
		<LineStyle>
			<width>6.852147992284762</width>
			<color>FFffbc43</color>
		</LineStyle>
	</Style>
	<Style id="branch242_part20_style">
		<LineStyle>
			<width>6.85691741188848</width>
			<color>FFffbc43</color>
		</LineStyle>
	</Style>
	<Style id="branch242_part21_style">
		<LineStyle>
			<width>6.8616868314921975</width>
			<color>FFffbd42</color>
		</LineStyle>
	</Style>
	<Style id="branch242_part22_style">
		<LineStyle>
			<width>6.866456251095915</width>
			<color>FFffbd42</color>
		</LineStyle>
	</Style>
	<Style id="branch242_part23_style">
		<LineStyle>
			<width>6.871225670699632</width>
			<color>FFffbe41</color>
		</LineStyle>
	</Style>
	<Style id="branch242_part24_style">
		<LineStyle>
			<width>6.875995090303349</width>
			<color>FFffbe41</color>
		</LineStyle>
	</Style>
	<Style id="branch242_part25_style">
		<LineStyle>
			<width>6.880764509907066</width>
			<color>FFffbf40</color>
		</LineStyle>
	</Style>
	<Style id="branch242_part26_style">
		<LineStyle>
			<width>6.885533929510784</width>
			<color>FFffbf40</color>
		</LineStyle>
	</Style>
	<Style id="branch242_part27_style">
		<LineStyle>
			<width>6.890303349114501</width>
			<color>FFffbf40</color>
		</LineStyle>
	</Style>
	<Style id="branch242_part28_style">
		<LineStyle>
			<width>6.895072768718219</width>
			<color>FFffc03f</color>
		</LineStyle>
	</Style>
	<Style id="branch242_part29_style">
		<LineStyle>
			<width>6.899842188321935</width>
			<color>FFffc03f</color>
		</LineStyle>
	</Style>
	<Style id="branch242_part30_style">
		<LineStyle>
			<width>6.904611607925653</width>
			<color>FFffc13e</color>
		</LineStyle>
	</Style>
	<Style id="branch242_part31_style">
		<LineStyle>
			<width>6.9093810275293706</width>
			<color>FFffc13e</color>
		</LineStyle>
	</Style>
	<Style id="branch242_part32_style">
		<LineStyle>
			<width>6.914150447133087</width>
			<color>FFffc23d</color>
		</LineStyle>
	</Style>
	<Style id="branch242_part33_style">
		<LineStyle>
			<width>6.918919866736805</width>
			<color>FFffc23d</color>
		</LineStyle>
	</Style>
	<Style id="branch242_part34_style">
		<LineStyle>
			<width>6.923689286340522</width>
			<color>FFffc23d</color>
		</LineStyle>
	</Style>
	<Style id="branch242_part35_style">
		<LineStyle>
			<width>6.92845870594424</width>
			<color>FFffc33c</color>
		</LineStyle>
	</Style>
	<Style id="branch242_part36_style">
		<LineStyle>
			<width>6.9332281255479575</width>
			<color>FFffc33c</color>
		</LineStyle>
	</Style>
	<Style id="branch242_part37_style">
		<LineStyle>
			<width>6.937997545151674</width>
			<color>FFffc43b</color>
		</LineStyle>
	</Style>
	<Style id="branch242_part38_style">
		<LineStyle>
			<width>6.942766964755392</width>
			<color>FFffc43b</color>
		</LineStyle>
	</Style>
	<Style id="branch242_part39_style">
		<LineStyle>
			<width>6.947536384359109</width>
			<color>FFffc53a</color>
		</LineStyle>
	</Style>
	<Style id="branch242_part40_style">
		<LineStyle>
			<width>6.952305803962826</width>
			<color>FFffc53a</color>
		</LineStyle>
	</Style>
	<Style id="branch242_part41_style">
		<LineStyle>
			<width>6.957075223566544</width>
			<color>FFffc53a</color>
		</LineStyle>
	</Style>
	<Style id="branch242_part42_style">
		<LineStyle>
			<width>6.961844643170261</width>
			<color>FFffc639</color>
		</LineStyle>
	</Style>
	<Style id="branch242_part43_style">
		<LineStyle>
			<width>6.966614062773979</width>
			<color>FFffc639</color>
		</LineStyle>
	</Style>
	<Style id="branch242_part44_style">
		<LineStyle>
			<width>6.971383482377696</width>
			<color>FFffc738</color>
		</LineStyle>
	</Style>
	<Style id="branch242_part45_style">
		<LineStyle>
			<width>6.976152901981413</width>
			<color>FFffc738</color>
		</LineStyle>
	</Style>
	<Style id="branch242_part46_style">
		<LineStyle>
			<width>6.980922321585131</width>
			<color>FFffc837</color>
		</LineStyle>
	</Style>
	<Style id="branch242_part47_style">
		<LineStyle>
			<width>6.985691741188848</width>
			<color>FFffc837</color>
		</LineStyle>
	</Style>
	<Style id="branch242_part48_style">
		<LineStyle>
			<width>6.990461160792565</width>
			<color>FFffc837</color>
		</LineStyle>
	</Style>
	<Style id="branch242_part49_style">
		<LineStyle>
			<width>6.995230580396282</width>
			<color>FFffc936</color>
		</LineStyle>
	</Style>
	<Style id="branch242_part50_style">
		<LineStyle>
			<width>7.0</width>
			<color>FFffc936</color>
		</LineStyle>
	</Style>
	<Style id="branch286_part1_style">
		<LineStyle>
			<width>5.18171236930361</width>
			<color>FFff14eb</color>
		</LineStyle>
	</Style>
	<Style id="branch286_part2_style">
		<LineStyle>
			<width>5.218820280134149</width>
			<color>FFff15ea</color>
		</LineStyle>
	</Style>
	<Style id="branch286_part3_style">
		<LineStyle>
			<width>5.255928190964687</width>
			<color>FFff15ea</color>
		</LineStyle>
	</Style>
	<Style id="branch286_part4_style">
		<LineStyle>
			<width>5.293036101795225</width>
			<color>FFff16e9</color>
		</LineStyle>
	</Style>
	<Style id="branch286_part5_style">
		<LineStyle>
			<width>5.330144012625764</width>
			<color>FFff16e9</color>
		</LineStyle>
	</Style>
	<Style id="branch286_part6_style">
		<LineStyle>
			<width>5.367251923456303</width>
			<color>FFff17e8</color>
		</LineStyle>
	</Style>
	<Style id="branch286_part7_style">
		<LineStyle>
			<width>5.404359834286842</width>
			<color>FFff18e7</color>
		</LineStyle>
	</Style>
	<Style id="branch286_part8_style">
		<LineStyle>
			<width>5.4414677451173805</width>
			<color>FFff18e7</color>
		</LineStyle>
	</Style>
	<Style id="branch286_part9_style">
		<LineStyle>
			<width>5.478575655947918</width>
			<color>FFff19e6</color>
		</LineStyle>
	</Style>
	<Style id="branch286_part10_style">
		<LineStyle>
			<width>5.515683566778457</width>
			<color>FFff19e6</color>
		</LineStyle>
	</Style>
	<Style id="branch286_part11_style">
		<LineStyle>
			<width>5.552791477608996</width>
			<color>FFff1ae5</color>
		</LineStyle>
	</Style>
	<Style id="branch286_part12_style">
		<LineStyle>
			<width>5.589899388439534</width>
			<color>FFff1be4</color>
		</LineStyle>
	</Style>
	<Style id="branch286_part13_style">
		<LineStyle>
			<width>5.627007299270073</width>
			<color>FFff1be4</color>
		</LineStyle>
	</Style>
	<Style id="branch286_part14_style">
		<LineStyle>
			<width>5.664115210100611</width>
			<color>FFff1ce3</color>
		</LineStyle>
	</Style>
	<Style id="branch286_part15_style">
		<LineStyle>
			<width>5.70122312093115</width>
			<color>FFff1ce3</color>
		</LineStyle>
	</Style>
	<Style id="branch286_part16_style">
		<LineStyle>
			<width>5.738331031761689</width>
			<color>FFff1de2</color>
		</LineStyle>
	</Style>
	<Style id="branch286_part17_style">
		<LineStyle>
			<width>5.775438942592228</width>
			<color>FFff1ee1</color>
		</LineStyle>
	</Style>
	<Style id="branch286_part18_style">
		<LineStyle>
			<width>5.812546853422766</width>
			<color>FFff1ee1</color>
		</LineStyle>
	</Style>
	<Style id="branch286_part19_style">
		<LineStyle>
			<width>5.849654764253304</width>
			<color>FFff1fe0</color>
		</LineStyle>
	</Style>
	<Style id="branch286_part20_style">
		<LineStyle>
			<width>5.886762675083843</width>
			<color>FFff1fe0</color>
		</LineStyle>
	</Style>
	<Style id="branch286_part21_style">
		<LineStyle>
			<width>5.923870585914381</width>
			<color>FFff20df</color>
		</LineStyle>
	</Style>
	<Style id="branch286_part22_style">
		<LineStyle>
			<width>5.96097849674492</width>
			<color>FFff21de</color>
		</LineStyle>
	</Style>
	<Style id="branch286_part23_style">
		<LineStyle>
			<width>5.9980864075754585</width>
			<color>FFff21de</color>
		</LineStyle>
	</Style>
	<Style id="branch286_part24_style">
		<LineStyle>
			<width>6.035194318405997</width>
			<color>FFff22dd</color>
		</LineStyle>
	</Style>
	<Style id="branch286_part25_style">
		<LineStyle>
			<width>6.072302229236536</width>
			<color>FFff22dd</color>
		</LineStyle>
	</Style>
	<Style id="branch286_part26_style">
		<LineStyle>
			<width>6.109410140067075</width>
			<color>FFff23dc</color>
		</LineStyle>
	</Style>
	<Style id="branch286_part27_style">
		<LineStyle>
			<width>6.146518050897613</width>
			<color>FFff24db</color>
		</LineStyle>
	</Style>
	<Style id="branch286_part28_style">
		<LineStyle>
			<width>6.1836259617281515</width>
			<color>FFff24db</color>
		</LineStyle>
	</Style>
	<Style id="branch286_part29_style">
		<LineStyle>
			<width>6.22073387255869</width>
			<color>FFff25da</color>
		</LineStyle>
	</Style>
	<Style id="branch286_part30_style">
		<LineStyle>
			<width>6.257841783389228</width>
			<color>FFff25da</color>
		</LineStyle>
	</Style>
	<Style id="branch286_part31_style">
		<LineStyle>
			<width>6.294949694219767</width>
			<color>FFff26d9</color>
		</LineStyle>
	</Style>
	<Style id="branch286_part32_style">
		<LineStyle>
			<width>6.332057605050306</width>
			<color>FFff27d8</color>
		</LineStyle>
	</Style>
	<Style id="branch286_part33_style">
		<LineStyle>
			<width>6.3691655158808445</width>
			<color>FFff27d8</color>
		</LineStyle>
	</Style>
	<Style id="branch286_part34_style">
		<LineStyle>
			<width>6.406273426711383</width>
			<color>FFff28d7</color>
		</LineStyle>
	</Style>
	<Style id="branch286_part35_style">
		<LineStyle>
			<width>6.443381337541922</width>
			<color>FFff28d7</color>
		</LineStyle>
	</Style>
	<Style id="branch286_part36_style">
		<LineStyle>
			<width>6.48048924837246</width>
			<color>FFff29d6</color>
		</LineStyle>
	</Style>
	<Style id="branch286_part37_style">
		<LineStyle>
			<width>6.517597159202999</width>
			<color>FFff2ad5</color>
		</LineStyle>
	</Style>
	<Style id="branch286_part38_style">
		<LineStyle>
			<width>6.5547050700335365</width>
			<color>FFff2ad5</color>
		</LineStyle>
	</Style>
	<Style id="branch286_part39_style">
		<LineStyle>
			<width>6.591812980864075</width>
			<color>FFff2bd4</color>
		</LineStyle>
	</Style>
	<Style id="branch286_part40_style">
		<LineStyle>
			<width>6.628920891694614</width>
			<color>FFff2cd3</color>
		</LineStyle>
	</Style>
	<Style id="branch286_part41_style">
		<LineStyle>
			<width>6.666028802525153</width>
			<color>FFff2cd3</color>
		</LineStyle>
	</Style>
	<Style id="branch286_part42_style">
		<LineStyle>
			<width>6.703136713355692</width>
			<color>FFff2dd2</color>
		</LineStyle>
	</Style>
	<Style id="branch286_part43_style">
		<LineStyle>
			<width>6.74024462418623</width>
			<color>FFff2dd2</color>
		</LineStyle>
	</Style>
	<Style id="branch286_part44_style">
		<LineStyle>
			<width>6.777352535016768</width>
			<color>FFff2ed1</color>
		</LineStyle>
	</Style>
	<Style id="branch286_part45_style">
		<LineStyle>
			<width>6.814460445847307</width>
			<color>FFff2fd0</color>
		</LineStyle>
	</Style>
	<Style id="branch286_part46_style">
		<LineStyle>
			<width>6.851568356677846</width>
			<color>FFff2fd0</color>
		</LineStyle>
	</Style>
	<Style id="branch286_part47_style">
		<LineStyle>
			<width>6.888676267508384</width>
			<color>FFff30cf</color>
		</LineStyle>
	</Style>
	<Style id="branch286_part48_style">
		<LineStyle>
			<width>6.9257841783389225</width>
			<color>FFff30cf</color>
		</LineStyle>
	</Style>
	<Style id="branch286_part49_style">
		<LineStyle>
			<width>6.962892089169461</width>
			<color>FFff31ce</color>
		</LineStyle>
	</Style>
	<Style id="branch286_part50_style">
		<LineStyle>
			<width>7.0</width>
			<color>FFff32cd</color>
		</LineStyle>
	</Style>
	<Style id="branch348_part1_style">
		<LineStyle>
			<width>6.000187195806814</width>
			<color>FFffaf50</color>
		</LineStyle>
	</Style>
	<Style id="branch348_part2_style">
		<LineStyle>
			<width>6.020591538749533</width>
			<color>FFffaf50</color>
		</LineStyle>
	</Style>
	<Style id="branch348_part3_style">
		<LineStyle>
			<width>6.04099588169225</width>
			<color>FFffaf50</color>
		</LineStyle>
	</Style>
	<Style id="branch348_part4_style">
		<LineStyle>
			<width>6.061400224634968</width>
			<color>FFffb04f</color>
		</LineStyle>
	</Style>
	<Style id="branch348_part5_style">
		<LineStyle>
			<width>6.081804567577686</width>
			<color>FFffb04f</color>
		</LineStyle>
	</Style>
	<Style id="branch348_part6_style">
		<LineStyle>
			<width>6.102208910520405</width>
			<color>FFffb04f</color>
		</LineStyle>
	</Style>
	<Style id="branch348_part7_style">
		<LineStyle>
			<width>6.122613253463123</width>
			<color>FFffb14e</color>
		</LineStyle>
	</Style>
	<Style id="branch348_part8_style">
		<LineStyle>
			<width>6.143017596405841</width>
			<color>FFffb14e</color>
		</LineStyle>
	</Style>
	<Style id="branch348_part9_style">
		<LineStyle>
			<width>6.1634219393485585</width>
			<color>FFffb14e</color>
		</LineStyle>
	</Style>
	<Style id="branch348_part10_style">
		<LineStyle>
			<width>6.183826282291277</width>
			<color>FFffb24d</color>
		</LineStyle>
	</Style>
	<Style id="branch348_part11_style">
		<LineStyle>
			<width>6.204230625233995</width>
			<color>FFffb24d</color>
		</LineStyle>
	</Style>
	<Style id="branch348_part12_style">
		<LineStyle>
			<width>6.224634968176713</width>
			<color>FFffb24d</color>
		</LineStyle>
	</Style>
	<Style id="branch348_part13_style">
		<LineStyle>
			<width>6.245039311119431</width>
			<color>FFffb34c</color>
		</LineStyle>
	</Style>
	<Style id="branch348_part14_style">
		<LineStyle>
			<width>6.26544365406215</width>
			<color>FFffb34c</color>
		</LineStyle>
	</Style>
	<Style id="branch348_part15_style">
		<LineStyle>
			<width>6.2858479970048675</width>
			<color>FFffb34c</color>
		</LineStyle>
	</Style>
	<Style id="branch348_part16_style">
		<LineStyle>
			<width>6.306252339947585</width>
			<color>FFffb34c</color>
		</LineStyle>
	</Style>
	<Style id="branch348_part17_style">
		<LineStyle>
			<width>6.326656682890303</width>
			<color>FFffb44b</color>
		</LineStyle>
	</Style>
	<Style id="branch348_part18_style">
		<LineStyle>
			<width>6.347061025833022</width>
			<color>FFffb44b</color>
		</LineStyle>
	</Style>
	<Style id="branch348_part19_style">
		<LineStyle>
			<width>6.367465368775739</width>
			<color>FFffb44b</color>
		</LineStyle>
	</Style>
	<Style id="branch348_part20_style">
		<LineStyle>
			<width>6.387869711718457</width>
			<color>FFffb54a</color>
		</LineStyle>
	</Style>
	<Style id="branch348_part21_style">
		<LineStyle>
			<width>6.408274054661176</width>
			<color>FFffb54a</color>
		</LineStyle>
	</Style>
	<Style id="branch348_part22_style">
		<LineStyle>
			<width>6.4286783976038935</width>
			<color>FFffb54a</color>
		</LineStyle>
	</Style>
	<Style id="branch348_part23_style">
		<LineStyle>
			<width>6.449082740546611</width>
			<color>FFffb649</color>
		</LineStyle>
	</Style>
	<Style id="branch348_part24_style">
		<LineStyle>
			<width>6.46948708348933</width>
			<color>FFffb649</color>
		</LineStyle>
	</Style>
	<Style id="branch348_part25_style">
		<LineStyle>
			<width>6.489891426432048</width>
			<color>FFffb649</color>
		</LineStyle>
	</Style>
	<Style id="branch348_part26_style">
		<LineStyle>
			<width>6.510295769374766</width>
			<color>FFffb748</color>
		</LineStyle>
	</Style>
	<Style id="branch348_part27_style">
		<LineStyle>
			<width>6.530700112317484</width>
			<color>FFffb748</color>
		</LineStyle>
	</Style>
	<Style id="branch348_part28_style">
		<LineStyle>
			<width>6.551104455260202</width>
			<color>FFffb748</color>
		</LineStyle>
	</Style>
	<Style id="branch348_part29_style">
		<LineStyle>
			<width>6.57150879820292</width>
			<color>FFffb847</color>
		</LineStyle>
	</Style>
	<Style id="branch348_part30_style">
		<LineStyle>
			<width>6.591913141145638</width>
			<color>FFffb847</color>
		</LineStyle>
	</Style>
	<Style id="branch348_part31_style">
		<LineStyle>
			<width>6.612317484088356</width>
			<color>FFffb847</color>
		</LineStyle>
	</Style>
	<Style id="branch348_part32_style">
		<LineStyle>
			<width>6.632721827031075</width>
			<color>FFffb946</color>
		</LineStyle>
	</Style>
	<Style id="branch348_part33_style">
		<LineStyle>
			<width>6.653126169973793</width>
			<color>FFffb946</color>
		</LineStyle>
	</Style>
	<Style id="branch348_part34_style">
		<LineStyle>
			<width>6.673530512916511</width>
			<color>FFffb946</color>
		</LineStyle>
	</Style>
	<Style id="branch348_part35_style">
		<LineStyle>
			<width>6.693934855859228</width>
			<color>FFffb946</color>
		</LineStyle>
	</Style>
	<Style id="branch348_part36_style">
		<LineStyle>
			<width>6.714339198801946</width>
			<color>FFffba45</color>
		</LineStyle>
	</Style>
	<Style id="branch348_part37_style">
		<LineStyle>
			<width>6.734743541744665</width>
			<color>FFffba45</color>
		</LineStyle>
	</Style>
	<Style id="branch348_part38_style">
		<LineStyle>
			<width>6.755147884687383</width>
			<color>FFffba45</color>
		</LineStyle>
	</Style>
	<Style id="branch348_part39_style">
		<LineStyle>
			<width>6.775552227630101</width>
			<color>FFffbb44</color>
		</LineStyle>
	</Style>
	<Style id="branch348_part40_style">
		<LineStyle>
			<width>6.7959565705728195</width>
			<color>FFffbb44</color>
		</LineStyle>
	</Style>
	<Style id="branch348_part41_style">
		<LineStyle>
			<width>6.816360913515537</width>
			<color>FFffbb44</color>
		</LineStyle>
	</Style>
	<Style id="branch348_part42_style">
		<LineStyle>
			<width>6.836765256458255</width>
			<color>FFffbc43</color>
		</LineStyle>
	</Style>
	<Style id="branch348_part43_style">
		<LineStyle>
			<width>6.857169599400973</width>
			<color>FFffbc43</color>
		</LineStyle>
	</Style>
	<Style id="branch348_part44_style">
		<LineStyle>
			<width>6.877573942343691</width>
			<color>FFffbc43</color>
		</LineStyle>
	</Style>
	<Style id="branch348_part45_style">
		<LineStyle>
			<width>6.89797828528641</width>
			<color>FFffbd42</color>
		</LineStyle>
	</Style>
	<Style id="branch348_part46_style">
		<LineStyle>
			<width>6.918382628229128</width>
			<color>FFffbd42</color>
		</LineStyle>
	</Style>
	<Style id="branch348_part47_style">
		<LineStyle>
			<width>6.9387869711718455</width>
			<color>FFffbd42</color>
		</LineStyle>
	</Style>
	<Style id="branch348_part48_style">
		<LineStyle>
			<width>6.959191314114564</width>
			<color>FFffbe41</color>
		</LineStyle>
	</Style>
	<Style id="branch348_part49_style">
		<LineStyle>
			<width>6.979595657057282</width>
			<color>FFffbe41</color>
		</LineStyle>
	</Style>
	<Style id="branch348_part50_style">
		<LineStyle>
			<width>7.0</width>
			<color>FFffbe41</color>
		</LineStyle>
	</Style>
	<Style id="branch350_part1_style">
		<LineStyle>
			<width>5.864333437579962</width>
			<color>FFffaf50</color>
		</LineStyle>
	</Style>
	<Style id="branch350_part2_style">
		<LineStyle>
			<width>5.887510306200779</width>
			<color>FFffaf50</color>
		</LineStyle>
	</Style>
	<Style id="branch350_part3_style">
		<LineStyle>
			<width>5.910687174821597</width>
			<color>FFffb04f</color>
		</LineStyle>
	</Style>
	<Style id="branch350_part4_style">
		<LineStyle>
			<width>5.933864043442413</width>
			<color>FFffb04f</color>
		</LineStyle>
	</Style>
	<Style id="branch350_part5_style">
		<LineStyle>
			<width>5.95704091206323</width>
			<color>FFffb04f</color>
		</LineStyle>
	</Style>
	<Style id="branch350_part6_style">
		<LineStyle>
			<width>5.980217780684047</width>
			<color>FFffb14e</color>
		</LineStyle>
	</Style>
	<Style id="branch350_part7_style">
		<LineStyle>
			<width>6.003394649304864</width>
			<color>FFffb14e</color>
		</LineStyle>
	</Style>
	<Style id="branch350_part8_style">
		<LineStyle>
			<width>6.026571517925682</width>
			<color>FFffb14e</color>
		</LineStyle>
	</Style>
	<Style id="branch350_part9_style">
		<LineStyle>
			<width>6.049748386546499</width>
			<color>FFffb24d</color>
		</LineStyle>
	</Style>
	<Style id="branch350_part10_style">
		<LineStyle>
			<width>6.072925255167315</width>
			<color>FFffb24d</color>
		</LineStyle>
	</Style>
	<Style id="branch350_part11_style">
		<LineStyle>
			<width>6.096102123788133</width>
			<color>FFffb24d</color>
		</LineStyle>
	</Style>
	<Style id="branch350_part12_style">
		<LineStyle>
			<width>6.11927899240895</width>
			<color>FFffb34c</color>
		</LineStyle>
	</Style>
	<Style id="branch350_part13_style">
		<LineStyle>
			<width>6.1424558610297675</width>
			<color>FFffb34c</color>
		</LineStyle>
	</Style>
	<Style id="branch350_part14_style">
		<LineStyle>
			<width>6.165632729650584</width>
			<color>FFffb44b</color>
		</LineStyle>
	</Style>
	<Style id="branch350_part15_style">
		<LineStyle>
			<width>6.188809598271401</width>
			<color>FFffb44b</color>
		</LineStyle>
	</Style>
	<Style id="branch350_part16_style">
		<LineStyle>
			<width>6.211986466892219</width>
			<color>FFffb44b</color>
		</LineStyle>
	</Style>
	<Style id="branch350_part17_style">
		<LineStyle>
			<width>6.235163335513036</width>
			<color>FFffb54a</color>
		</LineStyle>
	</Style>
	<Style id="branch350_part18_style">
		<LineStyle>
			<width>6.2583402041338525</width>
			<color>FFffb54a</color>
		</LineStyle>
	</Style>
	<Style id="branch350_part19_style">
		<LineStyle>
			<width>6.28151707275467</width>
			<color>FFffb54a</color>
		</LineStyle>
	</Style>
	<Style id="branch350_part20_style">
		<LineStyle>
			<width>6.304693941375487</width>
			<color>FFffb649</color>
		</LineStyle>
	</Style>
	<Style id="branch350_part21_style">
		<LineStyle>
			<width>6.327870809996305</width>
			<color>FFffb649</color>
		</LineStyle>
	</Style>
	<Style id="branch350_part22_style">
		<LineStyle>
			<width>6.351047678617121</width>
			<color>FFffb748</color>
		</LineStyle>
	</Style>
	<Style id="branch350_part23_style">
		<LineStyle>
			<width>6.374224547237938</width>
			<color>FFffb748</color>
		</LineStyle>
	</Style>
	<Style id="branch350_part24_style">
		<LineStyle>
			<width>6.397401415858756</width>
			<color>FFffb748</color>
		</LineStyle>
	</Style>
	<Style id="branch350_part25_style">
		<LineStyle>
			<width>6.420578284479573</width>
			<color>FFffb847</color>
		</LineStyle>
	</Style>
	<Style id="branch350_part26_style">
		<LineStyle>
			<width>6.44375515310039</width>
			<color>FFffb847</color>
		</LineStyle>
	</Style>
	<Style id="branch350_part27_style">
		<LineStyle>
			<width>6.466932021721207</width>
			<color>FFffb847</color>
		</LineStyle>
	</Style>
	<Style id="branch350_part28_style">
		<LineStyle>
			<width>6.490108890342023</width>
			<color>FFffb946</color>
		</LineStyle>
	</Style>
	<Style id="branch350_part29_style">
		<LineStyle>
			<width>6.513285758962841</width>
			<color>FFffb946</color>
		</LineStyle>
	</Style>
	<Style id="branch350_part30_style">
		<LineStyle>
			<width>6.536462627583658</width>
			<color>FFffb946</color>
		</LineStyle>
	</Style>
	<Style id="branch350_part31_style">
		<LineStyle>
			<width>6.5596394962044755</width>
			<color>FFffba45</color>
		</LineStyle>
	</Style>
	<Style id="branch350_part32_style">
		<LineStyle>
			<width>6.582816364825292</width>
			<color>FFffba45</color>
		</LineStyle>
	</Style>
	<Style id="branch350_part33_style">
		<LineStyle>
			<width>6.605993233446109</width>
			<color>FFffbb44</color>
		</LineStyle>
	</Style>
	<Style id="branch350_part34_style">
		<LineStyle>
			<width>6.629170102066926</width>
			<color>FFffbb44</color>
		</LineStyle>
	</Style>
	<Style id="branch350_part35_style">
		<LineStyle>
			<width>6.652346970687743</width>
			<color>FFffbb44</color>
		</LineStyle>
	</Style>
	<Style id="branch350_part36_style">
		<LineStyle>
			<width>6.6755238393085605</width>
			<color>FFffbc43</color>
		</LineStyle>
	</Style>
	<Style id="branch350_part37_style">
		<LineStyle>
			<width>6.698700707929378</width>
			<color>FFffbc43</color>
		</LineStyle>
	</Style>
	<Style id="branch350_part38_style">
		<LineStyle>
			<width>6.721877576550194</width>
			<color>FFffbc43</color>
		</LineStyle>
	</Style>
	<Style id="branch350_part39_style">
		<LineStyle>
			<width>6.745054445171012</width>
			<color>FFffbd42</color>
		</LineStyle>
	</Style>
	<Style id="branch350_part40_style">
		<LineStyle>
			<width>6.768231313791829</width>
			<color>FFffbd42</color>
		</LineStyle>
	</Style>
	<Style id="branch350_part41_style">
		<LineStyle>
			<width>6.791408182412646</width>
			<color>FFffbe41</color>
		</LineStyle>
	</Style>
	<Style id="branch350_part42_style">
		<LineStyle>
			<width>6.814585051033463</width>
			<color>FFffbe41</color>
		</LineStyle>
	</Style>
	<Style id="branch350_part43_style">
		<LineStyle>
			<width>6.83776191965428</width>
			<color>FFffbe41</color>
		</LineStyle>
	</Style>
	<Style id="branch350_part44_style">
		<LineStyle>
			<width>6.860938788275098</width>
			<color>FFffbf40</color>
		</LineStyle>
	</Style>
	<Style id="branch350_part45_style">
		<LineStyle>
			<width>6.884115656895914</width>
			<color>FFffbf40</color>
		</LineStyle>
	</Style>
	<Style id="branch350_part46_style">
		<LineStyle>
			<width>6.9072925255167315</width>
			<color>FFffbf40</color>
		</LineStyle>
	</Style>
	<Style id="branch350_part47_style">
		<LineStyle>
			<width>6.930469394137549</width>
			<color>FFffc03f</color>
		</LineStyle>
	</Style>
	<Style id="branch350_part48_style">
		<LineStyle>
			<width>6.953646262758365</width>
			<color>FFffc03f</color>
		</LineStyle>
	</Style>
	<Style id="branch350_part49_style">
		<LineStyle>
			<width>6.976823131379183</width>
			<color>FFffc03f</color>
		</LineStyle>
	</Style>
	<Style id="branch350_part50_style">
		<LineStyle>
			<width>7.0</width>
			<color>FFffc13e</color>
		</LineStyle>
	</Style>
	<Style id="branch351_part1_style">
		<LineStyle>
			<width>6.256381909547739</width>
			<color>FFffae51</color>
		</LineStyle>
	</Style>
	<Style id="branch351_part2_style">
		<LineStyle>
			<width>6.271557788944723</width>
			<color>FFffae51</color>
		</LineStyle>
	</Style>
	<Style id="branch351_part3_style">
		<LineStyle>
			<width>6.286733668341708</width>
			<color>FFffaf50</color>
		</LineStyle>
	</Style>
	<Style id="branch351_part4_style">
		<LineStyle>
			<width>6.301909547738693</width>
			<color>FFffaf50</color>
		</LineStyle>
	</Style>
	<Style id="branch351_part5_style">
		<LineStyle>
			<width>6.317085427135678</width>
			<color>FFffaf50</color>
		</LineStyle>
	</Style>
	<Style id="branch351_part6_style">
		<LineStyle>
			<width>6.332261306532663</width>
			<color>FFffaf50</color>
		</LineStyle>
	</Style>
	<Style id="branch351_part7_style">
		<LineStyle>
			<width>6.347437185929648</width>
			<color>FFffaf50</color>
		</LineStyle>
	</Style>
	<Style id="branch351_part8_style">
		<LineStyle>
			<width>6.3626130653266335</width>
			<color>FFffaf50</color>
		</LineStyle>
	</Style>
	<Style id="branch351_part9_style">
		<LineStyle>
			<width>6.377788944723618</width>
			<color>FFffb04f</color>
		</LineStyle>
	</Style>
	<Style id="branch351_part10_style">
		<LineStyle>
			<width>6.392964824120603</width>
			<color>FFffb04f</color>
		</LineStyle>
	</Style>
	<Style id="branch351_part11_style">
		<LineStyle>
			<width>6.408140703517588</width>
			<color>FFffb04f</color>
		</LineStyle>
	</Style>
	<Style id="branch351_part12_style">
		<LineStyle>
			<width>6.423316582914572</width>
			<color>FFffb04f</color>
		</LineStyle>
	</Style>
	<Style id="branch351_part13_style">
		<LineStyle>
			<width>6.438492462311558</width>
			<color>FFffb04f</color>
		</LineStyle>
	</Style>
	<Style id="branch351_part14_style">
		<LineStyle>
			<width>6.453668341708543</width>
			<color>FFffb04f</color>
		</LineStyle>
	</Style>
	<Style id="branch351_part15_style">
		<LineStyle>
			<width>6.4688442211055275</width>
			<color>FFffb14e</color>
		</LineStyle>
	</Style>
	<Style id="branch351_part16_style">
		<LineStyle>
			<width>6.484020100502512</width>
			<color>FFffb14e</color>
		</LineStyle>
	</Style>
	<Style id="branch351_part17_style">
		<LineStyle>
			<width>6.499195979899497</width>
			<color>FFffb14e</color>
		</LineStyle>
	</Style>
	<Style id="branch351_part18_style">
		<LineStyle>
			<width>6.514371859296482</width>
			<color>FFffb14e</color>
		</LineStyle>
	</Style>
	<Style id="branch351_part19_style">
		<LineStyle>
			<width>6.529547738693467</width>
			<color>FFffb14e</color>
		</LineStyle>
	</Style>
	<Style id="branch351_part20_style">
		<LineStyle>
			<width>6.544723618090452</width>
			<color>FFffb24d</color>
		</LineStyle>
	</Style>
	<Style id="branch351_part21_style">
		<LineStyle>
			<width>6.559899497487438</width>
			<color>FFffb24d</color>
		</LineStyle>
	</Style>
	<Style id="branch351_part22_style">
		<LineStyle>
			<width>6.575075376884422</width>
			<color>FFffb24d</color>
		</LineStyle>
	</Style>
	<Style id="branch351_part23_style">
		<LineStyle>
			<width>6.590251256281407</width>
			<color>FFffb24d</color>
		</LineStyle>
	</Style>
	<Style id="branch351_part24_style">
		<LineStyle>
			<width>6.605427135678392</width>
			<color>FFffb24d</color>
		</LineStyle>
	</Style>
	<Style id="branch351_part25_style">
		<LineStyle>
			<width>6.6206030150753765</width>
			<color>FFffb24d</color>
		</LineStyle>
	</Style>
	<Style id="branch351_part26_style">
		<LineStyle>
			<width>6.635778894472361</width>
			<color>FFffb34c</color>
		</LineStyle>
	</Style>
	<Style id="branch351_part27_style">
		<LineStyle>
			<width>6.650954773869347</width>
			<color>FFffb34c</color>
		</LineStyle>
	</Style>
	<Style id="branch351_part28_style">
		<LineStyle>
			<width>6.666130653266332</width>
			<color>FFffb34c</color>
		</LineStyle>
	</Style>
	<Style id="branch351_part29_style">
		<LineStyle>
			<width>6.681306532663316</width>
			<color>FFffb34c</color>
		</LineStyle>
	</Style>
	<Style id="branch351_part30_style">
		<LineStyle>
			<width>6.696482412060302</width>
			<color>FFffb34c</color>
		</LineStyle>
	</Style>
	<Style id="branch351_part31_style">
		<LineStyle>
			<width>6.711658291457287</width>
			<color>FFffb34c</color>
		</LineStyle>
	</Style>
	<Style id="branch351_part32_style">
		<LineStyle>
			<width>6.726834170854271</width>
			<color>FFffb44b</color>
		</LineStyle>
	</Style>
	<Style id="branch351_part33_style">
		<LineStyle>
			<width>6.742010050251256</width>
			<color>FFffb44b</color>
		</LineStyle>
	</Style>
	<Style id="branch351_part34_style">
		<LineStyle>
			<width>6.757185929648241</width>
			<color>FFffb44b</color>
		</LineStyle>
	</Style>
	<Style id="branch351_part35_style">
		<LineStyle>
			<width>6.772361809045226</width>
			<color>FFffb44b</color>
		</LineStyle>
	</Style>
	<Style id="branch351_part36_style">
		<LineStyle>
			<width>6.787537688442211</width>
			<color>FFffb44b</color>
		</LineStyle>
	</Style>
	<Style id="branch351_part37_style">
		<LineStyle>
			<width>6.802713567839196</width>
			<color>FFffb44b</color>
		</LineStyle>
	</Style>
	<Style id="branch351_part38_style">
		<LineStyle>
			<width>6.8178894472361815</width>
			<color>FFffb54a</color>
		</LineStyle>
	</Style>
	<Style id="branch351_part39_style">
		<LineStyle>
			<width>6.833065326633166</width>
			<color>FFffb54a</color>
		</LineStyle>
	</Style>
	<Style id="branch351_part40_style">
		<LineStyle>
			<width>6.848241206030151</width>
			<color>FFffb54a</color>
		</LineStyle>
	</Style>
	<Style id="branch351_part41_style">
		<LineStyle>
			<width>6.863417085427136</width>
			<color>FFffb54a</color>
		</LineStyle>
	</Style>
	<Style id="branch351_part42_style">
		<LineStyle>
			<width>6.87859296482412</width>
			<color>FFffb54a</color>
		</LineStyle>
	</Style>
	<Style id="branch351_part43_style">
		<LineStyle>
			<width>6.893768844221106</width>
			<color>FFffb649</color>
		</LineStyle>
	</Style>
	<Style id="branch351_part44_style">
		<LineStyle>
			<width>6.908944723618091</width>
			<color>FFffb649</color>
		</LineStyle>
	</Style>
	<Style id="branch351_part45_style">
		<LineStyle>
			<width>6.9241206030150755</width>
			<color>FFffb649</color>
		</LineStyle>
	</Style>
	<Style id="branch351_part46_style">
		<LineStyle>
			<width>6.93929648241206</width>
			<color>FFffb649</color>
		</LineStyle>
	</Style>
	<Style id="branch351_part47_style">
		<LineStyle>
			<width>6.954472361809045</width>
			<color>FFffb649</color>
		</LineStyle>
	</Style>
	<Style id="branch351_part48_style">
		<LineStyle>
			<width>6.96964824120603</width>
			<color>FFffb649</color>
		</LineStyle>
	</Style>
	<Style id="branch351_part49_style">
		<LineStyle>
			<width>6.984824120603015</width>
			<color>FFffb748</color>
		</LineStyle>
	</Style>
	<Style id="branch351_part50_style">
		<LineStyle>
			<width>7.0</width>
			<color>FFffb748</color>
		</LineStyle>
	</Style>
	<Style id="circle_5457.836152650815_style">
		<LineStyle>
			<width>0.1</width>
		</LineStyle>
		<PolyStyle>
			<color>8Fffff00</color>
			<outline>0</outline>
		</PolyStyle>
	</Style>
	<Style id="circle_5403.257791124307_style">
		<LineStyle>
			<width>0.1</width>
		</LineStyle>
		<PolyStyle>
			<color>8Ffffc03</color>
			<outline>0</outline>
		</PolyStyle>
	</Style>
	<Style id="circle_5348.679429597799_style">
		<LineStyle>
			<width>0.1</width>
		</LineStyle>
		<PolyStyle>
			<color>8Ffffa05</color>
			<outline>0</outline>
		</PolyStyle>
	</Style>
	<Style id="circle_5294.101068071291_style">
		<LineStyle>
			<width>0.1</width>
		</LineStyle>
		<PolyStyle>
			<color>8Ffff708</color>
			<outline>0</outline>
		</PolyStyle>
	</Style>
	<Style id="circle_5239.5227065447825_style">
		<LineStyle>
			<width>0.1</width>
		</LineStyle>
		<PolyStyle>
			<color>8Ffff50a</color>
			<outline>0</outline>
		</PolyStyle>
	</Style>
	<Style id="circle_5184.944345018274_style">
		<LineStyle>
			<width>0.1</width>
		</LineStyle>
		<PolyStyle>
			<color>8Ffff20d</color>
			<outline>0</outline>
		</PolyStyle>
	</Style>
	<Style id="circle_5130.365983491766_style">
		<LineStyle>
			<width>0.1</width>
		</LineStyle>
		<PolyStyle>
			<color>8Ffff00f</color>
			<outline>0</outline>
		</PolyStyle>
	</Style>
	<Style id="circle_5075.787621965258_style">
		<LineStyle>
			<width>0.1</width>
		</LineStyle>
		<PolyStyle>
			<color>8Fffed12</color>
			<outline>0</outline>
		</PolyStyle>
	</Style>
	<Style id="circle_5021.20926043875_style">
		<LineStyle>
			<width>0.1</width>
		</LineStyle>
		<PolyStyle>
			<color>8Fffeb14</color>
			<outline>0</outline>
		</PolyStyle>
	</Style>
	<Style id="circle_4966.630898912242_style">
		<LineStyle>
			<width>0.1</width>
		</LineStyle>
		<PolyStyle>
			<color>8Fffe817</color>
			<outline>0</outline>
		</PolyStyle>
	</Style>
	<Style id="circle_4912.052537385734_style">
		<LineStyle>
			<width>0.1</width>
		</LineStyle>
		<PolyStyle>
			<color>8Fffe61a</color>
			<outline>0</outline>
		</PolyStyle>
	</Style>
	<Style id="circle_4857.474175859225_style">
		<LineStyle>
			<width>0.1</width>
		</LineStyle>
		<PolyStyle>
			<color>8Fffe31c</color>
			<outline>0</outline>
		</PolyStyle>
	</Style>
	<Style id="circle_4802.895814332717_style">
		<LineStyle>
			<width>0.1</width>
		</LineStyle>
		<PolyStyle>
			<color>8Fffe01f</color>
			<outline>0</outline>
		</PolyStyle>
	</Style>
	<Style id="circle_4748.317452806209_style">
		<LineStyle>
			<width>0.1</width>
		</LineStyle>
		<PolyStyle>
			<color>8Fffde21</color>
			<outline>0</outline>
		</PolyStyle>
	</Style>
	<Style id="circle_4693.739091279701_style">
		<LineStyle>
			<width>0.1</width>
		</LineStyle>
		<PolyStyle>
			<color>8Fffdb24</color>
			<outline>0</outline>
		</PolyStyle>
	</Style>
	<Style id="circle_4639.160729753193_style">
		<LineStyle>
			<width>0.1</width>
		</LineStyle>
		<PolyStyle>
			<color>8Fffd926</color>
			<outline>0</outline>
		</PolyStyle>
	</Style>
	<Style id="circle_4584.582368226685_style">
		<LineStyle>
			<width>0.1</width>
		</LineStyle>
		<PolyStyle>
			<color>8Fffd629</color>
			<outline>0</outline>
		</PolyStyle>
	</Style>
	<Style id="circle_4530.004006700176_style">
		<LineStyle>
			<width>0.1</width>
		</LineStyle>
		<PolyStyle>
			<color>8Fffd42b</color>
			<outline>0</outline>
		</PolyStyle>
	</Style>
	<Style id="circle_4475.425645173668_style">
		<LineStyle>
			<width>0.1</width>
		</LineStyle>
		<PolyStyle>
			<color>8Fffd12e</color>
			<outline>0</outline>
		</PolyStyle>
	</Style>
	<Style id="circle_4420.84728364716_style">
		<LineStyle>
			<width>0.1</width>
		</LineStyle>
		<PolyStyle>
			<color>8Fffcf30</color>
			<outline>0</outline>
		</PolyStyle>
	</Style>
	<Style id="circle_4366.268922120652_style">
		<LineStyle>
			<width>0.1</width>
		</LineStyle>
		<PolyStyle>
			<color>8Fffcc33</color>
			<outline>0</outline>
		</PolyStyle>
	</Style>
	<Style id="circle_4311.690560594144_style">
		<LineStyle>
			<width>0.1</width>
		</LineStyle>
		<PolyStyle>
			<color>8Fffc936</color>
			<outline>0</outline>
		</PolyStyle>
	</Style>
	<Style id="circle_4257.112199067636_style">
		<LineStyle>
			<width>0.1</width>
		</LineStyle>
		<PolyStyle>
			<color>8Fffc738</color>
			<outline>0</outline>
		</PolyStyle>
	</Style>
	<Style id="circle_4202.5338375411275_style">
		<LineStyle>
			<width>0.1</width>
		</LineStyle>
		<PolyStyle>
			<color>8Fffc43b</color>
			<outline>0</outline>
		</PolyStyle>
	</Style>
	<Style id="circle_4147.955476014619_style">
		<LineStyle>
			<width>0.1</width>
		</LineStyle>
		<PolyStyle>
			<color>8Fffc23d</color>
			<outline>0</outline>
		</PolyStyle>
	</Style>
	<Style id="circle_4093.377114488111_style">
		<LineStyle>
			<width>0.1</width>
		</LineStyle>
		<PolyStyle>
			<color>8Fffbf40</color>
			<outline>0</outline>
		</PolyStyle>
	</Style>
	<Style id="circle_4038.798752961603_style">
		<LineStyle>
			<width>0.1</width>
		</LineStyle>
		<PolyStyle>
			<color>8Fffbd42</color>
			<outline>0</outline>
		</PolyStyle>
	</Style>
	<Style id="circle_3984.220391435095_style">
		<LineStyle>
			<width>0.1</width>
		</LineStyle>
		<PolyStyle>
			<color>8Fffba45</color>
			<outline>0</outline>
		</PolyStyle>
	</Style>
	<Style id="circle_3929.6420299085867_style">
		<LineStyle>
			<width>0.1</width>
		</LineStyle>
		<PolyStyle>
			<color>8Fffb847</color>
			<outline>0</outline>
		</PolyStyle>
	</Style>
	<Style id="circle_3875.0636683820785_style">
		<LineStyle>
			<width>0.1</width>
		</LineStyle>
		<PolyStyle>
			<color>8Fffb54a</color>
			<outline>0</outline>
		</PolyStyle>
	</Style>
	<Style id="circle_3820.4853068555703_style">
		<LineStyle>
			<width>0.1</width>
		</LineStyle>
		<PolyStyle>
			<color>8Fffb34d</color>
			<outline>0</outline>
		</PolyStyle>
	</Style>
	<Style id="circle_3765.906945329062_style">
		<LineStyle>
			<width>0.1</width>
		</LineStyle>
		<PolyStyle>
			<color>8Fffb04f</color>
			<outline>0</outline>
		</PolyStyle>
	</Style>
	<Style id="circle_3711.328583802554_style">
		<LineStyle>
			<width>0.1</width>
		</LineStyle>
		<PolyStyle>
			<color>8Fffad52</color>
			<outline>0</outline>
		</PolyStyle>
	</Style>
	<Style id="circle_3656.750222276046_style">
		<LineStyle>
			<width>0.1</width>
		</LineStyle>
		<PolyStyle>
			<color>8Fffab54</color>
			<outline>0</outline>
		</PolyStyle>
	</Style>
	<Style id="circle_3602.1718607495377_style">
		<LineStyle>
			<width>0.1</width>
		</LineStyle>
		<PolyStyle>
			<color>8Fffa857</color>
			<outline>0</outline>
		</PolyStyle>
	</Style>
	<Style id="circle_3547.5934992230295_style">
		<LineStyle>
			<width>0.1</width>
		</LineStyle>
		<PolyStyle>
			<color>8Fffa659</color>
			<outline>0</outline>
		</PolyStyle>
	</Style>
	<Style id="circle_3493.0151376965214_style">
		<LineStyle>
			<width>0.1</width>
		</LineStyle>
		<PolyStyle>
			<color>8Fffa35c</color>
			<outline>0</outline>
		</PolyStyle>
	</Style>
	<Style id="circle_3438.436776170013_style">
		<LineStyle>
			<width>0.1</width>
		</LineStyle>
		<PolyStyle>
			<color>8Fffa15e</color>
			<outline>0</outline>
		</PolyStyle>
	</Style>
	<Style id="circle_3383.8584146435055_style">
		<LineStyle>
			<width>0.1</width>
		</LineStyle>
		<PolyStyle>
			<color>8Fff9e61</color>
			<outline>0</outline>
		</PolyStyle>
	</Style>
	<Style id="circle_3329.2800531169974_style">
		<LineStyle>
			<width>0.1</width>
		</LineStyle>
		<PolyStyle>
			<color>8Fff9c63</color>
			<outline>0</outline>
		</PolyStyle>
	</Style>
	<Style id="circle_3274.701691590489_style">
		<LineStyle>
			<width>0.1</width>
		</LineStyle>
		<PolyStyle>
			<color>8Fff9966</color>
			<outline>0</outline>
		</PolyStyle>
	</Style>
	<Style id="circle_3220.123330063981_style">
		<LineStyle>
			<width>0.1</width>
		</LineStyle>
		<PolyStyle>
			<color>8Fff9669</color>
			<outline>0</outline>
		</PolyStyle>
	</Style>
	<Style id="circle_3165.544968537473_style">
		<LineStyle>
			<width>0.1</width>
		</LineStyle>
		<PolyStyle>
			<color>8Fff946b</color>
			<outline>0</outline>
		</PolyStyle>
	</Style>
	<Style id="circle_3110.9666070109647_style">
		<LineStyle>
			<width>0.1</width>
		</LineStyle>
		<PolyStyle>
			<color>8Fff916e</color>
			<outline>0</outline>
		</PolyStyle>
	</Style>
	<Style id="circle_3056.3882454844565_style">
		<LineStyle>
			<width>0.1</width>
		</LineStyle>
		<PolyStyle>
			<color>8Fff8f70</color>
			<outline>0</outline>
		</PolyStyle>
	</Style>
	<Style id="circle_3001.8098839579484_style">
		<LineStyle>
			<width>0.1</width>
		</LineStyle>
		<PolyStyle>
			<color>8Fff8c73</color>
			<outline>0</outline>
		</PolyStyle>
	</Style>
	<Style id="circle_2947.23152243144_style">
		<LineStyle>
			<width>0.1</width>
		</LineStyle>
		<PolyStyle>
			<color>8Fff8a75</color>
			<outline>0</outline>
		</PolyStyle>
	</Style>
	<Style id="circle_2892.653160904932_style">
		<LineStyle>
			<width>0.1</width>
		</LineStyle>
		<PolyStyle>
			<color>8Fff8778</color>
			<outline>0</outline>
		</PolyStyle>
	</Style>
	<Style id="circle_2838.074799378424_style">
		<LineStyle>
			<width>0.1</width>
		</LineStyle>
		<PolyStyle>
			<color>8Fff857a</color>
			<outline>0</outline>
		</PolyStyle>
	</Style>
	<Style id="circle_2783.4964378519157_style">
		<LineStyle>
			<width>0.1</width>
		</LineStyle>
		<PolyStyle>
			<color>8Fff827d</color>
			<outline>0</outline>
		</PolyStyle>
	</Style>
	<Style id="circle_2728.9180763254076_style">
		<LineStyle>
			<width>0.1</width>
		</LineStyle>
		<PolyStyle>
			<color>8Fff8080</color>
			<outline>0</outline>
		</PolyStyle>
	</Style>
	<Style id="circle_2674.3397147988994_style">
		<LineStyle>
			<width>0.1</width>
		</LineStyle>
		<PolyStyle>
			<color>8Fff7d82</color>
			<outline>0</outline>
		</PolyStyle>
	</Style>
	<Style id="circle_2619.7613532723913_style">
		<LineStyle>
			<width>0.1</width>
		</LineStyle>
		<PolyStyle>
			<color>8Fff7a85</color>
			<outline>0</outline>
		</PolyStyle>
	</Style>
	<Style id="circle_2565.182991745883_style">
		<LineStyle>
			<width>0.1</width>
		</LineStyle>
		<PolyStyle>
			<color>8Fff7887</color>
			<outline>0</outline>
		</PolyStyle>
	</Style>
	<Style id="circle_2510.604630219375_style">
		<LineStyle>
			<width>0.1</width>
		</LineStyle>
		<PolyStyle>
			<color>8Fff758a</color>
			<outline>0</outline>
		</PolyStyle>
	</Style>
	<Style id="circle_2456.026268692867_style">
		<LineStyle>
			<width>0.1</width>
		</LineStyle>
		<PolyStyle>
			<color>8Fff738c</color>
			<outline>0</outline>
		</PolyStyle>
	</Style>
	<Style id="circle_2401.4479071663586_style">
		<LineStyle>
			<width>0.1</width>
		</LineStyle>
		<PolyStyle>
			<color>8Fff708f</color>
			<outline>0</outline>
		</PolyStyle>
	</Style>
	<Style id="circle_2346.8695456398505_style">
		<LineStyle>
			<width>0.1</width>
		</LineStyle>
		<PolyStyle>
			<color>8Fff6e91</color>
			<outline>0</outline>
		</PolyStyle>
	</Style>
	<Style id="circle_2292.2911841133423_style">
		<LineStyle>
			<width>0.1</width>
		</LineStyle>
		<PolyStyle>
			<color>8Fff6b94</color>
			<outline>0</outline>
		</PolyStyle>
	</Style>
	<Style id="circle_2237.712822586834_style">
		<LineStyle>
			<width>0.1</width>
		</LineStyle>
		<PolyStyle>
			<color>8Fff6996</color>
			<outline>0</outline>
		</PolyStyle>
	</Style>
	<Style id="circle_2183.134461060326_style">
		<LineStyle>
			<width>0.1</width>
		</LineStyle>
		<PolyStyle>
			<color>8Fff6699</color>
			<outline>0</outline>
		</PolyStyle>
	</Style>
	<Style id="circle_2128.556099533818_style">
		<LineStyle>
			<width>0.1</width>
		</LineStyle>
		<PolyStyle>
			<color>8Fff639c</color>
			<outline>0</outline>
		</PolyStyle>
	</Style>
	<Style id="circle_2073.9777380073097_style">
		<LineStyle>
			<width>0.1</width>
		</LineStyle>
		<PolyStyle>
			<color>8Fff619e</color>
			<outline>0</outline>
		</PolyStyle>
	</Style>
	<Style id="circle_2019.3993764808015_style">
		<LineStyle>
			<width>0.1</width>
		</LineStyle>
		<PolyStyle>
			<color>8Fff5ea1</color>
			<outline>0</outline>
		</PolyStyle>
	</Style>
	<Style id="circle_1964.8210149542933_style">
		<LineStyle>
			<width>0.1</width>
		</LineStyle>
		<PolyStyle>
			<color>8Fff5ca3</color>
			<outline>0</outline>
		</PolyStyle>
	</Style>
	<Style id="circle_1910.2426534277852_style">
		<LineStyle>
			<width>0.1</width>
		</LineStyle>
		<PolyStyle>
			<color>8Fff59a6</color>
			<outline>0</outline>
		</PolyStyle>
	</Style>
	<Style id="circle_1855.664291901277_style">
		<LineStyle>
			<width>0.1</width>
		</LineStyle>
		<PolyStyle>
			<color>8Fff57a8</color>
			<outline>0</outline>
		</PolyStyle>
	</Style>
	<Style id="circle_1801.0859303747689_style">
		<LineStyle>
			<width>0.1</width>
		</LineStyle>
		<PolyStyle>
			<color>8Fff54ab</color>
			<outline>0</outline>
		</PolyStyle>
	</Style>
	<Style id="circle_1746.5075688482607_style">
		<LineStyle>
			<width>0.1</width>
		</LineStyle>
		<PolyStyle>
			<color>8Fff52ad</color>
			<outline>0</outline>
		</PolyStyle>
	</Style>
	<Style id="circle_1691.9292073217525_style">
		<LineStyle>
			<width>0.1</width>
		</LineStyle>
		<PolyStyle>
			<color>8Fff4fb0</color>
			<outline>0</outline>
		</PolyStyle>
	</Style>
	<Style id="circle_1637.3508457952444_style">
		<LineStyle>
			<width>0.1</width>
		</LineStyle>
		<PolyStyle>
			<color>8Fff4db3</color>
			<outline>0</outline>
		</PolyStyle>
	</Style>
	<Style id="circle_1582.7724842687362_style">
		<LineStyle>
			<width>0.1</width>
		</LineStyle>
		<PolyStyle>
			<color>8Fff4ab5</color>
			<outline>0</outline>
		</PolyStyle>
	</Style>
	<Style id="circle_1528.194122742228_style">
		<LineStyle>
			<width>0.1</width>
		</LineStyle>
		<PolyStyle>
			<color>8Fff47b8</color>
			<outline>0</outline>
		</PolyStyle>
	</Style>
	<Style id="circle_1473.6157612157199_style">
		<LineStyle>
			<width>0.1</width>
		</LineStyle>
		<PolyStyle>
			<color>8Fff45ba</color>
			<outline>0</outline>
		</PolyStyle>
	</Style>
	<Style id="circle_1419.0373996892117_style">
		<LineStyle>
			<width>0.1</width>
		</LineStyle>
		<PolyStyle>
			<color>8Fff42bd</color>
			<outline>0</outline>
		</PolyStyle>
	</Style>
	<Style id="circle_1364.4590381627036_style">
		<LineStyle>
			<width>0.1</width>
		</LineStyle>
		<PolyStyle>
			<color>8Fff40bf</color>
			<outline>0</outline>
		</PolyStyle>
	</Style>
	<Style id="circle_1309.8806766361959_style">
		<LineStyle>
			<width>0.1</width>
		</LineStyle>
		<PolyStyle>
			<color>8Fff3dc2</color>
			<outline>0</outline>
		</PolyStyle>
	</Style>
	<Style id="circle_1255.3023151096877_style">
		<LineStyle>
			<width>0.1</width>
		</LineStyle>
		<PolyStyle>
			<color>8Fff3bc4</color>
			<outline>0</outline>
		</PolyStyle>
	</Style>
	<Style id="circle_1200.7239535831795_style">
		<LineStyle>
			<width>0.1</width>
		</LineStyle>
		<PolyStyle>
			<color>8Fff38c7</color>
			<outline>0</outline>
		</PolyStyle>
	</Style>
	<Style id="circle_1146.1455920566714_style">
		<LineStyle>
			<width>0.1</width>
		</LineStyle>
		<PolyStyle>
			<color>8Fff36c9</color>
			<outline>0</outline>
		</PolyStyle>
	</Style>
	<Style id="circle_1091.5672305301632_style">
		<LineStyle>
			<width>0.1</width>
		</LineStyle>
		<PolyStyle>
			<color>8Fff33cc</color>
			<outline>0</outline>
		</PolyStyle>
	</Style>
	<Style id="circle_1036.988869003655_style">
		<LineStyle>
			<width>0.1</width>
		</LineStyle>
		<PolyStyle>
			<color>8Fff30cf</color>
			<outline>0</outline>
		</PolyStyle>
	</Style>
	<Style id="circle_982.4105074771469_style">
		<LineStyle>
			<width>0.1</width>
		</LineStyle>
		<PolyStyle>
			<color>8Fff2ed1</color>
			<outline>0</outline>
		</PolyStyle>
	</Style>
	<Style id="circle_927.8321459506387_style">
		<LineStyle>
			<width>0.1</width>
		</LineStyle>
		<PolyStyle>
			<color>8Fff2bd4</color>
			<outline>0</outline>
		</PolyStyle>
	</Style>
	<Style id="circle_873.2537844241306_style">
		<LineStyle>
			<width>0.1</width>
		</LineStyle>
		<PolyStyle>
			<color>8Fff29d6</color>
			<outline>0</outline>
		</PolyStyle>
	</Style>
	<Style id="circle_818.6754228976224_style">
		<LineStyle>
			<width>0.1</width>
		</LineStyle>
		<PolyStyle>
			<color>8Fff26d9</color>
			<outline>0</outline>
		</PolyStyle>
	</Style>
	<Style id="circle_764.0970613711143_style">
		<LineStyle>
			<width>0.1</width>
		</LineStyle>
		<PolyStyle>
			<color>8Fff24db</color>
			<outline>0</outline>
		</PolyStyle>
	</Style>
	<Style id="circle_709.5186998446061_style">
		<LineStyle>
			<width>0.1</width>
		</LineStyle>
		<PolyStyle>
			<color>8Fff21de</color>
			<outline>0</outline>
		</PolyStyle>
	</Style>
	<Style id="circle_654.9403383180979_style">
		<LineStyle>
			<width>0.1</width>
		</LineStyle>
		<PolyStyle>
			<color>8Fff1fe0</color>
			<outline>0</outline>
		</PolyStyle>
	</Style>
	<Style id="circle_600.3619767915898_style">
		<LineStyle>
			<width>0.1</width>
		</LineStyle>
		<PolyStyle>
			<color>8Fff1ce3</color>
			<outline>0</outline>
		</PolyStyle>
	</Style>
	<Style id="circle_545.7836152650816_style">
		<LineStyle>
			<width>0.1</width>
		</LineStyle>
		<PolyStyle>
			<color>8Fff1ae5</color>
			<outline>0</outline>
		</PolyStyle>
	</Style>
	<Style id="circle_491.20525373857345_style">
		<LineStyle>
			<width>0.1</width>
		</LineStyle>
		<PolyStyle>
			<color>8Fff17e8</color>
			<outline>0</outline>
		</PolyStyle>
	</Style>
	<Style id="circle_436.6268922120653_style">
		<LineStyle>
			<width>0.1</width>
		</LineStyle>
		<PolyStyle>
			<color>8Fff14eb</color>
			<outline>0</outline>
		</PolyStyle>
	</Style>
	<Style id="circle_382.0485306855571_style">
		<LineStyle>
			<width>0.1</width>
		</LineStyle>
		<PolyStyle>
			<color>8Fff12ed</color>
			<outline>0</outline>
		</PolyStyle>
	</Style>
	<Style id="circle_327.47016915904896_style">
		<LineStyle>
			<width>0.1</width>
		</LineStyle>
		<PolyStyle>
			<color>8Fff0ff0</color>
			<outline>0</outline>
		</PolyStyle>
	</Style>
	<Style id="circle_272.8918076325408_style">
		<LineStyle>
			<width>0.1</width>
		</LineStyle>
		<PolyStyle>
			<color>8Fff0df2</color>
			<outline>0</outline>
		</PolyStyle>
	</Style>
	<Style id="circle_218.31344610603264_style">
		<LineStyle>
			<width>0.1</width>
		</LineStyle>
		<PolyStyle>
			<color>8Fff0af5</color>
			<outline>0</outline>
		</PolyStyle>
	</Style>
	<Style id="circle_163.73508457952448_style">
		<LineStyle>
			<width>0.1</width>
		</LineStyle>
		<PolyStyle>
			<color>8Fff08f7</color>
			<outline>0</outline>
		</PolyStyle>
	</Style>
	<Style id="circle_109.15672305301632_style">
		<LineStyle>
			<width>0.1</width>
		</LineStyle>
		<PolyStyle>
			<color>8Fff05fa</color>
			<outline>0</outline>
		</PolyStyle>
	</Style>
	<Style id="circle_54.57836152650816_style">
		<LineStyle>
			<width>0.1</width>
		</LineStyle>
		<PolyStyle>
			<color>8Fff03fc</color>
			<outline>0</outline>
		</PolyStyle>
	</Style>
	<Folder>
	<name>branches</name>
	<description>branches on which the state changes</description>
	<Folder>
			<name>branch23</name>
		<Placemark>
			<name>branch23_part1</name>
			<TimeSpan>
				<begin>10017-05-23</begin>
			</TimeSpan>
			<styleUrl>#branch23_part1_style</styleUrl>
			<LineString>
				<altitudeMode>absolute</altitudeMode>
				<tessellate>1</tessellate>
				<coordinates>
					4.469936,50.503887,0.0
					7.14559576,50.21790574,187431.56571830573
				</coordinates>
			</LineString>
		</Placemark>
		<Placemark>
			<name>branch23_part2</name>
			<TimeSpan>
				<begin>10007-07-11</begin>
			</TimeSpan>
			<styleUrl>#branch23_part2_style</styleUrl>
			<LineString>
				<altitudeMode>absolute</altitudeMode>
				<tessellate>1</tessellate>
				<coordinates>
					7.14559576,50.21790574,187431.56571830573
					9.821255520000001,49.93192448,262349.5415433033
				</coordinates>
			</LineString>
		</Placemark>
		<Placemark>
			<name>branch23_part3</name>
			<TimeSpan>
				<begin>9997-08-30</begin>
			</TimeSpan>
			<styleUrl>#branch23_part3_style</styleUrl>
			<LineString>
				<altitudeMode>absolute</altitudeMode>
				<tessellate>1</tessellate>
				<coordinates>
					9.821255520000001,49.93192448,262349.5415433033
					12.49691528,49.64594322,317946.64703547
				</coordinates>
			</LineString>
		</Placemark>
		<Placemark>
			<name>branch23_part4</name>
			<TimeSpan>
				<begin>9987-10-18</begin>
			</TimeSpan>
			<styleUrl>#branch23_part4_style</styleUrl>
			<LineString>
				<altitudeMode>absolute</altitudeMode>
				<tessellate>1</tessellate>
				<coordinates>
					12.49691528,49.64594322,317946.64703547
					15.172575040000002,49.35996196,363206.49370153673
				</coordinates>
			</LineString>
		</Placemark>
		<Placemark>
			<name>branch23_part5</name>
			<TimeSpan>
				<begin>9978-00-07</begin>
			</TimeSpan>
			<styleUrl>#branch23_part5_style</styleUrl>
			<LineString>
				<altitudeMode>absolute</altitudeMode>
				<tessellate>1</tessellate>
				<coordinates>
					15.172575040000002,49.35996196,363206.49370153673
					17.8482348,49.0739807,401639.06939636916
				</coordinates>
			</LineString>
		</Placemark>
		<Placemark>
			<name>branch23_part6</name>
			<TimeSpan>
				<begin>9968-01-25</begin>
			</TimeSpan>
			<styleUrl>#branch23_part6_style</styleUrl>
			<LineString>
				<altitudeMode>absolute</altitudeMode>
				<tessellate>1</tessellate>
				<coordinates>
					17.8482348,49.0739807,401639.06939636916
					20.523894560000002,48.78799944,435057.49661044683
				</coordinates>
			</LineString>
		</Placemark>
		<Placemark>
			<name>branch23_part7</name>
			<TimeSpan>
				<begin>9958-03-14</begin>
			</TimeSpan>
			<styleUrl>#branch23_part7_style</styleUrl>
			<LineString>
				<altitudeMode>absolute</altitudeMode>
				<tessellate>1</tessellate>
				<coordinates>
					20.523894560000002,48.78799944,435057.49661044683
					23.19955432,48.50201818,464545.16135793173
				</coordinates>
			</LineString>
		</Placemark>
		<Placemark>
			<name>branch23_part8</name>
			<TimeSpan>
				<begin>9948-05-02</begin>
			</TimeSpan>
			<styleUrl>#branch23_part8_style</styleUrl>
			<LineString>
				<altitudeMode>absolute</altitudeMode>
				<tessellate>1</tessellate>
				<coordinates>
					23.19955432,48.50201818,464545.16135793173
					25.875214080000003,48.21603692,490811.05001612904
				</coordinates>
			</LineString>
		</Placemark>
		<Placemark>
			<name>branch23_part9</name>
			<TimeSpan>
				<begin>9938-06-21</begin>
			</TimeSpan>
			<styleUrl>#branch23_part9_style</styleUrl>
			<LineString>
				<altitudeMode>absolute</altitudeMode>
				<tessellate>1</tessellate>
				<coordinates>
					25.875214080000003,48.21603692,490811.05001612904
					28.550873840000005,47.93005566,514348.97199037316
				</coordinates>
			</LineString>
		</Placemark>
		<Placemark>
			<name>branch23_part10</name>
			<TimeSpan>
				<begin>9928-08-09</begin>
			</TimeSpan>
			<styleUrl>#branch23_part10_style</styleUrl>
			<LineString>
				<altitudeMode>absolute</altitudeMode>
				<tessellate>1</tessellate>
				<coordinates>
					28.550873840000005,47.93005566,514348.97199037316
					31.226533600000003,47.6440744,535518.7591951591
				</coordinates>
			</LineString>
		</Placemark>
		<Placemark>
			<name>branch23_part11</name>
			<TimeSpan>
				<begin>9918-09-28</begin>
			</TimeSpan>
			<styleUrl>#branch23_part11_style</styleUrl>
			<LineString>
				<altitudeMode>absolute</altitudeMode>
				<tessellate>1</tessellate>
				<coordinates>
					31.226533600000003,47.6440744,535518.7591951591
					33.90219336,47.35809314,554591.6661878738
				</coordinates>
			</LineString>
		</Placemark>
		<Placemark>
			<name>branch23_part12</name>
			<TimeSpan>
				<begin>9908-11-16</begin>
			</TimeSpan>
			<styleUrl>#branch23_part12_style</styleUrl>
			<LineString>
				<altitudeMode>absolute</altitudeMode>
				<tessellate>1</tessellate>
				<coordinates>
					33.90219336,47.35809314,554591.6661878738
					36.57785312,47.07211188,571777.5697357425
				</coordinates>
			</LineString>
		</Placemark>
		<Placemark>
			<name>branch23_part13</name>
			<TimeSpan>
				<begin>9899-01-04</begin>
			</TimeSpan>
			<styleUrl>#branch23_part13_style</styleUrl>
			<LineString>
				<altitudeMode>absolute</altitudeMode>
				<tessellate>1</tessellate>
				<coordinates>
					36.57785312,47.07211188,571777.5697357425
					39.25351288,46.78613062,587242.1652040426
				</coordinates>
			</LineString>
		</Placemark>
		<Placemark>
			<name>branch23_part14</name>
			<TimeSpan>
				<begin>9889-02-23</begin>
			</TimeSpan>
			<styleUrl>#branch23_part14_style</styleUrl>
			<LineString>
				<altitudeMode>absolute</altitudeMode>
				<tessellate>1</tessellate>
				<coordinates>
					39.25351288,46.78613062,587242.1652040426
					41.92917264,46.50014936,601118.3163295747
				</coordinates>
			</LineString>
		</Placemark>
		<Placemark>
			<name>branch23_part15</name>
			<TimeSpan>
				<begin>9879-04-11</begin>
			</TimeSpan>
			<styleUrl>#branch23_part15_style</styleUrl>
			<LineString>
				<altitudeMode>absolute</altitudeMode>
				<tessellate>1</tessellate>
				<coordinates>
					41.92917264,46.50014936,601118.3163295747
					44.6048324,46.2141681,613513.8125201613
				</coordinates>
			</LineString>
		</Placemark>
		<Placemark>
			<name>branch23_part16</name>
			<TimeSpan>
				<begin>9869-05-30</begin>
			</TimeSpan>
			<styleUrl>#branch23_part16_style</styleUrl>
			<LineString>
				<altitudeMode>absolute</altitudeMode>
				<tessellate>1</tessellate>
				<coordinates>
					44.6048324,46.2141681,613513.8125201613
					47.28049216,45.92818684,624516.8247308433
				</coordinates>
			</LineString>
		</Placemark>
		<Placemark>
			<name>branch23_part17</name>
			<TimeSpan>
				<begin>9859-07-18</begin>
			</TimeSpan>
			<styleUrl>#branch23_part17_style</styleUrl>
			<LineString>
				<altitudeMode>absolute</altitudeMode>
				<tessellate>1</tessellate>
				<coordinates>
					47.28049216,45.92818684,624516.8247308433
					49.95615192,45.64220558,634199.8335568345
				</coordinates>
			</LineString>
		</Placemark>
		<Placemark>
			<name>branch23_part18</name>
			<TimeSpan>
				<begin>9849-09-07</begin>
			</TimeSpan>
			<styleUrl>#branch23_part18_style</styleUrl>
			<LineString>
				<altitudeMode>absolute</altitudeMode>
				<tessellate>1</tessellate>
				<coordinates>
					49.95615192,45.64220558,634199.8335568345
					52.631811680000006,45.35622432,642622.5110341908
				</coordinates>
			</LineString>
		</Placemark>
		<Placemark>
			<name>branch23_part19</name>
			<TimeSpan>
				<begin>9839-10-25</begin>
			</TimeSpan>
			<styleUrl>#branch23_part19_style</styleUrl>
			<LineString>
				<altitudeMode>absolute</altitudeMode>
				<tessellate>1</tessellate>
				<coordinates>
					52.631811680000006,45.35622432,642622.5110341908
					55.30747144,45.070243059999996,649833.8655264215
				</coordinates>
			</LineString>
		</Placemark>
		<Placemark>
			<name>branch23_part20</name>
			<TimeSpan>
				<begin>9830-00-14</begin>
			</TimeSpan>
			<styleUrl>#branch23_part20_style</styleUrl>
			<LineString>
				<altitudeMode>absolute</altitudeMode>
				<tessellate>1</tessellate>
				<coordinates>
					55.30747144,45.070243059999996,649833.8655264215
					57.9831312,44.784261799999996,655873.8538582583
				</coordinates>
			</LineString>
		</Placemark>
		<Placemark>
			<name>branch23_part21</name>
			<TimeSpan>
				<begin>9820-02-02</begin>
			</TimeSpan>
			<styleUrl>#branch23_part21_style</styleUrl>
			<LineString>
				<altitudeMode>absolute</altitudeMode>
				<tessellate>1</tessellate>
				<coordinates>
					57.9831312,44.784261799999996,655873.8538582583
					60.658790960000005,44.498280539999996,660774.5983748976
				</coordinates>
			</LineString>
		</Placemark>
		<Placemark>
			<name>branch23_part22</name>
			<TimeSpan>
				<begin>9810-03-21</begin>
			</TimeSpan>
			<styleUrl>#branch23_part22_style</styleUrl>
			<LineString>
				<altitudeMode>absolute</altitudeMode>
				<tessellate>1</tessellate>
				<coordinates>
					60.658790960000005,44.498280539999996,660774.5983748976
					63.33445072,44.212299279999996,664561.3032917889
				</coordinates>
			</LineString>
		</Placemark>
		<Placemark>
			<name>branch23_part23</name>
			<TimeSpan>
				<begin>9800-05-09</begin>
			</TimeSpan>
			<styleUrl>#branch23_part23_style</styleUrl>
			<LineString>
				<altitudeMode>absolute</altitudeMode>
				<tessellate>1</tessellate>
				<coordinates>
					63.33445072,44.212299279999996,664561.3032917889
					66.01011048000001,43.92631802,667252.9356256179
				</coordinates>
			</LineString>
		</Placemark>
		<Placemark>
			<name>branch23_part24</name>
			<TimeSpan>
				<begin>9790-06-27</begin>
			</TimeSpan>
			<styleUrl>#branch23_part24_style</styleUrl>
			<LineString>
				<altitudeMode>absolute</altitudeMode>
				<tessellate>1</tessellate>
				<coordinates>
					66.01011048000001,43.92631802,667252.9356256179
					68.68577024000001,43.64033676,668862.7158557123
				</coordinates>
			</LineString>
		</Placemark>
		<Placemark>
			<name>branch23_part25</name>
			<TimeSpan>
				<begin>9780-08-16</begin>
			</TimeSpan>
			<styleUrl>#branch23_part25_style</styleUrl>
			<LineString>
				<altitudeMode>absolute</altitudeMode>
				<tessellate>1</tessellate>
				<coordinates>
					68.68577024000001,43.64033676,668862.7158557123
					71.36143000000001,43.3543555,669398.4489939488
				</coordinates>
			</LineString>
		</Placemark>
		<Placemark>
			<name>branch23_part26</name>
			<TimeSpan>
				<begin>9770-10-04</begin>
			</TimeSpan>
			<styleUrl>#branch23_part26_style</styleUrl>
			<LineString>
				<altitudeMode>absolute</altitudeMode>
				<tessellate>1</tessellate>
				<coordinates>
					71.36143000000001,43.3543555,669398.4489939488
					74.03708976000001,43.06837424,668862.7158557123
				</coordinates>
			</LineString>
		</Placemark>
		<Placemark>
			<name>branch23_part27</name>
			<TimeSpan>
				<begin>9760-11-23</begin>
			</TimeSpan>
			<styleUrl>#branch23_part27_style</styleUrl>
			<LineString>
				<altitudeMode>absolute</altitudeMode>
				<tessellate>1</tessellate>
				<coordinates>
					74.03708976000001,43.06837424,668862.7158557123
					76.71274952000002,42.78239298,667252.9356256179
				</coordinates>
			</LineString>
		</Placemark>
		<Placemark>
			<name>branch23_part28</name>
			<TimeSpan>
				<begin>9751-01-11</begin>
			</TimeSpan>
			<styleUrl>#branch23_part28_style</styleUrl>
			<LineString>
				<altitudeMode>absolute</altitudeMode>
				<tessellate>1</tessellate>
				<coordinates>
					76.71274952000002,42.78239298,667252.9356256179
					79.38840928,42.49641172,664561.3032917889
				</coordinates>
			</LineString>
		</Placemark>
		<Placemark>
			<name>branch23_part29</name>
			<TimeSpan>
				<begin>9741-02-30</begin>
			</TimeSpan>
			<styleUrl>#branch23_part29_style</styleUrl>
			<LineString>
				<altitudeMode>absolute</altitudeMode>
				<tessellate>1</tessellate>
				<coordinates>
					79.38840928,42.49641172,664561.3032917889
					82.06406904,42.21043046,660774.5983748977
				</coordinates>
			</LineString>
		</Placemark>
		<Placemark>
			<name>branch23_part30</name>
			<TimeSpan>
				<begin>9731-04-18</begin>
			</TimeSpan>
			<styleUrl>#branch23_part30_style</styleUrl>
			<LineString>
				<altitudeMode>absolute</altitudeMode>
				<tessellate>1</tessellate>
				<coordinates>
					82.06406904,42.21043046,660774.5983748977
					84.73972880000001,41.9244492,655873.8538582583
				</coordinates>
			</LineString>
		</Placemark>
		<Placemark>
			<name>branch23_part31</name>
			<TimeSpan>
				<begin>9721-06-07</begin>
			</TimeSpan>
			<styleUrl>#branch23_part31_style</styleUrl>
			<LineString>
				<altitudeMode>absolute</altitudeMode>
				<tessellate>1</tessellate>
				<coordinates>
					84.73972880000001,41.9244492,655873.8538582583
					87.41538856000001,41.63846794,649833.8655264215
				</coordinates>
			</LineString>
		</Placemark>
		<Placemark>
			<name>branch23_part32</name>
			<TimeSpan>
				<begin>9711-07-25</begin>
			</TimeSpan>
			<styleUrl>#branch23_part32_style</styleUrl>
			<LineString>
				<altitudeMode>absolute</altitudeMode>
				<tessellate>1</tessellate>
				<coordinates>
					87.41538856000001,41.63846794,649833.8655264215
					90.09104832000001,41.35248668,642622.5110341908
				</coordinates>
			</LineString>
		</Placemark>
		<Placemark>
			<name>branch23_part33</name>
			<TimeSpan>
				<begin>9701-09-13</begin>
			</TimeSpan>
			<styleUrl>#branch23_part33_style</styleUrl>
			<LineString>
				<altitudeMode>absolute</altitudeMode>
				<tessellate>1</tessellate>
				<coordinates>
					90.09104832000001,41.35248668,642622.5110341908
					92.76670808000002,41.06650542,634199.8335568345
				</coordinates>
			</LineString>
		</Placemark>
		<Placemark>
			<name>branch23_part34</name>
			<TimeSpan>
				<begin>9691-11-02</begin>
			</TimeSpan>
			<styleUrl>#branch23_part34_style</styleUrl>
			<LineString>
				<altitudeMode>absolute</altitudeMode>
				<tessellate>1</tessellate>
				<coordinates>
					92.76670808000002,41.06650542,634199.8335568345
					95.44236784000002,40.78052416,624516.8247308433
				</coordinates>
			</LineString>
		</Placemark>
		<Placemark>
			<name>branch23_part35</name>
			<TimeSpan>
				<begin>9682-00-20</begin>
			</TimeSpan>
			<styleUrl>#branch23_part35_style</styleUrl>
			<LineString>
				<altitudeMode>absolute</altitudeMode>
				<tessellate>1</tessellate>
				<coordinates>
					95.44236784000002,40.78052416,624516.8247308433
					98.11802760000002,40.4945429,613513.8125201612
				</coordinates>
			</LineString>
		</Placemark>
		<Placemark>
			<name>branch23_part36</name>
			<TimeSpan>
				<begin>9672-02-09</begin>
			</TimeSpan>
			<styleUrl>#branch23_part36_style</styleUrl>
			<LineString>
				<altitudeMode>absolute</altitudeMode>
				<tessellate>1</tessellate>
				<coordinates>
					98.11802760000002,40.4945429,613513.8125201612
					100.79368736000002,40.20856164,601118.3163295747
				</coordinates>
			</LineString>
		</Placemark>
		<Placemark>
			<name>branch23_part37</name>
			<TimeSpan>
				<begin>9662-03-27</begin>
			</TimeSpan>
			<styleUrl>#branch23_part37_style</styleUrl>
			<LineString>
				<altitudeMode>absolute</altitudeMode>
				<tessellate>1</tessellate>
				<coordinates>
					100.79368736000002,40.20856164,601118.3163295747
					103.46934712000001,39.92258038,587242.1652040426
				</coordinates>
			</LineString>
		</Placemark>
		<Placemark>
			<name>branch23_part38</name>
			<TimeSpan>
				<begin>9652-05-16</begin>
			</TimeSpan>
			<styleUrl>#branch23_part38_style</styleUrl>
			<LineString>
				<altitudeMode>absolute</altitudeMode>
				<tessellate>1</tessellate>
				<coordinates>
					103.46934712000001,39.92258038,587242.1652040426
					106.14500688000001,39.63659912,571777.5697357425
				</coordinates>
			</LineString>
		</Placemark>
		<Placemark>
			<name>branch23_part39</name>
			<TimeSpan>
				<begin>9642-07-04</begin>
			</TimeSpan>
			<styleUrl>#branch23_part39_style</styleUrl>
			<LineString>
				<altitudeMode>absolute</altitudeMode>
				<tessellate>1</tessellate>
				<coordinates>
					106.14500688000001,39.63659912,571777.5697357425
					108.82066664000001,39.35061786,554591.6661878738
				</coordinates>
			</LineString>
		</Placemark>
		<Placemark>
			<name>branch23_part40</name>
			<TimeSpan>
				<begin>9632-08-23</begin>
			</TimeSpan>
			<styleUrl>#branch23_part40_style</styleUrl>
			<LineString>
				<altitudeMode>absolute</altitudeMode>
				<tessellate>1</tessellate>
				<coordinates>
					108.82066664000001,39.35061786,554591.6661878738
					111.49632640000002,39.0646366,535518.7591951588
				</coordinates>
			</LineString>
		</Placemark>
		<Placemark>
			<name>branch23_part41</name>
			<TimeSpan>
				<begin>9622-10-11</begin>
			</TimeSpan>
			<styleUrl>#branch23_part41_style</styleUrl>
			<LineString>
				<altitudeMode>absolute</altitudeMode>
				<tessellate>1</tessellate>
				<coordinates>
					111.49632640000002,39.0646366,535518.7591951588
					114.17198616000002,38.77865534,514348.97199037316
				</coordinates>
			</LineString>
		</Placemark>
		<Placemark>
			<name>branch23_part42</name>
			<TimeSpan>
				<begin>9612-11-30</begin>
			</TimeSpan>
			<styleUrl>#branch23_part42_style</styleUrl>
			<LineString>
				<altitudeMode>absolute</altitudeMode>
				<tessellate>1</tessellate>
				<coordinates>
					114.17198616000002,38.77865534,514348.97199037316
					116.84764592000002,38.49267408,490811.05001612904
				</coordinates>
			</LineString>
		</Placemark>
		<Placemark>
			<name>branch23_part43</name>
			<TimeSpan>
				<begin>9603-01-18</begin>
			</TimeSpan>
			<styleUrl>#branch23_part43_style</styleUrl>
			<LineString>
				<altitudeMode>absolute</altitudeMode>
				<tessellate>1</tessellate>
				<coordinates>
					116.84764592000002,38.49267408,490811.05001612904
					119.52330568000002,38.20669282,464545.1613579318
				</coordinates>
			</LineString>
		</Placemark>
		<Placemark>
			<name>branch23_part44</name>
			<TimeSpan>
				<begin>9593-03-06</begin>
			</TimeSpan>
			<styleUrl>#branch23_part44_style</styleUrl>
			<LineString>
				<altitudeMode>absolute</altitudeMode>
				<tessellate>1</tessellate>
				<coordinates>
					119.52330568000002,38.20669282,464545.1613579318
					122.19896544000001,37.92071156,435057.49661044683
				</coordinates>
			</LineString>
		</Placemark>
		<Placemark>
			<name>branch23_part45</name>
			<TimeSpan>
				<begin>9583-04-25</begin>
			</TimeSpan>
			<styleUrl>#branch23_part45_style</styleUrl>
			<LineString>
				<altitudeMode>absolute</altitudeMode>
				<tessellate>1</tessellate>
				<coordinates>
					122.19896544000001,37.92071156,435057.49661044683
					124.87462520000001,37.6347303,401639.0693963692
				</coordinates>
			</LineString>
		</Placemark>
		<Placemark>
			<name>branch23_part46</name>
			<TimeSpan>
				<begin>9573-06-13</begin>
			</TimeSpan>
			<styleUrl>#branch23_part46_style</styleUrl>
			<LineString>
				<altitudeMode>absolute</altitudeMode>
				<tessellate>1</tessellate>
				<coordinates>
					124.87462520000001,37.6347303,401639.0693963692
					127.55028496000001,37.34874904,363206.4937015367
				</coordinates>
			</LineString>
		</Placemark>
		<Placemark>
			<name>branch23_part47</name>
			<TimeSpan>
				<begin>9563-08-02</begin>
			</TimeSpan>
			<styleUrl>#branch23_part47_style</styleUrl>
			<LineString>
				<altitudeMode>absolute</altitudeMode>
				<tessellate>1</tessellate>
				<coordinates>
					127.55028496000001,37.34874904,363206.4937015367
					130.22594472,37.06276778,317946.64703546994
				</coordinates>
			</LineString>
		</Placemark>
		<Placemark>
			<name>branch23_part48</name>
			<TimeSpan>
				<begin>9553-09-20</begin>
			</TimeSpan>
			<styleUrl>#branch23_part48_style</styleUrl>
			<LineString>
				<altitudeMode>absolute</altitudeMode>
				<tessellate>1</tessellate>
				<coordinates>
					130.22594472,37.06276778,317946.64703546994
					132.90160448,36.77678652,262349.5415433035
				</coordinates>
			</LineString>
		</Placemark>
		<Placemark>
			<name>branch23_part49</name>
			<TimeSpan>
				<begin>9543-11-09</begin>
			</TimeSpan>
			<styleUrl>#branch23_part49_style</styleUrl>
			<LineString>
				<altitudeMode>absolute</altitudeMode>
				<tessellate>1</tessellate>
				<coordinates>
					132.90160448,36.77678652,262349.5415433035
					135.57726424,36.49080526,187431.56571830585
				</coordinates>
			</LineString>
		</Placemark>
		<Placemark>
			<name>branch23_part50</name>
			<TimeSpan>
				<begin>9534-00-27</begin>
			</TimeSpan>
			<styleUrl>#branch23_part50_style</styleUrl>
			<LineString>
				<altitudeMode>absolute</altitudeMode>
				<tessellate>1</tessellate>
				<coordinates>
					135.57726424,36.49080526,187431.56571830585
					138.252924,36.204824,8.197766679146421E-11
				</coordinates>
			</LineString>
		</Placemark>
	</Folder>
	<Folder>
			<name>branch25</name>
		<Placemark>
			<name>branch25_part1</name>
			<TimeSpan>
				<begin>9469-10-22</begin>
			</TimeSpan>
			<styleUrl>#branch25_part1_style</styleUrl>
			<LineString>
				<altitudeMode>absolute</altitudeMode>
				<tessellate>1</tessellate>
				<coordinates>
					138.252924,36.204824,0.0
					135.57726424,36.49080526,187431.56571830573
				</coordinates>
			</LineString>
		</Placemark>
		<Placemark>
			<name>branch25_part2</name>
			<TimeSpan>
				<begin>9456-09-06</begin>
			</TimeSpan>
			<styleUrl>#branch25_part2_style</styleUrl>
			<LineString>
				<altitudeMode>absolute</altitudeMode>
				<tessellate>1</tessellate>
				<coordinates>
					135.57726424,36.49080526,187431.56571830573
					132.90160448,36.77678652,262349.5415433033
				</coordinates>
			</LineString>
		</Placemark>
		<Placemark>
			<name>branch25_part3</name>
			<TimeSpan>
				<begin>9443-07-21</begin>
			</TimeSpan>
			<styleUrl>#branch25_part3_style</styleUrl>
			<LineString>
				<altitudeMode>absolute</altitudeMode>
				<tessellate>1</tessellate>
				<coordinates>
					132.90160448,36.77678652,262349.5415433033
					130.22594472,37.06276778,317946.64703547
				</coordinates>
			</LineString>
		</Placemark>
		<Placemark>
			<name>branch25_part4</name>
			<TimeSpan>
				<begin>9430-06-05</begin>
			</TimeSpan>
			<styleUrl>#branch25_part4_style</styleUrl>
			<LineString>
				<altitudeMode>absolute</altitudeMode>
				<tessellate>1</tessellate>
				<coordinates>
					130.22594472,37.06276778,317946.64703547
					127.55028496,37.34874904,363206.49370153673
				</coordinates>
			</LineString>
		</Placemark>
		<Placemark>
			<name>branch25_part5</name>
			<TimeSpan>
				<begin>9417-04-20</begin>
			</TimeSpan>
			<styleUrl>#branch25_part5_style</styleUrl>
			<LineString>
				<altitudeMode>absolute</altitudeMode>
				<tessellate>1</tessellate>
				<coordinates>
					127.55028496,37.34874904,363206.49370153673
					124.87462520000001,37.6347303,401639.06939636916
				</coordinates>
			</LineString>
		</Placemark>
		<Placemark>
			<name>branch25_part6</name>
			<TimeSpan>
				<begin>9404-03-04</begin>
			</TimeSpan>
			<styleUrl>#branch25_part6_style</styleUrl>
			<LineString>
				<altitudeMode>absolute</altitudeMode>
				<tessellate>1</tessellate>
				<coordinates>
					124.87462520000001,37.6347303,401639.06939636916
					122.19896544000001,37.92071156,435057.49661044683
				</coordinates>
			</LineString>
		</Placemark>
		<Placemark>
			<name>branch25_part7</name>
			<TimeSpan>
				<begin>9391-01-19</begin>
			</TimeSpan>
			<styleUrl>#branch25_part7_style</styleUrl>
			<LineString>
				<altitudeMode>absolute</altitudeMode>
				<tessellate>1</tessellate>
				<coordinates>
					122.19896544000001,37.92071156,435057.49661044683
					119.52330568,38.20669282,464545.16135793173
				</coordinates>
			</LineString>
		</Placemark>
		<Placemark>
			<name>branch25_part8</name>
			<TimeSpan>
				<begin>9378-00-03</begin>
			</TimeSpan>
			<styleUrl>#branch25_part8_style</styleUrl>
			<LineString>
				<altitudeMode>absolute</altitudeMode>
				<tessellate>1</tessellate>
				<coordinates>
					119.52330568,38.20669282,464545.16135793173
					116.84764592,38.49267408,490811.05001612904
				</coordinates>
			</LineString>
		</Placemark>
		<Placemark>
			<name>branch25_part9</name>
			<TimeSpan>
				<begin>9364-10-18</begin>
			</TimeSpan>
			<styleUrl>#branch25_part9_style</styleUrl>
			<LineString>
				<altitudeMode>absolute</altitudeMode>
				<tessellate>1</tessellate>
				<coordinates>
					116.84764592,38.49267408,490811.05001612904
					114.17198616,38.77865534,514348.97199037316
				</coordinates>
			</LineString>
		</Placemark>
		<Placemark>
			<name>branch25_part10</name>
			<TimeSpan>
				<begin>9351-09-02</begin>
			</TimeSpan>
			<styleUrl>#branch25_part10_style</styleUrl>
			<LineString>
				<altitudeMode>absolute</altitudeMode>
				<tessellate>1</tessellate>
				<coordinates>
					114.17198616,38.77865534,514348.97199037316
					111.4963264,39.0646366,535518.7591951591
				</coordinates>
			</LineString>
		</Placemark>
		<Placemark>
			<name>branch25_part11</name>
			<TimeSpan>
				<begin>9338-07-17</begin>
			</TimeSpan>
			<styleUrl>#branch25_part11_style</styleUrl>
			<LineString>
				<altitudeMode>absolute</altitudeMode>
				<tessellate>1</tessellate>
				<coordinates>
					111.4963264,39.0646366,535518.7591951591
					108.82066664000001,39.35061786,554591.6661878738
				</coordinates>
			</LineString>
		</Placemark>
		<Placemark>
			<name>branch25_part12</name>
			<TimeSpan>
				<begin>9325-06-01</begin>
			</TimeSpan>
			<styleUrl>#branch25_part12_style</styleUrl>
			<LineString>
				<altitudeMode>absolute</altitudeMode>
				<tessellate>1</tessellate>
				<coordinates>
					108.82066664000001,39.35061786,554591.6661878738
					106.14500688000001,39.63659912,571777.5697357425
				</coordinates>
			</LineString>
		</Placemark>
		<Placemark>
			<name>branch25_part13</name>
			<TimeSpan>
				<begin>9312-04-16</begin>
			</TimeSpan>
			<styleUrl>#branch25_part13_style</styleUrl>
			<LineString>
				<altitudeMode>absolute</altitudeMode>
				<tessellate>1</tessellate>
				<coordinates>
					106.14500688000001,39.63659912,571777.5697357425
					103.46934712000001,39.92258038,587242.1652040426
				</coordinates>
			</LineString>
		</Placemark>
		<Placemark>
			<name>branch25_part14</name>
			<TimeSpan>
				<begin>9299-03-00</begin>
			</TimeSpan>
			<styleUrl>#branch25_part14_style</styleUrl>
			<LineString>
				<altitudeMode>absolute</altitudeMode>
				<tessellate>1</tessellate>
				<coordinates>
					103.46934712000001,39.92258038,587242.1652040426
					100.79368736,40.20856164,601118.3163295747
				</coordinates>
			</LineString>
		</Placemark>
		<Placemark>
			<name>branch25_part15</name>
			<TimeSpan>
				<begin>9286-01-15</begin>
			</TimeSpan>
			<styleUrl>#branch25_part15_style</styleUrl>
			<LineString>
				<altitudeMode>absolute</altitudeMode>
				<tessellate>1</tessellate>
				<coordinates>
					100.79368736,40.20856164,601118.3163295747
					98.1180276,40.4945429,613513.8125201613
				</coordinates>
			</LineString>
		</Placemark>
		<Placemark>
			<name>branch25_part16</name>
			<TimeSpan>
				<begin>9272-11-29</begin>
			</TimeSpan>
			<styleUrl>#branch25_part16_style</styleUrl>
			<LineString>
				<altitudeMode>absolute</altitudeMode>
				<tessellate>1</tessellate>
				<coordinates>
					98.1180276,40.4945429,613513.8125201613
					95.44236784,40.78052416,624516.8247308433
				</coordinates>
			</LineString>
		</Placemark>
		<Placemark>
			<name>branch25_part17</name>
			<TimeSpan>
				<begin>9259-10-14</begin>
			</TimeSpan>
			<styleUrl>#branch25_part17_style</styleUrl>
			<LineString>
				<altitudeMode>absolute</altitudeMode>
				<tessellate>1</tessellate>
				<coordinates>
					95.44236784,40.78052416,624516.8247308433
					92.76670808,41.06650542,634199.8335568345
				</coordinates>
			</LineString>
		</Placemark>
		<Placemark>
			<name>branch25_part18</name>
			<TimeSpan>
				<begin>9246-08-28</begin>
			</TimeSpan>
			<styleUrl>#branch25_part18_style</styleUrl>
			<LineString>
				<altitudeMode>absolute</altitudeMode>
				<tessellate>1</tessellate>
				<coordinates>
					92.76670808,41.06650542,634199.8335568345
					90.09104832,41.35248668,642622.5110341908
				</coordinates>
			</LineString>
		</Placemark>
		<Placemark>
			<name>branch25_part19</name>
			<TimeSpan>
				<begin>9233-07-13</begin>
			</TimeSpan>
			<styleUrl>#branch25_part19_style</styleUrl>
			<LineString>
				<altitudeMode>absolute</altitudeMode>
				<tessellate>1</tessellate>
				<coordinates>
					90.09104832,41.35248668,642622.5110341908
					87.41538856,41.63846794,649833.8655264215
				</coordinates>
			</LineString>
		</Placemark>
		<Placemark>
			<name>branch25_part20</name>
			<TimeSpan>
				<begin>9220-05-27</begin>
			</TimeSpan>
			<styleUrl>#branch25_part20_style</styleUrl>
			<LineString>
				<altitudeMode>absolute</altitudeMode>
				<tessellate>1</tessellate>
				<coordinates>
					87.41538856,41.63846794,649833.8655264215
					84.7397288,41.9244492,655873.8538582583
				</coordinates>
			</LineString>
		</Placemark>
		<Placemark>
			<name>branch25_part21</name>
			<TimeSpan>
				<begin>9207-04-12</begin>
			</TimeSpan>
			<styleUrl>#branch25_part21_style</styleUrl>
			<LineString>
				<altitudeMode>absolute</altitudeMode>
				<tessellate>1</tessellate>
				<coordinates>
					84.7397288,41.9244492,655873.8538582583
					82.06406903999999,42.21043046,660774.5983748976
				</coordinates>
			</LineString>
		</Placemark>
		<Placemark>
			<name>branch25_part22</name>
			<TimeSpan>
				<begin>9194-02-26</begin>
			</TimeSpan>
			<styleUrl>#branch25_part22_style</styleUrl>
			<LineString>
				<altitudeMode>absolute</altitudeMode>
				<tessellate>1</tessellate>
				<coordinates>
					82.06406903999999,42.21043046,660774.5983748976
					79.38840928,42.49641172,664561.3032917889
				</coordinates>
			</LineString>
		</Placemark>
		<Placemark>
			<name>branch25_part23</name>
			<TimeSpan>
				<begin>9181-01-11</begin>
			</TimeSpan>
			<styleUrl>#branch25_part23_style</styleUrl>
			<LineString>
				<altitudeMode>absolute</altitudeMode>
				<tessellate>1</tessellate>
				<coordinates>
					79.38840928,42.49641172,664561.3032917889
					76.71274952,42.78239298,667252.9356256179
				</coordinates>
			</LineString>
		</Placemark>
		<Placemark>
			<name>branch25_part24</name>
			<TimeSpan>
				<begin>9167-11-25</begin>
			</TimeSpan>
			<styleUrl>#branch25_part24_style</styleUrl>
			<LineString>
				<altitudeMode>absolute</altitudeMode>
				<tessellate>1</tessellate>
				<coordinates>
					76.71274952,42.78239298,667252.9356256179
					74.03708976,43.06837424,668862.7158557123
				</coordinates>
			</LineString>
		</Placemark>
		<Placemark>
			<name>branch25_part25</name>
			<TimeSpan>
				<begin>9154-10-10</begin>
			</TimeSpan>
			<styleUrl>#branch25_part25_style</styleUrl>
			<LineString>
				<altitudeMode>absolute</altitudeMode>
				<tessellate>1</tessellate>
				<coordinates>
					74.03708976,43.06837424,668862.7158557123
					71.36143,43.354355500000004,669398.4489939488
				</coordinates>
			</LineString>
		</Placemark>
		<Placemark>
			<name>branch25_part26</name>
			<TimeSpan>
				<begin>9141-08-24</begin>
			</TimeSpan>
			<styleUrl>#branch25_part26_style</styleUrl>
			<LineString>
				<altitudeMode>absolute</altitudeMode>
				<tessellate>1</tessellate>
				<coordinates>
					71.36143,43.354355500000004,669398.4489939488
					68.68577024,43.640336760000004,668862.7158557123
				</coordinates>
			</LineString>
		</Placemark>
		<Placemark>
			<name>branch25_part27</name>
			<TimeSpan>
				<begin>9128-07-09</begin>
			</TimeSpan>
			<styleUrl>#branch25_part27_style</styleUrl>
			<LineString>
				<altitudeMode>absolute</altitudeMode>
				<tessellate>1</tessellate>
				<coordinates>
					68.68577024,43.640336760000004,668862.7158557123
					66.01011048,43.926318020000004,667252.9356256179
				</coordinates>
			</LineString>
		</Placemark>
		<Placemark>
			<name>branch25_part28</name>
			<TimeSpan>
				<begin>9115-05-23</begin>
			</TimeSpan>
			<styleUrl>#branch25_part28_style</styleUrl>
			<LineString>
				<altitudeMode>absolute</altitudeMode>
				<tessellate>1</tessellate>
				<coordinates>
					66.01011048,43.926318020000004,667252.9356256179
					63.33445072000001,44.21229928,664561.3032917889
				</coordinates>
			</LineString>
		</Placemark>
		<Placemark>
			<name>branch25_part29</name>
			<TimeSpan>
				<begin>9102-04-08</begin>
			</TimeSpan>
			<styleUrl>#branch25_part29_style</styleUrl>
			<LineString>
				<altitudeMode>absolute</altitudeMode>
				<tessellate>1</tessellate>
				<coordinates>
					63.33445072000001,44.21229928,664561.3032917889
					60.658790960000005,44.49828054,660774.5983748977
				</coordinates>
			</LineString>
		</Placemark>
		<Placemark>
			<name>branch25_part30</name>
			<TimeSpan>
				<begin>9089-02-22</begin>
			</TimeSpan>
			<styleUrl>#branch25_part30_style</styleUrl>
			<LineString>
				<altitudeMode>absolute</altitudeMode>
				<tessellate>1</tessellate>
				<coordinates>
					60.658790960000005,44.49828054,660774.5983748977
					57.9831312,44.7842618,655873.8538582583
				</coordinates>
			</LineString>
		</Placemark>
		<Placemark>
			<name>branch25_part31</name>
			<TimeSpan>
				<begin>9076-01-07</begin>
			</TimeSpan>
			<styleUrl>#branch25_part31_style</styleUrl>
			<LineString>
				<altitudeMode>absolute</altitudeMode>
				<tessellate>1</tessellate>
				<coordinates>
					57.9831312,44.7842618,655873.8538582583
					55.30747144,45.07024306,649833.8655264215
				</coordinates>
			</LineString>
		</Placemark>
		<Placemark>
			<name>branch25_part32</name>
			<TimeSpan>
				<begin>9062-11-21</begin>
			</TimeSpan>
			<styleUrl>#branch25_part32_style</styleUrl>
			<LineString>
				<altitudeMode>absolute</altitudeMode>
				<tessellate>1</tessellate>
				<coordinates>
					55.30747144,45.07024306,649833.8655264215
					52.63181168,45.35622432,642622.5110341908
				</coordinates>
			</LineString>
		</Placemark>
		<Placemark>
			<name>branch25_part33</name>
			<TimeSpan>
				<begin>9049-10-05</begin>
			</TimeSpan>
			<styleUrl>#branch25_part33_style</styleUrl>
			<LineString>
				<altitudeMode>absolute</altitudeMode>
				<tessellate>1</tessellate>
				<coordinates>
					52.63181168,45.35622432,642622.5110341908
					49.956151919999996,45.64220558,634199.8335568345
				</coordinates>
			</LineString>
		</Placemark>
		<Placemark>
			<name>branch25_part34</name>
			<TimeSpan>
				<begin>9036-08-20</begin>
			</TimeSpan>
			<styleUrl>#branch25_part34_style</styleUrl>
			<LineString>
				<altitudeMode>absolute</altitudeMode>
				<tessellate>1</tessellate>
				<coordinates>
					49.956151919999996,45.64220558,634199.8335568345
					47.280492159999994,45.92818684,624516.8247308433
				</coordinates>
			</LineString>
		</Placemark>
		<Placemark>
			<name>branch25_part35</name>
			<TimeSpan>
				<begin>9023-07-04</begin>
			</TimeSpan>
			<styleUrl>#branch25_part35_style</styleUrl>
			<LineString>
				<altitudeMode>absolute</altitudeMode>
				<tessellate>1</tessellate>
				<coordinates>
					47.280492159999994,45.92818684,624516.8247308433
					44.60483239999999,46.2141681,613513.8125201612
				</coordinates>
			</LineString>
		</Placemark>
		<Placemark>
			<name>branch25_part36</name>
			<TimeSpan>
				<begin>9010-05-19</begin>
			</TimeSpan>
			<styleUrl>#branch25_part36_style</styleUrl>
			<LineString>
				<altitudeMode>absolute</altitudeMode>
				<tessellate>1</tessellate>
				<coordinates>
					44.60483239999999,46.2141681,613513.8125201612
					41.92917263999999,46.50014936,601118.3163295747
				</coordinates>
			</LineString>
		</Placemark>
		<Placemark>
			<name>branch25_part37</name>
			<TimeSpan>
				<begin>8997-04-03</begin>
			</TimeSpan>
			<styleUrl>#branch25_part37_style</styleUrl>
			<LineString>
				<altitudeMode>absolute</altitudeMode>
				<tessellate>1</tessellate>
				<coordinates>
					41.92917263999999,46.50014936,601118.3163295747
					39.25351288,46.78613062,587242.1652040426
				</coordinates>
			</LineString>
		</Placemark>
		<Placemark>
			<name>branch25_part38</name>
			<TimeSpan>
				<begin>8984-02-18</begin>
			</TimeSpan>
			<styleUrl>#branch25_part38_style</styleUrl>
			<LineString>
				<altitudeMode>absolute</altitudeMode>
				<tessellate>1</tessellate>
				<coordinates>
					39.25351288,46.78613062,587242.1652040426
					36.57785312,47.07211188,571777.5697357425
				</coordinates>
			</LineString>
		</Placemark>
		<Placemark>
			<name>branch25_part39</name>
			<TimeSpan>
				<begin>8971-01-02</begin>
			</TimeSpan>
			<styleUrl>#branch25_part39_style</styleUrl>
			<LineString>
				<altitudeMode>absolute</altitudeMode>
				<tessellate>1</tessellate>
				<coordinates>
					36.57785312,47.07211188,571777.5697357425
					33.90219336,47.35809314,554591.6661878738
				</coordinates>
			</LineString>
		</Placemark>
		<Placemark>
			<name>branch25_part40</name>
			<TimeSpan>
				<begin>8957-11-17</begin>
			</TimeSpan>
			<styleUrl>#branch25_part40_style</styleUrl>
			<LineString>
				<altitudeMode>absolute</altitudeMode>
				<tessellate>1</tessellate>
				<coordinates>
					33.90219336,47.35809314,554591.6661878738
					31.226533599999996,47.6440744,535518.7591951588
				</coordinates>
			</LineString>
		</Placemark>
		<Placemark>
			<name>branch25_part41</name>
			<TimeSpan>
				<begin>8944-10-01</begin>
			</TimeSpan>
			<styleUrl>#branch25_part41_style</styleUrl>
			<LineString>
				<altitudeMode>absolute</altitudeMode>
				<tessellate>1</tessellate>
				<coordinates>
					31.226533599999996,47.6440744,535518.7591951588
					28.550873839999994,47.93005566,514348.97199037316
				</coordinates>
			</LineString>
		</Placemark>
		<Placemark>
			<name>branch25_part42</name>
			<TimeSpan>
				<begin>8931-08-16</begin>
			</TimeSpan>
			<styleUrl>#branch25_part42_style</styleUrl>
			<LineString>
				<altitudeMode>absolute</altitudeMode>
				<tessellate>1</tessellate>
				<coordinates>
					28.550873839999994,47.93005566,514348.97199037316
					25.875214079999992,48.21603692,490811.05001612904
				</coordinates>
			</LineString>
		</Placemark>
		<Placemark>
			<name>branch25_part43</name>
			<TimeSpan>
				<begin>8918-07-00</begin>
			</TimeSpan>
			<styleUrl>#branch25_part43_style</styleUrl>
			<LineString>
				<altitudeMode>absolute</altitudeMode>
				<tessellate>1</tessellate>
				<coordinates>
					25.875214079999992,48.21603692,490811.05001612904
					23.19955431999999,48.50201818,464545.1613579318
				</coordinates>
			</LineString>
		</Placemark>
		<Placemark>
			<name>branch25_part44</name>
			<TimeSpan>
				<begin>8905-05-15</begin>
			</TimeSpan>
			<styleUrl>#branch25_part44_style</styleUrl>
			<LineString>
				<altitudeMode>absolute</altitudeMode>
				<tessellate>1</tessellate>
				<coordinates>
					23.19955431999999,48.50201818,464545.1613579318
					20.523894560000002,48.78799944,435057.49661044683
				</coordinates>
			</LineString>
		</Placemark>
		<Placemark>
			<name>branch25_part45</name>
			<TimeSpan>
				<begin>8892-03-29</begin>
			</TimeSpan>
			<styleUrl>#branch25_part45_style</styleUrl>
			<LineString>
				<altitudeMode>absolute</altitudeMode>
				<tessellate>1</tessellate>
				<coordinates>
					20.523894560000002,48.78799944,435057.49661044683
					17.8482348,49.0739807,401639.0693963692
				</coordinates>
			</LineString>
		</Placemark>
		<Placemark>
			<name>branch25_part46</name>
			<TimeSpan>
				<begin>8879-02-14</begin>
			</TimeSpan>
			<styleUrl>#branch25_part46_style</styleUrl>
			<LineString>
				<altitudeMode>absolute</altitudeMode>
				<tessellate>1</tessellate>
				<coordinates>
					17.8482348,49.0739807,401639.0693963692
					15.172575039999998,49.35996196,363206.4937015367
				</coordinates>
			</LineString>
		</Placemark>
		<Placemark>
			<name>branch25_part47</name>
			<TimeSpan>
				<begin>8866-00-28</begin>
			</TimeSpan>
			<styleUrl>#branch25_part47_style</styleUrl>
			<LineString>
				<altitudeMode>absolute</altitudeMode>
				<tessellate>1</tessellate>
				<coordinates>
					15.172575039999998,49.35996196,363206.4937015367
					12.496915279999996,49.64594322,317946.64703546994
				</coordinates>
			</LineString>
		</Placemark>
		<Placemark>
			<name>branch25_part48</name>
			<TimeSpan>
				<begin>8852-11-13</begin>
			</TimeSpan>
			<styleUrl>#branch25_part48_style</styleUrl>
			<LineString>
				<altitudeMode>absolute</altitudeMode>
				<tessellate>1</tessellate>
				<coordinates>
					12.496915279999996,49.64594322,317946.64703546994
					9.821255519999994,49.93192448,262349.5415433035
				</coordinates>
			</LineString>
		</Placemark>
		<Placemark>
			<name>branch25_part49</name>
			<TimeSpan>
				<begin>8839-09-27</begin>
			</TimeSpan>
			<styleUrl>#branch25_part49_style</styleUrl>
			<LineString>
				<altitudeMode>absolute</altitudeMode>
				<tessellate>1</tessellate>
				<coordinates>
					9.821255519999994,49.93192448,262349.5415433035
					7.145595759999992,50.21790574,187431.56571830585
				</coordinates>
			</LineString>
		</Placemark>
		<Placemark>
			<name>branch25_part50</name>
			<TimeSpan>
				<begin>8826-08-12</begin>
			</TimeSpan>
			<styleUrl>#branch25_part50_style</styleUrl>
			<LineString>
				<altitudeMode>absolute</altitudeMode>
				<tessellate>1</tessellate>
				<coordinates>
					7.145595759999992,50.21790574,187431.56571830585
					4.46993599999999,50.503887,8.197766679146421E-11
				</coordinates>
			</LineString>
		</Placemark>
	</Folder>
	<Folder>
			<name>branch28</name>
		<Placemark>
			<name>branch28_part1</name>
			<TimeSpan>
				<begin>8814-03-05</begin>
			</TimeSpan>
			<styleUrl>#branch28_part1_style</styleUrl>
			<LineString>
				<altitudeMode>absolute</altitudeMode>
				<tessellate>1</tessellate>
				<coordinates>
					4.469936,50.503887,0.0
					2.4662794599999995,50.235614059999996,140442.44912604292
				</coordinates>
			</LineString>
		</Placemark>
		<Placemark>
			<name>branch28_part2</name>
			<TimeSpan>
				<begin>8801-09-28</begin>
			</TimeSpan>
			<styleUrl>#branch28_part2_style</styleUrl>
			<LineString>
				<altitudeMode>absolute</altitudeMode>
				<tessellate>1</tessellate>
				<coordinates>
					2.4662794599999995,50.235614059999996,140442.44912604292
					0.4626229199999994,49.96734112,196578.4791917658
				</coordinates>
			</LineString>
		</Placemark>
		<Placemark>
			<name>branch28_part3</name>
			<TimeSpan>
				<begin>8789-04-22</begin>
			</TimeSpan>
			<styleUrl>#branch28_part3_style</styleUrl>
			<LineString>
				<altitudeMode>absolute</altitudeMode>
				<tessellate>1</tessellate>
				<coordinates>
					0.4626229199999994,49.96734112,196578.4791917658
					-1.5410336200000012,49.69906818,238237.3834948646
				</coordinates>
			</LineString>
		</Placemark>
		<Placemark>
			<name>branch28_part4</name>
			<TimeSpan>
				<begin>8776-11-15</begin>
			</TimeSpan>
			<styleUrl>#branch28_part4_style</styleUrl>
			<LineString>
				<altitudeMode>absolute</altitudeMode>
				<tessellate>1</tessellate>
				<coordinates>
					-1.5410336200000012,49.69906818,238237.3834948646
					-3.544690160000001,49.43079524,272150.5810317444
				</coordinates>
			</LineString>
		</Placemark>
		<Placemark>
			<name>branch28_part5</name>
			<TimeSpan>
				<begin>8764-06-08</begin>
			</TimeSpan>
			<styleUrl>#branch28_part5_style</styleUrl>
			<LineString>
				<altitudeMode>absolute</altitudeMode>
				<tessellate>1</tessellate>
				<coordinates>
					-3.544690160000001,49.43079524,272150.5810317444
					-5.548346700000001,49.1625223,300948.10527009174
				</coordinates>
			</LineString>
		</Placemark>
		<Placemark>
			<name>branch28_part6</name>
			<TimeSpan>
				<begin>8752-01-01</begin>
			</TimeSpan>
			<styleUrl>#branch28_part6_style</styleUrl>
			<LineString>
				<altitudeMode>absolute</altitudeMode>
				<tessellate>1</tessellate>
				<coordinates>
					-5.548346700000001,49.1625223,300948.10527009174
					-7.552003240000002,48.894249359999996,325988.52866888687
				</coordinates>
			</LineString>
		</Placemark>
		<Placemark>
			<name>branch28_part7</name>
			<TimeSpan>
				<begin>8739-07-25</begin>
			</TimeSpan>
			<styleUrl>#branch28_part7_style</styleUrl>
			<LineString>
				<altitudeMode>absolute</altitudeMode>
				<tessellate>1</tessellate>
				<coordinates>
					-7.552003240000002,48.894249359999996,325988.52866888687
					-9.555659780000003,48.62597642,348083.6322352121
				</coordinates>
			</LineString>
		</Placemark>
		<Placemark>
			<name>branch28_part8</name>
			<TimeSpan>
				<begin>8727-02-18</begin>
			</TimeSpan>
			<styleUrl>#branch28_part8_style</styleUrl>
			<LineString>
				<altitudeMode>absolute</altitudeMode>
				<tessellate>1</tessellate>
				<coordinates>
					-9.555659780000003,48.62597642,348083.6322352121
					-11.55931632,48.35770348,367764.6593743292
				</coordinates>
			</LineString>
		</Placemark>
		<Placemark>
			<name>branch28_part9</name>
			<TimeSpan>
				<begin>8714-09-11</begin>
			</TimeSpan>
			<styleUrl>#branch28_part9_style</styleUrl>
			<LineString>
				<altitudeMode>absolute</altitudeMode>
				<tessellate>1</tessellate>
				<coordinates>
					-11.55931632,48.35770348,367764.6593743292
					-13.562972860000002,48.08943054,385401.6214128834
				</coordinates>
			</LineString>
		</Placemark>
		<Placemark>
			<name>branch28_part10</name>
			<TimeSpan>
				<begin>8702-04-05</begin>
			</TimeSpan>
			<styleUrl>#branch28_part10_style</styleUrl>
			<LineString>
				<altitudeMode>absolute</altitudeMode>
				<tessellate>1</tessellate>
				<coordinates>
					-13.562972860000002,48.08943054,385401.6214128834
					-15.5666294,47.8211576,401264.14036012243
				</coordinates>
			</LineString>
		</Placemark>
		<Placemark>
			<name>branch28_part11</name>
			<TimeSpan>
				<begin>8689-10-28</begin>
			</TimeSpan>
			<styleUrl>#branch28_part11_style</styleUrl>
			<LineString>
				<altitudeMode>absolute</altitudeMode>
				<tessellate>1</tessellate>
				<coordinates>
					-15.5666294,47.8211576,401264.14036012243
					-17.57028594,47.55288466,415555.4672225138
				</coordinates>
			</LineString>
		</Placemark>
		<Placemark>
			<name>branch28_part12</name>
			<TimeSpan>
				<begin>8677-05-21</begin>
			</TimeSpan>
			<styleUrl>#branch28_part12_style</styleUrl>
			<LineString>
				<altitudeMode>absolute</altitudeMode>
				<tessellate>1</tessellate>
				<coordinates>
					-17.57028594,47.55288466,415555.4672225138
					-19.573942480000003,47.28461172,428432.8626359102
				</coordinates>
			</LineString>
		</Placemark>
		<Placemark>
			<name>branch28_part13</name>
			<TimeSpan>
				<begin>8665-00-15</begin>
			</TimeSpan>
			<styleUrl>#branch28_part13_style</styleUrl>
			<LineString>
				<altitudeMode>absolute</altitudeMode>
				<tessellate>1</tessellate>
				<coordinates>
					-19.573942480000003,47.28461172,428432.8626359102
					-21.57759902,47.01633878,440020.48211712256
				</coordinates>
			</LineString>
		</Placemark>
		<Placemark>
			<name>branch28_part14</name>
			<TimeSpan>
				<begin>8652-07-08</begin>
			</TimeSpan>
			<styleUrl>#branch28_part14_style</styleUrl>
			<LineString>
				<altitudeMode>absolute</altitudeMode>
				<tessellate>1</tessellate>
				<coordinates>
					-21.57759902,47.01633878,440020.48211712256
					-23.581255560000002,46.74806584,450417.88044778426
				</coordinates>
			</LineString>
		</Placemark>
		<Placemark>
			<name>branch28_part15</name>
			<TimeSpan>
				<begin>8640-02-01</begin>
			</TimeSpan>
			<styleUrl>#branch28_part15_style</styleUrl>
			<LineString>
				<altitudeMode>absolute</altitudeMode>
				<tessellate>1</tessellate>
				<coordinates>
					-23.581255560000002,46.74806584,450417.88044778426
					-25.5849121,46.4797929,459705.8242179114
				</coordinates>
			</LineString>
		</Placemark>
		<Placemark>
			<name>branch28_part16</name>
			<TimeSpan>
				<begin>8627-08-24</begin>
			</TimeSpan>
			<styleUrl>#branch28_part16_style</styleUrl>
			<LineString>
				<altitudeMode>absolute</altitudeMode>
				<tessellate>1</tessellate>
				<coordinates>
					-25.5849121,46.4797929,459705.8242179114
					-27.588568640000002,46.21151996,467950.37991326523
				</coordinates>
			</LineString>
		</Placemark>
		<Placemark>
			<name>branch28_part17</name>
			<TimeSpan>
				<begin>8615-03-18</begin>
			</TimeSpan>
			<styleUrl>#branch28_part17_style</styleUrl>
			<LineString>
				<altitudeMode>absolute</altitudeMode>
				<tessellate>1</tessellate>
				<coordinates>
					-27.588568640000002,46.21151996,467950.37991326523
					-29.592225180000003,45.94324702,475205.85723491944
				</coordinates>
			</LineString>
		</Placemark>
		<Placemark>
			<name>branch28_part18</name>
			<TimeSpan>
				<begin>8602-10-11</begin>
			</TimeSpan>
			<styleUrl>#branch28_part18_style</styleUrl>
			<LineString>
				<altitudeMode>absolute</altitudeMode>
				<tessellate>1</tessellate>
				<coordinates>
					-29.592225180000003,45.94324702,475205.85723491944
					-31.595881720000005,45.67497408,481516.9684321469
				</coordinates>
			</LineString>
		</Placemark>
		<Placemark>
			<name>branch28_part19</name>
			<TimeSpan>
				<begin>8590-05-04</begin>
			</TimeSpan>
			<styleUrl>#branch28_part19_style</styleUrl>
			<LineString>
				<altitudeMode>absolute</altitudeMode>
				<tessellate>1</tessellate>
				<coordinates>
					-31.595881720000005,45.67497408,481516.9684321469
					-33.59953826,45.40670114,486920.4354656939
				</coordinates>
			</LineString>
		</Placemark>
		<Placemark>
			<name>branch28_part20</name>
			<TimeSpan>
				<begin>8577-11-28</begin>
			</TimeSpan>
			<styleUrl>#branch28_part20_style</styleUrl>
			<LineString>
				<altitudeMode>absolute</altitudeMode>
				<tessellate>1</tessellate>
				<coordinates>
					-33.59953826,45.40670114,486920.4354656939
					-35.603194800000004,45.1384282,491446.19797941466
				</coordinates>
			</LineString>
		</Placemark>
		<Placemark>
			<name>branch28_part21</name>
			<TimeSpan>
				<begin>8565-06-21</begin>
			</TimeSpan>
			<styleUrl>#branch28_part21_style</styleUrl>
			<LineString>
				<altitudeMode>absolute</altitudeMode>
				<tessellate>1</tessellate>
				<coordinates>
					-35.603194800000004,45.1384282,491446.19797941466
					-37.606851340000006,44.87015526,495118.3252426114
				</coordinates>
			</LineString>
		</Placemark>
		<Placemark>
			<name>branch28_part22</name>
			<TimeSpan>
				<begin>8553-01-14</begin>
			</TimeSpan>
			<styleUrl>#branch28_part22_style</styleUrl>
			<LineString>
				<altitudeMode>absolute</altitudeMode>
				<tessellate>1</tessellate>
				<coordinates>
					-37.606851340000006,44.87015526,495118.3252426114
					-39.61050788000001,44.60188232,497955.7027708187
				</coordinates>
			</LineString>
		</Placemark>
		<Placemark>
			<name>branch28_part23</name>
			<TimeSpan>
				<begin>8540-08-08</begin>
			</TimeSpan>
			<styleUrl>#branch28_part23_style</styleUrl>
			<LineString>
				<altitudeMode>absolute</altitudeMode>
				<tessellate>1</tessellate>
				<coordinates>
					-39.61050788000001,44.60188232,497955.7027708187
					-41.61416442000001,44.33360938,499972.5425473051
				</coordinates>
			</LineString>
		</Placemark>
		<Placemark>
			<name>branch28_part24</name>
			<TimeSpan>
				<begin>8528-03-01</begin>
			</TimeSpan>
			<styleUrl>#branch28_part24_style</styleUrl>
			<LineString>
				<altitudeMode>absolute</altitudeMode>
				<tessellate>1</tessellate>
				<coordinates>
					-41.61416442000001,44.33360938,499972.5425473051
					-43.61782096000001,44.065336439999996,501178.75067560363
				</coordinates>
			</LineString>
		</Placemark>
		<Placemark>
			<name>branch28_part25</name>
			<TimeSpan>
				<begin>8515-09-24</begin>
			</TimeSpan>
			<styleUrl>#branch28_part25_style</styleUrl>
			<LineString>
				<altitudeMode>absolute</altitudeMode>
				<tessellate>1</tessellate>
				<coordinates>
					-43.61782096000001,44.065336439999996,501178.75067560363
					-45.621477500000005,43.7970635,501580.175450153
				</coordinates>
			</LineString>
		</Placemark>
		<Placemark>
			<name>branch28_part26</name>
			<TimeSpan>
				<begin>8503-04-17</begin>
			</TimeSpan>
			<styleUrl>#branch28_part26_style</styleUrl>
			<LineString>
				<altitudeMode>absolute</altitudeMode>
				<tessellate>1</tessellate>
				<coordinates>
					-45.621477500000005,43.7970635,501580.175450153
					-47.625134040000006,43.52879056,501178.75067560363
				</coordinates>
			</LineString>
		</Placemark>
		<Placemark>
			<name>branch28_part27</name>
			<TimeSpan>
				<begin>8490-11-11</begin>
			</TimeSpan>
			<styleUrl>#branch28_part27_style</styleUrl>
			<LineString>
				<altitudeMode>absolute</altitudeMode>
				<tessellate>1</tessellate>
				<coordinates>
					-47.625134040000006,43.52879056,501178.75067560363
					-49.62879058000001,43.26051762,499972.5425473051
				</coordinates>
			</LineString>
		</Placemark>
		<Placemark>
			<name>branch28_part28</name>
			<TimeSpan>
				<begin>8478-06-04</begin>
			</TimeSpan>
			<styleUrl>#branch28_part28_style</styleUrl>
			<LineString>
				<altitudeMode>absolute</altitudeMode>
				<tessellate>1</tessellate>
				<coordinates>
					-49.62879058000001,43.26051762,499972.5425473051
					-51.63244712000001,42.99224468,497955.7027708187
				</coordinates>
			</LineString>
		</Placemark>
		<Placemark>
			<name>branch28_part29</name>
			<TimeSpan>
				<begin>8466-00-27</begin>
			</TimeSpan>
			<styleUrl>#branch28_part29_style</styleUrl>
			<LineString>
				<altitudeMode>absolute</altitudeMode>
				<tessellate>1</tessellate>
				<coordinates>
					-51.63244712000001,42.99224468,497955.7027708187
					-53.63610366000001,42.723971739999996,495118.32524261146
				</coordinates>
			</LineString>
		</Placemark>
		<Placemark>
			<name>branch28_part30</name>
			<TimeSpan>
				<begin>8453-07-21</begin>
			</TimeSpan>
			<styleUrl>#branch28_part30_style</styleUrl>
			<LineString>
				<altitudeMode>absolute</altitudeMode>
				<tessellate>1</tessellate>
				<coordinates>
					-53.63610366000001,42.723971739999996,495118.32524261146
					-55.639760200000005,42.4556988,491446.19797941466
				</coordinates>
			</LineString>
		</Placemark>
		<Placemark>
			<name>branch28_part31</name>
			<TimeSpan>
				<begin>8441-02-14</begin>
			</TimeSpan>
			<styleUrl>#branch28_part31_style</styleUrl>
			<LineString>
				<altitudeMode>absolute</altitudeMode>
				<tessellate>1</tessellate>
				<coordinates>
					-55.639760200000005,42.4556988,491446.19797941466
					-57.643416740000006,42.18742586,486920.4354656939
				</coordinates>
			</LineString>
		</Placemark>
		<Placemark>
			<name>branch28_part32</name>
			<TimeSpan>
				<begin>8428-09-07</begin>
			</TimeSpan>
			<styleUrl>#branch28_part32_style</styleUrl>
			<LineString>
				<altitudeMode>absolute</altitudeMode>
				<tessellate>1</tessellate>
				<coordinates>
					-57.643416740000006,42.18742586,486920.4354656939
					-59.64707328000001,41.91915292,481516.9684321469
				</coordinates>
			</LineString>
		</Placemark>
		<Placemark>
			<name>branch28_part33</name>
			<TimeSpan>
				<begin>8416-04-01</begin>
			</TimeSpan>
			<styleUrl>#branch28_part33_style</styleUrl>
			<LineString>
				<altitudeMode>absolute</altitudeMode>
				<tessellate>1</tessellate>
				<coordinates>
					-59.64707328000001,41.91915292,481516.9684321469
					-61.65072982,41.65087998,475205.8572349194
				</coordinates>
			</LineString>
		</Placemark>
		<Placemark>
			<name>branch28_part34</name>
			<TimeSpan>
				<begin>8403-10-24</begin>
			</TimeSpan>
			<styleUrl>#branch28_part34_style</styleUrl>
			<LineString>
				<altitudeMode>absolute</altitudeMode>
				<tessellate>1</tessellate>
				<coordinates>
					-61.65072982,41.65087998,475205.8572349194
					-63.65438636000001,41.382607039999996,467950.37991326523
				</coordinates>
			</LineString>
		</Placemark>
		<Placemark>
			<name>branch28_part35</name>
			<TimeSpan>
				<begin>8391-05-17</begin>
			</TimeSpan>
			<styleUrl>#branch28_part35_style</styleUrl>
			<LineString>
				<altitudeMode>absolute</altitudeMode>
				<tessellate>1</tessellate>
				<coordinates>
					-63.65438636000001,41.382607039999996,467950.37991326523
					-65.6580429,41.1143341,459705.82421791134
				</coordinates>
			</LineString>
		</Placemark>
		<Placemark>
			<name>branch28_part36</name>
			<TimeSpan>
				<begin>8379-00-10</begin>
			</TimeSpan>
			<styleUrl>#branch28_part36_style</styleUrl>
			<LineString>
				<altitudeMode>absolute</altitudeMode>
				<tessellate>1</tessellate>
				<coordinates>
					-65.6580429,41.1143341,459705.82421791134
					-67.66169944,40.84606116,450417.8804477843
				</coordinates>
			</LineString>
		</Placemark>
		<Placemark>
			<name>branch28_part37</name>
			<TimeSpan>
				<begin>8366-07-04</begin>
			</TimeSpan>
			<styleUrl>#branch28_part37_style</styleUrl>
			<LineString>
				<altitudeMode>absolute</altitudeMode>
				<tessellate>1</tessellate>
				<coordinates>
					-67.66169944,40.84606116,450417.8804477843
					-69.66535598,40.57778822,440020.48211712256
				</coordinates>
			</LineString>
		</Placemark>
		<Placemark>
			<name>branch28_part38</name>
			<TimeSpan>
				<begin>8354-01-27</begin>
			</TimeSpan>
			<styleUrl>#branch28_part38_style</styleUrl>
			<LineString>
				<altitudeMode>absolute</altitudeMode>
				<tessellate>1</tessellate>
				<coordinates>
					-69.66535598,40.57778822,440020.48211712256
					-71.66901252,40.30951528,428432.8626359102
				</coordinates>
			</LineString>
		</Placemark>
		<Placemark>
			<name>branch28_part39</name>
			<TimeSpan>
				<begin>8341-08-20</begin>
			</TimeSpan>
			<styleUrl>#branch28_part39_style</styleUrl>
			<LineString>
				<altitudeMode>absolute</altitudeMode>
				<tessellate>1</tessellate>
				<coordinates>
					-71.66901252,40.30951528,428432.8626359102
					-73.67266906,40.04124234,415555.4672225138
				</coordinates>
			</LineString>
		</Placemark>
		<Placemark>
			<name>branch28_part40</name>
			<TimeSpan>
				<begin>8329-03-14</begin>
			</TimeSpan>
			<styleUrl>#branch28_part40_style</styleUrl>
			<LineString>
				<altitudeMode>absolute</altitudeMode>
				<tessellate>1</tessellate>
				<coordinates>
					-73.67266906,40.04124234,415555.4672225138
					-75.6763256,39.7729694,401264.1403601223
				</coordinates>
			</LineString>
		</Placemark>
		<Placemark>
			<name>branch28_part41</name>
			<TimeSpan>
				<begin>8316-10-07</begin>
			</TimeSpan>
			<styleUrl>#branch28_part41_style</styleUrl>
			<LineString>
				<altitudeMode>absolute</altitudeMode>
				<tessellate>1</tessellate>
				<coordinates>
					-75.6763256,39.7729694,401264.1403601223
					-77.67998214,39.50469646,385401.6214128834
				</coordinates>
			</LineString>
		</Placemark>
		<Placemark>
			<name>branch28_part42</name>
			<TimeSpan>
				<begin>8304-05-00</begin>
			</TimeSpan>
			<styleUrl>#branch28_part42_style</styleUrl>
			<LineString>
				<altitudeMode>absolute</altitudeMode>
				<tessellate>1</tessellate>
				<coordinates>
					-77.67998214,39.50469646,385401.6214128834
					-79.68363868,39.23642352,367764.6593743292
				</coordinates>
			</LineString>
		</Placemark>
		<Placemark>
			<name>branch28_part43</name>
			<TimeSpan>
				<begin>8291-11-23</begin>
			</TimeSpan>
			<styleUrl>#branch28_part43_style</styleUrl>
			<LineString>
				<altitudeMode>absolute</altitudeMode>
				<tessellate>1</tessellate>
				<coordinates>
					-79.68363868,39.23642352,367764.6593743292
					-81.68729522,38.96815058,348083.63223521214
				</coordinates>
			</LineString>
		</Placemark>
		<Placemark>
			<name>branch28_part44</name>
			<TimeSpan>
				<begin>8279-06-17</begin>
			</TimeSpan>
			<styleUrl>#branch28_part44_style</styleUrl>
			<LineString>
				<altitudeMode>absolute</altitudeMode>
				<tessellate>1</tessellate>
				<coordinates>
					-81.68729522,38.96815058,348083.63223521214
					-83.69095176,38.69987764,325988.52866888687
				</coordinates>
			</LineString>
		</Placemark>
		<Placemark>
			<name>branch28_part45</name>
			<TimeSpan>
				<begin>8267-01-10</begin>
			</TimeSpan>
			<styleUrl>#branch28_part45_style</styleUrl>
			<LineString>
				<altitudeMode>absolute</altitudeMode>
				<tessellate>1</tessellate>
				<coordinates>
					-83.69095176,38.69987764,325988.52866888687
					-85.6946083,38.4316047,300948.1052700918
				</coordinates>
			</LineString>
		</Placemark>
		<Placemark>
			<name>branch28_part46</name>
			<TimeSpan>
				<begin>8254-08-03</begin>
			</TimeSpan>
			<styleUrl>#branch28_part46_style</styleUrl>
			<LineString>
				<altitudeMode>absolute</altitudeMode>
				<tessellate>1</tessellate>
				<coordinates>
					-85.6946083,38.4316047,300948.1052700918
					-87.69826484000001,38.16333176,272150.58103174437
				</coordinates>
			</LineString>
		</Placemark>
		<Placemark>
			<name>branch28_part47</name>
			<TimeSpan>
				<begin>8242-02-27</begin>
			</TimeSpan>
			<styleUrl>#branch28_part47_style</styleUrl>
			<LineString>
				<altitudeMode>absolute</altitudeMode>
				<tessellate>1</tessellate>
				<coordinates>
					-87.69826484000001,38.16333176,272150.58103174437
					-89.70192138,37.89505882,238237.38349486454
				</coordinates>
			</LineString>
		</Placemark>
		<Placemark>
			<name>branch28_part48</name>
			<TimeSpan>
				<begin>8229-09-20</begin>
			</TimeSpan>
			<styleUrl>#branch28_part48_style</styleUrl>
			<LineString>
				<altitudeMode>absolute</altitudeMode>
				<tessellate>1</tessellate>
				<coordinates>
					-89.70192138,37.89505882,238237.38349486454
					-91.70557792000001,37.62678588,196578.479191766
				</coordinates>
			</LineString>
		</Placemark>
		<Placemark>
			<name>branch28_part49</name>
			<TimeSpan>
				<begin>8217-04-13</begin>
			</TimeSpan>
			<styleUrl>#branch28_part49_style</styleUrl>
			<LineString>
				<altitudeMode>absolute</altitudeMode>
				<tessellate>1</tessellate>
				<coordinates>
					-91.70557792000001,37.62678588,196578.479191766
					-93.70923446,37.35851294,140442.449126043
				</coordinates>
			</LineString>
		</Placemark>
		<Placemark>
			<name>branch28_part50</name>
			<TimeSpan>
				<begin>8204-11-07</begin>
			</TimeSpan>
			<styleUrl>#branch28_part50_style</styleUrl>
			<LineString>
				<altitudeMode>absolute</altitudeMode>
				<tessellate>1</tessellate>
				<coordinates>
					-93.70923446,37.35851294,140442.449126043
					-95.712891,37.09024,6.142585563807978E-11
				</coordinates>
			</LineString>
		</Placemark>
	</Folder>
	<Folder>
			<name>branch31</name>
		<Placemark>
			<name>branch31_part1</name>
			<TimeSpan>
				<begin>8199-02-12</begin>
			</TimeSpan>
			<styleUrl>#branch31_part1_style</styleUrl>
			<LineString>
				<altitudeMode>absolute</altitudeMode>
				<tessellate>1</tessellate>
				<coordinates>
					-95.712891,37.09024,0.0
					-93.70923446,37.358512940000004,140442.44912604292
				</coordinates>
			</LineString>
		</Placemark>
		<Placemark>
			<name>branch31_part2</name>
			<TimeSpan>
				<begin>8193-05-18</begin>
			</TimeSpan>
			<styleUrl>#branch31_part2_style</styleUrl>
			<LineString>
				<altitudeMode>absolute</altitudeMode>
				<tessellate>1</tessellate>
				<coordinates>
					-93.70923446,37.358512940000004,140442.44912604292
					-91.70557792,37.62678588,196578.4791917658
				</coordinates>
			</LineString>
		</Placemark>
		<Placemark>
			<name>branch31_part3</name>
			<TimeSpan>
				<begin>8187-08-24</begin>
			</TimeSpan>
			<styleUrl>#branch31_part3_style</styleUrl>
			<LineString>
				<altitudeMode>absolute</altitudeMode>
				<tessellate>1</tessellate>
				<coordinates>
					-91.70557792,37.62678588,196578.4791917658
					-89.70192138,37.89505882,238237.3834948646
				</coordinates>
			</LineString>
		</Placemark>
		<Placemark>
			<name>branch31_part4</name>
			<TimeSpan>
				<begin>8181-11-29</begin>
			</TimeSpan>
			<styleUrl>#branch31_part4_style</styleUrl>
			<LineString>
				<altitudeMode>absolute</altitudeMode>
				<tessellate>1</tessellate>
				<coordinates>
					-89.70192138,37.89505882,238237.3834948646
					-87.69826484,38.16333176,272150.5810317444
				</coordinates>
			</LineString>
		</Placemark>
		<Placemark>
			<name>branch31_part5</name>
			<TimeSpan>
				<begin>8176-03-05</begin>
			</TimeSpan>
			<styleUrl>#branch31_part5_style</styleUrl>
			<LineString>
				<altitudeMode>absolute</altitudeMode>
				<tessellate>1</tessellate>
				<coordinates>
					-87.69826484,38.16333176,272150.5810317444
					-85.6946083,38.4316047,300948.10527009174
				</coordinates>
			</LineString>
		</Placemark>
		<Placemark>
			<name>branch31_part6</name>
			<TimeSpan>
				<begin>8170-06-11</begin>
			</TimeSpan>
			<styleUrl>#branch31_part6_style</styleUrl>
			<LineString>
				<altitudeMode>absolute</altitudeMode>
				<tessellate>1</tessellate>
				<coordinates>
					-85.6946083,38.4316047,300948.10527009174
					-83.69095175999999,38.699877640000004,325988.52866888687
				</coordinates>
			</LineString>
		</Placemark>
		<Placemark>
			<name>branch31_part7</name>
			<TimeSpan>
				<begin>8164-09-17</begin>
			</TimeSpan>
			<styleUrl>#branch31_part7_style</styleUrl>
			<LineString>
				<altitudeMode>absolute</altitudeMode>
				<tessellate>1</tessellate>
				<coordinates>
					-83.69095175999999,38.699877640000004,325988.52866888687
					-81.68729522,38.96815058,348083.6322352121
				</coordinates>
			</LineString>
		</Placemark>
		<Placemark>
			<name>branch31_part8</name>
			<TimeSpan>
				<begin>8159-00-22</begin>
			</TimeSpan>
			<styleUrl>#branch31_part8_style</styleUrl>
			<LineString>
				<altitudeMode>absolute</altitudeMode>
				<tessellate>1</tessellate>
				<coordinates>
					-81.68729522,38.96815058,348083.6322352121
					-79.68363868,39.23642352,367764.6593743292
				</coordinates>
			</LineString>
		</Placemark>
		<Placemark>
			<name>branch31_part9</name>
			<TimeSpan>
				<begin>8153-03-28</begin>
			</TimeSpan>
			<styleUrl>#branch31_part9_style</styleUrl>
			<LineString>
				<altitudeMode>absolute</altitudeMode>
				<tessellate>1</tessellate>
				<coordinates>
					-79.68363868,39.23642352,367764.6593743292
					-77.67998213999999,39.50469646,385401.6214128834
				</coordinates>
			</LineString>
		</Placemark>
		<Placemark>
			<name>branch31_part10</name>
			<TimeSpan>
				<begin>8147-07-04</begin>
			</TimeSpan>
			<styleUrl>#branch31_part10_style</styleUrl>
			<LineString>
				<altitudeMode>absolute</altitudeMode>
				<tessellate>1</tessellate>
				<coordinates>
					-77.67998213999999,39.50469646,385401.6214128834
					-75.6763256,39.7729694,401264.14036012243
				</coordinates>
			</LineString>
		</Placemark>
		<Placemark>
			<name>branch31_part11</name>
			<TimeSpan>
				<begin>8141-10-09</begin>
			</TimeSpan>
			<styleUrl>#branch31_part11_style</styleUrl>
			<LineString>
				<altitudeMode>absolute</altitudeMode>
				<tessellate>1</tessellate>
				<coordinates>
					-75.6763256,39.7729694,401264.14036012243
					-73.67266906,40.041242340000004,415555.4672225138
				</coordinates>
			</LineString>
		</Placemark>
		<Placemark>
			<name>branch31_part12</name>
			<TimeSpan>
				<begin>8136-01-15</begin>
			</TimeSpan>
			<styleUrl>#branch31_part12_style</styleUrl>
			<LineString>
				<altitudeMode>absolute</altitudeMode>
				<tessellate>1</tessellate>
				<coordinates>
					-73.67266906,40.041242340000004,415555.4672225138
					-71.66901252,40.30951528,428432.8626359102
				</coordinates>
			</LineString>
		</Placemark>
		<Placemark>
			<name>branch31_part13</name>
			<TimeSpan>
				<begin>8130-04-21</begin>
			</TimeSpan>
			<styleUrl>#branch31_part13_style</styleUrl>
			<LineString>
				<altitudeMode>absolute</altitudeMode>
				<tessellate>1</tessellate>
				<coordinates>
					-71.66901252,40.30951528,428432.8626359102
					-69.66535598,40.57778822,440020.48211712256
				</coordinates>
			</LineString>
		</Placemark>
		<Placemark>
			<name>branch31_part14</name>
			<TimeSpan>
				<begin>8124-07-26</begin>
			</TimeSpan>
			<styleUrl>#branch31_part14_style</styleUrl>
			<LineString>
				<altitudeMode>absolute</altitudeMode>
				<tessellate>1</tessellate>
				<coordinates>
					-69.66535598,40.57778822,440020.48211712256
					-67.66169943999999,40.84606116,450417.88044778426
				</coordinates>
			</LineString>
		</Placemark>
		<Placemark>
			<name>branch31_part15</name>
			<TimeSpan>
				<begin>8118-11-02</begin>
			</TimeSpan>
			<styleUrl>#branch31_part15_style</styleUrl>
			<LineString>
				<altitudeMode>absolute</altitudeMode>
				<tessellate>1</tessellate>
				<coordinates>
					-67.66169943999999,40.84606116,450417.88044778426
					-65.6580429,41.1143341,459705.8242179114
				</coordinates>
			</LineString>
		</Placemark>
		<Placemark>
			<name>branch31_part16</name>
			<TimeSpan>
				<begin>8113-02-08</begin>
			</TimeSpan>
			<styleUrl>#branch31_part16_style</styleUrl>
			<LineString>
				<altitudeMode>absolute</altitudeMode>
				<tessellate>1</tessellate>
				<coordinates>
					-65.6580429,41.1143341,459705.8242179114
					-63.65438636,41.38260704,467950.37991326523
				</coordinates>
			</LineString>
		</Placemark>
		<Placemark>
			<name>branch31_part17</name>
			<TimeSpan>
				<begin>8107-05-14</begin>
			</TimeSpan>
			<styleUrl>#branch31_part17_style</styleUrl>
			<LineString>
				<altitudeMode>absolute</altitudeMode>
				<tessellate>1</tessellate>
				<coordinates>
					-63.65438636,41.38260704,467950.37991326523
					-61.650729819999995,41.65087998,475205.85723491944
				</coordinates>
			</LineString>
		</Placemark>
		<Placemark>
			<name>branch31_part18</name>
			<TimeSpan>
				<begin>8101-08-19</begin>
			</TimeSpan>
			<styleUrl>#branch31_part18_style</styleUrl>
			<LineString>
				<altitudeMode>absolute</altitudeMode>
				<tessellate>1</tessellate>
				<coordinates>
					-61.650729819999995,41.65087998,475205.85723491944
					-59.647073279999994,41.91915292,481516.9684321469
				</coordinates>
			</LineString>
		</Placemark>
		<Placemark>
			<name>branch31_part19</name>
			<TimeSpan>
				<begin>8095-11-25</begin>
			</TimeSpan>
			<styleUrl>#branch31_part19_style</styleUrl>
			<LineString>
				<altitudeMode>absolute</altitudeMode>
				<tessellate>1</tessellate>
				<coordinates>
					-59.647073279999994,41.91915292,481516.9684321469
					-57.64341674,42.18742586,486920.4354656939
				</coordinates>
			</LineString>
		</Placemark>
		<Placemark>
			<name>branch31_part20</name>
			<TimeSpan>
				<begin>8090-03-01</begin>
			</TimeSpan>
			<styleUrl>#branch31_part20_style</styleUrl>
			<LineString>
				<altitudeMode>absolute</altitudeMode>
				<tessellate>1</tessellate>
				<coordinates>
					-57.64341674,42.18742586,486920.4354656939
					-55.6397602,42.4556988,491446.19797941466
				</coordinates>
			</LineString>
		</Placemark>
		<Placemark>
			<name>branch31_part21</name>
			<TimeSpan>
				<begin>8084-06-06</begin>
			</TimeSpan>
			<styleUrl>#branch31_part21_style</styleUrl>
			<LineString>
				<altitudeMode>absolute</altitudeMode>
				<tessellate>1</tessellate>
				<coordinates>
					-55.6397602,42.4556988,491446.19797941466
					-53.636103659999996,42.72397174,495118.3252426114
				</coordinates>
			</LineString>
		</Placemark>
		<Placemark>
			<name>branch31_part22</name>
			<TimeSpan>
				<begin>8078-09-12</begin>
			</TimeSpan>
			<styleUrl>#branch31_part22_style</styleUrl>
			<LineString>
				<altitudeMode>absolute</altitudeMode>
				<tessellate>1</tessellate>
				<coordinates>
					-53.636103659999996,42.72397174,495118.3252426114
					-51.632447119999995,42.99224468,497955.7027708187
				</coordinates>
			</LineString>
		</Placemark>
		<Placemark>
			<name>branch31_part23</name>
			<TimeSpan>
				<begin>8073-00-18</begin>
			</TimeSpan>
			<styleUrl>#branch31_part23_style</styleUrl>
			<LineString>
				<altitudeMode>absolute</altitudeMode>
				<tessellate>1</tessellate>
				<coordinates>
					-51.632447119999995,42.99224468,497955.7027708187
					-49.62879057999999,43.26051762,499972.5425473051
				</coordinates>
			</LineString>
		</Placemark>
		<Placemark>
			<name>branch31_part24</name>
			<TimeSpan>
				<begin>8067-03-24</begin>
			</TimeSpan>
			<styleUrl>#branch31_part24_style</styleUrl>
			<LineString>
				<altitudeMode>absolute</altitudeMode>
				<tessellate>1</tessellate>
				<coordinates>
					-49.62879057999999,43.26051762,499972.5425473051
					-47.62513403999999,43.528790560000004,501178.75067560363
				</coordinates>
			</LineString>
		</Placemark>
		<Placemark>
			<name>branch31_part25</name>
			<TimeSpan>
				<begin>8061-06-29</begin>
			</TimeSpan>
			<styleUrl>#branch31_part25_style</styleUrl>
			<LineString>
				<altitudeMode>absolute</altitudeMode>
				<tessellate>1</tessellate>
				<coordinates>
					-47.62513403999999,43.528790560000004,501178.75067560363
					-45.6214775,43.7970635,501580.175450153
				</coordinates>
			</LineString>
		</Placemark>
		<Placemark>
			<name>branch31_part26</name>
			<TimeSpan>
				<begin>8055-10-05</begin>
			</TimeSpan>
			<styleUrl>#branch31_part26_style</styleUrl>
			<LineString>
				<altitudeMode>absolute</altitudeMode>
				<tessellate>1</tessellate>
				<coordinates>
					-45.6214775,43.7970635,501580.175450153
					-43.617820959999996,44.06533644,501178.75067560363
				</coordinates>
			</LineString>
		</Placemark>
		<Placemark>
			<name>branch31_part27</name>
			<TimeSpan>
				<begin>8050-01-11</begin>
			</TimeSpan>
			<styleUrl>#branch31_part27_style</styleUrl>
			<LineString>
				<altitudeMode>absolute</altitudeMode>
				<tessellate>1</tessellate>
				<coordinates>
					-43.617820959999996,44.06533644,501178.75067560363
					-41.614164419999994,44.33360938,499972.5425473051
				</coordinates>
			</LineString>
		</Placemark>
		<Placemark>
			<name>branch31_part28</name>
			<TimeSpan>
				<begin>8044-04-16</begin>
			</TimeSpan>
			<styleUrl>#branch31_part28_style</styleUrl>
			<LineString>
				<altitudeMode>absolute</altitudeMode>
				<tessellate>1</tessellate>
				<coordinates>
					-41.614164419999994,44.33360938,499972.5425473051
					-39.61050787999999,44.60188232,497955.7027708187
				</coordinates>
			</LineString>
		</Placemark>
		<Placemark>
			<name>branch31_part29</name>
			<TimeSpan>
				<begin>8038-07-22</begin>
			</TimeSpan>
			<styleUrl>#branch31_part29_style</styleUrl>
			<LineString>
				<altitudeMode>absolute</altitudeMode>
				<tessellate>1</tessellate>
				<coordinates>
					-39.61050787999999,44.60188232,497955.7027708187
					-37.60685133999999,44.870155260000004,495118.32524261146
				</coordinates>
			</LineString>
		</Placemark>
		<Placemark>
			<name>branch31_part30</name>
			<TimeSpan>
				<begin>8032-10-28</begin>
			</TimeSpan>
			<styleUrl>#branch31_part30_style</styleUrl>
			<LineString>
				<altitudeMode>absolute</altitudeMode>
				<tessellate>1</tessellate>
				<coordinates>
					-37.60685133999999,44.870155260000004,495118.32524261146
					-35.6031948,45.1384282,491446.19797941466
				</coordinates>
			</LineString>
		</Placemark>
		<Placemark>
			<name>branch31_part31</name>
			<TimeSpan>
				<begin>8027-02-04</begin>
			</TimeSpan>
			<styleUrl>#branch31_part31_style</styleUrl>
			<LineString>
				<altitudeMode>absolute</altitudeMode>
				<tessellate>1</tessellate>
				<coordinates>
					-35.6031948,45.1384282,491446.19797941466
					-33.599538259999996,45.40670114,486920.4354656939
				</coordinates>
			</LineString>
		</Placemark>
		<Placemark>
			<name>branch31_part32</name>
			<TimeSpan>
				<begin>8021-05-09</begin>
			</TimeSpan>
			<styleUrl>#branch31_part32_style</styleUrl>
			<LineString>
				<altitudeMode>absolute</altitudeMode>
				<tessellate>1</tessellate>
				<coordinates>
					-33.599538259999996,45.40670114,486920.4354656939
					-31.595881719999994,45.67497408,481516.9684321469
				</coordinates>
			</LineString>
		</Placemark>
		<Placemark>
			<name>branch31_part33</name>
			<TimeSpan>
				<begin>8015-08-15</begin>
			</TimeSpan>
			<styleUrl>#branch31_part33_style</styleUrl>
			<LineString>
				<altitudeMode>absolute</altitudeMode>
				<tessellate>1</tessellate>
				<coordinates>
					-31.595881719999994,45.67497408,481516.9684321469
					-29.59222518,45.94324702,475205.8572349194
				</coordinates>
			</LineString>
		</Placemark>
		<Placemark>
			<name>branch31_part34</name>
			<TimeSpan>
				<begin>8009-11-21</begin>
			</TimeSpan>
			<styleUrl>#branch31_part34_style</styleUrl>
			<LineString>
				<altitudeMode>absolute</altitudeMode>
				<tessellate>1</tessellate>
				<coordinates>
					-29.59222518,45.94324702,475205.8572349194
					-27.58856863999999,46.211519960000004,467950.37991326523
				</coordinates>
			</LineString>
		</Placemark>
		<Placemark>
			<name>branch31_part35</name>
			<TimeSpan>
				<begin>8004-02-26</begin>
			</TimeSpan>
			<styleUrl>#branch31_part35_style</styleUrl>
			<LineString>
				<altitudeMode>absolute</altitudeMode>
				<tessellate>1</tessellate>
				<coordinates>
					-27.58856863999999,46.211519960000004,467950.37991326523
					-25.584912099999997,46.4797929,459705.82421791134
				</coordinates>
			</LineString>
		</Placemark>
		<Placemark>
			<name>branch31_part36</name>
			<TimeSpan>
				<begin>7998-06-02</begin>
			</TimeSpan>
			<styleUrl>#branch31_part36_style</styleUrl>
			<LineString>
				<altitudeMode>absolute</altitudeMode>
				<tessellate>1</tessellate>
				<coordinates>
					-25.584912099999997,46.4797929,459705.82421791134
					-23.58125555999999,46.74806584,450417.8804477843
				</coordinates>
			</LineString>
		</Placemark>
		<Placemark>
			<name>branch31_part37</name>
			<TimeSpan>
				<begin>7992-09-08</begin>
			</TimeSpan>
			<styleUrl>#branch31_part37_style</styleUrl>
			<LineString>
				<altitudeMode>absolute</altitudeMode>
				<tessellate>1</tessellate>
				<coordinates>
					-23.58125555999999,46.74806584,450417.8804477843
					-21.577599019999994,47.01633878,440020.48211712256
				</coordinates>
			</LineString>
		</Placemark>
		<Placemark>
			<name>branch31_part38</name>
			<TimeSpan>
				<begin>7987-00-13</begin>
			</TimeSpan>
			<styleUrl>#branch31_part38_style</styleUrl>
			<LineString>
				<altitudeMode>absolute</altitudeMode>
				<tessellate>1</tessellate>
				<coordinates>
					-21.577599019999994,47.01633878,440020.48211712256
					-19.57394248,47.28461172,428432.8626359102
				</coordinates>
			</LineString>
		</Placemark>
		<Placemark>
			<name>branch31_part39</name>
			<TimeSpan>
				<begin>7981-03-19</begin>
			</TimeSpan>
			<styleUrl>#branch31_part39_style</styleUrl>
			<LineString>
				<altitudeMode>absolute</altitudeMode>
				<tessellate>1</tessellate>
				<coordinates>
					-19.57394248,47.28461172,428432.8626359102
					-17.57028593999999,47.552884660000004,415555.4672225138
				</coordinates>
			</LineString>
		</Placemark>
		<Placemark>
			<name>branch31_part40</name>
			<TimeSpan>
				<begin>7975-06-25</begin>
			</TimeSpan>
			<styleUrl>#branch31_part40_style</styleUrl>
			<LineString>
				<altitudeMode>absolute</altitudeMode>
				<tessellate>1</tessellate>
				<coordinates>
					-17.57028593999999,47.552884660000004,415555.4672225138
					-15.566629399999997,47.8211576,401264.1403601223
				</coordinates>
			</LineString>
		</Placemark>
		<Placemark>
			<name>branch31_part41</name>
			<TimeSpan>
				<begin>7969-10-01</begin>
			</TimeSpan>
			<styleUrl>#branch31_part41_style</styleUrl>
			<LineString>
				<altitudeMode>absolute</altitudeMode>
				<tessellate>1</tessellate>
				<coordinates>
					-15.566629399999997,47.8211576,401264.1403601223
					-13.562972859999988,48.08943054,385401.6214128834
				</coordinates>
			</LineString>
		</Placemark>
		<Placemark>
			<name>branch31_part42</name>
			<TimeSpan>
				<begin>7964-01-06</begin>
			</TimeSpan>
			<styleUrl>#branch31_part42_style</styleUrl>
			<LineString>
				<altitudeMode>absolute</altitudeMode>
				<tessellate>1</tessellate>
				<coordinates>
					-13.562972859999988,48.08943054,385401.6214128834
					-11.559316319999994,48.35770348,367764.6593743292
				</coordinates>
			</LineString>
		</Placemark>
		<Placemark>
			<name>branch31_part43</name>
			<TimeSpan>
				<begin>7958-04-12</begin>
			</TimeSpan>
			<styleUrl>#branch31_part43_style</styleUrl>
			<LineString>
				<altitudeMode>absolute</altitudeMode>
				<tessellate>1</tessellate>
				<coordinates>
					-11.559316319999994,48.35770348,367764.6593743292
					-9.55565978,48.62597642,348083.63223521214
				</coordinates>
			</LineString>
		</Placemark>
		<Placemark>
			<name>branch31_part44</name>
			<TimeSpan>
				<begin>7952-07-18</begin>
			</TimeSpan>
			<styleUrl>#branch31_part44_style</styleUrl>
			<LineString>
				<altitudeMode>absolute</altitudeMode>
				<tessellate>1</tessellate>
				<coordinates>
					-9.55565978,48.62597642,348083.63223521214
					-7.552003239999991,48.89424936,325988.52866888687
				</coordinates>
			</LineString>
		</Placemark>
		<Placemark>
			<name>branch31_part45</name>
			<TimeSpan>
				<begin>7946-10-23</begin>
			</TimeSpan>
			<styleUrl>#branch31_part45_style</styleUrl>
			<LineString>
				<altitudeMode>absolute</altitudeMode>
				<tessellate>1</tessellate>
				<coordinates>
					-7.552003239999991,48.89424936,325988.52866888687
					-5.548346699999996,49.1625223,300948.1052700918
				</coordinates>
			</LineString>
		</Placemark>
		<Placemark>
			<name>branch31_part46</name>
			<TimeSpan>
				<begin>7941-01-29</begin>
			</TimeSpan>
			<styleUrl>#branch31_part46_style</styleUrl>
			<LineString>
				<altitudeMode>absolute</altitudeMode>
				<tessellate>1</tessellate>
				<coordinates>
					-5.548346699999996,49.1625223,300948.1052700918
					-3.5446901599999876,49.43079524,272150.58103174437
				</coordinates>
			</LineString>
		</Placemark>
		<Placemark>
			<name>branch31_part47</name>
			<TimeSpan>
				<begin>7935-05-05</begin>
			</TimeSpan>
			<styleUrl>#branch31_part47_style</styleUrl>
			<LineString>
				<altitudeMode>absolute</altitudeMode>
				<tessellate>1</tessellate>
				<coordinates>
					-3.5446901599999876,49.43079524,272150.58103174437
					-1.5410336199999932,49.69906818,238237.38349486454
				</coordinates>
			</LineString>
		</Placemark>
		<Placemark>
			<name>branch31_part48</name>
			<TimeSpan>
				<begin>7929-08-11</begin>
			</TimeSpan>
			<styleUrl>#branch31_part48_style</styleUrl>
			<LineString>
				<altitudeMode>absolute</altitudeMode>
				<tessellate>1</tessellate>
				<coordinates>
					-1.5410336199999932,49.69906818,238237.38349486454
					0.46262292000001537,49.96734112,196578.479191766
				</coordinates>
			</LineString>
		</Placemark>
		<Placemark>
			<name>branch31_part49</name>
			<TimeSpan>
				<begin>7923-11-16</begin>
			</TimeSpan>
			<styleUrl>#branch31_part49_style</styleUrl>
			<LineString>
				<altitudeMode>absolute</altitudeMode>
				<tessellate>1</tessellate>
				<coordinates>
					0.46262292000001537,49.96734112,196578.479191766
					2.4662794600000097,50.23561406,140442.449126043
				</coordinates>
			</LineString>
		</Placemark>
		<Placemark>
			<name>branch31_part50</name>
			<TimeSpan>
				<begin>7918-02-22</begin>
			</TimeSpan>
			<styleUrl>#branch31_part50_style</styleUrl>
			<LineString>
				<altitudeMode>absolute</altitudeMode>
				<tessellate>1</tessellate>
				<coordinates>
					2.4662794600000097,50.23561406,140442.449126043
					4.469936000000004,50.503887,6.142585563807978E-11
				</coordinates>
			</LineString>
		</Placemark>
	</Folder>
	<Folder>
			<name>branch43</name>
		<Placemark>
			<name>branch43_part1</name>
			<TimeSpan>
				<begin>9072-04-08</begin>
			</TimeSpan>
			<styleUrl>#branch43_part1_style</styleUrl>
			<LineString>
				<altitudeMode>absolute</altitudeMode>
				<tessellate>1</tessellate>
				<coordinates>
					-63.616672,-38.416097,0.0
					-62.41305802,-36.54021404,197345.9242496016
				</coordinates>
			</LineString>
		</Placemark>
		<Placemark>
			<name>branch43_part2</name>
			<TimeSpan>
				<begin>9061-00-05</begin>
			</TimeSpan>
			<styleUrl>#branch43_part2_style</styleUrl>
			<LineString>
				<altitudeMode>absolute</altitudeMode>
[truncated: 1,449,756 more chars]
