# Supplementary material for: Phylodynamics and Dispersal of HRSV Entails Its Permanence in the General Population in between Yearly Outbreaks in Children
Source: PLoS One. 2012 Oct 15;7(10):e41953. doi: 10.1371/journal.pone.0041953 (PMC3471929; doi:10.1371/journal.pone.0041953)
Supplement: Figure S4 — Google Earth ‘movies’ depicting inference results on the movement of HRSV genotypes around the globe. These files can be directly uploaded to the Google Earth software (http://www.google.com/earth/index.html). For a global view of the spread of all HRSV genotypes in time load all movies at once. a)GA2 b)GA5 c)GB3 d) GB3 insert e)SAA1 f)SAB1 g)SAB3 h)GA6 i)GA7 j)GB4 k)SAB2. (ZIP) [file pone.0041953.s004.zip › Figure S4/Figure S4.d) GB3 insert.kml]

<?xml version="1.0" encoding="UTF-8"?>
<kml xmlns="http://earth.google.com/kml/2.2">
<Document>
	<name>GB3I_multi_LocationsANNtest.tree</name>
	<Style id="branch8_part1_style">
		<LineStyle>
			<width>6.919112173217297</width>
			<color>FFff5aa5</color>
		</LineStyle>
	</Style>
	<Style id="branch8_part2_style">
		<LineStyle>
			<width>6.920258466098295</width>
			<color>FFff5ca3</color>
		</LineStyle>
	</Style>
	<Style id="branch8_part3_style">
		<LineStyle>
			<width>6.921404758979292</width>
			<color>FFff5da2</color>
		</LineStyle>
	</Style>
	<Style id="branch8_part4_style">
		<LineStyle>
			<width>6.92255105186029</width>
			<color>FFff5ea1</color>
		</LineStyle>
	</Style>
	<Style id="branch8_part5_style">
		<LineStyle>
			<width>6.923697344741287</width>
			<color>FFff609f</color>
		</LineStyle>
	</Style>
	<Style id="branch8_part6_style">
		<LineStyle>
			<width>6.924843637622285</width>
			<color>FFff619e</color>
		</LineStyle>
	</Style>
	<Style id="branch8_part7_style">
		<LineStyle>
			<width>6.925989930503282</width>
			<color>FFff629d</color>
		</LineStyle>
	</Style>
	<Style id="branch8_part8_style">
		<LineStyle>
			<width>6.92713622338428</width>
			<color>FFff639c</color>
		</LineStyle>
	</Style>
	<Style id="branch8_part9_style">
		<LineStyle>
			<width>6.928282516265278</width>
			<color>FFff659a</color>
		</LineStyle>
	</Style>
	<Style id="branch8_part10_style">
		<LineStyle>
			<width>6.929428809146275</width>
			<color>FFff6699</color>
		</LineStyle>
	</Style>
	<Style id="branch8_part11_style">
		<LineStyle>
			<width>6.930575102027273</width>
			<color>FFff6798</color>
		</LineStyle>
	</Style>
	<Style id="branch8_part12_style">
		<LineStyle>
			<width>6.931721394908271</width>
			<color>FFff6996</color>
		</LineStyle>
	</Style>
	<Style id="branch8_part13_style">
		<LineStyle>
			<width>6.932867687789268</width>
			<color>FFff6a95</color>
		</LineStyle>
	</Style>
	<Style id="branch8_part14_style">
		<LineStyle>
			<width>6.934013980670265</width>
			<color>FFff6b94</color>
		</LineStyle>
	</Style>
	<Style id="branch8_part15_style">
		<LineStyle>
			<width>6.935160273551263</width>
			<color>FFff6d92</color>
		</LineStyle>
	</Style>
	<Style id="branch8_part16_style">
		<LineStyle>
			<width>6.936306566432261</width>
			<color>FFff6e91</color>
		</LineStyle>
	</Style>
	<Style id="branch8_part17_style">
		<LineStyle>
			<width>6.937452859313258</width>
			<color>FFff6f90</color>
		</LineStyle>
	</Style>
	<Style id="branch8_part18_style">
		<LineStyle>
			<width>6.938599152194255</width>
			<color>FFff718e</color>
		</LineStyle>
	</Style>
	<Style id="branch8_part19_style">
		<LineStyle>
			<width>6.939745445075253</width>
			<color>FFff728d</color>
		</LineStyle>
	</Style>
	<Style id="branch8_part20_style">
		<LineStyle>
			<width>6.940891737956251</width>
			<color>FFff738c</color>
		</LineStyle>
	</Style>
	<Style id="branch8_part21_style">
		<LineStyle>
			<width>6.9420380308372485</width>
			<color>FFff758a</color>
		</LineStyle>
	</Style>
	<Style id="branch8_part22_style">
		<LineStyle>
			<width>6.9431843237182465</width>
			<color>FFff7689</color>
		</LineStyle>
	</Style>
	<Style id="branch8_part23_style">
		<LineStyle>
			<width>6.9443306165992436</width>
			<color>FFff7788</color>
		</LineStyle>
	</Style>
	<Style id="branch8_part24_style">
		<LineStyle>
			<width>6.9454769094802415</width>
			<color>FFff7986</color>
		</LineStyle>
	</Style>
	<Style id="branch8_part25_style">
		<LineStyle>
			<width>6.946623202361239</width>
			<color>FFff7a85</color>
		</LineStyle>
	</Style>
	<Style id="branch8_part26_style">
		<LineStyle>
			<width>6.947769495242237</width>
			<color>FFff7b84</color>
		</LineStyle>
	</Style>
	<Style id="branch8_part27_style">
		<LineStyle>
			<width>6.948915788123235</width>
			<color>FFff7c83</color>
		</LineStyle>
	</Style>
	<Style id="branch8_part28_style">
		<LineStyle>
			<width>6.950062081004232</width>
			<color>FFff7e81</color>
		</LineStyle>
	</Style>
	<Style id="branch8_part29_style">
		<LineStyle>
			<width>6.95120837388523</width>
			<color>FFff7f80</color>
		</LineStyle>
	</Style>
	<Style id="branch8_part30_style">
		<LineStyle>
			<width>6.952354666766227</width>
			<color>FFff807f</color>
		</LineStyle>
	</Style>
	<Style id="branch8_part31_style">
		<LineStyle>
			<width>6.953500959647225</width>
			<color>FFff827d</color>
		</LineStyle>
	</Style>
	<Style id="branch8_part32_style">
		<LineStyle>
			<width>6.954647252528223</width>
			<color>FFff837c</color>
		</LineStyle>
	</Style>
	<Style id="branch8_part33_style">
		<LineStyle>
			<width>6.95579354540922</width>
			<color>FFff847b</color>
		</LineStyle>
	</Style>
	<Style id="branch8_part34_style">
		<LineStyle>
			<width>6.956939838290218</width>
			<color>FFff8679</color>
		</LineStyle>
	</Style>
	<Style id="branch8_part35_style">
		<LineStyle>
			<width>6.958086131171216</width>
			<color>FFff8778</color>
		</LineStyle>
	</Style>
	<Style id="branch8_part36_style">
		<LineStyle>
			<width>6.959232424052213</width>
			<color>FFff8877</color>
		</LineStyle>
	</Style>
	<Style id="branch8_part37_style">
		<LineStyle>
			<width>6.96037871693321</width>
			<color>FFff8a75</color>
		</LineStyle>
	</Style>
	<Style id="branch8_part38_style">
		<LineStyle>
			<width>6.961525009814208</width>
			<color>FFff8b74</color>
		</LineStyle>
	</Style>
	<Style id="branch8_part39_style">
		<LineStyle>
			<width>6.962671302695206</width>
			<color>FFff8c73</color>
		</LineStyle>
	</Style>
	<Style id="branch8_part40_style">
		<LineStyle>
			<width>6.963817595576203</width>
			<color>FFff8e71</color>
		</LineStyle>
	</Style>
	<Style id="branch8_part41_style">
		<LineStyle>
			<width>6.9649638884572</width>
			<color>FFff8f70</color>
		</LineStyle>
	</Style>
	<Style id="branch8_part42_style">
		<LineStyle>
			<width>6.966110181338198</width>
			<color>FFff906f</color>
		</LineStyle>
	</Style>
	<Style id="branch8_part43_style">
		<LineStyle>
			<width>6.967256474219196</width>
			<color>FFff916e</color>
		</LineStyle>
	</Style>
	<Style id="branch8_part44_style">
		<LineStyle>
			<width>6.968402767100193</width>
			<color>FFff936c</color>
		</LineStyle>
	</Style>
	<Style id="branch8_part45_style">
		<LineStyle>
			<width>6.9695490599811905</width>
			<color>FFff946b</color>
		</LineStyle>
	</Style>
	<Style id="branch8_part46_style">
		<LineStyle>
			<width>6.970695352862188</width>
			<color>FFff956a</color>
		</LineStyle>
	</Style>
	<Style id="branch8_part47_style">
		<LineStyle>
			<width>6.971841645743186</width>
			<color>FFff9768</color>
		</LineStyle>
	</Style>
	<Style id="branch8_part48_style">
		<LineStyle>
			<width>6.9729879386241835</width>
			<color>FFff9867</color>
		</LineStyle>
	</Style>
	<Style id="branch8_part49_style">
		<LineStyle>
			<width>6.9741342315051815</width>
			<color>FFff9966</color>
		</LineStyle>
	</Style>
	<Style id="branch8_part50_style">
		<LineStyle>
			<width>6.9752805243861795</width>
			<color>FFff9b64</color>
		</LineStyle>
	</Style>
	<Style id="branch15_part1_style">
		<LineStyle>
			<width>5.8150179404060145</width>
			<color>FFff8d72</color>
		</LineStyle>
	</Style>
	<Style id="branch15_part2_style">
		<LineStyle>
			<width>5.836813197547852</width>
			<color>FFff8e71</color>
		</LineStyle>
	</Style>
	<Style id="branch15_part3_style">
		<LineStyle>
			<width>5.85860845468969</width>
			<color>FFff8e71</color>
		</LineStyle>
	</Style>
	<Style id="branch15_part4_style">
		<LineStyle>
			<width>5.880403711831528</width>
			<color>FFff8f70</color>
		</LineStyle>
	</Style>
	<Style id="branch15_part5_style">
		<LineStyle>
			<width>5.902198968973365</width>
			<color>FFff8f70</color>
		</LineStyle>
	</Style>
	<Style id="branch15_part6_style">
		<LineStyle>
			<width>5.9239942261152025</width>
			<color>FFff8f70</color>
		</LineStyle>
	</Style>
	<Style id="branch15_part7_style">
		<LineStyle>
			<width>5.945789483257041</width>
			<color>FFff906f</color>
		</LineStyle>
	</Style>
	<Style id="branch15_part8_style">
		<LineStyle>
			<width>5.967584740398878</width>
			<color>FFff906f</color>
		</LineStyle>
	</Style>
	<Style id="branch15_part9_style">
		<LineStyle>
			<width>5.989379997540716</width>
			<color>FFff916e</color>
		</LineStyle>
	</Style>
	<Style id="branch15_part10_style">
		<LineStyle>
			<width>6.011175254682553</width>
			<color>FFff916e</color>
		</LineStyle>
	</Style>
	<Style id="branch15_part11_style">
		<LineStyle>
			<width>6.032970511824391</width>
			<color>FFff926d</color>
		</LineStyle>
	</Style>
	<Style id="branch15_part12_style">
		<LineStyle>
			<width>6.054765768966229</width>
			<color>FFff926d</color>
		</LineStyle>
	</Style>
	<Style id="branch15_part13_style">
		<LineStyle>
			<width>6.076561026108066</width>
			<color>FFff926d</color>
		</LineStyle>
	</Style>
	<Style id="branch15_part14_style">
		<LineStyle>
			<width>6.098356283249903</width>
			<color>FFff936c</color>
		</LineStyle>
	</Style>
	<Style id="branch15_part15_style">
		<LineStyle>
			<width>6.120151540391742</width>
			<color>FFff936c</color>
		</LineStyle>
	</Style>
	<Style id="branch15_part16_style">
		<LineStyle>
			<width>6.141946797533579</width>
			<color>FFff946b</color>
		</LineStyle>
	</Style>
	<Style id="branch15_part17_style">
		<LineStyle>
			<width>6.163742054675417</width>
			<color>FFff946b</color>
		</LineStyle>
	</Style>
	<Style id="branch15_part18_style">
		<LineStyle>
			<width>6.185537311817255</width>
			<color>FFff956a</color>
		</LineStyle>
	</Style>
	<Style id="branch15_part19_style">
		<LineStyle>
			<width>6.2073325689590915</width>
			<color>FFff956a</color>
		</LineStyle>
	</Style>
	<Style id="branch15_part20_style">
		<LineStyle>
			<width>6.22912782610093</width>
			<color>FFff956a</color>
		</LineStyle>
	</Style>
	<Style id="branch15_part21_style">
		<LineStyle>
			<width>6.250923083242767</width>
			<color>FFff9669</color>
		</LineStyle>
	</Style>
	<Style id="branch15_part22_style">
		<LineStyle>
			<width>6.272718340384605</width>
			<color>FFff9669</color>
		</LineStyle>
	</Style>
	<Style id="branch15_part23_style">
		<LineStyle>
			<width>6.294513597526443</width>
			<color>FFff9768</color>
		</LineStyle>
	</Style>
	<Style id="branch15_part24_style">
		<LineStyle>
			<width>6.3163088546682795</width>
			<color>FFff9768</color>
		</LineStyle>
	</Style>
	<Style id="branch15_part25_style">
		<LineStyle>
			<width>6.338104111810118</width>
			<color>FFff9867</color>
		</LineStyle>
	</Style>
	<Style id="branch15_part26_style">
		<LineStyle>
			<width>6.359899368951956</width>
			<color>FFff9867</color>
		</LineStyle>
	</Style>
	<Style id="branch15_part27_style">
		<LineStyle>
			<width>6.381694626093793</width>
			<color>FFff9966</color>
		</LineStyle>
	</Style>
	<Style id="branch15_part28_style">
		<LineStyle>
			<width>6.403489883235631</width>
			<color>FFff9966</color>
		</LineStyle>
	</Style>
	<Style id="branch15_part29_style">
		<LineStyle>
			<width>6.4252851403774685</width>
			<color>FFff9966</color>
		</LineStyle>
	</Style>
	<Style id="branch15_part30_style">
		<LineStyle>
			<width>6.447080397519306</width>
			<color>FFff9a65</color>
		</LineStyle>
	</Style>
	<Style id="branch15_part31_style">
		<LineStyle>
			<width>6.468875654661144</width>
			<color>FFff9a65</color>
		</LineStyle>
	</Style>
	<Style id="branch15_part32_style">
		<LineStyle>
			<width>6.490670911802981</width>
			<color>FFff9b64</color>
		</LineStyle>
	</Style>
	<Style id="branch15_part33_style">
		<LineStyle>
			<width>6.512466168944819</width>
			<color>FFff9b64</color>
		</LineStyle>
	</Style>
	<Style id="branch15_part34_style">
		<LineStyle>
			<width>6.5342614260866565</width>
			<color>FFff9c63</color>
		</LineStyle>
	</Style>
	<Style id="branch15_part35_style">
		<LineStyle>
			<width>6.556056683228494</width>
			<color>FFff9c63</color>
		</LineStyle>
	</Style>
	<Style id="branch15_part36_style">
		<LineStyle>
			<width>6.577851940370332</width>
			<color>FFff9c63</color>
		</LineStyle>
	</Style>
	<Style id="branch15_part37_style">
		<LineStyle>
			<width>6.599647197512169</width>
			<color>FFff9d62</color>
		</LineStyle>
	</Style>
	<Style id="branch15_part38_style">
		<LineStyle>
			<width>6.621442454654007</width>
			<color>FFff9d62</color>
		</LineStyle>
	</Style>
	<Style id="branch15_part39_style">
		<LineStyle>
			<width>6.6432377117958445</width>
			<color>FFff9e61</color>
		</LineStyle>
	</Style>
	<Style id="branch15_part40_style">
		<LineStyle>
			<width>6.665032968937682</width>
			<color>FFff9e61</color>
		</LineStyle>
	</Style>
	<Style id="branch15_part41_style">
		<LineStyle>
			<width>6.68682822607952</width>
			<color>FFff9f60</color>
		</LineStyle>
	</Style>
	<Style id="branch15_part42_style">
		<LineStyle>
			<width>6.708623483221357</width>
			<color>FFff9f60</color>
		</LineStyle>
	</Style>
	<Style id="branch15_part43_style">
		<LineStyle>
			<width>6.730418740363195</width>
			<color>FFff9f60</color>
		</LineStyle>
	</Style>
	<Style id="branch15_part44_style">
		<LineStyle>
			<width>6.752213997505033</width>
			<color>FFffa05f</color>
		</LineStyle>
	</Style>
	<Style id="branch15_part45_style">
		<LineStyle>
			<width>6.77400925464687</width>
			<color>FFffa05f</color>
		</LineStyle>
	</Style>
	<Style id="branch15_part46_style">
		<LineStyle>
			<width>6.795804511788708</width>
			<color>FFffa15e</color>
		</LineStyle>
	</Style>
	<Style id="branch15_part47_style">
		<LineStyle>
			<width>6.817599768930545</width>
			<color>FFffa15e</color>
		</LineStyle>
	</Style>
	<Style id="branch15_part48_style">
		<LineStyle>
			<width>6.839395026072383</width>
			<color>FFffa25d</color>
		</LineStyle>
	</Style>
	<Style id="branch15_part49_style">
		<LineStyle>
			<width>6.861190283214221</width>
			<color>FFffa25d</color>
		</LineStyle>
	</Style>
	<Style id="branch15_part50_style">
		<LineStyle>
			<width>6.882985540356058</width>
			<color>FFffa25d</color>
		</LineStyle>
	</Style>
	<Style id="branch16_part1_style">
		<LineStyle>
			<width>6.8028127818613635</width>
			<color>FFff37c8</color>
		</LineStyle>
	</Style>
	<Style id="branch16_part2_style">
		<LineStyle>
			<width>6.8054254303004456</width>
			<color>FFff38c7</color>
		</LineStyle>
	</Style>
	<Style id="branch16_part3_style">
		<LineStyle>
			<width>6.8080380787395285</width>
			<color>FFff38c7</color>
		</LineStyle>
	</Style>
	<Style id="branch16_part4_style">
		<LineStyle>
			<width>6.8106507271786105</width>
			<color>FFff38c7</color>
		</LineStyle>
	</Style>
	<Style id="branch16_part5_style">
		<LineStyle>
			<width>6.813263375617693</width>
			<color>FFff39c6</color>
		</LineStyle>
	</Style>
	<Style id="branch16_part6_style">
		<LineStyle>
			<width>6.815876024056775</width>
			<color>FFff39c6</color>
		</LineStyle>
	</Style>
	<Style id="branch16_part7_style">
		<LineStyle>
			<width>6.818488672495857</width>
			<color>FFff39c6</color>
		</LineStyle>
	</Style>
	<Style id="branch16_part8_style">
		<LineStyle>
			<width>6.821101320934939</width>
			<color>FFff3ac5</color>
		</LineStyle>
	</Style>
	<Style id="branch16_part9_style">
		<LineStyle>
			<width>6.823713969374021</width>
			<color>FFff3ac5</color>
		</LineStyle>
	</Style>
	<Style id="branch16_part10_style">
		<LineStyle>
			<width>6.826326617813103</width>
			<color>FFff3ac5</color>
		</LineStyle>
	</Style>
	<Style id="branch16_part11_style">
		<LineStyle>
			<width>6.828939266252185</width>
			<color>FFff3bc4</color>
		</LineStyle>
	</Style>
	<Style id="branch16_part12_style">
		<LineStyle>
			<width>6.831551914691268</width>
			<color>FFff3bc4</color>
		</LineStyle>
	</Style>
	<Style id="branch16_part13_style">
		<LineStyle>
			<width>6.83416456313035</width>
			<color>FFff3bc4</color>
		</LineStyle>
	</Style>
	<Style id="branch16_part14_style">
		<LineStyle>
			<width>6.836777211569432</width>
			<color>FFff3cc3</color>
		</LineStyle>
	</Style>
	<Style id="branch16_part15_style">
		<LineStyle>
			<width>6.839389860008514</width>
			<color>FFff3cc3</color>
		</LineStyle>
	</Style>
	<Style id="branch16_part16_style">
		<LineStyle>
			<width>6.842002508447597</width>
			<color>FFff3cc3</color>
		</LineStyle>
	</Style>
	<Style id="branch16_part17_style">
		<LineStyle>
			<width>6.844615156886679</width>
			<color>FFff3dc2</color>
		</LineStyle>
	</Style>
	<Style id="branch16_part18_style">
		<LineStyle>
			<width>6.847227805325761</width>
			<color>FFff3dc2</color>
		</LineStyle>
	</Style>
	<Style id="branch16_part19_style">
		<LineStyle>
			<width>6.849840453764843</width>
			<color>FFff3dc2</color>
		</LineStyle>
	</Style>
	<Style id="branch16_part20_style">
		<LineStyle>
			<width>6.852453102203925</width>
			<color>FFff3ec1</color>
		</LineStyle>
	</Style>
	<Style id="branch16_part21_style">
		<LineStyle>
			<width>6.855065750643007</width>
			<color>FFff3ec1</color>
		</LineStyle>
	</Style>
	<Style id="branch16_part22_style">
		<LineStyle>
			<width>6.857678399082089</width>
			<color>FFff3ec1</color>
		</LineStyle>
	</Style>
	<Style id="branch16_part23_style">
		<LineStyle>
			<width>6.860291047521171</width>
			<color>FFff3ec1</color>
		</LineStyle>
	</Style>
	<Style id="branch16_part24_style">
		<LineStyle>
			<width>6.862903695960253</width>
			<color>FFff3fc0</color>
		</LineStyle>
	</Style>
	<Style id="branch16_part25_style">
		<LineStyle>
			<width>6.865516344399335</width>
			<color>FFff3fc0</color>
		</LineStyle>
	</Style>
	<Style id="branch16_part26_style">
		<LineStyle>
			<width>6.868128992838418</width>
			<color>FFff3fc0</color>
		</LineStyle>
	</Style>
	<Style id="branch16_part27_style">
		<LineStyle>
			<width>6.8707416412775</width>
			<color>FFff40bf</color>
		</LineStyle>
	</Style>
	<Style id="branch16_part28_style">
		<LineStyle>
			<width>6.873354289716582</width>
			<color>FFff40bf</color>
		</LineStyle>
	</Style>
	<Style id="branch16_part29_style">
		<LineStyle>
			<width>6.875966938155664</width>
			<color>FFff40bf</color>
		</LineStyle>
	</Style>
	<Style id="branch16_part30_style">
		<LineStyle>
			<width>6.878579586594746</width>
			<color>FFff41be</color>
		</LineStyle>
	</Style>
	<Style id="branch16_part31_style">
		<LineStyle>
			<width>6.881192235033829</width>
			<color>FFff41be</color>
		</LineStyle>
	</Style>
	<Style id="branch16_part32_style">
		<LineStyle>
			<width>6.88380488347291</width>
			<color>FFff41be</color>
		</LineStyle>
	</Style>
	<Style id="branch16_part33_style">
		<LineStyle>
			<width>6.886417531911993</width>
			<color>FFff42bd</color>
		</LineStyle>
	</Style>
	<Style id="branch16_part34_style">
		<LineStyle>
			<width>6.8890301803510745</width>
			<color>FFff42bd</color>
		</LineStyle>
	</Style>
	<Style id="branch16_part35_style">
		<LineStyle>
			<width>6.891642828790157</width>
			<color>FFff42bd</color>
		</LineStyle>
	</Style>
	<Style id="branch16_part36_style">
		<LineStyle>
			<width>6.8942554772292395</width>
			<color>FFff43bc</color>
		</LineStyle>
	</Style>
	<Style id="branch16_part37_style">
		<LineStyle>
			<width>6.8968681256683215</width>
			<color>FFff43bc</color>
		</LineStyle>
	</Style>
	<Style id="branch16_part38_style">
		<LineStyle>
			<width>6.899480774107404</width>
			<color>FFff43bc</color>
		</LineStyle>
	</Style>
	<Style id="branch16_part39_style">
		<LineStyle>
			<width>6.9020934225464865</width>
			<color>FFff44bb</color>
		</LineStyle>
	</Style>
	<Style id="branch16_part40_style">
		<LineStyle>
			<width>6.9047060709855685</width>
			<color>FFff44bb</color>
		</LineStyle>
	</Style>
	<Style id="branch16_part41_style">
		<LineStyle>
			<width>6.907318719424651</width>
			<color>FFff44bb</color>
		</LineStyle>
	</Style>
	<Style id="branch16_part42_style">
		<LineStyle>
			<width>6.909931367863733</width>
			<color>FFff45ba</color>
		</LineStyle>
	</Style>
	<Style id="branch16_part43_style">
		<LineStyle>
			<width>6.912544016302815</width>
			<color>FFff45ba</color>
		</LineStyle>
	</Style>
	<Style id="branch16_part44_style">
		<LineStyle>
			<width>6.915156664741897</width>
			<color>FFff45ba</color>
		</LineStyle>
	</Style>
	<Style id="branch16_part45_style">
		<LineStyle>
			<width>6.917769313180979</width>
			<color>FFff46b9</color>
		</LineStyle>
	</Style>
	<Style id="branch16_part46_style">
		<LineStyle>
			<width>6.920381961620061</width>
			<color>FFff46b9</color>
		</LineStyle>
	</Style>
	<Style id="branch16_part47_style">
		<LineStyle>
			<width>6.922994610059143</width>
			<color>FFff46b9</color>
		</LineStyle>
	</Style>
	<Style id="branch16_part48_style">
		<LineStyle>
			<width>6.925607258498226</width>
			<color>FFff47b8</color>
		</LineStyle>
	</Style>
	<Style id="branch16_part49_style">
		<LineStyle>
			<width>6.928219906937308</width>
			<color>FFff47b8</color>
		</LineStyle>
	</Style>
	<Style id="branch16_part50_style">
		<LineStyle>
			<width>6.93083255537639</width>
			<color>FFff47b8</color>
		</LineStyle>
	</Style>
	<Style id="branch18_part1_style">
		<LineStyle>
			<width>3.92611314120114</width>
			<color>FFff4bb4</color>
		</LineStyle>
	</Style>
	<Style id="branch18_part2_style">
		<LineStyle>
			<width>3.9765519789181143</width>
			<color>FFff4cb3</color>
		</LineStyle>
	</Style>
	<Style id="branch18_part3_style">
		<LineStyle>
			<width>4.026990816635088</width>
			<color>FFff4db2</color>
		</LineStyle>
	</Style>
	<Style id="branch18_part4_style">
		<LineStyle>
			<width>4.077429654352063</width>
			<color>FFff4eb1</color>
		</LineStyle>
	</Style>
	<Style id="branch18_part5_style">
		<LineStyle>
			<width>4.127868492069037</width>
			<color>FFff4fb0</color>
		</LineStyle>
	</Style>
	<Style id="branch18_part6_style">
		<LineStyle>
			<width>4.17830732978601</width>
			<color>FFff50af</color>
		</LineStyle>
	</Style>
	<Style id="branch18_part7_style">
		<LineStyle>
			<width>4.228746167502985</width>
			<color>FFff51ae</color>
		</LineStyle>
	</Style>
	<Style id="branch18_part8_style">
		<LineStyle>
			<width>4.27918500521996</width>
			<color>FFff52ad</color>
		</LineStyle>
	</Style>
	<Style id="branch18_part9_style">
		<LineStyle>
			<width>4.329623842936934</width>
			<color>FFff53ac</color>
		</LineStyle>
	</Style>
	<Style id="branch18_part10_style">
		<LineStyle>
			<width>4.380062680653907</width>
			<color>FFff54ab</color>
		</LineStyle>
	</Style>
	<Style id="branch18_part11_style">
		<LineStyle>
			<width>4.430501518370882</width>
			<color>FFff55aa</color>
		</LineStyle>
	</Style>
	<Style id="branch18_part12_style">
		<LineStyle>
			<width>4.4809403560878565</width>
			<color>FFff55aa</color>
		</LineStyle>
	</Style>
	<Style id="branch18_part13_style">
		<LineStyle>
			<width>4.53137919380483</width>
			<color>FFff56a9</color>
		</LineStyle>
	</Style>
	<Style id="branch18_part14_style">
		<LineStyle>
			<width>4.581818031521804</width>
			<color>FFff57a8</color>
		</LineStyle>
	</Style>
	<Style id="branch18_part15_style">
		<LineStyle>
			<width>4.632256869238779</width>
			<color>FFff58a7</color>
		</LineStyle>
	</Style>
	<Style id="branch18_part16_style">
		<LineStyle>
			<width>4.682695706955753</width>
			<color>FFff59a6</color>
		</LineStyle>
	</Style>
	<Style id="branch18_part17_style">
		<LineStyle>
			<width>4.733134544672727</width>
			<color>FFff5aa5</color>
		</LineStyle>
	</Style>
	<Style id="branch18_part18_style">
		<LineStyle>
			<width>4.783573382389701</width>
			<color>FFff5ba4</color>
		</LineStyle>
	</Style>
	<Style id="branch18_part19_style">
		<LineStyle>
			<width>4.8340122201066755</width>
			<color>FFff5ca3</color>
		</LineStyle>
	</Style>
	<Style id="branch18_part20_style">
		<LineStyle>
			<width>4.88445105782365</width>
			<color>FFff5da2</color>
		</LineStyle>
	</Style>
	<Style id="branch18_part21_style">
		<LineStyle>
			<width>4.934889895540624</width>
			<color>FFff5ea1</color>
		</LineStyle>
	</Style>
	<Style id="branch18_part22_style">
		<LineStyle>
			<width>4.985328733257599</width>
			<color>FFff5fa0</color>
		</LineStyle>
	</Style>
	<Style id="branch18_part23_style">
		<LineStyle>
			<width>5.035767570974572</width>
			<color>FFff609f</color>
		</LineStyle>
	</Style>
	<Style id="branch18_part24_style">
		<LineStyle>
			<width>5.086206408691546</width>
			<color>FFff609f</color>
		</LineStyle>
	</Style>
	<Style id="branch18_part25_style">
		<LineStyle>
			<width>5.13664524640852</width>
			<color>FFff619e</color>
		</LineStyle>
	</Style>
	<Style id="branch18_part26_style">
		<LineStyle>
			<width>5.187084084125495</width>
			<color>FFff629d</color>
		</LineStyle>
	</Style>
	<Style id="branch18_part27_style">
		<LineStyle>
			<width>5.237522921842469</width>
			<color>FFff639c</color>
		</LineStyle>
	</Style>
	<Style id="branch18_part28_style">
		<LineStyle>
			<width>5.287961759559444</width>
			<color>FFff649b</color>
		</LineStyle>
	</Style>
	<Style id="branch18_part29_style">
		<LineStyle>
			<width>5.338400597276418</width>
			<color>FFff659a</color>
		</LineStyle>
	</Style>
	<Style id="branch18_part30_style">
		<LineStyle>
			<width>5.3888394349933915</width>
			<color>FFff6699</color>
		</LineStyle>
	</Style>
	<Style id="branch18_part31_style">
		<LineStyle>
			<width>5.439278272710365</width>
			<color>FFff6798</color>
		</LineStyle>
	</Style>
	<Style id="branch18_part32_style">
		<LineStyle>
			<width>5.48971711042734</width>
			<color>FFff6897</color>
		</LineStyle>
	</Style>
	<Style id="branch18_part33_style">
		<LineStyle>
			<width>5.540155948144315</width>
			<color>FFff6996</color>
		</LineStyle>
	</Style>
	<Style id="branch18_part34_style">
		<LineStyle>
			<width>5.590594785861288</width>
			<color>FFff6a95</color>
		</LineStyle>
	</Style>
	<Style id="branch18_part35_style">
		<LineStyle>
			<width>5.641033623578263</width>
			<color>FFff6a95</color>
		</LineStyle>
	</Style>
	<Style id="branch18_part36_style">
		<LineStyle>
			<width>5.691472461295237</width>
			<color>FFff6b94</color>
		</LineStyle>
	</Style>
	<Style id="branch18_part37_style">
		<LineStyle>
			<width>5.7419112990122105</width>
			<color>FFff6c93</color>
		</LineStyle>
	</Style>
	<Style id="branch18_part38_style">
		<LineStyle>
			<width>5.792350136729185</width>
			<color>FFff6d92</color>
		</LineStyle>
	</Style>
	<Style id="branch18_part39_style">
		<LineStyle>
			<width>5.84278897444616</width>
			<color>FFff6e91</color>
		</LineStyle>
	</Style>
	<Style id="branch18_part40_style">
		<LineStyle>
			<width>5.893227812163134</width>
			<color>FFff6f90</color>
		</LineStyle>
	</Style>
	<Style id="branch18_part41_style">
		<LineStyle>
			<width>5.943666649880107</width>
			<color>FFff708f</color>
		</LineStyle>
	</Style>
	<Style id="branch18_part42_style">
		<LineStyle>
			<width>5.994105487597082</width>
			<color>FFff718e</color>
		</LineStyle>
	</Style>
	<Style id="branch18_part43_style">
		<LineStyle>
			<width>6.044544325314056</width>
			<color>FFff728d</color>
		</LineStyle>
	</Style>
	<Style id="branch18_part44_style">
		<LineStyle>
			<width>6.0949831630310305</width>
			<color>FFff738c</color>
		</LineStyle>
	</Style>
	<Style id="branch18_part45_style">
		<LineStyle>
			<width>6.145422000748004</width>
			<color>FFff748b</color>
		</LineStyle>
	</Style>
	<Style id="branch18_part46_style">
		<LineStyle>
			<width>6.195860838464979</width>
			<color>FFff748b</color>
		</LineStyle>
	</Style>
	<Style id="branch18_part47_style">
		<LineStyle>
			<width>6.246299676181953</width>
			<color>FFff758a</color>
		</LineStyle>
	</Style>
	<Style id="branch18_part48_style">
		<LineStyle>
			<width>6.2967385138989265</width>
			<color>FFff7689</color>
		</LineStyle>
	</Style>
	<Style id="branch18_part49_style">
		<LineStyle>
			<width>6.347177351615901</width>
			<color>FFff7788</color>
		</LineStyle>
	</Style>
	<Style id="branch18_part50_style">
		<LineStyle>
			<width>6.397616189332876</width>
			<color>FFff7887</color>
		</LineStyle>
	</Style>
	<Style id="branch22_part1_style">
		<LineStyle>
			<width>4.879599404982955</width>
			<color>FFff50af</color>
		</LineStyle>
	</Style>
	<Style id="branch22_part2_style">
		<LineStyle>
			<width>4.922517262346863</width>
			<color>FFff51ae</color>
		</LineStyle>
	</Style>
	<Style id="branch22_part3_style">
		<LineStyle>
			<width>4.9654351197107705</width>
			<color>FFff51ae</color>
		</LineStyle>
	</Style>
	<Style id="branch22_part4_style">
		<LineStyle>
			<width>5.008352977074678</width>
			<color>FFff51ae</color>
		</LineStyle>
	</Style>
	<Style id="branch22_part5_style">
		<LineStyle>
			<width>5.051270834438586</width>
			<color>FFff51ae</color>
		</LineStyle>
	</Style>
	<Style id="branch22_part6_style">
		<LineStyle>
			<width>5.0941886918024935</width>
			<color>FFff51ae</color>
		</LineStyle>
	</Style>
	<Style id="branch22_part7_style">
		<LineStyle>
			<width>5.137106549166401</width>
			<color>FFff51ae</color>
		</LineStyle>
	</Style>
	<Style id="branch22_part8_style">
		<LineStyle>
			<width>5.180024406530309</width>
			<color>FFff52ad</color>
		</LineStyle>
	</Style>
	<Style id="branch22_part9_style">
		<LineStyle>
			<width>5.2229422638942165</width>
			<color>FFff52ad</color>
		</LineStyle>
	</Style>
	<Style id="branch22_part10_style">
		<LineStyle>
			<width>5.265860121258124</width>
			<color>FFff52ad</color>
		</LineStyle>
	</Style>
	<Style id="branch22_part11_style">
		<LineStyle>
			<width>5.308777978622032</width>
			<color>FFff52ad</color>
		</LineStyle>
	</Style>
	<Style id="branch22_part12_style">
		<LineStyle>
			<width>5.3516958359859395</width>
			<color>FFff52ad</color>
		</LineStyle>
	</Style>
	<Style id="branch22_part13_style">
		<LineStyle>
			<width>5.394613693349848</width>
			<color>FFff52ad</color>
		</LineStyle>
	</Style>
	<Style id="branch22_part14_style">
		<LineStyle>
			<width>5.437531550713755</width>
			<color>FFff53ac</color>
		</LineStyle>
	</Style>
	<Style id="branch22_part15_style">
		<LineStyle>
			<width>5.4804494080776625</width>
			<color>FFff53ac</color>
		</LineStyle>
	</Style>
	<Style id="branch22_part16_style">
		<LineStyle>
			<width>5.52336726544157</width>
			<color>FFff53ac</color>
		</LineStyle>
	</Style>
	<Style id="branch22_part17_style">
		<LineStyle>
			<width>5.566285122805478</width>
			<color>FFff53ac</color>
		</LineStyle>
	</Style>
	<Style id="branch22_part18_style">
		<LineStyle>
			<width>5.6092029801693855</width>
			<color>FFff53ac</color>
		</LineStyle>
	</Style>
	<Style id="branch22_part19_style">
		<LineStyle>
			<width>5.652120837533293</width>
			<color>FFff53ac</color>
		</LineStyle>
	</Style>
	<Style id="branch22_part20_style">
		<LineStyle>
			<width>5.695038694897201</width>
			<color>FFff53ac</color>
		</LineStyle>
	</Style>
	<Style id="branch22_part21_style">
		<LineStyle>
			<width>5.737956552261109</width>
			<color>FFff54ab</color>
		</LineStyle>
	</Style>
	<Style id="branch22_part22_style">
		<LineStyle>
			<width>5.780874409625017</width>
			<color>FFff54ab</color>
		</LineStyle>
	</Style>
	<Style id="branch22_part23_style">
		<LineStyle>
			<width>5.823792266988924</width>
			<color>FFff54ab</color>
		</LineStyle>
	</Style>
	<Style id="branch22_part24_style">
		<LineStyle>
			<width>5.866710124352832</width>
			<color>FFff54ab</color>
		</LineStyle>
	</Style>
	<Style id="branch22_part25_style">
		<LineStyle>
			<width>5.90962798171674</width>
			<color>FFff54ab</color>
		</LineStyle>
	</Style>
	<Style id="branch22_part26_style">
		<LineStyle>
			<width>5.952545839080647</width>
			<color>FFff54ab</color>
		</LineStyle>
	</Style>
	<Style id="branch22_part27_style">
		<LineStyle>
			<width>5.995463696444555</width>
			<color>FFff55aa</color>
		</LineStyle>
	</Style>
	<Style id="branch22_part28_style">
		<LineStyle>
			<width>6.038381553808463</width>
			<color>FFff55aa</color>
		</LineStyle>
	</Style>
	<Style id="branch22_part29_style">
		<LineStyle>
			<width>6.08129941117237</width>
			<color>FFff55aa</color>
		</LineStyle>
	</Style>
	<Style id="branch22_part30_style">
		<LineStyle>
			<width>6.124217268536278</width>
			<color>FFff55aa</color>
		</LineStyle>
	</Style>
	<Style id="branch22_part31_style">
		<LineStyle>
			<width>6.167135125900186</width>
			<color>FFff55aa</color>
		</LineStyle>
	</Style>
	<Style id="branch22_part32_style">
		<LineStyle>
			<width>6.210052983264093</width>
			<color>FFff55aa</color>
		</LineStyle>
	</Style>
	<Style id="branch22_part33_style">
		<LineStyle>
			<width>6.252970840628001</width>
			<color>FFff55aa</color>
		</LineStyle>
	</Style>
	<Style id="branch22_part34_style">
		<LineStyle>
			<width>6.295888697991909</width>
			<color>FFff56a9</color>
		</LineStyle>
	</Style>
	<Style id="branch22_part35_style">
		<LineStyle>
			<width>6.338806555355816</width>
			<color>FFff56a9</color>
		</LineStyle>
	</Style>
	<Style id="branch22_part36_style">
		<LineStyle>
			<width>6.381724412719724</width>
			<color>FFff56a9</color>
		</LineStyle>
	</Style>
	<Style id="branch22_part37_style">
		<LineStyle>
			<width>6.424642270083632</width>
			<color>FFff56a9</color>
		</LineStyle>
	</Style>
	<Style id="branch22_part38_style">
		<LineStyle>
			<width>6.467560127447539</width>
			<color>FFff56a9</color>
		</LineStyle>
	</Style>
	<Style id="branch22_part39_style">
		<LineStyle>
			<width>6.510477984811447</width>
			<color>FFff56a9</color>
		</LineStyle>
	</Style>
	<Style id="branch22_part40_style">
		<LineStyle>
			<width>6.553395842175355</width>
			<color>FFff57a8</color>
		</LineStyle>
	</Style>
	<Style id="branch22_part41_style">
		<LineStyle>
			<width>6.596313699539262</width>
			<color>FFff57a8</color>
		</LineStyle>
	</Style>
	<Style id="branch22_part42_style">
		<LineStyle>
			<width>6.63923155690317</width>
			<color>FFff57a8</color>
		</LineStyle>
	</Style>
	<Style id="branch22_part43_style">
		<LineStyle>
			<width>6.682149414267078</width>
			<color>FFff57a8</color>
		</LineStyle>
	</Style>
	<Style id="branch22_part44_style">
		<LineStyle>
			<width>6.725067271630986</width>
			<color>FFff57a8</color>
		</LineStyle>
	</Style>
	<Style id="branch22_part45_style">
		<LineStyle>
			<width>6.767985128994894</width>
			<color>FFff57a8</color>
		</LineStyle>
	</Style>
	<Style id="branch22_part46_style">
		<LineStyle>
			<width>6.810902986358801</width>
			<color>FFff57a8</color>
		</LineStyle>
	</Style>
	<Style id="branch22_part47_style">
		<LineStyle>
			<width>6.853820843722709</width>
			<color>FFff58a7</color>
		</LineStyle>
	</Style>
	<Style id="branch22_part48_style">
		<LineStyle>
			<width>6.896738701086617</width>
			<color>FFff58a7</color>
		</LineStyle>
	</Style>
	<Style id="branch22_part49_style">
		<LineStyle>
			<width>6.939656558450524</width>
			<color>FFff58a7</color>
		</LineStyle>
	</Style>
	<Style id="branch22_part50_style">
		<LineStyle>
			<width>6.982574415814432</width>
			<color>FFff58a7</color>
		</LineStyle>
	</Style>
	<Style id="branch88_part1_style">
		<LineStyle>
			<width>4.505010113095922</width>
			<color>FFff629d</color>
		</LineStyle>
	</Style>
	<Style id="branch88_part2_style">
		<LineStyle>
			<width>4.554454276706343</width>
			<color>FFff629d</color>
		</LineStyle>
	</Style>
	<Style id="branch88_part3_style">
		<LineStyle>
			<width>4.603898440316764</width>
			<color>FFff629d</color>
		</LineStyle>
	</Style>
	<Style id="branch88_part4_style">
		<LineStyle>
			<width>4.653342603927186</width>
			<color>FFff639c</color>
		</LineStyle>
	</Style>
	<Style id="branch88_part5_style">
		<LineStyle>
			<width>4.702786767537607</width>
			<color>FFff639c</color>
		</LineStyle>
	</Style>
	<Style id="branch88_part6_style">
		<LineStyle>
			<width>4.752230931148028</width>
			<color>FFff639c</color>
		</LineStyle>
	</Style>
	<Style id="branch88_part7_style">
		<LineStyle>
			<width>4.8016750947584494</width>
			<color>FFff639c</color>
		</LineStyle>
	</Style>
	<Style id="branch88_part8_style">
		<LineStyle>
			<width>4.851119258368871</width>
			<color>FFff639c</color>
		</LineStyle>
	</Style>
	<Style id="branch88_part9_style">
		<LineStyle>
			<width>4.900563421979292</width>
			<color>FFff639c</color>
		</LineStyle>
	</Style>
	<Style id="branch88_part10_style">
		<LineStyle>
			<width>4.950007585589713</width>
			<color>FFff649b</color>
		</LineStyle>
	</Style>
	<Style id="branch88_part11_style">
		<LineStyle>
			<width>4.999451749200135</width>
			<color>FFff649b</color>
		</LineStyle>
	</Style>
	<Style id="branch88_part12_style">
		<LineStyle>
			<width>5.048895912810556</width>
			<color>FFff649b</color>
		</LineStyle>
	</Style>
	<Style id="branch88_part13_style">
		<LineStyle>
			<width>5.098340076420977</width>
			<color>FFff649b</color>
		</LineStyle>
	</Style>
	<Style id="branch88_part14_style">
		<LineStyle>
			<width>5.147784240031399</width>
			<color>FFff649b</color>
		</LineStyle>
	</Style>
	<Style id="branch88_part15_style">
		<LineStyle>
			<width>5.1972284036418195</width>
			<color>FFff649b</color>
		</LineStyle>
	</Style>
	<Style id="branch88_part16_style">
		<LineStyle>
			<width>5.246672567252241</width>
			<color>FFff659a</color>
		</LineStyle>
	</Style>
	<Style id="branch88_part17_style">
		<LineStyle>
			<width>5.296116730862662</width>
			<color>FFff659a</color>
		</LineStyle>
	</Style>
	<Style id="branch88_part18_style">
		<LineStyle>
			<width>5.345560894473084</width>
			<color>FFff659a</color>
		</LineStyle>
	</Style>
	<Style id="branch88_part19_style">
		<LineStyle>
			<width>5.395005058083505</width>
			<color>FFff659a</color>
		</LineStyle>
	</Style>
	<Style id="branch88_part20_style">
		<LineStyle>
			<width>5.444449221693926</width>
			<color>FFff659a</color>
		</LineStyle>
	</Style>
	<Style id="branch88_part21_style">
		<LineStyle>
			<width>5.493893385304348</width>
			<color>FFff659a</color>
		</LineStyle>
	</Style>
	<Style id="branch88_part22_style">
		<LineStyle>
			<width>5.543337548914769</width>
			<color>FFff6699</color>
		</LineStyle>
	</Style>
	<Style id="branch88_part23_style">
		<LineStyle>
			<width>5.59278171252519</width>
			<color>FFff6699</color>
		</LineStyle>
	</Style>
	<Style id="branch88_part24_style">
		<LineStyle>
			<width>5.642225876135612</width>
			<color>FFff6699</color>
		</LineStyle>
	</Style>
	<Style id="branch88_part25_style">
		<LineStyle>
			<width>5.691670039746033</width>
			<color>FFff6699</color>
		</LineStyle>
	</Style>
	<Style id="branch88_part26_style">
		<LineStyle>
			<width>5.741114203356455</width>
			<color>FFff6699</color>
		</LineStyle>
	</Style>
	<Style id="branch88_part27_style">
		<LineStyle>
			<width>5.790558366966875</width>
			<color>FFff6699</color>
		</LineStyle>
	</Style>
	<Style id="branch88_part28_style">
		<LineStyle>
			<width>5.840002530577297</width>
			<color>FFff6798</color>
		</LineStyle>
	</Style>
	<Style id="branch88_part29_style">
		<LineStyle>
			<width>5.889446694187718</width>
			<color>FFff6798</color>
		</LineStyle>
	</Style>
	<Style id="branch88_part30_style">
		<LineStyle>
			<width>5.93889085779814</width>
			<color>FFff6798</color>
		</LineStyle>
	</Style>
	<Style id="branch88_part31_style">
		<LineStyle>
			<width>5.988335021408561</width>
			<color>FFff6798</color>
		</LineStyle>
	</Style>
	<Style id="branch88_part32_style">
		<LineStyle>
			<width>6.037779185018983</width>
			<color>FFff6798</color>
		</LineStyle>
	</Style>
	<Style id="branch88_part33_style">
		<LineStyle>
			<width>6.087223348629403</width>
			<color>FFff6798</color>
		</LineStyle>
	</Style>
	<Style id="branch88_part34_style">
		<LineStyle>
			<width>6.136667512239825</width>
			<color>FFff6897</color>
		</LineStyle>
	</Style>
	<Style id="branch88_part35_style">
		<LineStyle>
			<width>6.1861116758502455</width>
			<color>FFff6897</color>
		</LineStyle>
	</Style>
	<Style id="branch88_part36_style">
		<LineStyle>
			<width>6.235555839460668</width>
			<color>FFff6897</color>
		</LineStyle>
	</Style>
	<Style id="branch88_part37_style">
		<LineStyle>
			<width>6.285000003071088</width>
			<color>FFff6897</color>
		</LineStyle>
	</Style>
	<Style id="branch88_part38_style">
		<LineStyle>
			<width>6.334444166681511</width>
			<color>FFff6897</color>
		</LineStyle>
	</Style>
	<Style id="branch88_part39_style">
		<LineStyle>
			<width>6.383888330291931</width>
			<color>FFff6897</color>
		</LineStyle>
	</Style>
	<Style id="branch88_part40_style">
		<LineStyle>
			<width>6.433332493902353</width>
			<color>FFff6996</color>
		</LineStyle>
	</Style>
	<Style id="branch88_part41_style">
		<LineStyle>
			<width>6.482776657512774</width>
			<color>FFff6996</color>
		</LineStyle>
	</Style>
	<Style id="branch88_part42_style">
		<LineStyle>
			<width>6.532220821123195</width>
			<color>FFff6996</color>
		</LineStyle>
	</Style>
	<Style id="branch88_part43_style">
		<LineStyle>
			<width>6.581664984733616</width>
			<color>FFff6996</color>
		</LineStyle>
	</Style>
	<Style id="branch88_part44_style">
		<LineStyle>
			<width>6.631109148344038</width>
			<color>FFff6996</color>
		</LineStyle>
	</Style>
	<Style id="branch88_part45_style">
		<LineStyle>
			<width>6.680553311954459</width>
			<color>FFff6996</color>
		</LineStyle>
	</Style>
	<Style id="branch88_part46_style">
		<LineStyle>
			<width>6.729997475564881</width>
			<color>FFff6a95</color>
		</LineStyle>
	</Style>
	<Style id="branch88_part47_style">
		<LineStyle>
			<width>6.779441639175302</width>
			<color>FFff6a95</color>
		</LineStyle>
	</Style>
	<Style id="branch88_part48_style">
		<LineStyle>
			<width>6.828885802785724</width>
			<color>FFff6a95</color>
		</LineStyle>
	</Style>
	<Style id="branch88_part49_style">
		<LineStyle>
			<width>6.878329966396144</width>
			<color>FFff6a95</color>
		</LineStyle>
	</Style>
	<Style id="branch88_part50_style">
		<LineStyle>
			<width>6.927774130006566</width>
			<color>FFff6a95</color>
		</LineStyle>
	</Style>
	<Style id="branch118_part1_style">
		<LineStyle>
			<width>4.870188678010327</width>
			<color>FFff7f80</color>
		</LineStyle>
	</Style>
	<Style id="branch118_part2_style">
		<LineStyle>
			<width>4.906371496753616</width>
			<color>FFff7f80</color>
		</LineStyle>
	</Style>
	<Style id="branch118_part3_style">
		<LineStyle>
			<width>4.9425543154969045</width>
			<color>FFff7f80</color>
		</LineStyle>
	</Style>
	<Style id="branch118_part4_style">
		<LineStyle>
			<width>4.978737134240193</width>
			<color>FFff7f80</color>
		</LineStyle>
	</Style>
	<Style id="branch118_part5_style">
		<LineStyle>
			<width>5.014919952983481</width>
			<color>FFff7f80</color>
		</LineStyle>
	</Style>
	<Style id="branch118_part6_style">
		<LineStyle>
			<width>5.05110277172677</width>
			<color>FFff807f</color>
		</LineStyle>
	</Style>
	<Style id="branch118_part7_style">
		<LineStyle>
			<width>5.087285590470058</width>
			<color>FFff807f</color>
		</LineStyle>
	</Style>
	<Style id="branch118_part8_style">
		<LineStyle>
			<width>5.123468409213348</width>
			<color>FFff807f</color>
		</LineStyle>
	</Style>
	<Style id="branch118_part9_style">
		<LineStyle>
			<width>5.159651227956636</width>
			<color>FFff807f</color>
		</LineStyle>
	</Style>
	<Style id="branch118_part10_style">
		<LineStyle>
			<width>5.195834046699924</width>
			<color>FFff807f</color>
		</LineStyle>
	</Style>
	<Style id="branch118_part11_style">
		<LineStyle>
			<width>5.232016865443213</width>
			<color>FFff807f</color>
		</LineStyle>
	</Style>
	<Style id="branch118_part12_style">
		<LineStyle>
			<width>5.268199684186502</width>
			<color>FFff817e</color>
		</LineStyle>
	</Style>
	<Style id="branch118_part13_style">
		<LineStyle>
			<width>5.304382502929791</width>
			<color>FFff817e</color>
		</LineStyle>
	</Style>
	<Style id="branch118_part14_style">
		<LineStyle>
			<width>5.340565321673079</width>
			<color>FFff817e</color>
		</LineStyle>
	</Style>
	<Style id="branch118_part15_style">
		<LineStyle>
			<width>5.3767481404163675</width>
			<color>FFff817e</color>
		</LineStyle>
	</Style>
	<Style id="branch118_part16_style">
		<LineStyle>
			<width>5.412930959159656</width>
			<color>FFff817e</color>
		</LineStyle>
	</Style>
	<Style id="branch118_part17_style">
		<LineStyle>
			<width>5.449113777902944</width>
			<color>FFff827d</color>
		</LineStyle>
	</Style>
	<Style id="branch118_part18_style">
		<LineStyle>
			<width>5.485296596646234</width>
			<color>FFff827d</color>
		</LineStyle>
	</Style>
	<Style id="branch118_part19_style">
		<LineStyle>
			<width>5.521479415389521</width>
			<color>FFff827d</color>
		</LineStyle>
	</Style>
	<Style id="branch118_part20_style">
		<LineStyle>
			<width>5.55766223413281</width>
			<color>FFff827d</color>
		</LineStyle>
	</Style>
	<Style id="branch118_part21_style">
		<LineStyle>
			<width>5.593845052876099</width>
			<color>FFff827d</color>
		</LineStyle>
	</Style>
	<Style id="branch118_part22_style">
		<LineStyle>
			<width>5.630027871619388</width>
			<color>FFff827d</color>
		</LineStyle>
	</Style>
	<Style id="branch118_part23_style">
		<LineStyle>
			<width>5.666210690362677</width>
			<color>FFff837c</color>
		</LineStyle>
	</Style>
	<Style id="branch118_part24_style">
		<LineStyle>
			<width>5.702393509105964</width>
			<color>FFff837c</color>
		</LineStyle>
	</Style>
	<Style id="branch118_part25_style">
		<LineStyle>
			<width>5.738576327849254</width>
			<color>FFff837c</color>
		</LineStyle>
	</Style>
	<Style id="branch118_part26_style">
		<LineStyle>
			<width>5.774759146592542</width>
			<color>FFff837c</color>
		</LineStyle>
	</Style>
	<Style id="branch118_part27_style">
		<LineStyle>
			<width>5.8109419653358305</width>
			<color>FFff837c</color>
		</LineStyle>
	</Style>
	<Style id="branch118_part28_style">
		<LineStyle>
			<width>5.847124784079119</width>
			<color>FFff847b</color>
		</LineStyle>
	</Style>
	<Style id="branch118_part29_style">
		<LineStyle>
			<width>5.883307602822407</width>
			<color>FFff847b</color>
		</LineStyle>
	</Style>
	<Style id="branch118_part30_style">
		<LineStyle>
			<width>5.919490421565696</width>
			<color>FFff847b</color>
		</LineStyle>
	</Style>
	<Style id="branch118_part31_style">
		<LineStyle>
			<width>5.955673240308985</width>
			<color>FFff847b</color>
		</LineStyle>
	</Style>
	<Style id="branch118_part32_style">
		<LineStyle>
			<width>5.991856059052274</width>
			<color>FFff847b</color>
		</LineStyle>
	</Style>
	<Style id="branch118_part33_style">
		<LineStyle>
			<width>6.028038877795562</width>
			<color>FFff857a</color>
		</LineStyle>
	</Style>
	<Style id="branch118_part34_style">
		<LineStyle>
			<width>6.0642216965388505</width>
			<color>FFff857a</color>
		</LineStyle>
	</Style>
	<Style id="branch118_part35_style">
		<LineStyle>
			<width>6.100404515282139</width>
			<color>FFff857a</color>
		</LineStyle>
	</Style>
	<Style id="branch118_part36_style">
		<LineStyle>
			<width>6.136587334025428</width>
			<color>FFff857a</color>
		</LineStyle>
	</Style>
	<Style id="branch118_part37_style">
		<LineStyle>
			<width>6.172770152768717</width>
			<color>FFff857a</color>
		</LineStyle>
	</Style>
	<Style id="branch118_part38_style">
		<LineStyle>
			<width>6.208952971512005</width>
			<color>FFff857a</color>
		</LineStyle>
	</Style>
	<Style id="branch118_part39_style">
		<LineStyle>
			<width>6.2451357902552935</width>
			<color>FFff8679</color>
		</LineStyle>
	</Style>
	<Style id="branch118_part40_style">
		<LineStyle>
			<width>6.281318608998582</width>
			<color>FFff8679</color>
		</LineStyle>
	</Style>
	<Style id="branch118_part41_style">
		<LineStyle>
			<width>6.317501427741871</width>
			<color>FFff8679</color>
		</LineStyle>
	</Style>
	<Style id="branch118_part42_style">
		<LineStyle>
			<width>6.35368424648516</width>
			<color>FFff8679</color>
		</LineStyle>
	</Style>
	<Style id="branch118_part43_style">
		<LineStyle>
			<width>6.389867065228447</width>
			<color>FFff8679</color>
		</LineStyle>
	</Style>
	<Style id="branch118_part44_style">
		<LineStyle>
			<width>6.426049883971737</width>
			<color>FFff8778</color>
		</LineStyle>
	</Style>
	<Style id="branch118_part45_style">
		<LineStyle>
			<width>6.462232702715026</width>
			<color>FFff8778</color>
		</LineStyle>
	</Style>
	<Style id="branch118_part46_style">
		<LineStyle>
			<width>6.4984155214583135</width>
			<color>FFff8778</color>
		</LineStyle>
	</Style>
	<Style id="branch118_part47_style">
		<LineStyle>
			<width>6.534598340201602</width>
			<color>FFff8778</color>
		</LineStyle>
	</Style>
	<Style id="branch118_part48_style">
		<LineStyle>
			<width>6.570781158944891</width>
			<color>FFff8778</color>
		</LineStyle>
	</Style>
	<Style id="branch118_part49_style">
		<LineStyle>
			<width>6.60696397768818</width>
			<color>FFff8778</color>
		</LineStyle>
	</Style>
	<Style id="branch118_part50_style">
		<LineStyle>
			<width>6.643146796431468</width>
			<color>FFff8877</color>
		</LineStyle>
	</Style>
	<Style id="branch133_part1_style">
		<LineStyle>
			<width>6.997097625329816</width>
			<color>FFff6b94</color>
		</LineStyle>
	</Style>
	<Style id="branch133_part2_style">
		<LineStyle>
			<width>6.99419525065963</width>
			<color>FFff6c93</color>
		</LineStyle>
	</Style>
	<Style id="branch133_part3_style">
		<LineStyle>
			<width>6.991292875989446</width>
			<color>FFff6c93</color>
		</LineStyle>
	</Style>
	<Style id="branch133_part4_style">
		<LineStyle>
			<width>6.9883905013192615</width>
			<color>FFff6d92</color>
		</LineStyle>
	</Style>
	<Style id="branch133_part5_style">
		<LineStyle>
			<width>6.985488126649076</width>
			<color>FFff6d92</color>
		</LineStyle>
	</Style>
	<Style id="branch133_part6_style">
		<LineStyle>
			<width>6.982585751978892</width>
			<color>FFff6e91</color>
		</LineStyle>
	</Style>
	<Style id="branch133_part7_style">
		<LineStyle>
			<width>6.9796833773087075</width>
			<color>FFff6e91</color>
		</LineStyle>
	</Style>
	<Style id="branch133_part8_style">
		<LineStyle>
			<width>6.976781002638522</width>
			<color>FFff6e91</color>
		</LineStyle>
	</Style>
	<Style id="branch133_part9_style">
		<LineStyle>
			<width>6.973878627968338</width>
			<color>FFff6f90</color>
		</LineStyle>
	</Style>
	<Style id="branch133_part10_style">
		<LineStyle>
			<width>6.970976253298153</width>
			<color>FFff6f90</color>
		</LineStyle>
	</Style>
	<Style id="branch133_part11_style">
		<LineStyle>
			<width>6.968073878627968</width>
			<color>FFff708f</color>
		</LineStyle>
	</Style>
	<Style id="branch133_part12_style">
		<LineStyle>
			<width>6.965171503957784</width>
			<color>FFff708f</color>
		</LineStyle>
	</Style>
	<Style id="branch133_part13_style">
		<LineStyle>
			<width>6.962269129287599</width>
			<color>FFff718e</color>
		</LineStyle>
	</Style>
	<Style id="branch133_part14_style">
		<LineStyle>
			<width>6.959366754617414</width>
			<color>FFff718e</color>
		</LineStyle>
	</Style>
	<Style id="branch133_part15_style">
		<LineStyle>
			<width>6.95646437994723</width>
			<color>FFff728d</color>
		</LineStyle>
	</Style>
	<Style id="branch133_part16_style">
		<LineStyle>
			<width>6.953562005277045</width>
			<color>FFff728d</color>
		</LineStyle>
	</Style>
	<Style id="branch133_part17_style">
		<LineStyle>
			<width>6.95065963060686</width>
			<color>FFff728d</color>
		</LineStyle>
	</Style>
	<Style id="branch133_part18_style">
		<LineStyle>
			<width>6.947757255936676</width>
			<color>FFff738c</color>
		</LineStyle>
	</Style>
	<Style id="branch133_part19_style">
		<LineStyle>
			<width>6.944854881266491</width>
			<color>FFff738c</color>
		</LineStyle>
	</Style>
	<Style id="branch133_part20_style">
		<LineStyle>
			<width>6.941952506596306</width>
			<color>FFff748b</color>
		</LineStyle>
	</Style>
	<Style id="branch133_part21_style">
		<LineStyle>
			<width>6.9390501319261215</width>
			<color>FFff748b</color>
		</LineStyle>
	</Style>
	<Style id="branch133_part22_style">
		<LineStyle>
			<width>6.936147757255937</width>
			<color>FFff758a</color>
		</LineStyle>
	</Style>
	<Style id="branch133_part23_style">
		<LineStyle>
			<width>6.933245382585752</width>
			<color>FFff758a</color>
		</LineStyle>
	</Style>
	<Style id="branch133_part24_style">
		<LineStyle>
			<width>6.9303430079155675</width>
			<color>FFff758a</color>
		</LineStyle>
	</Style>
	<Style id="branch133_part25_style">
		<LineStyle>
			<width>6.927440633245382</width>
			<color>FFff7689</color>
		</LineStyle>
	</Style>
	<Style id="branch133_part26_style">
		<LineStyle>
			<width>6.924538258575198</width>
			<color>FFff7689</color>
		</LineStyle>
	</Style>
	<Style id="branch133_part27_style">
		<LineStyle>
			<width>6.921635883905013</width>
			<color>FFff7788</color>
		</LineStyle>
	</Style>
	<Style id="branch133_part28_style">
		<LineStyle>
			<width>6.918733509234828</width>
			<color>FFff7788</color>
		</LineStyle>
	</Style>
	<Style id="branch133_part29_style">
		<LineStyle>
			<width>6.915831134564644</width>
			<color>FFff7887</color>
		</LineStyle>
	</Style>
	<Style id="branch133_part30_style">
		<LineStyle>
			<width>6.912928759894459</width>
			<color>FFff7887</color>
		</LineStyle>
	</Style>
	<Style id="branch133_part31_style">
		<LineStyle>
			<width>6.910026385224274</width>
			<color>FFff7986</color>
		</LineStyle>
	</Style>
	<Style id="branch133_part32_style">
		<LineStyle>
			<width>6.90712401055409</width>
			<color>FFff7986</color>
		</LineStyle>
	</Style>
	<Style id="branch133_part33_style">
		<LineStyle>
			<width>6.904221635883905</width>
			<color>FFff7986</color>
		</LineStyle>
	</Style>
	<Style id="branch133_part34_style">
		<LineStyle>
			<width>6.90131926121372</width>
			<color>FFff7a85</color>
		</LineStyle>
	</Style>
	<Style id="branch133_part35_style">
		<LineStyle>
			<width>6.898416886543536</width>
			<color>FFff7a85</color>
		</LineStyle>
	</Style>
	<Style id="branch133_part36_style">
		<LineStyle>
			<width>6.895514511873351</width>
			<color>FFff7b84</color>
		</LineStyle>
	</Style>
	<Style id="branch133_part37_style">
		<LineStyle>
			<width>6.892612137203166</width>
			<color>FFff7b84</color>
		</LineStyle>
	</Style>
	<Style id="branch133_part38_style">
		<LineStyle>
			<width>6.8897097625329815</width>
			<color>FFff7c83</color>
		</LineStyle>
	</Style>
	<Style id="branch133_part39_style">
		<LineStyle>
			<width>6.886807387862797</width>
			<color>FFff7c83</color>
		</LineStyle>
	</Style>
	<Style id="branch133_part40_style">
		<LineStyle>
			<width>6.883905013192612</width>
			<color>FFff7d82</color>
		</LineStyle>
	</Style>
	<Style id="branch133_part41_style">
		<LineStyle>
			<width>6.881002638522427</width>
			<color>FFff7d82</color>
		</LineStyle>
	</Style>
	<Style id="branch133_part42_style">
		<LineStyle>
			<width>6.878100263852243</width>
			<color>FFff7d82</color>
		</LineStyle>
	</Style>
	<Style id="branch133_part43_style">
		<LineStyle>
			<width>6.875197889182058</width>
			<color>FFff7e81</color>
		</LineStyle>
	</Style>
	<Style id="branch133_part44_style">
		<LineStyle>
			<width>6.872295514511873</width>
			<color>FFff7e81</color>
		</LineStyle>
	</Style>
	<Style id="branch133_part45_style">
		<LineStyle>
			<width>6.869393139841689</width>
			<color>FFff7f80</color>
		</LineStyle>
	</Style>
	<Style id="branch133_part46_style">
		<LineStyle>
			<width>6.866490765171504</width>
			<color>FFff7f80</color>
		</LineStyle>
	</Style>
	<Style id="branch133_part47_style">
		<LineStyle>
			<width>6.863588390501319</width>
			<color>FFff807f</color>
		</LineStyle>
	</Style>
	<Style id="branch133_part48_style">
		<LineStyle>
			<width>6.860686015831135</width>
			<color>FFff807f</color>
		</LineStyle>
	</Style>
	<Style id="branch133_part49_style">
		<LineStyle>
			<width>6.85778364116095</width>
			<color>FFff807f</color>
		</LineStyle>
	</Style>
	<Style id="branch133_part50_style">
		<LineStyle>
			<width>6.854881266490765</width>
			<color>FFff817e</color>
		</LineStyle>
	</Style>
	<Style id="branch143_part1_style">
		<LineStyle>
			<width>6.593473800203541</width>
			<color>FFff42bd</color>
		</LineStyle>
	</Style>
	<Style id="branch143_part2_style">
		<LineStyle>
			<width>6.600908639368121</width>
			<color>FFff42bd</color>
		</LineStyle>
	</Style>
	<Style id="branch143_part3_style">
		<LineStyle>
			<width>6.6083434785327</width>
			<color>FFff42bd</color>
		</LineStyle>
	</Style>
	<Style id="branch143_part4_style">
		<LineStyle>
			<width>6.61577831769728</width>
			<color>FFff43bc</color>
		</LineStyle>
	</Style>
	<Style id="branch143_part5_style">
		<LineStyle>
			<width>6.62321315686186</width>
			<color>FFff43bc</color>
		</LineStyle>
	</Style>
	<Style id="branch143_part6_style">
		<LineStyle>
			<width>6.63064799602644</width>
			<color>FFff43bc</color>
		</LineStyle>
	</Style>
	<Style id="branch143_part7_style">
		<LineStyle>
			<width>6.638082835191019</width>
			<color>FFff43bc</color>
		</LineStyle>
	</Style>
	<Style id="branch143_part8_style">
		<LineStyle>
			<width>6.645517674355599</width>
			<color>FFff44bb</color>
		</LineStyle>
	</Style>
	<Style id="branch143_part9_style">
		<LineStyle>
			<width>6.652952513520178</width>
			<color>FFff44bb</color>
		</LineStyle>
	</Style>
	<Style id="branch143_part10_style">
		<LineStyle>
			<width>6.660387352684758</width>
			<color>FFff44bb</color>
		</LineStyle>
	</Style>
	<Style id="branch143_part11_style">
		<LineStyle>
			<width>6.667822191849338</width>
			<color>FFff44bb</color>
		</LineStyle>
	</Style>
	<Style id="branch143_part12_style">
		<LineStyle>
			<width>6.675257031013918</width>
			<color>FFff45ba</color>
		</LineStyle>
	</Style>
	<Style id="branch143_part13_style">
		<LineStyle>
			<width>6.682691870178497</width>
			<color>FFff45ba</color>
		</LineStyle>
	</Style>
	<Style id="branch143_part14_style">
		<LineStyle>
			<width>6.690126709343078</width>
			<color>FFff45ba</color>
		</LineStyle>
	</Style>
	<Style id="branch143_part15_style">
		<LineStyle>
			<width>6.697561548507657</width>
			<color>FFff45ba</color>
		</LineStyle>
	</Style>
	<Style id="branch143_part16_style">
		<LineStyle>
			<width>6.704996387672237</width>
			<color>FFff45ba</color>
		</LineStyle>
	</Style>
	<Style id="branch143_part17_style">
		<LineStyle>
			<width>6.7124312268368165</width>
			<color>FFff46b9</color>
		</LineStyle>
	</Style>
	<Style id="branch143_part18_style">
		<LineStyle>
			<width>6.719866066001396</width>
			<color>FFff46b9</color>
		</LineStyle>
	</Style>
	<Style id="branch143_part19_style">
		<LineStyle>
			<width>6.727300905165976</width>
			<color>FFff46b9</color>
		</LineStyle>
	</Style>
	<Style id="branch143_part20_style">
		<LineStyle>
			<width>6.734735744330556</width>
			<color>FFff46b9</color>
		</LineStyle>
	</Style>
	<Style id="branch143_part21_style">
		<LineStyle>
			<width>6.7421705834951355</width>
			<color>FFff47b8</color>
		</LineStyle>
	</Style>
	<Style id="branch143_part22_style">
		<LineStyle>
			<width>6.749605422659715</width>
			<color>FFff47b8</color>
		</LineStyle>
	</Style>
	<Style id="branch143_part23_style">
		<LineStyle>
			<width>6.7570402618242955</width>
			<color>FFff47b8</color>
		</LineStyle>
	</Style>
	<Style id="branch143_part24_style">
		<LineStyle>
			<width>6.764475100988875</width>
			<color>FFff47b8</color>
		</LineStyle>
	</Style>
	<Style id="branch143_part25_style">
		<LineStyle>
			<width>6.771909940153455</width>
			<color>FFff48b7</color>
		</LineStyle>
	</Style>
	<Style id="branch143_part26_style">
		<LineStyle>
			<width>6.779344779318034</width>
			<color>FFff48b7</color>
		</LineStyle>
	</Style>
	<Style id="branch143_part27_style">
		<LineStyle>
			<width>6.786779618482614</width>
			<color>FFff48b7</color>
		</LineStyle>
	</Style>
	<Style id="branch143_part28_style">
		<LineStyle>
			<width>6.794214457647193</width>
			<color>FFff48b7</color>
		</LineStyle>
	</Style>
	<Style id="branch143_part29_style">
		<LineStyle>
			<width>6.801649296811774</width>
			<color>FFff49b6</color>
		</LineStyle>
	</Style>
	<Style id="branch143_part30_style">
		<LineStyle>
			<width>6.809084135976353</width>
			<color>FFff49b6</color>
		</LineStyle>
	</Style>
	<Style id="branch143_part31_style">
		<LineStyle>
			<width>6.816518975140934</width>
			<color>FFff49b6</color>
		</LineStyle>
	</Style>
	<Style id="branch143_part32_style">
		<LineStyle>
			<width>6.823953814305513</width>
			<color>FFff49b6</color>
		</LineStyle>
	</Style>
	<Style id="branch143_part33_style">
		<LineStyle>
			<width>6.831388653470093</width>
			<color>FFff4ab5</color>
		</LineStyle>
	</Style>
	<Style id="branch143_part34_style">
		<LineStyle>
			<width>6.838823492634672</width>
			<color>FFff4ab5</color>
		</LineStyle>
	</Style>
	<Style id="branch143_part35_style">
		<LineStyle>
			<width>6.846258331799252</width>
			<color>FFff4ab5</color>
		</LineStyle>
	</Style>
	<Style id="branch143_part36_style">
		<LineStyle>
			<width>6.853693170963831</width>
			<color>FFff4ab5</color>
		</LineStyle>
	</Style>
	<Style id="branch143_part37_style">
		<LineStyle>
			<width>6.861128010128412</width>
			<color>FFff4ab5</color>
		</LineStyle>
	</Style>
	<Style id="branch143_part38_style">
		<LineStyle>
			<width>6.868562849292991</width>
			<color>FFff4bb4</color>
		</LineStyle>
	</Style>
	<Style id="branch143_part39_style">
		<LineStyle>
			<width>6.875997688457571</width>
			<color>FFff4bb4</color>
		</LineStyle>
	</Style>
	<Style id="branch143_part40_style">
		<LineStyle>
			<width>6.88343252762215</width>
			<color>FFff4bb4</color>
		</LineStyle>
	</Style>
	<Style id="branch143_part41_style">
		<LineStyle>
			<width>6.89086736678673</width>
			<color>FFff4bb4</color>
		</LineStyle>
	</Style>
	<Style id="branch143_part42_style">
		<LineStyle>
			<width>6.8983022059513095</width>
			<color>FFff4cb3</color>
		</LineStyle>
	</Style>
	<Style id="branch143_part43_style">
		<LineStyle>
			<width>6.90573704511589</width>
			<color>FFff4cb3</color>
		</LineStyle>
	</Style>
	<Style id="branch143_part44_style">
		<LineStyle>
			<width>6.9131718842804695</width>
			<color>FFff4cb3</color>
		</LineStyle>
	</Style>
	<Style id="branch143_part45_style">
		<LineStyle>
			<width>6.920606723445049</width>
			<color>FFff4cb3</color>
		</LineStyle>
	</Style>
	<Style id="branch143_part46_style">
		<LineStyle>
			<width>6.9280415626096294</width>
			<color>FFff4db2</color>
		</LineStyle>
	</Style>
	<Style id="branch143_part47_style">
		<LineStyle>
			<width>6.935476401774209</width>
			<color>FFff4db2</color>
		</LineStyle>
	</Style>
	<Style id="branch143_part48_style">
		<LineStyle>
			<width>6.9429112409387885</width>
			<color>FFff4db2</color>
		</LineStyle>
	</Style>
	<Style id="branch143_part49_style">
		<LineStyle>
			<width>6.950346080103368</width>
			<color>FFff4db2</color>
		</LineStyle>
	</Style>
	<Style id="branch143_part50_style">
		<LineStyle>
			<width>6.957780919267948</width>
			<color>FFff4eb1</color>
		</LineStyle>
	</Style>
	<Style id="branch148_part1_style">
		<LineStyle>
			<width>5.63027276226399</width>
			<color>FFff4fb0</color>
		</LineStyle>
	</Style>
	<Style id="branch148_part2_style">
		<LineStyle>
			<width>5.621759333525916</width>
			<color>FFff50af</color>
		</LineStyle>
	</Style>
	<Style id="branch148_part3_style">
		<LineStyle>
			<width>5.613245904787842</width>
			<color>FFff51ae</color>
		</LineStyle>
	</Style>
	<Style id="branch148_part4_style">
		<LineStyle>
			<width>5.604732476049769</width>
			<color>FFff52ad</color>
		</LineStyle>
	</Style>
	<Style id="branch148_part5_style">
		<LineStyle>
			<width>5.596219047311695</width>
			<color>FFff53ac</color>
		</LineStyle>
	</Style>
	<Style id="branch148_part6_style">
		<LineStyle>
			<width>5.5877056185736205</width>
			<color>FFff54ab</color>
		</LineStyle>
	</Style>
	<Style id="branch148_part7_style">
		<LineStyle>
			<width>5.579192189835546</width>
			<color>FFff55aa</color>
		</LineStyle>
	</Style>
	<Style id="branch148_part8_style">
		<LineStyle>
			<width>5.570678761097472</width>
			<color>FFff56a9</color>
		</LineStyle>
	</Style>
	<Style id="branch148_part9_style">
		<LineStyle>
			<width>5.562165332359397</width>
			<color>FFff57a8</color>
		</LineStyle>
	</Style>
	<Style id="branch148_part10_style">
		<LineStyle>
			<width>5.553651903621324</width>
			<color>FFff58a7</color>
		</LineStyle>
	</Style>
	<Style id="branch148_part11_style">
		<LineStyle>
			<width>5.54513847488325</width>
			<color>FFff59a6</color>
		</LineStyle>
	</Style>
	<Style id="branch148_part12_style">
		<LineStyle>
			<width>5.536625046145176</width>
			<color>FFff5aa5</color>
		</LineStyle>
	</Style>
	<Style id="branch148_part13_style">
		<LineStyle>
			<width>5.528111617407101</width>
			<color>FFff5aa5</color>
		</LineStyle>
	</Style>
	<Style id="branch148_part14_style">
		<LineStyle>
			<width>5.519598188669027</width>
			<color>FFff5ba4</color>
		</LineStyle>
	</Style>
	<Style id="branch148_part15_style">
		<LineStyle>
			<width>5.511084759930954</width>
			<color>FFff5ca3</color>
		</LineStyle>
	</Style>
	<Style id="branch148_part16_style">
		<LineStyle>
			<width>5.50257133119288</width>
			<color>FFff5da2</color>
		</LineStyle>
	</Style>
	<Style id="branch148_part17_style">
		<LineStyle>
			<width>5.494057902454806</width>
			<color>FFff5ea1</color>
		</LineStyle>
	</Style>
	<Style id="branch148_part18_style">
		<LineStyle>
			<width>5.485544473716731</width>
			<color>FFff5fa0</color>
		</LineStyle>
	</Style>
	<Style id="branch148_part19_style">
		<LineStyle>
			<width>5.4770310449786574</width>
			<color>FFff609f</color>
		</LineStyle>
	</Style>
	<Style id="branch148_part20_style">
		<LineStyle>
			<width>5.468517616240582</width>
			<color>FFff619e</color>
		</LineStyle>
	</Style>
	<Style id="branch148_part21_style">
		<LineStyle>
			<width>5.460004187502509</width>
			<color>FFff629d</color>
		</LineStyle>
	</Style>
	<Style id="branch148_part22_style">
		<LineStyle>
			<width>5.451490758764435</width>
			<color>FFff639c</color>
		</LineStyle>
	</Style>
	<Style id="branch148_part23_style">
		<LineStyle>
			<width>5.442977330026361</width>
			<color>FFff649b</color>
		</LineStyle>
	</Style>
	<Style id="branch148_part24_style">
		<LineStyle>
			<width>5.434463901288287</width>
			<color>FFff659a</color>
		</LineStyle>
	</Style>
	<Style id="branch148_part25_style">
		<LineStyle>
			<width>5.425950472550213</width>
			<color>FFff6699</color>
		</LineStyle>
	</Style>
	<Style id="branch148_part26_style">
		<LineStyle>
			<width>5.417437043812139</width>
			<color>FFff6798</color>
		</LineStyle>
	</Style>
	<Style id="branch148_part27_style">
		<LineStyle>
			<width>5.408923615074064</width>
			<color>FFff6897</color>
		</LineStyle>
	</Style>
	<Style id="branch148_part28_style">
		<LineStyle>
			<width>5.40041018633599</width>
			<color>FFff6996</color>
		</LineStyle>
	</Style>
	<Style id="branch148_part29_style">
		<LineStyle>
			<width>5.391896757597916</width>
			<color>FFff6a95</color>
		</LineStyle>
	</Style>
	<Style id="branch148_part30_style">
		<LineStyle>
			<width>5.383383328859843</width>
			<color>FFff6b94</color>
		</LineStyle>
	</Style>
	<Style id="branch148_part31_style">
		<LineStyle>
			<width>5.374869900121768</width>
			<color>FFff6c93</color>
		</LineStyle>
	</Style>
	<Style id="branch148_part32_style">
		<LineStyle>
			<width>5.366356471383694</width>
			<color>FFff6d92</color>
		</LineStyle>
	</Style>
	<Style id="branch148_part33_style">
		<LineStyle>
			<width>5.35784304264562</width>
			<color>FFff6e91</color>
		</LineStyle>
	</Style>
	<Style id="branch148_part34_style">
		<LineStyle>
			<width>5.349329613907546</width>
			<color>FFff6f90</color>
		</LineStyle>
	</Style>
	<Style id="branch148_part35_style">
		<LineStyle>
			<width>5.340816185169472</width>
			<color>FFff708f</color>
		</LineStyle>
	</Style>
	<Style id="branch148_part36_style">
		<LineStyle>
			<width>5.332302756431398</width>
			<color>FFff718e</color>
		</LineStyle>
	</Style>
	<Style id="branch148_part37_style">
		<LineStyle>
			<width>5.323789327693324</width>
			<color>FFff718e</color>
		</LineStyle>
	</Style>
	<Style id="branch148_part38_style">
		<LineStyle>
			<width>5.3152758989552495</width>
			<color>FFff728d</color>
		</LineStyle>
	</Style>
	<Style id="branch148_part39_style">
		<LineStyle>
			<width>5.306762470217175</width>
			<color>FFff738c</color>
		</LineStyle>
	</Style>
	<Style id="branch148_part40_style">
		<LineStyle>
			<width>5.298249041479101</width>
			<color>FFff748b</color>
		</LineStyle>
	</Style>
	<Style id="branch148_part41_style">
		<LineStyle>
			<width>5.289735612741027</width>
			<color>FFff758a</color>
		</LineStyle>
	</Style>
	<Style id="branch148_part42_style">
		<LineStyle>
			<width>5.281222184002953</width>
			<color>FFff7689</color>
		</LineStyle>
	</Style>
	<Style id="branch148_part43_style">
		<LineStyle>
			<width>5.27270875526488</width>
			<color>FFff7788</color>
		</LineStyle>
	</Style>
	<Style id="branch148_part44_style">
		<LineStyle>
			<width>5.2641953265268056</width>
			<color>FFff7887</color>
		</LineStyle>
	</Style>
	<Style id="branch148_part45_style">
		<LineStyle>
			<width>5.255681897788731</width>
			<color>FFff7986</color>
		</LineStyle>
	</Style>
	<Style id="branch148_part46_style">
		<LineStyle>
			<width>5.247168469050656</width>
			<color>FFff7a85</color>
		</LineStyle>
	</Style>
	<Style id="branch148_part47_style">
		<LineStyle>
			<width>5.238655040312583</width>
			<color>FFff7b84</color>
		</LineStyle>
	</Style>
	<Style id="branch148_part48_style">
		<LineStyle>
			<width>5.230141611574509</width>
			<color>FFff7c83</color>
		</LineStyle>
	</Style>
	<Style id="branch148_part49_style">
		<LineStyle>
			<width>5.221628182836435</width>
			<color>FFff7d82</color>
		</LineStyle>
	</Style>
	<Style id="branch148_part50_style">
		<LineStyle>
			<width>5.213114754098361</width>
			<color>FFff7e81</color>
		</LineStyle>
	</Style>
	<Style id="branch155_part1_style">
		<LineStyle>
			<width>6.977291255357818</width>
			<color>FFff936c</color>
		</LineStyle>
	</Style>
	<Style id="branch155_part2_style">
		<LineStyle>
			<width>6.968999646511324</width>
			<color>FFff936c</color>
		</LineStyle>
	</Style>
	<Style id="branch155_part3_style">
		<LineStyle>
			<width>6.96070803766483</width>
			<color>FFff946b</color>
		</LineStyle>
	</Style>
	<Style id="branch155_part4_style">
		<LineStyle>
			<width>6.952416428818336</width>
			<color>FFff946b</color>
		</LineStyle>
	</Style>
	<Style id="branch155_part5_style">
		<LineStyle>
			<width>6.944124819971842</width>
			<color>FFff956a</color>
		</LineStyle>
	</Style>
	<Style id="branch155_part6_style">
		<LineStyle>
			<width>6.935833211125348</width>
			<color>FFff956a</color>
		</LineStyle>
	</Style>
	<Style id="branch155_part7_style">
		<LineStyle>
			<width>6.927541602278854</width>
			<color>FFff9669</color>
		</LineStyle>
	</Style>
	<Style id="branch155_part8_style">
		<LineStyle>
			<width>6.91924999343236</width>
			<color>FFff9669</color>
		</LineStyle>
	</Style>
	<Style id="branch155_part9_style">
		<LineStyle>
			<width>6.910958384585866</width>
			<color>FFff9768</color>
		</LineStyle>
	</Style>
	<Style id="branch155_part10_style">
		<LineStyle>
			<width>6.902666775739372</width>
			<color>FFff9768</color>
		</LineStyle>
	</Style>
	<Style id="branch155_part11_style">
		<LineStyle>
			<width>6.894375166892878</width>
			<color>FFff9867</color>
		</LineStyle>
	</Style>
	<Style id="branch155_part12_style">
		<LineStyle>
			<width>6.886083558046384</width>
			<color>FFff9867</color>
		</LineStyle>
	</Style>
	<Style id="branch155_part13_style">
		<LineStyle>
			<width>6.8777919491998905</width>
			<color>FFff9966</color>
		</LineStyle>
	</Style>
	<Style id="branch155_part14_style">
		<LineStyle>
			<width>6.8695003403533965</width>
			<color>FFff9966</color>
		</LineStyle>
	</Style>
	<Style id="branch155_part15_style">
		<LineStyle>
			<width>6.861208731506903</width>
			<color>FFff9a65</color>
		</LineStyle>
	</Style>
	<Style id="branch155_part16_style">
		<LineStyle>
			<width>6.852917122660409</width>
			<color>FFff9a65</color>
		</LineStyle>
	</Style>
	<Style id="branch155_part17_style">
		<LineStyle>
			<width>6.844625513813915</width>
			<color>FFff9b64</color>
		</LineStyle>
	</Style>
	<Style id="branch155_part18_style">
		<LineStyle>
			<width>6.836333904967421</width>
			<color>FFff9b64</color>
		</LineStyle>
	</Style>
	<Style id="branch155_part19_style">
		<LineStyle>
			<width>6.828042296120927</width>
			<color>FFff9c63</color>
		</LineStyle>
	</Style>
	<Style id="branch155_part20_style">
		<LineStyle>
			<width>6.819750687274433</width>
			<color>FFff9c63</color>
		</LineStyle>
	</Style>
	<Style id="branch155_part21_style">
		<LineStyle>
			<width>6.811459078427939</width>
			<color>FFff9d62</color>
		</LineStyle>
	</Style>
	<Style id="branch155_part22_style">
		<LineStyle>
			<width>6.803167469581445</width>
			<color>FFff9d62</color>
		</LineStyle>
	</Style>
	<Style id="branch155_part23_style">
		<LineStyle>
			<width>6.794875860734951</width>
			<color>FFff9e61</color>
		</LineStyle>
	</Style>
	<Style id="branch155_part24_style">
		<LineStyle>
			<width>6.786584251888457</width>
			<color>FFff9e61</color>
		</LineStyle>
	</Style>
	<Style id="branch155_part25_style">
		<LineStyle>
			<width>6.778292643041963</width>
			<color>FFff9f60</color>
		</LineStyle>
	</Style>
	<Style id="branch155_part26_style">
		<LineStyle>
			<width>6.770001034195469</width>
			<color>FFff9f60</color>
		</LineStyle>
	</Style>
	<Style id="branch155_part27_style">
		<LineStyle>
			<width>6.761709425348975</width>
			<color>FFffa05f</color>
		</LineStyle>
	</Style>
	<Style id="branch155_part28_style">
		<LineStyle>
			<width>6.753417816502481</width>
			<color>FFffa05f</color>
		</LineStyle>
	</Style>
	<Style id="branch155_part29_style">
		<LineStyle>
			<width>6.7451262076559875</width>
			<color>FFffa15e</color>
		</LineStyle>
	</Style>
	<Style id="branch155_part30_style">
		<LineStyle>
			<width>6.7368345988094935</width>
			<color>FFffa15e</color>
		</LineStyle>
	</Style>
	<Style id="branch155_part31_style">
		<LineStyle>
			<width>6.728542989963</width>
			<color>FFffa25d</color>
		</LineStyle>
	</Style>
	<Style id="branch155_part32_style">
		<LineStyle>
			<width>6.720251381116506</width>
			<color>FFffa25d</color>
		</LineStyle>
	</Style>
	<Style id="branch155_part33_style">
		<LineStyle>
			<width>6.711959772270012</width>
			<color>FFffa35c</color>
		</LineStyle>
	</Style>
	<Style id="branch155_part34_style">
		<LineStyle>
			<width>6.703668163423518</width>
			<color>FFffa35c</color>
		</LineStyle>
	</Style>
	<Style id="branch155_part35_style">
		<LineStyle>
			<width>6.695376554577024</width>
			<color>FFffa45b</color>
		</LineStyle>
	</Style>
	<Style id="branch155_part36_style">
		<LineStyle>
			<width>6.68708494573053</width>
			<color>FFffa45b</color>
		</LineStyle>
	</Style>
	<Style id="branch155_part37_style">
		<LineStyle>
			<width>6.678793336884036</width>
			<color>FFffa55a</color>
		</LineStyle>
	</Style>
	<Style id="branch155_part38_style">
		<LineStyle>
			<width>6.670501728037542</width>
			<color>FFffa55a</color>
		</LineStyle>
	</Style>
	<Style id="branch155_part39_style">
		<LineStyle>
			<width>6.662210119191048</width>
			<color>FFffa659</color>
		</LineStyle>
	</Style>
	<Style id="branch155_part40_style">
		<LineStyle>
			<width>6.653918510344554</width>
			<color>FFffa659</color>
		</LineStyle>
	</Style>
	<Style id="branch155_part41_style">
		<LineStyle>
			<width>6.64562690149806</width>
			<color>FFffa758</color>
		</LineStyle>
	</Style>
	<Style id="branch155_part42_style">
		<LineStyle>
			<width>6.637335292651566</width>
			<color>FFffa758</color>
		</LineStyle>
	</Style>
	<Style id="branch155_part43_style">
		<LineStyle>
			<width>6.629043683805072</width>
			<color>FFffa857</color>
		</LineStyle>
	</Style>
	<Style id="branch155_part44_style">
		<LineStyle>
			<width>6.620752074958578</width>
			<color>FFffa857</color>
		</LineStyle>
	</Style>
	<Style id="branch155_part45_style">
		<LineStyle>
			<width>6.6124604661120845</width>
			<color>FFffa956</color>
		</LineStyle>
	</Style>
	<Style id="branch155_part46_style">
		<LineStyle>
			<width>6.6041688572655906</width>
			<color>FFffa956</color>
		</LineStyle>
	</Style>
	<Style id="branch155_part47_style">
		<LineStyle>
			<width>6.595877248419097</width>
			<color>FFffaa55</color>
		</LineStyle>
	</Style>
	<Style id="branch155_part48_style">
		<LineStyle>
			<width>6.587585639572602</width>
			<color>FFffaa55</color>
		</LineStyle>
	</Style>
	<Style id="branch155_part49_style">
		<LineStyle>
			<width>6.579294030726109</width>
			<color>FFffab54</color>
		</LineStyle>
	</Style>
	<Style id="branch155_part50_style">
		<LineStyle>
			<width>6.571002421879615</width>
			<color>FFffab54</color>
		</LineStyle>
	</Style>
	<Style id="branch159_part1_style">
		<LineStyle>
			<width>4.4145565879163335</width>
			<color>FFffc53a</color>
		</LineStyle>
	</Style>
	<Style id="branch159_part2_style">
		<LineStyle>
			<width>4.430784485024867</width>
			<color>FFffc53a</color>
		</LineStyle>
	</Style>
	<Style id="branch159_part3_style">
		<LineStyle>
			<width>4.447012382133401</width>
			<color>FFffc639</color>
		</LineStyle>
	</Style>
	<Style id="branch159_part4_style">
		<LineStyle>
			<width>4.463240279241936</width>
			<color>FFffc639</color>
		</LineStyle>
	</Style>
	<Style id="branch159_part5_style">
		<LineStyle>
			<width>4.479468176350471</width>
			<color>FFffc639</color>
		</LineStyle>
	</Style>
	<Style id="branch159_part6_style">
		<LineStyle>
			<width>4.495696073459005</width>
			<color>FFffc639</color>
		</LineStyle>
	</Style>
	<Style id="branch159_part7_style">
		<LineStyle>
			<width>4.511923970567539</width>
			<color>FFffc738</color>
		</LineStyle>
	</Style>
	<Style id="branch159_part8_style">
		<LineStyle>
			<width>4.528151867676073</width>
			<color>FFffc738</color>
		</LineStyle>
	</Style>
	<Style id="branch159_part9_style">
		<LineStyle>
			<width>4.544379764784607</width>
			<color>FFffc738</color>
		</LineStyle>
	</Style>
	<Style id="branch159_part10_style">
		<LineStyle>
			<width>4.560607661893141</width>
			<color>FFffc738</color>
		</LineStyle>
	</Style>
	<Style id="branch159_part11_style">
		<LineStyle>
			<width>4.576835559001676</width>
			<color>FFffc738</color>
		</LineStyle>
	</Style>
	<Style id="branch159_part12_style">
		<LineStyle>
			<width>4.59306345611021</width>
			<color>FFffc837</color>
		</LineStyle>
	</Style>
	<Style id="branch159_part13_style">
		<LineStyle>
			<width>4.609291353218744</width>
			<color>FFffc837</color>
		</LineStyle>
	</Style>
	<Style id="branch159_part14_style">
		<LineStyle>
			<width>4.625519250327279</width>
			<color>FFffc837</color>
		</LineStyle>
	</Style>
	<Style id="branch159_part15_style">
		<LineStyle>
			<width>4.6417471474358125</width>
			<color>FFffc837</color>
		</LineStyle>
	</Style>
	<Style id="branch159_part16_style">
		<LineStyle>
			<width>4.657975044544347</width>
			<color>FFffc936</color>
		</LineStyle>
	</Style>
	<Style id="branch159_part17_style">
		<LineStyle>
			<width>4.674202941652881</width>
			<color>FFffc936</color>
		</LineStyle>
	</Style>
	<Style id="branch159_part18_style">
		<LineStyle>
			<width>4.690430838761415</width>
			<color>FFffc936</color>
		</LineStyle>
	</Style>
	<Style id="branch159_part19_style">
		<LineStyle>
			<width>4.706658735869949</width>
			<color>FFffc936</color>
		</LineStyle>
	</Style>
	<Style id="branch159_part20_style">
		<LineStyle>
			<width>4.722886632978483</width>
			<color>FFffca35</color>
		</LineStyle>
	</Style>
	<Style id="branch159_part21_style">
		<LineStyle>
			<width>4.739114530087017</width>
			<color>FFffca35</color>
		</LineStyle>
	</Style>
	<Style id="branch159_part22_style">
		<LineStyle>
			<width>4.755342427195552</width>
			<color>FFffca35</color>
		</LineStyle>
	</Style>
	<Style id="branch159_part23_style">
		<LineStyle>
			<width>4.7715703243040855</width>
			<color>FFffca35</color>
		</LineStyle>
	</Style>
	<Style id="branch159_part24_style">
		<LineStyle>
			<width>4.78779822141262</width>
			<color>FFffca35</color>
		</LineStyle>
	</Style>
	<Style id="branch159_part25_style">
		<LineStyle>
			<width>4.804026118521154</width>
			<color>FFffcb34</color>
		</LineStyle>
	</Style>
	<Style id="branch159_part26_style">
		<LineStyle>
			<width>4.820254015629688</width>
			<color>FFffcb34</color>
		</LineStyle>
	</Style>
	<Style id="branch159_part27_style">
		<LineStyle>
			<width>4.836481912738222</width>
			<color>FFffcb34</color>
		</LineStyle>
	</Style>
	<Style id="branch159_part28_style">
		<LineStyle>
			<width>4.852709809846757</width>
			<color>FFffcb34</color>
		</LineStyle>
	</Style>
	<Style id="branch159_part29_style">
		<LineStyle>
			<width>4.8689377069552915</width>
			<color>FFffcc33</color>
		</LineStyle>
	</Style>
	<Style id="branch159_part30_style">
		<LineStyle>
			<width>4.885165604063825</width>
			<color>FFffcc33</color>
		</LineStyle>
	</Style>
	<Style id="branch159_part31_style">
		<LineStyle>
			<width>4.901393501172359</width>
			<color>FFffcc33</color>
		</LineStyle>
	</Style>
	<Style id="branch159_part32_style">
		<LineStyle>
			<width>4.917621398280893</width>
			<color>FFffcc33</color>
		</LineStyle>
	</Style>
	<Style id="branch159_part33_style">
		<LineStyle>
			<width>4.933849295389428</width>
			<color>FFffcc33</color>
		</LineStyle>
	</Style>
	<Style id="branch159_part34_style">
		<LineStyle>
			<width>4.950077192497962</width>
			<color>FFffcd32</color>
		</LineStyle>
	</Style>
	<Style id="branch159_part35_style">
		<LineStyle>
			<width>4.966305089606497</width>
			<color>FFffcd32</color>
		</LineStyle>
	</Style>
	<Style id="branch159_part36_style">
		<LineStyle>
			<width>4.9825329867150305</width>
			<color>FFffcd32</color>
		</LineStyle>
	</Style>
	<Style id="branch159_part37_style">
		<LineStyle>
			<width>4.998760883823564</width>
			<color>FFffcd32</color>
		</LineStyle>
	</Style>
	<Style id="branch159_part38_style">
		<LineStyle>
			<width>5.014988780932098</width>
			<color>FFffce31</color>
		</LineStyle>
	</Style>
	<Style id="branch159_part39_style">
		<LineStyle>
			<width>5.031216678040633</width>
			<color>FFffce31</color>
		</LineStyle>
	</Style>
	<Style id="branch159_part40_style">
		<LineStyle>
			<width>5.047444575149168</width>
			<color>FFffce31</color>
		</LineStyle>
	</Style>
	<Style id="branch159_part41_style">
		<LineStyle>
			<width>5.063672472257702</width>
			<color>FFffce31</color>
		</LineStyle>
	</Style>
	<Style id="branch159_part42_style">
		<LineStyle>
			<width>5.079900369366236</width>
			<color>FFffce31</color>
		</LineStyle>
	</Style>
	<Style id="branch159_part43_style">
		<LineStyle>
			<width>5.09612826647477</width>
			<color>FFffcf30</color>
		</LineStyle>
	</Style>
	<Style id="branch159_part44_style">
		<LineStyle>
			<width>5.112356163583304</width>
			<color>FFffcf30</color>
		</LineStyle>
	</Style>
	<Style id="branch159_part45_style">
		<LineStyle>
			<width>5.128584060691838</width>
			<color>FFffcf30</color>
		</LineStyle>
	</Style>
	<Style id="branch159_part46_style">
		<LineStyle>
			<width>5.144811957800373</width>
			<color>FFffcf30</color>
		</LineStyle>
	</Style>
	<Style id="branch159_part47_style">
		<LineStyle>
			<width>5.161039854908907</width>
			<color>FFffd02f</color>
		</LineStyle>
	</Style>
	<Style id="branch159_part48_style">
		<LineStyle>
			<width>5.177267752017441</width>
			<color>FFffd02f</color>
		</LineStyle>
	</Style>
	<Style id="branch159_part49_style">
		<LineStyle>
			<width>5.193495649125975</width>
			<color>FFffd02f</color>
		</LineStyle>
	</Style>
	<Style id="branch159_part50_style">
		<LineStyle>
			<width>5.209723546234509</width>
			<color>FFffd02f</color>
		</LineStyle>
	</Style>
	<Style id="branch165_part1_style">
		<LineStyle>
			<width>6.97814465131207</width>
			<color>FFff609f</color>
		</LineStyle>
	</Style>
	<Style id="branch165_part2_style">
		<LineStyle>
			<width>6.977284134665485</width>
			<color>FFff619e</color>
		</LineStyle>
	</Style>
	<Style id="branch165_part3_style">
		<LineStyle>
			<width>6.976423618018899</width>
			<color>FFff629d</color>
		</LineStyle>
	</Style>
	<Style id="branch165_part4_style">
		<LineStyle>
			<width>6.975563101372313</width>
			<color>FFff639c</color>
		</LineStyle>
	</Style>
	<Style id="branch165_part5_style">
		<LineStyle>
			<width>6.974702584725728</width>
			<color>FFff649b</color>
		</LineStyle>
	</Style>
	<Style id="branch165_part6_style">
		<LineStyle>
			<width>6.973842068079143</width>
			<color>FFff659a</color>
		</LineStyle>
	</Style>
	<Style id="branch165_part7_style">
		<LineStyle>
			<width>6.972981551432556</width>
			<color>FFff6798</color>
		</LineStyle>
	</Style>
	<Style id="branch165_part8_style">
		<LineStyle>
			<width>6.972121034785971</width>
			<color>FFff6897</color>
		</LineStyle>
	</Style>
	<Style id="branch165_part9_style">
		<LineStyle>
			<width>6.971260518139386</width>
			<color>FFff6996</color>
		</LineStyle>
	</Style>
	<Style id="branch165_part10_style">
		<LineStyle>
			<width>6.970400001492799</width>
			<color>FFff6a95</color>
		</LineStyle>
	</Style>
	<Style id="branch165_part11_style">
		<LineStyle>
			<width>6.969539484846214</width>
			<color>FFff6b94</color>
		</LineStyle>
	</Style>
	<Style id="branch165_part12_style">
		<LineStyle>
			<width>6.968678968199629</width>
			<color>FFff6c93</color>
		</LineStyle>
	</Style>
	<Style id="branch165_part13_style">
		<LineStyle>
			<width>6.967818451553042</width>
			<color>FFff6d92</color>
		</LineStyle>
	</Style>
	<Style id="branch165_part14_style">
		<LineStyle>
			<width>6.966957934906457</width>
			<color>FFff6f90</color>
		</LineStyle>
	</Style>
	<Style id="branch165_part15_style">
		<LineStyle>
			<width>6.966097418259872</width>
			<color>FFff708f</color>
		</LineStyle>
	</Style>
	<Style id="branch165_part16_style">
		<LineStyle>
			<width>6.965236901613286</width>
			<color>FFff718e</color>
		</LineStyle>
	</Style>
	<Style id="branch165_part17_style">
		<LineStyle>
			<width>6.964376384966701</width>
			<color>FFff728d</color>
		</LineStyle>
	</Style>
	<Style id="branch165_part18_style">
		<LineStyle>
			<width>6.963515868320115</width>
			<color>FFff738c</color>
		</LineStyle>
	</Style>
	<Style id="branch165_part19_style">
		<LineStyle>
			<width>6.962655351673529</width>
			<color>FFff748b</color>
		</LineStyle>
	</Style>
	<Style id="branch165_part20_style">
		<LineStyle>
			<width>6.961794835026944</width>
			<color>FFff758a</color>
		</LineStyle>
	</Style>
	<Style id="branch165_part21_style">
		<LineStyle>
			<width>6.960934318380358</width>
			<color>FFff7689</color>
		</LineStyle>
	</Style>
	<Style id="branch165_part22_style">
		<LineStyle>
			<width>6.960073801733772</width>
			<color>FFff7887</color>
		</LineStyle>
	</Style>
	<Style id="branch165_part23_style">
		<LineStyle>
			<width>6.959213285087187</width>
			<color>FFff7986</color>
		</LineStyle>
	</Style>
	<Style id="branch165_part24_style">
		<LineStyle>
			<width>6.958352768440601</width>
			<color>FFff7a85</color>
		</LineStyle>
	</Style>
	<Style id="branch165_part25_style">
		<LineStyle>
			<width>6.957492251794015</width>
			<color>FFff7b84</color>
		</LineStyle>
	</Style>
	<Style id="branch165_part26_style">
		<LineStyle>
			<width>6.95663173514743</width>
			<color>FFff7c83</color>
		</LineStyle>
	</Style>
	<Style id="branch165_part27_style">
		<LineStyle>
			<width>6.9557712185008445</width>
			<color>FFff7d82</color>
		</LineStyle>
	</Style>
	<Style id="branch165_part28_style">
		<LineStyle>
			<width>6.954910701854259</width>
			<color>FFff7e81</color>
		</LineStyle>
	</Style>
	<Style id="branch165_part29_style">
		<LineStyle>
			<width>6.954050185207673</width>
			<color>FFff7f80</color>
		</LineStyle>
	</Style>
	<Style id="branch165_part30_style">
		<LineStyle>
			<width>6.9531896685610874</width>
			<color>FFff817e</color>
		</LineStyle>
	</Style>
	<Style id="branch165_part31_style">
		<LineStyle>
			<width>6.952329151914502</width>
			<color>FFff827d</color>
		</LineStyle>
	</Style>
	<Style id="branch165_part32_style">
		<LineStyle>
			<width>6.951468635267916</width>
			<color>FFff837c</color>
		</LineStyle>
	</Style>
	<Style id="branch165_part33_style">
		<LineStyle>
			<width>6.95060811862133</width>
			<color>FFff847b</color>
		</LineStyle>
	</Style>
	<Style id="branch165_part34_style">
		<LineStyle>
			<width>6.949747601974745</width>
			<color>FFff857a</color>
		</LineStyle>
	</Style>
	<Style id="branch165_part35_style">
		<LineStyle>
			<width>6.948887085328159</width>
			<color>FFff8679</color>
		</LineStyle>
	</Style>
	<Style id="branch165_part36_style">
		<LineStyle>
			<width>6.948026568681573</width>
			<color>FFff8778</color>
		</LineStyle>
	</Style>
	<Style id="branch165_part37_style">
		<LineStyle>
			<width>6.947166052034988</width>
			<color>FFff8976</color>
		</LineStyle>
	</Style>
	<Style id="branch165_part38_style">
		<LineStyle>
			<width>6.946305535388403</width>
			<color>FFff8a75</color>
		</LineStyle>
	</Style>
	<Style id="branch165_part39_style">
		<LineStyle>
			<width>6.945445018741816</width>
			<color>FFff8b74</color>
		</LineStyle>
	</Style>
	<Style id="branch165_part40_style">
		<LineStyle>
			<width>6.944584502095231</width>
			<color>FFff8c73</color>
		</LineStyle>
	</Style>
	<Style id="branch165_part41_style">
		<LineStyle>
			<width>6.943723985448646</width>
			<color>FFff8d72</color>
		</LineStyle>
	</Style>
	<Style id="branch165_part42_style">
		<LineStyle>
			<width>6.942863468802059</width>
			<color>FFff8e71</color>
		</LineStyle>
	</Style>
	<Style id="branch165_part43_style">
		<LineStyle>
			<width>6.942002952155474</width>
			<color>FFff8f70</color>
		</LineStyle>
	</Style>
	<Style id="branch165_part44_style">
		<LineStyle>
			<width>6.941142435508889</width>
			<color>FFff906f</color>
		</LineStyle>
	</Style>
	<Style id="branch165_part45_style">
		<LineStyle>
			<width>6.940281918862302</width>
			<color>FFff926d</color>
		</LineStyle>
	</Style>
	<Style id="branch165_part46_style">
		<LineStyle>
			<width>6.939421402215717</width>
			<color>FFff936c</color>
		</LineStyle>
	</Style>
	<Style id="branch165_part47_style">
		<LineStyle>
			<width>6.938560885569132</width>
			<color>FFff946b</color>
		</LineStyle>
	</Style>
	<Style id="branch165_part48_style">
		<LineStyle>
			<width>6.937700368922545</width>
			<color>FFff956a</color>
		</LineStyle>
	</Style>
	<Style id="branch165_part49_style">
		<LineStyle>
			<width>6.936839852275961</width>
			<color>FFff9669</color>
		</LineStyle>
	</Style>
	<Style id="branch165_part50_style">
		<LineStyle>
			<width>6.935979335629375</width>
			<color>FFff9768</color>
		</LineStyle>
	</Style>
	<Style id="branch184_part1_style">
		<LineStyle>
			<width>4.449245574385266</width>
			<color>FFffc936</color>
		</LineStyle>
	</Style>
	<Style id="branch184_part2_style">
		<LineStyle>
			<width>4.500162457962734</width>
			<color>FFffc936</color>
		</LineStyle>
	</Style>
	<Style id="branch184_part3_style">
		<LineStyle>
			<width>4.5510793415402</width>
			<color>FFffc936</color>
		</LineStyle>
	</Style>
	<Style id="branch184_part4_style">
		<LineStyle>
			<width>4.6019962251176665</width>
			<color>FFffc936</color>
		</LineStyle>
	</Style>
	<Style id="branch184_part5_style">
		<LineStyle>
			<width>4.6529131086951345</width>
			<color>FFffca35</color>
		</LineStyle>
	</Style>
	<Style id="branch184_part6_style">
		<LineStyle>
			<width>4.703829992272601</width>
			<color>FFffca35</color>
		</LineStyle>
	</Style>
	<Style id="branch184_part7_style">
		<LineStyle>
			<width>4.754746875850068</width>
			<color>FFffca35</color>
		</LineStyle>
	</Style>
	<Style id="branch184_part8_style">
		<LineStyle>
			<width>4.805663759427535</width>
			<color>FFffca35</color>
		</LineStyle>
	</Style>
	<Style id="branch184_part9_style">
		<LineStyle>
			<width>4.856580643005001</width>
			<color>FFffca35</color>
		</LineStyle>
	</Style>
	<Style id="branch184_part10_style">
		<LineStyle>
			<width>4.9074975265824685</width>
			<color>FFffca35</color>
		</LineStyle>
	</Style>
	<Style id="branch184_part11_style">
		<LineStyle>
			<width>4.958414410159936</width>
			<color>FFffca35</color>
		</LineStyle>
	</Style>
	<Style id="branch184_part12_style">
		<LineStyle>
			<width>5.009331293737403</width>
			<color>FFffcb34</color>
		</LineStyle>
	</Style>
	<Style id="branch184_part13_style">
		<LineStyle>
			<width>5.060248177314869</width>
			<color>FFffcb34</color>
		</LineStyle>
	</Style>
	<Style id="branch184_part14_style">
		<LineStyle>
			<width>5.111165060892337</width>
			<color>FFffcb34</color>
		</LineStyle>
	</Style>
	<Style id="branch184_part15_style">
		<LineStyle>
			<width>5.162081944469803</width>
			<color>FFffcb34</color>
		</LineStyle>
	</Style>
	<Style id="branch184_part16_style">
		<LineStyle>
			<width>5.2129988280472705</width>
			<color>FFffcb34</color>
		</LineStyle>
	</Style>
	<Style id="branch184_part17_style">
		<LineStyle>
			<width>5.263915711624738</width>
			<color>FFffcb34</color>
		</LineStyle>
	</Style>
	<Style id="branch184_part18_style">
		<LineStyle>
			<width>5.314832595202204</width>
			<color>FFffcb34</color>
		</LineStyle>
	</Style>
	<Style id="branch184_part19_style">
		<LineStyle>
			<width>5.365749478779671</width>
			<color>FFffcc33</color>
		</LineStyle>
	</Style>
	<Style id="branch184_part20_style">
		<LineStyle>
			<width>5.416666362357138</width>
			<color>FFffcc33</color>
		</LineStyle>
	</Style>
	<Style id="branch184_part21_style">
		<LineStyle>
			<width>5.467583245934605</width>
			<color>FFffcc33</color>
		</LineStyle>
	</Style>
	<Style id="branch184_part22_style">
		<LineStyle>
			<width>5.518500129512072</width>
			<color>FFffcc33</color>
		</LineStyle>
	</Style>
	<Style id="branch184_part23_style">
		<LineStyle>
			<width>5.56941701308954</width>
			<color>FFffcc33</color>
		</LineStyle>
	</Style>
	<Style id="branch184_part24_style">
		<LineStyle>
			<width>5.620333896667006</width>
			<color>FFffcc33</color>
		</LineStyle>
	</Style>
	<Style id="branch184_part25_style">
		<LineStyle>
			<width>5.671250780244472</width>
			<color>FFffcd32</color>
		</LineStyle>
	</Style>
	<Style id="branch184_part26_style">
		<LineStyle>
			<width>5.72216766382194</width>
			<color>FFffcd32</color>
		</LineStyle>
	</Style>
	<Style id="branch184_part27_style">
		<LineStyle>
			<width>5.773084547399407</width>
			<color>FFffcd32</color>
		</LineStyle>
	</Style>
	<Style id="branch184_part28_style">
		<LineStyle>
			<width>5.824001430976874</width>
			<color>FFffcd32</color>
		</LineStyle>
	</Style>
	<Style id="branch184_part29_style">
		<LineStyle>
			<width>5.874918314554341</width>
			<color>FFffcd32</color>
		</LineStyle>
	</Style>
	<Style id="branch184_part30_style">
		<LineStyle>
			<width>5.925835198131807</width>
			<color>FFffcd32</color>
		</LineStyle>
	</Style>
	<Style id="branch184_part31_style">
		<LineStyle>
			<width>5.976752081709274</width>
			<color>FFffcd32</color>
		</LineStyle>
	</Style>
	<Style id="branch184_part32_style">
		<LineStyle>
			<width>6.0276689652867415</width>
			<color>FFffce31</color>
		</LineStyle>
	</Style>
	<Style id="branch184_part33_style">
		<LineStyle>
			<width>6.078585848864209</width>
			<color>FFffce31</color>
		</LineStyle>
	</Style>
	<Style id="branch184_part34_style">
		<LineStyle>
			<width>6.129502732441676</width>
			<color>FFffce31</color>
		</LineStyle>
	</Style>
	<Style id="branch184_part35_style">
		<LineStyle>
			<width>6.180419616019142</width>
			<color>FFffce31</color>
		</LineStyle>
	</Style>
	<Style id="branch184_part36_style">
		<LineStyle>
			<width>6.231336499596609</width>
			<color>FFffce31</color>
		</LineStyle>
	</Style>
	<Style id="branch184_part37_style">
		<LineStyle>
			<width>6.282253383174076</width>
			<color>FFffce31</color>
		</LineStyle>
	</Style>
	<Style id="branch184_part38_style">
		<LineStyle>
			<width>6.3331702667515435</width>
			<color>FFffce31</color>
		</LineStyle>
	</Style>
	<Style id="branch184_part39_style">
		<LineStyle>
			<width>6.384087150329011</width>
			<color>FFffcf30</color>
		</LineStyle>
	</Style>
	<Style id="branch184_part40_style">
		<LineStyle>
			<width>6.435004033906477</width>
			<color>FFffcf30</color>
		</LineStyle>
	</Style>
	<Style id="branch184_part41_style">
		<LineStyle>
			<width>6.485920917483944</width>
			<color>FFffcf30</color>
		</LineStyle>
	</Style>
	<Style id="branch184_part42_style">
		<LineStyle>
			<width>6.536837801061411</width>
			<color>FFffcf30</color>
		</LineStyle>
	</Style>
	<Style id="branch184_part43_style">
		<LineStyle>
			<width>6.5877546846388775</width>
			<color>FFffcf30</color>
		</LineStyle>
	</Style>
	<Style id="branch184_part44_style">
		<LineStyle>
			<width>6.638671568216345</width>
			<color>FFffcf30</color>
		</LineStyle>
	</Style>
	<Style id="branch184_part45_style">
		<LineStyle>
			<width>6.689588451793812</width>
			<color>FFffd02f</color>
		</LineStyle>
	</Style>
	<Style id="branch184_part46_style">
		<LineStyle>
			<width>6.740505335371279</width>
			<color>FFffd02f</color>
		</LineStyle>
	</Style>
	<Style id="branch184_part47_style">
		<LineStyle>
			<width>6.791422218948745</width>
			<color>FFffd02f</color>
		</LineStyle>
	</Style>
	<Style id="branch184_part48_style">
		<LineStyle>
			<width>6.842339102526212</width>
			<color>FFffd02f</color>
		</LineStyle>
	</Style>
	<Style id="branch184_part49_style">
		<LineStyle>
			<width>6.8932559861036795</width>
			<color>FFffd02f</color>
		</LineStyle>
	</Style>
	<Style id="branch184_part50_style">
		<LineStyle>
			<width>6.944172869681147</width>
			<color>FFffd02f</color>
		</LineStyle>
	</Style>
	<Style id="branch188_part1_style">
		<LineStyle>
			<width>4.199988407319007</width>
			<color>FFffbf40</color>
		</LineStyle>
	</Style>
	<Style id="branch188_part2_style">
		<LineStyle>
			<width>4.212131510770611</width>
			<color>FFffbf40</color>
		</LineStyle>
	</Style>
	<Style id="branch188_part3_style">
		<LineStyle>
			<width>4.224274614222216</width>
			<color>FFffbf40</color>
		</LineStyle>
	</Style>
	<Style id="branch188_part4_style">
		<LineStyle>
			<width>4.236417717673819</width>
			<color>FFffc03f</color>
		</LineStyle>
	</Style>
	<Style id="branch188_part5_style">
		<LineStyle>
			<width>4.248560821125424</width>
			<color>FFffc03f</color>
		</LineStyle>
	</Style>
	<Style id="branch188_part6_style">
		<LineStyle>
			<width>4.260703924577028</width>
			<color>FFffc03f</color>
		</LineStyle>
	</Style>
	<Style id="branch188_part7_style">
		<LineStyle>
			<width>4.2728470280286315</width>
			<color>FFffc03f</color>
		</LineStyle>
	</Style>
	<Style id="branch188_part8_style">
		<LineStyle>
			<width>4.284990131480236</width>
			<color>FFffc13e</color>
		</LineStyle>
	</Style>
	<Style id="branch188_part9_style">
		<LineStyle>
			<width>4.29713323493184</width>
			<color>FFffc13e</color>
		</LineStyle>
	</Style>
	<Style id="branch188_part10_style">
		<LineStyle>
			<width>4.3092763383834445</width>
			<color>FFffc13e</color>
		</LineStyle>
	</Style>
	<Style id="branch188_part11_style">
		<LineStyle>
			<width>4.321419441835048</width>
			<color>FFffc23d</color>
		</LineStyle>
	</Style>
	<Style id="branch188_part12_style">
		<LineStyle>
			<width>4.333562545286652</width>
			<color>FFffc23d</color>
		</LineStyle>
	</Style>
	<Style id="branch188_part13_style">
		<LineStyle>
			<width>4.345705648738257</width>
			<color>FFffc23d</color>
		</LineStyle>
	</Style>
	<Style id="branch188_part14_style">
		<LineStyle>
			<width>4.35784875218986</width>
			<color>FFffc33c</color>
		</LineStyle>
	</Style>
	<Style id="branch188_part15_style">
		<LineStyle>
			<width>4.369991855641464</width>
			<color>FFffc33c</color>
		</LineStyle>
	</Style>
	<Style id="branch188_part16_style">
		<LineStyle>
			<width>4.382134959093069</width>
			<color>FFffc33c</color>
		</LineStyle>
	</Style>
	<Style id="branch188_part17_style">
		<LineStyle>
			<width>4.3942780625446725</width>
			<color>FFffc33c</color>
		</LineStyle>
	</Style>
	<Style id="branch188_part18_style">
		<LineStyle>
			<width>4.406421165996276</width>
			<color>FFffc43b</color>
		</LineStyle>
	</Style>
	<Style id="branch188_part19_style">
		<LineStyle>
			<width>4.418564269447881</width>
			<color>FFffc43b</color>
		</LineStyle>
	</Style>
	<Style id="branch188_part20_style">
		<LineStyle>
			<width>4.430707372899485</width>
			<color>FFffc43b</color>
		</LineStyle>
	</Style>
	<Style id="branch188_part21_style">
		<LineStyle>
			<width>4.442850476351088</width>
			<color>FFffc53a</color>
		</LineStyle>
	</Style>
	<Style id="branch188_part22_style">
		<LineStyle>
			<width>4.454993579802693</width>
			<color>FFffc53a</color>
		</LineStyle>
	</Style>
	<Style id="branch188_part23_style">
		<LineStyle>
			<width>4.467136683254297</width>
			<color>FFffc53a</color>
		</LineStyle>
	</Style>
	<Style id="branch188_part24_style">
		<LineStyle>
			<width>4.4792797867059</width>
			<color>FFffc53a</color>
		</LineStyle>
	</Style>
	<Style id="branch188_part25_style">
		<LineStyle>
			<width>4.491422890157505</width>
			<color>FFffc639</color>
		</LineStyle>
	</Style>
	<Style id="branch188_part26_style">
		<LineStyle>
			<width>4.50356599360911</width>
			<color>FFffc639</color>
		</LineStyle>
	</Style>
	<Style id="branch188_part27_style">
		<LineStyle>
			<width>4.515709097060713</width>
			<color>FFffc639</color>
		</LineStyle>
	</Style>
	<Style id="branch188_part28_style">
		<LineStyle>
			<width>4.527852200512317</width>
			<color>FFffc738</color>
		</LineStyle>
	</Style>
	<Style id="branch188_part29_style">
		<LineStyle>
			<width>4.539995303963921</width>
			<color>FFffc738</color>
		</LineStyle>
	</Style>
	<Style id="branch188_part30_style">
		<LineStyle>
			<width>4.552138407415525</width>
			<color>FFffc738</color>
		</LineStyle>
	</Style>
	<Style id="branch188_part31_style">
		<LineStyle>
			<width>4.564281510867129</width>
			<color>FFffc837</color>
		</LineStyle>
	</Style>
	<Style id="branch188_part32_style">
		<LineStyle>
			<width>4.576424614318734</width>
			<color>FFffc837</color>
		</LineStyle>
	</Style>
	<Style id="branch188_part33_style">
		<LineStyle>
			<width>4.588567717770338</width>
			<color>FFffc837</color>
		</LineStyle>
	</Style>
	<Style id="branch188_part34_style">
		<LineStyle>
			<width>4.600710821221941</width>
			<color>FFffc837</color>
		</LineStyle>
	</Style>
	<Style id="branch188_part35_style">
		<LineStyle>
			<width>4.612853924673546</width>
			<color>FFffc936</color>
		</LineStyle>
	</Style>
	<Style id="branch188_part36_style">
		<LineStyle>
			<width>4.62499702812515</width>
			<color>FFffc936</color>
		</LineStyle>
	</Style>
	<Style id="branch188_part37_style">
		<LineStyle>
			<width>4.6371401315767535</width>
			<color>FFffc936</color>
		</LineStyle>
	</Style>
	<Style id="branch188_part38_style">
		<LineStyle>
			<width>4.649283235028358</width>
			<color>FFffca35</color>
		</LineStyle>
	</Style>
	<Style id="branch188_part39_style">
		<LineStyle>
			<width>4.661426338479962</width>
			<color>FFffca35</color>
		</LineStyle>
	</Style>
	<Style id="branch188_part40_style">
		<LineStyle>
			<width>4.673569441931566</width>
			<color>FFffca35</color>
		</LineStyle>
	</Style>
	<Style id="branch188_part41_style">
		<LineStyle>
			<width>4.68571254538317</width>
			<color>FFffca35</color>
		</LineStyle>
	</Style>
	<Style id="branch188_part42_style">
		<LineStyle>
			<width>4.697855648834774</width>
			<color>FFffcb34</color>
		</LineStyle>
	</Style>
	<Style id="branch188_part43_style">
		<LineStyle>
			<width>4.709998752286378</width>
			<color>FFffcb34</color>
		</LineStyle>
	</Style>
	<Style id="branch188_part44_style">
		<LineStyle>
			<width>4.722141855737982</width>
			<color>FFffcb34</color>
		</LineStyle>
	</Style>
	<Style id="branch188_part45_style">
		<LineStyle>
			<width>4.734284959189586</width>
			<color>FFffcc33</color>
		</LineStyle>
	</Style>
	<Style id="branch188_part46_style">
		<LineStyle>
			<width>4.74642806264119</width>
			<color>FFffcc33</color>
		</LineStyle>
	</Style>
	<Style id="branch188_part47_style">
		<LineStyle>
			<width>4.7585711660927945</width>
			<color>FFffcc33</color>
		</LineStyle>
	</Style>
	<Style id="branch188_part48_style">
		<LineStyle>
			<width>4.770714269544399</width>
			<color>FFffcd32</color>
		</LineStyle>
	</Style>
	<Style id="branch188_part49_style">
		<LineStyle>
			<width>4.782857372996003</width>
			<color>FFffcd32</color>
		</LineStyle>
	</Style>
	<Style id="branch188_part50_style">
		<LineStyle>
			<width>4.795000476447607</width>
			<color>FFffcd32</color>
		</LineStyle>
	</Style>
	<Style id="branch191_part1_style">
		<LineStyle>
			<width>6.805058940618575</width>
			<color>FFff8f70</color>
		</LineStyle>
	</Style>
	<Style id="branch191_part2_style">
		<LineStyle>
			<width>6.745941310778746</width>
			<color>FFff8f70</color>
		</LineStyle>
	</Style>
	<Style id="branch191_part3_style">
		<LineStyle>
			<width>6.686823680938917</width>
			<color>FFff906f</color>
		</LineStyle>
	</Style>
	<Style id="branch191_part4_style">
		<LineStyle>
			<width>6.627706051099088</width>
			<color>FFff906f</color>
		</LineStyle>
	</Style>
	<Style id="branch191_part5_style">
		<LineStyle>
			<width>6.56858842125926</width>
			<color>FFff916e</color>
		</LineStyle>
	</Style>
	<Style id="branch191_part6_style">
		<LineStyle>
			<width>6.509470791419431</width>
			<color>FFff926d</color>
		</LineStyle>
	</Style>
	<Style id="branch191_part7_style">
		<LineStyle>
			<width>6.450353161579602</width>
			<color>FFff926d</color>
		</LineStyle>
	</Style>
	<Style id="branch191_part8_style">
		<LineStyle>
			<width>6.391235531739773</width>
			<color>FFff936c</color>
		</LineStyle>
	</Style>
	<Style id="branch191_part9_style">
		<LineStyle>
			<width>6.332117901899944</width>
			<color>FFff936c</color>
		</LineStyle>
	</Style>
	<Style id="branch191_part10_style">
		<LineStyle>
			<width>6.273000272060115</width>
			<color>FFff946b</color>
		</LineStyle>
	</Style>
	<Style id="branch191_part11_style">
		<LineStyle>
			<width>6.213882642220286</width>
			<color>FFff946b</color>
		</LineStyle>
	</Style>
	<Style id="branch191_part12_style">
		<LineStyle>
			<width>6.154765012380457</width>
			<color>FFff956a</color>
		</LineStyle>
	</Style>
	<Style id="branch191_part13_style">
		<LineStyle>
			<width>6.095647382540628</width>
			<color>FFff9669</color>
		</LineStyle>
	</Style>
	<Style id="branch191_part14_style">
		<LineStyle>
			<width>6.036529752700799</width>
			<color>FFff9669</color>
		</LineStyle>
	</Style>
	<Style id="branch191_part15_style">
		<LineStyle>
			<width>5.9774121228609705</width>
			<color>FFff9768</color>
		</LineStyle>
	</Style>
	<Style id="branch191_part16_style">
		<LineStyle>
			<width>5.918294493021142</width>
			<color>FFff9768</color>
		</LineStyle>
	</Style>
	<Style id="branch191_part17_style">
		<LineStyle>
			<width>5.859176863181313</width>
			<color>FFff9867</color>
		</LineStyle>
	</Style>
	<Style id="branch191_part18_style">
		<LineStyle>
			<width>5.800059233341484</width>
			<color>FFff9867</color>
		</LineStyle>
	</Style>
	<Style id="branch191_part19_style">
		<LineStyle>
			<width>5.740941603501655</width>
			<color>FFff9966</color>
		</LineStyle>
	</Style>
	<Style id="branch191_part20_style">
		<LineStyle>
			<width>5.681823973661826</width>
			<color>FFff9a65</color>
		</LineStyle>
	</Style>
	<Style id="branch191_part21_style">
		<LineStyle>
			<width>5.6227063438219975</width>
			<color>FFff9a65</color>
		</LineStyle>
	</Style>
	<Style id="branch191_part22_style">
		<LineStyle>
			<width>5.563588713982168</width>
			<color>FFff9b64</color>
		</LineStyle>
	</Style>
	<Style id="branch191_part23_style">
		<LineStyle>
			<width>5.504471084142339</width>
			<color>FFff9b64</color>
		</LineStyle>
	</Style>
	<Style id="branch191_part24_style">
		<LineStyle>
			<width>5.44535345430251</width>
			<color>FFff9c63</color>
		</LineStyle>
	</Style>
	<Style id="branch191_part25_style">
		<LineStyle>
			<width>5.386235824462681</width>
			<color>FFff9c63</color>
		</LineStyle>
	</Style>
	<Style id="branch191_part26_style">
		<LineStyle>
			<width>5.3271181946228525</width>
			<color>FFff9d62</color>
		</LineStyle>
	</Style>
	<Style id="branch191_part27_style">
		<LineStyle>
			<width>5.268000564783024</width>
			<color>FFff9e61</color>
		</LineStyle>
	</Style>
	<Style id="branch191_part28_style">
		<LineStyle>
			<width>5.208882934943195</width>
			<color>FFff9e61</color>
		</LineStyle>
	</Style>
	<Style id="branch191_part29_style">
		<LineStyle>
			<width>5.149765305103366</width>
			<color>FFff9f60</color>
		</LineStyle>
	</Style>
	<Style id="branch191_part30_style">
		<LineStyle>
			<width>5.090647675263537</width>
			<color>FFff9f60</color>
		</LineStyle>
	</Style>
	<Style id="branch191_part31_style">
		<LineStyle>
			<width>5.0315300454237075</width>
			<color>FFffa05f</color>
		</LineStyle>
	</Style>
	<Style id="branch191_part32_style">
		<LineStyle>
			<width>4.972412415583879</width>
			<color>FFffa05f</color>
		</LineStyle>
	</Style>
	<Style id="branch191_part33_style">
		<LineStyle>
			<width>4.91329478574405</width>
			<color>FFffa15e</color>
		</LineStyle>
	</Style>
	<Style id="branch191_part34_style">
		<LineStyle>
			<width>4.854177155904221</width>
			<color>FFffa25d</color>
		</LineStyle>
	</Style>
	<Style id="branch191_part35_style">
		<LineStyle>
			<width>4.795059526064392</width>
			<color>FFffa25d</color>
		</LineStyle>
	</Style>
	<Style id="branch191_part36_style">
		<LineStyle>
			<width>4.735941896224563</width>
			<color>FFffa35c</color>
		</LineStyle>
	</Style>
	<Style id="branch191_part37_style">
		<LineStyle>
			<width>4.676824266384735</width>
			<color>FFffa35c</color>
		</LineStyle>
	</Style>
	<Style id="branch191_part38_style">
		<LineStyle>
			<width>4.617706636544906</width>
			<color>FFffa45b</color>
		</LineStyle>
	</Style>
	<Style id="branch191_part39_style">
		<LineStyle>
			<width>4.558589006705077</width>
			<color>FFffa45b</color>
		</LineStyle>
	</Style>
	<Style id="branch191_part40_style">
		<LineStyle>
			<width>4.499471376865248</width>
			<color>FFffa55a</color>
		</LineStyle>
	</Style>
	<Style id="branch191_part41_style">
		<LineStyle>
			<width>4.440353747025418</width>
			<color>FFffa659</color>
		</LineStyle>
	</Style>
	<Style id="branch191_part42_style">
		<LineStyle>
			<width>4.38123611718559</width>
			<color>FFffa659</color>
		</LineStyle>
	</Style>
	<Style id="branch191_part43_style">
		<LineStyle>
			<width>4.322118487345761</width>
			<color>FFffa758</color>
		</LineStyle>
	</Style>
	<Style id="branch191_part44_style">
		<LineStyle>
			<width>4.263000857505932</width>
			<color>FFffa758</color>
		</LineStyle>
	</Style>
	<Style id="branch191_part45_style">
		<LineStyle>
			<width>4.203883227666103</width>
			<color>FFffa857</color>
		</LineStyle>
	</Style>
	<Style id="branch191_part46_style">
		<LineStyle>
			<width>4.144765597826274</width>
			<color>FFffa857</color>
		</LineStyle>
	</Style>
	<Style id="branch191_part47_style">
		<LineStyle>
			<width>4.0856479679864455</width>
			<color>FFffa956</color>
		</LineStyle>
	</Style>
	<Style id="branch191_part48_style">
		<LineStyle>
			<width>4.026530338146616</width>
			<color>FFffaa55</color>
		</LineStyle>
	</Style>
	<Style id="branch191_part49_style">
		<LineStyle>
			<width>3.967412708306787</width>
			<color>FFffaa55</color>
		</LineStyle>
	</Style>
	<Style id="branch191_part50_style">
		<LineStyle>
			<width>3.908295078466958</width>
			<color>FFffab54</color>
		</LineStyle>
	</Style>
	<Style id="branch193_part1_style">
		<LineStyle>
			<width>4.236094785955139</width>
			<color>FFffbf40</color>
		</LineStyle>
	</Style>
	<Style id="branch193_part2_style">
		<LineStyle>
			<width>4.284344268042874</width>
			<color>FFffc03f</color>
		</LineStyle>
	</Style>
	<Style id="branch193_part3_style">
		<LineStyle>
			<width>4.33259375013061</width>
			<color>FFffc03f</color>
		</LineStyle>
	</Style>
	<Style id="branch193_part4_style">
		<LineStyle>
			<width>4.3808432322183455</width>
			<color>FFffc03f</color>
		</LineStyle>
	</Style>
	<Style id="branch193_part5_style">
		<LineStyle>
			<width>4.429092714306082</width>
			<color>FFffc13e</color>
		</LineStyle>
	</Style>
	<Style id="branch193_part6_style">
		<LineStyle>
			<width>4.477342196393817</width>
			<color>FFffc13e</color>
		</LineStyle>
	</Style>
	<Style id="branch193_part7_style">
		<LineStyle>
			<width>4.525591678481552</width>
			<color>FFffc13e</color>
		</LineStyle>
	</Style>
	<Style id="branch193_part8_style">
		<LineStyle>
			<width>4.5738411605692875</width>
			<color>FFffc13e</color>
		</LineStyle>
	</Style>
	<Style id="branch193_part9_style">
		<LineStyle>
			<width>4.622090642657024</width>
			<color>FFffc23d</color>
		</LineStyle>
	</Style>
	<Style id="branch193_part10_style">
		<LineStyle>
			<width>4.670340124744759</width>
			<color>FFffc23d</color>
		</LineStyle>
	</Style>
	<Style id="branch193_part11_style">
		<LineStyle>
			<width>4.718589606832494</width>
			<color>FFffc23d</color>
		</LineStyle>
	</Style>
	<Style id="branch193_part12_style">
		<LineStyle>
			<width>4.76683908892023</width>
			<color>FFffc23d</color>
		</LineStyle>
	</Style>
	<Style id="branch193_part13_style">
		<LineStyle>
			<width>4.815088571007966</width>
			<color>FFffc33c</color>
		</LineStyle>
	</Style>
	<Style id="branch193_part14_style">
		<LineStyle>
			<width>4.863338053095701</width>
			<color>FFffc33c</color>
		</LineStyle>
	</Style>
	<Style id="branch193_part15_style">
		<LineStyle>
			<width>4.911587535183437</width>
			<color>FFffc33c</color>
		</LineStyle>
	</Style>
	<Style id="branch193_part16_style">
		<LineStyle>
			<width>4.959837017271172</width>
			<color>FFffc43b</color>
		</LineStyle>
	</Style>
	<Style id="branch193_part17_style">
		<LineStyle>
			<width>5.0080864993589085</width>
			<color>FFffc43b</color>
		</LineStyle>
	</Style>
	<Style id="branch193_part18_style">
		<LineStyle>
			<width>5.056335981446644</width>
			<color>FFffc43b</color>
		</LineStyle>
	</Style>
	<Style id="branch193_part19_style">
		<LineStyle>
			<width>5.104585463534379</width>
			<color>FFffc43b</color>
		</LineStyle>
	</Style>
	<Style id="branch193_part20_style">
		<LineStyle>
			<width>5.152834945622115</width>
			<color>FFffc53a</color>
		</LineStyle>
	</Style>
	<Style id="branch193_part21_style">
		<LineStyle>
			<width>5.2010844277098505</width>
			<color>FFffc53a</color>
		</LineStyle>
	</Style>
	<Style id="branch193_part22_style">
		<LineStyle>
			<width>5.249333909797586</width>
			<color>FFffc53a</color>
		</LineStyle>
	</Style>
	<Style id="branch193_part23_style">
		<LineStyle>
			<width>5.297583391885322</width>
			<color>FFffc639</color>
		</LineStyle>
	</Style>
	<Style id="branch193_part24_style">
		<LineStyle>
			<width>5.345832873973057</width>
			<color>FFffc639</color>
		</LineStyle>
	</Style>
	<Style id="branch193_part25_style">
		<LineStyle>
			<width>5.3940823560607924</width>
			<color>FFffc639</color>
		</LineStyle>
	</Style>
	<Style id="branch193_part26_style">
		<LineStyle>
			<width>5.442331838148528</width>
			<color>FFffc639</color>
		</LineStyle>
	</Style>
	<Style id="branch193_part27_style">
		<LineStyle>
			<width>5.490581320236263</width>
			<color>FFffc738</color>
		</LineStyle>
	</Style>
	<Style id="branch193_part28_style">
		<LineStyle>
			<width>5.538830802323999</width>
			<color>FFffc738</color>
		</LineStyle>
	</Style>
	<Style id="branch193_part29_style">
		<LineStyle>
			<width>5.587080284411734</width>
			<color>FFffc738</color>
		</LineStyle>
	</Style>
	<Style id="branch193_part30_style">
		<LineStyle>
			<width>5.635329766499471</width>
			<color>FFffc837</color>
		</LineStyle>
	</Style>
	<Style id="branch193_part31_style">
		<LineStyle>
			<width>5.683579248587206</width>
			<color>FFffc837</color>
		</LineStyle>
	</Style>
	<Style id="branch193_part32_style">
		<LineStyle>
			<width>5.731828730674941</width>
			<color>FFffc837</color>
		</LineStyle>
	</Style>
	<Style id="branch193_part33_style">
		<LineStyle>
			<width>5.780078212762676</width>
			<color>FFffc837</color>
		</LineStyle>
	</Style>
	<Style id="branch193_part34_style">
		<LineStyle>
			<width>5.828327694850413</width>
			<color>FFffc936</color>
		</LineStyle>
	</Style>
	<Style id="branch193_part35_style">
		<LineStyle>
			<width>5.876577176938149</width>
			<color>FFffc936</color>
		</LineStyle>
	</Style>
	<Style id="branch193_part36_style">
		<LineStyle>
			<width>5.924826659025884</width>
			<color>FFffc936</color>
		</LineStyle>
	</Style>
	<Style id="branch193_part37_style">
		<LineStyle>
			<width>5.973076141113619</width>
			<color>FFffca35</color>
		</LineStyle>
	</Style>
	<Style id="branch193_part38_style">
		<LineStyle>
			<width>6.021325623201355</width>
			<color>FFffca35</color>
		</LineStyle>
	</Style>
	<Style id="branch193_part39_style">
		<LineStyle>
			<width>6.069575105289091</width>
			<color>FFffca35</color>
		</LineStyle>
	</Style>
	<Style id="branch193_part40_style">
		<LineStyle>
			<width>6.117824587376826</width>
			<color>FFffca35</color>
		</LineStyle>
	</Style>
	<Style id="branch193_part41_style">
		<LineStyle>
			<width>6.166074069464561</width>
			<color>FFffcb34</color>
		</LineStyle>
	</Style>
	<Style id="branch193_part42_style">
		<LineStyle>
			<width>6.214323551552297</width>
			<color>FFffcb34</color>
		</LineStyle>
	</Style>
	<Style id="branch193_part43_style">
		<LineStyle>
			<width>6.262573033640033</width>
			<color>FFffcb34</color>
		</LineStyle>
	</Style>
	<Style id="branch193_part44_style">
		<LineStyle>
			<width>6.310822515727768</width>
			<color>FFffcb34</color>
		</LineStyle>
	</Style>
	<Style id="branch193_part45_style">
		<LineStyle>
			<width>6.359071997815503</width>
			<color>FFffcc33</color>
		</LineStyle>
	</Style>
	<Style id="branch193_part46_style">
		<LineStyle>
			<width>6.407321479903239</width>
			<color>FFffcc33</color>
		</LineStyle>
	</Style>
	<Style id="branch193_part47_style">
		<LineStyle>
			<width>6.455570961990975</width>
			<color>FFffcc33</color>
		</LineStyle>
	</Style>
	<Style id="branch193_part48_style">
		<LineStyle>
			<width>6.503820444078711</width>
			<color>FFffcd32</color>
		</LineStyle>
	</Style>
	<Style id="branch193_part49_style">
		<LineStyle>
			<width>6.552069926166446</width>
			<color>FFffcd32</color>
		</LineStyle>
	</Style>
	<Style id="branch193_part50_style">
		<LineStyle>
			<width>6.600319408254181</width>
			<color>FFffcd32</color>
		</LineStyle>
	</Style>
	<Style id="branch195_part1_style">
		<LineStyle>
			<width>4.573047908339586</width>
			<color>FFffc738</color>
		</LineStyle>
	</Style>
	<Style id="branch195_part2_style">
		<LineStyle>
			<width>4.621260887168732</width>
			<color>FFffc738</color>
		</LineStyle>
	</Style>
	<Style id="branch195_part3_style">
		<LineStyle>
			<width>4.669473865997878</width>
			<color>FFffc738</color>
		</LineStyle>
	</Style>
	<Style id="branch195_part4_style">
		<LineStyle>
			<width>4.717686844827023</width>
			<color>FFffc738</color>
		</LineStyle>
	</Style>
	<Style id="branch195_part5_style">
		<LineStyle>
			<width>4.765899823656169</width>
			<color>FFffc738</color>
		</LineStyle>
	</Style>
	<Style id="branch195_part6_style">
		<LineStyle>
			<width>4.814112802485315</width>
			<color>FFffc738</color>
		</LineStyle>
	</Style>
	<Style id="branch195_part7_style">
		<LineStyle>
			<width>4.862325781314462</width>
			<color>FFffc738</color>
		</LineStyle>
	</Style>
	<Style id="branch195_part8_style">
		<LineStyle>
			<width>4.9105387601436075</width>
			<color>FFffc738</color>
		</LineStyle>
	</Style>
	<Style id="branch195_part9_style">
		<LineStyle>
			<width>4.958751738972754</width>
			<color>FFffc738</color>
		</LineStyle>
	</Style>
	<Style id="branch195_part10_style">
		<LineStyle>
			<width>5.0069647178019</width>
			<color>FFffc738</color>
		</LineStyle>
	</Style>
	<Style id="branch195_part11_style">
		<LineStyle>
			<width>5.055177696631047</width>
			<color>FFffc738</color>
		</LineStyle>
	</Style>
	<Style id="branch195_part12_style">
		<LineStyle>
			<width>5.103390675460192</width>
			<color>FFffc738</color>
		</LineStyle>
	</Style>
	<Style id="branch195_part13_style">
		<LineStyle>
			<width>5.151603654289338</width>
			<color>FFffc738</color>
		</LineStyle>
	</Style>
	<Style id="branch195_part14_style">
		<LineStyle>
			<width>5.199816633118484</width>
			<color>FFffc738</color>
		</LineStyle>
	</Style>
	<Style id="branch195_part15_style">
		<LineStyle>
			<width>5.24802961194763</width>
			<color>FFffc837</color>
		</LineStyle>
	</Style>
	<Style id="branch195_part16_style">
		<LineStyle>
			<width>5.296242590776776</width>
			<color>FFffc837</color>
		</LineStyle>
	</Style>
	<Style id="branch195_part17_style">
		<LineStyle>
			<width>5.3444555696059215</width>
			<color>FFffc837</color>
		</LineStyle>
	</Style>
	<Style id="branch195_part18_style">
		<LineStyle>
			<width>5.3926685484350685</width>
			<color>FFffc837</color>
		</LineStyle>
	</Style>
	<Style id="branch195_part19_style">
		<LineStyle>
			<width>5.440881527264215</width>
			<color>FFffc837</color>
		</LineStyle>
	</Style>
	<Style id="branch195_part20_style">
		<LineStyle>
			<width>5.489094506093361</width>
			<color>FFffc837</color>
		</LineStyle>
	</Style>
	<Style id="branch195_part21_style">
		<LineStyle>
			<width>5.537307484922506</width>
			<color>FFffc837</color>
		</LineStyle>
	</Style>
	<Style id="branch195_part22_style">
		<LineStyle>
			<width>5.585520463751653</width>
			<color>FFffc837</color>
		</LineStyle>
	</Style>
	<Style id="branch195_part23_style">
		<LineStyle>
			<width>5.633733442580799</width>
			<color>FFffc837</color>
		</LineStyle>
	</Style>
	<Style id="branch195_part24_style">
		<LineStyle>
			<width>5.681946421409945</width>
			<color>FFffc837</color>
		</LineStyle>
	</Style>
	<Style id="branch195_part25_style">
		<LineStyle>
			<width>5.73015940023909</width>
			<color>FFffc837</color>
		</LineStyle>
	</Style>
	<Style id="branch195_part26_style">
		<LineStyle>
			<width>5.778372379068236</width>
			<color>FFffc837</color>
		</LineStyle>
	</Style>
	<Style id="branch195_part27_style">
		<LineStyle>
			<width>5.8265853578973825</width>
			<color>FFffc837</color>
		</LineStyle>
	</Style>
	<Style id="branch195_part28_style">
		<LineStyle>
			<width>5.874798336726529</width>
			<color>FFffc837</color>
		</LineStyle>
	</Style>
	<Style id="branch195_part29_style">
		<LineStyle>
			<width>5.923011315555675</width>
			<color>FFffc837</color>
		</LineStyle>
	</Style>
	<Style id="branch195_part30_style">
		<LineStyle>
			<width>5.971224294384821</width>
			<color>FFffc837</color>
		</LineStyle>
	</Style>
	<Style id="branch195_part31_style">
		<LineStyle>
			<width>6.019437273213967</width>
			<color>FFffc837</color>
		</LineStyle>
	</Style>
	<Style id="branch195_part32_style">
		<LineStyle>
			<width>6.067650252043113</width>
			<color>FFffc837</color>
		</LineStyle>
	</Style>
	<Style id="branch195_part33_style">
		<LineStyle>
			<width>6.115863230872259</width>
			<color>FFffc837</color>
		</LineStyle>
	</Style>
	<Style id="branch195_part34_style">
		<LineStyle>
			<width>6.164076209701405</width>
			<color>FFffc837</color>
		</LineStyle>
	</Style>
	<Style id="branch195_part35_style">
		<LineStyle>
			<width>6.212289188530551</width>
			<color>FFffc837</color>
		</LineStyle>
	</Style>
	<Style id="branch195_part36_style">
		<LineStyle>
			<width>6.2605021673596974</width>
			<color>FFffc837</color>
		</LineStyle>
	</Style>
	<Style id="branch195_part37_style">
		<LineStyle>
			<width>6.308715146188843</width>
			<color>FFffc837</color>
		</LineStyle>
	</Style>
	<Style id="branch195_part38_style">
		<LineStyle>
			<width>6.356928125017989</width>
			<color>FFffc837</color>
		</LineStyle>
	</Style>
	<Style id="branch195_part39_style">
		<LineStyle>
			<width>6.405141103847136</width>
			<color>FFffc936</color>
		</LineStyle>
	</Style>
	<Style id="branch195_part40_style">
		<LineStyle>
			<width>6.453354082676281</width>
			<color>FFffc936</color>
		</LineStyle>
	</Style>
	<Style id="branch195_part41_style">
		<LineStyle>
			<width>6.501567061505427</width>
			<color>FFffc936</color>
		</LineStyle>
	</Style>
	<Style id="branch195_part42_style">
		<LineStyle>
			<width>6.549780040334573</width>
			<color>FFffc936</color>
		</LineStyle>
	</Style>
	<Style id="branch195_part43_style">
		<LineStyle>
			<width>6.59799301916372</width>
			<color>FFffc936</color>
		</LineStyle>
	</Style>
	<Style id="branch195_part44_style">
		<LineStyle>
			<width>6.646205997992865</width>
			<color>FFffc936</color>
		</LineStyle>
	</Style>
	<Style id="branch195_part45_style">
		<LineStyle>
			<width>6.6944189768220115</width>
			<color>FFffc936</color>
		</LineStyle>
	</Style>
	<Style id="branch195_part46_style">
		<LineStyle>
			<width>6.742631955651158</width>
			<color>FFffc936</color>
		</LineStyle>
	</Style>
	<Style id="branch195_part47_style">
		<LineStyle>
			<width>6.790844934480304</width>
			<color>FFffc936</color>
		</LineStyle>
	</Style>
	<Style id="branch195_part48_style">
		<LineStyle>
			<width>6.83905791330945</width>
			<color>FFffc936</color>
		</LineStyle>
	</Style>
	<Style id="branch195_part49_style">
		<LineStyle>
			<width>6.887270892138595</width>
			<color>FFffc936</color>
		</LineStyle>
	</Style>
	<Style id="branch195_part50_style">
		<LineStyle>
			<width>6.935483870967742</width>
			<color>FFffc936</color>
		</LineStyle>
	</Style>
	<Style id="branch197_part1_style">
		<LineStyle>
			<width>6.944958030979015</width>
			<color>FFffa758</color>
		</LineStyle>
	</Style>
	<Style id="branch197_part2_style">
		<LineStyle>
			<width>6.896495009326449</width>
			<color>FFffa758</color>
		</LineStyle>
	</Style>
	<Style id="branch197_part3_style">
		<LineStyle>
			<width>6.848031987673885</width>
			<color>FFffa758</color>
		</LineStyle>
	</Style>
	<Style id="branch197_part4_style">
		<LineStyle>
			<width>6.79956896602132</width>
			<color>FFffa758</color>
		</LineStyle>
	</Style>
	<Style id="branch197_part5_style">
		<LineStyle>
			<width>6.751105944368755</width>
			<color>FFffa758</color>
		</LineStyle>
	</Style>
	<Style id="branch197_part6_style">
		<LineStyle>
			<width>6.70264292271619</width>
			<color>FFffa758</color>
		</LineStyle>
	</Style>
	<Style id="branch197_part7_style">
		<LineStyle>
			<width>6.654179901063625</width>
			<color>FFffa857</color>
		</LineStyle>
	</Style>
	<Style id="branch197_part8_style">
		<LineStyle>
			<width>6.60571687941106</width>
			<color>FFffa857</color>
		</LineStyle>
	</Style>
	<Style id="branch197_part9_style">
		<LineStyle>
			<width>6.557253857758495</width>
			<color>FFffa857</color>
		</LineStyle>
	</Style>
	<Style id="branch197_part10_style">
		<LineStyle>
			<width>6.50879083610593</width>
			<color>FFffa857</color>
		</LineStyle>
	</Style>
	<Style id="branch197_part11_style">
		<LineStyle>
			<width>6.460327814453366</width>
			<color>FFffa857</color>
		</LineStyle>
	</Style>
	<Style id="branch197_part12_style">
		<LineStyle>
			<width>6.411864792800801</width>
			<color>FFffa857</color>
		</LineStyle>
	</Style>
	<Style id="branch197_part13_style">
		<LineStyle>
			<width>6.363401771148236</width>
			<color>FFffa956</color>
		</LineStyle>
	</Style>
	<Style id="branch197_part14_style">
		<LineStyle>
			<width>6.314938749495671</width>
			<color>FFffa956</color>
		</LineStyle>
	</Style>
	<Style id="branch197_part15_style">
		<LineStyle>
			<width>6.266475727843106</width>
			<color>FFffa956</color>
		</LineStyle>
	</Style>
	<Style id="branch197_part16_style">
		<LineStyle>
			<width>6.218012706190541</width>
			<color>FFffa956</color>
		</LineStyle>
	</Style>
	<Style id="branch197_part17_style">
		<LineStyle>
			<width>6.169549684537976</width>
			<color>FFffa956</color>
		</LineStyle>
	</Style>
	<Style id="branch197_part18_style">
		<LineStyle>
			<width>6.121086662885411</width>
			<color>FFffa956</color>
		</LineStyle>
	</Style>
	<Style id="branch197_part19_style">
		<LineStyle>
			<width>6.072623641232846</width>
			<color>FFffaa55</color>
		</LineStyle>
	</Style>
	<Style id="branch197_part20_style">
		<LineStyle>
			<width>6.024160619580281</width>
			<color>FFffaa55</color>
		</LineStyle>
	</Style>
	<Style id="branch197_part21_style">
		<LineStyle>
			<width>5.9756975979277165</width>
			<color>FFffaa55</color>
		</LineStyle>
	</Style>
	<Style id="branch197_part22_style">
		<LineStyle>
			<width>5.927234576275151</width>
			<color>FFffaa55</color>
		</LineStyle>
	</Style>
	<Style id="branch197_part23_style">
		<LineStyle>
			<width>5.8787715546225865</width>
			<color>FFffaa55</color>
		</LineStyle>
	</Style>
	<Style id="branch197_part24_style">
		<LineStyle>
			<width>5.8303085329700215</width>
			<color>FFffaa55</color>
		</LineStyle>
	</Style>
	<Style id="branch197_part25_style">
		<LineStyle>
			<width>5.7818455113174565</width>
			<color>FFffab54</color>
		</LineStyle>
	</Style>
	<Style id="branch197_part26_style">
		<LineStyle>
			<width>5.7333824896648915</width>
			<color>FFffab54</color>
		</LineStyle>
	</Style>
	<Style id="branch197_part27_style">
		<LineStyle>
			<width>5.6849194680123265</width>
			<color>FFffab54</color>
		</LineStyle>
	</Style>
	<Style id="branch197_part28_style">
		<LineStyle>
			<width>5.6364564463597615</width>
			<color>FFffab54</color>
		</LineStyle>
	</Style>
	<Style id="branch197_part29_style">
		<LineStyle>
			<width>5.5879934247071965</width>
			<color>FFffab54</color>
		</LineStyle>
	</Style>
	<Style id="branch197_part30_style">
		<LineStyle>
			<width>5.5395304030546315</width>
			<color>FFffab54</color>
		</LineStyle>
	</Style>
	<Style id="branch197_part31_style">
		<LineStyle>
			<width>5.4910673814020665</width>
			<color>FFffac53</color>
		</LineStyle>
	</Style>
	<Style id="branch197_part32_style">
		<LineStyle>
			<width>5.4426043597495015</width>
			<color>FFffac53</color>
		</LineStyle>
	</Style>
	<Style id="branch197_part33_style">
		<LineStyle>
			<width>5.3941413380969365</width>
			<color>FFffac53</color>
		</LineStyle>
	</Style>
	<Style id="branch197_part34_style">
		<LineStyle>
			<width>5.345678316444372</width>
			<color>FFffac53</color>
		</LineStyle>
	</Style>
	<Style id="branch197_part35_style">
		<LineStyle>
			<width>5.2972152947918065</width>
			<color>FFffac53</color>
		</LineStyle>
	</Style>
	<Style id="branch197_part36_style">
		<LineStyle>
			<width>5.248752273139242</width>
			<color>FFffac53</color>
		</LineStyle>
	</Style>
	<Style id="branch197_part37_style">
		<LineStyle>
			<width>5.2002892514866765</width>
			<color>FFffad52</color>
		</LineStyle>
	</Style>
	<Style id="branch197_part38_style">
		<LineStyle>
			<width>5.151826229834112</width>
			<color>FFffad52</color>
		</LineStyle>
	</Style>
	<Style id="branch197_part39_style">
		<LineStyle>
			<width>5.103363208181547</width>
			<color>FFffad52</color>
		</LineStyle>
	</Style>
	<Style id="branch197_part40_style">
		<LineStyle>
			<width>5.054900186528982</width>
			<color>FFffad52</color>
		</LineStyle>
	</Style>
	<Style id="branch197_part41_style">
		<LineStyle>
			<width>5.006437164876417</width>
			<color>FFffad52</color>
		</LineStyle>
	</Style>
	<Style id="branch197_part42_style">
		<LineStyle>
			<width>4.957974143223852</width>
			<color>FFffad52</color>
		</LineStyle>
	</Style>
	<Style id="branch197_part43_style">
		<LineStyle>
			<width>4.909511121571287</width>
			<color>FFffae51</color>
		</LineStyle>
	</Style>
	<Style id="branch197_part44_style">
		<LineStyle>
			<width>4.861048099918722</width>
			<color>FFffae51</color>
		</LineStyle>
	</Style>
	<Style id="branch197_part45_style">
		<LineStyle>
			<width>4.8125850782661574</width>
			<color>FFffae51</color>
		</LineStyle>
	</Style>
	<Style id="branch197_part46_style">
		<LineStyle>
			<width>4.7641220566135924</width>
			<color>FFffae51</color>
		</LineStyle>
	</Style>
	<Style id="branch197_part47_style">
		<LineStyle>
			<width>4.7156590349610275</width>
			<color>FFffae51</color>
		</LineStyle>
	</Style>
	<Style id="branch197_part48_style">
		<LineStyle>
			<width>4.667196013308463</width>
			<color>FFffae51</color>
		</LineStyle>
	</Style>
	<Style id="branch197_part49_style">
		<LineStyle>
			<width>4.618732991655898</width>
			<color>FFffaf50</color>
		</LineStyle>
	</Style>
	<Style id="branch197_part50_style">
		<LineStyle>
			<width>4.570269970003333</width>
			<color>FFffaf50</color>
		</LineStyle>
	</Style>
	<Style id="branch234_part1_style">
		<LineStyle>
			<width>4.67486637256641</width>
			<color>FFffec13</color>
		</LineStyle>
	</Style>
	<Style id="branch234_part2_style">
		<LineStyle>
			<width>4.688994031042533</width>
			<color>FFffec13</color>
		</LineStyle>
	</Style>
	<Style id="branch234_part3_style">
		<LineStyle>
			<width>4.703121689518655</width>
			<color>FFffec13</color>
		</LineStyle>
	</Style>
	<Style id="branch234_part4_style">
		<LineStyle>
			<width>4.717249347994779</width>
			<color>FFffec13</color>
		</LineStyle>
	</Style>
	<Style id="branch234_part5_style">
		<LineStyle>
			<width>4.7313770064709</width>
			<color>FFffec13</color>
		</LineStyle>
	</Style>
	<Style id="branch234_part6_style">
		<LineStyle>
			<width>4.745504664947024</width>
			<color>FFffec13</color>
		</LineStyle>
	</Style>
	<Style id="branch234_part7_style">
		<LineStyle>
			<width>4.759632323423147</width>
			<color>FFffec13</color>
		</LineStyle>
	</Style>
	<Style id="branch234_part8_style">
		<LineStyle>
			<width>4.7737599818992695</width>
			<color>FFffec13</color>
		</LineStyle>
	</Style>
	<Style id="branch234_part9_style">
		<LineStyle>
			<width>4.787887640375392</width>
			<color>FFffec13</color>
		</LineStyle>
	</Style>
	<Style id="branch234_part10_style">
		<LineStyle>
			<width>4.802015298851515</width>
			<color>FFffec13</color>
		</LineStyle>
	</Style>
	<Style id="branch234_part11_style">
		<LineStyle>
			<width>4.816142957327639</width>
			<color>FFffec13</color>
		</LineStyle>
	</Style>
	<Style id="branch234_part12_style">
		<LineStyle>
			<width>4.8302706158037605</width>
			<color>FFffec13</color>
		</LineStyle>
	</Style>
	<Style id="branch234_part13_style">
		<LineStyle>
			<width>4.844398274279883</width>
			<color>FFffec13</color>
		</LineStyle>
	</Style>
	<Style id="branch234_part14_style">
		<LineStyle>
			<width>4.858525932756006</width>
			<color>FFffec13</color>
		</LineStyle>
	</Style>
	<Style id="branch234_part15_style">
		<LineStyle>
			<width>4.87265359123213</width>
			<color>FFffec13</color>
		</LineStyle>
	</Style>
	<Style id="branch234_part16_style">
		<LineStyle>
			<width>4.8867812497082515</width>
			<color>FFffec13</color>
		</LineStyle>
	</Style>
	<Style id="branch234_part17_style">
		<LineStyle>
			<width>4.900908908184375</width>
			<color>FFffec13</color>
		</LineStyle>
	</Style>
	<Style id="branch234_part18_style">
		<LineStyle>
			<width>4.915036566660498</width>
			<color>FFffec13</color>
		</LineStyle>
	</Style>
	<Style id="branch234_part19_style">
		<LineStyle>
			<width>4.929164225136621</width>
			<color>FFffec13</color>
		</LineStyle>
	</Style>
	<Style id="branch234_part20_style">
		<LineStyle>
			<width>4.943291883612743</width>
			<color>FFffec13</color>
		</LineStyle>
	</Style>
	<Style id="branch234_part21_style">
		<LineStyle>
			<width>4.957419542088866</width>
			<color>FFffec13</color>
		</LineStyle>
	</Style>
	<Style id="branch234_part22_style">
		<LineStyle>
			<width>4.971547200564988</width>
			<color>FFffec13</color>
		</LineStyle>
	</Style>
	<Style id="branch234_part23_style">
		<LineStyle>
			<width>4.9856748590411115</width>
			<color>FFffec13</color>
		</LineStyle>
	</Style>
	<Style id="branch234_part24_style">
		<LineStyle>
			<width>4.999802517517234</width>
			<color>FFffec13</color>
		</LineStyle>
	</Style>
	<Style id="branch234_part25_style">
		<LineStyle>
			<width>5.013930175993357</width>
			<color>FFffec13</color>
		</LineStyle>
	</Style>
	<Style id="branch234_part26_style">
		<LineStyle>
			<width>5.02805783446948</width>
			<color>FFffec13</color>
		</LineStyle>
	</Style>
	<Style id="branch234_part27_style">
		<LineStyle>
			<width>5.0421854929456025</width>
			<color>FFffec13</color>
		</LineStyle>
	</Style>
	<Style id="branch234_part28_style">
		<LineStyle>
			<width>5.056313151421726</width>
			<color>FFffec13</color>
		</LineStyle>
	</Style>
	<Style id="branch234_part29_style">
		<LineStyle>
			<width>5.070440809897848</width>
			<color>FFffec13</color>
		</LineStyle>
	</Style>
	<Style id="branch234_part30_style">
		<LineStyle>
			<width>5.084568468373972</width>
			<color>FFffec13</color>
		</LineStyle>
	</Style>
	<Style id="branch234_part31_style">
		<LineStyle>
			<width>5.098696126850093</width>
			<color>FFffec13</color>
		</LineStyle>
	</Style>
	<Style id="branch234_part32_style">
		<LineStyle>
			<width>5.112823785326216</width>
			<color>FFffed12</color>
		</LineStyle>
	</Style>
	<Style id="branch234_part33_style">
		<LineStyle>
			<width>5.126951443802339</width>
			<color>FFffed12</color>
		</LineStyle>
	</Style>
	<Style id="branch234_part34_style">
		<LineStyle>
			<width>5.1410791022784625</width>
			<color>FFffed12</color>
		</LineStyle>
	</Style>
	<Style id="branch234_part35_style">
		<LineStyle>
			<width>5.155206760754585</width>
			<color>FFffed12</color>
		</LineStyle>
	</Style>
	<Style id="branch234_part36_style">
		<LineStyle>
			<width>5.169334419230708</width>
			<color>FFffed12</color>
		</LineStyle>
	</Style>
	<Style id="branch234_part37_style">
		<LineStyle>
			<width>5.183462077706831</width>
			<color>FFffed12</color>
		</LineStyle>
	</Style>
	<Style id="branch234_part38_style">
		<LineStyle>
			<width>5.1975897361829535</width>
			<color>FFffed12</color>
		</LineStyle>
	</Style>
	<Style id="branch234_part39_style">
		<LineStyle>
			<width>5.211717394659076</width>
			<color>FFffed12</color>
		</LineStyle>
	</Style>
	<Style id="branch234_part40_style">
		<LineStyle>
			<width>5.225845053135199</width>
			<color>FFffed12</color>
		</LineStyle>
	</Style>
	<Style id="branch234_part41_style">
		<LineStyle>
			<width>5.239972711611322</width>
			<color>FFffed12</color>
		</LineStyle>
	</Style>
	<Style id="branch234_part42_style">
		<LineStyle>
			<width>5.2541003700874445</width>
			<color>FFffed12</color>
		</LineStyle>
	</Style>
	<Style id="branch234_part43_style">
		<LineStyle>
			<width>5.268228028563567</width>
			<color>FFffed12</color>
		</LineStyle>
	</Style>
	<Style id="branch234_part44_style">
		<LineStyle>
			<width>5.28235568703969</width>
			<color>FFffed12</color>
		</LineStyle>
	</Style>
	<Style id="branch234_part45_style">
		<LineStyle>
			<width>5.296483345515813</width>
			<color>FFffed12</color>
		</LineStyle>
	</Style>
	<Style id="branch234_part46_style">
		<LineStyle>
			<width>5.310611003991935</width>
			<color>FFffed12</color>
		</LineStyle>
	</Style>
	<Style id="branch234_part47_style">
		<LineStyle>
			<width>5.324738662468059</width>
			<color>FFffed12</color>
		</LineStyle>
	</Style>
	<Style id="branch234_part48_style">
		<LineStyle>
			<width>5.338866320944182</width>
			<color>FFffed12</color>
		</LineStyle>
	</Style>
	<Style id="branch234_part49_style">
		<LineStyle>
			<width>5.3529939794203045</width>
			<color>FFffed12</color>
		</LineStyle>
	</Style>
	<Style id="branch234_part50_style">
		<LineStyle>
			<width>5.367121637896426</width>
			<color>FFffed12</color>
		</LineStyle>
	</Style>
	<Style id="branch258_part1_style">
		<LineStyle>
			<width>6.946160685932042</width>
			<color>FFff817e</color>
		</LineStyle>
	</Style>
	<Style id="branch258_part2_style">
		<LineStyle>
			<width>6.947259447443633</width>
			<color>FFff827d</color>
		</LineStyle>
	</Style>
	<Style id="branch258_part3_style">
		<LineStyle>
			<width>6.948358208955224</width>
			<color>FFff827d</color>
		</LineStyle>
	</Style>
	<Style id="branch258_part4_style">
		<LineStyle>
			<width>6.949456970466814</width>
			<color>FFff837c</color>
		</LineStyle>
	</Style>
	<Style id="branch258_part5_style">
		<LineStyle>
			<width>6.9505557319784055</width>
			<color>FFff837c</color>
		</LineStyle>
	</Style>
	<Style id="branch258_part6_style">
		<LineStyle>
			<width>6.951654493489997</width>
			<color>FFff837c</color>
		</LineStyle>
	</Style>
	<Style id="branch258_part7_style">
		<LineStyle>
			<width>6.952753255001588</width>
			<color>FFff847b</color>
		</LineStyle>
	</Style>
	<Style id="branch258_part8_style">
		<LineStyle>
			<width>6.953852016513179</width>
			<color>FFff847b</color>
		</LineStyle>
	</Style>
	<Style id="branch258_part9_style">
		<LineStyle>
			<width>6.95495077802477</width>
			<color>FFff857a</color>
		</LineStyle>
	</Style>
	<Style id="branch258_part10_style">
		<LineStyle>
			<width>6.956049539536361</width>
			<color>FFff857a</color>
		</LineStyle>
	</Style>
	<Style id="branch258_part11_style">
		<LineStyle>
			<width>6.957148301047952</width>
			<color>FFff8679</color>
		</LineStyle>
	</Style>
	<Style id="branch258_part12_style">
		<LineStyle>
			<width>6.9582470625595425</width>
			<color>FFff8679</color>
		</LineStyle>
	</Style>
	<Style id="branch258_part13_style">
		<LineStyle>
			<width>6.959345824071134</width>
			<color>FFff8778</color>
		</LineStyle>
	</Style>
	<Style id="branch258_part14_style">
		<LineStyle>
			<width>6.960444585582724</width>
			<color>FFff8778</color>
		</LineStyle>
	</Style>
	<Style id="branch258_part15_style">
		<LineStyle>
			<width>6.961543347094316</width>
			<color>FFff8877</color>
		</LineStyle>
	</Style>
	<Style id="branch258_part16_style">
		<LineStyle>
			<width>6.962642108605906</width>
			<color>FFff8877</color>
		</LineStyle>
	</Style>
	<Style id="branch258_part17_style">
		<LineStyle>
			<width>6.963740870117498</width>
			<color>FFff8877</color>
		</LineStyle>
	</Style>
	<Style id="branch258_part18_style">
		<LineStyle>
			<width>6.964839631629088</width>
			<color>FFff8976</color>
		</LineStyle>
	</Style>
	<Style id="branch258_part19_style">
		<LineStyle>
			<width>6.9659383931406795</width>
			<color>FFff8976</color>
		</LineStyle>
	</Style>
	<Style id="branch258_part20_style">
		<LineStyle>
			<width>6.967037154652271</width>
			<color>FFff8a75</color>
		</LineStyle>
	</Style>
	<Style id="branch258_part21_style">
		<LineStyle>
			<width>6.968135916163861</width>
			<color>FFff8a75</color>
		</LineStyle>
	</Style>
	<Style id="branch258_part22_style">
		<LineStyle>
			<width>6.969234677675453</width>
			<color>FFff8b74</color>
		</LineStyle>
	</Style>
	<Style id="branch258_part23_style">
		<LineStyle>
			<width>6.970333439187043</width>
			<color>FFff8b74</color>
		</LineStyle>
	</Style>
	<Style id="branch258_part24_style">
		<LineStyle>
			<width>6.971432200698635</width>
			<color>FFff8c73</color>
		</LineStyle>
	</Style>
	<Style id="branch258_part25_style">
		<LineStyle>
			<width>6.972530962210225</width>
			<color>FFff8c73</color>
		</LineStyle>
	</Style>
	<Style id="branch258_part26_style">
		<LineStyle>
			<width>6.9736297237218166</width>
			<color>FFff8c73</color>
		</LineStyle>
	</Style>
	<Style id="branch258_part27_style">
		<LineStyle>
			<width>6.974728485233407</width>
			<color>FFff8d72</color>
		</LineStyle>
	</Style>
	<Style id="branch258_part28_style">
		<LineStyle>
			<width>6.975827246744998</width>
			<color>FFff8d72</color>
		</LineStyle>
	</Style>
	<Style id="branch258_part29_style">
		<LineStyle>
			<width>6.976926008256589</width>
			<color>FFff8e71</color>
		</LineStyle>
	</Style>
	<Style id="branch258_part30_style">
		<LineStyle>
			<width>6.97802476976818</width>
			<color>FFff8e71</color>
		</LineStyle>
	</Style>
	<Style id="branch258_part31_style">
		<LineStyle>
			<width>6.979123531279771</width>
			<color>FFff8f70</color>
		</LineStyle>
	</Style>
	<Style id="branch258_part32_style">
		<LineStyle>
			<width>6.980222292791362</width>
			<color>FFff8f70</color>
		</LineStyle>
	</Style>
	<Style id="branch258_part33_style">
		<LineStyle>
			<width>6.981321054302954</width>
			<color>FFff906f</color>
		</LineStyle>
	</Style>
	<Style id="branch258_part34_style">
		<LineStyle>
			<width>6.982419815814544</width>
			<color>FFff906f</color>
		</LineStyle>
	</Style>
	<Style id="branch258_part35_style">
		<LineStyle>
			<width>6.9835185773261355</width>
			<color>FFff916e</color>
		</LineStyle>
	</Style>
	<Style id="branch258_part36_style">
		<LineStyle>
			<width>6.984617338837726</width>
			<color>FFff916e</color>
		</LineStyle>
	</Style>
	<Style id="branch258_part37_style">
		<LineStyle>
			<width>6.985716100349317</width>
			<color>FFff916e</color>
		</LineStyle>
	</Style>
	<Style id="branch258_part38_style">
		<LineStyle>
			<width>6.986814861860908</width>
			<color>FFff926d</color>
		</LineStyle>
	</Style>
	<Style id="branch258_part39_style">
		<LineStyle>
			<width>6.987913623372499</width>
			<color>FFff926d</color>
		</LineStyle>
	</Style>
	<Style id="branch258_part40_style">
		<LineStyle>
			<width>6.98901238488409</width>
			<color>FFff936c</color>
		</LineStyle>
	</Style>
	<Style id="branch258_part41_style">
		<LineStyle>
			<width>6.990111146395681</width>
			<color>FFff936c</color>
		</LineStyle>
	</Style>
	<Style id="branch258_part42_style">
		<LineStyle>
			<width>6.991209907907272</width>
			<color>FFff946b</color>
		</LineStyle>
	</Style>
	<Style id="branch258_part43_style">
		<LineStyle>
			<width>6.992308669418863</width>
			<color>FFff946b</color>
		</LineStyle>
	</Style>
	<Style id="branch258_part44_style">
		<LineStyle>
			<width>6.993407430930454</width>
			<color>FFff956a</color>
		</LineStyle>
	</Style>
	<Style id="branch258_part45_style">
		<LineStyle>
			<width>6.994506192442046</width>
			<color>FFff956a</color>
		</LineStyle>
	</Style>
	<Style id="branch258_part46_style">
		<LineStyle>
			<width>6.995604953953636</width>
			<color>FFff956a</color>
		</LineStyle>
	</Style>
	<Style id="branch258_part47_style">
		<LineStyle>
			<width>6.996703715465227</width>
			<color>FFff9669</color>
		</LineStyle>
	</Style>
	<Style id="branch258_part48_style">
		<LineStyle>
			<width>6.997802476976818</width>
			<color>FFff9669</color>
		</LineStyle>
	</Style>
	<Style id="branch258_part49_style">
		<LineStyle>
			<width>6.9989012384884095</width>
			<color>FFff9768</color>
		</LineStyle>
	</Style>
	<Style id="branch258_part50_style">
		<LineStyle>
			<width>7.0</width>
			<color>FFff9768</color>
		</LineStyle>
	</Style>
	<Style id="branch269_part1_style">
		<LineStyle>
			<width>5.904212328767123</width>
			<color>FFff847b</color>
		</LineStyle>
	</Style>
	<Style id="branch269_part2_style">
		<LineStyle>
			<width>5.926575342465753</width>
			<color>FFff857a</color>
		</LineStyle>
	</Style>
	<Style id="branch269_part3_style">
		<LineStyle>
			<width>5.948938356164383</width>
			<color>FFff8778</color>
		</LineStyle>
	</Style>
	<Style id="branch269_part4_style">
		<LineStyle>
			<width>5.9713013698630135</width>
			<color>FFff8877</color>
		</LineStyle>
	</Style>
	<Style id="branch269_part5_style">
		<LineStyle>
			<width>5.993664383561644</width>
			<color>FFff8976</color>
		</LineStyle>
	</Style>
	<Style id="branch269_part6_style">
		<LineStyle>
			<width>6.016027397260274</width>
			<color>FFff8a75</color>
		</LineStyle>
	</Style>
	<Style id="branch269_part7_style">
		<LineStyle>
			<width>6.038390410958904</width>
			<color>FFff8b74</color>
		</LineStyle>
	</Style>
	<Style id="branch269_part8_style">
		<LineStyle>
			<width>6.060753424657534</width>
			<color>FFff8c73</color>
		</LineStyle>
	</Style>
	<Style id="branch269_part9_style">
		<LineStyle>
			<width>6.083116438356164</width>
			<color>FFff8d72</color>
		</LineStyle>
	</Style>
	<Style id="branch269_part10_style">
		<LineStyle>
			<width>6.105479452054794</width>
			<color>FFff8e71</color>
		</LineStyle>
	</Style>
	<Style id="branch269_part11_style">
		<LineStyle>
			<width>6.1278424657534245</width>
			<color>FFff8f70</color>
		</LineStyle>
	</Style>
	<Style id="branch269_part12_style">
		<LineStyle>
			<width>6.150205479452055</width>
			<color>FFff906f</color>
		</LineStyle>
	</Style>
	<Style id="branch269_part13_style">
		<LineStyle>
			<width>6.172568493150685</width>
			<color>FFff916e</color>
		</LineStyle>
	</Style>
	<Style id="branch269_part14_style">
		<LineStyle>
			<width>6.194931506849315</width>
			<color>FFff936c</color>
		</LineStyle>
	</Style>
	<Style id="branch269_part15_style">
		<LineStyle>
			<width>6.217294520547945</width>
			<color>FFff946b</color>
		</LineStyle>
	</Style>
	<Style id="branch269_part16_style">
		<LineStyle>
			<width>6.239657534246575</width>
			<color>FFff956a</color>
		</LineStyle>
	</Style>
	<Style id="branch269_part17_style">
		<LineStyle>
			<width>6.262020547945205</width>
			<color>FFff9669</color>
		</LineStyle>
	</Style>
	<Style id="branch269_part18_style">
		<LineStyle>
			<width>6.2843835616438355</width>
			<color>FFff9768</color>
		</LineStyle>
	</Style>
	<Style id="branch269_part19_style">
		<LineStyle>
			<width>6.306746575342466</width>
			<color>FFff9867</color>
		</LineStyle>
	</Style>
	<Style id="branch269_part20_style">
		<LineStyle>
			<width>6.329109589041096</width>
			<color>FFff9966</color>
		</LineStyle>
	</Style>
	<Style id="branch269_part21_style">
		<LineStyle>
			<width>6.351472602739726</width>
			<color>FFff9a65</color>
		</LineStyle>
	</Style>
	<Style id="branch269_part22_style">
		<LineStyle>
			<width>6.373835616438356</width>
			<color>FFff9b64</color>
		</LineStyle>
	</Style>
	<Style id="branch269_part23_style">
		<LineStyle>
			<width>6.396198630136986</width>
			<color>FFff9c63</color>
		</LineStyle>
	</Style>
	<Style id="branch269_part24_style">
		<LineStyle>
			<width>6.418561643835616</width>
			<color>FFff9d62</color>
		</LineStyle>
	</Style>
	<Style id="branch269_part25_style">
		<LineStyle>
			<width>6.4409246575342465</width>
			<color>FFff9e61</color>
		</LineStyle>
	</Style>
	<Style id="branch269_part26_style">
		<LineStyle>
			<width>6.463287671232877</width>
			<color>FFffa05f</color>
		</LineStyle>
	</Style>
	<Style id="branch269_part27_style">
		<LineStyle>
			<width>6.485650684931507</width>
			<color>FFffa15e</color>
		</LineStyle>
	</Style>
	<Style id="branch269_part28_style">
		<LineStyle>
			<width>6.508013698630137</width>
			<color>FFffa25d</color>
		</LineStyle>
	</Style>
	<Style id="branch269_part29_style">
		<LineStyle>
			<width>6.530376712328767</width>
			<color>FFffa35c</color>
		</LineStyle>
	</Style>
	<Style id="branch269_part30_style">
		<LineStyle>
			<width>6.552739726027397</width>
			<color>FFffa45b</color>
		</LineStyle>
	</Style>
	<Style id="branch269_part31_style">
		<LineStyle>
			<width>6.575102739726027</width>
			<color>FFffa55a</color>
		</LineStyle>
	</Style>
	<Style id="branch269_part32_style">
		<LineStyle>
			<width>6.5974657534246575</width>
			<color>FFffa659</color>
		</LineStyle>
	</Style>
	<Style id="branch269_part33_style">
		<LineStyle>
			<width>6.619828767123288</width>
			<color>FFffa758</color>
		</LineStyle>
	</Style>
	<Style id="branch269_part34_style">
		<LineStyle>
			<width>6.642191780821918</width>
			<color>FFffa857</color>
		</LineStyle>
	</Style>
	<Style id="branch269_part35_style">
		<LineStyle>
			<width>6.664554794520548</width>
			<color>FFffa956</color>
		</LineStyle>
	</Style>
	<Style id="branch269_part36_style">
		<LineStyle>
			<width>6.686917808219178</width>
			<color>FFffaa55</color>
		</LineStyle>
	</Style>
	<Style id="branch269_part37_style">
		<LineStyle>
			<width>6.709280821917808</width>
			<color>FFffac53</color>
		</LineStyle>
	</Style>
	<Style id="branch269_part38_style">
		<LineStyle>
			<width>6.731643835616438</width>
			<color>FFffad52</color>
		</LineStyle>
	</Style>
	<Style id="branch269_part39_style">
		<LineStyle>
			<width>6.7540068493150685</width>
			<color>FFffae51</color>
		</LineStyle>
	</Style>
	<Style id="branch269_part40_style">
		<LineStyle>
			<width>6.776369863013699</width>
			<color>FFffaf50</color>
		</LineStyle>
	</Style>
	<Style id="branch269_part41_style">
		<LineStyle>
			<width>6.798732876712329</width>
			<color>FFffb04f</color>
		</LineStyle>
	</Style>
	<Style id="branch269_part42_style">
		<LineStyle>
			<width>6.821095890410959</width>
			<color>FFffb14e</color>
		</LineStyle>
	</Style>
	<Style id="branch269_part43_style">
		<LineStyle>
			<width>6.843458904109589</width>
			<color>FFffb24d</color>
		</LineStyle>
	</Style>
	<Style id="branch269_part44_style">
		<LineStyle>
			<width>6.865821917808219</width>
			<color>FFffb34c</color>
		</LineStyle>
	</Style>
	<Style id="branch269_part45_style">
		<LineStyle>
			<width>6.888184931506849</width>
			<color>FFffb44b</color>
		</LineStyle>
	</Style>
	<Style id="branch269_part46_style">
		<LineStyle>
			<width>6.910547945205479</width>
			<color>FFffb54a</color>
		</LineStyle>
	</Style>
	<Style id="branch269_part47_style">
		<LineStyle>
			<width>6.93291095890411</width>
			<color>FFffb649</color>
		</LineStyle>
	</Style>
	<Style id="branch269_part48_style">
		<LineStyle>
			<width>6.95527397260274</width>
			<color>FFffb748</color>
		</LineStyle>
	</Style>
	<Style id="branch269_part49_style">
		<LineStyle>
			<width>6.97763698630137</width>
			<color>FFffb946</color>
		</LineStyle>
	</Style>
	<Style id="branch269_part50_style">
		<LineStyle>
			<width>7.0</width>
			<color>FFffba45</color>
		</LineStyle>
	</Style>
	<Style id="branch272_part1_style">
		<LineStyle>
			<width>3.9381608174144827</width>
			<color>FFff6699</color>
		</LineStyle>
	</Style>
	<Style id="branch272_part2_style">
		<LineStyle>
			<width>4.000647331344799</width>
			<color>FFff6699</color>
		</LineStyle>
	</Style>
	<Style id="branch272_part3_style">
		<LineStyle>
			<width>4.063133845275116</width>
			<color>FFff6798</color>
		</LineStyle>
	</Style>
	<Style id="branch272_part4_style">
		<LineStyle>
			<width>4.125620359205433</width>
			<color>FFff6798</color>
		</LineStyle>
	</Style>
	<Style id="branch272_part5_style">
		<LineStyle>
			<width>4.18810687313575</width>
			<color>FFff6798</color>
		</LineStyle>
	</Style>
	<Style id="branch272_part6_style">
		<LineStyle>
			<width>4.250593387066067</width>
			<color>FFff6897</color>
		</LineStyle>
	</Style>
	<Style id="branch272_part7_style">
		<LineStyle>
			<width>4.3130799009963825</width>
			<color>FFff6897</color>
		</LineStyle>
	</Style>
	<Style id="branch272_part8_style">
		<LineStyle>
			<width>4.375566414926699</width>
			<color>FFff6897</color>
		</LineStyle>
	</Style>
	<Style id="branch272_part9_style">
		<LineStyle>
			<width>4.438052928857016</width>
			<color>FFff6996</color>
		</LineStyle>
	</Style>
	<Style id="branch272_part10_style">
		<LineStyle>
			<width>4.500539442787333</width>
			<color>FFff6996</color>
		</LineStyle>
	</Style>
	<Style id="branch272_part11_style">
		<LineStyle>
			<width>4.56302595671765</width>
			<color>FFff6a95</color>
		</LineStyle>
	</Style>
	<Style id="branch272_part12_style">
		<LineStyle>
			<width>4.625512470647966</width>
			<color>FFff6a95</color>
		</LineStyle>
	</Style>
	<Style id="branch272_part13_style">
		<LineStyle>
			<width>4.687998984578282</width>
			<color>FFff6a95</color>
		</LineStyle>
	</Style>
	<Style id="branch272_part14_style">
		<LineStyle>
			<width>4.750485498508599</width>
			<color>FFff6b94</color>
		</LineStyle>
	</Style>
	<Style id="branch272_part15_style">
		<LineStyle>
			<width>4.812972012438916</width>
			<color>FFff6b94</color>
		</LineStyle>
	</Style>
	<Style id="branch272_part16_style">
		<LineStyle>
			<width>4.875458526369233</width>
			<color>FFff6b94</color>
		</LineStyle>
	</Style>
	<Style id="branch272_part17_style">
		<LineStyle>
			<width>4.9379450402995495</width>
			<color>FFff6c93</color>
		</LineStyle>
	</Style>
	<Style id="branch272_part18_style">
		<LineStyle>
			<width>5.000431554229866</width>
			<color>FFff6c93</color>
		</LineStyle>
	</Style>
	<Style id="branch272_part19_style">
		<LineStyle>
			<width>5.062918068160183</width>
			<color>FFff6d92</color>
		</LineStyle>
	</Style>
	<Style id="branch272_part20_style">
		<LineStyle>
			<width>5.1254045820905</width>
			<color>FFff6d92</color>
		</LineStyle>
	</Style>
	<Style id="branch272_part21_style">
		<LineStyle>
			<width>5.187891096020817</width>
			<color>FFff6d92</color>
		</LineStyle>
	</Style>
	<Style id="branch272_part22_style">
		<LineStyle>
			<width>5.250377609951133</width>
			<color>FFff6e91</color>
		</LineStyle>
	</Style>
	<Style id="branch272_part23_style">
		<LineStyle>
			<width>5.312864123881449</width>
			<color>FFff6e91</color>
		</LineStyle>
	</Style>
	<Style id="branch272_part24_style">
		<LineStyle>
			<width>5.375350637811766</width>
			<color>FFff6e91</color>
		</LineStyle>
	</Style>
	<Style id="branch272_part25_style">
		<LineStyle>
			<width>5.437837151742082</width>
			<color>FFff6f90</color>
		</LineStyle>
	</Style>
	<Style id="branch272_part26_style">
		<LineStyle>
			<width>5.5003236656724</width>
			<color>FFff6f90</color>
		</LineStyle>
	</Style>
	<Style id="branch272_part27_style">
		<LineStyle>
			<width>5.562810179602716</width>
			<color>FFff708f</color>
		</LineStyle>
	</Style>
	<Style id="branch272_part28_style">
		<LineStyle>
			<width>5.625296693533032</width>
			<color>FFff708f</color>
		</LineStyle>
	</Style>
	<Style id="branch272_part29_style">
		<LineStyle>
			<width>5.68778320746335</width>
			<color>FFff708f</color>
		</LineStyle>
	</Style>
	<Style id="branch272_part30_style">
		<LineStyle>
			<width>5.750269721393666</width>
			<color>FFff718e</color>
		</LineStyle>
	</Style>
	<Style id="branch272_part31_style">
		<LineStyle>
			<width>5.812756235323983</width>
			<color>FFff718e</color>
		</LineStyle>
	</Style>
	<Style id="branch272_part32_style">
		<LineStyle>
			<width>5.8752427492543</width>
			<color>FFff718e</color>
		</LineStyle>
	</Style>
	<Style id="branch272_part33_style">
		<LineStyle>
			<width>5.937729263184616</width>
			<color>FFff728d</color>
		</LineStyle>
	</Style>
	<Style id="branch272_part34_style">
		<LineStyle>
			<width>6.000215777114933</width>
			<color>FFff728d</color>
		</LineStyle>
	</Style>
	<Style id="branch272_part35_style">
		<LineStyle>
			<width>6.062702291045249</width>
			<color>FFff738c</color>
		</LineStyle>
	</Style>
	<Style id="branch272_part36_style">
		<LineStyle>
			<width>6.125188804975567</width>
			<color>FFff738c</color>
		</LineStyle>
	</Style>
	<Style id="branch272_part37_style">
		<LineStyle>
			<width>6.187675318905883</width>
			<color>FFff738c</color>
		</LineStyle>
	</Style>
	<Style id="branch272_part38_style">
		<LineStyle>
			<width>6.250161832836199</width>
			<color>FFff748b</color>
		</LineStyle>
	</Style>
	<Style id="branch272_part39_style">
		<LineStyle>
			<width>6.312648346766517</width>
			<color>FFff748b</color>
		</LineStyle>
	</Style>
	<Style id="branch272_part40_style">
		<LineStyle>
			<width>6.375134860696833</width>
			<color>FFff748b</color>
		</LineStyle>
	</Style>
	<Style id="branch272_part41_style">
		<LineStyle>
			<width>6.43762137462715</width>
			<color>FFff758a</color>
		</LineStyle>
	</Style>
	<Style id="branch272_part42_style">
		<LineStyle>
			<width>6.500107888557467</width>
			<color>FFff758a</color>
		</LineStyle>
	</Style>
	<Style id="branch272_part43_style">
		<LineStyle>
			<width>6.5625944024877825</width>
			<color>FFff7689</color>
		</LineStyle>
	</Style>
	<Style id="branch272_part44_style">
		<LineStyle>
			<width>6.625080916418099</width>
			<color>FFff7689</color>
		</LineStyle>
	</Style>
	<Style id="branch272_part45_style">
		<LineStyle>
			<width>6.687567430348416</width>
			<color>FFff7689</color>
		</LineStyle>
	</Style>
	<Style id="branch272_part46_style">
		<LineStyle>
			<width>6.750053944278733</width>
			<color>FFff7788</color>
		</LineStyle>
	</Style>
	<Style id="branch272_part47_style">
		<LineStyle>
			<width>6.8125404582090505</width>
			<color>FFff7788</color>
		</LineStyle>
	</Style>
	<Style id="branch272_part48_style">
		<LineStyle>
			<width>6.875026972139366</width>
			<color>FFff7788</color>
		</LineStyle>
	</Style>
	<Style id="branch272_part49_style">
		<LineStyle>
			<width>6.937513486069683</width>
			<color>FFff7887</color>
		</LineStyle>
	</Style>
	<Style id="branch272_part50_style">
		<LineStyle>
			<width>7.0</width>
			<color>FFff7887</color>
		</LineStyle>
	</Style>
	<Style id="branch284_part1_style">
		<LineStyle>
			<width>6.7897165991902835</width>
			<color>FFff37c8</color>
		</LineStyle>
	</Style>
	<Style id="branch284_part2_style">
		<LineStyle>
			<width>6.794008097165992</width>
			<color>FFff37c8</color>
		</LineStyle>
	</Style>
	<Style id="branch284_part3_style">
		<LineStyle>
			<width>6.7982995951417005</width>
			<color>FFff38c7</color>
		</LineStyle>
	</Style>
	<Style id="branch284_part4_style">
		<LineStyle>
			<width>6.8025910931174085</width>
			<color>FFff38c7</color>
		</LineStyle>
	</Style>
	<Style id="branch284_part5_style">
		<LineStyle>
			<width>6.806882591093117</width>
			<color>FFff39c6</color>
		</LineStyle>
	</Style>
	<Style id="branch284_part6_style">
		<LineStyle>
			<width>6.811174089068826</width>
			<color>FFff39c6</color>
		</LineStyle>
	</Style>
	<Style id="branch284_part7_style">
		<LineStyle>
			<width>6.815465587044534</width>
			<color>FFff3ac5</color>
		</LineStyle>
	</Style>
	<Style id="branch284_part8_style">
		<LineStyle>
			<width>6.819757085020243</width>
			<color>FFff3ac5</color>
		</LineStyle>
	</Style>
	<Style id="branch284_part9_style">
		<LineStyle>
			<width>6.824048582995951</width>
			<color>FFff3bc4</color>
		</LineStyle>
	</Style>
	<Style id="branch284_part10_style">
		<LineStyle>
			<width>6.8283400809716595</width>
			<color>FFff3bc4</color>
		</LineStyle>
	</Style>
	<Style id="branch284_part11_style">
		<LineStyle>
			<width>6.832631578947368</width>
			<color>FFff3cc3</color>
		</LineStyle>
	</Style>
	<Style id="branch284_part12_style">
		<LineStyle>
			<width>6.836923076923077</width>
			<color>FFff3cc3</color>
		</LineStyle>
	</Style>
	<Style id="branch284_part13_style">
		<LineStyle>
			<width>6.841214574898785</width>
			<color>FFff3dc2</color>
		</LineStyle>
	</Style>
	<Style id="branch284_part14_style">
		<LineStyle>
			<width>6.845506072874493</width>
			<color>FFff3dc2</color>
		</LineStyle>
	</Style>
	<Style id="branch284_part15_style">
		<LineStyle>
			<width>6.849797570850202</width>
			<color>FFff3ec1</color>
		</LineStyle>
	</Style>
	<Style id="branch284_part16_style">
		<LineStyle>
			<width>6.85408906882591</width>
			<color>FFff3ec1</color>
		</LineStyle>
	</Style>
	<Style id="branch284_part17_style">
		<LineStyle>
			<width>6.858380566801619</width>
			<color>FFff3fc0</color>
		</LineStyle>
	</Style>
	<Style id="branch284_part18_style">
		<LineStyle>
			<width>6.862672064777328</width>
			<color>FFff3fc0</color>
		</LineStyle>
	</Style>
	<Style id="branch284_part19_style">
		<LineStyle>
			<width>6.866963562753036</width>
			<color>FFff40bf</color>
		</LineStyle>
	</Style>
	<Style id="branch284_part20_style">
		<LineStyle>
			<width>6.871255060728744</width>
			<color>FFff40bf</color>
		</LineStyle>
	</Style>
	<Style id="branch284_part21_style">
		<LineStyle>
			<width>6.875546558704453</width>
			<color>FFff41be</color>
		</LineStyle>
	</Style>
	<Style id="branch284_part22_style">
		<LineStyle>
			<width>6.879838056680162</width>
			<color>FFff41be</color>
		</LineStyle>
	</Style>
	<Style id="branch284_part23_style">
		<LineStyle>
			<width>6.88412955465587</width>
			<color>FFff42bd</color>
		</LineStyle>
	</Style>
	<Style id="branch284_part24_style">
		<LineStyle>
			<width>6.888421052631579</width>
			<color>FFff42bd</color>
		</LineStyle>
	</Style>
	<Style id="branch284_part25_style">
		<LineStyle>
			<width>6.892712550607287</width>
			<color>FFff42bd</color>
		</LineStyle>
	</Style>
	<Style id="branch284_part26_style">
		<LineStyle>
			<width>6.897004048582996</width>
			<color>FFff43bc</color>
		</LineStyle>
	</Style>
	<Style id="branch284_part27_style">
		<LineStyle>
			<width>6.901295546558704</width>
			<color>FFff43bc</color>
		</LineStyle>
	</Style>
	<Style id="branch284_part28_style">
		<LineStyle>
			<width>6.905587044534413</width>
			<color>FFff44bb</color>
		</LineStyle>
	</Style>
	<Style id="branch284_part29_style">
		<LineStyle>
			<width>6.909878542510121</width>
			<color>FFff44bb</color>
		</LineStyle>
	</Style>
	<Style id="branch284_part30_style">
		<LineStyle>
			<width>6.91417004048583</width>
			<color>FFff45ba</color>
		</LineStyle>
	</Style>
	<Style id="branch284_part31_style">
		<LineStyle>
			<width>6.918461538461538</width>
			<color>FFff45ba</color>
		</LineStyle>
	</Style>
	<Style id="branch284_part32_style">
		<LineStyle>
			<width>6.922753036437247</width>
			<color>FFff46b9</color>
		</LineStyle>
	</Style>
	<Style id="branch284_part33_style">
		<LineStyle>
			<width>6.927044534412955</width>
			<color>FFff46b9</color>
		</LineStyle>
	</Style>
	<Style id="branch284_part34_style">
		<LineStyle>
			<width>6.931336032388664</width>
			<color>FFff47b8</color>
		</LineStyle>
	</Style>
	<Style id="branch284_part35_style">
		<LineStyle>
			<width>6.935627530364373</width>
			<color>FFff47b8</color>
		</LineStyle>
	</Style>
	<Style id="branch284_part36_style">
		<LineStyle>
			<width>6.939919028340081</width>
			<color>FFff48b7</color>
		</LineStyle>
	</Style>
	<Style id="branch284_part37_style">
		<LineStyle>
			<width>6.944210526315789</width>
			<color>FFff48b7</color>
		</LineStyle>
	</Style>
	<Style id="branch284_part38_style">
		<LineStyle>
			<width>6.948502024291498</width>
			<color>FFff49b6</color>
		</LineStyle>
	</Style>
	<Style id="branch284_part39_style">
		<LineStyle>
			<width>6.952793522267206</width>
			<color>FFff49b6</color>
		</LineStyle>
	</Style>
	<Style id="branch284_part40_style">
		<LineStyle>
			<width>6.957085020242915</width>
			<color>FFff4ab5</color>
		</LineStyle>
	</Style>
	<Style id="branch284_part41_style">
		<LineStyle>
			<width>6.961376518218624</width>
			<color>FFff4ab5</color>
		</LineStyle>
	</Style>
	<Style id="branch284_part42_style">
		<LineStyle>
			<width>6.965668016194332</width>
			<color>FFff4bb4</color>
		</LineStyle>
	</Style>
	<Style id="branch284_part43_style">
		<LineStyle>
			<width>6.96995951417004</width>
			<color>FFff4bb4</color>
		</LineStyle>
	</Style>
	<Style id="branch284_part44_style">
		<LineStyle>
			<width>6.974251012145749</width>
			<color>FFff4cb3</color>
		</LineStyle>
	</Style>
	<Style id="branch284_part45_style">
		<LineStyle>
			<width>6.978542510121457</width>
			<color>FFff4cb3</color>
		</LineStyle>
	</Style>
	<Style id="branch284_part46_style">
		<LineStyle>
			<width>6.982834008097166</width>
			<color>FFff4db2</color>
		</LineStyle>
	</Style>
	<Style id="branch284_part47_style">
		<LineStyle>
			<width>6.987125506072875</width>
			<color>FFff4db2</color>
		</LineStyle>
	</Style>
	<Style id="branch284_part48_style">
		<LineStyle>
			<width>6.991417004048583</width>
			<color>FFff4eb1</color>
		</LineStyle>
	</Style>
	<Style id="branch284_part49_style">
		<LineStyle>
			<width>6.995708502024291</width>
			<color>FFff4eb1</color>
		</LineStyle>
	</Style>
	<Style id="branch284_part50_style">
		<LineStyle>
			<width>7.0</width>
			<color>FFff4fb0</color>
		</LineStyle>
	</Style>
	<Style id="branch387_part1_style">
		<LineStyle>
			<width>6.532928942807626</width>
			<color>FFff6699</color>
		</LineStyle>
	</Style>
	<Style id="branch387_part2_style">
		<LineStyle>
			<width>6.542461005199307</width>
			<color>FFff6699</color>
		</LineStyle>
	</Style>
	<Style id="branch387_part3_style">
		<LineStyle>
			<width>6.551993067590988</width>
			<color>FFff6699</color>
		</LineStyle>
	</Style>
	<Style id="branch387_part4_style">
		<LineStyle>
			<width>6.56152512998267</width>
			<color>FFff6699</color>
		</LineStyle>
	</Style>
	<Style id="branch387_part5_style">
		<LineStyle>
			<width>6.571057192374351</width>
			<color>FFff6699</color>
		</LineStyle>
	</Style>
	<Style id="branch387_part6_style">
		<LineStyle>
			<width>6.580589254766031</width>
			<color>FFff6699</color>
		</LineStyle>
	</Style>
	<Style id="branch387_part7_style">
		<LineStyle>
			<width>6.590121317157712</width>
			<color>FFff6699</color>
		</LineStyle>
	</Style>
	<Style id="branch387_part8_style">
		<LineStyle>
			<width>6.599653379549394</width>
			<color>FFff6699</color>
		</LineStyle>
	</Style>
	<Style id="branch387_part9_style">
		<LineStyle>
			<width>6.609185441941074</width>
			<color>FFff6699</color>
		</LineStyle>
	</Style>
	<Style id="branch387_part10_style">
		<LineStyle>
			<width>6.618717504332755</width>
			<color>FFff6699</color>
		</LineStyle>
	</Style>
	<Style id="branch387_part11_style">
		<LineStyle>
			<width>6.6282495667244365</width>
			<color>FFff6699</color>
		</LineStyle>
	</Style>
	<Style id="branch387_part12_style">
		<LineStyle>
			<width>6.637781629116118</width>
			<color>FFff6699</color>
		</LineStyle>
	</Style>
	<Style id="branch387_part13_style">
		<LineStyle>
			<width>6.647313691507799</width>
			<color>FFff6699</color>
		</LineStyle>
	</Style>
	<Style id="branch387_part14_style">
		<LineStyle>
			<width>6.65684575389948</width>
			<color>FFff6699</color>
		</LineStyle>
	</Style>
	<Style id="branch387_part15_style">
		<LineStyle>
			<width>6.6663778162911616</width>
			<color>FFff6699</color>
		</LineStyle>
	</Style>
	<Style id="branch387_part16_style">
		<LineStyle>
			<width>6.675909878682843</width>
			<color>FFff6699</color>
		</LineStyle>
	</Style>
	<Style id="branch387_part17_style">
		<LineStyle>
			<width>6.685441941074523</width>
			<color>FFff6699</color>
		</LineStyle>
	</Style>
	<Style id="branch387_part18_style">
		<LineStyle>
			<width>6.694974003466204</width>
			<color>FFff6699</color>
		</LineStyle>
	</Style>
	<Style id="branch387_part19_style">
		<LineStyle>
			<width>6.704506065857886</width>
			<color>FFff6798</color>
		</LineStyle>
	</Style>
	<Style id="branch387_part20_style">
		<LineStyle>
			<width>6.714038128249567</width>
			<color>FFff6798</color>
		</LineStyle>
	</Style>
	<Style id="branch387_part21_style">
		<LineStyle>
			<width>6.723570190641248</width>
			<color>FFff6798</color>
		</LineStyle>
	</Style>
	<Style id="branch387_part22_style">
		<LineStyle>
			<width>6.733102253032929</width>
			<color>FFff6798</color>
		</LineStyle>
	</Style>
	<Style id="branch387_part23_style">
		<LineStyle>
			<width>6.742634315424611</width>
			<color>FFff6798</color>
		</LineStyle>
	</Style>
	<Style id="branch387_part24_style">
		<LineStyle>
			<width>6.752166377816291</width>
			<color>FFff6798</color>
		</LineStyle>
	</Style>
	<Style id="branch387_part25_style">
		<LineStyle>
			<width>6.761698440207972</width>
			<color>FFff6798</color>
		</LineStyle>
	</Style>
	<Style id="branch387_part26_style">
		<LineStyle>
			<width>6.7712305025996535</width>
			<color>FFff6798</color>
		</LineStyle>
	</Style>
	<Style id="branch387_part27_style">
		<LineStyle>
			<width>6.780762564991335</width>
			<color>FFff6798</color>
		</LineStyle>
	</Style>
	<Style id="branch387_part28_style">
		<LineStyle>
			<width>6.790294627383015</width>
			<color>FFff6798</color>
		</LineStyle>
	</Style>
	<Style id="branch387_part29_style">
		<LineStyle>
			<width>6.799826689774696</width>
			<color>FFff6798</color>
		</LineStyle>
	</Style>
	<Style id="branch387_part30_style">
		<LineStyle>
			<width>6.809358752166378</width>
			<color>FFff6798</color>
		</LineStyle>
	</Style>
	<Style id="branch387_part31_style">
		<LineStyle>
			<width>6.818890814558059</width>
			<color>FFff6798</color>
		</LineStyle>
	</Style>
	<Style id="branch387_part32_style">
		<LineStyle>
			<width>6.82842287694974</width>
			<color>FFff6798</color>
		</LineStyle>
	</Style>
	<Style id="branch387_part33_style">
		<LineStyle>
			<width>6.837954939341421</width>
			<color>FFff6798</color>
		</LineStyle>
	</Style>
	<Style id="branch387_part34_style">
		<LineStyle>
			<width>6.847487001733103</width>
			<color>FFff6798</color>
		</LineStyle>
	</Style>
	<Style id="branch387_part35_style">
		<LineStyle>
			<width>6.857019064124783</width>
			<color>FFff6798</color>
		</LineStyle>
	</Style>
	<Style id="branch387_part36_style">
		<LineStyle>
			<width>6.866551126516464</width>
			<color>FFff6798</color>
		</LineStyle>
	</Style>
	<Style id="branch387_part37_style">
		<LineStyle>
			<width>6.8760831889081455</width>
			<color>FFff6897</color>
		</LineStyle>
	</Style>
	<Style id="branch387_part38_style">
		<LineStyle>
			<width>6.885615251299827</width>
			<color>FFff6897</color>
		</LineStyle>
	</Style>
	<Style id="branch387_part39_style">
		<LineStyle>
			<width>6.895147313691508</width>
			<color>FFff6897</color>
		</LineStyle>
	</Style>
	<Style id="branch387_part40_style">
		<LineStyle>
			<width>6.904679376083189</width>
			<color>FFff6897</color>
		</LineStyle>
	</Style>
	<Style id="branch387_part41_style">
		<LineStyle>
			<width>6.9142114384748705</width>
			<color>FFff6897</color>
		</LineStyle>
	</Style>
	<Style id="branch387_part42_style">
		<LineStyle>
			<width>6.923743500866551</width>
			<color>FFff6897</color>
		</LineStyle>
	</Style>
	<Style id="branch387_part43_style">
		<LineStyle>
			<width>6.933275563258232</width>
			<color>FFff6897</color>
		</LineStyle>
	</Style>
	<Style id="branch387_part44_style">
		<LineStyle>
			<width>6.942807625649913</width>
			<color>FFff6897</color>
		</LineStyle>
	</Style>
	<Style id="branch387_part45_style">
		<LineStyle>
			<width>6.952339688041595</width>
			<color>FFff6897</color>
		</LineStyle>
	</Style>
	<Style id="branch387_part46_style">
		<LineStyle>
			<width>6.961871750433275</width>
			<color>FFff6897</color>
		</LineStyle>
	</Style>
	<Style id="branch387_part47_style">
		<LineStyle>
			<width>6.971403812824956</width>
			<color>FFff6897</color>
		</LineStyle>
	</Style>
	<Style id="branch387_part48_style">
		<LineStyle>
			<width>6.9809358752166375</width>
			<color>FFff6897</color>
		</LineStyle>
	</Style>
	<Style id="branch387_part49_style">
		<LineStyle>
			<width>6.990467937608319</width>
			<color>FFff6897</color>
		</LineStyle>
	</Style>
	<Style id="branch387_part50_style">
		<LineStyle>
			<width>7.0</width>
			<color>FFff6897</color>
		</LineStyle>
	</Style>
	<Style id="branch394_part1_style">
		<LineStyle>
			<width>5.786520376175549</width>
			<color>FFff5fa0</color>
		</LineStyle>
	</Style>
	<Style id="branch394_part2_style">
		<LineStyle>
			<width>5.811285266457681</width>
			<color>FFff609f</color>
		</LineStyle>
	</Style>
	<Style id="branch394_part3_style">
		<LineStyle>
			<width>5.836050156739812</width>
			<color>FFff619e</color>
		</LineStyle>
	</Style>
	<Style id="branch394_part4_style">
		<LineStyle>
			<width>5.860815047021944</width>
			<color>FFff629d</color>
		</LineStyle>
	</Style>
	<Style id="branch394_part5_style">
		<LineStyle>
			<width>5.885579937304076</width>
			<color>FFff639c</color>
		</LineStyle>
	</Style>
	<Style id="branch394_part6_style">
		<LineStyle>
			<width>5.910344827586207</width>
			<color>FFff649b</color>
		</LineStyle>
	</Style>
	<Style id="branch394_part7_style">
		<LineStyle>
			<width>5.935109717868339</width>
			<color>FFff659a</color>
		</LineStyle>
	</Style>
	<Style id="branch394_part8_style">
		<LineStyle>
			<width>5.9598746081504705</width>
			<color>FFff6699</color>
		</LineStyle>
	</Style>
	<Style id="branch394_part9_style">
		<LineStyle>
			<width>5.984639498432602</width>
			<color>FFff6798</color>
		</LineStyle>
	</Style>
	<Style id="branch394_part10_style">
		<LineStyle>
			<width>6.009404388714733</width>
			<color>FFff6897</color>
		</LineStyle>
	</Style>
	<Style id="branch394_part11_style">
		<LineStyle>
			<width>6.034169278996865</width>
			<color>FFff6a95</color>
		</LineStyle>
	</Style>
	<Style id="branch394_part12_style">
		<LineStyle>
			<width>6.058934169278997</width>
			<color>FFff6b94</color>
		</LineStyle>
	</Style>
	<Style id="branch394_part13_style">
		<LineStyle>
			<width>6.083699059561129</width>
			<color>FFff6c93</color>
		</LineStyle>
	</Style>
	<Style id="branch394_part14_style">
		<LineStyle>
			<width>6.1084639498432605</width>
			<color>FFff6d92</color>
		</LineStyle>
	</Style>
	<Style id="branch394_part15_style">
		<LineStyle>
			<width>6.133228840125392</width>
			<color>FFff6e91</color>
		</LineStyle>
	</Style>
	<Style id="branch394_part16_style">
		<LineStyle>
			<width>6.157993730407524</width>
			<color>FFff6f90</color>
		</LineStyle>
	</Style>
	<Style id="branch394_part17_style">
		<LineStyle>
			<width>6.182758620689656</width>
			<color>FFff708f</color>
		</LineStyle>
	</Style>
	<Style id="branch394_part18_style">
		<LineStyle>
			<width>6.207523510971787</width>
			<color>FFff718e</color>
		</LineStyle>
	</Style>
	<Style id="branch394_part19_style">
		<LineStyle>
			<width>6.232288401253919</width>
			<color>FFff728d</color>
		</LineStyle>
	</Style>
	<Style id="branch394_part20_style">
		<LineStyle>
			<width>6.25705329153605</width>
			<color>FFff738c</color>
		</LineStyle>
	</Style>
	<Style id="branch394_part21_style">
		<LineStyle>
			<width>6.281818181818182</width>
			<color>FFff748b</color>
		</LineStyle>
	</Style>
	<Style id="branch394_part22_style">
		<LineStyle>
			<width>6.306583072100313</width>
			<color>FFff758a</color>
		</LineStyle>
	</Style>
	<Style id="branch394_part23_style">
		<LineStyle>
			<width>6.331347962382445</width>
			<color>FFff7689</color>
		</LineStyle>
	</Style>
	<Style id="branch394_part24_style">
		<LineStyle>
			<width>6.356112852664577</width>
			<color>FFff7788</color>
		</LineStyle>
	</Style>
	<Style id="branch394_part25_style">
		<LineStyle>
			<width>6.3808777429467085</width>
			<color>FFff7887</color>
		</LineStyle>
	</Style>
	<Style id="branch394_part26_style">
		<LineStyle>
			<width>6.40564263322884</width>
			<color>FFff7986</color>
		</LineStyle>
	</Style>
	<Style id="branch394_part27_style">
		<LineStyle>
			<width>6.430407523510972</width>
			<color>FFff7a85</color>
		</LineStyle>
	</Style>
	<Style id="branch394_part28_style">
		<LineStyle>
			<width>6.455172413793104</width>
			<color>FFff7b84</color>
		</LineStyle>
	</Style>
	<Style id="branch394_part29_style">
		<LineStyle>
			<width>6.479937304075236</width>
			<color>FFff7c83</color>
		</LineStyle>
	</Style>
	<Style id="branch394_part30_style">
		<LineStyle>
			<width>6.504702194357367</width>
			<color>FFff7d82</color>
		</LineStyle>
	</Style>
	<Style id="branch394_part31_style">
		<LineStyle>
			<width>6.529467084639498</width>
			<color>FFff7e81</color>
		</LineStyle>
	</Style>
	<Style id="branch394_part32_style">
		<LineStyle>
			<width>6.55423197492163</width>
			<color>FFff7f80</color>
		</LineStyle>
	</Style>
	<Style id="branch394_part33_style">
		<LineStyle>
			<width>6.578996865203761</width>
			<color>FFff807f</color>
		</LineStyle>
	</Style>
	<Style id="branch394_part34_style">
		<LineStyle>
			<width>6.603761755485893</width>
			<color>FFff817e</color>
		</LineStyle>
	</Style>
	<Style id="branch394_part35_style">
		<LineStyle>
			<width>6.628526645768025</width>
			<color>FFff837c</color>
		</LineStyle>
	</Style>
	<Style id="branch394_part36_style">
		<LineStyle>
			<width>6.6532915360501566</width>
			<color>FFff847b</color>
		</LineStyle>
	</Style>
	<Style id="branch394_part37_style">
		<LineStyle>
			<width>6.678056426332288</width>
			<color>FFff857a</color>
		</LineStyle>
	</Style>
	<Style id="branch394_part38_style">
		<LineStyle>
			<width>6.70282131661442</width>
			<color>FFff8679</color>
		</LineStyle>
	</Style>
	<Style id="branch394_part39_style">
		<LineStyle>
			<width>6.727586206896552</width>
			<color>FFff8778</color>
		</LineStyle>
	</Style>
	<Style id="branch394_part40_style">
		<LineStyle>
			<width>6.752351097178684</width>
			<color>FFff8877</color>
		</LineStyle>
	</Style>
	<Style id="branch394_part41_style">
		<LineStyle>
			<width>6.777115987460815</width>
			<color>FFff8976</color>
		</LineStyle>
	</Style>
	<Style id="branch394_part42_style">
		<LineStyle>
			<width>6.8018808777429465</width>
			<color>FFff8a75</color>
		</LineStyle>
	</Style>
	<Style id="branch394_part43_style">
		<LineStyle>
			<width>6.826645768025078</width>
			<color>FFff8b74</color>
		</LineStyle>
	</Style>
	<Style id="branch394_part44_style">
		<LineStyle>
			<width>6.85141065830721</width>
			<color>FFff8c73</color>
		</LineStyle>
	</Style>
	<Style id="branch394_part45_style">
		<LineStyle>
			<width>6.876175548589342</width>
			<color>FFff8d72</color>
		</LineStyle>
	</Style>
	<Style id="branch394_part46_style">
		<LineStyle>
			<width>6.900940438871474</width>
			<color>FFff8e71</color>
		</LineStyle>
	</Style>
	<Style id="branch394_part47_style">
		<LineStyle>
			<width>6.9257053291536055</width>
			<color>FFff8f70</color>
		</LineStyle>
	</Style>
	<Style id="branch394_part48_style">
		<LineStyle>
			<width>6.950470219435736</width>
			<color>FFff906f</color>
		</LineStyle>
	</Style>
	<Style id="branch394_part49_style">
		<LineStyle>
			<width>6.975235109717868</width>
			<color>FFff916e</color>
		</LineStyle>
	</Style>
	<Style id="branch394_part50_style">
		<LineStyle>
			<width>7.0</width>
			<color>FFff926d</color>
		</LineStyle>
	</Style>
	<Style id="branch395_part1_style">
		<LineStyle>
			<width>5.786520376175549</width>
			<color>FFff8d72</color>
		</LineStyle>
	</Style>
	<Style id="branch395_part2_style">
		<LineStyle>
			<width>5.811285266457681</width>
			<color>FFff8d72</color>
		</LineStyle>
	</Style>
	<Style id="branch395_part3_style">
		<LineStyle>
			<width>5.836050156739812</width>
			<color>FFff8d72</color>
		</LineStyle>
	</Style>
	<Style id="branch395_part4_style">
		<LineStyle>
			<width>5.860815047021944</width>
			<color>FFff8d72</color>
		</LineStyle>
	</Style>
	<Style id="branch395_part5_style">
		<LineStyle>
			<width>5.885579937304076</width>
			<color>FFff8e71</color>
		</LineStyle>
	</Style>
	<Style id="branch395_part6_style">
		<LineStyle>
			<width>5.910344827586207</width>
			<color>FFff8e71</color>
		</LineStyle>
	</Style>
	<Style id="branch395_part7_style">
		<LineStyle>
			<width>5.935109717868339</width>
			<color>FFff8e71</color>
		</LineStyle>
	</Style>
	<Style id="branch395_part8_style">
		<LineStyle>
			<width>5.9598746081504705</width>
			<color>FFff8e71</color>
		</LineStyle>
	</Style>
	<Style id="branch395_part9_style">
		<LineStyle>
			<width>5.984639498432602</width>
			<color>FFff8e71</color>
		</LineStyle>
	</Style>
	<Style id="branch395_part10_style">
		<LineStyle>
			<width>6.009404388714733</width>
			<color>FFff8e71</color>
		</LineStyle>
	</Style>
	<Style id="branch395_part11_style">
		<LineStyle>
			<width>6.034169278996865</width>
			<color>FFff8e71</color>
		</LineStyle>
	</Style>
	<Style id="branch395_part12_style">
		<LineStyle>
			<width>6.058934169278997</width>
			<color>FFff8e71</color>
		</LineStyle>
	</Style>
	<Style id="branch395_part13_style">
		<LineStyle>
			<width>6.083699059561129</width>
			<color>FFff8e71</color>
		</LineStyle>
	</Style>
	<Style id="branch395_part14_style">
		<LineStyle>
			<width>6.1084639498432605</width>
			<color>FFff8e71</color>
		</LineStyle>
	</Style>
	<Style id="branch395_part15_style">
		<LineStyle>
			<width>6.133228840125392</width>
			<color>FFff8f70</color>
		</LineStyle>
	</Style>
	<Style id="branch395_part16_style">
		<LineStyle>
			<width>6.157993730407524</width>
			<color>FFff8f70</color>
		</LineStyle>
	</Style>
	<Style id="branch395_part17_style">
		<LineStyle>
			<width>6.182758620689656</width>
			<color>FFff8f70</color>
		</LineStyle>
	</Style>
	<Style id="branch395_part18_style">
		<LineStyle>
			<width>6.207523510971787</width>
			<color>FFff8f70</color>
		</LineStyle>
	</Style>
	<Style id="branch395_part19_style">
		<LineStyle>
			<width>6.232288401253919</width>
			<color>FFff8f70</color>
		</LineStyle>
	</Style>
	<Style id="branch395_part20_style">
		<LineStyle>
			<width>6.25705329153605</width>
			<color>FFff8f70</color>
		</LineStyle>
	</Style>
	<Style id="branch395_part21_style">
		<LineStyle>
			<width>6.281818181818182</width>
			<color>FFff8f70</color>
		</LineStyle>
	</Style>
	<Style id="branch395_part22_style">
		<LineStyle>
			<width>6.306583072100313</width>
			<color>FFff8f70</color>
		</LineStyle>
	</Style>
	<Style id="branch395_part23_style">
		<LineStyle>
			<width>6.331347962382445</width>
			<color>FFff8f70</color>
		</LineStyle>
	</Style>
	<Style id="branch395_part24_style">
		<LineStyle>
			<width>6.356112852664577</width>
			<color>FFff906f</color>
		</LineStyle>
	</Style>
	<Style id="branch395_part25_style">
		<LineStyle>
			<width>6.3808777429467085</width>
			<color>FFff906f</color>
		</LineStyle>
	</Style>
	<Style id="branch395_part26_style">
		<LineStyle>
			<width>6.40564263322884</width>
			<color>FFff906f</color>
		</LineStyle>
	</Style>
	<Style id="branch395_part27_style">
		<LineStyle>
			<width>6.430407523510972</width>
			<color>FFff906f</color>
		</LineStyle>
	</Style>
	<Style id="branch395_part28_style">
		<LineStyle>
			<width>6.455172413793104</width>
			<color>FFff906f</color>
		</LineStyle>
	</Style>
	<Style id="branch395_part29_style">
		<LineStyle>
			<width>6.479937304075236</width>
			<color>FFff906f</color>
		</LineStyle>
	</Style>
	<Style id="branch395_part30_style">
		<LineStyle>
			<width>6.504702194357367</width>
			<color>FFff906f</color>
		</LineStyle>
	</Style>
	<Style id="branch395_part31_style">
		<LineStyle>
			<width>6.529467084639498</width>
			<color>FFff906f</color>
		</LineStyle>
	</Style>
	<Style id="branch395_part32_style">
		<LineStyle>
			<width>6.55423197492163</width>
			<color>FFff906f</color>
		</LineStyle>
	</Style>
	<Style id="branch395_part33_style">
		<LineStyle>
			<width>6.578996865203761</width>
			<color>FFff906f</color>
		</LineStyle>
	</Style>
	<Style id="branch395_part34_style">
		<LineStyle>
			<width>6.603761755485893</width>
			<color>FFff916e</color>
		</LineStyle>
	</Style>
	<Style id="branch395_part35_style">
		<LineStyle>
			<width>6.628526645768025</width>
			<color>FFff916e</color>
		</LineStyle>
	</Style>
	<Style id="branch395_part36_style">
		<LineStyle>
			<width>6.6532915360501566</width>
			<color>FFff916e</color>
		</LineStyle>
	</Style>
	<Style id="branch395_part37_style">
		<LineStyle>
			<width>6.678056426332288</width>
			<color>FFff916e</color>
		</LineStyle>
	</Style>
	<Style id="branch395_part38_style">
		<LineStyle>
			<width>6.70282131661442</width>
			<color>FFff916e</color>
		</LineStyle>
	</Style>
	<Style id="branch395_part39_style">
		<LineStyle>
			<width>6.727586206896552</width>
			<color>FFff916e</color>
		</LineStyle>
	</Style>
	<Style id="branch395_part40_style">
		<LineStyle>
			<width>6.752351097178684</width>
			<color>FFff916e</color>
		</LineStyle>
	</Style>
	<Style id="branch395_part41_style">
		<LineStyle>
			<width>6.777115987460815</width>
			<color>FFff916e</color>
		</LineStyle>
	</Style>
	<Style id="branch395_part42_style">
		<LineStyle>
			<width>6.8018808777429465</width>
			<color>FFff916e</color>
		</LineStyle>
	</Style>
	<Style id="branch395_part43_style">
		<LineStyle>
			<width>6.826645768025078</width>
			<color>FFff916e</color>
		</LineStyle>
	</Style>
	<Style id="branch395_part44_style">
		<LineStyle>
			<width>6.85141065830721</width>
			<color>FFff926d</color>
		</LineStyle>
	</Style>
	<Style id="branch395_part45_style">
		<LineStyle>
			<width>6.876175548589342</width>
			<color>FFff926d</color>
		</LineStyle>
	</Style>
	<Style id="branch395_part46_style">
		<LineStyle>
			<width>6.900940438871474</width>
			<color>FFff926d</color>
		</LineStyle>
	</Style>
	<Style id="branch395_part47_style">
		<LineStyle>
			<width>6.9257053291536055</width>
			<color>FFff926d</color>
		</LineStyle>
	</Style>
	<Style id="branch395_part48_style">
		<LineStyle>
			<width>6.950470219435736</width>
			<color>FFff926d</color>
		</LineStyle>
	</Style>
	<Style id="branch395_part49_style">
		<LineStyle>
			<width>6.975235109717868</width>
			<color>FFff926d</color>
		</LineStyle>
	</Style>
	<Style id="branch395_part50_style">
		<LineStyle>
			<width>7.0</width>
			<color>FFff926d</color>
		</LineStyle>
	</Style>
	<Style id="branch406_part1_style">
		<LineStyle>
			<width>5.666010467182023</width>
			<color>FFff3dc2</color>
		</LineStyle>
	</Style>
	<Style id="branch406_part2_style">
		<LineStyle>
			<width>5.693234743361982</width>
			<color>FFff3ec1</color>
		</LineStyle>
	</Style>
	<Style id="branch406_part3_style">
		<LineStyle>
			<width>5.7204590195419405</width>
			<color>FFff3fc0</color>
		</LineStyle>
	</Style>
	<Style id="branch406_part4_style">
		<LineStyle>
			<width>5.7476832957219</width>
			<color>FFff41be</color>
		</LineStyle>
	</Style>
	<Style id="branch406_part5_style">
		<LineStyle>
			<width>5.774907571901858</width>
			<color>FFff42bd</color>
		</LineStyle>
	</Style>
	<Style id="branch406_part6_style">
		<LineStyle>
			<width>5.8021318480818165</width>
			<color>FFff43bc</color>
		</LineStyle>
	</Style>
	<Style id="branch406_part7_style">
		<LineStyle>
			<width>5.829356124261776</width>
			<color>FFff45ba</color>
		</LineStyle>
	</Style>
	<Style id="branch406_part8_style">
		<LineStyle>
			<width>5.856580400441734</width>
			<color>FFff46b9</color>
		</LineStyle>
	</Style>
	<Style id="branch406_part9_style">
		<LineStyle>
			<width>5.883804676621693</width>
			<color>FFff47b8</color>
		</LineStyle>
	</Style>
	<Style id="branch406_part10_style">
		<LineStyle>
			<width>5.911028952801652</width>
			<color>FFff49b6</color>
		</LineStyle>
	</Style>
	<Style id="branch406_part11_style">
		<LineStyle>
			<width>5.93825322898161</width>
			<color>FFff4ab5</color>
		</LineStyle>
	</Style>
	<Style id="branch406_part12_style">
		<LineStyle>
			<width>5.965477505161569</width>
			<color>FFff4bb4</color>
		</LineStyle>
	</Style>
	<Style id="branch406_part13_style">
		<LineStyle>
			<width>5.992701781341528</width>
			<color>FFff4db2</color>
		</LineStyle>
	</Style>
	<Style id="branch406_part14_style">
		<LineStyle>
			<width>6.019926057521487</width>
			<color>FFff4eb1</color>
		</LineStyle>
	</Style>
	<Style id="branch406_part15_style">
		<LineStyle>
			<width>6.047150333701445</width>
			<color>FFff4fb0</color>
		</LineStyle>
	</Style>
	<Style id="branch406_part16_style">
		<LineStyle>
			<width>6.074374609881404</width>
			<color>FFff51ae</color>
		</LineStyle>
	</Style>
	<Style id="branch406_part17_style">
		<LineStyle>
			<width>6.101598886061363</width>
			<color>FFff52ad</color>
		</LineStyle>
	</Style>
	<Style id="branch406_part18_style">
		<LineStyle>
			<width>6.128823162241321</width>
			<color>FFff53ac</color>
		</LineStyle>
	</Style>
	<Style id="branch406_part19_style">
		<LineStyle>
			<width>6.156047438421281</width>
			<color>FFff55aa</color>
		</LineStyle>
	</Style>
	<Style id="branch406_part20_style">
		<LineStyle>
			<width>6.183271714601239</width>
			<color>FFff56a9</color>
		</LineStyle>
	</Style>
	<Style id="branch406_part21_style">
		<LineStyle>
			<width>6.210495990781197</width>
			<color>FFff57a8</color>
		</LineStyle>
	</Style>
	<Style id="branch406_part22_style">
		<LineStyle>
			<width>6.237720266961157</width>
			<color>FFff59a6</color>
		</LineStyle>
	</Style>
	<Style id="branch406_part23_style">
		<LineStyle>
			<width>6.264944543141115</width>
			<color>FFff5aa5</color>
		</LineStyle>
	</Style>
	<Style id="branch406_part24_style">
		<LineStyle>
			<width>6.292168819321073</width>
			<color>FFff5ba4</color>
		</LineStyle>
	</Style>
	<Style id="branch406_part25_style">
		<LineStyle>
			<width>6.319393095501033</width>
			<color>FFff5da2</color>
		</LineStyle>
	</Style>
	<Style id="branch406_part26_style">
		<LineStyle>
			<width>6.346617371680991</width>
			<color>FFff5ea1</color>
		</LineStyle>
	</Style>
	<Style id="branch406_part27_style">
		<LineStyle>
			<width>6.373841647860949</width>
			<color>FFff5fa0</color>
		</LineStyle>
	</Style>
	<Style id="branch406_part28_style">
		<LineStyle>
			<width>6.401065924040909</width>
			<color>FFff619e</color>
		</LineStyle>
	</Style>
	<Style id="branch406_part29_style">
		<LineStyle>
			<width>6.428290200220867</width>
			<color>FFff629d</color>
		</LineStyle>
	</Style>
	<Style id="branch406_part30_style">
		<LineStyle>
			<width>6.455514476400825</width>
			<color>FFff639c</color>
		</LineStyle>
	</Style>
	<Style id="branch406_part31_style">
		<LineStyle>
			<width>6.482738752580785</width>
			<color>FFff659a</color>
		</LineStyle>
	</Style>
	<Style id="branch406_part32_style">
		<LineStyle>
			<width>6.509963028760743</width>
			<color>FFff6699</color>
		</LineStyle>
	</Style>
	<Style id="branch406_part33_style">
		<LineStyle>
			<width>6.537187304940701</width>
			<color>FFff6798</color>
		</LineStyle>
	</Style>
	<Style id="branch406_part34_style">
		<LineStyle>
			<width>6.564411581120661</width>
			<color>FFff6996</color>
		</LineStyle>
	</Style>
	<Style id="branch406_part35_style">
		<LineStyle>
			<width>6.591635857300619</width>
			<color>FFff6a95</color>
		</LineStyle>
	</Style>
	<Style id="branch406_part36_style">
		<LineStyle>
			<width>6.6188601334805774</width>
			<color>FFff6b94</color>
		</LineStyle>
	</Style>
	<Style id="branch406_part37_style">
		<LineStyle>
			<width>6.646084409660537</width>
			<color>FFff6d92</color>
		</LineStyle>
	</Style>
	<Style id="branch406_part38_style">
		<LineStyle>
			<width>6.673308685840495</width>
			<color>FFff6e91</color>
		</LineStyle>
	</Style>
	<Style id="branch406_part39_style">
		<LineStyle>
			<width>6.7005329620204535</width>
			<color>FFff6f90</color>
		</LineStyle>
	</Style>
	<Style id="branch406_part40_style">
		<LineStyle>
			<width>6.727757238200413</width>
			<color>FFff718e</color>
		</LineStyle>
	</Style>
	<Style id="branch406_part41_style">
		<LineStyle>
			<width>6.754981514380371</width>
			<color>FFff728d</color>
		</LineStyle>
	</Style>
	<Style id="branch406_part42_style">
		<LineStyle>
			<width>6.78220579056033</width>
			<color>FFff738c</color>
		</LineStyle>
	</Style>
	<Style id="branch406_part43_style">
		<LineStyle>
			<width>6.809430066740289</width>
			<color>FFff758a</color>
		</LineStyle>
	</Style>
	<Style id="branch406_part44_style">
		<LineStyle>
			<width>6.836654342920248</width>
			<color>FFff7689</color>
		</LineStyle>
	</Style>
	<Style id="branch406_part45_style">
		<LineStyle>
			<width>6.863878619100206</width>
			<color>FFff7788</color>
		</LineStyle>
	</Style>
	<Style id="branch406_part46_style">
		<LineStyle>
			<width>6.891102895280165</width>
			<color>FFff7986</color>
		</LineStyle>
	</Style>
	<Style id="branch406_part47_style">
		<LineStyle>
			<width>6.918327171460124</width>
			<color>FFff7a85</color>
		</LineStyle>
	</Style>
	<Style id="branch406_part48_style">
		<LineStyle>
			<width>6.945551447640082</width>
			<color>FFff7b84</color>
		</LineStyle>
	</Style>
	<Style id="branch406_part49_style">
		<LineStyle>
			<width>6.972775723820041</width>
			<color>FFff7d82</color>
		</LineStyle>
	</Style>
	<Style id="branch406_part50_style">
		<LineStyle>
			<width>7.0</width>
			<color>FFff7e81</color>
		</LineStyle>
	</Style>
	<Style id="branch407_part1_style">
		<LineStyle>
			<width>5.722278481012658</width>
			<color>FFff8778</color>
		</LineStyle>
	</Style>
	<Style id="branch407_part2_style">
		<LineStyle>
			<width>5.748354430379747</width>
			<color>FFff8877</color>
		</LineStyle>
	</Style>
	<Style id="branch407_part3_style">
		<LineStyle>
			<width>5.7744303797468355</width>
			<color>FFff8976</color>
		</LineStyle>
	</Style>
	<Style id="branch407_part4_style">
		<LineStyle>
			<width>5.800506329113924</width>
			<color>FFff8a75</color>
		</LineStyle>
	</Style>
	<Style id="branch407_part5_style">
		<LineStyle>
			<width>5.826582278481013</width>
			<color>FFff8b74</color>
		</LineStyle>
	</Style>
	<Style id="branch407_part6_style">
		<LineStyle>
			<width>5.852658227848101</width>
			<color>FFff8c73</color>
		</LineStyle>
	</Style>
	<Style id="branch407_part7_style">
		<LineStyle>
			<width>5.87873417721519</width>
			<color>FFff8d72</color>
		</LineStyle>
	</Style>
	<Style id="branch407_part8_style">
		<LineStyle>
			<width>5.904810126582278</width>
			<color>FFff8e71</color>
		</LineStyle>
	</Style>
	<Style id="branch407_part9_style">
		<LineStyle>
			<width>5.930886075949367</width>
			<color>FFff8f70</color>
		</LineStyle>
	</Style>
	<Style id="branch407_part10_style">
		<LineStyle>
			<width>5.956962025316456</width>
			<color>FFff906f</color>
		</LineStyle>
	</Style>
	<Style id="branch407_part11_style">
		<LineStyle>
			<width>5.983037974683544</width>
			<color>FFff916e</color>
		</LineStyle>
	</Style>
	<Style id="branch407_part12_style">
		<LineStyle>
			<width>6.009113924050633</width>
			<color>FFff926d</color>
		</LineStyle>
	</Style>
	<Style id="branch407_part13_style">
		<LineStyle>
			<width>6.035189873417721</width>
			<color>FFff936c</color>
		</LineStyle>
	</Style>
	<Style id="branch407_part14_style">
		<LineStyle>
			<width>6.061265822784811</width>
			<color>FFff946b</color>
		</LineStyle>
	</Style>
	<Style id="branch407_part15_style">
		<LineStyle>
			<width>6.087341772151899</width>
			<color>FFff956a</color>
		</LineStyle>
	</Style>
	<Style id="branch407_part16_style">
		<LineStyle>
			<width>6.113417721518988</width>
			<color>FFff9768</color>
		</LineStyle>
	</Style>
	<Style id="branch407_part17_style">
		<LineStyle>
			<width>6.139493670886076</width>
			<color>FFff9867</color>
		</LineStyle>
	</Style>
	<Style id="branch407_part18_style">
		<LineStyle>
			<width>6.165569620253164</width>
			<color>FFff9966</color>
		</LineStyle>
	</Style>
	<Style id="branch407_part19_style">
		<LineStyle>
			<width>6.1916455696202535</width>
			<color>FFff9a65</color>
		</LineStyle>
	</Style>
	<Style id="branch407_part20_style">
		<LineStyle>
			<width>6.217721518987342</width>
			<color>FFff9b64</color>
		</LineStyle>
	</Style>
	<Style id="branch407_part21_style">
		<LineStyle>
			<width>6.243797468354431</width>
			<color>FFff9c63</color>
		</LineStyle>
	</Style>
	<Style id="branch407_part22_style">
		<LineStyle>
			<width>6.269873417721519</width>
			<color>FFff9d62</color>
		</LineStyle>
	</Style>
	<Style id="branch407_part23_style">
		<LineStyle>
			<width>6.295949367088608</width>
			<color>FFff9e61</color>
		</LineStyle>
	</Style>
	<Style id="branch407_part24_style">
		<LineStyle>
			<width>6.322025316455696</width>
			<color>FFff9f60</color>
		</LineStyle>
	</Style>
	<Style id="branch407_part25_style">
		<LineStyle>
			<width>6.348101265822785</width>
			<color>FFffa05f</color>
		</LineStyle>
	</Style>
	<Style id="branch407_part26_style">
		<LineStyle>
			<width>6.3741772151898735</width>
			<color>FFffa15e</color>
		</LineStyle>
	</Style>
	<Style id="branch407_part27_style">
		<LineStyle>
			<width>6.400253164556962</width>
			<color>FFffa25d</color>
		</LineStyle>
	</Style>
	<Style id="branch407_part28_style">
		<LineStyle>
			<width>6.426329113924051</width>
			<color>FFffa35c</color>
		</LineStyle>
	</Style>
	<Style id="branch407_part29_style">
		<LineStyle>
			<width>6.452405063291139</width>
			<color>FFffa45b</color>
		</LineStyle>
	</Style>
	<Style id="branch407_part30_style">
		<LineStyle>
			<width>6.478481012658228</width>
			<color>FFffa55a</color>
		</LineStyle>
	</Style>
	<Style id="branch407_part31_style">
		<LineStyle>
			<width>6.504556962025317</width>
			<color>FFffa659</color>
		</LineStyle>
	</Style>
	<Style id="branch407_part32_style">
		<LineStyle>
			<width>6.530632911392405</width>
			<color>FFffa758</color>
		</LineStyle>
	</Style>
	<Style id="branch407_part33_style">
		<LineStyle>
			<width>6.556708860759493</width>
			<color>FFffa857</color>
		</LineStyle>
	</Style>
	<Style id="branch407_part34_style">
		<LineStyle>
			<width>6.582784810126582</width>
			<color>FFffa956</color>
		</LineStyle>
	</Style>
	<Style id="branch407_part35_style">
		<LineStyle>
			<width>6.608860759493671</width>
			<color>FFffaa55</color>
		</LineStyle>
	</Style>
	<Style id="branch407_part36_style">
		<LineStyle>
			<width>6.63493670886076</width>
			<color>FFffab54</color>
		</LineStyle>
	</Style>
	<Style id="branch407_part37_style">
		<LineStyle>
			<width>6.661012658227849</width>
			<color>FFffac53</color>
		</LineStyle>
	</Style>
	<Style id="branch407_part38_style">
		<LineStyle>
			<width>6.687088607594937</width>
			<color>FFffae51</color>
		</LineStyle>
	</Style>
	<Style id="branch407_part39_style">
		<LineStyle>
			<width>6.713164556962025</width>
			<color>FFffaf50</color>
		</LineStyle>
	</Style>
	<Style id="branch407_part40_style">
		<LineStyle>
			<width>6.739240506329114</width>
			<color>FFffb04f</color>
		</LineStyle>
	</Style>
	<Style id="branch407_part41_style">
		<LineStyle>
			<width>6.765316455696203</width>
			<color>FFffb14e</color>
		</LineStyle>
	</Style>
	<Style id="branch407_part42_style">
		<LineStyle>
			<width>6.7913924050632914</width>
			<color>FFffb24d</color>
		</LineStyle>
	</Style>
	<Style id="branch407_part43_style">
		<LineStyle>
			<width>6.81746835443038</width>
			<color>FFffb34c</color>
		</LineStyle>
	</Style>
	<Style id="branch407_part44_style">
		<LineStyle>
			<width>6.843544303797469</width>
			<color>FFffb44b</color>
		</LineStyle>
	</Style>
	<Style id="branch407_part45_style">
		<LineStyle>
			<width>6.869620253164557</width>
			<color>FFffb54a</color>
		</LineStyle>
	</Style>
	<Style id="branch407_part46_style">
		<LineStyle>
			<width>6.895696202531646</width>
			<color>FFffb649</color>
		</LineStyle>
	</Style>
	<Style id="branch407_part47_style">
		<LineStyle>
			<width>6.921772151898734</width>
			<color>FFffb748</color>
		</LineStyle>
	</Style>
	<Style id="branch407_part48_style">
		<LineStyle>
			<width>6.947848101265823</width>
			<color>FFffb847</color>
		</LineStyle>
	</Style>
	<Style id="branch407_part49_style">
		<LineStyle>
			<width>6.973924050632911</width>
			<color>FFffb946</color>
		</LineStyle>
	</Style>
	<Style id="branch407_part50_style">
		<LineStyle>
			<width>7.0</width>
			<color>FFffba45</color>
		</LineStyle>
	</Style>
	<Style id="branch426_part1_style">
		<LineStyle>
			<width>6.57685161582689</width>
			<color>FFff47b8</color>
		</LineStyle>
	</Style>
	<Style id="branch426_part2_style">
		<LineStyle>
			<width>6.585487297136545</width>
			<color>FFff48b7</color>
		</LineStyle>
	</Style>
	<Style id="branch426_part3_style">
		<LineStyle>
			<width>6.594122978446201</width>
			<color>FFff49b6</color>
		</LineStyle>
	</Style>
	<Style id="branch426_part4_style">
		<LineStyle>
			<width>6.602758659755856</width>
			<color>FFff4ab5</color>
		</LineStyle>
	</Style>
	<Style id="branch426_part5_style">
		<LineStyle>
			<width>6.611394341065511</width>
			<color>FFff4bb4</color>
		</LineStyle>
	</Style>
	<Style id="branch426_part6_style">
		<LineStyle>
			<width>6.6200300223751665</width>
			<color>FFff4cb3</color>
		</LineStyle>
	</Style>
	<Style id="branch426_part7_style">
		<LineStyle>
			<width>6.628665703684821</width>
			<color>FFff4db2</color>
		</LineStyle>
	</Style>
	<Style id="branch426_part8_style">
		<LineStyle>
			<width>6.637301384994477</width>
			<color>FFff4eb1</color>
		</LineStyle>
	</Style>
	<Style id="branch426_part9_style">
		<LineStyle>
			<width>6.645937066304132</width>
			<color>FFff4fb0</color>
		</LineStyle>
	</Style>
	<Style id="branch426_part10_style">
		<LineStyle>
			<width>6.654572747613788</width>
			<color>FFff50af</color>
		</LineStyle>
	</Style>
	<Style id="branch426_part11_style">
		<LineStyle>
			<width>6.6632084289234434</width>
			<color>FFff51ae</color>
		</LineStyle>
	</Style>
	<Style id="branch426_part12_style">
		<LineStyle>
			<width>6.671844110233098</width>
			<color>FFff52ad</color>
		</LineStyle>
	</Style>
	<Style id="branch426_part13_style">
		<LineStyle>
			<width>6.680479791542754</width>
			<color>FFff53ac</color>
		</LineStyle>
	</Style>
	<Style id="branch426_part14_style">
		<LineStyle>
			<width>6.689115472852409</width>
			<color>FFff54ab</color>
		</LineStyle>
	</Style>
	<Style id="branch426_part15_style">
		<LineStyle>
			<width>6.697751154162065</width>
			<color>FFff55aa</color>
		</LineStyle>
	</Style>
	<Style id="branch426_part16_style">
		<LineStyle>
			<width>6.7063868354717195</width>
			<color>FFff56a9</color>
		</LineStyle>
	</Style>
	<Style id="branch426_part17_style">
		<LineStyle>
			<width>6.715022516781374</width>
			<color>FFff57a8</color>
		</LineStyle>
	</Style>
	<Style id="branch426_part18_style">
		<LineStyle>
			<width>6.72365819809103</width>
			<color>FFff58a7</color>
		</LineStyle>
	</Style>
	<Style id="branch426_part19_style">
		<LineStyle>
			<width>6.732293879400685</width>
			<color>FFff59a6</color>
		</LineStyle>
	</Style>
	<Style id="branch426_part20_style">
		<LineStyle>
			<width>6.740929560710341</width>
			<color>FFff5aa5</color>
		</LineStyle>
	</Style>
	<Style id="branch426_part21_style">
		<LineStyle>
			<width>6.7495652420199965</width>
			<color>FFff5ba4</color>
		</LineStyle>
	</Style>
	<Style id="branch426_part22_style">
		<LineStyle>
			<width>6.758200923329651</width>
			<color>FFff5ca3</color>
		</LineStyle>
	</Style>
	<Style id="branch426_part23_style">
		<LineStyle>
			<width>6.766836604639307</width>
			<color>FFff5da2</color>
		</LineStyle>
	</Style>
	<Style id="branch426_part24_style">
		<LineStyle>
			<width>6.775472285948962</width>
			<color>FFff5ea1</color>
		</LineStyle>
	</Style>
	<Style id="branch426_part25_style">
		<LineStyle>
			<width>6.784107967258617</width>
			<color>FFff5fa0</color>
		</LineStyle>
	</Style>
	<Style id="branch426_part26_style">
		<LineStyle>
			<width>6.792743648568273</width>
			<color>FFff609f</color>
		</LineStyle>
	</Style>
	<Style id="branch426_part27_style">
		<LineStyle>
			<width>6.8013793298779275</width>
			<color>FFff619e</color>
		</LineStyle>
	</Style>
	<Style id="branch426_part28_style">
		<LineStyle>
			<width>6.810015011187583</width>
			<color>FFff629d</color>
		</LineStyle>
	</Style>
	<Style id="branch426_part29_style">
		<LineStyle>
			<width>6.818650692497238</width>
			<color>FFff639c</color>
		</LineStyle>
	</Style>
	<Style id="branch426_part30_style">
		<LineStyle>
			<width>6.827286373806894</width>
			<color>FFff649b</color>
		</LineStyle>
	</Style>
	<Style id="branch426_part31_style">
		<LineStyle>
			<width>6.83592205511655</width>
			<color>FFff659a</color>
		</LineStyle>
	</Style>
	<Style id="branch426_part32_style">
		<LineStyle>
			<width>6.8445577364262045</width>
			<color>FFff6798</color>
		</LineStyle>
	</Style>
	<Style id="branch426_part33_style">
		<LineStyle>
			<width>6.85319341773586</width>
			<color>FFff6897</color>
		</LineStyle>
	</Style>
	<Style id="branch426_part34_style">
		<LineStyle>
			<width>6.861829099045515</width>
			<color>FFff6996</color>
		</LineStyle>
	</Style>
	<Style id="branch426_part35_style">
		<LineStyle>
			<width>6.870464780355171</width>
			<color>FFff6a95</color>
		</LineStyle>
	</Style>
	<Style id="branch426_part36_style">
		<LineStyle>
			<width>6.879100461664826</width>
			<color>FFff6b94</color>
		</LineStyle>
	</Style>
	<Style id="branch426_part37_style">
		<LineStyle>
			<width>6.887736142974481</width>
			<color>FFff6c93</color>
		</LineStyle>
	</Style>
	<Style id="branch426_part38_style">
		<LineStyle>
			<width>6.896371824284136</width>
			<color>FFff6d92</color>
		</LineStyle>
	</Style>
	<Style id="branch426_part39_style">
		<LineStyle>
			<width>6.905007505593791</width>
			<color>FFff6e91</color>
		</LineStyle>
	</Style>
	<Style id="branch426_part40_style">
		<LineStyle>
			<width>6.913643186903447</width>
			<color>FFff6f90</color>
		</LineStyle>
	</Style>
	<Style id="branch426_part41_style">
		<LineStyle>
			<width>6.922278868213103</width>
			<color>FFff708f</color>
		</LineStyle>
	</Style>
	<Style id="branch426_part42_style">
		<LineStyle>
			<width>6.9309145495227575</width>
			<color>FFff718e</color>
		</LineStyle>
	</Style>
	<Style id="branch426_part43_style">
		<LineStyle>
			<width>6.939550230832413</width>
			<color>FFff728d</color>
		</LineStyle>
	</Style>
	<Style id="branch426_part44_style">
		<LineStyle>
			<width>6.948185912142068</width>
			<color>FFff738c</color>
		</LineStyle>
	</Style>
	<Style id="branch426_part45_style">
		<LineStyle>
			<width>6.956821593451723</width>
			<color>FFff748b</color>
		</LineStyle>
	</Style>
	<Style id="branch426_part46_style">
		<LineStyle>
			<width>6.965457274761379</width>
			<color>FFff758a</color>
		</LineStyle>
	</Style>
	<Style id="branch426_part47_style">
		<LineStyle>
			<width>6.974092956071034</width>
			<color>FFff7689</color>
		</LineStyle>
	</Style>
	<Style id="branch426_part48_style">
		<LineStyle>
			<width>6.982728637380689</width>
			<color>FFff7788</color>
		</LineStyle>
	</Style>
	<Style id="branch426_part49_style">
		<LineStyle>
			<width>6.991364318690344</width>
			<color>FFff7887</color>
		</LineStyle>
	</Style>
	<Style id="branch426_part50_style">
		<LineStyle>
			<width>7.0</width>
			<color>FFff7986</color>
		</LineStyle>
	</Style>
	<Style id="branch428_part1_style">
		<LineStyle>
			<width>6.944174518046093</width>
			<color>FFff728d</color>
		</LineStyle>
	</Style>
	<Style id="branch428_part2_style">
		<LineStyle>
			<width>6.945313813596173</width>
			<color>FFff738c</color>
		</LineStyle>
	</Style>
	<Style id="branch428_part3_style">
		<LineStyle>
			<width>6.946453109146253</width>
			<color>FFff748b</color>
		</LineStyle>
	</Style>
	<Style id="branch428_part4_style">
		<LineStyle>
			<width>6.947592404696333</width>
			<color>FFff748b</color>
		</LineStyle>
	</Style>
	<Style id="branch428_part5_style">
		<LineStyle>
			<width>6.948731700246412</width>
			<color>FFff758a</color>
		</LineStyle>
	</Style>
	<Style id="branch428_part6_style">
		<LineStyle>
			<width>6.949870995796492</width>
			<color>FFff758a</color>
		</LineStyle>
	</Style>
	<Style id="branch428_part7_style">
		<LineStyle>
			<width>6.951010291346572</width>
			<color>FFff7689</color>
		</LineStyle>
	</Style>
	<Style id="branch428_part8_style">
		<LineStyle>
			<width>6.952149586896652</width>
			<color>FFff7788</color>
		</LineStyle>
	</Style>
	<Style id="branch428_part9_style">
		<LineStyle>
			<width>6.953288882446731</width>
			<color>FFff7788</color>
		</LineStyle>
	</Style>
	<Style id="branch428_part10_style">
		<LineStyle>
			<width>6.954428177996811</width>
			<color>FFff7887</color>
		</LineStyle>
	</Style>
	<Style id="branch428_part11_style">
		<LineStyle>
			<width>6.955567473546891</width>
			<color>FFff7887</color>
		</LineStyle>
	</Style>
	<Style id="branch428_part12_style">
		<LineStyle>
			<width>6.956706769096971</width>
			<color>FFff7986</color>
		</LineStyle>
	</Style>
	<Style id="branch428_part13_style">
		<LineStyle>
			<width>6.95784606464705</width>
			<color>FFff7986</color>
		</LineStyle>
	</Style>
	<Style id="branch428_part14_style">
		<LineStyle>
			<width>6.95898536019713</width>
			<color>FFff7a85</color>
		</LineStyle>
	</Style>
	<Style id="branch428_part15_style">
		<LineStyle>
			<width>6.96012465574721</width>
			<color>FFff7b84</color>
		</LineStyle>
	</Style>
	<Style id="branch428_part16_style">
		<LineStyle>
			<width>6.96126395129729</width>
			<color>FFff7b84</color>
		</LineStyle>
	</Style>
	<Style id="branch428_part17_style">
		<LineStyle>
			<width>6.962403246847369</width>
			<color>FFff7c83</color>
		</LineStyle>
	</Style>
	<Style id="branch428_part18_style">
		<LineStyle>
			<width>6.963542542397449</width>
			<color>FFff7c83</color>
		</LineStyle>
	</Style>
	<Style id="branch428_part19_style">
		<LineStyle>
			<width>6.964681837947529</width>
			<color>FFff7d82</color>
		</LineStyle>
	</Style>
	<Style id="branch428_part20_style">
		<LineStyle>
			<width>6.965821133497609</width>
			<color>FFff7d82</color>
		</LineStyle>
	</Style>
	<Style id="branch428_part21_style">
		<LineStyle>
			<width>6.966960429047688</width>
			<color>FFff7e81</color>
		</LineStyle>
	</Style>
	<Style id="branch428_part22_style">
		<LineStyle>
			<width>6.968099724597767</width>
			<color>FFff7f80</color>
		</LineStyle>
	</Style>
	<Style id="branch428_part23_style">
		<LineStyle>
			<width>6.969239020147848</width>
			<color>FFff7f80</color>
		</LineStyle>
	</Style>
	<Style id="branch428_part24_style">
		<LineStyle>
			<width>6.970378315697927</width>
			<color>FFff807f</color>
		</LineStyle>
	</Style>
	<Style id="branch428_part25_style">
		<LineStyle>
			<width>6.971517611248007</width>
			<color>FFff807f</color>
		</LineStyle>
	</Style>
	<Style id="branch428_part26_style">
		<LineStyle>
			<width>6.972656906798087</width>
			<color>FFff817e</color>
		</LineStyle>
	</Style>
	<Style id="branch428_part27_style">
		<LineStyle>
			<width>6.973796202348167</width>
			<color>FFff817e</color>
		</LineStyle>
	</Style>
	<Style id="branch428_part28_style">
		<LineStyle>
			<width>6.9749354978982465</width>
			<color>FFff827d</color>
		</LineStyle>
	</Style>
	<Style id="branch428_part29_style">
		<LineStyle>
			<width>6.976074793448325</width>
			<color>FFff837c</color>
		</LineStyle>
	</Style>
	<Style id="branch428_part30_style">
		<LineStyle>
			<width>6.977214088998406</width>
			<color>FFff837c</color>
		</LineStyle>
	</Style>
	<Style id="branch428_part31_style">
		<LineStyle>
			<width>6.978353384548485</width>
			<color>FFff847b</color>
		</LineStyle>
	</Style>
	<Style id="branch428_part32_style">
		<LineStyle>
			<width>6.979492680098565</width>
			<color>FFff847b</color>
		</LineStyle>
	</Style>
	<Style id="branch428_part33_style">
		<LineStyle>
			<width>6.980631975648644</width>
			<color>FFff857a</color>
		</LineStyle>
	</Style>
	<Style id="branch428_part34_style">
		<LineStyle>
			<width>6.981771271198724</width>
			<color>FFff8679</color>
		</LineStyle>
	</Style>
	<Style id="branch428_part35_style">
		<LineStyle>
			<width>6.982910566748805</width>
			<color>FFff8679</color>
		</LineStyle>
	</Style>
	<Style id="branch428_part36_style">
		<LineStyle>
			<width>6.984049862298884</width>
			<color>FFff8778</color>
		</LineStyle>
	</Style>
	<Style id="branch428_part37_style">
		<LineStyle>
			<width>6.985189157848964</width>
			<color>FFff8778</color>
		</LineStyle>
	</Style>
	<Style id="branch428_part38_style">
		<LineStyle>
			<width>6.986328453399043</width>
			<color>FFff8877</color>
		</LineStyle>
	</Style>
	<Style id="branch428_part39_style">
		<LineStyle>
			<width>6.987467748949123</width>
			<color>FFff8877</color>
		</LineStyle>
	</Style>
	<Style id="branch428_part40_style">
		<LineStyle>
			<width>6.988607044499203</width>
			<color>FFff8976</color>
		</LineStyle>
	</Style>
	<Style id="branch428_part41_style">
		<LineStyle>
			<width>6.989746340049282</width>
			<color>FFff8a75</color>
		</LineStyle>
	</Style>
	<Style id="branch428_part42_style">
		<LineStyle>
			<width>6.990885635599362</width>
			<color>FFff8a75</color>
		</LineStyle>
	</Style>
	<Style id="branch428_part43_style">
		<LineStyle>
			<width>6.992024931149442</width>
			<color>FFff8b74</color>
		</LineStyle>
	</Style>
	<Style id="branch428_part44_style">
		<LineStyle>
			<width>6.9931642266995215</width>
			<color>FFff8b74</color>
		</LineStyle>
	</Style>
	<Style id="branch428_part45_style">
		<LineStyle>
			<width>6.994303522249601</width>
			<color>FFff8c73</color>
		</LineStyle>
	</Style>
	<Style id="branch428_part46_style">
		<LineStyle>
			<width>6.995442817799681</width>
			<color>FFff8c73</color>
		</LineStyle>
	</Style>
	<Style id="branch428_part47_style">
		<LineStyle>
			<width>6.996582113349761</width>
			<color>FFff8d72</color>
		</LineStyle>
	</Style>
	<Style id="branch428_part48_style">
		<LineStyle>
			<width>6.9977214088998405</width>
			<color>FFff8e71</color>
		</LineStyle>
	</Style>
	<Style id="branch428_part49_style">
		<LineStyle>
			<width>6.99886070444992</width>
			<color>FFff8e71</color>
		</LineStyle>
	</Style>
	<Style id="branch428_part50_style">
		<LineStyle>
			<width>7.0</width>
			<color>FFff8f70</color>
		</LineStyle>
	</Style>
	<Style id="branch442_part1_style">
		<LineStyle>
			<width>4.839100466918654</width>
			<color>FFff718e</color>
		</LineStyle>
	</Style>
	<Style id="branch442_part2_style">
		<LineStyle>
			<width>4.8832004573897025</width>
			<color>FFff738c</color>
		</LineStyle>
	</Style>
	<Style id="branch442_part3_style">
		<LineStyle>
			<width>4.92730044786075</width>
			<color>FFff748b</color>
		</LineStyle>
	</Style>
	<Style id="branch442_part4_style">
		<LineStyle>
			<width>4.9714004383317985</width>
			<color>FFff7689</color>
		</LineStyle>
	</Style>
	<Style id="branch442_part5_style">
		<LineStyle>
			<width>5.015500428802846</width>
			<color>FFff7788</color>
		</LineStyle>
	</Style>
	<Style id="branch442_part6_style">
		<LineStyle>
			<width>5.0596004192738935</width>
			<color>FFff7986</color>
		</LineStyle>
	</Style>
	<Style id="branch442_part7_style">
		<LineStyle>
			<width>5.103700409744942</width>
			<color>FFff7a85</color>
		</LineStyle>
	</Style>
	<Style id="branch442_part8_style">
		<LineStyle>
			<width>5.14780040021599</width>
			<color>FFff7c83</color>
		</LineStyle>
	</Style>
	<Style id="branch442_part9_style">
		<LineStyle>
			<width>5.191900390687037</width>
			<color>FFff7e81</color>
		</LineStyle>
	</Style>
	<Style id="branch442_part10_style">
		<LineStyle>
			<width>5.236000381158085</width>
			<color>FFff7f80</color>
		</LineStyle>
	</Style>
	<Style id="branch442_part11_style">
		<LineStyle>
			<width>5.280100371629134</width>
			<color>FFff817e</color>
		</LineStyle>
	</Style>
	<Style id="branch442_part12_style">
		<LineStyle>
			<width>5.32420036210018</width>
			<color>FFff827d</color>
		</LineStyle>
	</Style>
	<Style id="branch442_part13_style">
		<LineStyle>
			<width>5.368300352571229</width>
			<color>FFff847b</color>
		</LineStyle>
	</Style>
	<Style id="branch442_part14_style">
		<LineStyle>
			<width>5.412400343042277</width>
			<color>FFff857a</color>
		</LineStyle>
	</Style>
	<Style id="branch442_part15_style">
		<LineStyle>
			<width>5.456500333513325</width>
			<color>FFff8778</color>
		</LineStyle>
	</Style>
	<Style id="branch442_part16_style">
		<LineStyle>
			<width>5.500600323984372</width>
			<color>FFff8976</color>
		</LineStyle>
	</Style>
	<Style id="branch442_part17_style">
		<LineStyle>
			<width>5.5447003144554206</width>
			<color>FFff8a75</color>
		</LineStyle>
	</Style>
	<Style id="branch442_part18_style">
		<LineStyle>
			<width>5.588800304926468</width>
			<color>FFff8c73</color>
		</LineStyle>
	</Style>
	<Style id="branch442_part19_style">
		<LineStyle>
			<width>5.632900295397516</width>
			<color>FFff8d72</color>
		</LineStyle>
	</Style>
	<Style id="branch442_part20_style">
		<LineStyle>
			<width>5.677000285868564</width>
			<color>FFff8f70</color>
		</LineStyle>
	</Style>
	<Style id="branch442_part21_style">
		<LineStyle>
			<width>5.7211002763396115</width>
			<color>FFff916e</color>
		</LineStyle>
	</Style>
	<Style id="branch442_part22_style">
		<LineStyle>
			<width>5.76520026681066</width>
			<color>FFff926d</color>
		</LineStyle>
	</Style>
	<Style id="branch442_part23_style">
		<LineStyle>
			<width>5.809300257281707</width>
			<color>FFff946b</color>
		</LineStyle>
	</Style>
	<Style id="branch442_part24_style">
		<LineStyle>
			<width>5.853400247752755</width>
			<color>FFff956a</color>
		</LineStyle>
	</Style>
	<Style id="branch442_part25_style">
		<LineStyle>
			<width>5.897500238223803</width>
			<color>FFff9768</color>
		</LineStyle>
	</Style>
	<Style id="branch442_part26_style">
		<LineStyle>
			<width>5.941600228694852</width>
			<color>FFff9867</color>
		</LineStyle>
	</Style>
	<Style id="branch442_part27_style">
		<LineStyle>
			<width>5.985700219165899</width>
			<color>FFff9a65</color>
		</LineStyle>
	</Style>
	<Style id="branch442_part28_style">
		<LineStyle>
			<width>6.029800209636947</width>
			<color>FFff9c63</color>
		</LineStyle>
	</Style>
	<Style id="branch442_part29_style">
		<LineStyle>
			<width>6.073900200107995</width>
			<color>FFff9d62</color>
		</LineStyle>
	</Style>
	<Style id="branch442_part30_style">
		<LineStyle>
			<width>6.118000190579043</width>
			<color>FFff9f60</color>
		</LineStyle>
	</Style>
	<Style id="branch442_part31_style">
		<LineStyle>
			<width>6.16210018105009</width>
			<color>FFffa05f</color>
		</LineStyle>
	</Style>
	<Style id="branch442_part32_style">
		<LineStyle>
			<width>6.206200171521139</width>
			<color>FFffa25d</color>
		</LineStyle>
	</Style>
	<Style id="branch442_part33_style">
		<LineStyle>
			<width>6.250300161992186</width>
			<color>FFffa35c</color>
		</LineStyle>
	</Style>
	<Style id="branch442_part34_style">
		<LineStyle>
			<width>6.2944001524632345</width>
			<color>FFffa55a</color>
		</LineStyle>
	</Style>
	<Style id="branch442_part35_style">
		<LineStyle>
			<width>6.338500142934282</width>
			<color>FFffa758</color>
		</LineStyle>
	</Style>
	<Style id="branch442_part36_style">
		<LineStyle>
			<width>6.3826001334053295</width>
			<color>FFffa857</color>
		</LineStyle>
	</Style>
	<Style id="branch442_part37_style">
		<LineStyle>
			<width>6.426700123876378</width>
			<color>FFffaa55</color>
		</LineStyle>
	</Style>
	<Style id="branch442_part38_style">
		<LineStyle>
			<width>6.470800114347425</width>
			<color>FFffab54</color>
		</LineStyle>
	</Style>
	<Style id="branch442_part39_style">
		<LineStyle>
			<width>6.514900104818473</width>
			<color>FFffad52</color>
		</LineStyle>
	</Style>
	<Style id="branch442_part40_style">
		<LineStyle>
			<width>6.559000095289521</width>
			<color>FFffaf50</color>
		</LineStyle>
	</Style>
	<Style id="branch442_part41_style">
		<LineStyle>
			<width>6.603100085760569</width>
			<color>FFffb04f</color>
		</LineStyle>
	</Style>
	<Style id="branch442_part42_style">
		<LineStyle>
			<width>6.647200076231616</width>
			<color>FFffb24d</color>
		</LineStyle>
	</Style>
	<Style id="branch442_part43_style">
		<LineStyle>
			<width>6.691300066702665</width>
			<color>FFffb34c</color>
		</LineStyle>
	</Style>
	<Style id="branch442_part44_style">
		<LineStyle>
			<width>6.735400057173712</width>
			<color>FFffb54a</color>
		</LineStyle>
	</Style>
	<Style id="branch442_part45_style">
		<LineStyle>
			<width>6.77950004764476</width>
			<color>FFffb649</color>
		</LineStyle>
	</Style>
	<Style id="branch442_part46_style">
		<LineStyle>
			<width>6.823600038115808</width>
			<color>FFffb847</color>
		</LineStyle>
	</Style>
	<Style id="branch442_part47_style">
		<LineStyle>
			<width>6.867700028586857</width>
			<color>FFffba45</color>
		</LineStyle>
	</Style>
	<Style id="branch442_part48_style">
		<LineStyle>
			<width>6.911800019057904</width>
			<color>FFffbb44</color>
		</LineStyle>
	</Style>
	<Style id="branch442_part49_style">
		<LineStyle>
			<width>6.955900009528952</width>
			<color>FFffbd42</color>
		</LineStyle>
	</Style>
	<Style id="branch442_part50_style">
		<LineStyle>
			<width>7.0</width>
			<color>FFffbe41</color>
		</LineStyle>
	</Style>
	<Style id="branch447_part1_style">
		<LineStyle>
			<width>3.9701291768976192</width>
			<color>FFff649b</color>
		</LineStyle>
	</Style>
	<Style id="branch447_part2_style">
		<LineStyle>
			<width>4.03196327532828</width>
			<color>FFff659a</color>
		</LineStyle>
	</Style>
	<Style id="branch447_part3_style">
		<LineStyle>
			<width>4.093797373758941</width>
			<color>FFff6699</color>
		</LineStyle>
	</Style>
	<Style id="branch447_part4_style">
		<LineStyle>
			<width>4.155631472189602</width>
			<color>FFff6699</color>
		</LineStyle>
	</Style>
	<Style id="branch447_part5_style">
		<LineStyle>
			<width>4.217465570620263</width>
			<color>FFff6798</color>
		</LineStyle>
	</Style>
	<Style id="branch447_part6_style">
		<LineStyle>
			<width>4.279299669050923</width>
			<color>FFff6897</color>
		</LineStyle>
	</Style>
	<Style id="branch447_part7_style">
		<LineStyle>
			<width>4.341133767481584</width>
			<color>FFff6996</color>
		</LineStyle>
	</Style>
	<Style id="branch447_part8_style">
		<LineStyle>
			<width>4.402967865912245</width>
			<color>FFff6a95</color>
		</LineStyle>
	</Style>
	<Style id="branch447_part9_style">
		<LineStyle>
			<width>4.4648019643429055</width>
			<color>FFff6b94</color>
		</LineStyle>
	</Style>
	<Style id="branch447_part10_style">
		<LineStyle>
			<width>4.526636062773567</width>
			<color>FFff6c93</color>
		</LineStyle>
	</Style>
	<Style id="branch447_part11_style">
		<LineStyle>
			<width>4.588470161204227</width>
			<color>FFff6c93</color>
		</LineStyle>
	</Style>
	<Style id="branch447_part12_style">
		<LineStyle>
			<width>4.650304259634888</width>
			<color>FFff6d92</color>
		</LineStyle>
	</Style>
	<Style id="branch447_part13_style">
		<LineStyle>
			<width>4.712138358065549</width>
			<color>FFff6e91</color>
		</LineStyle>
	</Style>
	<Style id="branch447_part14_style">
		<LineStyle>
			<width>4.77397245649621</width>
			<color>FFff6f90</color>
		</LineStyle>
	</Style>
	<Style id="branch447_part15_style">
		<LineStyle>
			<width>4.8358065549268705</width>
			<color>FFff708f</color>
		</LineStyle>
	</Style>
	<Style id="branch447_part16_style">
		<LineStyle>
			<width>4.897640653357532</width>
			<color>FFff718e</color>
		</LineStyle>
	</Style>
	<Style id="branch447_part17_style">
		<LineStyle>
			<width>4.959474751788193</width>
			<color>FFff728d</color>
		</LineStyle>
	</Style>
	<Style id="branch447_part18_style">
		<LineStyle>
			<width>5.021308850218853</width>
			<color>FFff738c</color>
		</LineStyle>
	</Style>
	<Style id="branch447_part19_style">
		<LineStyle>
			<width>5.083142948649514</width>
			<color>FFff738c</color>
		</LineStyle>
	</Style>
	<Style id="branch447_part20_style">
		<LineStyle>
			<width>5.144977047080175</width>
			<color>FFff748b</color>
		</LineStyle>
	</Style>
	<Style id="branch447_part21_style">
		<LineStyle>
			<width>5.206811145510836</width>
			<color>FFff758a</color>
		</LineStyle>
	</Style>
	<Style id="branch447_part22_style">
		<LineStyle>
			<width>5.268645243941497</width>
			<color>FFff7689</color>
		</LineStyle>
	</Style>
	<Style id="branch447_part23_style">
		<LineStyle>
			<width>5.330479342372158</width>
			<color>FFff7788</color>
		</LineStyle>
	</Style>
	<Style id="branch447_part24_style">
		<LineStyle>
			<width>5.392313440802818</width>
			<color>FFff7887</color>
		</LineStyle>
	</Style>
	<Style id="branch447_part25_style">
		<LineStyle>
			<width>5.454147539233479</width>
			<color>FFff7986</color>
		</LineStyle>
	</Style>
	<Style id="branch447_part26_style">
		<LineStyle>
			<width>5.51598163766414</width>
			<color>FFff7986</color>
		</LineStyle>
	</Style>
	<Style id="branch447_part27_style">
		<LineStyle>
			<width>5.5778157360948</width>
			<color>FFff7a85</color>
		</LineStyle>
	</Style>
	<Style id="branch447_part28_style">
		<LineStyle>
			<width>5.6396498345254615</width>
			<color>FFff7b84</color>
		</LineStyle>
	</Style>
	<Style id="branch447_part29_style">
		<LineStyle>
			<width>5.701483932956123</width>
			<color>FFff7c83</color>
		</LineStyle>
	</Style>
	<Style id="branch447_part30_style">
		<LineStyle>
			<width>5.763318031386783</width>
			<color>FFff7d82</color>
		</LineStyle>
	</Style>
	<Style id="branch447_part31_style">
		<LineStyle>
			<width>5.825152129817444</width>
			<color>FFff7e81</color>
		</LineStyle>
	</Style>
	<Style id="branch447_part32_style">
		<LineStyle>
			<width>5.886986228248105</width>
			<color>FFff7f80</color>
		</LineStyle>
	</Style>
	<Style id="branch447_part33_style">
		<LineStyle>
			<width>5.948820326678765</width>
			<color>FFff7f80</color>
		</LineStyle>
	</Style>
	<Style id="branch447_part34_style">
		<LineStyle>
			<width>6.0106544251094265</width>
			<color>FFff807f</color>
		</LineStyle>
	</Style>
	<Style id="branch447_part35_style">
		<LineStyle>
			<width>6.072488523540088</width>
			<color>FFff817e</color>
		</LineStyle>
	</Style>
	<Style id="branch447_part36_style">
		<LineStyle>
			<width>6.134322621970749</width>
			<color>FFff827d</color>
		</LineStyle>
	</Style>
	<Style id="branch447_part37_style">
		<LineStyle>
			<width>6.19615672040141</width>
			<color>FFff837c</color>
		</LineStyle>
	</Style>
	<Style id="branch447_part38_style">
		<LineStyle>
			<width>6.25799081883207</width>
			<color>FFff847b</color>
		</LineStyle>
	</Style>
	<Style id="branch447_part39_style">
		<LineStyle>
			<width>6.31982491726273</width>
			<color>FFff857a</color>
		</LineStyle>
	</Style>
	<Style id="branch447_part40_style">
		<LineStyle>
			<width>6.3816590156933914</width>
			<color>FFff857a</color>
		</LineStyle>
	</Style>
	<Style id="branch447_part41_style">
		<LineStyle>
			<width>6.443493114124053</width>
			<color>FFff8679</color>
		</LineStyle>
	</Style>
	<Style id="branch447_part42_style">
		<LineStyle>
			<width>6.505327212554714</width>
			<color>FFff8778</color>
		</LineStyle>
	</Style>
	<Style id="branch447_part43_style">
		<LineStyle>
			<width>6.567161310985374</width>
			<color>FFff8877</color>
		</LineStyle>
	</Style>
	<Style id="branch447_part44_style">
		<LineStyle>
			<width>6.628995409416035</width>
			<color>FFff8976</color>
		</LineStyle>
	</Style>
	<Style id="branch447_part45_style">
		<LineStyle>
			<width>6.690829507846695</width>
			<color>FFff8a75</color>
		</LineStyle>
	</Style>
	<Style id="branch447_part46_style">
		<LineStyle>
			<width>6.752663606277356</width>
			<color>FFff8b74</color>
		</LineStyle>
	</Style>
	<Style id="branch447_part47_style">
		<LineStyle>
			<width>6.8144977047080175</width>
			<color>FFff8c73</color>
		</LineStyle>
	</Style>
	<Style id="branch447_part48_style">
		<LineStyle>
			<width>6.876331803138678</width>
			<color>FFff8c73</color>
		</LineStyle>
	</Style>
	<Style id="branch447_part49_style">
		<LineStyle>
			<width>6.938165901569339</width>
			<color>FFff8d72</color>
		</LineStyle>
	</Style>
	<Style id="branch447_part50_style">
		<LineStyle>
			<width>7.0</width>
			<color>FFff8e71</color>
		</LineStyle>
	</Style>
	<Style id="branch454_part1_style">
		<LineStyle>
			<width>4.618864570603266</width>
			<color>FFff53ac</color>
		</LineStyle>
	</Style>
	<Style id="branch454_part2_style">
		<LineStyle>
			<width>4.6674591712032</width>
			<color>FFff55aa</color>
		</LineStyle>
	</Style>
	<Style id="branch454_part3_style">
		<LineStyle>
			<width>4.716053771803133</width>
			<color>FFff57a8</color>
		</LineStyle>
	</Style>
	<Style id="branch454_part4_style">
		<LineStyle>
			<width>4.764648372403067</width>
			<color>FFff58a7</color>
		</LineStyle>
	</Style>
	<Style id="branch454_part5_style">
		<LineStyle>
			<width>4.813242973003</width>
			<color>FFff5aa5</color>
		</LineStyle>
	</Style>
	<Style id="branch454_part6_style">
		<LineStyle>
			<width>4.861837573602934</width>
			<color>FFff5ca3</color>
		</LineStyle>
	</Style>
	<Style id="branch454_part7_style">
		<LineStyle>
			<width>4.9104321742028665</width>
			<color>FFff5da2</color>
		</LineStyle>
	</Style>
	<Style id="branch454_part8_style">
		<LineStyle>
			<width>4.959026774802799</width>
			<color>FFff5fa0</color>
		</LineStyle>
	</Style>
	<Style id="branch454_part9_style">
		<LineStyle>
			<width>5.007621375402733</width>
			<color>FFff619e</color>
		</LineStyle>
	</Style>
	<Style id="branch454_part10_style">
		<LineStyle>
			<width>5.056215976002666</width>
			<color>FFff639c</color>
		</LineStyle>
	</Style>
	<Style id="branch454_part11_style">
		<LineStyle>
			<width>5.1048105766026</width>
			<color>FFff649b</color>
		</LineStyle>
	</Style>
	<Style id="branch454_part12_style">
		<LineStyle>
			<width>5.153405177202533</width>
			<color>FFff6699</color>
		</LineStyle>
	</Style>
	<Style id="branch454_part13_style">
		<LineStyle>
			<width>5.201999777802467</width>
			<color>FFff6897</color>
		</LineStyle>
	</Style>
	<Style id="branch454_part14_style">
		<LineStyle>
			<width>5.2505943784024005</width>
			<color>FFff6996</color>
		</LineStyle>
	</Style>
	<Style id="branch454_part15_style">
		<LineStyle>
			<width>5.299188979002333</width>
			<color>FFff6b94</color>
		</LineStyle>
	</Style>
	<Style id="branch454_part16_style">
		<LineStyle>
			<width>5.347783579602266</width>
			<color>FFff6d92</color>
		</LineStyle>
	</Style>
	<Style id="branch454_part17_style">
		<LineStyle>
			<width>5.3963781802022</width>
			<color>FFff6e91</color>
		</LineStyle>
	</Style>
	<Style id="branch454_part18_style">
		<LineStyle>
			<width>5.444972780802134</width>
			<color>FFff708f</color>
		</LineStyle>
	</Style>
	<Style id="branch454_part19_style">
		<LineStyle>
			<width>5.493567381402067</width>
			<color>FFff728d</color>
		</LineStyle>
	</Style>
	<Style id="branch454_part20_style">
		<LineStyle>
			<width>5.542161982002</width>
			<color>FFff748b</color>
		</LineStyle>
	</Style>
	<Style id="branch454_part21_style">
		<LineStyle>
			<width>5.590756582601934</width>
			<color>FFff758a</color>
		</LineStyle>
	</Style>
	<Style id="branch454_part22_style">
		<LineStyle>
			<width>5.639351183201867</width>
			<color>FFff7788</color>
		</LineStyle>
	</Style>
	<Style id="branch454_part23_style">
		<LineStyle>
			<width>5.6879457838017995</width>
			<color>FFff7986</color>
		</LineStyle>
	</Style>
	<Style id="branch454_part24_style">
		<LineStyle>
			<width>5.736540384401733</width>
			<color>FFff7a85</color>
		</LineStyle>
	</Style>
	<Style id="branch454_part25_style">
		<LineStyle>
			<width>5.785134985001667</width>
			<color>FFff7c83</color>
		</LineStyle>
	</Style>
	<Style id="branch454_part26_style">
		<LineStyle>
			<width>5.833729585601599</width>
			<color>FFff7e81</color>
		</LineStyle>
	</Style>
	<Style id="branch454_part27_style">
		<LineStyle>
			<width>5.882324186201533</width>
			<color>FFff7f80</color>
		</LineStyle>
	</Style>
	<Style id="branch454_part28_style">
		<LineStyle>
			<width>5.930918786801467</width>
			<color>FFff817e</color>
		</LineStyle>
	</Style>
	<Style id="branch454_part29_style">
		<LineStyle>
			<width>5.9795133874014</width>
			<color>FFff837c</color>
		</LineStyle>
	</Style>
	<Style id="branch454_part30_style">
		<LineStyle>
			<width>6.0281079880013335</width>
			<color>FFff857a</color>
		</LineStyle>
	</Style>
	<Style id="branch454_part31_style">
		<LineStyle>
			<width>6.076702588601266</width>
			<color>FFff8679</color>
		</LineStyle>
	</Style>
	<Style id="branch454_part32_style">
		<LineStyle>
			<width>6.1252971892012</width>
			<color>FFff8877</color>
		</LineStyle>
	</Style>
	<Style id="branch454_part33_style">
		<LineStyle>
			<width>6.173891789801133</width>
			<color>FFff8a75</color>
		</LineStyle>
	</Style>
	<Style id="branch454_part34_style">
		<LineStyle>
			<width>6.222486390401067</width>
			<color>FFff8b74</color>
		</LineStyle>
	</Style>
	<Style id="branch454_part35_style">
		<LineStyle>
			<width>6.271080991001</width>
			<color>FFff8d72</color>
		</LineStyle>
	</Style>
	<Style id="branch454_part36_style">
		<LineStyle>
			<width>6.319675591600934</width>
			<color>FFff8f70</color>
		</LineStyle>
	</Style>
	<Style id="branch454_part37_style">
		<LineStyle>
			<width>6.368270192200867</width>
			<color>FFff906f</color>
		</LineStyle>
	</Style>
	<Style id="branch454_part38_style">
		<LineStyle>
			<width>6.4168647928008</width>
			<color>FFff926d</color>
		</LineStyle>
	</Style>
	<Style id="branch454_part39_style">
		<LineStyle>
			<width>6.465459393400733</width>
			<color>FFff946b</color>
		</LineStyle>
	</Style>
	<Style id="branch454_part40_style">
		<LineStyle>
			<width>6.514053994000666</width>
			<color>FFff9669</color>
		</LineStyle>
	</Style>
	<Style id="branch454_part41_style">
		<LineStyle>
			<width>6.5626485946006</width>
			<color>FFff9768</color>
		</LineStyle>
	</Style>
	<Style id="branch454_part42_style">
		<LineStyle>
			<width>6.611243195200533</width>
			<color>FFff9966</color>
		</LineStyle>
	</Style>
	<Style id="branch454_part43_style">
		<LineStyle>
			<width>6.659837795800467</width>
			<color>FFff9b64</color>
		</LineStyle>
	</Style>
	<Style id="branch454_part44_style">
		<LineStyle>
			<width>6.7084323964004</width>
			<color>FFff9c63</color>
		</LineStyle>
	</Style>
	<Style id="branch454_part45_style">
		<LineStyle>
			<width>6.757026997000333</width>
			<color>FFff9e61</color>
		</LineStyle>
	</Style>
	<Style id="branch454_part46_style">
		<LineStyle>
			<width>6.8056215976002665</width>
			<color>FFffa05f</color>
		</LineStyle>
	</Style>
	<Style id="branch454_part47_style">
		<LineStyle>
			<width>6.8542161982001995</width>
			<color>FFffa15e</color>
		</LineStyle>
	</Style>
	<Style id="branch454_part48_style">
		<LineStyle>
			<width>6.902810798800133</width>
			<color>FFffa35c</color>
		</LineStyle>
	</Style>
	<Style id="branch454_part49_style">
		<LineStyle>
			<width>6.951405399400067</width>
			<color>FFffa55a</color>
		</LineStyle>
	</Style>
	<Style id="branch454_part50_style">
		<LineStyle>
			<width>7.0</width>
			<color>FFffa758</color>
		</LineStyle>
	</Style>
	<Style id="branch457_part1_style">
		<LineStyle>
			<width>5.446368032012449</width>
			<color>FFff8d72</color>
		</LineStyle>
	</Style>
	<Style id="branch457_part2_style">
		<LineStyle>
			<width>5.478074806869339</width>
			<color>FFff8e71</color>
		</LineStyle>
	</Style>
	<Style id="branch457_part3_style">
		<LineStyle>
			<width>5.509781581726227</width>
			<color>FFff8e71</color>
		</LineStyle>
	</Style>
	<Style id="branch457_part4_style">
		<LineStyle>
			<width>5.541488356583116</width>
			<color>FFff8e71</color>
		</LineStyle>
	</Style>
	<Style id="branch457_part5_style">
		<LineStyle>
			<width>5.573195131440005</width>
			<color>FFff8f70</color>
		</LineStyle>
	</Style>
	<Style id="branch457_part6_style">
		<LineStyle>
			<width>5.604901906296893</width>
			<color>FFff8f70</color>
		</LineStyle>
	</Style>
	<Style id="branch457_part7_style">
		<LineStyle>
			<width>5.636608681153782</width>
			<color>FFff8f70</color>
		</LineStyle>
	</Style>
	<Style id="branch457_part8_style">
		<LineStyle>
			<width>5.668315456010671</width>
			<color>FFff906f</color>
		</LineStyle>
	</Style>
	<Style id="branch457_part9_style">
		<LineStyle>
			<width>5.700022230867559</width>
			<color>FFff906f</color>
		</LineStyle>
	</Style>
	<Style id="branch457_part10_style">
		<LineStyle>
			<width>5.731729005724448</width>
			<color>FFff906f</color>
		</LineStyle>
	</Style>
	<Style id="branch457_part11_style">
		<LineStyle>
			<width>5.763435780581338</width>
			<color>FFff916e</color>
		</LineStyle>
	</Style>
	<Style id="branch457_part12_style">
		<LineStyle>
			<width>5.795142555438226</width>
			<color>FFff916e</color>
		</LineStyle>
	</Style>
	<Style id="branch457_part13_style">
		<LineStyle>
			<width>5.826849330295115</width>
			<color>FFff916e</color>
		</LineStyle>
	</Style>
	<Style id="branch457_part14_style">
		<LineStyle>
			<width>5.858556105152004</width>
			<color>FFff926d</color>
		</LineStyle>
	</Style>
	<Style id="branch457_part15_style">
		<LineStyle>
			<width>5.890262880008892</width>
			<color>FFff926d</color>
		</LineStyle>
	</Style>
	<Style id="branch457_part16_style">
		<LineStyle>
			<width>5.921969654865781</width>
			<color>FFff926d</color>
		</LineStyle>
	</Style>
	<Style id="branch457_part17_style">
		<LineStyle>
			<width>5.95367642972267</width>
			<color>FFff936c</color>
		</LineStyle>
	</Style>
	<Style id="branch457_part18_style">
		<LineStyle>
			<width>5.985383204579559</width>
			<color>FFff936c</color>
		</LineStyle>
	</Style>
	<Style id="branch457_part19_style">
		<LineStyle>
			<width>6.017089979436448</width>
			<color>FFff936c</color>
		</LineStyle>
	</Style>
	<Style id="branch457_part20_style">
		<LineStyle>
			<width>6.0487967542933365</width>
			<color>FFff946b</color>
		</LineStyle>
	</Style>
	<Style id="branch457_part21_style">
		<LineStyle>
			<width>6.080503529150225</width>
			<color>FFff946b</color>
		</LineStyle>
	</Style>
	<Style id="branch457_part22_style">
		<LineStyle>
			<width>6.112210304007114</width>
			<color>FFff946b</color>
		</LineStyle>
	</Style>
	<Style id="branch457_part23_style">
		<LineStyle>
			<width>6.1439170788640025</width>
			<color>FFff956a</color>
		</LineStyle>
	</Style>
	<Style id="branch457_part24_style">
		<LineStyle>
			<width>6.175623853720892</width>
			<color>FFff956a</color>
		</LineStyle>
	</Style>
	<Style id="branch457_part25_style">
		<LineStyle>
			<width>6.20733062857778</width>
			<color>FFff956a</color>
		</LineStyle>
	</Style>
	<Style id="branch457_part26_style">
		<LineStyle>
			<width>6.2390374034346685</width>
			<color>FFff9669</color>
		</LineStyle>
	</Style>
	<Style id="branch457_part27_style">
		<LineStyle>
			<width>6.270744178291558</width>
			<color>FFff9669</color>
		</LineStyle>
	</Style>
	<Style id="branch457_part28_style">
		<LineStyle>
			<width>6.302450953148447</width>
			<color>FFff9669</color>
		</LineStyle>
	</Style>
	<Style id="branch457_part29_style">
		<LineStyle>
			<width>6.334157728005335</width>
			<color>FFff9768</color>
		</LineStyle>
	</Style>
	<Style id="branch457_part30_style">
		<LineStyle>
			<width>6.365864502862225</width>
			<color>FFff9768</color>
		</LineStyle>
	</Style>
	<Style id="branch457_part31_style">
		<LineStyle>
			<width>6.397571277719114</width>
			<color>FFff9867</color>
		</LineStyle>
	</Style>
	<Style id="branch457_part32_style">
		<LineStyle>
			<width>6.429278052576001</width>
			<color>FFff9867</color>
		</LineStyle>
	</Style>
	<Style id="branch457_part33_style">
		<LineStyle>
			<width>6.460984827432891</width>
			<color>FFff9867</color>
		</LineStyle>
	</Style>
	<Style id="branch457_part34_style">
		<LineStyle>
			<width>6.49269160228978</width>
			<color>FFff9966</color>
		</LineStyle>
	</Style>
	<Style id="branch457_part35_style">
		<LineStyle>
			<width>6.524398377146668</width>
			<color>FFff9966</color>
		</LineStyle>
	</Style>
	<Style id="branch457_part36_style">
		<LineStyle>
			<width>6.556105152003557</width>
			<color>FFff9966</color>
		</LineStyle>
	</Style>
	<Style id="branch457_part37_style">
		<LineStyle>
			<width>6.587811926860446</width>
			<color>FFff9a65</color>
		</LineStyle>
	</Style>
	<Style id="branch457_part38_style">
		<LineStyle>
			<width>6.619518701717334</width>
			<color>FFff9a65</color>
		</LineStyle>
	</Style>
	<Style id="branch457_part39_style">
		<LineStyle>
			<width>6.651225476574224</width>
			<color>FFff9a65</color>
		</LineStyle>
	</Style>
	<Style id="branch457_part40_style">
		<LineStyle>
			<width>6.6829322514311125</width>
			<color>FFff9b64</color>
		</LineStyle>
	</Style>
	<Style id="branch457_part41_style">
		<LineStyle>
			<width>6.714639026288001</width>
			<color>FFff9b64</color>
		</LineStyle>
	</Style>
	<Style id="branch457_part42_style">
		<LineStyle>
			<width>6.74634580114489</width>
			<color>FFff9b64</color>
		</LineStyle>
	</Style>
	<Style id="branch457_part43_style">
		<LineStyle>
			<width>6.7780525760017785</width>
			<color>FFff9c63</color>
		</LineStyle>
	</Style>
	<Style id="branch457_part44_style">
		<LineStyle>
			<width>6.809759350858667</width>
			<color>FFff9c63</color>
		</LineStyle>
	</Style>
	<Style id="branch457_part45_style">
		<LineStyle>
			<width>6.841466125715556</width>
			<color>FFff9c63</color>
		</LineStyle>
	</Style>
	<Style id="branch457_part46_style">
		<LineStyle>
			<width>6.8731729005724445</width>
			<color>FFff9d62</color>
		</LineStyle>
	</Style>
	<Style id="branch457_part47_style">
		<LineStyle>
			<width>6.904879675429333</width>
			<color>FFff9d62</color>
		</LineStyle>
	</Style>
	<Style id="branch457_part48_style">
		<LineStyle>
			<width>6.936586450286223</width>
			<color>FFff9d62</color>
		</LineStyle>
	</Style>
	<Style id="branch457_part49_style">
		<LineStyle>
			<width>6.968293225143111</width>
			<color>FFff9e61</color>
		</LineStyle>
	</Style>
	<Style id="branch457_part50_style">
		<LineStyle>
			<width>7.0</width>
			<color>FFff9e61</color>
		</LineStyle>
	</Style>
	<Style id="branch474_part1_style">
		<LineStyle>
			<width>6.805731762573629</width>
			<color>FFff4bb4</color>
		</LineStyle>
	</Style>
	<Style id="branch474_part2_style">
		<LineStyle>
			<width>6.80969642048029</width>
			<color>FFff4db2</color>
		</LineStyle>
	</Style>
	<Style id="branch474_part3_style">
		<LineStyle>
			<width>6.81366107838695</width>
			<color>FFff4eb1</color>
		</LineStyle>
	</Style>
	<Style id="branch474_part4_style">
		<LineStyle>
			<width>6.817625736293611</width>
			<color>FFff50af</color>
		</LineStyle>
	</Style>
	<Style id="branch474_part5_style">
		<LineStyle>
			<width>6.821590394200272</width>
			<color>FFff52ad</color>
		</LineStyle>
	</Style>
	<Style id="branch474_part6_style">
		<LineStyle>
			<width>6.825555052106933</width>
			<color>FFff54ab</color>
		</LineStyle>
	</Style>
	<Style id="branch474_part7_style">
		<LineStyle>
			<width>6.829519710013593</width>
			<color>FFff56a9</color>
		</LineStyle>
	</Style>
	<Style id="branch474_part8_style">
		<LineStyle>
			<width>6.833484367920254</width>
			<color>FFff58a7</color>
		</LineStyle>
	</Style>
	<Style id="branch474_part9_style">
		<LineStyle>
			<width>6.837449025826914</width>
			<color>FFff5aa5</color>
		</LineStyle>
	</Style>
	<Style id="branch474_part10_style">
		<LineStyle>
			<width>6.841413683733575</width>
			<color>FFff5ca3</color>
		</LineStyle>
	</Style>
	<Style id="branch474_part11_style">
		<LineStyle>
			<width>6.845378341640235</width>
			<color>FFff5ea1</color>
		</LineStyle>
	</Style>
	<Style id="branch474_part12_style">
		<LineStyle>
			<width>6.849342999546896</width>
			<color>FFff609f</color>
		</LineStyle>
	</Style>
	<Style id="branch474_part13_style">
		<LineStyle>
			<width>6.8533076574535565</width>
			<color>FFff619e</color>
		</LineStyle>
	</Style>
	<Style id="branch474_part14_style">
		<LineStyle>
			<width>6.857272315360217</width>
			<color>FFff639c</color>
		</LineStyle>
	</Style>
	<Style id="branch474_part15_style">
		<LineStyle>
			<width>6.8612369732668785</width>
			<color>FFff659a</color>
		</LineStyle>
	</Style>
	<Style id="branch474_part16_style">
		<LineStyle>
			<width>6.865201631173538</width>
			<color>FFff6798</color>
		</LineStyle>
	</Style>
	<Style id="branch474_part17_style">
		<LineStyle>
			<width>6.869166289080199</width>
			<color>FFff6996</color>
		</LineStyle>
	</Style>
	<Style id="branch474_part18_style">
		<LineStyle>
			<width>6.87313094698686</width>
			<color>FFff6b94</color>
		</LineStyle>
	</Style>
	<Style id="branch474_part19_style">
		<LineStyle>
			<width>6.877095604893521</width>
			<color>FFff6d92</color>
		</LineStyle>
	</Style>
	<Style id="branch474_part20_style">
		<LineStyle>
			<width>6.881060262800181</width>
			<color>FFff6f90</color>
		</LineStyle>
	</Style>
	<Style id="branch474_part21_style">
		<LineStyle>
			<width>6.885024920706842</width>
			<color>FFff718e</color>
		</LineStyle>
	</Style>
	<Style id="branch474_part22_style">
		<LineStyle>
			<width>6.8889895786135025</width>
			<color>FFff728d</color>
		</LineStyle>
	</Style>
	<Style id="branch474_part23_style">
		<LineStyle>
			<width>6.892954236520163</width>
			<color>FFff748b</color>
		</LineStyle>
	</Style>
	<Style id="branch474_part24_style">
		<LineStyle>
			<width>6.896918894426824</width>
			<color>FFff7689</color>
		</LineStyle>
	</Style>
	<Style id="branch474_part25_style">
		<LineStyle>
			<width>6.900883552333484</width>
			<color>FFff7887</color>
		</LineStyle>
	</Style>
	<Style id="branch474_part26_style">
		<LineStyle>
			<width>6.904848210240145</width>
			<color>FFff7a85</color>
		</LineStyle>
	</Style>
	<Style id="branch474_part27_style">
		<LineStyle>
			<width>6.908812868146805</width>
			<color>FFff7c83</color>
		</LineStyle>
	</Style>
	<Style id="branch474_part28_style">
		<LineStyle>
			<width>6.912777526053466</width>
			<color>FFff7e81</color>
		</LineStyle>
	</Style>
	<Style id="branch474_part29_style">
		<LineStyle>
			<width>6.916742183960126</width>
			<color>FFff807f</color>
		</LineStyle>
	</Style>
	<Style id="branch474_part30_style">
		<LineStyle>
			<width>6.920706841866788</width>
			<color>FFff827d</color>
		</LineStyle>
	</Style>
	<Style id="branch474_part31_style">
		<LineStyle>
			<width>6.924671499773448</width>
			<color>FFff847b</color>
		</LineStyle>
	</Style>
	<Style id="branch474_part32_style">
		<LineStyle>
			<width>6.928636157680108</width>
			<color>FFff857a</color>
		</LineStyle>
	</Style>
	<Style id="branch474_part33_style">
		<LineStyle>
			<width>6.9326008155867695</width>
			<color>FFff8778</color>
		</LineStyle>
	</Style>
	<Style id="branch474_part34_style">
		<LineStyle>
			<width>6.93656547349343</width>
			<color>FFff8976</color>
		</LineStyle>
	</Style>
	<Style id="branch474_part35_style">
		<LineStyle>
			<width>6.940530131400091</width>
			<color>FFff8b74</color>
		</LineStyle>
	</Style>
	<Style id="branch474_part36_style">
		<LineStyle>
			<width>6.944494789306751</width>
			<color>FFff8d72</color>
		</LineStyle>
	</Style>
	<Style id="branch474_part37_style">
		<LineStyle>
			<width>6.948459447213412</width>
			<color>FFff8f70</color>
		</LineStyle>
	</Style>
	<Style id="branch474_part38_style">
		<LineStyle>
			<width>6.952424105120072</width>
			<color>FFff916e</color>
		</LineStyle>
	</Style>
	<Style id="branch474_part39_style">
		<LineStyle>
			<width>6.956388763026734</width>
			<color>FFff936c</color>
		</LineStyle>
	</Style>
	<Style id="branch474_part40_style">
		<LineStyle>
			<width>6.9603534209333935</width>
			<color>FFff956a</color>
		</LineStyle>
	</Style>
	<Style id="branch474_part41_style">
		<LineStyle>
			<width>6.964318078840054</width>
			<color>FFff9669</color>
		</LineStyle>
	</Style>
	<Style id="branch474_part42_style">
		<LineStyle>
			<width>6.968282736746715</width>
			<color>FFff9867</color>
		</LineStyle>
	</Style>
	<Style id="branch474_part43_style">
		<LineStyle>
			<width>6.972247394653376</width>
			<color>FFff9a65</color>
		</LineStyle>
	</Style>
	<Style id="branch474_part44_style">
		<LineStyle>
			<width>6.976212052560037</width>
			<color>FFff9c63</color>
		</LineStyle>
	</Style>
	<Style id="branch474_part45_style">
		<LineStyle>
			<width>6.980176710466696</width>
			<color>FFff9e61</color>
		</LineStyle>
	</Style>
	<Style id="branch474_part46_style">
		<LineStyle>
			<width>6.984141368373358</width>
			<color>FFffa05f</color>
		</LineStyle>
	</Style>
	<Style id="branch474_part47_style">
		<LineStyle>
			<width>6.988106026280018</width>
			<color>FFffa25d</color>
		</LineStyle>
	</Style>
	<Style id="branch474_part48_style">
		<LineStyle>
			<width>6.992070684186679</width>
			<color>FFffa45b</color>
		</LineStyle>
	</Style>
	<Style id="branch474_part49_style">
		<LineStyle>
			<width>6.996035342093339</width>
			<color>FFffa659</color>
		</LineStyle>
	</Style>
	<Style id="branch474_part50_style">
		<LineStyle>
			<width>7.0</width>
			<color>FFffa758</color>
		</LineStyle>
	</Style>
	<Style id="branch475_part1_style">
		<LineStyle>
			<width>6.556837259680476</width>
			<color>FFff857a</color>
		</LineStyle>
	</Style>
	<Style id="branch475_part2_style">
		<LineStyle>
			<width>6.565881397238018</width>
			<color>FFff8679</color>
		</LineStyle>
	</Style>
	<Style id="branch475_part3_style">
		<LineStyle>
			<width>6.574925534795559</width>
			<color>FFff8679</color>
		</LineStyle>
	</Style>
	<Style id="branch475_part4_style">
		<LineStyle>
			<width>6.5839696723531</width>
			<color>FFff8778</color>
		</LineStyle>
	</Style>
	<Style id="branch475_part5_style">
		<LineStyle>
			<width>6.593013809910642</width>
			<color>FFff8877</color>
		</LineStyle>
	</Style>
	<Style id="branch475_part6_style">
		<LineStyle>
			<width>6.602057947468182</width>
			<color>FFff8976</color>
		</LineStyle>
	</Style>
	<Style id="branch475_part7_style">
		<LineStyle>
			<width>6.611102085025724</width>
			<color>FFff8a75</color>
		</LineStyle>
	</Style>
	<Style id="branch475_part8_style">
		<LineStyle>
			<width>6.620146222583266</width>
			<color>FFff8a75</color>
		</LineStyle>
	</Style>
	<Style id="branch475_part9_style">
		<LineStyle>
			<width>6.629190360140807</width>
			<color>FFff8b74</color>
		</LineStyle>
	</Style>
	<Style id="branch475_part10_style">
		<LineStyle>
			<width>6.638234497698348</width>
			<color>FFff8c73</color>
		</LineStyle>
	</Style>
	<Style id="branch475_part11_style">
		<LineStyle>
			<width>6.647278635255889</width>
			<color>FFff8d72</color>
		</LineStyle>
	</Style>
	<Style id="branch475_part12_style">
		<LineStyle>
			<width>6.65632277281343</width>
			<color>FFff8d72</color>
		</LineStyle>
	</Style>
	<Style id="branch475_part13_style">
		<LineStyle>
			<width>6.665366910370972</width>
			<color>FFff8e71</color>
		</LineStyle>
	</Style>
	<Style id="branch475_part14_style">
		<LineStyle>
			<width>6.674411047928514</width>
			<color>FFff8f70</color>
		</LineStyle>
	</Style>
	<Style id="branch475_part15_style">
		<LineStyle>
			<width>6.683455185486054</width>
			<color>FFff906f</color>
		</LineStyle>
	</Style>
	<Style id="branch475_part16_style">
		<LineStyle>
			<width>6.692499323043596</width>
			<color>FFff916e</color>
		</LineStyle>
	</Style>
	<Style id="branch475_part17_style">
		<LineStyle>
			<width>6.701543460601137</width>
			<color>FFff916e</color>
		</LineStyle>
	</Style>
	<Style id="branch475_part18_style">
		<LineStyle>
			<width>6.7105875981586784</width>
			<color>FFff926d</color>
		</LineStyle>
	</Style>
	<Style id="branch475_part19_style">
		<LineStyle>
			<width>6.71963173571622</width>
			<color>FFff936c</color>
		</LineStyle>
	</Style>
	<Style id="branch475_part20_style">
		<LineStyle>
			<width>6.728675873273761</width>
			<color>FFff946b</color>
		</LineStyle>
	</Style>
	<Style id="branch475_part21_style">
		<LineStyle>
			<width>6.7377200108313025</width>
			<color>FFff946b</color>
		</LineStyle>
	</Style>
	<Style id="branch475_part22_style">
		<LineStyle>
			<width>6.746764148388843</width>
			<color>FFff956a</color>
		</LineStyle>
	</Style>
	<Style id="branch475_part23_style">
		<LineStyle>
			<width>6.755808285946385</width>
			<color>FFff9669</color>
		</LineStyle>
	</Style>
	<Style id="branch475_part24_style">
		<LineStyle>
			<width>6.7648524235039265</width>
			<color>FFff9768</color>
		</LineStyle>
	</Style>
	<Style id="branch475_part25_style">
		<LineStyle>
			<width>6.773896561061467</width>
			<color>FFff9867</color>
		</LineStyle>
	</Style>
	<Style id="branch475_part26_style">
		<LineStyle>
			<width>6.782940698619009</width>
			<color>FFff9867</color>
		</LineStyle>
	</Style>
	<Style id="branch475_part27_style">
		<LineStyle>
			<width>6.79198483617655</width>
			<color>FFff9966</color>
		</LineStyle>
	</Style>
	<Style id="branch475_part28_style">
		<LineStyle>
			<width>6.801028973734091</width>
			<color>FFff9a65</color>
		</LineStyle>
	</Style>
	<Style id="branch475_part29_style">
		<LineStyle>
			<width>6.810073111291633</width>
			<color>FFff9b64</color>
		</LineStyle>
	</Style>
	<Style id="branch475_part30_style">
		<LineStyle>
			<width>6.8191172488491745</width>
			<color>FFff9b64</color>
		</LineStyle>
	</Style>
	<Style id="branch475_part31_style">
		<LineStyle>
			<width>6.828161386406715</width>
			<color>FFff9c63</color>
		</LineStyle>
	</Style>
	<Style id="branch475_part32_style">
		<LineStyle>
			<width>6.837205523964256</width>
			<color>FFff9d62</color>
		</LineStyle>
	</Style>
	<Style id="branch475_part33_style">
		<LineStyle>
			<width>6.8462496615217985</width>
			<color>FFff9e61</color>
		</LineStyle>
	</Style>
	<Style id="branch475_part34_style">
		<LineStyle>
			<width>6.855293799079339</width>
			<color>FFff9e61</color>
		</LineStyle>
	</Style>
	<Style id="branch475_part35_style">
		<LineStyle>
			<width>6.864337936636881</width>
			<color>FFff9f60</color>
		</LineStyle>
	</Style>
	<Style id="branch475_part36_style">
		<LineStyle>
			<width>6.873382074194422</width>
			<color>FFffa05f</color>
		</LineStyle>
	</Style>
	<Style id="branch475_part37_style">
		<LineStyle>
			<width>6.882426211751963</width>
			<color>FFffa15e</color>
		</LineStyle>
	</Style>
	<Style id="branch475_part38_style">
		<LineStyle>
			<width>6.891470349309505</width>
			<color>FFffa25d</color>
		</LineStyle>
	</Style>
	<Style id="branch475_part39_style">
		<LineStyle>
			<width>6.900514486867046</width>
			<color>FFffa25d</color>
		</LineStyle>
	</Style>
	<Style id="branch475_part40_style">
		<LineStyle>
			<width>6.909558624424587</width>
			<color>FFffa35c</color>
		</LineStyle>
	</Style>
	<Style id="branch475_part41_style">
		<LineStyle>
			<width>6.918602761982128</width>
			<color>FFffa45b</color>
		</LineStyle>
	</Style>
	<Style id="branch475_part42_style">
		<LineStyle>
			<width>6.92764689953967</width>
			<color>FFffa55a</color>
		</LineStyle>
	</Style>
	<Style id="branch475_part43_style">
		<LineStyle>
			<width>6.936691037097211</width>
			<color>FFffa55a</color>
		</LineStyle>
	</Style>
	<Style id="branch475_part44_style">
		<LineStyle>
			<width>6.945735174654752</width>
			<color>FFffa659</color>
		</LineStyle>
	</Style>
	<Style id="branch475_part45_style">
		<LineStyle>
			<width>6.954779312212294</width>
			<color>FFffa758</color>
		</LineStyle>
	</Style>
	<Style id="branch475_part46_style">
		<LineStyle>
			<width>6.963823449769834</width>
			<color>FFffa857</color>
		</LineStyle>
	</Style>
	<Style id="branch475_part47_style">
		<LineStyle>
			<width>6.972867587327376</width>
			<color>FFffa956</color>
		</LineStyle>
	</Style>
	<Style id="branch475_part48_style">
		<LineStyle>
			<width>6.981911724884918</width>
			<color>FFffa956</color>
		</LineStyle>
	</Style>
	<Style id="branch475_part49_style">
		<LineStyle>
			<width>6.990955862442458</width>
			<color>FFffaa55</color>
		</LineStyle>
	</Style>
	<Style id="branch475_part50_style">
		<LineStyle>
			<width>7.0</width>
			<color>FFffab54</color>
		</LineStyle>
	</Style>
	<Style id="circle_3134.9529841997146_style">
		<LineStyle>
			<width>0.1</width>
		</LineStyle>
		<PolyStyle>
			<color>8Fffff00</color>
			<outline>0</outline>
		</PolyStyle>
	</Style>
	<Style id="circle_3103.6034543577175_style">
		<LineStyle>
			<width>0.1</width>
		</LineStyle>
		<PolyStyle>
			<color>8Ffffc03</color>
			<outline>0</outline>
		</PolyStyle>
	</Style>
	<Style id="circle_3072.2539245157204_style">
		<LineStyle>
			<width>0.1</width>
		</LineStyle>
		<PolyStyle>
			<color>8Ffffa05</color>
			<outline>0</outline>
		</PolyStyle>
	</Style>
	<Style id="circle_3040.9043946737233_style">
		<LineStyle>
			<width>0.1</width>
		</LineStyle>
		<PolyStyle>
			<color>8Ffff708</color>
			<outline>0</outline>
		</PolyStyle>
	</Style>
	<Style id="circle_3009.554864831726_style">
		<LineStyle>
			<width>0.1</width>
		</LineStyle>
		<PolyStyle>
			<color>8Ffff50a</color>
			<outline>0</outline>
		</PolyStyle>
	</Style>
	<Style id="circle_2978.2053349897287_style">
		<LineStyle>
			<width>0.1</width>
		</LineStyle>
		<PolyStyle>
			<color>8Ffff20d</color>
			<outline>0</outline>
		</PolyStyle>
	</Style>
	<Style id="circle_2946.8558051477316_style">
		<LineStyle>
			<width>0.1</width>
		</LineStyle>
		<PolyStyle>
			<color>8Ffff00f</color>
			<outline>0</outline>
		</PolyStyle>
	</Style>
	<Style id="circle_2915.5062753057346_style">
		<LineStyle>
			<width>0.1</width>
		</LineStyle>
		<PolyStyle>
			<color>8Fffed12</color>
			<outline>0</outline>
		</PolyStyle>
	</Style>
	<Style id="circle_2884.1567454637375_style">
		<LineStyle>
			<width>0.1</width>
		</LineStyle>
		<PolyStyle>
			<color>8Fffeb14</color>
			<outline>0</outline>
		</PolyStyle>
	</Style>
	<Style id="circle_2852.8072156217404_style">
		<LineStyle>
			<width>0.1</width>
		</LineStyle>
		<PolyStyle>
			<color>8Fffe817</color>
			<outline>0</outline>
		</PolyStyle>
	</Style>
	<Style id="circle_2821.4576857797433_style">
		<LineStyle>
			<width>0.1</width>
		</LineStyle>
		<PolyStyle>
			<color>8Fffe61a</color>
			<outline>0</outline>
		</PolyStyle>
	</Style>
	<Style id="circle_2790.1081559377462_style">
		<LineStyle>
			<width>0.1</width>
		</LineStyle>
		<PolyStyle>
			<color>8Fffe31c</color>
			<outline>0</outline>
		</PolyStyle>
	</Style>
	<Style id="circle_2758.7586260957487_style">
		<LineStyle>
			<width>0.1</width>
		</LineStyle>
		<PolyStyle>
			<color>8Fffe01f</color>
			<outline>0</outline>
		</PolyStyle>
	</Style>
	<Style id="circle_2727.4090962537516_style">
		<LineStyle>
			<width>0.1</width>
		</LineStyle>
		<PolyStyle>
			<color>8Fffde21</color>
			<outline>0</outline>
		</PolyStyle>
	</Style>
	<Style id="circle_2696.0595664117545_style">
		<LineStyle>
			<width>0.1</width>
		</LineStyle>
		<PolyStyle>
			<color>8Fffdb24</color>
			<outline>0</outline>
		</PolyStyle>
	</Style>
	<Style id="circle_2664.7100365697574_style">
		<LineStyle>
			<width>0.1</width>
		</LineStyle>
		<PolyStyle>
			<color>8Fffd926</color>
			<outline>0</outline>
		</PolyStyle>
	</Style>
	<Style id="circle_2633.3605067277604_style">
		<LineStyle>
			<width>0.1</width>
		</LineStyle>
		<PolyStyle>
			<color>8Fffd629</color>
			<outline>0</outline>
		</PolyStyle>
	</Style>
	<Style id="circle_2602.010976885763_style">
		<LineStyle>
			<width>0.1</width>
		</LineStyle>
		<PolyStyle>
			<color>8Fffd42b</color>
			<outline>0</outline>
		</PolyStyle>
	</Style>
	<Style id="circle_2570.661447043766_style">
		<LineStyle>
			<width>0.1</width>
		</LineStyle>
		<PolyStyle>
			<color>8Fffd12e</color>
			<outline>0</outline>
		</PolyStyle>
	</Style>
	<Style id="circle_2539.3119172017687_style">
		<LineStyle>
			<width>0.1</width>
		</LineStyle>
		<PolyStyle>
			<color>8Fffcf30</color>
			<outline>0</outline>
		</PolyStyle>
	</Style>
	<Style id="circle_2507.9623873597716_style">
		<LineStyle>
			<width>0.1</width>
		</LineStyle>
		<PolyStyle>
			<color>8Fffcc33</color>
			<outline>0</outline>
		</PolyStyle>
	</Style>
	<Style id="circle_2476.6128575177745_style">
		<LineStyle>
			<width>0.1</width>
		</LineStyle>
		<PolyStyle>
			<color>8Fffc936</color>
			<outline>0</outline>
		</PolyStyle>
	</Style>
	<Style id="circle_2445.2633276757774_style">
		<LineStyle>
			<width>0.1</width>
		</LineStyle>
		<PolyStyle>
			<color>8Fffc738</color>
			<outline>0</outline>
		</PolyStyle>
	</Style>
	<Style id="circle_2413.9137978337803_style">
		<LineStyle>
			<width>0.1</width>
		</LineStyle>
		<PolyStyle>
			<color>8Fffc43b</color>
			<outline>0</outline>
		</PolyStyle>
	</Style>
	<Style id="circle_2382.564267991783_style">
		<LineStyle>
			<width>0.1</width>
		</LineStyle>
		<PolyStyle>
			<color>8Fffc23d</color>
			<outline>0</outline>
		</PolyStyle>
	</Style>
	<Style id="circle_2351.214738149786_style">
		<LineStyle>
			<width>0.1</width>
		</LineStyle>
		<PolyStyle>
			<color>8Fffbf40</color>
			<outline>0</outline>
		</PolyStyle>
	</Style>
	<Style id="circle_2319.8652083077886_style">
		<LineStyle>
			<width>0.1</width>
		</LineStyle>
		<PolyStyle>
			<color>8Fffbd42</color>
			<outline>0</outline>
		</PolyStyle>
	</Style>
	<Style id="circle_2288.5156784657916_style">
		<LineStyle>
			<width>0.1</width>
		</LineStyle>
		<PolyStyle>
			<color>8Fffba45</color>
			<outline>0</outline>
		</PolyStyle>
	</Style>
	<Style id="circle_2257.1661486237945_style">
		<LineStyle>
			<width>0.1</width>
		</LineStyle>
		<PolyStyle>
			<color>8Fffb847</color>
			<outline>0</outline>
		</PolyStyle>
	</Style>
	<Style id="circle_2225.8166187817974_style">
		<LineStyle>
			<width>0.1</width>
		</LineStyle>
		<PolyStyle>
			<color>8Fffb54a</color>
			<outline>0</outline>
		</PolyStyle>
	</Style>
	<Style id="circle_2194.4670889398003_style">
		<LineStyle>
			<width>0.1</width>
		</LineStyle>
		<PolyStyle>
			<color>8Fffb34c</color>
			<outline>0</outline>
		</PolyStyle>
	</Style>
	<Style id="circle_2163.117559097803_style">
		<LineStyle>
			<width>0.1</width>
		</LineStyle>
		<PolyStyle>
			<color>8Fffb04f</color>
			<outline>0</outline>
		</PolyStyle>
	</Style>
	<Style id="circle_2131.768029255806_style">
		<LineStyle>
			<width>0.1</width>
		</LineStyle>
		<PolyStyle>
			<color>8Fffad52</color>
			<outline>0</outline>
		</PolyStyle>
	</Style>
	<Style id="circle_2100.4184994138086_style">
		<LineStyle>
			<width>0.1</width>
		</LineStyle>
		<PolyStyle>
			<color>8Fffab54</color>
			<outline>0</outline>
		</PolyStyle>
	</Style>
	<Style id="circle_2069.0689695718115_style">
		<LineStyle>
			<width>0.1</width>
		</LineStyle>
		<PolyStyle>
			<color>8Fffa857</color>
			<outline>0</outline>
		</PolyStyle>
	</Style>
	<Style id="circle_2037.7194397298144_style">
		<LineStyle>
			<width>0.1</width>
		</LineStyle>
		<PolyStyle>
			<color>8Fffa659</color>
			<outline>0</outline>
		</PolyStyle>
	</Style>
	<Style id="circle_2006.3699098878174_style">
		<LineStyle>
			<width>0.1</width>
		</LineStyle>
		<PolyStyle>
			<color>8Fffa35c</color>
			<outline>0</outline>
		</PolyStyle>
	</Style>
	<Style id="circle_1975.0203800458203_style">
		<LineStyle>
			<width>0.1</width>
		</LineStyle>
		<PolyStyle>
			<color>8Fffa15e</color>
			<outline>0</outline>
		</PolyStyle>
	</Style>
	<Style id="circle_1943.670850203823_style">
		<LineStyle>
			<width>0.1</width>
		</LineStyle>
		<PolyStyle>
			<color>8Fff9e61</color>
			<outline>0</outline>
		</PolyStyle>
	</Style>
	<Style id="circle_1912.3213203618259_style">
		<LineStyle>
			<width>0.1</width>
		</LineStyle>
		<PolyStyle>
			<color>8Fff9c63</color>
			<outline>0</outline>
		</PolyStyle>
	</Style>
	<Style id="circle_1880.9717905198288_style">
		<LineStyle>
			<width>0.1</width>
		</LineStyle>
		<PolyStyle>
			<color>8Fff9966</color>
			<outline>0</outline>
		</PolyStyle>
	</Style>
	<Style id="circle_1849.6222606778315_style">
		<LineStyle>
			<width>0.1</width>
		</LineStyle>
		<PolyStyle>
			<color>8Fff9669</color>
			<outline>0</outline>
		</PolyStyle>
	</Style>
	<Style id="circle_1818.2727308358344_style">
		<LineStyle>
			<width>0.1</width>
		</LineStyle>
		<PolyStyle>
			<color>8Fff946b</color>
			<outline>0</outline>
		</PolyStyle>
	</Style>
	<Style id="circle_1786.9232009938373_style">
		<LineStyle>
			<width>0.1</width>
		</LineStyle>
		<PolyStyle>
			<color>8Fff916e</color>
			<outline>0</outline>
		</PolyStyle>
	</Style>
	<Style id="circle_1755.5736711518402_style">
		<LineStyle>
			<width>0.1</width>
		</LineStyle>
		<PolyStyle>
			<color>8Fff8f70</color>
			<outline>0</outline>
		</PolyStyle>
	</Style>
	<Style id="circle_1724.224141309843_style">
		<LineStyle>
			<width>0.1</width>
		</LineStyle>
		<PolyStyle>
			<color>8Fff8c73</color>
			<outline>0</outline>
		</PolyStyle>
	</Style>
	<Style id="circle_1692.8746114678459_style">
		<LineStyle>
			<width>0.1</width>
		</LineStyle>
		<PolyStyle>
			<color>8Fff8a75</color>
			<outline>0</outline>
		</PolyStyle>
	</Style>
	<Style id="circle_1661.5250816258488_style">
		<LineStyle>
			<width>0.1</width>
		</LineStyle>
		<PolyStyle>
			<color>8Fff8778</color>
			<outline>0</outline>
		</PolyStyle>
	</Style>
	<Style id="circle_1630.1755517838515_style">
		<LineStyle>
			<width>0.1</width>
		</LineStyle>
		<PolyStyle>
			<color>8Fff857a</color>
			<outline>0</outline>
		</PolyStyle>
	</Style>
	<Style id="circle_1598.8260219418544_style">
		<LineStyle>
			<width>0.1</width>
		</LineStyle>
		<PolyStyle>
			<color>8Fff827d</color>
			<outline>0</outline>
		</PolyStyle>
	</Style>
	<Style id="circle_1567.4764920998573_style">
		<LineStyle>
			<width>0.1</width>
		</LineStyle>
		<PolyStyle>
			<color>8Fff8080</color>
			<outline>0</outline>
		</PolyStyle>
	</Style>
	<Style id="circle_1536.1269622578602_style">
		<LineStyle>
			<width>0.1</width>
		</LineStyle>
		<PolyStyle>
			<color>8Fff7d82</color>
			<outline>0</outline>
		</PolyStyle>
	</Style>
	<Style id="circle_1504.777432415863_style">
		<LineStyle>
			<width>0.1</width>
		</LineStyle>
		<PolyStyle>
			<color>8Fff7a85</color>
			<outline>0</outline>
		</PolyStyle>
	</Style>
	<Style id="circle_1473.4279025738658_style">
		<LineStyle>
			<width>0.1</width>
		</LineStyle>
		<PolyStyle>
			<color>8Fff7887</color>
			<outline>0</outline>
		</PolyStyle>
	</Style>
	<Style id="circle_1442.0783727318687_style">
		<LineStyle>
			<width>0.1</width>
		</LineStyle>
		<PolyStyle>
			<color>8Fff758a</color>
			<outline>0</outline>
		</PolyStyle>
	</Style>
	<Style id="circle_1410.7288428898717_style">
		<LineStyle>
			<width>0.1</width>
		</LineStyle>
		<PolyStyle>
			<color>8Fff738c</color>
			<outline>0</outline>
		</PolyStyle>
	</Style>
	<Style id="circle_1379.3793130478743_style">
		<LineStyle>
			<width>0.1</width>
		</LineStyle>
		<PolyStyle>
			<color>8Fff708f</color>
			<outline>0</outline>
		</PolyStyle>
	</Style>
	<Style id="circle_1348.0297832058773_style">
		<LineStyle>
			<width>0.1</width>
		</LineStyle>
		<PolyStyle>
			<color>8Fff6e91</color>
			<outline>0</outline>
		</PolyStyle>
	</Style>
	<Style id="circle_1316.6802533638802_style">
		<LineStyle>
			<width>0.1</width>
		</LineStyle>
		<PolyStyle>
			<color>8Fff6b94</color>
			<outline>0</outline>
		</PolyStyle>
	</Style>
	<Style id="circle_1285.3307235218829_style">
		<LineStyle>
			<width>0.1</width>
		</LineStyle>
		<PolyStyle>
			<color>8Fff6996</color>
			<outline>0</outline>
		</PolyStyle>
	</Style>
	<Style id="circle_1253.9811936798858_style">
		<LineStyle>
			<width>0.1</width>
		</LineStyle>
		<PolyStyle>
			<color>8Fff6699</color>
			<outline>0</outline>
		</PolyStyle>
	</Style>
	<Style id="circle_1222.6316638378887_style">
		<LineStyle>
			<width>0.1</width>
		</LineStyle>
		<PolyStyle>
			<color>8Fff639c</color>
			<outline>0</outline>
		</PolyStyle>
	</Style>
	<Style id="circle_1191.2821339958916_style">
		<LineStyle>
			<width>0.1</width>
		</LineStyle>
		<PolyStyle>
			<color>8Fff619e</color>
			<outline>0</outline>
		</PolyStyle>
	</Style>
	<Style id="circle_1159.9326041538943_style">
		<LineStyle>
			<width>0.1</width>
		</LineStyle>
		<PolyStyle>
			<color>8Fff5ea1</color>
			<outline>0</outline>
		</PolyStyle>
	</Style>
	<Style id="circle_1128.5830743118972_style">
		<LineStyle>
			<width>0.1</width>
		</LineStyle>
		<PolyStyle>
			<color>8Fff5ca3</color>
			<outline>0</outline>
		</PolyStyle>
	</Style>
	<Style id="circle_1097.2335444699002_style">
		<LineStyle>
			<width>0.1</width>
		</LineStyle>
		<PolyStyle>
			<color>8Fff59a6</color>
			<outline>0</outline>
		</PolyStyle>
	</Style>
	<Style id="circle_1065.884014627903_style">
		<LineStyle>
			<width>0.1</width>
		</LineStyle>
		<PolyStyle>
			<color>8Fff57a8</color>
			<outline>0</outline>
		</PolyStyle>
	</Style>
	<Style id="circle_1034.534484785906_style">
		<LineStyle>
			<width>0.1</width>
		</LineStyle>
		<PolyStyle>
			<color>8Fff54ab</color>
			<outline>0</outline>
		</PolyStyle>
	</Style>
	<Style id="circle_1003.1849549439085_style">
		<LineStyle>
			<width>0.1</width>
		</LineStyle>
		<PolyStyle>
			<color>8Fff52ad</color>
			<outline>0</outline>
		</PolyStyle>
	</Style>
	<Style id="circle_971.8354251019114_style">
		<LineStyle>
			<width>0.1</width>
		</LineStyle>
		<PolyStyle>
			<color>8Fff4fb0</color>
			<outline>0</outline>
		</PolyStyle>
	</Style>
	<Style id="circle_940.4858952599143_style">
		<LineStyle>
			<width>0.1</width>
		</LineStyle>
		<PolyStyle>
			<color>8Fff4db3</color>
			<outline>0</outline>
		</PolyStyle>
	</Style>
	<Style id="circle_909.1363654179172_style">
		<LineStyle>
			<width>0.1</width>
		</LineStyle>
		<PolyStyle>
			<color>8Fff4ab5</color>
			<outline>0</outline>
		</PolyStyle>
	</Style>
	<Style id="circle_877.7868355759201_style">
		<LineStyle>
			<width>0.1</width>
		</LineStyle>
		<PolyStyle>
			<color>8Fff47b8</color>
			<outline>0</outline>
		</PolyStyle>
	</Style>
	<Style id="circle_846.437305733923_style">
		<LineStyle>
			<width>0.1</width>
		</LineStyle>
		<PolyStyle>
			<color>8Fff45ba</color>
			<outline>0</outline>
		</PolyStyle>
	</Style>
	<Style id="circle_815.087775891926_style">
		<LineStyle>
			<width>0.1</width>
		</LineStyle>
		<PolyStyle>
			<color>8Fff42bd</color>
			<outline>0</outline>
		</PolyStyle>
	</Style>
	<Style id="circle_783.7382460499284_style">
		<LineStyle>
			<width>0.1</width>
		</LineStyle>
		<PolyStyle>
			<color>8Fff40bf</color>
			<outline>0</outline>
		</PolyStyle>
	</Style>
	<Style id="circle_752.3887162079313_style">
		<LineStyle>
			<width>0.1</width>
		</LineStyle>
		<PolyStyle>
			<color>8Fff3dc2</color>
			<outline>0</outline>
		</PolyStyle>
	</Style>
	<Style id="circle_721.0391863659343_style">
		<LineStyle>
			<width>0.1</width>
		</LineStyle>
		<PolyStyle>
			<color>8Fff3bc4</color>
			<outline>0</outline>
		</PolyStyle>
	</Style>
	<Style id="circle_689.6896565239372_style">
		<LineStyle>
			<width>0.1</width>
		</LineStyle>
		<PolyStyle>
			<color>8Fff38c7</color>
			<outline>0</outline>
		</PolyStyle>
	</Style>
	<Style id="circle_658.3401266819401_style">
		<LineStyle>
			<width>0.1</width>
		</LineStyle>
		<PolyStyle>
			<color>8Fff36c9</color>
			<outline>0</outline>
		</PolyStyle>
	</Style>
	<Style id="circle_626.990596839943_style">
		<LineStyle>
			<width>0.1</width>
		</LineStyle>
		<PolyStyle>
			<color>8Fff33cc</color>
			<outline>0</outline>
		</PolyStyle>
	</Style>
	<Style id="circle_595.6410669979459_style">
		<LineStyle>
			<width>0.1</width>
		</LineStyle>
		<PolyStyle>
			<color>8Fff30cf</color>
			<outline>0</outline>
		</PolyStyle>
	</Style>
	<Style id="circle_564.2915371559484_style">
		<LineStyle>
			<width>0.1</width>
		</LineStyle>
		<PolyStyle>
			<color>8Fff2ed1</color>
			<outline>0</outline>
		</PolyStyle>
	</Style>
	<Style id="circle_532.9420073139513_style">
		<LineStyle>
			<width>0.1</width>
		</LineStyle>
		<PolyStyle>
			<color>8Fff2bd4</color>
			<outline>0</outline>
		</PolyStyle>
	</Style>
	<Style id="circle_501.5924774719542_style">
		<LineStyle>
			<width>0.1</width>
		</LineStyle>
		<PolyStyle>
			<color>8Fff29d6</color>
			<outline>0</outline>
		</PolyStyle>
	</Style>
	<Style id="circle_470.24294762995714_style">
		<LineStyle>
			<width>0.1</width>
		</LineStyle>
		<PolyStyle>
			<color>8Fff26d9</color>
			<outline>0</outline>
		</PolyStyle>
	</Style>
	<Style id="circle_438.89341778796006_style">
		<LineStyle>
			<width>0.1</width>
		</LineStyle>
		<PolyStyle>
			<color>8Fff24db</color>
			<outline>0</outline>
		</PolyStyle>
	</Style>
	<Style id="circle_407.543887945963_style">
		<LineStyle>
			<width>0.1</width>
		</LineStyle>
		<PolyStyle>
			<color>8Fff21de</color>
			<outline>0</outline>
		</PolyStyle>
	</Style>
	<Style id="circle_376.1943581039659_style">
		<LineStyle>
			<width>0.1</width>
		</LineStyle>
		<PolyStyle>
			<color>8Fff1fe0</color>
			<outline>0</outline>
		</PolyStyle>
	</Style>
	<Style id="circle_344.84482826196836_style">
		<LineStyle>
			<width>0.1</width>
		</LineStyle>
		<PolyStyle>
			<color>8Fff1ce3</color>
			<outline>0</outline>
		</PolyStyle>
	</Style>
	<Style id="circle_313.4952984199713_style">
		<LineStyle>
			<width>0.1</width>
		</LineStyle>
		<PolyStyle>
			<color>8Fff19e6</color>
			<outline>0</outline>
		</PolyStyle>
	</Style>
	<Style id="circle_282.1457685779742_style">
		<LineStyle>
			<width>0.1</width>
		</LineStyle>
		<PolyStyle>
			<color>8Fff17e8</color>
			<outline>0</outline>
		</PolyStyle>
	</Style>
	<Style id="circle_250.7962387359771_style">
		<LineStyle>
			<width>0.1</width>
		</LineStyle>
		<PolyStyle>
			<color>8Fff14eb</color>
			<outline>0</outline>
		</PolyStyle>
	</Style>
	<Style id="circle_219.44670889398003_style">
		<LineStyle>
			<width>0.1</width>
		</LineStyle>
		<PolyStyle>
			<color>8Fff12ed</color>
			<outline>0</outline>
		</PolyStyle>
	</Style>
	<Style id="circle_188.09717905198295_style">
		<LineStyle>
			<width>0.1</width>
		</LineStyle>
		<PolyStyle>
			<color>8Fff0ff0</color>
			<outline>0</outline>
		</PolyStyle>
	</Style>
	<Style id="circle_156.74764920998587_style">
		<LineStyle>
			<width>0.1</width>
		</LineStyle>
		<PolyStyle>
			<color>8Fff0df2</color>
			<outline>0</outline>
		</PolyStyle>
	</Style>
	<Style id="circle_125.39811936798833_style">
		<LineStyle>
			<width>0.1</width>
		</LineStyle>
		<PolyStyle>
			<color>8Fff0af5</color>
			<outline>0</outline>
		</PolyStyle>
	</Style>
	<Style id="circle_94.04858952599125_style">
		<LineStyle>
			<width>0.1</width>
		</LineStyle>
		<PolyStyle>
			<color>8Fff08f7</color>
			<outline>0</outline>
		</PolyStyle>
	</Style>
	<Style id="circle_62.699059683994165_style">
		<LineStyle>
			<width>0.1</width>
		</LineStyle>
		<PolyStyle>
			<color>8Fff05fa</color>
			<outline>0</outline>
		</PolyStyle>
	</Style>
	<Style id="circle_31.349529841997082_style">
		<LineStyle>
			<width>0.1</width>
		</LineStyle>
		<PolyStyle>
			<color>8Fff03fc</color>
			<outline>0</outline>
		</PolyStyle>
	</Style>
	<Folder>
	<name>branches</name>
	<description>branches on which the state changes</description>
	<Folder>
			<name>branch8</name>
		<Placemark>
			<name>branch8_part1</name>
			<TimeSpan>
				<begin>14461-10-01</begin>
			</TimeSpan>
			<styleUrl>#branch8_part1_style</styleUrl>
			<LineString>
				<altitudeMode>absolute</altitudeMode>
				<tessellate>1</tessellate>
				<coordinates>
					-46.6388182,-23.5489433,0.0
					-45.616643116000006,-22.067886694000002,161909.34381638336
				</coordinates>
			</LineString>
		</Placemark>
		<Placemark>
			<name>branch8_part2</name>
			<TimeSpan>
				<begin>14445-08-05</begin>
			</TimeSpan>
			<styleUrl>#branch8_part2_style</styleUrl>
			<LineString>
				<altitudeMode>absolute</altitudeMode>
				<tessellate>1</tessellate>
				<coordinates>
					-45.616643116000006,-22.067886694000002,161909.34381638336
					-44.594468032,-20.586830088000003,226625.87253656329
				</coordinates>
			</LineString>
		</Placemark>
		<Placemark>
			<name>branch8_part3</name>
			<TimeSpan>
				<begin>14429-06-09</begin>
			</TimeSpan>
			<styleUrl>#branch8_part3_style</styleUrl>
			<LineString>
				<altitudeMode>absolute</altitudeMode>
				<tessellate>1</tessellate>
				<coordinates>
					-44.594468032,-20.586830088000003,226625.87253656329
					-43.572292948000005,-19.105773482000004,274652.41936622467
				</coordinates>
			</LineString>
		</Placemark>
		<Placemark>
			<name>branch8_part4</name>
			<TimeSpan>
				<begin>14413-04-13</begin>
			</TimeSpan>
			<styleUrl>#branch8_part4_style</styleUrl>
			<LineString>
				<altitudeMode>absolute</altitudeMode>
				<tessellate>1</tessellate>
				<coordinates>
					-43.572292948000005,-19.105773482000004,274652.41936622467
					-42.550117864,-17.624716876,313749.3134611412
				</coordinates>
			</LineString>
		</Placemark>
		<Placemark>
			<name>branch8_part5</name>
			<TimeSpan>
				<begin>14397-02-17</begin>
			</TimeSpan>
			<styleUrl>#branch8_part5_style</styleUrl>
			<LineString>
				<altitudeMode>absolute</altitudeMode>
				<tessellate>1</tessellate>
				<coordinates>
					-42.550117864,-17.624716876,313749.3134611412
					-41.527942780000004,-16.14366027,346948.5938922498
				</coordinates>
			</LineString>
		</Placemark>
		<Placemark>
			<name>branch8_part6</name>
			<TimeSpan>
				<begin>14381-00-21</begin>
			</TimeSpan>
			<styleUrl>#branch8_part6_style</styleUrl>
			<LineString>
				<altitudeMode>absolute</altitudeMode>
				<tessellate>1</tessellate>
				<coordinates>
					-41.527942780000004,-16.14366027,346948.5938922498
					-40.50576769600001,-14.662603664000002,375816.4934953445
				</coordinates>
			</LineString>
		</Placemark>
		<Placemark>
			<name>branch8_part7</name>
			<TimeSpan>
				<begin>14364-10-26</begin>
			</TimeSpan>
			<styleUrl>#branch8_part7_style</styleUrl>
			<LineString>
				<altitudeMode>absolute</altitudeMode>
				<tessellate>1</tessellate>
				<coordinates>
					-40.50576769600001,-14.662603664000002,375816.4934953445
					-39.483592612,-13.181547058000001,401288.8755439382
				</coordinates>
			</LineString>
		</Placemark>
		<Placemark>
			<name>branch8_part8</name>
			<TimeSpan>
				<begin>14348-08-30</begin>
			</TimeSpan>
			<styleUrl>#branch8_part8_style</styleUrl>
			<LineString>
				<altitudeMode>absolute</altitudeMode>
				<tessellate>1</tessellate>
				<coordinates>
					-39.483592612,-13.181547058000001,401288.8755439382
					-38.461417528000005,-11.700490452000002,423978.18500526104
				</coordinates>
			</LineString>
		</Placemark>
		<Placemark>
			<name>branch8_part9</name>
			<TimeSpan>
				<begin>14332-07-04</begin>
			</TimeSpan>
			<styleUrl>#branch8_part9_style</styleUrl>
			<LineString>
				<altitudeMode>absolute</altitudeMode>
				<tessellate>1</tessellate>
				<coordinates>
					-38.461417528000005,-11.700490452000002,423978.18500526104
					-37.439242444,-10.219433846000003,444310.9901389423
				</coordinates>
			</LineString>
		</Placemark>
		<Placemark>
			<name>branch8_part10</name>
			<TimeSpan>
				<begin>14316-05-08</begin>
			</TimeSpan>
			<styleUrl>#branch8_part10_style</styleUrl>
			<LineString>
				<altitudeMode>absolute</altitudeMode>
				<tessellate>1</tessellate>
				<coordinates>
					-37.439242444,-10.219433846000003,444310.9901389423
					-36.417067360000004,-8.738377240000002,462598.1251896666
				</coordinates>
			</LineString>
		</Placemark>
		<Placemark>
			<name>branch8_part11</name>
			<TimeSpan>
				<begin>14300-03-12</begin>
			</TimeSpan>
			<styleUrl>#branch8_part11_style</styleUrl>
			<LineString>
				<altitudeMode>absolute</altitudeMode>
				<tessellate>1</tessellate>
				<coordinates>
					-36.417067360000004,-8.738377240000002,462598.1251896666
					-35.39489227600001,-7.257320634000003,479073.90846569435
				</coordinates>
			</LineString>
		</Placemark>
		<Placemark>
			<name>branch8_part12</name>
			<TimeSpan>
				<begin>14284-01-16</begin>
			</TimeSpan>
			<styleUrl>#branch8_part12_style</styleUrl>
			<LineString>
				<altitudeMode>absolute</altitudeMode>
				<tessellate>1</tessellate>
				<coordinates>
					-35.39489227600001,-7.257320634000003,479073.90846569435
					-34.372717192,-5.7762640280000035,493919.6381893046
				</coordinates>
			</LineString>
		</Placemark>
		<Placemark>
			<name>branch8_part13</name>
			<TimeSpan>
				<begin>14267-11-20</begin>
			</TimeSpan>
			<styleUrl>#branch8_part13_style</styleUrl>
			<LineString>
				<altitudeMode>absolute</altitudeMode>
				<tessellate>1</tessellate>
				<coordinates>
					-34.372717192,-5.7762640280000035,493919.6381893046
					-33.350542108000006,-4.295207422000004,507278.447283507
				</coordinates>
			</LineString>
		</Placemark>
		<Placemark>
			<name>branch8_part14</name>
			<TimeSpan>
				<begin>14251-09-24</begin>
			</TimeSpan>
			<styleUrl>#branch8_part14_style</styleUrl>
			<LineString>
				<altitudeMode>absolute</altitudeMode>
				<tessellate>1</tessellate>
				<coordinates>
					-33.350542108000006,-4.295207422000004,507278.447283507
					-32.328367024,-2.8141508160000015,519265.10766710766
				</coordinates>
			</LineString>
		</Placemark>
		<Placemark>
			<name>branch8_part15</name>
			<TimeSpan>
				<begin>14235-07-29</begin>
			</TimeSpan>
			<styleUrl>#branch8_part15_style</styleUrl>
			<LineString>
				<altitudeMode>absolute</altitudeMode>
				<tessellate>1</tessellate>
				<coordinates>
					-32.328367024,-2.8141508160000015,519265.10766710766
					-31.306191940000005,-1.3330942100000023,529972.7312565763
				</coordinates>
			</LineString>
		</Placemark>
		<Placemark>
			<name>branch8_part16</name>
			<TimeSpan>
				<begin>14219-06-03</begin>
			</TimeSpan>
			<styleUrl>#branch8_part16_style</styleUrl>
			<LineString>
				<altitudeMode>absolute</altitudeMode>
				<tessellate>1</tessellate>
				<coordinates>
					-31.306191940000005,-1.3330942100000023,529972.7312565763
					-30.284016856000004,0.14796239599999694,539477.4829253139
				</coordinates>
			</LineString>
		</Placemark>
		<Placemark>
			<name>branch8_part17</name>
			<TimeSpan>
				<begin>14203-04-07</begin>
			</TimeSpan>
			<styleUrl>#branch8_part17_style</styleUrl>
			<LineString>
				<altitudeMode>absolute</altitudeMode>
				<tessellate>1</tessellate>
				<coordinates>
					-30.284016856000004,0.14796239599999694,539477.4829253139
					-29.261841772000004,1.6290190019999962,547841.9737151989
				</coordinates>
			</LineString>
		</Placemark>
		<Placemark>
			<name>branch8_part18</name>
			<TimeSpan>
				<begin>14187-02-11</begin>
			</TimeSpan>
			<styleUrl>#branch8_part18_style</styleUrl>
			<LineString>
				<altitudeMode>absolute</altitudeMode>
				<tessellate>1</tessellate>
				<coordinates>
					-29.261841772000004,1.6290190019999962,547841.9737151989
					-28.239666688000003,3.1100756079999954,555117.7502275999
				</coordinates>
			</LineString>
		</Placemark>
		<Placemark>
			<name>branch8_part19</name>
			<TimeSpan>
				<begin>14171-00-15</begin>
			</TimeSpan>
			<styleUrl>#branch8_part19_style</styleUrl>
			<LineString>
				<altitudeMode>absolute</altitudeMode>
				<tessellate>1</tessellate>
				<coordinates>
					-28.239666688000003,3.1100756079999954,555117.7502275999
					-27.217491604000006,4.591132213999998,561347.1474446042
				</coordinates>
			</LineString>
		</Placemark>
		<Placemark>
			<name>branch8_part20</name>
			<TimeSpan>
				<begin>14154-10-19</begin>
			</TimeSpan>
			<styleUrl>#branch8_part20_style</styleUrl>
			<LineString>
				<altitudeMode>absolute</altitudeMode>
				<tessellate>1</tessellate>
				<coordinates>
					-27.217491604000006,4.591132213999998,561347.1474446042
					-26.195316520000006,6.072188819999997,566564.6813414083
				</coordinates>
			</LineString>
		</Placemark>
		<Placemark>
			<name>branch8_part21</name>
			<TimeSpan>
				<begin>14138-08-23</begin>
			</TimeSpan>
			<styleUrl>#branch8_part21_style</styleUrl>
			<LineString>
				<altitudeMode>absolute</altitudeMode>
				<tessellate>1</tessellate>
				<coordinates>
					-26.195316520000006,6.072188819999997,566564.6813414083
					-25.173141436000005,7.553245425999997,570798.1002207733
				</coordinates>
			</LineString>
		</Placemark>
		<Placemark>
			<name>branch8_part22</name>
			<TimeSpan>
				<begin>14122-06-27</begin>
			</TimeSpan>
			<styleUrl>#branch8_part22_style</styleUrl>
			<LineString>
				<altitudeMode>absolute</altitudeMode>
				<tessellate>1</tessellate>
				<coordinates>
					-25.173141436000005,7.553245425999997,570798.1002207733
					-24.150966352000005,9.034302031999996,574069.1762850984
				</coordinates>
			</LineString>
		</Placemark>
		<Placemark>
			<name>branch8_part23</name>
			<TimeSpan>
				<begin>14106-05-02</begin>
			</TimeSpan>
			<styleUrl>#branch8_part23_style</styleUrl>
			<LineString>
				<altitudeMode>absolute</altitudeMode>
				<tessellate>1</tessellate>
				<coordinates>
					-24.150966352000005,9.034302031999996,574069.1762850984
					-23.128791268000004,10.515358637999999,576394.293846247
				</coordinates>
			</LineString>
		</Placemark>
		<Placemark>
			<name>branch8_part24</name>
			<TimeSpan>
				<begin>14090-03-06</begin>
			</TimeSpan>
			<styleUrl>#branch8_part24_style</styleUrl>
			<LineString>
				<altitudeMode>absolute</altitudeMode>
				<tessellate>1</tessellate>
				<coordinates>
					-23.128791268000004,10.515358637999999,576394.293846247
					-22.106616184000003,11.996415243999994,577784.8731744639
				</coordinates>
			</LineString>
		</Placemark>
		<Placemark>
			<name>branch8_part25</name>
			<TimeSpan>
				<begin>14074-01-10</begin>
			</TimeSpan>
			<styleUrl>#branch8_part25_style</styleUrl>
			<LineString>
				<altitudeMode>absolute</altitudeMode>
				<tessellate>1</tessellate>
				<coordinates>
					-22.106616184000003,11.996415243999994,577784.8731744639
					-21.084441100000006,13.477471849999997,578247.6564870832
				</coordinates>
			</LineString>
		</Placemark>
		<Placemark>
			<name>branch8_part26</name>
			<TimeSpan>
				<begin>14057-11-14</begin>
			</TimeSpan>
			<styleUrl>#branch8_part26_style</styleUrl>
			<LineString>
				<altitudeMode>absolute</altitudeMode>
				<tessellate>1</tessellate>
				<coordinates>
					-21.084441100000006,13.477471849999997,578247.6564870832
					-20.062266016000006,14.958528455999993,577784.8731744639
				</coordinates>
			</LineString>
		</Placemark>
		<Placemark>
			<name>branch8_part27</name>
			<TimeSpan>
				<begin>14041-09-18</begin>
			</TimeSpan>
			<styleUrl>#branch8_part27_style</styleUrl>
			<LineString>
				<altitudeMode>absolute</altitudeMode>
				<tessellate>1</tessellate>
				<coordinates>
					-20.062266016000006,14.958528455999993,577784.8731744639
					-19.040090932000005,16.439585061999995,576394.293846247
				</coordinates>
			</LineString>
		</Placemark>
		<Placemark>
			<name>branch8_part28</name>
			<TimeSpan>
				<begin>14025-07-22</begin>
			</TimeSpan>
			<styleUrl>#branch8_part28_style</styleUrl>
			<LineString>
				<altitudeMode>absolute</altitudeMode>
				<tessellate>1</tessellate>
				<coordinates>
					-19.040090932000005,16.439585061999995,576394.293846247
					-18.017915848000005,17.920641668,574069.1762850984
				</coordinates>
			</LineString>
		</Placemark>
		<Placemark>
			<name>branch8_part29</name>
			<TimeSpan>
				<begin>14009-05-26</begin>
			</TimeSpan>
			<styleUrl>#branch8_part29_style</styleUrl>
			<LineString>
				<altitudeMode>absolute</altitudeMode>
				<tessellate>1</tessellate>
				<coordinates>
					-18.017915848000005,17.920641668,574069.1762850984
					-16.995740764000004,19.401698273999994,570798.1002207734
				</coordinates>
			</LineString>
		</Placemark>
		<Placemark>
			<name>branch8_part30</name>
			<TimeSpan>
				<begin>13993-04-01</begin>
			</TimeSpan>
			<styleUrl>#branch8_part30_style</styleUrl>
			<LineString>
				<altitudeMode>absolute</altitudeMode>
				<tessellate>1</tessellate>
				<coordinates>
					-16.995740764000004,19.401698273999994,570798.1002207734
					-15.973565680000007,20.882754879999997,566564.6813414083
				</coordinates>
			</LineString>
		</Placemark>
		<Placemark>
			<name>branch8_part31</name>
			<TimeSpan>
				<begin>13977-02-05</begin>
			</TimeSpan>
			<styleUrl>#branch8_part31_style</styleUrl>
			<LineString>
				<altitudeMode>absolute</altitudeMode>
				<tessellate>1</tessellate>
				<coordinates>
					-15.973565680000007,20.882754879999997,566564.6813414083
					-14.951390596000007,22.363811485999992,561347.1474446042
				</coordinates>
			</LineString>
		</Placemark>
		<Placemark>
			<name>branch8_part32</name>
			<TimeSpan>
				<begin>13961-00-09</begin>
			</TimeSpan>
			<styleUrl>#branch8_part32_style</styleUrl>
			<LineString>
				<altitudeMode>absolute</altitudeMode>
				<tessellate>1</tessellate>
				<coordinates>
					-14.951390596000007,22.363811485999992,561347.1474446042
					-13.929215512000006,23.844868091999995,555117.7502275999
				</coordinates>
			</LineString>
		</Placemark>
		<Placemark>
			<name>branch8_part33</name>
			<TimeSpan>
				<begin>13944-10-13</begin>
			</TimeSpan>
			<styleUrl>#branch8_part33_style</styleUrl>
			<LineString>
				<altitudeMode>absolute</altitudeMode>
				<tessellate>1</tessellate>
				<coordinates>
					-13.929215512000006,23.844868091999995,555117.7502275999
					-12.907040428000009,25.325924697999998,547841.9737151988
				</coordinates>
			</LineString>
		</Placemark>
		<Placemark>
			<name>branch8_part34</name>
			<TimeSpan>
				<begin>13928-08-17</begin>
			</TimeSpan>
			<styleUrl>#branch8_part34_style</styleUrl>
			<LineString>
				<altitudeMode>absolute</altitudeMode>
				<tessellate>1</tessellate>
				<coordinates>
					-12.907040428000009,25.325924697999998,547841.9737151988
					-11.884865344000005,26.806981303999994,539477.4829253139
				</coordinates>
			</LineString>
		</Placemark>
		<Placemark>
			<name>branch8_part35</name>
			<TimeSpan>
				<begin>13912-06-21</begin>
			</TimeSpan>
			<styleUrl>#branch8_part35_style</styleUrl>
			<LineString>
				<altitudeMode>absolute</altitudeMode>
				<tessellate>1</tessellate>
				<coordinates>
					-11.884865344000005,26.806981303999994,539477.4829253139
					-10.862690260000008,28.288037909999996,529972.7312565761
				</coordinates>
			</LineString>
		</Placemark>
		<Placemark>
			<name>branch8_part36</name>
			<TimeSpan>
				<begin>13896-04-25</begin>
			</TimeSpan>
			<styleUrl>#branch8_part36_style</styleUrl>
			<LineString>
				<altitudeMode>absolute</altitudeMode>
				<tessellate>1</tessellate>
				<coordinates>
					-10.862690260000008,28.288037909999996,529972.7312565761
					-9.840515176000004,29.769094515999992,519265.1076671077
				</coordinates>
			</LineString>
		</Placemark>
		<Placemark>
			<name>branch8_part37</name>
			<TimeSpan>
				<begin>13880-02-29</begin>
			</TimeSpan>
			<styleUrl>#branch8_part37_style</styleUrl>
			<LineString>
				<altitudeMode>absolute</altitudeMode>
				<tessellate>1</tessellate>
				<coordinates>
					-9.840515176000004,29.769094515999992,519265.1076671077
					-8.818340092000007,31.250151121999995,507278.447283507
				</coordinates>
			</LineString>
		</Placemark>
		<Placemark>
			<name>branch8_part38</name>
			<TimeSpan>
				<begin>13864-01-04</begin>
			</TimeSpan>
			<styleUrl>#branch8_part38_style</styleUrl>
			<LineString>
				<altitudeMode>absolute</altitudeMode>
				<tessellate>1</tessellate>
				<coordinates>
					-8.818340092000007,31.250151121999995,507278.447283507
					-7.79616500800001,32.731207728,493919.6381893046
				</coordinates>
			</LineString>
		</Placemark>
		<Placemark>
			<name>branch8_part39</name>
			<TimeSpan>
				<begin>13847-11-08</begin>
			</TimeSpan>
			<styleUrl>#branch8_part39_style</styleUrl>
			<LineString>
				<altitudeMode>absolute</altitudeMode>
				<tessellate>1</tessellate>
				<coordinates>
					-7.79616500800001,32.731207728,493919.6381893046
					-6.773989924000006,34.212264334,479073.90846569435
				</coordinates>
			</LineString>
		</Placemark>
		<Placemark>
			<name>branch8_part40</name>
			<TimeSpan>
				<begin>13831-09-12</begin>
			</TimeSpan>
			<styleUrl>#branch8_part40_style</styleUrl>
			<LineString>
				<altitudeMode>absolute</altitudeMode>
				<tessellate>1</tessellate>
				<coordinates>
					-6.773989924000006,34.212264334,479073.90846569435
					-5.751814840000009,35.69332093999999,462598.12518966646
				</coordinates>
			</LineString>
		</Placemark>
		<Placemark>
			<name>branch8_part41</name>
			<TimeSpan>
				<begin>13815-07-16</begin>
			</TimeSpan>
			<styleUrl>#branch8_part41_style</styleUrl>
			<LineString>
				<altitudeMode>absolute</altitudeMode>
				<tessellate>1</tessellate>
				<coordinates>
					-5.751814840000009,35.69332093999999,462598.12518966646
					-4.7296397560000045,37.17437754599999,444310.9901389423
				</coordinates>
			</LineString>
		</Placemark>
		<Placemark>
			<name>branch8_part42</name>
			<TimeSpan>
				<begin>13799-05-20</begin>
			</TimeSpan>
			<styleUrl>#branch8_part42_style</styleUrl>
			<LineString>
				<altitudeMode>absolute</altitudeMode>
				<tessellate>1</tessellate>
				<coordinates>
					-4.7296397560000045,37.17437754599999,444310.9901389423
					-3.7074646720000075,38.655434152,423978.18500526104
				</coordinates>
			</LineString>
		</Placemark>
		<Placemark>
			<name>branch8_part43</name>
			<TimeSpan>
				<begin>13783-03-24</begin>
			</TimeSpan>
			<styleUrl>#branch8_part43_style</styleUrl>
			<LineString>
				<altitudeMode>absolute</altitudeMode>
				<tessellate>1</tessellate>
				<coordinates>
					-3.7074646720000075,38.655434152,423978.18500526104
					-2.6852895880000105,40.136490757999994,401288.87554393825
				</coordinates>
			</LineString>
		</Placemark>
		<Placemark>
			<name>branch8_part44</name>
			<TimeSpan>
				<begin>13767-01-28</begin>
			</TimeSpan>
			<styleUrl>#branch8_part44_style</styleUrl>
			<LineString>
				<altitudeMode>absolute</altitudeMode>
				<tessellate>1</tessellate>
				<coordinates>
					-2.6852895880000105,40.136490757999994,401288.87554393825
					-1.6631145040000064,41.61754736399999,375816.4934953445
				</coordinates>
			</LineString>
		</Placemark>
		<Placemark>
			<name>branch8_part45</name>
			<TimeSpan>
				<begin>13751-00-02</begin>
			</TimeSpan>
			<styleUrl>#branch8_part45_style</styleUrl>
			<LineString>
				<altitudeMode>absolute</altitudeMode>
				<tessellate>1</tessellate>
				<coordinates>
					-1.6631145040000064,41.61754736399999,375816.4934953445
					-0.6409394200000094,43.098603969999985,346948.5938922499
				</coordinates>
			</LineString>
		</Placemark>
		<Placemark>
			<name>branch8_part46</name>
			<TimeSpan>
				<begin>13734-10-07</begin>
			</TimeSpan>
			<styleUrl>#branch8_part46_style</styleUrl>
			<LineString>
				<altitudeMode>absolute</altitudeMode>
				<tessellate>1</tessellate>
				<coordinates>
					-0.6409394200000094,43.098603969999985,346948.5938922499
					0.38123566399999476,44.579660575999995,313749.31346114114
				</coordinates>
			</LineString>
		</Placemark>
		<Placemark>
			<name>branch8_part47</name>
			<TimeSpan>
				<begin>13718-08-11</begin>
			</TimeSpan>
			<styleUrl>#branch8_part47_style</styleUrl>
			<LineString>
				<altitudeMode>absolute</altitudeMode>
				<tessellate>1</tessellate>
				<coordinates>
					0.38123566399999476,44.579660575999995,313749.31346114114
					1.4034107479999918,46.06071718199999,274652.41936622455
				</coordinates>
			</LineString>
		</Placemark>
		<Placemark>
			<name>branch8_part48</name>
			<TimeSpan>
				<begin>13702-06-15</begin>
			</TimeSpan>
			<styleUrl>#branch8_part48_style</styleUrl>
			<LineString>
				<altitudeMode>absolute</altitudeMode>
				<tessellate>1</tessellate>
				<coordinates>
					1.4034107479999918,46.06071718199999,274652.41936622455
					2.425585831999996,47.541773787999986,226625.87253656352
				</coordinates>
			</LineString>
		</Placemark>
		<Placemark>
			<name>branch8_part49</name>
			<TimeSpan>
				<begin>13686-04-19</begin>
			</TimeSpan>
			<styleUrl>#branch8_part49_style</styleUrl>
			<LineString>
				<altitudeMode>absolute</altitudeMode>
				<tessellate>1</tessellate>
				<coordinates>
					2.425585831999996,47.541773787999986,226625.87253656352
					3.447760915999993,49.022830393999996,161909.34381638348
				</coordinates>
			</LineString>
		</Placemark>
		<Placemark>
			<name>branch8_part50</name>
			<TimeSpan>
				<begin>13670-02-23</begin>
			</TimeSpan>
			<styleUrl>#branch8_part50_style</styleUrl>
			<LineString>
				<altitudeMode>absolute</altitudeMode>
				<tessellate>1</tessellate>
				<coordinates>
					3.447760915999993,49.022830393999996,161909.34381638348
					4.46993599999999,50.50388699999999,7.081491416313646E-11
				</coordinates>
			</LineString>
		</Placemark>
	</Folder>
	<Folder>
			<name>branch15</name>
		<Placemark>
			<name>branch15_part1</name>
			<TimeSpan>
				<begin>13835-07-04</begin>
			</TimeSpan>
			<styleUrl>#branch15_part1_style</styleUrl>
			<LineString>
				<altitudeMode>absolute</altitudeMode>
				<tessellate>1</tessellate>
				<coordinates>
					138.252924,36.204824,0.0
					135.57726424,36.49080526,187431.56571830573
				</coordinates>
			</LineString>
		</Placemark>
		<Placemark>
			<name>branch15_part2</name>
			<TimeSpan>
				<begin>13830-03-06</begin>
			</TimeSpan>
			<styleUrl>#branch15_part2_style</styleUrl>
			<LineString>
				<altitudeMode>absolute</altitudeMode>
				<tessellate>1</tessellate>
				<coordinates>
					135.57726424,36.49080526,187431.56571830573
					132.90160448,36.77678652,262349.5415433033
				</coordinates>
			</LineString>
		</Placemark>
		<Placemark>
			<name>branch15_part3</name>
			<TimeSpan>
				<begin>13824-11-07</begin>
			</TimeSpan>
			<styleUrl>#branch15_part3_style</styleUrl>
			<LineString>
				<altitudeMode>absolute</altitudeMode>
				<tessellate>1</tessellate>
				<coordinates>
					132.90160448,36.77678652,262349.5415433033
					130.22594472,37.06276778,317946.64703547
				</coordinates>
			</LineString>
		</Placemark>
		<Placemark>
			<name>branch15_part4</name>
			<TimeSpan>
				<begin>13819-07-08</begin>
			</TimeSpan>
			<styleUrl>#branch15_part4_style</styleUrl>
			<LineString>
				<altitudeMode>absolute</altitudeMode>
				<tessellate>1</tessellate>
				<coordinates>
					130.22594472,37.06276778,317946.64703547
					127.55028496,37.34874904,363206.49370153673
				</coordinates>
			</LineString>
		</Placemark>
		<Placemark>
			<name>branch15_part5</name>
			<TimeSpan>
				<begin>13814-03-09</begin>
			</TimeSpan>
			<styleUrl>#branch15_part5_style</styleUrl>
			<LineString>
				<altitudeMode>absolute</altitudeMode>
				<tessellate>1</tessellate>
				<coordinates>
					127.55028496,37.34874904,363206.49370153673
					124.87462520000001,37.6347303,401639.06939636916
				</coordinates>
			</LineString>
		</Placemark>
		<Placemark>
			<name>branch15_part6</name>
			<TimeSpan>
				<begin>13808-11-11</begin>
			</TimeSpan>
			<styleUrl>#branch15_part6_style</styleUrl>
			<LineString>
				<altitudeMode>absolute</altitudeMode>
				<tessellate>1</tessellate>
				<coordinates>
					124.87462520000001,37.6347303,401639.06939636916
					122.19896544000001,37.92071156,435057.49661044683
				</coordinates>
			</LineString>
		</Placemark>
		<Placemark>
			<name>branch15_part7</name>
			<TimeSpan>
				<begin>13803-07-12</begin>
			</TimeSpan>
			<styleUrl>#branch15_part7_style</styleUrl>
			<LineString>
				<altitudeMode>absolute</altitudeMode>
				<tessellate>1</tessellate>
				<coordinates>
					122.19896544000001,37.92071156,435057.49661044683
					119.52330568,38.20669282,464545.16135793173
				</coordinates>
			</LineString>
		</Placemark>
		<Placemark>
			<name>branch15_part8</name>
			<TimeSpan>
				<begin>13798-03-13</begin>
			</TimeSpan>
			<styleUrl>#branch15_part8_style</styleUrl>
			<LineString>
				<altitudeMode>absolute</altitudeMode>
				<tessellate>1</tessellate>
				<coordinates>
					119.52330568,38.20669282,464545.16135793173
					116.84764592,38.49267408,490811.05001612904
				</coordinates>
			</LineString>
		</Placemark>
		<Placemark>
			<name>branch15_part9</name>
			<TimeSpan>
				<begin>13792-11-14</begin>
			</TimeSpan>
			<styleUrl>#branch15_part9_style</styleUrl>
			<LineString>
				<altitudeMode>absolute</altitudeMode>
				<tessellate>1</tessellate>
				<coordinates>
					116.84764592,38.49267408,490811.05001612904
					114.17198616,38.77865534,514348.97199037316
				</coordinates>
			</LineString>
		</Placemark>
		<Placemark>
			<name>branch15_part10</name>
			<TimeSpan>
				<begin>13787-07-16</begin>
			</TimeSpan>
			<styleUrl>#branch15_part10_style</styleUrl>
			<LineString>
				<altitudeMode>absolute</altitudeMode>
				<tessellate>1</tessellate>
				<coordinates>
					114.17198616,38.77865534,514348.97199037316
					111.4963264,39.0646366,535518.7591951591
				</coordinates>
			</LineString>
		</Placemark>
		<Placemark>
			<name>branch15_part11</name>
			<TimeSpan>
				<begin>13782-03-17</begin>
			</TimeSpan>
			<styleUrl>#branch15_part11_style</styleUrl>
			<LineString>
				<altitudeMode>absolute</altitudeMode>
				<tessellate>1</tessellate>
				<coordinates>
					111.4963264,39.0646366,535518.7591951591
					108.82066664000001,39.35061786,554591.6661878738
				</coordinates>
			</LineString>
		</Placemark>
		<Placemark>
			<name>branch15_part12</name>
			<TimeSpan>
				<begin>13776-11-18</begin>
			</TimeSpan>
			<styleUrl>#branch15_part12_style</styleUrl>
			<LineString>
				<altitudeMode>absolute</altitudeMode>
				<tessellate>1</tessellate>
				<coordinates>
					108.82066664000001,39.35061786,554591.6661878738
					106.14500688000001,39.63659912,571777.5697357425
				</coordinates>
			</LineString>
		</Placemark>
		<Placemark>
			<name>branch15_part13</name>
			<TimeSpan>
				<begin>13771-07-19</begin>
			</TimeSpan>
			<styleUrl>#branch15_part13_style</styleUrl>
			<LineString>
				<altitudeMode>absolute</altitudeMode>
				<tessellate>1</tessellate>
				<coordinates>
					106.14500688000001,39.63659912,571777.5697357425
					103.46934712000001,39.92258038,587242.1652040426
				</coordinates>
			</LineString>
		</Placemark>
		<Placemark>
			<name>branch15_part14</name>
			<TimeSpan>
				<begin>13766-03-21</begin>
			</TimeSpan>
			<styleUrl>#branch15_part14_style</styleUrl>
			<LineString>
				<altitudeMode>absolute</altitudeMode>
				<tessellate>1</tessellate>
				<coordinates>
					103.46934712000001,39.92258038,587242.1652040426
					100.79368736,40.20856164,601118.3163295747
				</coordinates>
			</LineString>
		</Placemark>
		<Placemark>
			<name>branch15_part15</name>
			<TimeSpan>
				<begin>13760-11-22</begin>
			</TimeSpan>
			<styleUrl>#branch15_part15_style</styleUrl>
			<LineString>
				<altitudeMode>absolute</altitudeMode>
				<tessellate>1</tessellate>
				<coordinates>
					100.79368736,40.20856164,601118.3163295747
					98.1180276,40.4945429,613513.8125201613
				</coordinates>
			</LineString>
		</Placemark>
		<Placemark>
			<name>branch15_part16</name>
			<TimeSpan>
				<begin>13755-07-23</begin>
			</TimeSpan>
			<styleUrl>#branch15_part16_style</styleUrl>
			<LineString>
				<altitudeMode>absolute</altitudeMode>
				<tessellate>1</tessellate>
				<coordinates>
					98.1180276,40.4945429,613513.8125201613
					95.44236784,40.78052416,624516.8247308433
				</coordinates>
			</LineString>
		</Placemark>
		<Placemark>
			<name>branch15_part17</name>
			<TimeSpan>
				<begin>13750-03-24</begin>
			</TimeSpan>
			<styleUrl>#branch15_part17_style</styleUrl>
			<LineString>
				<altitudeMode>absolute</altitudeMode>
				<tessellate>1</tessellate>
				<coordinates>
					95.44236784,40.78052416,624516.8247308433
					92.76670808,41.06650542,634199.8335568345
				</coordinates>
			</LineString>
		</Placemark>
		<Placemark>
			<name>branch15_part18</name>
			<TimeSpan>
				<begin>13744-11-26</begin>
			</TimeSpan>
			<styleUrl>#branch15_part18_style</styleUrl>
			<LineString>
				<altitudeMode>absolute</altitudeMode>
				<tessellate>1</tessellate>
				<coordinates>
					92.76670808,41.06650542,634199.8335568345
					90.09104832,41.35248668,642622.5110341908
				</coordinates>
			</LineString>
		</Placemark>
		<Placemark>
			<name>branch15_part19</name>
			<TimeSpan>
				<begin>13739-07-27</begin>
			</TimeSpan>
			<styleUrl>#branch15_part19_style</styleUrl>
			<LineString>
				<altitudeMode>absolute</altitudeMode>
				<tessellate>1</tessellate>
				<coordinates>
					90.09104832,41.35248668,642622.5110341908
					87.41538856,41.63846794,649833.8655264215
				</coordinates>
			</LineString>
		</Placemark>
		<Placemark>
			<name>branch15_part20</name>
			<TimeSpan>
				<begin>13734-03-28</begin>
			</TimeSpan>
			<styleUrl>#branch15_part20_style</styleUrl>
			<LineString>
				<altitudeMode>absolute</altitudeMode>
				<tessellate>1</tessellate>
				<coordinates>
					87.41538856,41.63846794,649833.8655264215
					84.7397288,41.9244492,655873.8538582583
				</coordinates>
			</LineString>
		</Placemark>
		<Placemark>
			<name>branch15_part21</name>
			<TimeSpan>
				<begin>13728-11-29</begin>
			</TimeSpan>
			<styleUrl>#branch15_part21_style</styleUrl>
			<LineString>
				<altitudeMode>absolute</altitudeMode>
				<tessellate>1</tessellate>
				<coordinates>
					84.7397288,41.9244492,655873.8538582583
					82.06406903999999,42.21043046,660774.5983748976
				</coordinates>
			</LineString>
		</Placemark>
		<Placemark>
			<name>branch15_part22</name>
			<TimeSpan>
				<begin>13723-08-01</begin>
			</TimeSpan>
			<styleUrl>#branch15_part22_style</styleUrl>
			<LineString>
				<altitudeMode>absolute</altitudeMode>
				<tessellate>1</tessellate>
				<coordinates>
					82.06406903999999,42.21043046,660774.5983748976
					79.38840928,42.49641172,664561.3032917889
				</coordinates>
			</LineString>
		</Placemark>
		<Placemark>
			<name>branch15_part23</name>
			<TimeSpan>
				<begin>13718-04-02</begin>
			</TimeSpan>
			<styleUrl>#branch15_part23_style</styleUrl>
			<LineString>
				<altitudeMode>absolute</altitudeMode>
				<tessellate>1</tessellate>
				<coordinates>
					79.38840928,42.49641172,664561.3032917889
					76.71274952,42.78239298,667252.9356256179
				</coordinates>
			</LineString>
		</Placemark>
		<Placemark>
			<name>branch15_part24</name>
			<TimeSpan>
				<begin>13713-00-03</begin>
			</TimeSpan>
			<styleUrl>#branch15_part24_style</styleUrl>
			<LineString>
				<altitudeMode>absolute</altitudeMode>
				<tessellate>1</tessellate>
				<coordinates>
					76.71274952,42.78239298,667252.9356256179
					74.03708976,43.06837424,668862.7158557123
				</coordinates>
			</LineString>
		</Placemark>
		<Placemark>
			<name>branch15_part25</name>
			<TimeSpan>
				<begin>13707-08-04</begin>
			</TimeSpan>
			<styleUrl>#branch15_part25_style</styleUrl>
			<LineString>
				<altitudeMode>absolute</altitudeMode>
				<tessellate>1</tessellate>
				<coordinates>
					74.03708976,43.06837424,668862.7158557123
					71.36143,43.354355500000004,669398.4489939488
				</coordinates>
			</LineString>
		</Placemark>
		<Placemark>
			<name>branch15_part26</name>
			<TimeSpan>
				<begin>13702-04-06</begin>
			</TimeSpan>
			<styleUrl>#branch15_part26_style</styleUrl>
			<LineString>
				<altitudeMode>absolute</altitudeMode>
				<tessellate>1</tessellate>
				<coordinates>
					71.36143,43.354355500000004,669398.4489939488
					68.68577024,43.640336760000004,668862.7158557123
				</coordinates>
			</LineString>
		</Placemark>
		<Placemark>
			<name>branch15_part27</name>
			<TimeSpan>
				<begin>13697-00-07</begin>
			</TimeSpan>
			<styleUrl>#branch15_part27_style</styleUrl>
			<LineString>
				<altitudeMode>absolute</altitudeMode>
				<tessellate>1</tessellate>
				<coordinates>
					68.68577024,43.640336760000004,668862.7158557123
					66.01011048,43.926318020000004,667252.9356256179
				</coordinates>
			</LineString>
		</Placemark>
		<Placemark>
			<name>branch15_part28</name>
			<TimeSpan>
				<begin>13691-08-08</begin>
			</TimeSpan>
			<styleUrl>#branch15_part28_style</styleUrl>
			<LineString>
				<altitudeMode>absolute</altitudeMode>
				<tessellate>1</tessellate>
				<coordinates>
					66.01011048,43.926318020000004,667252.9356256179
					63.33445072000001,44.21229928,664561.3032917889
				</coordinates>
			</LineString>
		</Placemark>
		<Placemark>
			<name>branch15_part29</name>
			<TimeSpan>
				<begin>13686-04-09</begin>
			</TimeSpan>
			<styleUrl>#branch15_part29_style</styleUrl>
			<LineString>
				<altitudeMode>absolute</altitudeMode>
				<tessellate>1</tessellate>
				<coordinates>
					63.33445072000001,44.21229928,664561.3032917889
					60.658790960000005,44.49828054,660774.5983748977
				</coordinates>
			</LineString>
		</Placemark>
		<Placemark>
			<name>branch15_part30</name>
			<TimeSpan>
				<begin>13681-00-11</begin>
			</TimeSpan>
			<styleUrl>#branch15_part30_style</styleUrl>
			<LineString>
				<altitudeMode>absolute</altitudeMode>
				<tessellate>1</tessellate>
				<coordinates>
					60.658790960000005,44.49828054,660774.5983748977
					57.9831312,44.7842618,655873.8538582583
				</coordinates>
			</LineString>
		</Placemark>
		<Placemark>
			<name>branch15_part31</name>
			<TimeSpan>
				<begin>13675-08-12</begin>
			</TimeSpan>
			<styleUrl>#branch15_part31_style</styleUrl>
			<LineString>
				<altitudeMode>absolute</altitudeMode>
				<tessellate>1</tessellate>
				<coordinates>
					57.9831312,44.7842618,655873.8538582583
					55.30747144,45.07024306,649833.8655264215
				</coordinates>
			</LineString>
		</Placemark>
		<Placemark>
			<name>branch15_part32</name>
			<TimeSpan>
				<begin>13670-04-13</begin>
			</TimeSpan>
			<styleUrl>#branch15_part32_style</styleUrl>
			<LineString>
				<altitudeMode>absolute</altitudeMode>
				<tessellate>1</tessellate>
				<coordinates>
					55.30747144,45.07024306,649833.8655264215
					52.63181168,45.35622432,642622.5110341908
				</coordinates>
			</LineString>
		</Placemark>
		<Placemark>
			<name>branch15_part33</name>
			<TimeSpan>
				<begin>13665-00-15</begin>
			</TimeSpan>
			<styleUrl>#branch15_part33_style</styleUrl>
			<LineString>
				<altitudeMode>absolute</altitudeMode>
				<tessellate>1</tessellate>
				<coordinates>
					52.63181168,45.35622432,642622.5110341908
					49.956151919999996,45.64220558,634199.8335568345
				</coordinates>
			</LineString>
		</Placemark>
		<Placemark>
			<name>branch15_part34</name>
			<TimeSpan>
				<begin>13659-08-16</begin>
			</TimeSpan>
			<styleUrl>#branch15_part34_style</styleUrl>
			<LineString>
				<altitudeMode>absolute</altitudeMode>
				<tessellate>1</tessellate>
				<coordinates>
					49.956151919999996,45.64220558,634199.8335568345
					47.280492159999994,45.92818684,624516.8247308433
				</coordinates>
			</LineString>
		</Placemark>
		<Placemark>
			<name>branch15_part35</name>
			<TimeSpan>
				<begin>13654-04-17</begin>
			</TimeSpan>
			<styleUrl>#branch15_part35_style</styleUrl>
			<LineString>
				<altitudeMode>absolute</altitudeMode>
				<tessellate>1</tessellate>
				<coordinates>
					47.280492159999994,45.92818684,624516.8247308433
					44.60483239999999,46.2141681,613513.8125201612
				</coordinates>
			</LineString>
		</Placemark>
		<Placemark>
			<name>branch15_part36</name>
			<TimeSpan>
				<begin>13649-00-18</begin>
			</TimeSpan>
			<styleUrl>#branch15_part36_style</styleUrl>
			<LineString>
				<altitudeMode>absolute</altitudeMode>
				<tessellate>1</tessellate>
				<coordinates>
					44.60483239999999,46.2141681,613513.8125201612
					41.92917263999999,46.50014936,601118.3163295747
				</coordinates>
			</LineString>
		</Placemark>
		<Placemark>
			<name>branch15_part37</name>
			<TimeSpan>
				<begin>13643-08-20</begin>
			</TimeSpan>
			<styleUrl>#branch15_part37_style</styleUrl>
			<LineString>
				<altitudeMode>absolute</altitudeMode>
				<tessellate>1</tessellate>
				<coordinates>
					41.92917263999999,46.50014936,601118.3163295747
					39.25351288,46.78613062,587242.1652040426
				</coordinates>
			</LineString>
		</Placemark>
		<Placemark>
			<name>branch15_part38</name>
			<TimeSpan>
				<begin>13638-04-21</begin>
			</TimeSpan>
			<styleUrl>#branch15_part38_style</styleUrl>
			<LineString>
				<altitudeMode>absolute</altitudeMode>
				<tessellate>1</tessellate>
				<coordinates>
					39.25351288,46.78613062,587242.1652040426
					36.57785312,47.07211188,571777.5697357425
				</coordinates>
			</LineString>
		</Placemark>
		<Placemark>
			<name>branch15_part39</name>
			<TimeSpan>
				<begin>13633-00-22</begin>
			</TimeSpan>
			<styleUrl>#branch15_part39_style</styleUrl>
			<LineString>
				<altitudeMode>absolute</altitudeMode>
				<tessellate>1</tessellate>
				<coordinates>
					36.57785312,47.07211188,571777.5697357425
					33.90219336,47.35809314,554591.6661878738
				</coordinates>
			</LineString>
		</Placemark>
		<Placemark>
			<name>branch15_part40</name>
			<TimeSpan>
				<begin>13627-08-23</begin>
			</TimeSpan>
			<styleUrl>#branch15_part40_style</styleUrl>
			<LineString>
				<altitudeMode>absolute</altitudeMode>
				<tessellate>1</tessellate>
				<coordinates>
					33.90219336,47.35809314,554591.6661878738
					31.226533599999996,47.6440744,535518.7591951588
				</coordinates>
			</LineString>
		</Placemark>
		<Placemark>
			<name>branch15_part41</name>
			<TimeSpan>
				<begin>13622-04-25</begin>
			</TimeSpan>
			<styleUrl>#branch15_part41_style</styleUrl>
			<LineString>
				<altitudeMode>absolute</altitudeMode>
				<tessellate>1</tessellate>
				<coordinates>
					31.226533599999996,47.6440744,535518.7591951588
					28.550873839999994,47.93005566,514348.97199037316
				</coordinates>
			</LineString>
		</Placemark>
		<Placemark>
			<name>branch15_part42</name>
			<TimeSpan>
				<begin>13617-00-26</begin>
			</TimeSpan>
			<styleUrl>#branch15_part42_style</styleUrl>
			<LineString>
				<altitudeMode>absolute</altitudeMode>
				<tessellate>1</tessellate>
				<coordinates>
					28.550873839999994,47.93005566,514348.97199037316
					25.875214079999992,48.21603692,490811.05001612904
				</coordinates>
			</LineString>
		</Placemark>
		<Placemark>
			<name>branch15_part43</name>
			<TimeSpan>
				<begin>13611-08-27</begin>
			</TimeSpan>
			<styleUrl>#branch15_part43_style</styleUrl>
			<LineString>
				<altitudeMode>absolute</altitudeMode>
				<tessellate>1</tessellate>
				<coordinates>
					25.875214079999992,48.21603692,490811.05001612904
					23.19955431999999,48.50201818,464545.1613579318
				</coordinates>
			</LineString>
		</Placemark>
		<Placemark>
			<name>branch15_part44</name>
			<TimeSpan>
				<begin>13606-04-28</begin>
			</TimeSpan>
			<styleUrl>#branch15_part44_style</styleUrl>
			<LineString>
				<altitudeMode>absolute</altitudeMode>
				<tessellate>1</tessellate>
				<coordinates>
					23.19955431999999,48.50201818,464545.1613579318
					20.523894560000002,48.78799944,435057.49661044683
				</coordinates>
			</LineString>
		</Placemark>
		<Placemark>
			<name>branch15_part45</name>
			<TimeSpan>
				<begin>13601-00-30</begin>
			</TimeSpan>
			<styleUrl>#branch15_part45_style</styleUrl>
			<LineString>
				<altitudeMode>absolute</altitudeMode>
				<tessellate>1</tessellate>
				<coordinates>
					20.523894560000002,48.78799944,435057.49661044683
					17.8482348,49.0739807,401639.0693963692
				</coordinates>
			</LineString>
		</Placemark>
		<Placemark>
			<name>branch15_part46</name>
			<TimeSpan>
				<begin>13595-09-01</begin>
			</TimeSpan>
			<styleUrl>#branch15_part46_style</styleUrl>
			<LineString>
				<altitudeMode>absolute</altitudeMode>
				<tessellate>1</tessellate>
				<coordinates>
					17.8482348,49.0739807,401639.0693963692
					15.172575039999998,49.35996196,363206.4937015367
				</coordinates>
			</LineString>
		</Placemark>
		<Placemark>
			<name>branch15_part47</name>
			<TimeSpan>
				<begin>13590-05-02</begin>
			</TimeSpan>
			<styleUrl>#branch15_part47_style</styleUrl>
			<LineString>
				<altitudeMode>absolute</altitudeMode>
				<tessellate>1</tessellate>
				<coordinates>
					15.172575039999998,49.35996196,363206.4937015367
					12.496915279999996,49.64594322,317946.64703546994
				</coordinates>
			</LineString>
		</Placemark>
		<Placemark>
			<name>branch15_part48</name>
			<TimeSpan>
				<begin>13585-01-03</begin>
			</TimeSpan>
			<styleUrl>#branch15_part48_style</styleUrl>
			<LineString>
				<altitudeMode>absolute</altitudeMode>
				<tessellate>1</tessellate>
				<coordinates>
					12.496915279999996,49.64594322,317946.64703546994
					9.821255519999994,49.93192448,262349.5415433035
				</coordinates>
			</LineString>
		</Placemark>
		<Placemark>
			<name>branch15_part49</name>
			<TimeSpan>
				<begin>13579-09-05</begin>
			</TimeSpan>
			<styleUrl>#branch15_part49_style</styleUrl>
			<LineString>
				<altitudeMode>absolute</altitudeMode>
				<tessellate>1</tessellate>
				<coordinates>
					9.821255519999994,49.93192448,262349.5415433035
					7.145595759999992,50.21790574,187431.56571830585
				</coordinates>
			</LineString>
		</Placemark>
		<Placemark>
			<name>branch15_part50</name>
			<TimeSpan>
				<begin>13574-05-06</begin>
			</TimeSpan>
			<styleUrl>#branch15_part50_style</styleUrl>
			<LineString>
				<altitudeMode>absolute</altitudeMode>
				<tessellate>1</tessellate>
				<coordinates>
					7.145595759999992,50.21790574,187431.56571830585
					4.46993599999999,50.503887,8.197766679146421E-11
				</coordinates>
			</LineString>
		</Placemark>
	</Folder>
	<Folder>
			<name>branch16</name>
		<Placemark>
			<name>branch16_part1</name>
			<TimeSpan>
				<begin>14892-03-19</begin>
			</TimeSpan>
			<styleUrl>#branch16_part1_style</styleUrl>
			<LineString>
				<altitudeMode>absolute</altitudeMode>
				<tessellate>1</tessellate>
				<coordinates>
					4.469936,50.503887,0.0
					3.447760916,49.022830393999996,161909.34381638336
				</coordinates>
			</LineString>
		</Placemark>
		<Placemark>
			<name>branch16_part2</name>
			<TimeSpan>
				<begin>14888-03-08</begin>
			</TimeSpan>
			<styleUrl>#branch16_part2_style</styleUrl>
			<LineString>
				<altitudeMode>absolute</altitudeMode>
				<tessellate>1</tessellate>
				<coordinates>
					3.447760916,49.022830393999996,161909.34381638336
					2.425585832,47.541773788,226625.87253656329
				</coordinates>
			</LineString>
		</Placemark>
		<Placemark>
			<name>branch16_part3</name>
			<TimeSpan>
				<begin>14884-02-28</begin>
			</TimeSpan>
			<styleUrl>#branch16_part3_style</styleUrl>
			<LineString>
				<altitudeMode>absolute</altitudeMode>
				<tessellate>1</tessellate>
				<coordinates>
					2.425585832,47.541773788,226625.87253656329
					1.4034107479999998,46.060717182,274652.41936622467
				</coordinates>
			</LineString>
		</Placemark>
		<Placemark>
			<name>branch16_part4</name>
			<TimeSpan>
				<begin>14880-02-17</begin>
			</TimeSpan>
			<styleUrl>#branch16_part4_style</styleUrl>
			<LineString>
				<altitudeMode>absolute</altitudeMode>
				<tessellate>1</tessellate>
				<coordinates>
					1.4034107479999998,46.060717182,274652.41936622467
					0.3812356640000001,44.579660576,313749.3134611412
				</coordinates>
			</LineString>
		</Placemark>
		<Placemark>
			<name>branch16_part5</name>
			<TimeSpan>
				<begin>14876-02-06</begin>
			</TimeSpan>
			<styleUrl>#branch16_part5_style</styleUrl>
			<LineString>
				<altitudeMode>absolute</altitudeMode>
				<tessellate>1</tessellate>
				<coordinates>
					0.3812356640000001,44.579660576,313749.3134611412
					-0.6409394199999996,43.09860397,346948.5938922498
				</coordinates>
			</LineString>
		</Placemark>
		<Placemark>
			<name>branch16_part6</name>
			<TimeSpan>
				<begin>14872-01-26</begin>
			</TimeSpan>
			<styleUrl>#branch16_part6_style</styleUrl>
			<LineString>
				<altitudeMode>absolute</altitudeMode>
				<tessellate>1</tessellate>
				<coordinates>
					-0.6409394199999996,43.09860397,346948.5938922498
					-1.6631145040000002,41.617547364,375816.4934953445
				</coordinates>
			</LineString>
		</Placemark>
		<Placemark>
			<name>branch16_part7</name>
			<TimeSpan>
				<begin>14868-01-15</begin>
			</TimeSpan>
			<styleUrl>#branch16_part7_style</styleUrl>
			<LineString>
				<altitudeMode>absolute</altitudeMode>
				<tessellate>1</tessellate>
				<coordinates>
					-1.6631145040000002,41.617547364,375816.4934953445
					-2.685289588,40.136490758,401288.8755439382
				</coordinates>
			</LineString>
		</Placemark>
		<Placemark>
			<name>branch16_part8</name>
			<TimeSpan>
				<begin>14864-01-05</begin>
			</TimeSpan>
			<styleUrl>#branch16_part8_style</styleUrl>
			<LineString>
				<altitudeMode>absolute</altitudeMode>
				<tessellate>1</tessellate>
				<coordinates>
					-2.685289588,40.136490758,401288.8755439382
					-3.7074646719999995,38.655434152,423978.18500526104
				</coordinates>
			</LineString>
		</Placemark>
		<Placemark>
			<name>branch16_part9</name>
			<TimeSpan>
				<begin>14860-00-24</begin>
			</TimeSpan>
			<styleUrl>#branch16_part9_style</styleUrl>
			<LineString>
				<altitudeMode>absolute</altitudeMode>
				<tessellate>1</tessellate>
				<coordinates>
					-3.7074646719999995,38.655434152,423978.18500526104
					-4.729639756,37.174377546,444310.9901389423
				</coordinates>
			</LineString>
		</Placemark>
		<Placemark>
			<name>branch16_part10</name>
			<TimeSpan>
				<begin>14856-00-14</begin>
			</TimeSpan>
			<styleUrl>#branch16_part10_style</styleUrl>
			<LineString>
				<altitudeMode>absolute</altitudeMode>
				<tessellate>1</tessellate>
				<coordinates>
					-4.729639756,37.174377546,444310.9901389423
					-5.751814839999999,35.69332094,462598.1251896666
				</coordinates>
			</LineString>
		</Placemark>
		<Placemark>
			<name>branch16_part11</name>
			<TimeSpan>
				<begin>14852-00-03</begin>
			</TimeSpan>
			<styleUrl>#branch16_part11_style</styleUrl>
			<LineString>
				<altitudeMode>absolute</altitudeMode>
				<tessellate>1</tessellate>
				<coordinates>
					-5.751814839999999,35.69332094,462598.1251896666
					-6.773989923999999,34.212264334,479073.90846569435
				</coordinates>
			</LineString>
		</Placemark>
		<Placemark>
			<name>branch16_part12</name>
			<TimeSpan>
				<begin>14847-11-23</begin>
			</TimeSpan>
			<styleUrl>#branch16_part12_style</styleUrl>
			<LineString>
				<altitudeMode>absolute</altitudeMode>
				<tessellate>1</tessellate>
				<coordinates>
					-6.773989923999999,34.212264334,479073.90846569435
					-7.796165008,32.731207728,493919.6381893046
				</coordinates>
			</LineString>
		</Placemark>
		<Placemark>
			<name>branch16_part13</name>
			<TimeSpan>
				<begin>14843-11-12</begin>
			</TimeSpan>
			<styleUrl>#branch16_part13_style</styleUrl>
			<LineString>
				<altitudeMode>absolute</altitudeMode>
				<tessellate>1</tessellate>
				<coordinates>
					-7.796165008,32.731207728,493919.6381893046
					-8.818340092,31.250151122000002,507278.447283507
				</coordinates>
			</LineString>
		</Placemark>
		<Placemark>
			<name>branch16_part14</name>
			<TimeSpan>
				<begin>14839-11-02</begin>
			</TimeSpan>
			<styleUrl>#branch16_part14_style</styleUrl>
			<LineString>
				<altitudeMode>absolute</altitudeMode>
				<tessellate>1</tessellate>
				<coordinates>
					-8.818340092,31.250151122000002,507278.447283507
					-9.840515176,29.769094516,519265.10766710766
				</coordinates>
			</LineString>
		</Placemark>
		<Placemark>
			<name>branch16_part15</name>
			<TimeSpan>
				<begin>14835-10-21</begin>
			</TimeSpan>
			<styleUrl>#branch16_part15_style</styleUrl>
			<LineString>
				<altitudeMode>absolute</altitudeMode>
				<tessellate>1</tessellate>
				<coordinates>
					-9.840515176,29.769094516,519265.10766710766
					-10.862690259999997,28.28803791,529972.7312565763
				</coordinates>
			</LineString>
		</Placemark>
		<Placemark>
			<name>branch16_part16</name>
			<TimeSpan>
				<begin>14831-10-11</begin>
			</TimeSpan>
			<styleUrl>#branch16_part16_style</styleUrl>
			<LineString>
				<altitudeMode>absolute</altitudeMode>
				<tessellate>1</tessellate>
				<coordinates>
					-10.862690259999997,28.28803791,529972.7312565763
					-11.884865343999998,26.806981304,539477.4829253139
				</coordinates>
			</LineString>
		</Placemark>
		<Placemark>
			<name>branch16_part17</name>
			<TimeSpan>
				<begin>14827-10-00</begin>
			</TimeSpan>
			<styleUrl>#branch16_part17_style</styleUrl>
			<LineString>
				<altitudeMode>absolute</altitudeMode>
				<tessellate>1</tessellate>
				<coordinates>
					-11.884865343999998,26.806981304,539477.4829253139
					-12.907040427999998,25.325924698,547841.9737151989
				</coordinates>
			</LineString>
		</Placemark>
		<Placemark>
			<name>branch16_part18</name>
			<TimeSpan>
				<begin>14823-09-20</begin>
			</TimeSpan>
			<styleUrl>#branch16_part18_style</styleUrl>
			<LineString>
				<altitudeMode>absolute</altitudeMode>
				<tessellate>1</tessellate>
				<coordinates>
					-12.907040427999998,25.325924698,547841.9737151989
					-13.929215511999999,23.844868092000002,555117.7502275999
				</coordinates>
			</LineString>
		</Placemark>
		<Placemark>
			<name>branch16_part19</name>
			<TimeSpan>
				<begin>14819-09-09</begin>
			</TimeSpan>
			<styleUrl>#branch16_part19_style</styleUrl>
			<LineString>
				<altitudeMode>absolute</altitudeMode>
				<tessellate>1</tessellate>
				<coordinates>
					-13.929215511999999,23.844868092000002,555117.7502275999
					-14.951390595999996,22.363811486,561347.1474446042
				</coordinates>
			</LineString>
		</Placemark>
		<Placemark>
			<name>branch16_part20</name>
			<TimeSpan>
				<begin>14815-08-29</begin>
			</TimeSpan>
			<styleUrl>#branch16_part20_style</styleUrl>
			<LineString>
				<altitudeMode>absolute</altitudeMode>
				<tessellate>1</tessellate>
				<coordinates>
					-14.951390595999996,22.363811486,561347.1474446042
					-15.973565679999997,20.88275488,566564.6813414083
				</coordinates>
			</LineString>
		</Placemark>
		<Placemark>
			<name>branch16_part21</name>
			<TimeSpan>
				<begin>14811-08-18</begin>
			</TimeSpan>
			<styleUrl>#branch16_part21_style</styleUrl>
			<LineString>
				<altitudeMode>absolute</altitudeMode>
				<tessellate>1</tessellate>
				<coordinates>
					-15.973565679999997,20.88275488,566564.6813414083
					-16.995740763999997,19.401698274,570798.1002207733
				</coordinates>
			</LineString>
		</Placemark>
		<Placemark>
			<name>branch16_part22</name>
			<TimeSpan>
				<begin>14807-08-08</begin>
			</TimeSpan>
			<styleUrl>#branch16_part22_style</styleUrl>
			<LineString>
				<altitudeMode>absolute</altitudeMode>
				<tessellate>1</tessellate>
				<coordinates>
					-16.995740763999997,19.401698274,570798.1002207733
					-18.017915847999998,17.920641668000002,574069.1762850984
				</coordinates>
			</LineString>
		</Placemark>
		<Placemark>
			<name>branch16_part23</name>
			<TimeSpan>
				<begin>14803-07-27</begin>
			</TimeSpan>
			<styleUrl>#branch16_part23_style</styleUrl>
			<LineString>
				<altitudeMode>absolute</altitudeMode>
				<tessellate>1</tessellate>
				<coordinates>
					-18.017915847999998,17.920641668000002,574069.1762850984
					-19.040090932,16.439585062,576394.293846247
				</coordinates>
			</LineString>
		</Placemark>
		<Placemark>
			<name>branch16_part24</name>
			<TimeSpan>
				<begin>14799-07-16</begin>
			</TimeSpan>
			<styleUrl>#branch16_part24_style</styleUrl>
			<LineString>
				<altitudeMode>absolute</altitudeMode>
				<tessellate>1</tessellate>
				<coordinates>
					-19.040090932,16.439585062,576394.293846247
					-20.062266016,14.958528456000003,577784.8731744639
				</coordinates>
			</LineString>
		</Placemark>
		<Placemark>
			<name>branch16_part25</name>
			<TimeSpan>
				<begin>14795-07-06</begin>
			</TimeSpan>
			<styleUrl>#branch16_part25_style</styleUrl>
			<LineString>
				<altitudeMode>absolute</altitudeMode>
				<tessellate>1</tessellate>
				<coordinates>
					-20.062266016,14.958528456000003,577784.8731744639
					-21.084441099999996,13.47747185,578247.6564870832
				</coordinates>
			</LineString>
		</Placemark>
		<Placemark>
			<name>branch16_part26</name>
			<TimeSpan>
				<begin>14791-06-25</begin>
			</TimeSpan>
			<styleUrl>#branch16_part26_style</styleUrl>
			<LineString>
				<altitudeMode>absolute</altitudeMode>
				<tessellate>1</tessellate>
				<coordinates>
					-21.084441099999996,13.47747185,578247.6564870832
					-22.106616183999996,11.996415244000005,577784.8731744639
				</coordinates>
			</LineString>
		</Placemark>
		<Placemark>
			<name>branch16_part27</name>
			<TimeSpan>
				<begin>14787-06-15</begin>
			</TimeSpan>
			<styleUrl>#branch16_part27_style</styleUrl>
			<LineString>
				<altitudeMode>absolute</altitudeMode>
				<tessellate>1</tessellate>
				<coordinates>
					-22.106616183999996,11.996415244000005,577784.8731744639
					-23.128791267999997,10.515358638000002,576394.293846247
				</coordinates>
			</LineString>
		</Placemark>
		<Placemark>
			<name>branch16_part28</name>
			<TimeSpan>
				<begin>14783-06-04</begin>
			</TimeSpan>
			<styleUrl>#branch16_part28_style</styleUrl>
			<LineString>
				<altitudeMode>absolute</altitudeMode>
				<tessellate>1</tessellate>
				<coordinates>
					-23.128791267999997,10.515358638000002,576394.293846247
					-24.150966351999998,9.034302032,574069.1762850984
				</coordinates>
			</LineString>
		</Placemark>
		<Placemark>
			<name>branch16_part29</name>
			<TimeSpan>
				<begin>14779-05-24</begin>
			</TimeSpan>
			<styleUrl>#branch16_part29_style</styleUrl>
			<LineString>
				<altitudeMode>absolute</altitudeMode>
				<tessellate>1</tessellate>
				<coordinates>
					-24.150966351999998,9.034302032,574069.1762850984
					-25.173141435999998,7.553245426000004,570798.1002207734
				</coordinates>
			</LineString>
		</Placemark>
		<Placemark>
			<name>branch16_part30</name>
			<TimeSpan>
				<begin>14775-05-13</begin>
			</TimeSpan>
			<styleUrl>#branch16_part30_style</styleUrl>
			<LineString>
				<altitudeMode>absolute</altitudeMode>
				<tessellate>1</tessellate>
				<coordinates>
					-25.173141435999998,7.553245426000004,570798.1002207734
					-26.195316519999995,6.072188820000001,566564.6813414083
				</coordinates>
			</LineString>
		</Placemark>
		<Placemark>
			<name>branch16_part31</name>
			<TimeSpan>
				<begin>14771-05-03</begin>
			</TimeSpan>
			<styleUrl>#branch16_part31_style</styleUrl>
			<LineString>
				<altitudeMode>absolute</altitudeMode>
				<tessellate>1</tessellate>
				<coordinates>
					-26.195316519999995,6.072188820000001,566564.6813414083
					-27.217491603999996,4.591132214000005,561347.1474446042
				</coordinates>
			</LineString>
		</Placemark>
		<Placemark>
			<name>branch16_part32</name>
			<TimeSpan>
				<begin>14767-04-22</begin>
			</TimeSpan>
			<styleUrl>#branch16_part32_style</styleUrl>
			<LineString>
				<altitudeMode>absolute</altitudeMode>
				<tessellate>1</tessellate>
				<coordinates>
					-27.217491603999996,4.591132214000005,561347.1474446042
					-28.239666687999996,3.1100756080000025,555117.7502275999
				</coordinates>
			</LineString>
		</Placemark>
		<Placemark>
			<name>branch16_part33</name>
			<TimeSpan>
				<begin>14763-04-12</begin>
			</TimeSpan>
			<styleUrl>#branch16_part33_style</styleUrl>
			<LineString>
				<altitudeMode>absolute</altitudeMode>
				<tessellate>1</tessellate>
				<coordinates>
					-28.239666687999996,3.1100756080000025,555117.7502275999
					-29.261841771999993,1.6290190019999997,547841.9737151988
				</coordinates>
			</LineString>
		</Placemark>
		<Placemark>
			<name>branch16_part34</name>
			<TimeSpan>
				<begin>14759-04-01</begin>
			</TimeSpan>
			<styleUrl>#branch16_part34_style</styleUrl>
			<LineString>
				<altitudeMode>absolute</altitudeMode>
				<tessellate>1</tessellate>
				<coordinates>
					-29.261841771999993,1.6290190019999997,547841.9737151988
					-30.284016855999997,0.14796239600000405,539477.4829253139
				</coordinates>
			</LineString>
		</Placemark>
		<Placemark>
			<name>branch16_part35</name>
			<TimeSpan>
				<begin>14755-03-21</begin>
			</TimeSpan>
			<styleUrl>#branch16_part35_style</styleUrl>
			<LineString>
				<altitudeMode>absolute</altitudeMode>
				<tessellate>1</tessellate>
				<coordinates>
					-30.284016855999997,0.14796239600000405,539477.4829253139
					-31.306191939999994,-1.3330942099999987,529972.7312565761
				</coordinates>
			</LineString>
		</Placemark>
		<Placemark>
			<name>branch16_part36</name>
			<TimeSpan>
				<begin>14751-03-10</begin>
			</TimeSpan>
			<styleUrl>#branch16_part36_style</styleUrl>
			<LineString>
				<altitudeMode>absolute</altitudeMode>
				<tessellate>1</tessellate>
				<coordinates>
					-31.306191939999994,-1.3330942099999987,529972.7312565761
					-32.328367024,-2.8141508159999944,519265.1076671077
				</coordinates>
			</LineString>
		</Placemark>
		<Placemark>
			<name>branch16_part37</name>
			<TimeSpan>
				<begin>14747-02-30</begin>
			</TimeSpan>
			<styleUrl>#branch16_part37_style</styleUrl>
			<LineString>
				<altitudeMode>absolute</altitudeMode>
				<tessellate>1</tessellate>
				<coordinates>
					-32.328367024,-2.8141508159999944,519265.1076671077
					-33.350542108,-4.295207421999997,507278.447283507
				</coordinates>
			</LineString>
		</Placemark>
		<Placemark>
			<name>branch16_part38</name>
			<TimeSpan>
				<begin>14743-02-19</begin>
			</TimeSpan>
			<styleUrl>#branch16_part38_style</styleUrl>
			<LineString>
				<altitudeMode>absolute</altitudeMode>
				<tessellate>1</tessellate>
				<coordinates>
					-33.350542108,-4.295207421999997,507278.447283507
					-34.372717191999996,-5.776264028,493919.6381893046
				</coordinates>
			</LineString>
		</Placemark>
		<Placemark>
			<name>branch16_part39</name>
			<TimeSpan>
				<begin>14739-02-09</begin>
			</TimeSpan>
			<styleUrl>#branch16_part39_style</styleUrl>
			<LineString>
				<altitudeMode>absolute</altitudeMode>
				<tessellate>1</tessellate>
				<coordinates>
					-34.372717191999996,-5.776264028,493919.6381893046
					-35.394892276,-7.257320633999996,479073.90846569435
				</coordinates>
			</LineString>
		</Placemark>
		<Placemark>
			<name>branch16_part40</name>
			<TimeSpan>
				<begin>14735-01-28</begin>
			</TimeSpan>
			<styleUrl>#branch16_part40_style</styleUrl>
			<LineString>
				<altitudeMode>absolute</altitudeMode>
				<tessellate>1</tessellate>
				<coordinates>
					-35.394892276,-7.257320633999996,479073.90846569435
					-36.41706736,-8.738377239999998,462598.12518966646
				</coordinates>
			</LineString>
		</Placemark>
		<Placemark>
			<name>branch16_part41</name>
			<TimeSpan>
				<begin>14731-01-18</begin>
			</TimeSpan>
			<styleUrl>#branch16_part41_style</styleUrl>
			<LineString>
				<altitudeMode>absolute</altitudeMode>
				<tessellate>1</tessellate>
				<coordinates>
					-36.41706736,-8.738377239999998,462598.12518966646
					-37.439242444,-10.219433845999994,444310.9901389423
				</coordinates>
			</LineString>
		</Placemark>
		<Placemark>
			<name>branch16_part42</name>
			<TimeSpan>
				<begin>14727-01-07</begin>
			</TimeSpan>
			<styleUrl>#branch16_part42_style</styleUrl>
			<LineString>
				<altitudeMode>absolute</altitudeMode>
				<tessellate>1</tessellate>
				<coordinates>
					-37.439242444,-10.219433845999994,444310.9901389423
					-38.461417528,-11.700490451999997,423978.18500526104
				</coordinates>
			</LineString>
		</Placemark>
		<Placemark>
			<name>branch16_part43</name>
			<TimeSpan>
				<begin>14723-00-27</begin>
			</TimeSpan>
			<styleUrl>#branch16_part43_style</styleUrl>
			<LineString>
				<altitudeMode>absolute</altitudeMode>
				<tessellate>1</tessellate>
				<coordinates>
					-38.461417528,-11.700490451999997,423978.18500526104
					-39.483592611999995,-13.181547058,401288.87554393825
				</coordinates>
			</LineString>
		</Placemark>
		<Placemark>
			<name>branch16_part44</name>
			<TimeSpan>
				<begin>14719-00-16</begin>
			</TimeSpan>
			<styleUrl>#branch16_part44_style</styleUrl>
			<LineString>
				<altitudeMode>absolute</altitudeMode>
				<tessellate>1</tessellate>
				<coordinates>
					-39.483592611999995,-13.181547058,401288.87554393825
					-40.505767696,-14.662603663999995,375816.4934953445
				</coordinates>
			</LineString>
		</Placemark>
		<Placemark>
			<name>branch16_part45</name>
			<TimeSpan>
				<begin>14715-00-05</begin>
			</TimeSpan>
			<styleUrl>#branch16_part45_style</styleUrl>
			<LineString>
				<altitudeMode>absolute</altitudeMode>
				<tessellate>1</tessellate>
				<coordinates>
					-40.505767696,-14.662603663999995,375816.4934953445
					-41.52794278,-16.14366026999999,346948.5938922499
				</coordinates>
			</LineString>
		</Placemark>
		<Placemark>
			<name>branch16_part46</name>
			<TimeSpan>
				<begin>14710-11-25</begin>
			</TimeSpan>
			<styleUrl>#branch16_part46_style</styleUrl>
			<LineString>
				<altitudeMode>absolute</altitudeMode>
				<tessellate>1</tessellate>
				<coordinates>
					-41.52794278,-16.14366026999999,346948.5938922499
					-42.550117864,-17.624716876,313749.31346114114
				</coordinates>
			</LineString>
		</Placemark>
		<Placemark>
			<name>branch16_part47</name>
			<TimeSpan>
				<begin>14706-11-14</begin>
			</TimeSpan>
			<styleUrl>#branch16_part47_style</styleUrl>
			<LineString>
				<altitudeMode>absolute</altitudeMode>
				<tessellate>1</tessellate>
				<coordinates>
					-42.550117864,-17.624716876,313749.31346114114
					-43.572292948,-19.105773481999996,274652.41936622455
				</coordinates>
			</LineString>
		</Placemark>
		<Placemark>
			<name>branch16_part48</name>
			<TimeSpan>
				<begin>14702-11-04</begin>
			</TimeSpan>
			<styleUrl>#branch16_part48_style</styleUrl>
			<LineString>
				<altitudeMode>absolute</altitudeMode>
				<tessellate>1</tessellate>
				<coordinates>
					-43.572292948,-19.105773481999996,274652.41936622455
					-44.594468032,-20.586830087999992,226625.87253656352
				</coordinates>
			</LineString>
		</Placemark>
		<Placemark>
			<name>branch16_part49</name>
			<TimeSpan>
				<begin>14698-10-23</begin>
			</TimeSpan>
			<styleUrl>#branch16_part49_style</styleUrl>
			<LineString>
				<altitudeMode>absolute</altitudeMode>
				<tessellate>1</tessellate>
				<coordinates>
					-44.594468032,-20.586830087999992,226625.87253656352
					-45.616643116,-22.067886694000002,161909.34381638348
				</coordinates>
			</LineString>
		</Placemark>
		<Placemark>
			<name>branch16_part50</name>
			<TimeSpan>
				<begin>14694-10-13</begin>
			</TimeSpan>
			<styleUrl>#branch16_part50_style</styleUrl>
			<LineString>
				<altitudeMode>absolute</altitudeMode>
				<tessellate>1</tessellate>
				<coordinates>
					-45.616643116,-22.067886694000002,161909.34381638348
					-46.638818199999996,-23.548943299999998,7.081491416313646E-11
				</coordinates>
			</LineString>
		</Placemark>
	</Folder>
	<Folder>
			<name>branch18</name>
		<Placemark>
			<name>branch18_part1</name>
			<TimeSpan>
				<begin>14644-02-25</begin>
			</TimeSpan>
			<styleUrl>#branch18_part1_style</styleUrl>
			<LineString>
				<altitudeMode>absolute</altitudeMode>
				<tessellate>1</tessellate>
				<coordinates>
					-46.6388182,-23.5489433,0.0
					-45.616643116000006,-22.067886694000002,161909.34381638336
				</coordinates>
			</LineString>
		</Placemark>
		<Placemark>
			<name>branch18_part2</name>
			<TimeSpan>
				<begin>14633-00-10</begin>
			</TimeSpan>
			<styleUrl>#branch18_part2_style</styleUrl>
			<LineString>
				<altitudeMode>absolute</altitudeMode>
				<tessellate>1</tessellate>
				<coordinates>
					-45.616643116000006,-22.067886694000002,161909.34381638336
					-44.594468032,-20.586830088000003,226625.87253656329
				</coordinates>
			</LineString>
		</Placemark>
		<Placemark>
			<name>branch18_part3</name>
			<TimeSpan>
				<begin>14621-09-25</begin>
			</TimeSpan>
			<styleUrl>#branch18_part3_style</styleUrl>
			<LineString>
				<altitudeMode>absolute</altitudeMode>
				<tessellate>1</tessellate>
				<coordinates>
					-44.594468032,-20.586830088000003,226625.87253656329
					-43.572292948000005,-19.105773482000004,274652.41936622467
				</coordinates>
			</LineString>
		</Placemark>
		<Placemark>
			<name>branch18_part4</name>
			<TimeSpan>
				<begin>14610-07-11</begin>
			</TimeSpan>
			<styleUrl>#branch18_part4_style</styleUrl>
			<LineString>
				<altitudeMode>absolute</altitudeMode>
				<tessellate>1</tessellate>
				<coordinates>
					-43.572292948000005,-19.105773482000004,274652.41936622467
					-42.550117864,-17.624716876,313749.3134611412
				</coordinates>
			</LineString>
		</Placemark>
		<Placemark>
			<name>branch18_part5</name>
			<TimeSpan>
				<begin>14599-04-26</begin>
			</TimeSpan>
			<styleUrl>#branch18_part5_style</styleUrl>
			<LineString>
				<altitudeMode>absolute</altitudeMode>
				<tessellate>1</tessellate>
				<coordinates>
					-42.550117864,-17.624716876,313749.3134611412
					-41.527942780000004,-16.14366027,346948.5938922498
				</coordinates>
			</LineString>
		</Placemark>
		<Placemark>
			<name>branch18_part6</name>
			<TimeSpan>
				<begin>14588-02-12</begin>
			</TimeSpan>
			<styleUrl>#branch18_part6_style</styleUrl>
			<LineString>
				<altitudeMode>absolute</altitudeMode>
				<tessellate>1</tessellate>
				<coordinates>
					-41.527942780000004,-16.14366027,346948.5938922498
					-40.50576769600001,-14.662603664000002,375816.4934953445
				</coordinates>
			</LineString>
		</Placemark>
		<Placemark>
			<name>branch18_part7</name>
			<TimeSpan>
				<begin>14576-11-27</begin>
			</TimeSpan>
			<styleUrl>#branch18_part7_style</styleUrl>
			<LineString>
				<altitudeMode>absolute</altitudeMode>
				<tessellate>1</tessellate>
				<coordinates>
					-40.50576769600001,-14.662603664000002,375816.4934953445
					-39.483592612,-13.181547058000001,401288.8755439382
				</coordinates>
			</LineString>
		</Placemark>
		<Placemark>
			<name>branch18_part8</name>
			<TimeSpan>
				<begin>14565-09-12</begin>
			</TimeSpan>
			<styleUrl>#branch18_part8_style</styleUrl>
			<LineString>
				<altitudeMode>absolute</altitudeMode>
				<tessellate>1</tessellate>
				<coordinates>
					-39.483592612,-13.181547058000001,401288.8755439382
					-38.461417528000005,-11.700490452000002,423978.18500526104
				</coordinates>
			</LineString>
		</Placemark>
		<Placemark>
			<name>branch18_part9</name>
			<TimeSpan>
				<begin>14554-06-28</begin>
			</TimeSpan>
			<styleUrl>#branch18_part9_style</styleUrl>
			<LineString>
				<altitudeMode>absolute</altitudeMode>
				<tessellate>1</tessellate>
				<coordinates>
					-38.461417528000005,-11.700490452000002,423978.18500526104
					-37.439242444,-10.219433846000003,444310.9901389423
				</coordinates>
			</LineString>
		</Placemark>
		<Placemark>
			<name>branch18_part10</name>
			<TimeSpan>
				<begin>14543-04-13</begin>
			</TimeSpan>
			<styleUrl>#branch18_part10_style</styleUrl>
			<LineString>
				<altitudeMode>absolute</altitudeMode>
				<tessellate>1</tessellate>
				<coordinates>
					-37.439242444,-10.219433846000003,444310.9901389423
					-36.417067360000004,-8.738377240000002,462598.1251896666
				</coordinates>
			</LineString>
		</Placemark>
		<Placemark>
			<name>branch18_part11</name>
			<TimeSpan>
				<begin>14532-01-28</begin>
			</TimeSpan>
			<styleUrl>#branch18_part11_style</styleUrl>
			<LineString>
				<altitudeMode>absolute</altitudeMode>
				<tessellate>1</tessellate>
				<coordinates>
					-36.417067360000004,-8.738377240000002,462598.1251896666
					-35.39489227600001,-7.257320634000003,479073.90846569435
				</coordinates>
			</LineString>
		</Placemark>
		<Placemark>
			<name>branch18_part12</name>
			<TimeSpan>
				<begin>14520-11-14</begin>
			</TimeSpan>
			<styleUrl>#branch18_part12_style</styleUrl>
			<LineString>
				<altitudeMode>absolute</altitudeMode>
				<tessellate>1</tessellate>
				<coordinates>
					-35.39489227600001,-7.257320634000003,479073.90846569435
					-34.372717192,-5.7762640280000035,493919.6381893046
				</coordinates>
			</LineString>
		</Placemark>
		<Placemark>
			<name>branch18_part13</name>
			<TimeSpan>
				<begin>14509-08-29</begin>
			</TimeSpan>
			<styleUrl>#branch18_part13_style</styleUrl>
			<LineString>
				<altitudeMode>absolute</altitudeMode>
				<tessellate>1</tessellate>
				<coordinates>
					-34.372717192,-5.7762640280000035,493919.6381893046
					-33.350542108000006,-4.295207422000004,507278.447283507
				</coordinates>
			</LineString>
		</Placemark>
		<Placemark>
			<name>branch18_part14</name>
			<TimeSpan>
				<begin>14498-06-15</begin>
			</TimeSpan>
			<styleUrl>#branch18_part14_style</styleUrl>
			<LineString>
				<altitudeMode>absolute</altitudeMode>
				<tessellate>1</tessellate>
				<coordinates>
					-33.350542108000006,-4.295207422000004,507278.447283507
					-32.328367024,-2.8141508160000015,519265.10766710766
				</coordinates>
			</LineString>
		</Placemark>
		<Placemark>
			<name>branch18_part15</name>
			<TimeSpan>
				<begin>14487-03-30</begin>
			</TimeSpan>
			<styleUrl>#branch18_part15_style</styleUrl>
			<LineString>
				<altitudeMode>absolute</altitudeMode>
				<tessellate>1</tessellate>
				<coordinates>
					-32.328367024,-2.8141508160000015,519265.10766710766
					-31.306191940000005,-1.3330942100000023,529972.7312565763
				</coordinates>
			</LineString>
		</Placemark>
		<Placemark>
			<name>branch18_part16</name>
			<TimeSpan>
				<begin>14476-01-15</begin>
			</TimeSpan>
			<styleUrl>#branch18_part16_style</styleUrl>
			<LineString>
				<altitudeMode>absolute</altitudeMode>
				<tessellate>1</tessellate>
				<coordinates>
					-31.306191940000005,-1.3330942100000023,529972.7312565763
					-30.284016856000004,0.14796239599999694,539477.4829253139
				</coordinates>
			</LineString>
		</Placemark>
		<Placemark>
			<name>branch18_part17</name>
			<TimeSpan>
				<begin>14464-11-01</begin>
			</TimeSpan>
			<styleUrl>#branch18_part17_style</styleUrl>
			<LineString>
				<altitudeMode>absolute</altitudeMode>
				<tessellate>1</tessellate>
				<coordinates>
					-30.284016856000004,0.14796239599999694,539477.4829253139
					-29.261841772000004,1.6290190019999962,547841.9737151989
				</coordinates>
			</LineString>
		</Placemark>
		<Placemark>
			<name>branch18_part18</name>
			<TimeSpan>
				<begin>14453-08-16</begin>
			</TimeSpan>
			<styleUrl>#branch18_part18_style</styleUrl>
			<LineString>
				<altitudeMode>absolute</altitudeMode>
				<tessellate>1</tessellate>
				<coordinates>
					-29.261841772000004,1.6290190019999962,547841.9737151989
					-28.239666688000003,3.1100756079999954,555117.7502275999
				</coordinates>
			</LineString>
		</Placemark>
		<Placemark>
			<name>branch18_part19</name>
			<TimeSpan>
				<begin>14442-06-01</begin>
			</TimeSpan>
			<styleUrl>#branch18_part19_style</styleUrl>
			<LineString>
				<altitudeMode>absolute</altitudeMode>
				<tessellate>1</tessellate>
				<coordinates>
					-28.239666688000003,3.1100756079999954,555117.7502275999
					-27.217491604000006,4.591132213999998,561347.1474446042
				</coordinates>
			</LineString>
		</Placemark>
		<Placemark>
			<name>branch18_part20</name>
			<TimeSpan>
				<begin>14431-03-17</begin>
			</TimeSpan>
			<styleUrl>#branch18_part20_style</styleUrl>
			<LineString>
				<altitudeMode>absolute</altitudeMode>
				<tessellate>1</tessellate>
				<coordinates>
					-27.217491604000006,4.591132213999998,561347.1474446042
					-26.195316520000006,6.072188819999997,566564.6813414083
				</coordinates>
			</LineString>
		</Placemark>
		<Placemark>
			<name>branch18_part21</name>
			<TimeSpan>
				<begin>14420-01-02</begin>
			</TimeSpan>
			<styleUrl>#branch18_part21_style</styleUrl>
			<LineString>
				<altitudeMode>absolute</altitudeMode>
				<tessellate>1</tessellate>
				<coordinates>
					-26.195316520000006,6.072188819999997,566564.6813414083
					-25.173141436000005,7.553245425999997,570798.1002207733
				</coordinates>
			</LineString>
		</Placemark>
		<Placemark>
			<name>branch18_part22</name>
			<TimeSpan>
				<begin>14408-10-18</begin>
			</TimeSpan>
			<styleUrl>#branch18_part22_style</styleUrl>
			<LineString>
				<altitudeMode>absolute</altitudeMode>
				<tessellate>1</tessellate>
				<coordinates>
					-25.173141436000005,7.553245425999997,570798.1002207733
					-24.150966352000005,9.034302031999996,574069.1762850984
				</coordinates>
			</LineString>
		</Placemark>
		<Placemark>
			<name>branch18_part23</name>
			<TimeSpan>
				<begin>14397-08-03</begin>
			</TimeSpan>
			<styleUrl>#branch18_part23_style</styleUrl>
			<LineString>
				<altitudeMode>absolute</altitudeMode>
				<tessellate>1</tessellate>
				<coordinates>
					-24.150966352000005,9.034302031999996,574069.1762850984
					-23.128791268000004,10.515358637999999,576394.293846247
				</coordinates>
			</LineString>
		</Placemark>
		<Placemark>
			<name>branch18_part24</name>
			<TimeSpan>
				<begin>14386-05-18</begin>
			</TimeSpan>
			<styleUrl>#branch18_part24_style</styleUrl>
			<LineString>
				<altitudeMode>absolute</altitudeMode>
				<tessellate>1</tessellate>
				<coordinates>
					-23.128791268000004,10.515358637999999,576394.293846247
					-22.106616184000003,11.996415243999994,577784.8731744639
				</coordinates>
			</LineString>
		</Placemark>
		<Placemark>
			<name>branch18_part25</name>
			<TimeSpan>
				<begin>14375-03-04</begin>
			</TimeSpan>
			<styleUrl>#branch18_part25_style</styleUrl>
			<LineString>
				<altitudeMode>absolute</altitudeMode>
				<tessellate>1</tessellate>
				<coordinates>
					-22.106616184000003,11.996415243999994,577784.8731744639
					-21.084441100000006,13.477471849999997,578247.6564870832
				</coordinates>
			</LineString>
		</Placemark>
		<Placemark>
			<name>branch18_part26</name>
			<TimeSpan>
				<begin>14364-00-19</begin>
			</TimeSpan>
			<styleUrl>#branch18_part26_style</styleUrl>
			<LineString>
				<altitudeMode>absolute</altitudeMode>
				<tessellate>1</tessellate>
				<coordinates>
					-21.084441100000006,13.477471849999997,578247.6564870832
					-20.062266016000006,14.958528455999993,577784.8731744639
				</coordinates>
			</LineString>
		</Placemark>
		<Placemark>
			<name>branch18_part27</name>
			<TimeSpan>
				<begin>14352-10-05</begin>
			</TimeSpan>
			<styleUrl>#branch18_part27_style</styleUrl>
			<LineString>
				<altitudeMode>absolute</altitudeMode>
				<tessellate>1</tessellate>
				<coordinates>
					-20.062266016000006,14.958528455999993,577784.8731744639
					-19.040090932000005,16.439585061999995,576394.293846247
				</coordinates>
			</LineString>
		</Placemark>
		<Placemark>
			<name>branch18_part28</name>
			<TimeSpan>
				<begin>14341-07-20</begin>
			</TimeSpan>
			<styleUrl>#branch18_part28_style</styleUrl>
			<LineString>
				<altitudeMode>absolute</altitudeMode>
				<tessellate>1</tessellate>
				<coordinates>
					-19.040090932000005,16.439585061999995,576394.293846247
					-18.017915848000005,17.920641668,574069.1762850984
				</coordinates>
			</LineString>
		</Placemark>
		<Placemark>
			<name>branch18_part29</name>
			<TimeSpan>
				<begin>14330-05-05</begin>
			</TimeSpan>
			<styleUrl>#branch18_part29_style</styleUrl>
			<LineString>
				<altitudeMode>absolute</altitudeMode>
				<tessellate>1</tessellate>
				<coordinates>
					-18.017915848000005,17.920641668,574069.1762850984
					-16.995740764000004,19.401698273999994,570798.1002207734
				</coordinates>
			</LineString>
		</Placemark>
		<Placemark>
			<name>branch18_part30</name>
			<TimeSpan>
				<begin>14319-02-21</begin>
			</TimeSpan>
			<styleUrl>#branch18_part30_style</styleUrl>
			<LineString>
				<altitudeMode>absolute</altitudeMode>
				<tessellate>1</tessellate>
				<coordinates>
					-16.995740764000004,19.401698273999994,570798.1002207734
					-15.973565680000007,20.882754879999997,566564.6813414083
				</coordinates>
			</LineString>
		</Placemark>
		<Placemark>
			<name>branch18_part31</name>
			<TimeSpan>
				<begin>14308-00-06</begin>
			</TimeSpan>
			<styleUrl>#branch18_part31_style</styleUrl>
			<LineString>
				<altitudeMode>absolute</altitudeMode>
				<tessellate>1</tessellate>
				<coordinates>
					-15.973565680000007,20.882754879999997,566564.6813414083
					-14.951390596000007,22.363811485999992,561347.1474446042
				</coordinates>
			</LineString>
		</Placemark>
		<Placemark>
			<name>branch18_part32</name>
			<TimeSpan>
				<begin>14296-09-21</begin>
			</TimeSpan>
			<styleUrl>#branch18_part32_style</styleUrl>
			<LineString>
				<altitudeMode>absolute</altitudeMode>
				<tessellate>1</tessellate>
				<coordinates>
					-14.951390596000007,22.363811485999992,561347.1474446042
					-13.929215512000006,23.844868091999995,555117.7502275999
				</coordinates>
			</LineString>
		</Placemark>
		<Placemark>
			<name>branch18_part33</name>
			<TimeSpan>
				<begin>14285-07-07</begin>
			</TimeSpan>
			<styleUrl>#branch18_part33_style</styleUrl>
			<LineString>
				<altitudeMode>absolute</altitudeMode>
				<tessellate>1</tessellate>
				<coordinates>
					-13.929215512000006,23.844868091999995,555117.7502275999
					-12.907040428000009,25.325924697999998,547841.9737151988
				</coordinates>
			</LineString>
		</Placemark>
		<Placemark>
			<name>branch18_part34</name>
			<TimeSpan>
				<begin>14274-04-22</begin>
			</TimeSpan>
			<styleUrl>#branch18_part34_style</styleUrl>
			<LineString>
				<altitudeMode>absolute</altitudeMode>
				<tessellate>1</tessellate>
				<coordinates>
					-12.907040428000009,25.325924697999998,547841.9737151988
					-11.884865344000005,26.806981303999994,539477.4829253139
				</coordinates>
			</LineString>
		</Placemark>
		<Placemark>
			<name>branch18_part35</name>
			<TimeSpan>
				<begin>14263-02-08</begin>
			</TimeSpan>
			<styleUrl>#branch18_part35_style</styleUrl>
			<LineString>
				<altitudeMode>absolute</altitudeMode>
				<tessellate>1</tessellate>
				<coordinates>
					-11.884865344000005,26.806981303999994,539477.4829253139
					-10.862690260000008,28.288037909999996,529972.7312565761
				</coordinates>
			</LineString>
		</Placemark>
		<Placemark>
			<name>branch18_part36</name>
			<TimeSpan>
				<begin>14251-11-23</begin>
			</TimeSpan>
			<styleUrl>#branch18_part36_style</styleUrl>
			<LineString>
				<altitudeMode>absolute</altitudeMode>
				<tessellate>1</tessellate>
				<coordinates>
					-10.862690260000008,28.288037909999996,529972.7312565761
					-9.840515176000004,29.769094515999992,519265.1076671077
				</coordinates>
			</LineString>
		</Placemark>
		<Placemark>
			<name>branch18_part37</name>
			<TimeSpan>
				<begin>14240-09-08</begin>
			</TimeSpan>
			<styleUrl>#branch18_part37_style</styleUrl>
			<LineString>
				<altitudeMode>absolute</altitudeMode>
				<tessellate>1</tessellate>
				<coordinates>
					-9.840515176000004,29.769094515999992,519265.1076671077
					-8.818340092000007,31.250151121999995,507278.447283507
				</coordinates>
			</LineString>
		</Placemark>
		<Placemark>
			<name>branch18_part38</name>
			<TimeSpan>
				<begin>14229-06-24</begin>
			</TimeSpan>
			<styleUrl>#branch18_part38_style</styleUrl>
			<LineString>
				<altitudeMode>absolute</altitudeMode>
				<tessellate>1</tessellate>
				<coordinates>
					-8.818340092000007,31.250151121999995,507278.447283507
					-7.79616500800001,32.731207728,493919.6381893046
				</coordinates>
			</LineString>
		</Placemark>
		<Placemark>
			<name>branch18_part39</name>
			<TimeSpan>
				<begin>14218-04-09</begin>
			</TimeSpan>
			<styleUrl>#branch18_part39_style</styleUrl>
			<LineString>
				<altitudeMode>absolute</altitudeMode>
				<tessellate>1</tessellate>
				<coordinates>
					-7.79616500800001,32.731207728,493919.6381893046
					-6.773989924000006,34.212264334,479073.90846569435
				</coordinates>
			</LineString>
		</Placemark>
		<Placemark>
			<name>branch18_part40</name>
			<TimeSpan>
				<begin>14207-01-24</begin>
			</TimeSpan>
			<styleUrl>#branch18_part40_style</styleUrl>
			<LineString>
				<altitudeMode>absolute</altitudeMode>
				<tessellate>1</tessellate>
				<coordinates>
					-6.773989924000006,34.212264334,479073.90846569435
					-5.751814840000009,35.69332093999999,462598.12518966646
				</coordinates>
			</LineString>
		</Placemark>
		<Placemark>
			<name>branch18_part41</name>
			<TimeSpan>
				<begin>14195-11-10</begin>
			</TimeSpan>
			<styleUrl>#branch18_part41_style</styleUrl>
			<LineString>
				<altitudeMode>absolute</altitudeMode>
				<tessellate>1</tessellate>
				<coordinates>
					-5.751814840000009,35.69332093999999,462598.12518966646
					-4.7296397560000045,37.17437754599999,444310.9901389423
				</coordinates>
			</LineString>
		</Placemark>
		<Placemark>
			<name>branch18_part42</name>
			<TimeSpan>
				<begin>14184-08-25</begin>
			</TimeSpan>
			<styleUrl>#branch18_part42_style</styleUrl>
			<LineString>
				<altitudeMode>absolute</altitudeMode>
				<tessellate>1</tessellate>
				<coordinates>
					-4.7296397560000045,37.17437754599999,444310.9901389423
					-3.7074646720000075,38.655434152,423978.18500526104
				</coordinates>
			</LineString>
		</Placemark>
		<Placemark>
			<name>branch18_part43</name>
			<TimeSpan>
				<begin>14173-06-11</begin>
			</TimeSpan>
			<styleUrl>#branch18_part43_style</styleUrl>
			<LineString>
				<altitudeMode>absolute</altitudeMode>
				<tessellate>1</tessellate>
				<coordinates>
					-3.7074646720000075,38.655434152,423978.18500526104
					-2.6852895880000105,40.136490757999994,401288.87554393825
				</coordinates>
			</LineString>
		</Placemark>
		<Placemark>
			<name>branch18_part44</name>
			<TimeSpan>
				<begin>14162-03-26</begin>
			</TimeSpan>
			<styleUrl>#branch18_part44_style</styleUrl>
			<LineString>
				<altitudeMode>absolute</altitudeMode>
				<tessellate>1</tessellate>
				<coordinates>
					-2.6852895880000105,40.136490757999994,401288.87554393825
					-1.6631145040000064,41.61754736399999,375816.4934953445
				</coordinates>
			</LineString>
		</Placemark>
		<Placemark>
			<name>branch18_part45</name>
			<TimeSpan>
				<begin>14151-01-11</begin>
			</TimeSpan>
			<styleUrl>#branch18_part45_style</styleUrl>
			<LineString>
				<altitudeMode>absolute</altitudeMode>
				<tessellate>1</tessellate>
				<coordinates>
					-1.6631145040000064,41.61754736399999,375816.4934953445
					-0.6409394200000094,43.098603969999985,346948.5938922499
				</coordinates>
			</LineString>
		</Placemark>
		<Placemark>
			<name>branch18_part46</name>
			<TimeSpan>
				<begin>14139-10-27</begin>
			</TimeSpan>
			<styleUrl>#branch18_part46_style</styleUrl>
			<LineString>
				<altitudeMode>absolute</altitudeMode>
				<tessellate>1</tessellate>
				<coordinates>
					-0.6409394200000094,43.098603969999985,346948.5938922499
					0.38123566399999476,44.579660575999995,313749.31346114114
				</coordinates>
			</LineString>
		</Placemark>
		<Placemark>
			<name>branch18_part47</name>
			<TimeSpan>
				<begin>14128-08-12</begin>
			</TimeSpan>
			<styleUrl>#branch18_part47_style</styleUrl>
			<LineString>
				<altitudeMode>absolute</altitudeMode>
				<tessellate>1</tessellate>
				<coordinates>
					0.38123566399999476,44.579660575999995,313749.31346114114
					1.4034107479999918,46.06071718199999,274652.41936622455
				</coordinates>
			</LineString>
		</Placemark>
		<Placemark>
			<name>branch18_part48</name>
			<TimeSpan>
				<begin>14117-05-27</begin>
			</TimeSpan>
			<styleUrl>#branch18_part48_style</styleUrl>
			<LineString>
				<altitudeMode>absolute</altitudeMode>
				<tessellate>1</tessellate>
				<coordinates>
					1.4034107479999918,46.06071718199999,274652.41936622455
					2.425585831999996,47.541773787999986,226625.87253656352
				</coordinates>
			</LineString>
		</Placemark>
		<Placemark>
			<name>branch18_part49</name>
			<TimeSpan>
				<begin>14106-03-13</begin>
			</TimeSpan>
			<styleUrl>#branch18_part49_style</styleUrl>
			<LineString>
				<altitudeMode>absolute</altitudeMode>
				<tessellate>1</tessellate>
				<coordinates>
					2.425585831999996,47.541773787999986,226625.87253656352
					3.447760915999993,49.022830393999996,161909.34381638348
				</coordinates>
			</LineString>
		</Placemark>
		<Placemark>
			<name>branch18_part50</name>
			<TimeSpan>
				<begin>14095-00-28</begin>
			</TimeSpan>
			<styleUrl>#branch18_part50_style</styleUrl>
			<LineString>
				<altitudeMode>absolute</altitudeMode>
				<tessellate>1</tessellate>
				<coordinates>
					3.447760915999993,49.022830393999996,161909.34381638348
					4.46993599999999,50.50388699999999,7.081491416313646E-11
				</coordinates>
			</LineString>
		</Placemark>
	</Folder>
	<Folder>
			<name>branch22</name>
		<Placemark>
			<name>branch22_part1</name>
			<TimeSpan>
				<begin>14582-05-14</begin>
			</TimeSpan>
			<styleUrl>#branch22_part1_style</styleUrl>
			<LineString>
				<altitudeMode>absolute</altitudeMode>
				<tessellate>1</tessellate>
				<coordinates>
					-46.6388182,-23.5489433,0.0
					-45.616643116000006,-22.067886694000002,161909.34381638336
				</coordinates>
			</LineString>
		</Placemark>
		<Placemark>
			<name>branch22_part2</name>
			<TimeSpan>
				<begin>14580-06-19</begin>
			</TimeSpan>
			<styleUrl>#branch22_part2_style</styleUrl>
			<LineString>
				<altitudeMode>absolute</altitudeMode>
				<tessellate>1</tessellate>
				<coordinates>
					-45.616643116000006,-22.067886694000002,161909.34381638336
					-44.594468032,-20.586830088000003,226625.87253656329
				</coordinates>
			</LineString>
		</Placemark>
		<Placemark>
			<name>branch22_part3</name>
			<TimeSpan>
				<begin>14578-07-23</begin>
			</TimeSpan>
			<styleUrl>#branch22_part3_style</styleUrl>
			<LineString>
				<altitudeMode>absolute</altitudeMode>
				<tessellate>1</tessellate>
				<coordinates>
					-44.594468032,-20.586830088000003,226625.87253656329
					-43.572292948000005,-19.105773482000004,274652.41936622467
				</coordinates>
			</LineString>
		</Placemark>
		<Placemark>
			<name>branch22_part4</name>
			<TimeSpan>
				<begin>14576-08-28</begin>
			</TimeSpan>
			<styleUrl>#branch22_part4_style</styleUrl>
			<LineString>
				<altitudeMode>absolute</altitudeMode>
				<tessellate>1</tessellate>
				<coordinates>
					-43.572292948000005,-19.105773482000004,274652.41936622467
					-42.550117864,-17.624716876,313749.3134611412
				</coordinates>
			</LineString>
		</Placemark>
		<Placemark>
			<name>branch22_part5</name>
			<TimeSpan>
				<begin>14574-10-03</begin>
			</TimeSpan>
			<styleUrl>#branch22_part5_style</styleUrl>
			<LineString>
				<altitudeMode>absolute</altitudeMode>
				<tessellate>1</tessellate>
				<coordinates>
					-42.550117864,-17.624716876,313749.3134611412
					-41.527942780000004,-16.14366027,346948.5938922498
				</coordinates>
			</LineString>
		</Placemark>
		<Placemark>
			<name>branch22_part6</name>
			<TimeSpan>
				<begin>14572-11-08</begin>
			</TimeSpan>
			<styleUrl>#branch22_part6_style</styleUrl>
			<LineString>
				<altitudeMode>absolute</altitudeMode>
				<tessellate>1</tessellate>
				<coordinates>
					-41.527942780000004,-16.14366027,346948.5938922498
					-40.50576769600001,-14.662603664000002,375816.4934953445
				</coordinates>
			</LineString>
		</Placemark>
		<Placemark>
			<name>branch22_part7</name>
			<TimeSpan>
				<begin>14571-00-12</begin>
			</TimeSpan>
			<styleUrl>#branch22_part7_style</styleUrl>
			<LineString>
				<altitudeMode>absolute</altitudeMode>
				<tessellate>1</tessellate>
				<coordinates>
					-40.50576769600001,-14.662603664000002,375816.4934953445
					-39.483592612,-13.181547058000001,401288.8755439382
				</coordinates>
			</LineString>
		</Placemark>
		<Placemark>
			<name>branch22_part8</name>
			<TimeSpan>
				<begin>14569-01-17</begin>
			</TimeSpan>
			<styleUrl>#branch22_part8_style</styleUrl>
			<LineString>
				<altitudeMode>absolute</altitudeMode>
				<tessellate>1</tessellate>
				<coordinates>
					-39.483592612,-13.181547058000001,401288.8755439382
					-38.461417528000005,-11.700490452000002,423978.18500526104
				</coordinates>
			</LineString>
		</Placemark>
		<Placemark>
			<name>branch22_part9</name>
			<TimeSpan>
				<begin>14567-02-22</begin>
			</TimeSpan>
			<styleUrl>#branch22_part9_style</styleUrl>
			<LineString>
				<altitudeMode>absolute</altitudeMode>
				<tessellate>1</tessellate>
				<coordinates>
					-38.461417528000005,-11.700490452000002,423978.18500526104
					-37.439242444,-10.219433846000003,444310.9901389423
				</coordinates>
			</LineString>
		</Placemark>
		<Placemark>
			<name>branch22_part10</name>
			<TimeSpan>
				<begin>14565-03-26</begin>
			</TimeSpan>
			<styleUrl>#branch22_part10_style</styleUrl>
			<LineString>
				<altitudeMode>absolute</altitudeMode>
				<tessellate>1</tessellate>
				<coordinates>
					-37.439242444,-10.219433846000003,444310.9901389423
					-36.417067360000004,-8.738377240000002,462598.1251896666
				</coordinates>
			</LineString>
		</Placemark>
		<Placemark>
			<name>branch22_part11</name>
			<TimeSpan>
				<begin>14563-05-01</begin>
			</TimeSpan>
			<styleUrl>#branch22_part11_style</styleUrl>
			<LineString>
				<altitudeMode>absolute</altitudeMode>
				<tessellate>1</tessellate>
				<coordinates>
					-36.417067360000004,-8.738377240000002,462598.1251896666
					-35.39489227600001,-7.257320634000003,479073.90846569435
				</coordinates>
			</LineString>
		</Placemark>
		<Placemark>
			<name>branch22_part12</name>
			<TimeSpan>
				<begin>14561-06-06</begin>
			</TimeSpan>
			<styleUrl>#branch22_part12_style</styleUrl>
			<LineString>
				<altitudeMode>absolute</altitudeMode>
				<tessellate>1</tessellate>
				<coordinates>
					-35.39489227600001,-7.257320634000003,479073.90846569435
					-34.372717192,-5.7762640280000035,493919.6381893046
				</coordinates>
			</LineString>
		</Placemark>
		<Placemark>
			<name>branch22_part13</name>
			<TimeSpan>
				<begin>14559-07-10</begin>
			</TimeSpan>
			<styleUrl>#branch22_part13_style</styleUrl>
			<LineString>
				<altitudeMode>absolute</altitudeMode>
				<tessellate>1</tessellate>
				<coordinates>
					-34.372717192,-5.7762640280000035,493919.6381893046
					-33.350542108000006,-4.295207422000004,507278.447283507
				</coordinates>
			</LineString>
		</Placemark>
		<Placemark>
			<name>branch22_part14</name>
			<TimeSpan>
				<begin>14557-08-15</begin>
			</TimeSpan>
			<styleUrl>#branch22_part14_style</styleUrl>
			<LineString>
				<altitudeMode>absolute</altitudeMode>
				<tessellate>1</tessellate>
				<coordinates>
					-33.350542108000006,-4.295207422000004,507278.447283507
					-32.328367024,-2.8141508160000015,519265.10766710766
				</coordinates>
			</LineString>
		</Placemark>
		<Placemark>
			<name>branch22_part15</name>
			<TimeSpan>
				<begin>14555-09-20</begin>
			</TimeSpan>
			<styleUrl>#branch22_part15_style</styleUrl>
			<LineString>
				<altitudeMode>absolute</altitudeMode>
				<tessellate>1</tessellate>
				<coordinates>
					-32.328367024,-2.8141508160000015,519265.10766710766
					-31.306191940000005,-1.3330942100000023,529972.7312565763
				</coordinates>
			</LineString>
		</Placemark>
		<Placemark>
			<name>branch22_part16</name>
			<TimeSpan>
				<begin>14553-10-25</begin>
			</TimeSpan>
			<styleUrl>#branch22_part16_style</styleUrl>
			<LineString>
				<altitudeMode>absolute</altitudeMode>
				<tessellate>1</tessellate>
				<coordinates>
					-31.306191940000005,-1.3330942100000023,529972.7312565763
					-30.284016856000004,0.14796239599999694,539477.4829253139
				</coordinates>
			</LineString>
		</Placemark>
		<Placemark>
			<name>branch22_part17</name>
			<TimeSpan>
				<begin>14551-11-29</begin>
			</TimeSpan>
			<styleUrl>#branch22_part17_style</styleUrl>
			<LineString>
				<altitudeMode>absolute</altitudeMode>
				<tessellate>1</tessellate>
				<coordinates>
					-30.284016856000004,0.14796239599999694,539477.4829253139
					-29.261841772000004,1.6290190019999962,547841.9737151989
				</coordinates>
			</LineString>
		</Placemark>
		<Placemark>
			<name>branch22_part18</name>
			<TimeSpan>
				<begin>14550-01-04</begin>
			</TimeSpan>
			<styleUrl>#branch22_part18_style</styleUrl>
			<LineString>
				<altitudeMode>absolute</altitudeMode>
				<tessellate>1</tessellate>
				<coordinates>
					-29.261841772000004,1.6290190019999962,547841.9737151989
					-28.239666688000003,3.1100756079999954,555117.7502275999
				</coordinates>
			</LineString>
		</Placemark>
		<Placemark>
			<name>branch22_part19</name>
			<TimeSpan>
				<begin>14548-02-09</begin>
			</TimeSpan>
			<styleUrl>#branch22_part19_style</styleUrl>
			<LineString>
				<altitudeMode>absolute</altitudeMode>
				<tessellate>1</tessellate>
				<coordinates>
					-28.239666688000003,3.1100756079999954,555117.7502275999
					-27.217491604000006,4.591132213999998,561347.1474446042
				</coordinates>
			</LineString>
		</Placemark>
		<Placemark>
			<name>branch22_part20</name>
			<TimeSpan>
				<begin>14546-03-13</begin>
			</TimeSpan>
			<styleUrl>#branch22_part20_style</styleUrl>
			<LineString>
				<altitudeMode>absolute</altitudeMode>
				<tessellate>1</tessellate>
				<coordinates>
					-27.217491604000006,4.591132213999998,561347.1474446042
					-26.195316520000006,6.072188819999997,566564.6813414083
				</coordinates>
			</LineString>
		</Placemark>
		<Placemark>
			<name>branch22_part21</name>
			<TimeSpan>
				<begin>14544-04-18</begin>
			</TimeSpan>
			<styleUrl>#branch22_part21_style</styleUrl>
			<LineString>
				<altitudeMode>absolute</altitudeMode>
				<tessellate>1</tessellate>
				<coordinates>
					-26.195316520000006,6.072188819999997,566564.6813414083
					-25.173141436000005,7.553245425999997,570798.1002207733
				</coordinates>
			</LineString>
		</Placemark>
		<Placemark>
			<name>branch22_part22</name>
			<TimeSpan>
				<begin>14542-05-23</begin>
			</TimeSpan>
			<styleUrl>#branch22_part22_style</styleUrl>
			<LineString>
				<altitudeMode>absolute</altitudeMode>
				<tessellate>1</tessellate>
				<coordinates>
					-25.173141436000005,7.553245425999997,570798.1002207733
					-24.150966352000005,9.034302031999996,574069.1762850984
				</coordinates>
			</LineString>
		</Placemark>
		<Placemark>
			<name>branch22_part23</name>
			<TimeSpan>
				<begin>14540-06-28</begin>
			</TimeSpan>
			<styleUrl>#branch22_part23_style</styleUrl>
			<LineString>
				<altitudeMode>absolute</altitudeMode>
				<tessellate>1</tessellate>
				<coordinates>
					-24.150966352000005,9.034302031999996,574069.1762850984
					-23.128791268000004,10.515358637999999,576394.293846247
				</coordinates>
			</LineString>
		</Placemark>
		<Placemark>
			<name>branch22_part24</name>
			<TimeSpan>
				<begin>14538-08-02</begin>
			</TimeSpan>
			<styleUrl>#branch22_part24_style</styleUrl>
			<LineString>
				<altitudeMode>absolute</altitudeMode>
				<tessellate>1</tessellate>
				<coordinates>
					-23.128791268000004,10.515358637999999,576394.293846247
					-22.106616184000003,11.996415243999994,577784.8731744639
				</coordinates>
			</LineString>
		</Placemark>
		<Placemark>
			<name>branch22_part25</name>
			<TimeSpan>
				<begin>14536-09-07</begin>
			</TimeSpan>
			<styleUrl>#branch22_part25_style</styleUrl>
			<LineString>
				<altitudeMode>absolute</altitudeMode>
				<tessellate>1</tessellate>
				<coordinates>
					-22.106616184000003,11.996415243999994,577784.8731744639
					-21.084441100000006,13.477471849999997,578247.6564870832
				</coordinates>
			</LineString>
		</Placemark>
		<Placemark>
			<name>branch22_part26</name>
			<TimeSpan>
				<begin>14534-10-12</begin>
			</TimeSpan>
			<styleUrl>#branch22_part26_style</styleUrl>
			<LineString>
				<altitudeMode>absolute</altitudeMode>
				<tessellate>1</tessellate>
				<coordinates>
					-21.084441100000006,13.477471849999997,578247.6564870832
					-20.062266016000006,14.958528455999993,577784.8731744639
				</coordinates>
			</LineString>
		</Placemark>
		<Placemark>
			<name>branch22_part27</name>
			<TimeSpan>
				<begin>14532-11-16</begin>
			</TimeSpan>
			<styleUrl>#branch22_part27_style</styleUrl>
			<LineString>
				<altitudeMode>absolute</altitudeMode>
				<tessellate>1</tessellate>
				<coordinates>
					-20.062266016000006,14.958528455999993,577784.8731744639
					-19.040090932000005,16.439585061999995,576394.293846247
				</coordinates>
			</LineString>
		</Placemark>
		<Placemark>
			<name>branch22_part28</name>
			<TimeSpan>
				<begin>14531-00-21</begin>
			</TimeSpan>
			<styleUrl>#branch22_part28_style</styleUrl>
			<LineString>
				<altitudeMode>absolute</altitudeMode>
				<tessellate>1</tessellate>
				<coordinates>
					-19.040090932000005,16.439585061999995,576394.293846247
					-18.017915848000005,17.920641668,574069.1762850984
				</coordinates>
			</LineString>
		</Placemark>
		<Placemark>
			<name>branch22_part29</name>
			<TimeSpan>
				<begin>14529-01-26</begin>
			</TimeSpan>
			<styleUrl>#branch22_part29_style</styleUrl>
			<LineString>
				<altitudeMode>absolute</altitudeMode>
				<tessellate>1</tessellate>
				<coordinates>
					-18.017915848000005,17.920641668,574069.1762850984
					-16.995740764000004,19.401698273999994,570798.1002207734
				</coordinates>
			</LineString>
		</Placemark>
		<Placemark>
			<name>branch22_part30</name>
			<TimeSpan>
				<begin>14527-03-01</begin>
			</TimeSpan>
			<styleUrl>#branch22_part30_style</styleUrl>
			<LineString>
				<altitudeMode>absolute</altitudeMode>
				<tessellate>1</tessellate>
				<coordinates>
					-16.995740764000004,19.401698273999994,570798.1002207734
					-15.973565680000007,20.882754879999997,566564.6813414083
				</coordinates>
			</LineString>
		</Placemark>
		<Placemark>
			<name>branch22_part31</name>
			<TimeSpan>
				<begin>14525-04-05</begin>
			</TimeSpan>
			<styleUrl>#branch22_part31_style</styleUrl>
			<LineString>
				<altitudeMode>absolute</altitudeMode>
				<tessellate>1</tessellate>
				<coordinates>
					-15.973565680000007,20.882754879999997,566564.6813414083
					-14.951390596000007,22.363811485999992,561347.1474446042
				</coordinates>
			</LineString>
		</Placemark>
		<Placemark>
			<name>branch22_part32</name>
			<TimeSpan>
				<begin>14523-05-10</begin>
			</TimeSpan>
			<styleUrl>#branch22_part32_style</styleUrl>
			<LineString>
				<altitudeMode>absolute</altitudeMode>
				<tessellate>1</tessellate>
				<coordinates>
					-14.951390596000007,22.363811485999992,561347.1474446042
					-13.929215512000006,23.844868091999995,555117.7502275999
				</coordinates>
			</LineString>
		</Placemark>
		<Placemark>
			<name>branch22_part33</name>
			<TimeSpan>
				<begin>14521-06-15</begin>
			</TimeSpan>
			<styleUrl>#branch22_part33_style</styleUrl>
			<LineString>
				<altitudeMode>absolute</altitudeMode>
				<tessellate>1</tessellate>
				<coordinates>
					-13.929215512000006,23.844868091999995,555117.7502275999
					-12.907040428000009,25.325924697999998,547841.9737151988
				</coordinates>
			</LineString>
		</Placemark>
		<Placemark>
			<name>branch22_part34</name>
			<TimeSpan>
				<begin>14519-07-19</begin>
			</TimeSpan>
			<styleUrl>#branch22_part34_style</styleUrl>
			<LineString>
				<altitudeMode>absolute</altitudeMode>
				<tessellate>1</tessellate>
				<coordinates>
					-12.907040428000009,25.325924697999998,547841.9737151988
					-11.884865344000005,26.806981303999994,539477.4829253139
				</coordinates>
			</LineString>
		</Placemark>
		<Placemark>
			<name>branch22_part35</name>
			<TimeSpan>
				<begin>14517-08-24</begin>
			</TimeSpan>
			<styleUrl>#branch22_part35_style</styleUrl>
			<LineString>
				<altitudeMode>absolute</altitudeMode>
				<tessellate>1</tessellate>
				<coordinates>
					-11.884865344000005,26.806981303999994,539477.4829253139
					-10.862690260000008,28.288037909999996,529972.7312565761
				</coordinates>
			</LineString>
		</Placemark>
		<Placemark>
			<name>branch22_part36</name>
			<TimeSpan>
				<begin>14515-09-29</begin>
			</TimeSpan>
			<styleUrl>#branch22_part36_style</styleUrl>
			<LineString>
				<altitudeMode>absolute</altitudeMode>
				<tessellate>1</tessellate>
				<coordinates>
					-10.862690260000008,28.288037909999996,529972.7312565761
					-9.840515176000004,29.769094515999992,519265.1076671077
				</coordinates>
			</LineString>
		</Placemark>
		<Placemark>
			<name>branch22_part37</name>
			<TimeSpan>
				<begin>14513-11-04</begin>
			</TimeSpan>
			<styleUrl>#branch22_part37_style</styleUrl>
			<LineString>
				<altitudeMode>absolute</altitudeMode>
				<tessellate>1</tessellate>
				<coordinates>
					-9.840515176000004,29.769094515999992,519265.1076671077
					-8.818340092000007,31.250151121999995,507278.447283507
				</coordinates>
			</LineString>
		</Placemark>
		<Placemark>
			<name>branch22_part38</name>
			<TimeSpan>
				<begin>14512-00-08</begin>
			</TimeSpan>
			<styleUrl>#branch22_part38_style</styleUrl>
			<LineString>
				<altitudeMode>absolute</altitudeMode>
				<tessellate>1</tessellate>
				<coordinates>
					-8.818340092000007,31.250151121999995,507278.447283507
					-7.79616500800001,32.731207728,493919.6381893046
				</coordinates>
			</LineString>
		</Placemark>
		<Placemark>
			<name>branch22_part39</name>
			<TimeSpan>
				<begin>14510-01-13</begin>
			</TimeSpan>
			<styleUrl>#branch22_part39_style</styleUrl>
			<LineString>
				<altitudeMode>absolute</altitudeMode>
				<tessellate>1</tessellate>
				<coordinates>
					-7.79616500800001,32.731207728,493919.6381893046
					-6.773989924000006,34.212264334,479073.90846569435
				</coordinates>
			</LineString>
		</Placemark>
		<Placemark>
			<name>branch22_part40</name>
			<TimeSpan>
				<begin>14508-02-18</begin>
			</TimeSpan>
			<styleUrl>#branch22_part40_style</styleUrl>
			<LineString>
				<altitudeMode>absolute</altitudeMode>
				<tessellate>1</tessellate>
				<coordinates>
					-6.773989924000006,34.212264334,479073.90846569435
					-5.751814840000009,35.69332093999999,462598.12518966646
				</coordinates>
			</LineString>
		</Placemark>
		<Placemark>
			<name>branch22_part41</name>
			<TimeSpan>
				<begin>14506-03-22</begin>
			</TimeSpan>
			<styleUrl>#branch22_part41_style</styleUrl>
			<LineString>
				<altitudeMode>absolute</altitudeMode>
				<tessellate>1</tessellate>
				<coordinates>
					-5.751814840000009,35.69332093999999,462598.12518966646
					-4.7296397560000045,37.17437754599999,444310.9901389423
				</coordinates>
			</LineString>
		</Placemark>
		<Placemark>
			<name>branch22_part42</name>
			<TimeSpan>
				<begin>14504-04-27</begin>
			</TimeSpan>
			<styleUrl>#branch22_part42_style</styleUrl>
			<LineString>
				<altitudeMode>absolute</altitudeMode>
				<tessellate>1</tessellate>
				<coordinates>
					-4.7296397560000045,37.17437754599999,444310.9901389423
					-3.7074646720000075,38.655434152,423978.18500526104
				</coordinates>
			</LineString>
		</Placemark>
		<Placemark>
			<name>branch22_part43</name>
			<TimeSpan>
				<begin>14502-06-02</begin>
			</TimeSpan>
			<styleUrl>#branch22_part43_style</styleUrl>
			<LineString>
				<altitudeMode>absolute</altitudeMode>
				<tessellate>1</tessellate>
				<coordinates>
					-3.7074646720000075,38.655434152,423978.18500526104
					-2.6852895880000105,40.136490757999994,401288.87554393825
				</coordinates>
			</LineString>
		</Placemark>
		<Placemark>
			<name>branch22_part44</name>
			<TimeSpan>
				<begin>14500-07-06</begin>
			</TimeSpan>
			<styleUrl>#branch22_part44_style</styleUrl>
			<LineString>
				<altitudeMode>absolute</altitudeMode>
				<tessellate>1</tessellate>
				<coordinates>
					-2.6852895880000105,40.136490757999994,401288.87554393825
					-1.6631145040000064,41.61754736399999,375816.4934953445
				</coordinates>
			</LineString>
		</Placemark>
		<Placemark>
			<name>branch22_part45</name>
			<TimeSpan>
				<begin>14498-08-11</begin>
			</TimeSpan>
			<styleUrl>#branch22_part45_style</styleUrl>
			<LineString>
				<altitudeMode>absolute</altitudeMode>
				<tessellate>1</tessellate>
				<coordinates>
					-1.6631145040000064,41.61754736399999,375816.4934953445
					-0.6409394200000094,43.098603969999985,346948.5938922499
				</coordinates>
			</LineString>
		</Placemark>
		<Placemark>
			<name>branch22_part46</name>
			<TimeSpan>
				<begin>14496-09-16</begin>
			</TimeSpan>
			<styleUrl>#branch22_part46_style</styleUrl>
			<LineString>
				<altitudeMode>absolute</altitudeMode>
				<tessellate>1</tessellate>
				<coordinates>
					-0.6409394200000094,43.098603969999985,346948.5938922499
					0.38123566399999476,44.579660575999995,313749.31346114114
				</coordinates>
			</LineString>
		</Placemark>
		<Placemark>
			<name>branch22_part47</name>
			<TimeSpan>
				<begin>14494-10-21</begin>
			</TimeSpan>
			<styleUrl>#branch22_part47_style</styleUrl>
			<LineString>
				<altitudeMode>absolute</altitudeMode>
				<tessellate>1</tessellate>
				<coordinates>
					0.38123566399999476,44.579660575999995,313749.31346114114
					1.4034107479999918,46.06071718199999,274652.41936622455
				</coordinates>
			</LineString>
		</Placemark>
		<Placemark>
			<name>branch22_part48</name>
			<TimeSpan>
				<begin>14492-11-25</begin>
			</TimeSpan>
			<styleUrl>#branch22_part48_style</styleUrl>
			<LineString>
				<altitudeMode>absolute</altitudeMode>
				<tessellate>1</tessellate>
				<coordinates>
					1.4034107479999918,46.06071718199999,274652.41936622455
					2.425585831999996,47.541773787999986,226625.87253656352
				</coordinates>
			</LineString>
		</Placemark>
		<Placemark>
			<name>branch22_part49</name>
			<TimeSpan>
				<begin>14491-01-00</begin>
			</TimeSpan>
			<styleUrl>#branch22_part49_style</styleUrl>
			<LineString>
				<altitudeMode>absolute</altitudeMode>
				<tessellate>1</tessellate>
				<coordinates>
					2.425585831999996,47.541773787999986,226625.87253656352
					3.447760915999993,49.022830393999996,161909.34381638348
				</coordinates>
			</LineString>
		</Placemark>
		<Placemark>
			<name>branch22_part50</name>
			<TimeSpan>
				<begin>14489-02-05</begin>
			</TimeSpan>
			<styleUrl>#branch22_part50_style</styleUrl>
			<LineString>
				<altitudeMode>absolute</altitudeMode>
				<tessellate>1</tessellate>
				<coordinates>
					3.447760915999993,49.022830393999996,161909.34381638348
					4.46993599999999,50.50388699999999,7.081491416313646E-11
				</coordinates>
			</LineString>
		</Placemark>
	</Folder>
	<Folder>
			<name>branch88</name>
		<Placemark>
			<name>branch88_part1</name>
			<TimeSpan>
				<begin>14365-06-30</begin>
			</TimeSpan>
			<styleUrl>#branch88_part1_style</styleUrl>
			<LineString>
				<altitudeMode>absolute</altitudeMode>
				<tessellate>1</tessellate>
				<coordinates>
					-46.6388182,-23.5489433,0.0
					-45.616643116000006,-22.067886694000002,161909.34381638336
				</coordinates>
			</LineString>
		</Placemark>
		<Placemark>
			<name>branch88_part2</name>
			<TimeSpan>
				<begin>14363-06-18</begin>
			</TimeSpan>
			<styleUrl>#branch88_part2_style</styleUrl>
			<LineString>
				<altitudeMode>absolute</altitudeMode>
				<tessellate>1</tessellate>
				<coordinates>
					-45.616643116000006,-22.067886694000002,161909.34381638336
					-44.594468032,-20.586830088000003,226625.87253656329
				</coordinates>
			</LineString>
		</Placemark>
		<Placemark>
			<name>branch88_part3</name>
			<TimeSpan>
				<begin>14361-06-07</begin>
			</TimeSpan>
			<styleUrl>#branch88_part3_style</styleUrl>
			<LineString>
				<altitudeMode>absolute</altitudeMode>
				<tessellate>1</tessellate>
				<coordinates>
					-44.594468032,-20.586830088000003,226625.87253656329
					-43.572292948000005,-19.105773482000004,274652.41936622467
				</coordinates>
			</LineString>
		</Placemark>
		<Placemark>
			<name>branch88_part4</name>
			<TimeSpan>
				<begin>14359-05-25</begin>
			</TimeSpan>
			<styleUrl>#branch88_part4_style</styleUrl>
			<LineString>
				<altitudeMode>absolute</altitudeMode>
				<tessellate>1</tessellate>
				<coordinates>
					-43.572292948000005,-19.105773482000004,274652.41936622467
					-42.550117864,-17.624716876,313749.3134611412
				</coordinates>
			</LineString>
		</Placemark>
		<Placemark>
			<name>branch88_part5</name>
			<TimeSpan>
				<begin>14357-05-14</begin>
			</TimeSpan>
			<styleUrl>#branch88_part5_style</styleUrl>
			<LineString>
				<altitudeMode>absolute</altitudeMode>
				<tessellate>1</tessellate>
				<coordinates>
					-42.550117864,-17.624716876,313749.3134611412
					-41.527942780000004,-16.14366027,346948.5938922498
				</coordinates>
			</LineString>
		</Placemark>
		<Placemark>
			<name>branch88_part6</name>
			<TimeSpan>
				<begin>14355-05-02</begin>
			</TimeSpan>
			<styleUrl>#branch88_part6_style</styleUrl>
			<LineString>
				<altitudeMode>absolute</altitudeMode>
				<tessellate>1</tessellate>
				<coordinates>
					-41.527942780000004,-16.14366027,346948.5938922498
					-40.50576769600001,-14.662603664000002,375816.4934953445
				</coordinates>
			</LineString>
		</Placemark>
		<Placemark>
			<name>branch88_part7</name>
			<TimeSpan>
				<begin>14353-04-21</begin>
			</TimeSpan>
			<styleUrl>#branch88_part7_style</styleUrl>
			<LineString>
				<altitudeMode>absolute</altitudeMode>
				<tessellate>1</tessellate>
				<coordinates>
					-40.50576769600001,-14.662603664000002,375816.4934953445
					-39.483592612,-13.181547058000001,401288.8755439382
				</coordinates>
			</LineString>
		</Placemark>
		<Placemark>
			<name>branch88_part8</name>
			<TimeSpan>
				<begin>14351-04-09</begin>
			</TimeSpan>
			<styleUrl>#branch88_part8_style</styleUrl>
			<LineString>
				<altitudeMode>absolute</altitudeMode>
				<tessellate>1</tessellate>
				<coordinates>
					-39.483592612,-13.181547058000001,401288.8755439382
					-38.461417528000005,-11.700490452000002,423978.18500526104
				</coordinates>
			</LineString>
		</Placemark>
		<Placemark>
			<name>branch88_part9</name>
			<TimeSpan>
				<begin>14349-03-27</begin>
			</TimeSpan>
			<styleUrl>#branch88_part9_style</styleUrl>
			<LineString>
				<altitudeMode>absolute</altitudeMode>
				<tessellate>1</tessellate>
				<coordinates>
					-38.461417528000005,-11.700490452000002,423978.18500526104
					-37.439242444,-10.219433846000003,444310.9901389423
				</coordinates>
			</LineString>
		</Placemark>
		<Placemark>
			<name>branch88_part10</name>
			<TimeSpan>
				<begin>14347-03-16</begin>
			</TimeSpan>
			<styleUrl>#branch88_part10_style</styleUrl>
			<LineString>
				<altitudeMode>absolute</altitudeMode>
				<tessellate>1</tessellate>
				<coordinates>
					-37.439242444,-10.219433846000003,444310.9901389423
					-36.417067360000004,-8.738377240000002,462598.1251896666
				</coordinates>
			</LineString>
		</Placemark>
		<Placemark>
			<name>branch88_part11</name>
			<TimeSpan>
				<begin>14345-03-04</begin>
			</TimeSpan>
			<styleUrl>#branch88_part11_style</styleUrl>
			<LineString>
				<altitudeMode>absolute</altitudeMode>
				<tessellate>1</tessellate>
				<coordinates>
					-36.417067360000004,-8.738377240000002,462598.1251896666
					-35.39489227600001,-7.257320634000003,479073.90846569435
				</coordinates>
			</LineString>
		</Placemark>
		<Placemark>
			<name>branch88_part12</name>
			<TimeSpan>
				<begin>14343-02-23</begin>
			</TimeSpan>
			<styleUrl>#branch88_part12_style</styleUrl>
			<LineString>
				<altitudeMode>absolute</altitudeMode>
				<tessellate>1</tessellate>
				<coordinates>
					-35.39489227600001,-7.257320634000003,479073.90846569435
					-34.372717192,-5.7762640280000035,493919.6381893046
				</coordinates>
			</LineString>
		</Placemark>
		<Placemark>
			<name>branch88_part13</name>
			<TimeSpan>
				<begin>14341-02-11</begin>
			</TimeSpan>
			<styleUrl>#branch88_part13_style</styleUrl>
			<LineString>
				<altitudeMode>absolute</altitudeMode>
				<tessellate>1</tessellate>
				<coordinates>
					-34.372717192,-5.7762640280000035,493919.6381893046
					-33.350542108000006,-4.295207422000004,507278.447283507
				</coordinates>
			</LineString>
		</Placemark>
		<Placemark>
			<name>branch88_part14</name>
			<TimeSpan>
				<begin>14339-01-30</begin>
			</TimeSpan>
			<styleUrl>#branch88_part14_style</styleUrl>
			<LineString>
				<altitudeMode>absolute</altitudeMode>
				<tessellate>1</tessellate>
				<coordinates>
					-33.350542108000006,-4.295207422000004,507278.447283507
					-32.328367024,-2.8141508160000015,519265.10766710766
				</coordinates>
			</LineString>
		</Placemark>
		<Placemark>
			<name>branch88_part15</name>
			<TimeSpan>
				<begin>14337-01-18</begin>
			</TimeSpan>
			<styleUrl>#branch88_part15_style</styleUrl>
			<LineString>
				<altitudeMode>absolute</altitudeMode>
				<tessellate>1</tessellate>
				<coordinates>
					-32.328367024,-2.8141508160000015,519265.10766710766
					-31.306191940000005,-1.3330942100000023,529972.7312565763
				</coordinates>
			</LineString>
		</Placemark>
		<Placemark>
			<name>branch88_part16</name>
			<TimeSpan>
				<begin>14335-01-07</begin>
			</TimeSpan>
			<styleUrl>#branch88_part16_style</styleUrl>
			<LineString>
				<altitudeMode>absolute</altitudeMode>
				<tessellate>1</tessellate>
				<coordinates>
					-31.306191940000005,-1.3330942100000023,529972.7312565763
					-30.284016856000004,0.14796239599999694,539477.4829253139
				</coordinates>
			</LineString>
		</Placemark>
		<Placemark>
			<name>branch88_part17</name>
			<TimeSpan>
				<begin>14333-00-25</begin>
			</TimeSpan>
			<styleUrl>#branch88_part17_style</styleUrl>
			<LineString>
				<altitudeMode>absolute</altitudeMode>
				<tessellate>1</tessellate>
				<coordinates>
					-30.284016856000004,0.14796239599999694,539477.4829253139
					-29.261841772000004,1.6290190019999962,547841.9737151989
				</coordinates>
			</LineString>
		</Placemark>
		<Placemark>
			<name>branch88_part18</name>
			<TimeSpan>
				<begin>14331-00-13</begin>
			</TimeSpan>
			<styleUrl>#branch88_part18_style</styleUrl>
			<LineString>
				<altitudeMode>absolute</altitudeMode>
				<tessellate>1</tessellate>
				<coordinates>
					-29.261841772000004,1.6290190019999962,547841.9737151989
					-28.239666688000003,3.1100756079999954,555117.7502275999
				</coordinates>
			</LineString>
		</Placemark>
		<Placemark>
			<name>branch88_part19</name>
			<TimeSpan>
				<begin>14329-00-02</begin>
			</TimeSpan>
			<styleUrl>#branch88_part19_style</styleUrl>
			<LineString>
				<altitudeMode>absolute</altitudeMode>
				<tessellate>1</tessellate>
				<coordinates>
					-28.239666688000003,3.1100756079999954,555117.7502275999
					-27.217491604000006,4.591132213999998,561347.1474446042
				</coordinates>
			</LineString>
		</Placemark>
		<Placemark>
			<name>branch88_part20</name>
			<TimeSpan>
				<begin>14326-11-20</begin>
			</TimeSpan>
			<styleUrl>#branch88_part20_style</styleUrl>
			<LineString>
				<altitudeMode>absolute</altitudeMode>
				<tessellate>1</tessellate>
				<coordinates>
					-27.217491604000006,4.591132213999998,561347.1474446042
					-26.195316520000006,6.072188819999997,566564.6813414083
				</coordinates>
			</LineString>
		</Placemark>
		<Placemark>
			<name>branch88_part21</name>
			<TimeSpan>
				<begin>14324-11-09</begin>
			</TimeSpan>
			<styleUrl>#branch88_part21_style</styleUrl>
			<LineString>
				<altitudeMode>absolute</altitudeMode>
				<tessellate>1</tessellate>
				<coordinates>
					-26.195316520000006,6.072188819999997,566564.6813414083
					-25.173141436000005,7.553245425999997,570798.1002207733
				</coordinates>
			</LineString>
		</Placemark>
		<Placemark>
			<name>branch88_part22</name>
			<TimeSpan>
				<begin>14322-10-27</begin>
			</TimeSpan>
			<styleUrl>#branch88_part22_style</styleUrl>
			<LineString>
				<altitudeMode>absolute</altitudeMode>
				<tessellate>1</tessellate>
				<coordinates>
					-25.173141436000005,7.553245425999997,570798.1002207733
					-24.150966352000005,9.034302031999996,574069.1762850984
				</coordinates>
			</LineString>
		</Placemark>
		<Placemark>
			<name>branch88_part23</name>
			<TimeSpan>
				<begin>14320-10-16</begin>
			</TimeSpan>
			<styleUrl>#branch88_part23_style</styleUrl>
			<LineString>
				<altitudeMode>absolute</altitudeMode>
				<tessellate>1</tessellate>
				<coordinates>
					-24.150966352000005,9.034302031999996,574069.1762850984
					-23.128791268000004,10.515358637999999,576394.293846247
				</coordinates>
			</LineString>
		</Placemark>
		<Placemark>
			<name>branch88_part24</name>
			<TimeSpan>
				<begin>14318-10-04</begin>
			</TimeSpan>
			<styleUrl>#branch88_part24_style</styleUrl>
			<LineString>
				<altitudeMode>absolute</altitudeMode>
				<tessellate>1</tessellate>
				<coordinates>
					-23.128791268000004,10.515358637999999,576394.293846247
					-22.106616184000003,11.996415243999994,577784.8731744639
				</coordinates>
			</LineString>
		</Placemark>
		<Placemark>
			<name>branch88_part25</name>
			<TimeSpan>
				<begin>14316-09-23</begin>
			</TimeSpan>
			<styleUrl>#branch88_part25_style</styleUrl>
			<LineString>
				<altitudeMode>absolute</altitudeMode>
				<tessellate>1</tessellate>
				<coordinates>
					-22.106616184000003,11.996415243999994,577784.8731744639
					-21.084441100000006,13.477471849999997,578247.6564870832
				</coordinates>
			</LineString>
		</Placemark>
		<Placemark>
			<name>branch88_part26</name>
			<TimeSpan>
				<begin>14314-09-11</begin>
			</TimeSpan>
			<styleUrl>#branch88_part26_style</styleUrl>
			<LineString>
				<altitudeMode>absolute</altitudeMode>
				<tessellate>1</tessellate>
				<coordinates>
					-21.084441100000006,13.477471849999997,578247.6564870832
					-20.062266016000006,14.958528455999993,577784.8731744639
				</coordinates>
			</LineString>
		</Placemark>
		<Placemark>
			<name>branch88_part27</name>
			<TimeSpan>
				<begin>14312-08-30</begin>
			</TimeSpan>
			<styleUrl>#branch88_part27_style</styleUrl>
			<LineString>
				<altitudeMode>absolute</altitudeMode>
				<tessellate>1</tessellate>
				<coordinates>
					-20.062266016000006,14.958528455999993,577784.8731744639
					-19.040090932000005,16.439585061999995,576394.293846247
				</coordinates>
			</LineString>
		</Placemark>
		<Placemark>
			<name>branch88_part28</name>
			<TimeSpan>
				<begin>14310-08-18</begin>
			</TimeSpan>
			<styleUrl>#branch88_part28_style</styleUrl>
			<LineString>
				<altitudeMode>absolute</altitudeMode>
				<tessellate>1</tessellate>
				<coordinates>
					-19.040090932000005,16.439585061999995,576394.293846247
					-18.017915848000005,17.920641668,574069.1762850984
				</coordinates>
			</LineString>
		</Placemark>
		<Placemark>
			<name>branch88_part29</name>
			<TimeSpan>
				<begin>14308-08-06</begin>
			</TimeSpan>
			<styleUrl>#branch88_part29_style</styleUrl>
			<LineString>
				<altitudeMode>absolute</altitudeMode>
				<tessellate>1</tessellate>
				<coordinates>
					-18.017915848000005,17.920641668,574069.1762850984
					-16.995740764000004,19.401698273999994,570798.1002207734
				</coordinates>
			</LineString>
		</Placemark>
		<Placemark>
			<name>branch88_part30</name>
			<TimeSpan>
				<begin>14306-07-25</begin>
			</TimeSpan>
			<styleUrl>#branch88_part30_style</styleUrl>
			<LineString>
				<altitudeMode>absolute</altitudeMode>
				<tessellate>1</tessellate>
				<coordinates>
					-16.995740764000004,19.401698273999994,570798.1002207734
					-15.973565680000007,20.882754879999997,566564.6813414083
				</coordinates>
			</LineString>
		</Placemark>
		<Placemark>
			<name>branch88_part31</name>
			<TimeSpan>
				<begin>14304-07-13</begin>
			</TimeSpan>
			<styleUrl>#branch88_part31_style</styleUrl>
			<LineString>
				<altitudeMode>absolute</altitudeMode>
				<tessellate>1</tessellate>
				<coordinates>
					-15.973565680000007,20.882754879999997,566564.6813414083
					-14.951390596000007,22.363811485999992,561347.1474446042
				</coordinates>
			</LineString>
		</Placemark>
		<Placemark>
			<name>branch88_part32</name>
			<TimeSpan>
				<begin>14302-07-02</begin>
			</TimeSpan>
			<styleUrl>#branch88_part32_style</styleUrl>
			<LineString>
				<altitudeMode>absolute</altitudeMode>
				<tessellate>1</tessellate>
				<coordinates>
					-14.951390596000007,22.363811485999992,561347.1474446042
					-13.929215512000006,23.844868091999995,555117.7502275999
				</coordinates>
			</LineString>
		</Placemark>
		<Placemark>
			<name>branch88_part33</name>
			<TimeSpan>
				<begin>14300-06-20</begin>
			</TimeSpan>
			<styleUrl>#branch88_part33_style</styleUrl>
			<LineString>
				<altitudeMode>absolute</altitudeMode>
				<tessellate>1</tessellate>
				<coordinates>
					-13.929215512000006,23.844868091999995,555117.7502275999
					-12.907040428000009,25.325924697999998,547841.9737151988
				</coordinates>
			</LineString>
		</Placemark>
		<Placemark>
			<name>branch88_part34</name>
			<TimeSpan>
				<begin>14298-06-09</begin>
			</TimeSpan>
			<styleUrl>#branch88_part34_style</styleUrl>
			<LineString>
				<altitudeMode>absolute</altitudeMode>
				<tessellate>1</tessellate>
				<coordinates>
					-12.907040428000009,25.325924697999998,547841.9737151988
					-11.884865344000005,26.806981303999994,539477.4829253139
				</coordinates>
			</LineString>
		</Placemark>
		<Placemark>
			<name>branch88_part35</name>
			<TimeSpan>
				<begin>14296-05-27</begin>
			</TimeSpan>
			<styleUrl>#branch88_part35_style</styleUrl>
			<LineString>
				<altitudeMode>absolute</altitudeMode>
				<tessellate>1</tessellate>
				<coordinates>
					-11.884865344000005,26.806981303999994,539477.4829253139
					-10.862690260000008,28.288037909999996,529972.7312565761
				</coordinates>
			</LineString>
		</Placemark>
		<Placemark>
			<name>branch88_part36</name>
			<TimeSpan>
				<begin>14294-05-16</begin>
			</TimeSpan>
			<styleUrl>#branch88_part36_style</styleUrl>
			<LineString>
				<altitudeMode>absolute</altitudeMode>
				<tessellate>1</tessellate>
				<coordinates>
					-10.862690260000008,28.288037909999996,529972.7312565761
					-9.840515176000004,29.769094515999992,519265.1076671077
				</coordinates>
			</LineString>
		</Placemark>
		<Placemark>
			<name>branch88_part37</name>
			<TimeSpan>
				<begin>14292-05-04</begin>
			</TimeSpan>
			<styleUrl>#branch88_part37_style</styleUrl>
			<LineString>
				<altitudeMode>absolute</altitudeMode>
				<tessellate>1</tessellate>
				<coordinates>
					-9.840515176000004,29.769094515999992,519265.1076671077
					-8.818340092000007,31.250151121999995,507278.447283507
				</coordinates>
			</LineString>
		</Placemark>
		<Placemark>
			<name>branch88_part38</name>
			<TimeSpan>
				<begin>14290-04-22</begin>
			</TimeSpan>
			<styleUrl>#branch88_part38_style</styleUrl>
			<LineString>
				<altitudeMode>absolute</altitudeMode>
				<tessellate>1</tessellate>
				<coordinates>
					-8.818340092000007,31.250151121999995,507278.447283507
					-7.79616500800001,32.731207728,493919.6381893046
				</coordinates>
			</LineString>
		</Placemark>
		<Placemark>
			<name>branch88_part39</name>
			<TimeSpan>
				<begin>14288-04-11</begin>
			</TimeSpan>
			<styleUrl>#branch88_part39_style</styleUrl>
			<LineString>
				<altitudeMode>absolute</altitudeMode>
				<tessellate>1</tessellate>
				<coordinates>
					-7.79616500800001,32.731207728,493919.6381893046
					-6.773989924000006,34.212264334,479073.90846569435
				</coordinates>
			</LineString>
		</Placemark>
		<Placemark>
			<name>branch88_part40</name>
			<TimeSpan>
				<begin>14286-03-29</begin>
			</TimeSpan>
			<styleUrl>#branch88_part40_style</styleUrl>
			<LineString>
				<altitudeMode>absolute</altitudeMode>
				<tessellate>1</tessellate>
				<coordinates>
					-6.773989924000006,34.212264334,479073.90846569435
					-5.751814840000009,35.69332093999999,462598.12518966646
				</coordinates>
			</LineString>
		</Placemark>
		<Placemark>
			<name>branch88_part41</name>
			<TimeSpan>
				<begin>14284-03-18</begin>
			</TimeSpan>
			<styleUrl>#branch88_part41_style</styleUrl>
			<LineString>
				<altitudeMode>absolute</altitudeMode>
				<tessellate>1</tessellate>
				<coordinates>
					-5.751814840000009,35.69332093999999,462598.12518966646
					-4.7296397560000045,37.17437754599999,444310.9901389423
				</coordinates>
			</LineString>
		</Placemark>
		<Placemark>
			<name>branch88_part42</name>
			<TimeSpan>
				<begin>14282-03-06</begin>
			</TimeSpan>
			<styleUrl>#branch88_part42_style</styleUrl>
			<LineString>
				<altitudeMode>absolute</altitudeMode>
				<tessellate>1</tessellate>
				<coordinates>
					-4.7296397560000045,37.17437754599999,444310.9901389423
					-3.7074646720000075,38.655434152,423978.18500526104
				</coordinates>
			</LineString>
		</Placemark>
		<Placemark>
			<name>branch88_part43</name>
			<TimeSpan>
				<begin>14280-02-25</begin>
			</TimeSpan>
			<styleUrl>#branch88_part43_style</styleUrl>
			<LineString>
[truncated: 1,171,860 more chars]
