# Supplementary material for: Phylodynamics and Dispersal of HRSV Entails Its Permanence in the General Population in between Yearly Outbreaks in Children
Source: PLoS One. 2012 Oct 15;7(10):e41953. doi: 10.1371/journal.pone.0041953 (PMC3471929; doi:10.1371/journal.pone.0041953)
Supplement: Figure S4 — Google Earth ‘movies’ depicting inference results on the movement of HRSV genotypes around the globe. These files can be directly uploaded to the Google Earth software (http://www.google.com/earth/index.html). For a global view of the spread of all HRSV genotypes in time load all movies at once. a)GA2 b)GA5 c)GB3 d) GB3 insert e)SAA1 f)SAB1 g)SAB3 h)GA6 i)GA7 j)GB4 k)SAB2. (ZIP) [file pone.0041953.s004.zip › Figure S4/Figure S4.e) SAA1.kml]

<?xml version="1.0" encoding="UTF-8"?>
<kml xmlns="http://earth.google.com/kml/2.2">
<Document>
	<name>SAA1_multi_LocationsANNtest.tree</name>
	<Style id="branch8_part1_style">
		<LineStyle>
			<width>4.0408443748925995</width>
			<color>FFff3ac5</color>
		</LineStyle>
	</Style>
	<Style id="branch8_part2_style">
		<LineStyle>
			<width>4.053758232414541</width>
			<color>FFff3ac5</color>
		</LineStyle>
	</Style>
	<Style id="branch8_part3_style">
		<LineStyle>
			<width>4.066672089936484</width>
			<color>FFff3ac5</color>
		</LineStyle>
	</Style>
	<Style id="branch8_part4_style">
		<LineStyle>
			<width>4.079585947458424</width>
			<color>FFff3ac5</color>
		</LineStyle>
	</Style>
	<Style id="branch8_part5_style">
		<LineStyle>
			<width>4.092499804980367</width>
			<color>FFff3ac5</color>
		</LineStyle>
	</Style>
	<Style id="branch8_part6_style">
		<LineStyle>
			<width>4.1054136625023085</width>
			<color>FFff3ac5</color>
		</LineStyle>
	</Style>
	<Style id="branch8_part7_style">
		<LineStyle>
			<width>4.11832752002425</width>
			<color>FFff3bc4</color>
		</LineStyle>
	</Style>
	<Style id="branch8_part8_style">
		<LineStyle>
			<width>4.131241377546193</width>
			<color>FFff3bc4</color>
		</LineStyle>
	</Style>
	<Style id="branch8_part9_style">
		<LineStyle>
			<width>4.144155235068134</width>
			<color>FFff3bc4</color>
		</LineStyle>
	</Style>
	<Style id="branch8_part10_style">
		<LineStyle>
			<width>4.157069092590076</width>
			<color>FFff3bc4</color>
		</LineStyle>
	</Style>
	<Style id="branch8_part11_style">
		<LineStyle>
			<width>4.1699829501120185</width>
			<color>FFff3bc4</color>
		</LineStyle>
	</Style>
	<Style id="branch8_part12_style">
		<LineStyle>
			<width>4.18289680763396</width>
			<color>FFff3bc4</color>
		</LineStyle>
	</Style>
	<Style id="branch8_part13_style">
		<LineStyle>
			<width>4.195810665155902</width>
			<color>FFff3bc4</color>
		</LineStyle>
	</Style>
	<Style id="branch8_part14_style">
		<LineStyle>
			<width>4.208724522677844</width>
			<color>FFff3bc4</color>
		</LineStyle>
	</Style>
	<Style id="branch8_part15_style">
		<LineStyle>
			<width>4.221638380199786</width>
			<color>FFff3bc4</color>
		</LineStyle>
	</Style>
	<Style id="branch8_part16_style">
		<LineStyle>
			<width>4.2345522377217275</width>
			<color>FFff3bc4</color>
		</LineStyle>
	</Style>
	<Style id="branch8_part17_style">
		<LineStyle>
			<width>4.24746609524367</width>
			<color>FFff3bc4</color>
		</LineStyle>
	</Style>
	<Style id="branch8_part18_style">
		<LineStyle>
			<width>4.260379952765611</width>
			<color>FFff3bc4</color>
		</LineStyle>
	</Style>
	<Style id="branch8_part19_style">
		<LineStyle>
			<width>4.273293810287553</width>
			<color>FFff3bc4</color>
		</LineStyle>
	</Style>
	<Style id="branch8_part20_style">
		<LineStyle>
			<width>4.286207667809495</width>
			<color>FFff3bc4</color>
		</LineStyle>
	</Style>
	<Style id="branch8_part21_style">
		<LineStyle>
			<width>4.2991215253314365</width>
			<color>FFff3bc4</color>
		</LineStyle>
	</Style>
	<Style id="branch8_part22_style">
		<LineStyle>
			<width>4.312035382853379</width>
			<color>FFff3cc3</color>
		</LineStyle>
	</Style>
	<Style id="branch8_part23_style">
		<LineStyle>
			<width>4.324949240375321</width>
			<color>FFff3cc3</color>
		</LineStyle>
	</Style>
	<Style id="branch8_part24_style">
		<LineStyle>
			<width>4.337863097897262</width>
			<color>FFff3cc3</color>
		</LineStyle>
	</Style>
	<Style id="branch8_part25_style">
		<LineStyle>
			<width>4.350776955419205</width>
			<color>FFff3cc3</color>
		</LineStyle>
	</Style>
	<Style id="branch8_part26_style">
		<LineStyle>
			<width>4.3636908129411465</width>
			<color>FFff3cc3</color>
		</LineStyle>
	</Style>
	<Style id="branch8_part27_style">
		<LineStyle>
			<width>4.376604670463088</width>
			<color>FFff3cc3</color>
		</LineStyle>
	</Style>
	<Style id="branch8_part28_style">
		<LineStyle>
			<width>4.389518527985031</width>
			<color>FFff3cc3</color>
		</LineStyle>
	</Style>
	<Style id="branch8_part29_style">
		<LineStyle>
			<width>4.402432385506972</width>
			<color>FFff3cc3</color>
		</LineStyle>
	</Style>
	<Style id="branch8_part30_style">
		<LineStyle>
			<width>4.415346243028914</width>
			<color>FFff3cc3</color>
		</LineStyle>
	</Style>
	<Style id="branch8_part31_style">
		<LineStyle>
			<width>4.428260100550856</width>
			<color>FFff3cc3</color>
		</LineStyle>
	</Style>
	<Style id="branch8_part32_style">
		<LineStyle>
			<width>4.441173958072798</width>
			<color>FFff3cc3</color>
		</LineStyle>
	</Style>
	<Style id="branch8_part33_style">
		<LineStyle>
			<width>4.45408781559474</width>
			<color>FFff3cc3</color>
		</LineStyle>
	</Style>
	<Style id="branch8_part34_style">
		<LineStyle>
			<width>4.467001673116682</width>
			<color>FFff3cc3</color>
		</LineStyle>
	</Style>
	<Style id="branch8_part35_style">
		<LineStyle>
			<width>4.479915530638623</width>
			<color>FFff3cc3</color>
		</LineStyle>
	</Style>
	<Style id="branch8_part36_style">
		<LineStyle>
			<width>4.492829388160565</width>
			<color>FFff3cc3</color>
		</LineStyle>
	</Style>
	<Style id="branch8_part37_style">
		<LineStyle>
			<width>4.505743245682508</width>
			<color>FFff3dc2</color>
		</LineStyle>
	</Style>
	<Style id="branch8_part38_style">
		<LineStyle>
			<width>4.518657103204449</width>
			<color>FFff3dc2</color>
		</LineStyle>
	</Style>
	<Style id="branch8_part39_style">
		<LineStyle>
			<width>4.531570960726391</width>
			<color>FFff3dc2</color>
		</LineStyle>
	</Style>
	<Style id="branch8_part40_style">
		<LineStyle>
			<width>4.544484818248333</width>
			<color>FFff3dc2</color>
		</LineStyle>
	</Style>
	<Style id="branch8_part41_style">
		<LineStyle>
			<width>4.5573986757702745</width>
			<color>FFff3dc2</color>
		</LineStyle>
	</Style>
	<Style id="branch8_part42_style">
		<LineStyle>
			<width>4.570312533292217</width>
			<color>FFff3dc2</color>
		</LineStyle>
	</Style>
	<Style id="branch8_part43_style">
		<LineStyle>
			<width>4.583226390814159</width>
			<color>FFff3dc2</color>
		</LineStyle>
	</Style>
	<Style id="branch8_part44_style">
		<LineStyle>
			<width>4.5961402483361</width>
			<color>FFff3dc2</color>
		</LineStyle>
	</Style>
	<Style id="branch8_part45_style">
		<LineStyle>
			<width>4.609054105858043</width>
			<color>FFff3dc2</color>
		</LineStyle>
	</Style>
	<Style id="branch8_part46_style">
		<LineStyle>
			<width>4.621967963379984</width>
			<color>FFff3dc2</color>
		</LineStyle>
	</Style>
	<Style id="branch8_part47_style">
		<LineStyle>
			<width>4.634881820901926</width>
			<color>FFff3dc2</color>
		</LineStyle>
	</Style>
	<Style id="branch8_part48_style">
		<LineStyle>
			<width>4.647795678423868</width>
			<color>FFff3dc2</color>
		</LineStyle>
	</Style>
	<Style id="branch8_part49_style">
		<LineStyle>
			<width>4.66070953594581</width>
			<color>FFff3dc2</color>
		</LineStyle>
	</Style>
	<Style id="branch8_part50_style">
		<LineStyle>
			<width>4.673623393467752</width>
			<color>FFff3dc2</color>
		</LineStyle>
	</Style>
	<Style id="branch11_part1_style">
		<LineStyle>
			<width>4.068963378421211</width>
			<color>FFff4fb0</color>
		</LineStyle>
	</Style>
	<Style id="branch11_part2_style">
		<LineStyle>
			<width>4.062156902709521</width>
			<color>FFff50af</color>
		</LineStyle>
	</Style>
	<Style id="branch11_part3_style">
		<LineStyle>
			<width>4.05535042699783</width>
			<color>FFff51ae</color>
		</LineStyle>
	</Style>
	<Style id="branch11_part4_style">
		<LineStyle>
			<width>4.04854395128614</width>
			<color>FFff52ad</color>
		</LineStyle>
	</Style>
	<Style id="branch11_part5_style">
		<LineStyle>
			<width>4.0417374755744495</width>
			<color>FFff54ab</color>
		</LineStyle>
	</Style>
	<Style id="branch11_part6_style">
		<LineStyle>
			<width>4.03493099986276</width>
			<color>FFff55aa</color>
		</LineStyle>
	</Style>
	<Style id="branch11_part7_style">
		<LineStyle>
			<width>4.028124524151069</width>
			<color>FFff56a9</color>
		</LineStyle>
	</Style>
	<Style id="branch11_part8_style">
		<LineStyle>
			<width>4.021318048439379</width>
			<color>FFff57a8</color>
		</LineStyle>
	</Style>
	<Style id="branch11_part9_style">
		<LineStyle>
			<width>4.014511572727688</width>
			<color>FFff59a6</color>
		</LineStyle>
	</Style>
	<Style id="branch11_part10_style">
		<LineStyle>
			<width>4.007705097015998</width>
			<color>FFff5aa5</color>
		</LineStyle>
	</Style>
	<Style id="branch11_part11_style">
		<LineStyle>
			<width>4.000898621304309</width>
			<color>FFff5ba4</color>
		</LineStyle>
	</Style>
	<Style id="branch11_part12_style">
		<LineStyle>
			<width>3.9940921455926177</width>
			<color>FFff5ca3</color>
		</LineStyle>
	</Style>
	<Style id="branch11_part13_style">
		<LineStyle>
			<width>3.9872856698809276</width>
			<color>FFff5ea1</color>
		</LineStyle>
	</Style>
	<Style id="branch11_part14_style">
		<LineStyle>
			<width>3.9804791941692375</width>
			<color>FFff5fa0</color>
		</LineStyle>
	</Style>
	<Style id="branch11_part15_style">
		<LineStyle>
			<width>3.973672718457547</width>
			<color>FFff609f</color>
		</LineStyle>
	</Style>
	<Style id="branch11_part16_style">
		<LineStyle>
			<width>3.9668662427458568</width>
			<color>FFff619e</color>
		</LineStyle>
	</Style>
	<Style id="branch11_part17_style">
		<LineStyle>
			<width>3.960059767034166</width>
			<color>FFff639c</color>
		</LineStyle>
	</Style>
	<Style id="branch11_part18_style">
		<LineStyle>
			<width>3.9532532913224765</width>
			<color>FFff649b</color>
		</LineStyle>
	</Style>
	<Style id="branch11_part19_style">
		<LineStyle>
			<width>3.946446815610786</width>
			<color>FFff659a</color>
		</LineStyle>
	</Style>
	<Style id="branch11_part20_style">
		<LineStyle>
			<width>3.9396403398990953</width>
			<color>FFff6699</color>
		</LineStyle>
	</Style>
	<Style id="branch11_part21_style">
		<LineStyle>
			<width>3.9328338641874057</width>
			<color>FFff6897</color>
		</LineStyle>
	</Style>
	<Style id="branch11_part22_style">
		<LineStyle>
			<width>3.926027388475715</width>
			<color>FFff6996</color>
		</LineStyle>
	</Style>
	<Style id="branch11_part23_style">
		<LineStyle>
			<width>3.9192209127640245</width>
			<color>FFff6a95</color>
		</LineStyle>
	</Style>
	<Style id="branch11_part24_style">
		<LineStyle>
			<width>3.9124144370523344</width>
			<color>FFff6b94</color>
		</LineStyle>
	</Style>
	<Style id="branch11_part25_style">
		<LineStyle>
			<width>3.9056079613406443</width>
			<color>FFff6d92</color>
		</LineStyle>
	</Style>
	<Style id="branch11_part26_style">
		<LineStyle>
			<width>3.8988014856289537</width>
			<color>FFff6e91</color>
		</LineStyle>
	</Style>
	<Style id="branch11_part27_style">
		<LineStyle>
			<width>3.8919950099172635</width>
			<color>FFff6f90</color>
		</LineStyle>
	</Style>
	<Style id="branch11_part28_style">
		<LineStyle>
			<width>3.8851885342055734</width>
			<color>FFff708f</color>
		</LineStyle>
	</Style>
	<Style id="branch11_part29_style">
		<LineStyle>
			<width>3.8783820584938833</width>
			<color>FFff728d</color>
		</LineStyle>
	</Style>
	<Style id="branch11_part30_style">
		<LineStyle>
			<width>3.8715755827821927</width>
			<color>FFff738c</color>
		</LineStyle>
	</Style>
	<Style id="branch11_part31_style">
		<LineStyle>
			<width>3.8647691070705026</width>
			<color>FFff748b</color>
		</LineStyle>
	</Style>
	<Style id="branch11_part32_style">
		<LineStyle>
			<width>3.857962631358812</width>
			<color>FFff758a</color>
		</LineStyle>
	</Style>
	<Style id="branch11_part33_style">
		<LineStyle>
			<width>3.8511561556471223</width>
			<color>FFff7788</color>
		</LineStyle>
	</Style>
	<Style id="branch11_part34_style">
		<LineStyle>
			<width>3.8443496799354318</width>
			<color>FFff7887</color>
		</LineStyle>
	</Style>
	<Style id="branch11_part35_style">
		<LineStyle>
			<width>3.837543204223741</width>
			<color>FFff7986</color>
		</LineStyle>
	</Style>
	<Style id="branch11_part36_style">
		<LineStyle>
			<width>3.830736728512051</width>
			<color>FFff7a85</color>
		</LineStyle>
	</Style>
	<Style id="branch11_part37_style">
		<LineStyle>
			<width>3.823930252800361</width>
			<color>FFff7c83</color>
		</LineStyle>
	</Style>
	<Style id="branch11_part38_style">
		<LineStyle>
			<width>3.8171237770886703</width>
			<color>FFff7d82</color>
		</LineStyle>
	</Style>
	<Style id="branch11_part39_style">
		<LineStyle>
			<width>3.81031730137698</width>
			<color>FFff7e81</color>
		</LineStyle>
	</Style>
	<Style id="branch11_part40_style">
		<LineStyle>
			<width>3.80351082566529</width>
			<color>FFff7f80</color>
		</LineStyle>
	</Style>
	<Style id="branch11_part41_style">
		<LineStyle>
			<width>3.7967043499535995</width>
			<color>FFff817e</color>
		</LineStyle>
	</Style>
	<Style id="branch11_part42_style">
		<LineStyle>
			<width>3.7898978742419094</width>
			<color>FFff827d</color>
		</LineStyle>
	</Style>
	<Style id="branch11_part43_style">
		<LineStyle>
			<width>3.7830913985302193</width>
			<color>FFff837c</color>
		</LineStyle>
	</Style>
	<Style id="branch11_part44_style">
		<LineStyle>
			<width>3.776284922818529</width>
			<color>FFff847b</color>
		</LineStyle>
	</Style>
	<Style id="branch11_part45_style">
		<LineStyle>
			<width>3.7694784471068385</width>
			<color>FFff8679</color>
		</LineStyle>
	</Style>
	<Style id="branch11_part46_style">
		<LineStyle>
			<width>3.7626719713951484</width>
			<color>FFff8778</color>
		</LineStyle>
	</Style>
	<Style id="branch11_part47_style">
		<LineStyle>
			<width>3.755865495683458</width>
			<color>FFff8877</color>
		</LineStyle>
	</Style>
	<Style id="branch11_part48_style">
		<LineStyle>
			<width>3.7490590199717677</width>
			<color>FFff8976</color>
		</LineStyle>
	</Style>
	<Style id="branch11_part49_style">
		<LineStyle>
			<width>3.7422525442600776</width>
			<color>FFff8b74</color>
		</LineStyle>
	</Style>
	<Style id="branch11_part50_style">
		<LineStyle>
			<width>3.735446068548387</width>
			<color>FFff8c73</color>
		</LineStyle>
	</Style>
	<Style id="branch13_part1_style">
		<LineStyle>
			<width>3.7062375479857677</width>
			<color>FFff7e81</color>
		</LineStyle>
	</Style>
	<Style id="branch13_part2_style">
		<LineStyle>
			<width>3.714751056142232</width>
			<color>FFff7f80</color>
		</LineStyle>
	</Style>
	<Style id="branch13_part3_style">
		<LineStyle>
			<width>3.723264564298696</width>
			<color>FFff7f80</color>
		</LineStyle>
	</Style>
	<Style id="branch13_part4_style">
		<LineStyle>
			<width>3.731778072455161</width>
			<color>FFff807f</color>
		</LineStyle>
	</Style>
	<Style id="branch13_part5_style">
		<LineStyle>
			<width>3.740291580611625</width>
			<color>FFff807f</color>
		</LineStyle>
	</Style>
	<Style id="branch13_part6_style">
		<LineStyle>
			<width>3.7488050887680897</width>
			<color>FFff807f</color>
		</LineStyle>
	</Style>
	<Style id="branch13_part7_style">
		<LineStyle>
			<width>3.757318596924554</width>
			<color>FFff817e</color>
		</LineStyle>
	</Style>
	<Style id="branch13_part8_style">
		<LineStyle>
			<width>3.765832105081018</width>
			<color>FFff817e</color>
		</LineStyle>
	</Style>
	<Style id="branch13_part9_style">
		<LineStyle>
			<width>3.7743456132374824</width>
			<color>FFff827d</color>
		</LineStyle>
	</Style>
	<Style id="branch13_part10_style">
		<LineStyle>
			<width>3.782859121393947</width>
			<color>FFff827d</color>
		</LineStyle>
	</Style>
	<Style id="branch13_part11_style">
		<LineStyle>
			<width>3.7913726295504118</width>
			<color>FFff837c</color>
		</LineStyle>
	</Style>
	<Style id="branch13_part12_style">
		<LineStyle>
			<width>3.799886137706876</width>
			<color>FFff837c</color>
		</LineStyle>
	</Style>
	<Style id="branch13_part13_style">
		<LineStyle>
			<width>3.8083996458633402</width>
			<color>FFff847b</color>
		</LineStyle>
	</Style>
	<Style id="branch13_part14_style">
		<LineStyle>
			<width>3.8169131540198045</width>
			<color>FFff847b</color>
		</LineStyle>
	</Style>
	<Style id="branch13_part15_style">
		<LineStyle>
			<width>3.825426662176269</width>
			<color>FFff857a</color>
		</LineStyle>
	</Style>
	<Style id="branch13_part16_style">
		<LineStyle>
			<width>3.8339401703327334</width>
			<color>FFff857a</color>
		</LineStyle>
	</Style>
	<Style id="branch13_part17_style">
		<LineStyle>
			<width>3.842453678489198</width>
			<color>FFff857a</color>
		</LineStyle>
	</Style>
	<Style id="branch13_part18_style">
		<LineStyle>
			<width>3.8509671866456623</width>
			<color>FFff8679</color>
		</LineStyle>
	</Style>
	<Style id="branch13_part19_style">
		<LineStyle>
			<width>3.8594806948021265</width>
			<color>FFff8679</color>
		</LineStyle>
	</Style>
	<Style id="branch13_part20_style">
		<LineStyle>
			<width>3.867994202958591</width>
			<color>FFff8778</color>
		</LineStyle>
	</Style>
	<Style id="branch13_part21_style">
		<LineStyle>
			<width>3.8765077111150554</width>
			<color>FFff8778</color>
		</LineStyle>
	</Style>
	<Style id="branch13_part22_style">
		<LineStyle>
			<width>3.88502121927152</width>
			<color>FFff8877</color>
		</LineStyle>
	</Style>
	<Style id="branch13_part23_style">
		<LineStyle>
			<width>3.8935347274279843</width>
			<color>FFff8877</color>
		</LineStyle>
	</Style>
	<Style id="branch13_part24_style">
		<LineStyle>
			<width>3.9020482355844486</width>
			<color>FFff8976</color>
		</LineStyle>
	</Style>
	<Style id="branch13_part25_style">
		<LineStyle>
			<width>3.910561743740913</width>
			<color>FFff8976</color>
		</LineStyle>
	</Style>
	<Style id="branch13_part26_style">
		<LineStyle>
			<width>3.9190752518973775</width>
			<color>FFff8976</color>
		</LineStyle>
	</Style>
	<Style id="branch13_part27_style">
		<LineStyle>
			<width>3.927588760053842</width>
			<color>FFff8a75</color>
		</LineStyle>
	</Style>
	<Style id="branch13_part28_style">
		<LineStyle>
			<width>3.9361022682103064</width>
			<color>FFff8a75</color>
		</LineStyle>
	</Style>
	<Style id="branch13_part29_style">
		<LineStyle>
			<width>3.9446157763667706</width>
			<color>FFff8b74</color>
		</LineStyle>
	</Style>
	<Style id="branch13_part30_style">
		<LineStyle>
			<width>3.953129284523235</width>
			<color>FFff8b74</color>
		</LineStyle>
	</Style>
	<Style id="branch13_part31_style">
		<LineStyle>
			<width>3.9616427926796995</width>
			<color>FFff8c73</color>
		</LineStyle>
	</Style>
	<Style id="branch13_part32_style">
		<LineStyle>
			<width>3.9701563008361638</width>
			<color>FFff8c73</color>
		</LineStyle>
	</Style>
	<Style id="branch13_part33_style">
		<LineStyle>
			<width>3.9786698089926285</width>
			<color>FFff8d72</color>
		</LineStyle>
	</Style>
	<Style id="branch13_part34_style">
		<LineStyle>
			<width>3.9871833171490927</width>
			<color>FFff8d72</color>
		</LineStyle>
	</Style>
	<Style id="branch13_part35_style">
		<LineStyle>
			<width>3.995696825305557</width>
			<color>FFff8d72</color>
		</LineStyle>
	</Style>
	<Style id="branch13_part36_style">
		<LineStyle>
			<width>4.004210333462021</width>
			<color>FFff8e71</color>
		</LineStyle>
	</Style>
	<Style id="branch13_part37_style">
		<LineStyle>
			<width>4.012723841618486</width>
			<color>FFff8e71</color>
		</LineStyle>
	</Style>
	<Style id="branch13_part38_style">
		<LineStyle>
			<width>4.0212373497749505</width>
			<color>FFff8f70</color>
		</LineStyle>
	</Style>
	<Style id="branch13_part39_style">
		<LineStyle>
			<width>4.029750857931415</width>
			<color>FFff8f70</color>
		</LineStyle>
	</Style>
	<Style id="branch13_part40_style">
		<LineStyle>
			<width>4.038264366087879</width>
			<color>FFff906f</color>
		</LineStyle>
	</Style>
	<Style id="branch13_part41_style">
		<LineStyle>
			<width>4.046777874244343</width>
			<color>FFff906f</color>
		</LineStyle>
	</Style>
	<Style id="branch13_part42_style">
		<LineStyle>
			<width>4.055291382400808</width>
			<color>FFff916e</color>
		</LineStyle>
	</Style>
	<Style id="branch13_part43_style">
		<LineStyle>
			<width>4.063804890557272</width>
			<color>FFff916e</color>
		</LineStyle>
	</Style>
	<Style id="branch13_part44_style">
		<LineStyle>
			<width>4.072318398713737</width>
			<color>FFff916e</color>
		</LineStyle>
	</Style>
	<Style id="branch13_part45_style">
		<LineStyle>
			<width>4.080831906870201</width>
			<color>FFff926d</color>
		</LineStyle>
	</Style>
	<Style id="branch13_part46_style">
		<LineStyle>
			<width>4.089345415026665</width>
			<color>FFff926d</color>
		</LineStyle>
	</Style>
	<Style id="branch13_part47_style">
		<LineStyle>
			<width>4.09785892318313</width>
			<color>FFff936c</color>
		</LineStyle>
	</Style>
	<Style id="branch13_part48_style">
		<LineStyle>
			<width>4.106372431339594</width>
			<color>FFff936c</color>
		</LineStyle>
	</Style>
	<Style id="branch13_part49_style">
		<LineStyle>
			<width>4.114885939496059</width>
			<color>FFff946b</color>
		</LineStyle>
	</Style>
	<Style id="branch13_part50_style">
		<LineStyle>
			<width>4.123399447652523</width>
			<color>FFff946b</color>
		</LineStyle>
	</Style>
	<Style id="branch17_part1_style">
		<LineStyle>
			<width>3.7468015919478224</width>
			<color>FFff629d</color>
		</LineStyle>
	</Style>
	<Style id="branch17_part2_style">
		<LineStyle>
			<width>3.7413032902852814</width>
			<color>FFff629d</color>
		</LineStyle>
	</Style>
	<Style id="branch17_part3_style">
		<LineStyle>
			<width>3.73580498862274</width>
			<color>FFff629d</color>
		</LineStyle>
	</Style>
	<Style id="branch17_part4_style">
		<LineStyle>
			<width>3.7303066869601986</width>
			<color>FFff629d</color>
		</LineStyle>
	</Style>
	<Style id="branch17_part5_style">
		<LineStyle>
			<width>3.7248083852976577</width>
			<color>FFff639c</color>
		</LineStyle>
	</Style>
	<Style id="branch17_part6_style">
		<LineStyle>
			<width>3.7193100836351163</width>
			<color>FFff639c</color>
		</LineStyle>
	</Style>
	<Style id="branch17_part7_style">
		<LineStyle>
			<width>3.7138117819725753</width>
			<color>FFff639c</color>
		</LineStyle>
	</Style>
	<Style id="branch17_part8_style">
		<LineStyle>
			<width>3.708313480310034</width>
			<color>FFff639c</color>
		</LineStyle>
	</Style>
	<Style id="branch17_part9_style">
		<LineStyle>
			<width>3.7028151786474925</width>
			<color>FFff649b</color>
		</LineStyle>
	</Style>
	<Style id="branch17_part10_style">
		<LineStyle>
			<width>3.697316876984951</width>
			<color>FFff649b</color>
		</LineStyle>
	</Style>
	<Style id="branch17_part11_style">
		<LineStyle>
			<width>3.69181857532241</width>
			<color>FFff649b</color>
		</LineStyle>
	</Style>
	<Style id="branch17_part12_style">
		<LineStyle>
			<width>3.6863202736598693</width>
			<color>FFff649b</color>
		</LineStyle>
	</Style>
	<Style id="branch17_part13_style">
		<LineStyle>
			<width>3.680821971997328</width>
			<color>FFff649b</color>
		</LineStyle>
	</Style>
	<Style id="branch17_part14_style">
		<LineStyle>
			<width>3.675323670334787</width>
			<color>FFff659a</color>
		</LineStyle>
	</Style>
	<Style id="branch17_part15_style">
		<LineStyle>
			<width>3.6698253686722455</width>
			<color>FFff659a</color>
		</LineStyle>
	</Style>
	<Style id="branch17_part16_style">
		<LineStyle>
			<width>3.6643270670097046</width>
			<color>FFff659a</color>
		</LineStyle>
	</Style>
	<Style id="branch17_part17_style">
		<LineStyle>
			<width>3.658828765347163</width>
			<color>FFff659a</color>
		</LineStyle>
	</Style>
	<Style id="branch17_part18_style">
		<LineStyle>
			<width>3.6533304636846218</width>
			<color>FFff6699</color>
		</LineStyle>
	</Style>
	<Style id="branch17_part19_style">
		<LineStyle>
			<width>3.6478321620220804</width>
			<color>FFff6699</color>
		</LineStyle>
	</Style>
	<Style id="branch17_part20_style">
		<LineStyle>
			<width>3.6423338603595394</width>
			<color>FFff6699</color>
		</LineStyle>
	</Style>
	<Style id="branch17_part21_style">
		<LineStyle>
			<width>3.6368355586969985</width>
			<color>FFff6699</color>
		</LineStyle>
	</Style>
	<Style id="branch17_part22_style">
		<LineStyle>
			<width>3.631337257034457</width>
			<color>FFff6798</color>
		</LineStyle>
	</Style>
	<Style id="branch17_part23_style">
		<LineStyle>
			<width>3.6258389553719157</width>
			<color>FFff6798</color>
		</LineStyle>
	</Style>
	<Style id="branch17_part24_style">
		<LineStyle>
			<width>3.6203406537093743</width>
			<color>FFff6798</color>
		</LineStyle>
	</Style>
	<Style id="branch17_part25_style">
		<LineStyle>
			<width>3.6148423520468334</width>
			<color>FFff6798</color>
		</LineStyle>
	</Style>
	<Style id="branch17_part26_style">
		<LineStyle>
			<width>3.609344050384292</width>
			<color>FFff6897</color>
		</LineStyle>
	</Style>
	<Style id="branch17_part27_style">
		<LineStyle>
			<width>3.603845748721751</width>
			<color>FFff6897</color>
		</LineStyle>
	</Style>
	<Style id="branch17_part28_style">
		<LineStyle>
			<width>3.5983474470592096</width>
			<color>FFff6897</color>
		</LineStyle>
	</Style>
	<Style id="branch17_part29_style">
		<LineStyle>
			<width>3.592849145396668</width>
			<color>FFff6897</color>
		</LineStyle>
	</Style>
	<Style id="branch17_part30_style">
		<LineStyle>
			<width>3.5873508437341273</width>
			<color>FFff6996</color>
		</LineStyle>
	</Style>
	<Style id="branch17_part31_style">
		<LineStyle>
			<width>3.581852542071586</width>
			<color>FFff6996</color>
		</LineStyle>
	</Style>
	<Style id="branch17_part32_style">
		<LineStyle>
			<width>3.576354240409045</width>
			<color>FFff6996</color>
		</LineStyle>
	</Style>
	<Style id="branch17_part33_style">
		<LineStyle>
			<width>3.5708559387465035</width>
			<color>FFff6996</color>
		</LineStyle>
	</Style>
	<Style id="branch17_part34_style">
		<LineStyle>
			<width>3.565357637083962</width>
			<color>FFff6a95</color>
		</LineStyle>
	</Style>
	<Style id="branch17_part35_style">
		<LineStyle>
			<width>3.5598593354214207</width>
			<color>FFff6a95</color>
		</LineStyle>
	</Style>
	<Style id="branch17_part36_style">
		<LineStyle>
			<width>3.55436103375888</width>
			<color>FFff6a95</color>
		</LineStyle>
	</Style>
	<Style id="branch17_part37_style">
		<LineStyle>
			<width>3.548862732096339</width>
			<color>FFff6a95</color>
		</LineStyle>
	</Style>
	<Style id="branch17_part38_style">
		<LineStyle>
			<width>3.5433644304337975</width>
			<color>FFff6b94</color>
		</LineStyle>
	</Style>
	<Style id="branch17_part39_style">
		<LineStyle>
			<width>3.5378661287712565</width>
			<color>FFff6b94</color>
		</LineStyle>
	</Style>
	<Style id="branch17_part40_style">
		<LineStyle>
			<width>3.5323678271087147</width>
			<color>FFff6b94</color>
		</LineStyle>
	</Style>
	<Style id="branch17_part41_style">
		<LineStyle>
			<width>3.526869525446174</width>
			<color>FFff6b94</color>
		</LineStyle>
	</Style>
	<Style id="branch17_part42_style">
		<LineStyle>
			<width>3.5213712237836328</width>
			<color>FFff6c93</color>
		</LineStyle>
	</Style>
	<Style id="branch17_part43_style">
		<LineStyle>
			<width>3.5158729221210914</width>
			<color>FFff6c93</color>
		</LineStyle>
	</Style>
	<Style id="branch17_part44_style">
		<LineStyle>
			<width>3.51037462045855</width>
			<color>FFff6c93</color>
		</LineStyle>
	</Style>
	<Style id="branch17_part45_style">
		<LineStyle>
			<width>3.504876318796009</width>
			<color>FFff6c93</color>
		</LineStyle>
	</Style>
	<Style id="branch17_part46_style">
		<LineStyle>
			<width>3.499378017133468</width>
			<color>FFff6c93</color>
		</LineStyle>
	</Style>
	<Style id="branch17_part47_style">
		<LineStyle>
			<width>3.4938797154709267</width>
			<color>FFff6d92</color>
		</LineStyle>
	</Style>
	<Style id="branch17_part48_style">
		<LineStyle>
			<width>3.4883814138083853</width>
			<color>FFff6d92</color>
		</LineStyle>
	</Style>
	<Style id="branch17_part49_style">
		<LineStyle>
			<width>3.482883112145844</width>
			<color>FFff6d92</color>
		</LineStyle>
	</Style>
	<Style id="branch17_part50_style">
		<LineStyle>
			<width>3.477384810483303</width>
			<color>FFff6d92</color>
		</LineStyle>
	</Style>
	<Style id="branch29_part1_style">
		<LineStyle>
			<width>4.165301912739093</width>
			<color>FFff33cc</color>
		</LineStyle>
	</Style>
	<Style id="branch29_part2_style">
		<LineStyle>
			<width>4.223152894111764</width>
			<color>FFff33cc</color>
		</LineStyle>
	</Style>
	<Style id="branch29_part3_style">
		<LineStyle>
			<width>4.281003875484435</width>
			<color>FFff33cc</color>
		</LineStyle>
	</Style>
	<Style id="branch29_part4_style">
		<LineStyle>
			<width>4.3388548568571075</width>
			<color>FFff33cc</color>
		</LineStyle>
	</Style>
	<Style id="branch29_part5_style">
		<LineStyle>
			<width>4.396705838229779</width>
			<color>FFff33cc</color>
		</LineStyle>
	</Style>
	<Style id="branch29_part6_style">
		<LineStyle>
			<width>4.45455681960245</width>
			<color>FFff33cc</color>
		</LineStyle>
	</Style>
	<Style id="branch29_part7_style">
		<LineStyle>
			<width>4.512407800975121</width>
			<color>FFff33cc</color>
		</LineStyle>
	</Style>
	<Style id="branch29_part8_style">
		<LineStyle>
			<width>4.570258782347794</width>
			<color>FFff34cb</color>
		</LineStyle>
	</Style>
	<Style id="branch29_part9_style">
		<LineStyle>
			<width>4.628109763720465</width>
			<color>FFff34cb</color>
		</LineStyle>
	</Style>
	<Style id="branch29_part10_style">
		<LineStyle>
			<width>4.685960745093137</width>
			<color>FFff34cb</color>
		</LineStyle>
	</Style>
	<Style id="branch29_part11_style">
		<LineStyle>
			<width>4.7438117264658075</width>
			<color>FFff34cb</color>
		</LineStyle>
	</Style>
	<Style id="branch29_part12_style">
		<LineStyle>
			<width>4.80166270783848</width>
			<color>FFff34cb</color>
		</LineStyle>
	</Style>
	<Style id="branch29_part13_style">
		<LineStyle>
			<width>4.859513689211152</width>
			<color>FFff34cb</color>
		</LineStyle>
	</Style>
	<Style id="branch29_part14_style">
		<LineStyle>
			<width>4.917364670583823</width>
			<color>FFff34cb</color>
		</LineStyle>
	</Style>
	<Style id="branch29_part15_style">
		<LineStyle>
			<width>4.9752156519564945</width>
			<color>FFff34cb</color>
		</LineStyle>
	</Style>
	<Style id="branch29_part16_style">
		<LineStyle>
			<width>5.033066633329167</width>
			<color>FFff34cb</color>
		</LineStyle>
	</Style>
	<Style id="branch29_part17_style">
		<LineStyle>
			<width>5.090917614701838</width>
			<color>FFff34cb</color>
		</LineStyle>
	</Style>
	<Style id="branch29_part18_style">
		<LineStyle>
			<width>5.148768596074509</width>
			<color>FFff34cb</color>
		</LineStyle>
	</Style>
	<Style id="branch29_part19_style">
		<LineStyle>
			<width>5.206619577447181</width>
			<color>FFff34cb</color>
		</LineStyle>
	</Style>
	<Style id="branch29_part20_style">
		<LineStyle>
			<width>5.264470558819852</width>
			<color>FFff34cb</color>
		</LineStyle>
	</Style>
	<Style id="branch29_part21_style">
		<LineStyle>
			<width>5.322321540192524</width>
			<color>FFff35ca</color>
		</LineStyle>
	</Style>
	<Style id="branch29_part22_style">
		<LineStyle>
			<width>5.380172521565195</width>
			<color>FFff35ca</color>
		</LineStyle>
	</Style>
	<Style id="branch29_part23_style">
		<LineStyle>
			<width>5.438023502937867</width>
			<color>FFff35ca</color>
		</LineStyle>
	</Style>
	<Style id="branch29_part24_style">
		<LineStyle>
			<width>5.495874484310539</width>
			<color>FFff35ca</color>
		</LineStyle>
	</Style>
	<Style id="branch29_part25_style">
		<LineStyle>
			<width>5.553725465683211</width>
			<color>FFff35ca</color>
		</LineStyle>
	</Style>
	<Style id="branch29_part26_style">
		<LineStyle>
			<width>5.6115764470558815</width>
			<color>FFff35ca</color>
		</LineStyle>
	</Style>
	<Style id="branch29_part27_style">
		<LineStyle>
			<width>5.669427428428554</width>
			<color>FFff35ca</color>
		</LineStyle>
	</Style>
	<Style id="branch29_part28_style">
		<LineStyle>
			<width>5.727278409801225</width>
			<color>FFff35ca</color>
		</LineStyle>
	</Style>
	<Style id="branch29_part29_style">
		<LineStyle>
			<width>5.785129391173897</width>
			<color>FFff35ca</color>
		</LineStyle>
	</Style>
	<Style id="branch29_part30_style">
		<LineStyle>
			<width>5.8429803725465685</width>
			<color>FFff35ca</color>
		</LineStyle>
	</Style>
	<Style id="branch29_part31_style">
		<LineStyle>
			<width>5.90083135391924</width>
			<color>FFff35ca</color>
		</LineStyle>
	</Style>
	<Style id="branch29_part32_style">
		<LineStyle>
			<width>5.958682335291911</width>
			<color>FFff35ca</color>
		</LineStyle>
	</Style>
	<Style id="branch29_part33_style">
		<LineStyle>
			<width>6.016533316664583</width>
			<color>FFff35ca</color>
		</LineStyle>
	</Style>
	<Style id="branch29_part34_style">
		<LineStyle>
			<width>6.074384298037255</width>
			<color>FFff36c9</color>
		</LineStyle>
	</Style>
	<Style id="branch29_part35_style">
		<LineStyle>
			<width>6.132235279409926</width>
			<color>FFff36c9</color>
		</LineStyle>
	</Style>
	<Style id="branch29_part36_style">
		<LineStyle>
			<width>6.190086260782598</width>
			<color>FFff36c9</color>
		</LineStyle>
	</Style>
	<Style id="branch29_part37_style">
		<LineStyle>
			<width>6.2479372421552695</width>
			<color>FFff36c9</color>
		</LineStyle>
	</Style>
	<Style id="branch29_part38_style">
		<LineStyle>
			<width>6.305788223527941</width>
			<color>FFff36c9</color>
		</LineStyle>
	</Style>
	<Style id="branch29_part39_style">
		<LineStyle>
			<width>6.363639204900612</width>
			<color>FFff36c9</color>
		</LineStyle>
	</Style>
	<Style id="branch29_part40_style">
		<LineStyle>
			<width>6.421490186273284</width>
			<color>FFff36c9</color>
		</LineStyle>
	</Style>
	<Style id="branch29_part41_style">
		<LineStyle>
			<width>6.479341167645956</width>
			<color>FFff36c9</color>
		</LineStyle>
	</Style>
	<Style id="branch29_part42_style">
		<LineStyle>
			<width>6.537192149018628</width>
			<color>FFff36c9</color>
		</LineStyle>
	</Style>
	<Style id="branch29_part43_style">
		<LineStyle>
			<width>6.595043130391298</width>
			<color>FFff36c9</color>
		</LineStyle>
	</Style>
	<Style id="branch29_part44_style">
		<LineStyle>
			<width>6.65289411176397</width>
			<color>FFff36c9</color>
		</LineStyle>
	</Style>
	<Style id="branch29_part45_style">
		<LineStyle>
			<width>6.710745093136642</width>
			<color>FFff36c9</color>
		</LineStyle>
	</Style>
	<Style id="branch29_part46_style">
		<LineStyle>
			<width>6.768596074509314</width>
			<color>FFff36c9</color>
		</LineStyle>
	</Style>
	<Style id="branch29_part47_style">
		<LineStyle>
			<width>6.826447055881985</width>
			<color>FFff37c8</color>
		</LineStyle>
	</Style>
	<Style id="branch29_part48_style">
		<LineStyle>
			<width>6.8842980372546565</width>
			<color>FFff37c8</color>
		</LineStyle>
	</Style>
	<Style id="branch29_part49_style">
		<LineStyle>
			<width>6.942149018627328</width>
			<color>FFff37c8</color>
		</LineStyle>
	</Style>
	<Style id="branch29_part50_style">
		<LineStyle>
			<width>7.0</width>
			<color>FFff37c8</color>
		</LineStyle>
	</Style>
	<Style id="branch42_part1_style">
		<LineStyle>
			<width>3.547837114273637</width>
			<color>FFff59a6</color>
		</LineStyle>
	</Style>
	<Style id="branch42_part2_style">
		<LineStyle>
			<width>3.618289418063971</width>
			<color>FFff59a6</color>
		</LineStyle>
	</Style>
	<Style id="branch42_part3_style">
		<LineStyle>
			<width>3.6887417218543046</width>
			<color>FFff59a6</color>
		</LineStyle>
	</Style>
	<Style id="branch42_part4_style">
		<LineStyle>
			<width>3.759194025644639</width>
			<color>FFff59a6</color>
		</LineStyle>
	</Style>
	<Style id="branch42_part5_style">
		<LineStyle>
			<width>3.8296463294349725</width>
			<color>FFff59a6</color>
		</LineStyle>
	</Style>
	<Style id="branch42_part6_style">
		<LineStyle>
			<width>3.9000986332253067</width>
			<color>FFff59a6</color>
		</LineStyle>
	</Style>
	<Style id="branch42_part7_style">
		<LineStyle>
			<width>3.9705509370156404</width>
			<color>FFff5aa5</color>
		</LineStyle>
	</Style>
	<Style id="branch42_part8_style">
		<LineStyle>
			<width>4.041003240805974</width>
			<color>FFff5aa5</color>
		</LineStyle>
	</Style>
	<Style id="branch42_part9_style">
		<LineStyle>
			<width>4.111455544596309</width>
			<color>FFff5aa5</color>
		</LineStyle>
	</Style>
	<Style id="branch42_part10_style">
		<LineStyle>
			<width>4.181907848386642</width>
			<color>FFff5aa5</color>
		</LineStyle>
	</Style>
	<Style id="branch42_part11_style">
		<LineStyle>
			<width>4.252360152176976</width>
			<color>FFff5aa5</color>
		</LineStyle>
	</Style>
	<Style id="branch42_part12_style">
		<LineStyle>
			<width>4.32281245596731</width>
			<color>FFff5ba4</color>
		</LineStyle>
	</Style>
	<Style id="branch42_part13_style">
		<LineStyle>
			<width>4.393264759757644</width>
			<color>FFff5ba4</color>
		</LineStyle>
	</Style>
	<Style id="branch42_part14_style">
		<LineStyle>
			<width>4.463717063547978</width>
			<color>FFff5ba4</color>
		</LineStyle>
	</Style>
	<Style id="branch42_part15_style">
		<LineStyle>
			<width>4.534169367338312</width>
			<color>FFff5ba4</color>
		</LineStyle>
	</Style>
	<Style id="branch42_part16_style">
		<LineStyle>
			<width>4.604621671128646</width>
			<color>FFff5ba4</color>
		</LineStyle>
	</Style>
	<Style id="branch42_part17_style">
		<LineStyle>
			<width>4.6750739749189805</width>
			<color>FFff5ba4</color>
		</LineStyle>
	</Style>
	<Style id="branch42_part18_style">
		<LineStyle>
			<width>4.745526278709313</width>
			<color>FFff5ca3</color>
		</LineStyle>
	</Style>
	<Style id="branch42_part19_style">
		<LineStyle>
			<width>4.815978582499648</width>
			<color>FFff5ca3</color>
		</LineStyle>
	</Style>
	<Style id="branch42_part20_style">
		<LineStyle>
			<width>4.886430886289981</width>
			<color>FFff5ca3</color>
		</LineStyle>
	</Style>
	<Style id="branch42_part21_style">
		<LineStyle>
			<width>4.956883190080315</width>
			<color>FFff5ca3</color>
		</LineStyle>
	</Style>
	<Style id="branch42_part22_style">
		<LineStyle>
			<width>5.02733549387065</width>
			<color>FFff5ca3</color>
		</LineStyle>
	</Style>
	<Style id="branch42_part23_style">
		<LineStyle>
			<width>5.097787797660984</width>
			<color>FFff5da2</color>
		</LineStyle>
	</Style>
	<Style id="branch42_part24_style">
		<LineStyle>
			<width>5.1682401014513175</width>
			<color>FFff5da2</color>
		</LineStyle>
	</Style>
	<Style id="branch42_part25_style">
		<LineStyle>
			<width>5.238692405241651</width>
			<color>FFff5da2</color>
		</LineStyle>
	</Style>
	<Style id="branch42_part26_style">
		<LineStyle>
			<width>5.309144709031985</width>
			<color>FFff5da2</color>
		</LineStyle>
	</Style>
	<Style id="branch42_part27_style">
		<LineStyle>
			<width>5.37959701282232</width>
			<color>FFff5da2</color>
		</LineStyle>
	</Style>
	<Style id="branch42_part28_style">
		<LineStyle>
			<width>5.450049316612653</width>
			<color>FFff5da2</color>
		</LineStyle>
	</Style>
	<Style id="branch42_part29_style">
		<LineStyle>
			<width>5.520501620402987</width>
			<color>FFff5ea1</color>
		</LineStyle>
	</Style>
	<Style id="branch42_part30_style">
		<LineStyle>
			<width>5.590953924193321</width>
			<color>FFff5ea1</color>
		</LineStyle>
	</Style>
	<Style id="branch42_part31_style">
		<LineStyle>
			<width>5.661406227983655</width>
			<color>FFff5ea1</color>
		</LineStyle>
	</Style>
	<Style id="branch42_part32_style">
		<LineStyle>
			<width>5.731858531773989</width>
			<color>FFff5ea1</color>
		</LineStyle>
	</Style>
	<Style id="branch42_part33_style">
		<LineStyle>
			<width>5.802310835564323</width>
			<color>FFff5ea1</color>
		</LineStyle>
	</Style>
	<Style id="branch42_part34_style">
		<LineStyle>
			<width>5.872763139354657</width>
			<color>FFff5ea1</color>
		</LineStyle>
	</Style>
	<Style id="branch42_part35_style">
		<LineStyle>
			<width>5.94321544314499</width>
			<color>FFff5fa0</color>
		</LineStyle>
	</Style>
	<Style id="branch42_part36_style">
		<LineStyle>
			<width>6.013667746935324</width>
			<color>FFff5fa0</color>
		</LineStyle>
	</Style>
	<Style id="branch42_part37_style">
		<LineStyle>
			<width>6.084120050725658</width>
			<color>FFff5fa0</color>
		</LineStyle>
	</Style>
	<Style id="branch42_part38_style">
		<LineStyle>
			<width>6.154572354515993</width>
			<color>FFff5fa0</color>
		</LineStyle>
	</Style>
	<Style id="branch42_part39_style">
		<LineStyle>
			<width>6.225024658306326</width>
			<color>FFff5fa0</color>
		</LineStyle>
	</Style>
	<Style id="branch42_part40_style">
		<LineStyle>
			<width>6.295476962096661</width>
			<color>FFff609f</color>
		</LineStyle>
	</Style>
	<Style id="branch42_part41_style">
		<LineStyle>
			<width>6.365929265886994</width>
			<color>FFff609f</color>
		</LineStyle>
	</Style>
	<Style id="branch42_part42_style">
		<LineStyle>
			<width>6.436381569677328</width>
			<color>FFff609f</color>
		</LineStyle>
	</Style>
	<Style id="branch42_part43_style">
		<LineStyle>
			<width>6.506833873467661</width>
			<color>FFff609f</color>
		</LineStyle>
	</Style>
	<Style id="branch42_part44_style">
		<LineStyle>
			<width>6.577286177257997</width>
			<color>FFff609f</color>
		</LineStyle>
	</Style>
	<Style id="branch42_part45_style">
		<LineStyle>
			<width>6.64773848104833</width>
			<color>FFff609f</color>
		</LineStyle>
	</Style>
	<Style id="branch42_part46_style">
		<LineStyle>
			<width>6.718190784838664</width>
			<color>FFff619e</color>
		</LineStyle>
	</Style>
	<Style id="branch42_part47_style">
		<LineStyle>
			<width>6.788643088628998</width>
			<color>FFff619e</color>
		</LineStyle>
	</Style>
	<Style id="branch42_part48_style">
		<LineStyle>
			<width>6.859095392419332</width>
			<color>FFff619e</color>
		</LineStyle>
	</Style>
	<Style id="branch42_part49_style">
		<LineStyle>
			<width>6.929547696209666</width>
			<color>FFff619e</color>
		</LineStyle>
	</Style>
	<Style id="branch42_part50_style">
		<LineStyle>
			<width>7.0</width>
			<color>FFff619e</color>
		</LineStyle>
	</Style>
	<Style id="circle_11591.085786019801_style">
		<LineStyle>
			<width>0.1</width>
		</LineStyle>
		<PolyStyle>
			<color>8Fffff00</color>
			<outline>0</outline>
		</PolyStyle>
	</Style>
	<Style id="circle_11475.174928159604_style">
		<LineStyle>
			<width>0.1</width>
		</LineStyle>
		<PolyStyle>
			<color>8Ffffc03</color>
			<outline>0</outline>
		</PolyStyle>
	</Style>
	<Style id="circle_11359.264070299405_style">
		<LineStyle>
			<width>0.1</width>
		</LineStyle>
		<PolyStyle>
			<color>8Ffffa05</color>
			<outline>0</outline>
		</PolyStyle>
	</Style>
	<Style id="circle_11243.353212439208_style">
		<LineStyle>
			<width>0.1</width>
		</LineStyle>
		<PolyStyle>
			<color>8Ffff708</color>
			<outline>0</outline>
		</PolyStyle>
	</Style>
	<Style id="circle_11127.442354579009_style">
		<LineStyle>
			<width>0.1</width>
		</LineStyle>
		<PolyStyle>
			<color>8Ffff50a</color>
			<outline>0</outline>
		</PolyStyle>
	</Style>
	<Style id="circle_11011.531496718811_style">
		<LineStyle>
			<width>0.1</width>
		</LineStyle>
		<PolyStyle>
			<color>8Ffff20d</color>
			<outline>0</outline>
		</PolyStyle>
	</Style>
	<Style id="circle_10895.620638858612_style">
		<LineStyle>
			<width>0.1</width>
		</LineStyle>
		<PolyStyle>
			<color>8Ffff00f</color>
			<outline>0</outline>
		</PolyStyle>
	</Style>
	<Style id="circle_10779.709780998415_style">
		<LineStyle>
			<width>0.1</width>
		</LineStyle>
		<PolyStyle>
			<color>8Fffed12</color>
			<outline>0</outline>
		</PolyStyle>
	</Style>
	<Style id="circle_10663.798923138216_style">
		<LineStyle>
			<width>0.1</width>
		</LineStyle>
		<PolyStyle>
			<color>8Fffeb14</color>
			<outline>0</outline>
		</PolyStyle>
	</Style>
	<Style id="circle_10547.888065278019_style">
		<LineStyle>
			<width>0.1</width>
		</LineStyle>
		<PolyStyle>
			<color>8Fffe817</color>
			<outline>0</outline>
		</PolyStyle>
	</Style>
	<Style id="circle_10431.977207417822_style">
		<LineStyle>
			<width>0.1</width>
		</LineStyle>
		<PolyStyle>
			<color>8Fffe61a</color>
			<outline>0</outline>
		</PolyStyle>
	</Style>
	<Style id="circle_10316.066349557623_style">
		<LineStyle>
			<width>0.1</width>
		</LineStyle>
		<PolyStyle>
			<color>8Fffe31c</color>
			<outline>0</outline>
		</PolyStyle>
	</Style>
	<Style id="circle_10200.155491697426_style">
		<LineStyle>
			<width>0.1</width>
		</LineStyle>
		<PolyStyle>
			<color>8Fffe01f</color>
			<outline>0</outline>
		</PolyStyle>
	</Style>
	<Style id="circle_10084.244633837227_style">
		<LineStyle>
			<width>0.1</width>
		</LineStyle>
		<PolyStyle>
			<color>8Fffde21</color>
			<outline>0</outline>
		</PolyStyle>
	</Style>
	<Style id="circle_9968.33377597703_style">
		<LineStyle>
			<width>0.1</width>
		</LineStyle>
		<PolyStyle>
			<color>8Fffdb24</color>
			<outline>0</outline>
		</PolyStyle>
	</Style>
	<Style id="circle_9852.42291811683_style">
		<LineStyle>
			<width>0.1</width>
		</LineStyle>
		<PolyStyle>
			<color>8Fffd926</color>
			<outline>0</outline>
		</PolyStyle>
	</Style>
	<Style id="circle_9736.512060256633_style">
		<LineStyle>
			<width>0.1</width>
		</LineStyle>
		<PolyStyle>
			<color>8Fffd629</color>
			<outline>0</outline>
		</PolyStyle>
	</Style>
	<Style id="circle_9620.601202396436_style">
		<LineStyle>
			<width>0.1</width>
		</LineStyle>
		<PolyStyle>
			<color>8Fffd42b</color>
			<outline>0</outline>
		</PolyStyle>
	</Style>
	<Style id="circle_9504.690344536237_style">
		<LineStyle>
			<width>0.1</width>
		</LineStyle>
		<PolyStyle>
			<color>8Fffd12e</color>
			<outline>0</outline>
		</PolyStyle>
	</Style>
	<Style id="circle_9388.77948667604_style">
		<LineStyle>
			<width>0.1</width>
		</LineStyle>
		<PolyStyle>
			<color>8Fffcf30</color>
			<outline>0</outline>
		</PolyStyle>
	</Style>
	<Style id="circle_9272.86862881584_style">
		<LineStyle>
			<width>0.1</width>
		</LineStyle>
		<PolyStyle>
			<color>8Fffcc33</color>
			<outline>0</outline>
		</PolyStyle>
	</Style>
	<Style id="circle_9156.957770955643_style">
		<LineStyle>
			<width>0.1</width>
		</LineStyle>
		<PolyStyle>
			<color>8Fffc936</color>
			<outline>0</outline>
		</PolyStyle>
	</Style>
	<Style id="circle_9041.046913095444_style">
		<LineStyle>
			<width>0.1</width>
		</LineStyle>
		<PolyStyle>
			<color>8Fffc738</color>
			<outline>0</outline>
		</PolyStyle>
	</Style>
	<Style id="circle_8925.136055235247_style">
		<LineStyle>
			<width>0.1</width>
		</LineStyle>
		<PolyStyle>
			<color>8Fffc43b</color>
			<outline>0</outline>
		</PolyStyle>
	</Style>
	<Style id="circle_8809.22519737505_style">
		<LineStyle>
			<width>0.1</width>
		</LineStyle>
		<PolyStyle>
			<color>8Fffc23d</color>
			<outline>0</outline>
		</PolyStyle>
	</Style>
	<Style id="circle_8693.31433951485_style">
		<LineStyle>
			<width>0.1</width>
		</LineStyle>
		<PolyStyle>
			<color>8Fffbf40</color>
			<outline>0</outline>
		</PolyStyle>
	</Style>
	<Style id="circle_8577.403481654652_style">
		<LineStyle>
			<width>0.1</width>
		</LineStyle>
		<PolyStyle>
			<color>8Fffbd42</color>
			<outline>0</outline>
		</PolyStyle>
	</Style>
	<Style id="circle_8461.492623794455_style">
		<LineStyle>
			<width>0.1</width>
		</LineStyle>
		<PolyStyle>
			<color>8Fffba45</color>
			<outline>0</outline>
		</PolyStyle>
	</Style>
	<Style id="circle_8345.581765934257_style">
		<LineStyle>
			<width>0.1</width>
		</LineStyle>
		<PolyStyle>
			<color>8Fffb847</color>
			<outline>0</outline>
		</PolyStyle>
	</Style>
	<Style id="circle_8229.670908074058_style">
		<LineStyle>
			<width>0.1</width>
		</LineStyle>
		<PolyStyle>
			<color>8Fffb54a</color>
			<outline>0</outline>
		</PolyStyle>
	</Style>
	<Style id="circle_8113.760050213861_style">
		<LineStyle>
			<width>0.1</width>
		</LineStyle>
		<PolyStyle>
			<color>8Fffb34c</color>
			<outline>0</outline>
		</PolyStyle>
	</Style>
	<Style id="circle_7997.849192353663_style">
		<LineStyle>
			<width>0.1</width>
		</LineStyle>
		<PolyStyle>
			<color>8Fffb04f</color>
			<outline>0</outline>
		</PolyStyle>
	</Style>
	<Style id="circle_7881.938334493465_style">
		<LineStyle>
			<width>0.1</width>
		</LineStyle>
		<PolyStyle>
			<color>8Fffad52</color>
			<outline>0</outline>
		</PolyStyle>
	</Style>
	<Style id="circle_7766.027476633267_style">
		<LineStyle>
			<width>0.1</width>
		</LineStyle>
		<PolyStyle>
			<color>8Fffab54</color>
			<outline>0</outline>
		</PolyStyle>
	</Style>
	<Style id="circle_7650.116618773069_style">
		<LineStyle>
			<width>0.1</width>
		</LineStyle>
		<PolyStyle>
			<color>8Fffa857</color>
			<outline>0</outline>
		</PolyStyle>
	</Style>
	<Style id="circle_7534.2057609128715_style">
		<LineStyle>
			<width>0.1</width>
		</LineStyle>
		<PolyStyle>
			<color>8Fffa659</color>
			<outline>0</outline>
		</PolyStyle>
	</Style>
	<Style id="circle_7418.294903052672_style">
		<LineStyle>
			<width>0.1</width>
		</LineStyle>
		<PolyStyle>
			<color>8Fffa35c</color>
			<outline>0</outline>
		</PolyStyle>
	</Style>
	<Style id="circle_7302.384045192475_style">
		<LineStyle>
			<width>0.1</width>
		</LineStyle>
		<PolyStyle>
			<color>8Fffa15e</color>
			<outline>0</outline>
		</PolyStyle>
	</Style>
	<Style id="circle_7186.473187332277_style">
		<LineStyle>
			<width>0.1</width>
		</LineStyle>
		<PolyStyle>
			<color>8Fff9e61</color>
			<outline>0</outline>
		</PolyStyle>
	</Style>
	<Style id="circle_7070.562329472079_style">
		<LineStyle>
			<width>0.1</width>
		</LineStyle>
		<PolyStyle>
			<color>8Fff9c63</color>
			<outline>0</outline>
		</PolyStyle>
	</Style>
	<Style id="circle_6954.651471611881_style">
		<LineStyle>
			<width>0.1</width>
		</LineStyle>
		<PolyStyle>
			<color>8Fff9966</color>
			<outline>0</outline>
		</PolyStyle>
	</Style>
	<Style id="circle_6838.740613751683_style">
		<LineStyle>
			<width>0.1</width>
		</LineStyle>
		<PolyStyle>
			<color>8Fff9669</color>
			<outline>0</outline>
		</PolyStyle>
	</Style>
	<Style id="circle_6722.829755891485_style">
		<LineStyle>
			<width>0.1</width>
		</LineStyle>
		<PolyStyle>
			<color>8Fff946b</color>
			<outline>0</outline>
		</PolyStyle>
	</Style>
	<Style id="circle_6606.9188980312865_style">
		<LineStyle>
			<width>0.1</width>
		</LineStyle>
		<PolyStyle>
			<color>8Fff916e</color>
			<outline>0</outline>
		</PolyStyle>
	</Style>
	<Style id="circle_6491.008040171089_style">
		<LineStyle>
			<width>0.1</width>
		</LineStyle>
		<PolyStyle>
			<color>8Fff8f70</color>
			<outline>0</outline>
		</PolyStyle>
	</Style>
	<Style id="circle_6375.097182310891_style">
		<LineStyle>
			<width>0.1</width>
		</LineStyle>
		<PolyStyle>
			<color>8Fff8c73</color>
			<outline>0</outline>
		</PolyStyle>
	</Style>
	<Style id="circle_6259.186324450693_style">
		<LineStyle>
			<width>0.1</width>
		</LineStyle>
		<PolyStyle>
			<color>8Fff8a75</color>
			<outline>0</outline>
		</PolyStyle>
	</Style>
	<Style id="circle_6143.275466590495_style">
		<LineStyle>
			<width>0.1</width>
		</LineStyle>
		<PolyStyle>
			<color>8Fff8778</color>
			<outline>0</outline>
		</PolyStyle>
	</Style>
	<Style id="circle_6027.364608730297_style">
		<LineStyle>
			<width>0.1</width>
		</LineStyle>
		<PolyStyle>
			<color>8Fff857a</color>
			<outline>0</outline>
		</PolyStyle>
	</Style>
	<Style id="circle_5911.453750870099_style">
		<LineStyle>
			<width>0.1</width>
		</LineStyle>
		<PolyStyle>
			<color>8Fff827d</color>
			<outline>0</outline>
		</PolyStyle>
	</Style>
	<Style id="circle_5795.542893009901_style">
		<LineStyle>
			<width>0.1</width>
		</LineStyle>
		<PolyStyle>
			<color>8Fff8080</color>
			<outline>0</outline>
		</PolyStyle>
	</Style>
	<Style id="circle_5679.6320351497025_style">
		<LineStyle>
			<width>0.1</width>
		</LineStyle>
		<PolyStyle>
			<color>8Fff7d82</color>
			<outline>0</outline>
		</PolyStyle>
	</Style>
	<Style id="circle_5563.721177289504_style">
		<LineStyle>
			<width>0.1</width>
		</LineStyle>
		<PolyStyle>
			<color>8Fff7a85</color>
			<outline>0</outline>
		</PolyStyle>
	</Style>
	<Style id="circle_5447.810319429307_style">
		<LineStyle>
			<width>0.1</width>
		</LineStyle>
		<PolyStyle>
			<color>8Fff7887</color>
			<outline>0</outline>
		</PolyStyle>
	</Style>
	<Style id="circle_5331.899461569109_style">
		<LineStyle>
			<width>0.1</width>
		</LineStyle>
		<PolyStyle>
			<color>8Fff758a</color>
			<outline>0</outline>
		</PolyStyle>
	</Style>
	<Style id="circle_5215.988603708911_style">
		<LineStyle>
			<width>0.1</width>
		</LineStyle>
		<PolyStyle>
			<color>8Fff738c</color>
			<outline>0</outline>
		</PolyStyle>
	</Style>
	<Style id="circle_5100.077745848713_style">
		<LineStyle>
			<width>0.1</width>
		</LineStyle>
		<PolyStyle>
			<color>8Fff708f</color>
			<outline>0</outline>
		</PolyStyle>
	</Style>
	<Style id="circle_4984.166887988515_style">
		<LineStyle>
			<width>0.1</width>
		</LineStyle>
		<PolyStyle>
			<color>8Fff6e91</color>
			<outline>0</outline>
		</PolyStyle>
	</Style>
	<Style id="circle_4868.2560301283165_style">
		<LineStyle>
			<width>0.1</width>
		</LineStyle>
		<PolyStyle>
			<color>8Fff6b94</color>
			<outline>0</outline>
		</PolyStyle>
	</Style>
	<Style id="circle_4752.345172268118_style">
		<LineStyle>
			<width>0.1</width>
		</LineStyle>
		<PolyStyle>
			<color>8Fff6996</color>
			<outline>0</outline>
		</PolyStyle>
	</Style>
	<Style id="circle_4636.434314407921_style">
		<LineStyle>
			<width>0.1</width>
		</LineStyle>
		<PolyStyle>
			<color>8Fff6699</color>
			<outline>0</outline>
		</PolyStyle>
	</Style>
	<Style id="circle_4520.523456547723_style">
		<LineStyle>
			<width>0.1</width>
		</LineStyle>
		<PolyStyle>
			<color>8Fff639c</color>
			<outline>0</outline>
		</PolyStyle>
	</Style>
	<Style id="circle_4404.612598687525_style">
		<LineStyle>
			<width>0.1</width>
		</LineStyle>
		<PolyStyle>
			<color>8Fff619e</color>
			<outline>0</outline>
		</PolyStyle>
	</Style>
	<Style id="circle_4288.701740827327_style">
		<LineStyle>
			<width>0.1</width>
		</LineStyle>
		<PolyStyle>
			<color>8Fff5ea1</color>
			<outline>0</outline>
		</PolyStyle>
	</Style>
	<Style id="circle_4172.790882967129_style">
		<LineStyle>
			<width>0.1</width>
		</LineStyle>
		<PolyStyle>
			<color>8Fff5ca3</color>
			<outline>0</outline>
		</PolyStyle>
	</Style>
	<Style id="circle_4056.8800251069306_style">
		<LineStyle>
			<width>0.1</width>
		</LineStyle>
		<PolyStyle>
			<color>8Fff59a6</color>
			<outline>0</outline>
		</PolyStyle>
	</Style>
	<Style id="circle_3940.9691672467325_style">
		<LineStyle>
			<width>0.1</width>
		</LineStyle>
		<PolyStyle>
			<color>8Fff57a8</color>
			<outline>0</outline>
		</PolyStyle>
	</Style>
	<Style id="circle_3825.0583093865343_style">
		<LineStyle>
			<width>0.1</width>
		</LineStyle>
		<PolyStyle>
			<color>8Fff54ab</color>
			<outline>0</outline>
		</PolyStyle>
	</Style>
	<Style id="circle_3709.147451526336_style">
		<LineStyle>
			<width>0.1</width>
		</LineStyle>
		<PolyStyle>
			<color>8Fff52ad</color>
			<outline>0</outline>
		</PolyStyle>
	</Style>
	<Style id="circle_3593.236593666139_style">
		<LineStyle>
			<width>0.1</width>
		</LineStyle>
		<PolyStyle>
			<color>8Fff4fb0</color>
			<outline>0</outline>
		</PolyStyle>
	</Style>
	<Style id="circle_3477.325735805941_style">
		<LineStyle>
			<width>0.1</width>
		</LineStyle>
		<PolyStyle>
			<color>8Fff4db2</color>
			<outline>0</outline>
		</PolyStyle>
	</Style>
	<Style id="circle_3361.414877945743_style">
		<LineStyle>
			<width>0.1</width>
		</LineStyle>
		<PolyStyle>
			<color>8Fff4ab5</color>
			<outline>0</outline>
		</PolyStyle>
	</Style>
	<Style id="circle_3245.5040200855437_style">
		<LineStyle>
			<width>0.1</width>
		</LineStyle>
		<PolyStyle>
			<color>8Fff47b8</color>
			<outline>0</outline>
		</PolyStyle>
	</Style>
	<Style id="circle_3129.5931622253465_style">
		<LineStyle>
			<width>0.1</width>
		</LineStyle>
		<PolyStyle>
			<color>8Fff45ba</color>
			<outline>0</outline>
		</PolyStyle>
	</Style>
	<Style id="circle_3013.6823043651493_style">
		<LineStyle>
			<width>0.1</width>
		</LineStyle>
		<PolyStyle>
			<color>8Fff42bd</color>
			<outline>0</outline>
		</PolyStyle>
	</Style>
	<Style id="circle_2897.7714465049503_style">
		<LineStyle>
			<width>0.1</width>
		</LineStyle>
		<PolyStyle>
			<color>8Fff40bf</color>
			<outline>0</outline>
		</PolyStyle>
	</Style>
	<Style id="circle_2781.860588644753_style">
		<LineStyle>
			<width>0.1</width>
		</LineStyle>
		<PolyStyle>
			<color>8Fff3dc2</color>
			<outline>0</outline>
		</PolyStyle>
	</Style>
	<Style id="circle_2665.949730784554_style">
		<LineStyle>
			<width>0.1</width>
		</LineStyle>
		<PolyStyle>
			<color>8Fff3bc4</color>
			<outline>0</outline>
		</PolyStyle>
	</Style>
	<Style id="circle_2550.038872924357_style">
		<LineStyle>
			<width>0.1</width>
		</LineStyle>
		<PolyStyle>
			<color>8Fff38c7</color>
			<outline>0</outline>
		</PolyStyle>
	</Style>
	<Style id="circle_2434.128015064158_style">
		<LineStyle>
			<width>0.1</width>
		</LineStyle>
		<PolyStyle>
			<color>8Fff36c9</color>
			<outline>0</outline>
		</PolyStyle>
	</Style>
	<Style id="circle_2318.2171572039606_style">
		<LineStyle>
			<width>0.1</width>
		</LineStyle>
		<PolyStyle>
			<color>8Fff33cc</color>
			<outline>0</outline>
		</PolyStyle>
	</Style>
	<Style id="circle_2202.3062993437634_style">
		<LineStyle>
			<width>0.1</width>
		</LineStyle>
		<PolyStyle>
			<color>8Fff30cf</color>
			<outline>0</outline>
		</PolyStyle>
	</Style>
	<Style id="circle_2086.3954414835644_style">
		<LineStyle>
			<width>0.1</width>
		</LineStyle>
		<PolyStyle>
			<color>8Fff2ed1</color>
			<outline>0</outline>
		</PolyStyle>
	</Style>
	<Style id="circle_1970.4845836233671_style">
		<LineStyle>
			<width>0.1</width>
		</LineStyle>
		<PolyStyle>
			<color>8Fff2bd4</color>
			<outline>0</outline>
		</PolyStyle>
	</Style>
	<Style id="circle_1854.573725763168_style">
		<LineStyle>
			<width>0.1</width>
		</LineStyle>
		<PolyStyle>
			<color>8Fff29d6</color>
			<outline>0</outline>
		</PolyStyle>
	</Style>
	<Style id="circle_1738.662867902971_style">
		<LineStyle>
			<width>0.1</width>
		</LineStyle>
		<PolyStyle>
			<color>8Fff26d9</color>
			<outline>0</outline>
		</PolyStyle>
	</Style>
	<Style id="circle_1622.7520100427719_style">
		<LineStyle>
			<width>0.1</width>
		</LineStyle>
		<PolyStyle>
			<color>8Fff24db</color>
			<outline>0</outline>
		</PolyStyle>
	</Style>
	<Style id="circle_1506.8411521825747_style">
		<LineStyle>
			<width>0.1</width>
		</LineStyle>
		<PolyStyle>
			<color>8Fff21de</color>
			<outline>0</outline>
		</PolyStyle>
	</Style>
	<Style id="circle_1390.9302943223774_style">
		<LineStyle>
			<width>0.1</width>
		</LineStyle>
		<PolyStyle>
			<color>8Fff1fe0</color>
			<outline>0</outline>
		</PolyStyle>
	</Style>
	<Style id="circle_1275.0194364621784_style">
		<LineStyle>
			<width>0.1</width>
		</LineStyle>
		<PolyStyle>
			<color>8Fff1ce3</color>
			<outline>0</outline>
		</PolyStyle>
	</Style>
	<Style id="circle_1159.1085786019812_style">
		<LineStyle>
			<width>0.1</width>
		</LineStyle>
		<PolyStyle>
			<color>8Fff1ae5</color>
			<outline>0</outline>
		</PolyStyle>
	</Style>
	<Style id="circle_1043.1977207417822_style">
		<LineStyle>
			<width>0.1</width>
		</LineStyle>
		<PolyStyle>
			<color>8Fff17e8</color>
			<outline>0</outline>
		</PolyStyle>
	</Style>
	<Style id="circle_927.286862881585_style">
		<LineStyle>
			<width>0.1</width>
		</LineStyle>
		<PolyStyle>
			<color>8Fff14eb</color>
			<outline>0</outline>
		</PolyStyle>
	</Style>
	<Style id="circle_811.3760050213859_style">
		<LineStyle>
			<width>0.1</width>
		</LineStyle>
		<PolyStyle>
			<color>8Fff12ed</color>
			<outline>0</outline>
		</PolyStyle>
	</Style>
	<Style id="circle_695.4651471611887_style">
		<LineStyle>
			<width>0.1</width>
		</LineStyle>
		<PolyStyle>
			<color>8Fff0ff0</color>
			<outline>0</outline>
		</PolyStyle>
	</Style>
	<Style id="circle_579.5542893009897_style">
		<LineStyle>
			<width>0.1</width>
		</LineStyle>
		<PolyStyle>
			<color>8Fff0df2</color>
			<outline>0</outline>
		</PolyStyle>
	</Style>
	<Style id="circle_463.6434314407925_style">
		<LineStyle>
			<width>0.1</width>
		</LineStyle>
		<PolyStyle>
			<color>8Fff0af5</color>
			<outline>0</outline>
		</PolyStyle>
	</Style>
	<Style id="circle_347.7325735805953_style">
		<LineStyle>
			<width>0.1</width>
		</LineStyle>
		<PolyStyle>
			<color>8Fff08f7</color>
			<outline>0</outline>
		</PolyStyle>
	</Style>
	<Style id="circle_231.82171572039624_style">
		<LineStyle>
			<width>0.1</width>
		</LineStyle>
		<PolyStyle>
			<color>8Fff05fa</color>
			<outline>0</outline>
		</PolyStyle>
	</Style>
	<Style id="circle_115.91085786019903_style">
		<LineStyle>
			<width>0.1</width>
		</LineStyle>
		<PolyStyle>
			<color>8Fff03fc</color>
			<outline>0</outline>
		</PolyStyle>
	</Style>
	<Folder>
	<name>branches</name>
	<description>branches on which the state changes</description>
	<Folder>
			<name>branch8</name>
		<Placemark>
			<name>branch8_part1</name>
			<TimeSpan>
				<begin>3825.2223220631868</begin>
			</TimeSpan>
			<styleUrl>#branch8_part1_style</styleUrl>
			<LineString>
				<altitudeMode>absolute</altitudeMode>
				<tessellate>1</tessellate>
				<coordinates>
					4.469936,50.503887,0.0
					4.8392874,48.88261962,159009.15767389338
				</coordinates>
			</LineString>
		</Placemark>
		<Placemark>
			<name>branch8_part2</name>
			<TimeSpan>
				<begin>3822.1273119853745</begin>
			</TimeSpan>
			<styleUrl>#branch8_part2_style</styleUrl>
			<LineString>
				<altitudeMode>absolute</altitudeMode>
				<tessellate>1</tessellate>
				<coordinates>
					4.8392874,48.88261962,159009.15767389338
					5.208638799999999,47.26135224,222566.4575604541
				</coordinates>
			</LineString>
		</Placemark>
		<Placemark>
			<name>branch8_part3</name>
			<TimeSpan>
				<begin>3819.0323019075627</begin>
			</TimeSpan>
			<styleUrl>#branch8_part3_style</styleUrl>
			<LineString>
				<altitudeMode>absolute</altitudeMode>
				<tessellate>1</tessellate>
				<coordinates>
					5.208638799999999,47.26135224,222566.4575604541
					5.5779901999999995,45.64008486,269732.7333130799
				</coordinates>
			</LineString>
		</Placemark>
		<Placemark>
			<name>branch8_part4</name>
			<TimeSpan>
				<begin>3815.9372918297504</begin>
			</TimeSpan>
			<styleUrl>#branch8_part4_style</styleUrl>
			<LineString>
				<altitudeMode>absolute</altitudeMode>
				<tessellate>1</tessellate>
				<coordinates>
					5.5779901999999995,45.64008486,269732.7333130799
					5.9473416,44.018817479999996,308129.30790946854
				</coordinates>
			</LineString>
		</Placemark>
		<Placemark>
			<name>branch8_part5</name>
			<TimeSpan>
				<begin>3812.8422817519386</begin>
			</TimeSpan>
			<styleUrl>#branch8_part5_style</styleUrl>
			<LineString>
				<altitudeMode>absolute</altitudeMode>
				<tessellate>1</tessellate>
				<coordinates>
					5.9473416,44.018817479999996,308129.30790946854
					6.316693,42.397550100000004,340733.9093011999
				</coordinates>
			</LineString>
		</Placemark>
		<Placemark>
			<name>branch8_part6</name>
			<TimeSpan>
				<begin>3809.7472716741268</begin>
			</TimeSpan>
			<styleUrl>#branch8_part6_style</styleUrl>
			<LineString>
				<altitudeMode>absolute</altitudeMode>
				<tessellate>1</tessellate>
				<coordinates>
					6.316693,42.397550100000004,340733.9093011999
					6.6860444,40.77628272,369084.71532329253
				</coordinates>
			</LineString>
		</Placemark>
		<Placemark>
			<name>branch8_part7</name>
			<TimeSpan>
				<begin>3806.6522615963145</begin>
			</TimeSpan>
			<styleUrl>#branch8_part7_style</styleUrl>
			<LineString>
				<altitudeMode>absolute</altitudeMode>
				<tessellate>1</tessellate>
				<coordinates>
					6.6860444,40.77628272,369084.71532329253
					7.055395799999999,39.15501534,394100.8256849519
				</coordinates>
			</LineString>
		</Placemark>
		<Placemark>
			<name>branch8_part8</name>
			<TimeSpan>
				<begin>3803.5572515185027</begin>
			</TimeSpan>
			<styleUrl>#branch8_part8_style</styleUrl>
			<LineString>
				<altitudeMode>absolute</altitudeMode>
				<tessellate>1</tessellate>
				<coordinates>
					7.055395799999999,39.15501534,394100.8256849519
					7.4247472,37.53374796,416383.71498959116
				</coordinates>
			</LineString>
		</Placemark>
		<Placemark>
			<name>branch8_part9</name>
			<TimeSpan>
				<begin>3800.4622414406904</begin>
			</TimeSpan>
			<styleUrl>#branch8_part9_style</styleUrl>
			<LineString>
				<altitudeMode>absolute</altitudeMode>
				<tessellate>1</tessellate>
				<coordinates>
					7.4247472,37.53374796,416383.71498959116
					7.7940986,35.91248058,436352.31063235184
				</coordinates>
			</LineString>
		</Placemark>
		<Placemark>
			<name>branch8_part10</name>
			<TimeSpan>
				<begin>3797.3672313628786</begin>
			</TimeSpan>
			<styleUrl>#branch8_part10_style</styleUrl>
			<LineString>
				<altitudeMode>absolute</altitudeMode>
				<tessellate>1</tessellate>
				<coordinates>
					7.7940986,35.91248058,436352.31063235184
					8.16345,34.2912132,454311.8790682666
				</coordinates>
			</LineString>
		</Placemark>
		<Placemark>
			<name>branch8_part11</name>
			<TimeSpan>
				<begin>3794.2722212850667</begin>
			</TimeSpan>
			<styleUrl>#branch8_part11_style</styleUrl>
			<LineString>
				<altitudeMode>absolute</altitudeMode>
				<tessellate>1</tessellate>
				<coordinates>
					8.16345,34.2912132,454311.8790682666
					8.5328014,32.669945819999995,470492.5414005767
				</coordinates>
			</LineString>
		</Placemark>
		<Placemark>
			<name>branch8_part12</name>
			<TimeSpan>
				<begin>3791.1772112072545</begin>
			</TimeSpan>
			<styleUrl>#branch8_part12_style</styleUrl>
			<LineString>
				<altitudeMode>absolute</altitudeMode>
				<tessellate>1</tessellate>
				<coordinates>
					8.5328014,32.669945819999995,470492.5414005767
					8.9021528,31.04867844,485072.3483639268
				</coordinates>
			</LineString>
		</Placemark>
		<Placemark>
			<name>branch8_part13</name>
			<TimeSpan>
				<begin>3788.0822011294426</begin>
			</TimeSpan>
			<styleUrl>#branch8_part13_style</styleUrl>
			<LineString>
				<altitudeMode>absolute</altitudeMode>
				<tessellate>1</tessellate>
				<coordinates>
					8.9021528,31.04867844,485072.3483639268
					9.271504199999999,29.42741106,498191.86902608466
				</coordinates>
			</LineString>
		</Placemark>
		<Placemark>
			<name>branch8_part14</name>
			<TimeSpan>
				<begin>3784.9871910516304</begin>
			</TimeSpan>
			<styleUrl>#branch8_part14_style</styleUrl>
			<LineString>
				<altitudeMode>absolute</altitudeMode>
				<tessellate>1</tessellate>
				<coordinates>
					9.271504199999999,29.42741106,498191.86902608466
					9.640855599999998,27.806143679999998,509963.81946447876
				</coordinates>
			</LineString>
		</Placemark>
		<Placemark>
			<name>branch8_part15</name>
			<TimeSpan>
				<begin>3781.8921809738185</begin>
			</TimeSpan>
			<styleUrl>#branch8_part15_style</styleUrl>
			<LineString>
				<altitudeMode>absolute</altitudeMode>
				<tessellate>1</tessellate>
				<coordinates>
					9.640855599999998,27.806143679999998,509963.81946447876
					10.010207,26.1848763,520479.64373698883
				</coordinates>
			</LineString>
		</Placemark>
		<Placemark>
			<name>branch8_part16</name>
			<TimeSpan>
				<begin>3778.7971708960067</begin>
			</TimeSpan>
			<styleUrl>#branch8_part16_style</styleUrl>
			<LineString>
				<altitudeMode>absolute</altitudeMode>
				<tessellate>1</tessellate>
				<coordinates>
					10.010207,26.1848763,520479.64373698883
					10.3795584,24.56360892,529814.1424207676
				</coordinates>
			</LineString>
		</Placemark>
		<Placemark>
			<name>branch8_part17</name>
			<TimeSpan>
				<begin>3775.7021608181944</begin>
			</TimeSpan>
			<styleUrl>#branch8_part17_style</styleUrl>
			<LineString>
				<altitudeMode>absolute</altitudeMode>
				<tessellate>1</tessellate>
				<coordinates>
					10.3795584,24.56360892,529814.1424207676
					10.7489098,22.94234154,538028.8050431978
				</coordinates>
			</LineString>
		</Placemark>
		<Placemark>
			<name>branch8_part18</name>
			<TimeSpan>
				<begin>3772.6071507403826</begin>
			</TimeSpan>
			<styleUrl>#branch8_part18_style</styleUrl>
			<LineString>
				<altitudeMode>absolute</altitudeMode>
				<tessellate>1</tessellate>
				<coordinates>
					10.7489098,22.94234154,538028.8050431978
					11.1182612,21.321074160000002,545174.25488192
				</coordinates>
			</LineString>
		</Placemark>
		<Placemark>
			<name>branch8_part19</name>
			<TimeSpan>
				<begin>3769.5121406625703</begin>
			</TimeSpan>
			<styleUrl>#branch8_part19_style</styleUrl>
			<LineString>
				<altitudeMode>absolute</altitudeMode>
				<tessellate>1</tessellate>
				<coordinates>
					11.1182612,21.321074160000002,545174.25488192
					11.487612599999999,19.69980678,551292.0685975711
				</coordinates>
			</LineString>
		</Placemark>
		<Placemark>
			<name>branch8_part20</name>
			<TimeSpan>
				<begin>3766.4171305847585</begin>
			</TimeSpan>
			<styleUrl>#branch8_part20_style</styleUrl>
			<LineString>
				<altitudeMode>absolute</altitudeMode>
				<tessellate>1</tessellate>
				<coordinates>
					11.487612599999999,19.69980678,551292.0685975711
					11.856964,18.078539400000004,556416.1439011353
				</coordinates>
			</LineString>
		</Placemark>
		<Placemark>
			<name>branch8_part21</name>
			<TimeSpan>
				<begin>3763.3221205069467</begin>
			</TimeSpan>
			<styleUrl>#branch8_part21_style</styleUrl>
			<LineString>
				<altitudeMode>absolute</altitudeMode>
				<tessellate>1</tessellate>
				<coordinates>
					11.856964,18.078539400000004,556416.1439011353
					12.2263154,16.457272019999998,560573.7320564673
				</coordinates>
			</LineString>
		</Placemark>
		<Placemark>
			<name>branch8_part22</name>
			<TimeSpan>
				<begin>3760.2271104291344</begin>
			</TimeSpan>
			<styleUrl>#branch8_part22_style</styleUrl>
			<LineString>
				<altitudeMode>absolute</altitudeMode>
				<tessellate>1</tessellate>
				<coordinates>
					12.2263154,16.457272019999998,560573.7320564673
					12.5956668,14.836004639999999,563786.2152734053
				</coordinates>
			</LineString>
		</Placemark>
		<Placemark>
			<name>branch8_part23</name>
			<TimeSpan>
				<begin>3757.1321003513226</begin>
			</TimeSpan>
			<styleUrl>#branch8_part23_style</styleUrl>
			<LineString>
				<altitudeMode>absolute</altitudeMode>
				<tessellate>1</tessellate>
				<coordinates>
					12.5956668,14.836004639999999,563786.2152734053
					12.9650182,13.21473726,566069.6843813421
				</coordinates>
			</LineString>
		</Placemark>
		<Placemark>
			<name>branch8_part24</name>
			<TimeSpan>
				<begin>3754.0370902735103</begin>
			</TimeSpan>
			<styleUrl>#branch8_part24_style</styleUrl>
			<LineString>
				<altitudeMode>absolute</altitudeMode>
				<tessellate>1</tessellate>
				<coordinates>
					12.9650182,13.21473726,566069.6843813421
					13.334369599999999,11.59346988,567435.355085988
				</coordinates>
			</LineString>
		</Placemark>
		<Placemark>
			<name>branch8_part25</name>
			<TimeSpan>
				<begin>3750.9420801956985</begin>
			</TimeSpan>
			<styleUrl>#branch8_part25_style</styleUrl>
			<LineString>
				<altitudeMode>absolute</altitudeMode>
				<tessellate>1</tessellate>
				<coordinates>
					13.334369599999999,11.59346988,567435.355085988
					13.703720999999998,9.972202500000002,567889.8488353333
				</coordinates>
			</LineString>
		</Placemark>
		<Placemark>
			<name>branch8_part26</name>
			<TimeSpan>
				<begin>3747.8470701178867</begin>
			</TimeSpan>
			<styleUrl>#branch8_part26_style</styleUrl>
			<LineString>
				<altitudeMode>absolute</altitudeMode>
				<tessellate>1</tessellate>
				<coordinates>
					13.703720999999998,9.972202500000002,567889.8488353333
					14.073072400000001,8.350935120000003,567435.355085988
				</coordinates>
			</LineString>
		</Placemark>
		<Placemark>
			<name>branch8_part27</name>
			<TimeSpan>
				<begin>3744.7520600400744</begin>
			</TimeSpan>
			<styleUrl>#branch8_part27_style</styleUrl>
			<LineString>
				<altitudeMode>absolute</altitudeMode>
				<tessellate>1</tessellate>
				<coordinates>
					14.073072400000001,8.350935120000003,567435.355085988
					14.4424238,6.729667740000004,566069.6843813421
				</coordinates>
			</LineString>
		</Placemark>
		<Placemark>
			<name>branch8_part28</name>
			<TimeSpan>
				<begin>3741.6570499622626</begin>
			</TimeSpan>
			<styleUrl>#branch8_part28_style</styleUrl>
			<LineString>
				<altitudeMode>absolute</altitudeMode>
				<tessellate>1</tessellate>
				<coordinates>
					14.4424238,6.729667740000004,566069.6843813421
					14.8117752,5.108400359999997,563786.2152734053
				</coordinates>
			</LineString>
		</Placemark>
		<Placemark>
			<name>branch8_part29</name>
			<TimeSpan>
				<begin>3738.5620398844503</begin>
			</TimeSpan>
			<styleUrl>#branch8_part29_style</styleUrl>
			<LineString>
				<altitudeMode>absolute</altitudeMode>
				<tessellate>1</tessellate>
				<coordinates>
					14.8117752,5.108400359999997,563786.2152734053
					15.181126599999999,3.4871329799999984,560573.7320564674
				</coordinates>
			</LineString>
		</Placemark>
		<Placemark>
			<name>branch8_part30</name>
			<TimeSpan>
				<begin>3735.4670298066385</begin>
			</TimeSpan>
			<styleUrl>#branch8_part30_style</styleUrl>
			<LineString>
				<altitudeMode>absolute</altitudeMode>
				<tessellate>1</tessellate>
				<coordinates>
					15.181126599999999,3.4871329799999984,560573.7320564674
					15.550477999999998,1.8658655999999993,556416.1439011353
				</coordinates>
			</LineString>
		</Placemark>
		<Placemark>
			<name>branch8_part31</name>
			<TimeSpan>
				<begin>3732.3720197288267</begin>
			</TimeSpan>
			<styleUrl>#branch8_part31_style</styleUrl>
			<LineString>
				<altitudeMode>absolute</altitudeMode>
				<tessellate>1</tessellate>
				<coordinates>
					15.550477999999998,1.8658655999999993,556416.1439011353
					15.919829400000001,0.2445982200000003,551292.0685975711
				</coordinates>
			</LineString>
		</Placemark>
		<Placemark>
			<name>branch8_part32</name>
			<TimeSpan>
				<begin>3729.2770096510144</begin>
			</TimeSpan>
			<styleUrl>#branch8_part32_style</styleUrl>
			<LineString>
				<altitudeMode>absolute</altitudeMode>
				<tessellate>1</tessellate>
				<coordinates>
					15.919829400000001,0.2445982200000003,551292.0685975711
					16.2891808,-1.3766691599999987,545174.25488192
				</coordinates>
			</LineString>
		</Placemark>
		<Placemark>
			<name>branch8_part33</name>
			<TimeSpan>
				<begin>3726.1819995732026</begin>
			</TimeSpan>
			<styleUrl>#branch8_part33_style</styleUrl>
			<LineString>
				<altitudeMode>absolute</altitudeMode>
				<tessellate>1</tessellate>
				<coordinates>
					16.2891808,-1.3766691599999987,545174.25488192
					16.6585322,-2.9979365399999978,538028.8050431978
				</coordinates>
			</LineString>
		</Placemark>
		<Placemark>
			<name>branch8_part34</name>
			<TimeSpan>
				<begin>3723.0869894953903</begin>
			</TimeSpan>
			<styleUrl>#branch8_part34_style</styleUrl>
			<LineString>
				<altitudeMode>absolute</altitudeMode>
				<tessellate>1</tessellate>
				<coordinates>
					16.6585322,-2.9979365399999978,538028.8050431978
					17.0278836,-4.619203919999997,529814.1424207676
				</coordinates>
			</LineString>
		</Placemark>
		<Placemark>
			<name>branch8_part35</name>
			<TimeSpan>
				<begin>3719.9919794175785</begin>
			</TimeSpan>
			<styleUrl>#branch8_part35_style</styleUrl>
			<LineString>
				<altitudeMode>absolute</altitudeMode>
				<tessellate>1</tessellate>
				<coordinates>
					17.0278836,-4.619203919999997,529814.1424207676
					17.397235,-6.240471299999996,520479.6437369888
				</coordinates>
			</LineString>
		</Placemark>
		<Placemark>
			<name>branch8_part36</name>
			<TimeSpan>
				<begin>3716.8969693397667</begin>
			</TimeSpan>
			<styleUrl>#branch8_part36_style</styleUrl>
			<LineString>
				<altitudeMode>absolute</altitudeMode>
				<tessellate>1</tessellate>
				<coordinates>
					17.397235,-6.240471299999996,520479.6437369888
					17.7665864,-7.861738679999995,509963.8194644788
				</coordinates>
			</LineString>
		</Placemark>
		<Placemark>
			<name>branch8_part37</name>
			<TimeSpan>
				<begin>3713.8019592619544</begin>
			</TimeSpan>
			<styleUrl>#branch8_part37_style</styleUrl>
			<LineString>
				<altitudeMode>absolute</altitudeMode>
				<tessellate>1</tessellate>
				<coordinates>
					17.7665864,-7.861738679999995,509963.8194644788
					18.1359378,-9.483006060000001,498191.86902608466
				</coordinates>
			</LineString>
		</Placemark>
		<Placemark>
			<name>branch8_part38</name>
			<TimeSpan>
				<begin>3710.7069491841426</begin>
			</TimeSpan>
			<styleUrl>#branch8_part38_style</styleUrl>
			<LineString>
				<altitudeMode>absolute</altitudeMode>
				<tessellate>1</tessellate>
				<coordinates>
					18.1359378,-9.483006060000001,498191.86902608466
					18.5052892,-11.10427344,485072.3483639268
				</coordinates>
			</LineString>
		</Placemark>
		<Placemark>
			<name>branch8_part39</name>
			<TimeSpan>
				<begin>3707.6119391063303</begin>
			</TimeSpan>
			<styleUrl>#branch8_part39_style</styleUrl>
			<LineString>
				<altitudeMode>absolute</altitudeMode>
				<tessellate>1</tessellate>
				<coordinates>
					18.5052892,-11.10427344,485072.3483639268
					18.8746406,-12.725540819999999,470492.5414005767
				</coordinates>
			</LineString>
		</Placemark>
		<Placemark>
			<name>branch8_part40</name>
			<TimeSpan>
				<begin>3704.5169290285185</begin>
			</TimeSpan>
			<styleUrl>#branch8_part40_style</styleUrl>
			<LineString>
				<altitudeMode>absolute</altitudeMode>
				<tessellate>1</tessellate>
				<coordinates>
					18.8746406,-12.725540819999999,470492.5414005767
					19.243992,-14.346808199999991,454311.8790682665
				</coordinates>
			</LineString>
		</Placemark>
		<Placemark>
			<name>branch8_part41</name>
			<TimeSpan>
				<begin>3701.4219189507066</begin>
			</TimeSpan>
			<styleUrl>#branch8_part41_style</styleUrl>
			<LineString>
				<altitudeMode>absolute</altitudeMode>
				<tessellate>1</tessellate>
				<coordinates>
					19.243992,-14.346808199999991,454311.8790682665
					19.613343399999998,-15.968075579999997,436352.31063235184
				</coordinates>
			</LineString>
		</Placemark>
		<Placemark>
			<name>branch8_part42</name>
			<TimeSpan>
				<begin>3698.3269088728944</begin>
			</TimeSpan>
			<styleUrl>#branch8_part42_style</styleUrl>
			<LineString>
				<altitudeMode>absolute</altitudeMode>
				<tessellate>1</tessellate>
				<coordinates>
					19.613343399999998,-15.968075579999997,436352.31063235184
					19.9826948,-17.589342960000003,416383.71498959116
				</coordinates>
			</LineString>
		</Placemark>
		<Placemark>
			<name>branch8_part43</name>
			<TimeSpan>
				<begin>3695.2318987950825</begin>
			</TimeSpan>
			<styleUrl>#branch8_part43_style</styleUrl>
			<LineString>
				<altitudeMode>absolute</altitudeMode>
				<tessellate>1</tessellate>
				<coordinates>
					19.9826948,-17.589342960000003,416383.71498959116
					20.3520462,-19.210610339999995,394100.82568495197
				</coordinates>
			</LineString>
		</Placemark>
		<Placemark>
			<name>branch8_part44</name>
			<TimeSpan>
				<begin>3692.1368887172703</begin>
			</TimeSpan>
			<styleUrl>#branch8_part44_style</styleUrl>
			<LineString>
				<altitudeMode>absolute</altitudeMode>
				<tessellate>1</tessellate>
				<coordinates>
					20.3520462,-19.210610339999995,394100.82568495197
					20.7213976,-20.83187772,369084.71532329253
				</coordinates>
			</LineString>
		</Placemark>
		<Placemark>
			<name>branch8_part45</name>
			<TimeSpan>
				<begin>3689.0418786394584</begin>
			</TimeSpan>
			<styleUrl>#branch8_part45_style</styleUrl>
			<LineString>
				<altitudeMode>absolute</altitudeMode>
				<tessellate>1</tessellate>
				<coordinates>
					20.7213976,-20.83187772,369084.71532329253
					21.090749,-22.453145099999993,340733.90930119995
				</coordinates>
			</LineString>
		</Placemark>
		<Placemark>
			<name>branch8_part46</name>
			<TimeSpan>
				<begin>3685.9468685616466</begin>
			</TimeSpan>
			<styleUrl>#branch8_part46_style</styleUrl>
			<LineString>
				<altitudeMode>absolute</altitudeMode>
				<tessellate>1</tessellate>
				<coordinates>
					21.090749,-22.453145099999993,340733.90930119995
					21.4601004,-24.07441248,308129.3079094685
				</coordinates>
			</LineString>
		</Placemark>
		<Placemark>
			<name>branch8_part47</name>
			<TimeSpan>
				<begin>3682.8518584838343</begin>
			</TimeSpan>
			<styleUrl>#branch8_part47_style</styleUrl>
			<LineString>
				<altitudeMode>absolute</altitudeMode>
				<tessellate>1</tessellate>
				<coordinates>
					21.4601004,-24.07441248,308129.3079094685
					21.8294518,-25.69567985999999,269732.73331307987
				</coordinates>
			</LineString>
		</Placemark>
		<Placemark>
			<name>branch8_part48</name>
			<TimeSpan>
				<begin>3679.7568484060225</begin>
			</TimeSpan>
			<styleUrl>#branch8_part48_style</styleUrl>
			<LineString>
				<altitudeMode>absolute</altitudeMode>
				<tessellate>1</tessellate>
				<coordinates>
					21.8294518,-25.69567985999999,269732.73331307987
					22.1988032,-27.316947239999998,222566.4575604543
				</coordinates>
			</LineString>
		</Placemark>
		<Placemark>
			<name>branch8_part49</name>
			<TimeSpan>
				<begin>3676.6618383282103</begin>
			</TimeSpan>
			<styleUrl>#branch8_part49_style</styleUrl>
			<LineString>
				<altitudeMode>absolute</altitudeMode>
				<tessellate>1</tessellate>
				<coordinates>
					22.1988032,-27.316947239999998,222566.4575604543
					22.5681546,-28.938214620000004,159009.1576738935
				</coordinates>
			</LineString>
		</Placemark>
		<Placemark>
			<name>branch8_part50</name>
			<TimeSpan>
				<begin>3673.5668282503984</begin>
			</TimeSpan>
			<styleUrl>#branch8_part50_style</styleUrl>
			<LineString>
				<altitudeMode>absolute</altitudeMode>
				<tessellate>1</tessellate>
				<coordinates>
					22.5681546,-28.938214620000004,159009.1576738935
					22.937506,-30.559481999999996,6.954644856444652E-11
				</coordinates>
			</LineString>
		</Placemark>
	</Folder>
	<Folder>
			<name>branch11</name>
		<Placemark>
			<name>branch11_part1</name>
			<TimeSpan>
				<begin>2887.2831022151986</begin>
			</TimeSpan>
			<styleUrl>#branch11_part1_style</styleUrl>
			<LineString>
				<altitudeMode>absolute</altitudeMode>
				<tessellate>1</tessellate>
				<coordinates>
					22.937506,-30.559482,0.0
					25.976475299999997,-30.7663035,237953.1889493967
				</coordinates>
			</LineString>
		</Placemark>
		<Placemark>
			<name>branch11_part2</name>
			<TimeSpan>
				<begin>2830.4836897121986</begin>
			</TimeSpan>
			<styleUrl>#branch11_part2_style</styleUrl>
			<LineString>
				<altitudeMode>absolute</altitudeMode>
				<tessellate>1</tessellate>
				<coordinates>
					25.976475299999997,-30.7663035,237953.1889493967
					29.0154446,-30.973125,333065.0831966253
				</coordinates>
			</LineString>
		</Placemark>
		<Placemark>
			<name>branch11_part3</name>
			<TimeSpan>
				<begin>2773.6842772091986</begin>
			</TimeSpan>
			<styleUrl>#branch11_part3_style</styleUrl>
			<LineString>
				<altitudeMode>absolute</altitudeMode>
				<tessellate>1</tessellate>
				<coordinates>
					29.0154446,-30.973125,333065.0831966253
					32.0544139,-31.1799465,403648.2237552437
				</coordinates>
			</LineString>
		</Placemark>
		<Placemark>
			<name>branch11_part4</name>
			<TimeSpan>
				<begin>2716.8848647061986</begin>
			</TimeSpan>
			<styleUrl>#branch11_part4_style</styleUrl>
			<LineString>
				<altitudeMode>absolute</altitudeMode>
				<tessellate>1</tessellate>
				<coordinates>
					32.0544139,-31.1799465,403648.2237552437
					35.0933832,-31.386768,461107.7279976471
				</coordinates>
			</LineString>
		</Placemark>
		<Placemark>
			<name>branch11_part5</name>
			<TimeSpan>
				<begin>2660.0854522031987</begin>
			</TimeSpan>
			<styleUrl>#branch11_part5_style</styleUrl>
			<LineString>
				<altitudeMode>absolute</altitudeMode>
				<tessellate>1</tessellate>
				<coordinates>
					35.0933832,-31.386768,461107.7279976471
					38.132352499999996,-31.5935895,509899.6906058497
				</coordinates>
			</LineString>
		</Placemark>
		<Placemark>
			<name>branch11_part6</name>
			<TimeSpan>
				<begin>2603.2860397001987</begin>
			</TimeSpan>
			<styleUrl>#branch11_part6_style</styleUrl>
			<LineString>
				<altitudeMode>absolute</altitudeMode>
				<tessellate>1</tessellate>
				<coordinates>
					38.132352499999996,-31.5935895,509899.6906058497
					41.1713218,-31.800411,552325.9558658557
				</coordinates>
			</LineString>
		</Placemark>
		<Placemark>
			<name>branch11_part7</name>
			<TimeSpan>
				<begin>2546.4866271971987</begin>
			</TimeSpan>
			<styleUrl>#branch11_part7_style</styleUrl>
			<LineString>
				<altitudeMode>absolute</altitudeMode>
				<tessellate>1</tessellate>
				<coordinates>
					41.1713218,-31.800411,552325.9558658557
					44.2102911,-32.0072325,589761.933282169
				</coordinates>
			</LineString>
		</Placemark>
		<Placemark>
			<name>branch11_part8</name>
			<TimeSpan>
				<begin>2489.6872146941987</begin>
			</TimeSpan>
			<styleUrl>#branch11_part8_style</styleUrl>
			<LineString>
				<altitudeMode>absolute</altitudeMode>
				<tessellate>1</tessellate>
				<coordinates>
					44.2102911,-32.0072325,589761.933282169
					47.2492604,-32.214054,623107.7144095654
				</coordinates>
			</LineString>
		</Placemark>
		<Placemark>
			<name>branch11_part9</name>
			<TimeSpan>
				<begin>2432.8878021911987</begin>
			</TimeSpan>
			<styleUrl>#branch11_part9_style</styleUrl>
			<LineString>
				<altitudeMode>absolute</altitudeMode>
				<tessellate>1</tessellate>
				<coordinates>
					47.2492604,-32.214054,623107.7144095654
					50.288229699999995,-32.4208755,652990.2135155655
				</coordinates>
			</LineString>
		</Placemark>
		<Placemark>
			<name>branch11_part10</name>
			<TimeSpan>
				<begin>2376.0883896881987</begin>
			</TimeSpan>
			<styleUrl>#branch11_part10_style</styleUrl>
			<LineString>
				<altitudeMode>absolute</altitudeMode>
				<tessellate>1</tessellate>
				<coordinates>
					50.288229699999995,-32.4208755,652990.2135155655
					53.32719899999999,-32.627697,679866.2541411332
				</coordinates>
			</LineString>
		</Placemark>
		<Placemark>
			<name>branch11_part11</name>
			<TimeSpan>
				<begin>2319.2889771851987</begin>
			</TimeSpan>
			<styleUrl>#branch11_part11_style</styleUrl>
			<LineString>
				<altitudeMode>absolute</altitudeMode>
				<tessellate>1</tessellate>
				<coordinates>
					53.32719899999999,-32.627697,679866.2541411332
					56.3661683,-32.8345185,704080.2067059464
				</coordinates>
			</LineString>
		</Placemark>
		<Placemark>
			<name>branch11_part12</name>
			<TimeSpan>
				<begin>2262.4895646821988</begin>
			</TimeSpan>
			<styleUrl>#branch11_part12_style</styleUrl>
			<LineString>
				<altitudeMode>absolute</altitudeMode>
				<tessellate>1</tessellate>
				<coordinates>
					56.3661683,-32.8345185,704080.2067059464
					59.405137599999996,-33.04134,725898.5196380285
				</coordinates>
			</LineString>
		</Placemark>
		<Placemark>
			<name>branch11_part13</name>
			<TimeSpan>
				<begin>2205.690152179199</begin>
			</TimeSpan>
			<styleUrl>#branch11_part13_style</styleUrl>
			<LineString>
				<altitudeMode>absolute</altitudeMode>
				<tessellate>1</tessellate>
				<coordinates>
					59.405137599999996,-33.04134,725898.5196380285
					62.444106899999994,-33.2481615,745531.5509974576
				</coordinates>
			</LineString>
		</Placemark>
		<Placemark>
			<name>branch11_part14</name>
			<TimeSpan>
				<begin>2148.890739676199</begin>
			</TimeSpan>
			<styleUrl>#branch11_part14_style</styleUrl>
			<LineString>
				<altitudeMode>absolute</altitudeMode>
				<tessellate>1</tessellate>
				<coordinates>
					62.444106899999994,-33.2481615,745531.5509974576
					65.4830762,-33.454983,763147.9775476501
				</coordinates>
			</LineString>
		</Placemark>
		<Placemark>
			<name>branch11_part15</name>
			<TimeSpan>
				<begin>2092.091327173199</begin>
			</TimeSpan>
			<styleUrl>#branch11_part15_style</styleUrl>
			<LineString>
				<altitudeMode>absolute</altitudeMode>
				<tessellate>1</tessellate>
				<coordinates>
					65.4830762,-33.454983,763147.9775476501
					68.52204549999999,-33.6618045,778884.6430119567
				</coordinates>
			</LineString>
		</Placemark>
		<Placemark>
			<name>branch11_part16</name>
			<TimeSpan>
				<begin>2035.2919146701988</begin>
			</TimeSpan>
			<styleUrl>#branch11_part16_style</styleUrl>
			<LineString>
				<altitudeMode>absolute</altitudeMode>
				<tessellate>1</tessellate>
				<coordinates>
					68.52204549999999,-33.6618045,778884.6430119567
					71.5610148,-33.868626,792853.4845651233
				</coordinates>
			</LineString>
		</Placemark>
		<Placemark>
			<name>branch11_part17</name>
			<TimeSpan>
				<begin>1978.4925021671988</begin>
			</TimeSpan>
			<styleUrl>#branch11_part17_style</styleUrl>
			<LineString>
				<altitudeMode>absolute</altitudeMode>
				<tessellate>1</tessellate>
				<coordinates>
					71.5610148,-33.868626,792853.4845651233
					74.5999841,-34.075447499999996,805146.5197320634
				</coordinates>
			</LineString>
		</Placemark>
		<Placemark>
			<name>branch11_part18</name>
			<TimeSpan>
				<begin>1921.6930896641989</begin>
			</TimeSpan>
			<styleUrl>#branch11_part18_style</styleUrl>
			<LineString>
				<altitudeMode>absolute</altitudeMode>
				<tessellate>1</tessellate>
				<coordinates>
					74.5999841,-34.075447499999996,805146.5197320634
					77.63895339999999,-34.282269,815839.5049693597
				</coordinates>
			</LineString>
		</Placemark>
		<Placemark>
			<name>branch11_part19</name>
			<TimeSpan>
				<begin>1864.893677161198</begin>
			</TimeSpan>
			<styleUrl>#branch11_part19_style</styleUrl>
			<LineString>
				<altitudeMode>absolute</altitudeMode>
				<tessellate>1</tessellate>
				<coordinates>
					77.63895339999999,-34.282269,815839.5049693597
					80.6779227,-34.489090499999996,824994.6586997072
				</coordinates>
			</LineString>
		</Placemark>
		<Placemark>
			<name>branch11_part20</name>
			<TimeSpan>
				<begin>1808.094264658198</begin>
			</TimeSpan>
			<styleUrl>#branch11_part20_style</styleUrl>
			<LineString>
				<altitudeMode>absolute</altitudeMode>
				<tessellate>1</tessellate>
				<coordinates>
					80.6779227,-34.489090499999996,824994.6586997072
					83.716892,-34.695912,832662.7079915634
				</coordinates>
			</LineString>
		</Placemark>
		<Placemark>
			<name>branch11_part21</name>
			<TimeSpan>
				<begin>1751.294852155198</begin>
			</TimeSpan>
			<styleUrl>#branch11_part21_style</styleUrl>
			<LineString>
				<altitudeMode>absolute</altitudeMode>
				<tessellate>1</tessellate>
				<coordinates>
					83.716892,-34.695912,832662.7079915634
					86.75586129999999,-34.9027335,838884.4336731021
				</coordinates>
			</LineString>
		</Placemark>
		<Placemark>
			<name>branch11_part22</name>
			<TimeSpan>
				<begin>1694.495439652198</begin>
			</TimeSpan>
			<styleUrl>#branch11_part22_style</styleUrl>
			<LineString>
				<altitudeMode>absolute</altitudeMode>
				<tessellate>1</tessellate>
				<coordinates>
					86.75586129999999,-34.9027335,838884.4336731021
					89.7948306,-35.109555,843691.8336813742
				</coordinates>
			</LineString>
		</Placemark>
		<Placemark>
			<name>branch11_part23</name>
			<TimeSpan>
				<begin>1637.696027149198</begin>
			</TimeSpan>
			<styleUrl>#branch11_part23_style</styleUrl>
			<LineString>
				<altitudeMode>absolute</altitudeMode>
				<tessellate>1</tessellate>
				<coordinates>
					89.7948306,-35.109555,843691.8336813742
					92.83379989999999,-35.3163765,847108.9875362191
				</coordinates>
			</LineString>
		</Placemark>
		<Placemark>
			<name>branch11_part24</name>
			<TimeSpan>
				<begin>1580.896614646198</begin>
			</TimeSpan>
			<styleUrl>#branch11_part24_style</styleUrl>
			<LineString>
				<altitudeMode>absolute</altitudeMode>
				<tessellate>1</tessellate>
				<coordinates>
					92.83379989999999,-35.3163765,847108.9875362191
					95.8727692,-35.523198,849152.6792579986
				</coordinates>
			</LineString>
		</Placemark>
		<Placemark>
			<name>branch11_part25</name>
			<TimeSpan>
				<begin>1524.097202143198</begin>
			</TimeSpan>
			<styleUrl>#branch11_part25_style</styleUrl>
			<LineString>
				<altitudeMode>absolute</altitudeMode>
				<tessellate>1</tessellate>
				<coordinates>
					95.8727692,-35.523198,849152.6792579986
					98.9117385,-35.7300195,849832.8176764164
				</coordinates>
			</LineString>
		</Placemark>
		<Placemark>
			<name>branch11_part26</name>
			<TimeSpan>
				<begin>1467.297789640198</begin>
			</TimeSpan>
			<styleUrl>#branch11_part26_style</styleUrl>
			<LineString>
				<altitudeMode>absolute</altitudeMode>
				<tessellate>1</tessellate>
				<coordinates>
					98.9117385,-35.7300195,849832.8176764164
					101.95070779999999,-35.936841,849152.6792579986
				</coordinates>
			</LineString>
		</Placemark>
		<Placemark>
			<name>branch11_part27</name>
			<TimeSpan>
				<begin>1410.498377137198</begin>
			</TimeSpan>
			<styleUrl>#branch11_part27_style</styleUrl>
			<LineString>
				<altitudeMode>absolute</altitudeMode>
				<tessellate>1</tessellate>
				<coordinates>
					101.95070779999999,-35.936841,849152.6792579986
					104.9896771,-36.1436625,847108.9875362191
				</coordinates>
			</LineString>
		</Placemark>
		<Placemark>
			<name>branch11_part28</name>
			<TimeSpan>
				<begin>1353.698964634198</begin>
			</TimeSpan>
			<styleUrl>#branch11_part28_style</styleUrl>
			<LineString>
				<altitudeMode>absolute</altitudeMode>
				<tessellate>1</tessellate>
				<coordinates>
					104.9896771,-36.1436625,847108.9875362191
					108.0286464,-36.350484,843691.8336813742
				</coordinates>
			</LineString>
		</Placemark>
		<Placemark>
			<name>branch11_part29</name>
			<TimeSpan>
				<begin>1296.899552131198</begin>
			</TimeSpan>
			<styleUrl>#branch11_part29_style</styleUrl>
			<LineString>
				<altitudeMode>absolute</altitudeMode>
				<tessellate>1</tessellate>
				<coordinates>
					108.0286464,-36.350484,843691.8336813742
					111.06761569999999,-36.5573055,838884.4336731022
				</coordinates>
			</LineString>
		</Placemark>
		<Placemark>
			<name>branch11_part30</name>
			<TimeSpan>
				<begin>1240.1001396281981</begin>
			</TimeSpan>
			<styleUrl>#branch11_part30_style</styleUrl>
			<LineString>
				<altitudeMode>absolute</altitudeMode>
				<tessellate>1</tessellate>
				<coordinates>
					111.06761569999999,-36.5573055,838884.4336731022
					114.106585,-36.764127,832662.7079915634
				</coordinates>
			</LineString>
		</Placemark>
		<Placemark>
			<name>branch11_part31</name>
			<TimeSpan>
				<begin>1183.3007271251981</begin>
			</TimeSpan>
			<styleUrl>#branch11_part31_style</styleUrl>
			<LineString>
				<altitudeMode>absolute</altitudeMode>
				<tessellate>1</tessellate>
				<coordinates>
					114.106585,-36.764127,832662.7079915634
					117.14555429999999,-36.9709485,824994.6586997072
				</coordinates>
			</LineString>
		</Placemark>
		<Placemark>
			<name>branch11_part32</name>
			<TimeSpan>
				<begin>1126.5013146221982</begin>
			</TimeSpan>
			<styleUrl>#branch11_part32_style</styleUrl>
			<LineString>
				<altitudeMode>absolute</altitudeMode>
				<tessellate>1</tessellate>
				<coordinates>
					117.14555429999999,-36.9709485,824994.6586997072
					120.18452359999999,-37.177769999999995,815839.5049693597
				</coordinates>
			</LineString>
		</Placemark>
		<Placemark>
			<name>branch11_part33</name>
			<TimeSpan>
				<begin>1069.7019021191982</begin>
			</TimeSpan>
			<styleUrl>#branch11_part33_style</styleUrl>
			<LineString>
				<altitudeMode>absolute</altitudeMode>
				<tessellate>1</tessellate>
				<coordinates>
					120.18452359999999,-37.177769999999995,815839.5049693597
					123.2234929,-37.3845915,805146.5197320633
				</coordinates>
			</LineString>
		</Placemark>
		<Placemark>
			<name>branch11_part34</name>
			<TimeSpan>
				<begin>1012.9024896161982</begin>
			</TimeSpan>
			<styleUrl>#branch11_part34_style</styleUrl>
			<LineString>
				<altitudeMode>absolute</altitudeMode>
				<tessellate>1</tessellate>
				<coordinates>
					123.2234929,-37.3845915,805146.5197320633
					126.26246219999999,-37.591413,792853.4845651233
				</coordinates>
			</LineString>
		</Placemark>
		<Placemark>
			<name>branch11_part35</name>
			<TimeSpan>
				<begin>956.1030771131982</begin>
			</TimeSpan>
			<styleUrl>#branch11_part35_style</styleUrl>
			<LineString>
				<altitudeMode>absolute</altitudeMode>
				<tessellate>1</tessellate>
				<coordinates>
					126.26246219999999,-37.591413,792853.4845651233
					129.30143149999998,-37.7982345,778884.6430119566
				</coordinates>
			</LineString>
		</Placemark>
		<Placemark>
			<name>branch11_part36</name>
			<TimeSpan>
				<begin>899.3036646101982</begin>
			</TimeSpan>
			<styleUrl>#branch11_part36_style</styleUrl>
			<LineString>
				<altitudeMode>absolute</altitudeMode>
				<tessellate>1</tessellate>
				<coordinates>
					129.30143149999998,-37.7982345,778884.6430119566
					132.3404008,-38.005055999999996,763147.9775476501
				</coordinates>
			</LineString>
		</Placemark>
		<Placemark>
			<name>branch11_part37</name>
			<TimeSpan>
				<begin>842.5042521071982</begin>
			</TimeSpan>
			<styleUrl>#branch11_part37_style</styleUrl>
			<LineString>
				<altitudeMode>absolute</altitudeMode>
				<tessellate>1</tessellate>
				<coordinates>
					132.3404008,-38.005055999999996,763147.9775476501
					135.3793701,-38.2118775,745531.5509974576
				</coordinates>
			</LineString>
		</Placemark>
		<Placemark>
			<name>branch11_part38</name>
			<TimeSpan>
				<begin>785.7048396041982</begin>
			</TimeSpan>
			<styleUrl>#branch11_part38_style</styleUrl>
			<LineString>
				<altitudeMode>absolute</altitudeMode>
				<tessellate>1</tessellate>
				<coordinates>
					135.3793701,-38.2118775,745531.5509974576
					138.41833939999998,-38.418699,725898.5196380285
				</coordinates>
			</LineString>
		</Placemark>
		<Placemark>
			<name>branch11_part39</name>
			<TimeSpan>
				<begin>728.9054271011983</begin>
			</TimeSpan>
			<styleUrl>#branch11_part39_style</styleUrl>
			<LineString>
				<altitudeMode>absolute</altitudeMode>
				<tessellate>1</tessellate>
				<coordinates>
					138.41833939999998,-38.418699,725898.5196380285
					141.4573087,-38.6255205,704080.2067059464
				</coordinates>
			</LineString>
		</Placemark>
		<Placemark>
			<name>branch11_part40</name>
			<TimeSpan>
				<begin>672.1060145981983</begin>
			</TimeSpan>
			<styleUrl>#branch11_part40_style</styleUrl>
			<LineString>
				<altitudeMode>absolute</altitudeMode>
				<tessellate>1</tessellate>
				<coordinates>
					141.4573087,-38.6255205,704080.2067059464
					144.496278,-38.832342,679866.2541411329
				</coordinates>
			</LineString>
		</Placemark>
		<Placemark>
			<name>branch11_part41</name>
			<TimeSpan>
				<begin>615.3066020951983</begin>
			</TimeSpan>
			<styleUrl>#branch11_part41_style</styleUrl>
			<LineString>
				<altitudeMode>absolute</altitudeMode>
				<tessellate>1</tessellate>
				<coordinates>
					144.496278,-38.832342,679866.2541411329
					147.53524729999998,-39.0391635,652990.2135155655
				</coordinates>
			</LineString>
		</Placemark>
		<Placemark>
			<name>branch11_part42</name>
			<TimeSpan>
				<begin>558.5071895921983</begin>
			</TimeSpan>
			<styleUrl>#branch11_part42_style</styleUrl>
			<LineString>
				<altitudeMode>absolute</altitudeMode>
				<tessellate>1</tessellate>
				<coordinates>
					147.53524729999998,-39.0391635,652990.2135155655
					150.5742166,-39.245985,623107.7144095654
				</coordinates>
			</LineString>
		</Placemark>
		<Placemark>
			<name>branch11_part43</name>
			<TimeSpan>
				<begin>501.7077770891983</begin>
			</TimeSpan>
			<styleUrl>#branch11_part43_style</styleUrl>
			<LineString>
				<altitudeMode>absolute</altitudeMode>
				<tessellate>1</tessellate>
				<coordinates>
					150.5742166,-39.245985,623107.7144095654
					153.61318589999996,-39.4528065,589761.9332821692
				</coordinates>
			</LineString>
		</Placemark>
		<Placemark>
			<name>branch11_part44</name>
			<TimeSpan>
				<begin>444.90836458619833</begin>
			</TimeSpan>
			<styleUrl>#branch11_part44_style</styleUrl>
			<LineString>
				<altitudeMode>absolute</altitudeMode>
				<tessellate>1</tessellate>
				<coordinates>
					153.61318589999996,-39.4528065,589761.9332821692
					156.65215519999998,-39.659628,552325.9558658557
				</coordinates>
			</LineString>
		</Placemark>
		<Placemark>
			<name>branch11_part45</name>
			<TimeSpan>
				<begin>388.10895208319835</begin>
			</TimeSpan>
			<styleUrl>#branch11_part45_style</styleUrl>
			<LineString>
				<altitudeMode>absolute</altitudeMode>
				<tessellate>1</tessellate>
				<coordinates>
					156.65215519999998,-39.659628,552325.9558658557
					159.6911245,-39.8664495,509899.6906058498
				</coordinates>
			</LineString>
		</Placemark>
		<Placemark>
			<name>branch11_part46</name>
			<TimeSpan>
				<begin>331.30953958019836</begin>
			</TimeSpan>
			<styleUrl>#branch11_part46_style</styleUrl>
			<LineString>
				<altitudeMode>absolute</altitudeMode>
				<tessellate>1</tessellate>
				<coordinates>
					159.6911245,-39.8664495,509899.6906058498
					162.73009379999996,-40.073271,461107.72799764696
				</coordinates>
			</LineString>
		</Placemark>
		<Placemark>
			<name>branch11_part47</name>
			<TimeSpan>
				<begin>274.5101270771984</begin>
			</TimeSpan>
			<styleUrl>#branch11_part47_style</styleUrl>
			<LineString>
				<altitudeMode>absolute</altitudeMode>
				<tessellate>1</tessellate>
				<coordinates>
					162.73009379999996,-40.073271,461107.72799764696
					165.76906309999998,-40.280092499999995,403648.2237552436
				</coordinates>
			</LineString>
		</Placemark>
		<Placemark>
			<name>branch11_part48</name>
			<TimeSpan>
				<begin>217.7107145741984</begin>
			</TimeSpan>
			<styleUrl>#branch11_part48_style</styleUrl>
			<LineString>
				<altitudeMode>absolute</altitudeMode>
				<tessellate>1</tessellate>
				<coordinates>
					165.76906309999998,-40.280092499999995,403648.2237552436
					168.8080324,-40.486914,333065.08319662564
				</coordinates>
			</LineString>
		</Placemark>
		<Placemark>
			<name>branch11_part49</name>
			<TimeSpan>
				<begin>160.9113020711984</begin>
			</TimeSpan>
			<styleUrl>#branch11_part49_style</styleUrl>
			<LineString>
				<altitudeMode>absolute</altitudeMode>
				<tessellate>1</tessellate>
				<coordinates>
					168.8080324,-40.486914,333065.08319662564
					171.84700169999996,-40.6937355,237953.18894939683
				</coordinates>
			</LineString>
		</Placemark>
		<Placemark>
			<name>branch11_part50</name>
			<TimeSpan>
				<begin>104.11188956819842</begin>
			</TimeSpan>
			<styleUrl>#branch11_part50_style</styleUrl>
			<LineString>
				<altitudeMode>absolute</altitudeMode>
				<tessellate>1</tessellate>
				<coordinates>
					171.84700169999996,-40.6937355,237953.18894939683
					174.88597099999998,-40.900557,1.0407450399777995E-10
				</coordinates>
			</LineString>
		</Placemark>
	</Folder>
	<Folder>
			<name>branch13</name>
		<Placemark>
			<name>branch13_part1</name>
			<TimeSpan>
				<begin>727.1700080444589</begin>
			</TimeSpan>
			<styleUrl>#branch13_part1_style</styleUrl>
			<LineString>
				<altitudeMode>absolute</altitudeMode>
				<tessellate>1</tessellate>
				<coordinates>
					127.766922,35.907757,0.0
					128.70930298,34.37159071999999,164794.19552394416
				</coordinates>
			</LineString>
		</Placemark>
		<Placemark>
			<name>branch13_part2</name>
			<TimeSpan>
				<begin>706.8872205075795</begin>
			</TimeSpan>
			<styleUrl>#branch13_part2_style</styleUrl>
			<LineString>
				<altitudeMode>absolute</altitudeMode>
				<tessellate>1</tessellate>
				<coordinates>
					128.70930298,34.37159071999999,164794.19552394416
					129.65168395999999,32.83542444,230663.82377491795
				</coordinates>
			</LineString>
		</Placemark>
		<Placemark>
			<name>branch13_part3</name>
			<TimeSpan>
				<begin>686.6044329706992</begin>
			</TimeSpan>
			<styleUrl>#branch13_part3_style</styleUrl>
			<LineString>
				<altitudeMode>absolute</altitudeMode>
				<tessellate>1</tessellate>
				<coordinates>
					129.65168395999999,32.83542444,230663.82377491795
					130.59406493999998,31.299258159999997,279546.093087075
				</coordinates>
			</LineString>
		</Placemark>
		<Placemark>
			<name>branch13_part4</name>
			<TimeSpan>
				<begin>666.321645433819</begin>
			</TimeSpan>
			<styleUrl>#branch13_part4_style</styleUrl>
			<LineString>
				<altitudeMode>absolute</altitudeMode>
				<tessellate>1</tessellate>
				<coordinates>
					130.59406493999998,31.299258159999997,279546.093087075
					131.53644592,29.763091879999998,319339.6038134439
				</coordinates>
			</LineString>
		</Placemark>
		<Placemark>
			<name>branch13_part5</name>
			<TimeSpan>
				<begin>646.0388578969387</begin>
			</TimeSpan>
			<styleUrl>#branch13_part5_style</styleUrl>
			<LineString>
				<altitudeMode>absolute</altitudeMode>
				<tessellate>1</tessellate>
				<coordinates>
					131.53644592,29.763091879999998,319339.6038134439
					132.4788269,28.226925599999998,353130.4189798801
				</coordinates>
			</LineString>
		</Placemark>
		<Placemark>
			<name>branch13_part6</name>
			<TimeSpan>
				<begin>625.7560703600593</begin>
			</TimeSpan>
			<styleUrl>#branch13_part6_style</styleUrl>
			<LineString>
				<altitudeMode>absolute</altitudeMode>
				<tessellate>1</tessellate>
				<coordinates>
					132.4788269,28.226925599999998,353130.4189798801
					133.42120788,26.690759319999998,382512.67808503116
				</coordinates>
			</LineString>
		</Placemark>
		<Placemark>
			<name>branch13_part7</name>
			<TimeSpan>
				<begin>605.473282823179</begin>
			</TimeSpan>
			<styleUrl>#branch13_part7_style</styleUrl>
			<LineString>
				<altitudeMode>absolute</altitudeMode>
				<tessellate>1</tessellate>
				<coordinates>
					133.42120788,26.690759319999998,382512.67808503116
					134.36358886,25.154593039999995,408438.9193311018
				</coordinates>
			</LineString>
		</Placemark>
		<Placemark>
			<name>branch13_part8</name>
			<TimeSpan>
				<begin>585.1904952862988</begin>
			</TimeSpan>
			<styleUrl>#branch13_part8_style</styleUrl>
			<LineString>
				<altitudeMode>absolute</altitudeMode>
				<tessellate>1</tessellate>
				<coordinates>
					134.36358886,25.154593039999995,408438.9193311018
					135.30596984,23.61842676,431532.5000444724
				</coordinates>
			</LineString>
		</Placemark>
		<Placemark>
			<name>branch13_part9</name>
			<TimeSpan>
				<begin>564.9077077494194</begin>
			</TimeSpan>
			<styleUrl>#branch13_part9_style</styleUrl>
			<LineString>
				<altitudeMode>absolute</altitudeMode>
				<tessellate>1</tessellate>
				<coordinates>
					135.30596984,23.61842676,431532.5000444724
					136.24835081999998,22.082260479999995,452227.58894897747
				</coordinates>
			</LineString>
		</Placemark>
		<Placemark>
			<name>branch13_part10</name>
			<TimeSpan>
				<begin>544.6249202125391</begin>
			</TimeSpan>
			<styleUrl>#branch13_part10_style</styleUrl>
			<LineString>
				<altitudeMode>absolute</altitudeMode>
				<tessellate>1</tessellate>
				<coordinates>
					136.24835081999998,22.082260479999995,452227.58894897747
					137.1907318,20.5460942,470840.5586398402
				</coordinates>
			</LineString>
		</Placemark>
		<Placemark>
			<name>branch13_part11</name>
			<TimeSpan>
				<begin>524.3421326756588</begin>
			</TimeSpan>
			<styleUrl>#branch13_part11_style</styleUrl>
			<LineString>
				<altitudeMode>absolute</altitudeMode>
				<tessellate>1</tessellate>
				<coordinates>
					137.1907318,20.5460942,470840.5586398402
					138.13311278,19.009927919999996,487609.9024380523
				</coordinates>
			</LineString>
		</Placemark>
		<Placemark>
			<name>branch13_part12</name>
			<TimeSpan>
				<begin>504.05934513877946</begin>
			</TimeSpan>
			<styleUrl>#branch13_part12_style</styleUrl>
			<LineString>
				<altitudeMode>absolute</altitudeMode>
				<tessellate>1</tessellate>
				<coordinates>
					138.13311278,19.009927919999996,487609.9024380523
					139.07549376,17.473761639999996,502720.1488827711
				</coordinates>
			</LineString>
		</Placemark>
		<Placemark>
			<name>branch13_part13</name>
			<TimeSpan>
				<begin>483.7765576018992</begin>
			</TimeSpan>
			<styleUrl>#branch13_part13_style</styleUrl>
			<LineString>
				<altitudeMode>absolute</altitudeMode>
				<tessellate>1</tessellate>
				<coordinates>
					139.07549376,17.473761639999996,502720.1488827711
					140.01787474,15.937595359999996,516316.98119612806
				</coordinates>
			</LineString>
		</Placemark>
		<Placemark>
			<name>branch13_part14</name>
			<TimeSpan>
				<begin>463.4937700650189</begin>
			</TimeSpan>
			<styleUrl>#branch13_part14_style</styleUrl>
			<LineString>
				<altitudeMode>absolute</altitudeMode>
				<tessellate>1</tessellate>
				<coordinates>
					140.01787474,15.937595359999996,516316.98119612806
					140.96025572,14.401429079999996,528517.2162682582
				</coordinates>
			</LineString>
		</Placemark>
		<Placemark>
			<name>branch13_part15</name>
			<TimeSpan>
				<begin>443.21098252813954</begin>
			</TimeSpan>
			<styleUrl>#branch13_part15_style</styleUrl>
			<LineString>
				<altitudeMode>absolute</altitudeMode>
				<tessellate>1</tessellate>
				<coordinates>
					140.96025572,14.401429079999996,528517.2162682582
					141.9026367,12.865262799999996,539415.6250555904
				</coordinates>
			</LineString>
		</Placemark>
		<Placemark>
			<name>branch13_part16</name>
			<TimeSpan>
				<begin>422.92819499125926</begin>
			</TimeSpan>
			<styleUrl>#branch13_part16_style</styleUrl>
			<LineString>
				<altitudeMode>absolute</altitudeMode>
				<tessellate>1</tessellate>
				<coordinates>
					141.9026367,12.865262799999996,539415.6250555904
					142.84501768,11.329096519999997,549089.7295141992
				</coordinates>
			</LineString>
		</Placemark>
		<Placemark>
			<name>branch13_part17</name>
			<TimeSpan>
				<begin>402.645407454379</begin>
			</TimeSpan>
			<styleUrl>#branch13_part17_style</styleUrl>
			<LineString>
				<altitudeMode>absolute</altitudeMode>
				<tessellate>1</tessellate>
				<coordinates>
					142.84501768,11.329096519999997,549089.7295141992
					143.78739866,9.792930239999997,557603.2562705658
				</coordinates>
			</LineString>
		</Placemark>
		<Placemark>
			<name>branch13_part18</name>
			<TimeSpan>
				<begin>382.3626199174987</begin>
			</TimeSpan>
			<styleUrl>#branch13_part18_style</styleUrl>
			<LineString>
				<altitudeMode>absolute</altitudeMode>
				<tessellate>1</tessellate>
				<coordinates>
					143.78739866,9.792930239999997,557603.2562705658
					144.72977964,8.256763959999997,565008.6703678082
				</coordinates>
			</LineString>
		</Placemark>
		<Placemark>
			<name>branch13_part19</name>
			<TimeSpan>
				<begin>362.07983238061934</begin>
			</TimeSpan>
			<styleUrl>#branch13_part19_style</styleUrl>
			<LineString>
				<altitudeMode>absolute</altitudeMode>
				<tessellate>1</tessellate>
				<coordinates>
					144.72977964,8.256763959999997,565008.6703678082
					145.67216062,6.720597679999997,571349.0610999179
				</coordinates>
			</LineString>
		</Placemark>
		<Placemark>
			<name>branch13_part20</name>
			<TimeSpan>
				<begin>341.79704484373906</begin>
			</TimeSpan>
			<styleUrl>#branch13_part20_style</styleUrl>
			<LineString>
				<altitudeMode>absolute</altitudeMode>
				<tessellate>1</tessellate>
				<coordinates>
					145.67216062,6.720597679999997,571349.0610999179
					146.6145416,5.184431399999998,576659.5594372951
				</coordinates>
			</LineString>
		</Placemark>
		<Placemark>
			<name>branch13_part21</name>
			<TimeSpan>
				<begin>321.5142573068588</begin>
			</TimeSpan>
			<styleUrl>#branch13_part21_style</styleUrl>
			<LineString>
				<altitudeMode>absolute</altitudeMode>
				<tessellate>1</tessellate>
				<coordinates>
					146.6145416,5.184431399999998,576659.5594372951
					147.55692258,3.648265119999998,580968.4080935653
				</coordinates>
			</LineString>
		</Placemark>
		<Placemark>
			<name>branch13_part22</name>
			<TimeSpan>
				<begin>301.2314697699794</begin>
			</TimeSpan>
			<styleUrl>#branch13_part22_style</styleUrl>
			<LineString>
				<altitudeMode>absolute</altitudeMode>
				<tessellate>1</tessellate>
				<coordinates>
					147.55692258,3.648265119999998,580968.4080935653
					148.49930356,2.1120988399999945,584297.7672016438
				</coordinates>
			</LineString>
		</Placemark>
		<Placemark>
			<name>branch13_part23</name>
			<TimeSpan>
				<begin>280.94868223309913</begin>
			</TimeSpan>
			<styleUrl>#branch13_part23_style</styleUrl>
			<LineString>
				<altitudeMode>absolute</altitudeMode>
				<tessellate>1</tessellate>
				<coordinates>
					148.49930356,2.1120988399999945,584297.7672016438
					149.44168454,0.5759325599999983,586664.313004106
				</coordinates>
			</LineString>
		</Placemark>
		<Placemark>
			<name>branch13_part24</name>
			<TimeSpan>
				<begin>260.66589469621886</begin>
			</TimeSpan>
			<styleUrl>#branch13_part24_style</styleUrl>
			<LineString>
				<altitudeMode>absolute</altitudeMode>
				<tessellate>1</tessellate>
				<coordinates>
					149.44168454,0.5759325599999983,586664.313004106
					150.38406552,-0.9602337200000051,588079.6692541172
				</coordinates>
			</LineString>
		</Placemark>
		<Placemark>
			<name>branch13_part25</name>
			<TimeSpan>
				<begin>240.38310715933858</begin>
			</TimeSpan>
			<styleUrl>#branch13_part25_style</styleUrl>
			<LineString>
				<altitudeMode>absolute</altitudeMode>
				<tessellate>1</tessellate>
				<coordinates>
					150.38406552,-0.9602337200000051,588079.6692541172
					151.3264465,-2.4964000000000013,588550.6982998003
				</coordinates>
			</LineString>
		</Placemark>
		<Placemark>
			<name>branch13_part26</name>
			<TimeSpan>
				<begin>220.1003196224592</begin>
			</TimeSpan>
			<styleUrl>#branch13_part26_style</styleUrl>
			<LineString>
				<altitudeMode>absolute</altitudeMode>
				<tessellate>1</tessellate>
				<coordinates>
					151.3264465,-2.4964000000000013,588550.6982998003
					152.26882748,-4.032566280000005,588079.6692541172
				</coordinates>
			</LineString>
		</Placemark>
		<Placemark>
			<name>branch13_part27</name>
			<TimeSpan>
				<begin>199.81753208557893</begin>
			</TimeSpan>
			<styleUrl>#branch13_part27_style</styleUrl>
			<LineString>
				<altitudeMode>absolute</altitudeMode>
				<tessellate>1</tessellate>
				<coordinates>
					152.26882748,-4.032566280000005,588079.6692541172
					153.21120846,-5.568732560000001,586664.313004106
				</coordinates>
			</LineString>
		</Placemark>
		<Placemark>
			<name>branch13_part28</name>
			<TimeSpan>
				<begin>179.53474454869865</begin>
			</TimeSpan>
			<styleUrl>#branch13_part28_style</styleUrl>
			<LineString>
				<altitudeMode>absolute</altitudeMode>
				<tessellate>1</tessellate>
				<coordinates>
					153.21120846,-5.568732560000001,586664.313004106
					154.15358944000002,-7.104898840000004,584297.7672016438
				</coordinates>
			</LineString>
		</Placemark>
		<Placemark>
			<name>branch13_part29</name>
			<TimeSpan>
				<begin>159.2519570118193</begin>
			</TimeSpan>
			<styleUrl>#branch13_part29_style</styleUrl>
			<LineString>
				<altitudeMode>absolute</altitudeMode>
				<tessellate>1</tessellate>
				<coordinates>
					154.15358944000002,-7.104898840000004,584297.7672016438
					155.09597042000001,-8.64106512,580968.4080935654
				</coordinates>
			</LineString>
		</Placemark>
		<Placemark>
			<name>branch13_part30</name>
			<TimeSpan>
				<begin>138.969169474939</begin>
			</TimeSpan>
			<styleUrl>#branch13_part30_style</styleUrl>
			<LineString>
				<altitudeMode>absolute</altitudeMode>
				<tessellate>1</tessellate>
				<coordinates>
					155.09597042000001,-8.64106512,580968.4080935654
					156.0383514,-10.177231400000004,576659.5594372951
				</coordinates>
			</LineString>
		</Placemark>
		<Placemark>
			<name>branch13_part31</name>
			<TimeSpan>
				<begin>118.68638193805873</begin>
			</TimeSpan>
			<styleUrl>#branch13_part31_style</styleUrl>
			<LineString>
				<altitudeMode>absolute</altitudeMode>
				<tessellate>1</tessellate>
				<coordinates>
					156.0383514,-10.177231400000004,576659.5594372951
					156.98073238,-11.71339768,571349.0610999179
				</coordinates>
			</LineString>
		</Placemark>
		<Placemark>
			<name>branch13_part32</name>
			<TimeSpan>
				<begin>98.40359440117936</begin>
			</TimeSpan>
			<styleUrl>#branch13_part32_style</styleUrl>
			<LineString>
				<altitudeMode>absolute</altitudeMode>
				<tessellate>1</tessellate>
				<coordinates>
					156.98073238,-11.71339768,571349.0610999179
					157.92311336,-13.249563960000003,565008.6703678082
				</coordinates>
			</LineString>
		</Placemark>
		<Placemark>
			<name>branch13_part33</name>
			<TimeSpan>
				<begin>78.12080686429908</begin>
			</TimeSpan>
			<styleUrl>#branch13_part33_style</styleUrl>
			<LineString>
				<altitudeMode>absolute</altitudeMode>
				<tessellate>1</tessellate>
				<coordinates>
					157.92311336,-13.249563960000003,565008.6703678082
					158.86549434,-14.785730240000007,557603.2562705657
				</coordinates>
			</LineString>
		</Placemark>
		<Placemark>
			<name>branch13_part34</name>
			<TimeSpan>
				<begin>57.838019327418806</begin>
			</TimeSpan>
			<styleUrl>#branch13_part34_style</styleUrl>
			<LineString>
				<altitudeMode>absolute</altitudeMode>
				<tessellate>1</tessellate>
				<coordinates>
					158.86549434,-14.785730240000007,557603.2562705657
					159.80787532,-16.321896520000003,549089.7295141992
				</coordinates>
			</LineString>
		</Placemark>
		<Placemark>
			<name>branch13_part35</name>
			<TimeSpan>
				<begin>37.55523179053944</begin>
			</TimeSpan>
			<styleUrl>#branch13_part35_style</styleUrl>
			<LineString>
				<altitudeMode>absolute</altitudeMode>
				<tessellate>1</tessellate>
				<coordinates>
					159.80787532,-16.321896520000003,549089.7295141992
					160.7502563,-17.858062800000006,539415.6250555904
				</coordinates>
			</LineString>
		</Placemark>
		<Placemark>
			<name>branch13_part36</name>
			<TimeSpan>
				<begin>17.27244425365916</begin>
			</TimeSpan>
			<styleUrl>#branch13_part36_style</styleUrl>
			<LineString>
				<altitudeMode>absolute</altitudeMode>
				<tessellate>1</tessellate>
				<coordinates>
					160.7502563,-17.858062800000006,539415.6250555904
					161.69263728,-19.394229080000002,528517.2162682582
				</coordinates>
			</LineString>
		</Placemark>
		<Placemark>
			<name>branch13_part37</name>
			<TimeSpan>
				<begin>-3.0103432832211183</begin>
			</TimeSpan>
			<styleUrl>#branch13_part37_style</styleUrl>
			<LineString>
				<altitudeMode>absolute</altitudeMode>
				<tessellate>1</tessellate>
				<coordinates>
					161.69263728,-19.394229080000002,528517.2162682582
					162.63501826,-20.930395360000006,516316.98119612806
				</coordinates>
			</LineString>
		</Placemark>
		<Placemark>
			<name>branch13_part38</name>
			<TimeSpan>
				<begin>-23.293130820101396</begin>
			</TimeSpan>
			<styleUrl>#branch13_part38_style</styleUrl>
			<LineString>
				<altitudeMode>absolute</altitudeMode>
				<tessellate>1</tessellate>
				<coordinates>
					162.63501826,-20.930395360000006,516316.98119612806
					163.57739924,-22.466561640000002,502720.1488827711
				</coordinates>
			</LineString>
		</Placemark>
		<Placemark>
			<name>branch13_part39</name>
			<TimeSpan>
				<begin>-43.575918356980765</begin>
			</TimeSpan>
			<styleUrl>#branch13_part39_style</styleUrl>
			<LineString>
				<altitudeMode>absolute</altitudeMode>
				<tessellate>1</tessellate>
				<coordinates>
					163.57739924,-22.466561640000002,502720.1488827711
					164.51978022,-24.002727920000005,487609.9024380523
				</coordinates>
			</LineString>
		</Placemark>
		<Placemark>
			<name>branch13_part40</name>
			<TimeSpan>
				<begin>-63.85870589386104</begin>
			</TimeSpan>
			<styleUrl>#branch13_part40_style</styleUrl>
			<LineString>
				<altitudeMode>absolute</altitudeMode>
				<tessellate>1</tessellate>
				<coordinates>
					164.51978022,-24.002727920000005,487609.9024380523
					165.46216120000003,-25.5388942,470840.5586398401
				</coordinates>
			</LineString>
		</Placemark>
		<Placemark>
			<name>branch13_part41</name>
			<TimeSpan>
				<begin>-84.14149343074132</begin>
			</TimeSpan>
			<styleUrl>#branch13_part41_style</styleUrl>
			<LineString>
				<altitudeMode>absolute</altitudeMode>
				<tessellate>1</tessellate>
				<coordinates>
					165.46216120000003,-25.5388942,470840.5586398401
					166.40454218000002,-27.075060480000005,452227.58894897747
				</coordinates>
			</LineString>
		</Placemark>
		<Placemark>
			<name>branch13_part42</name>
			<TimeSpan>
				<begin>-104.42428096762069</begin>
			</TimeSpan>
			<styleUrl>#branch13_part42_style</styleUrl>
			<LineString>
				<altitudeMode>absolute</altitudeMode>
				<tessellate>1</tessellate>
				<coordinates>
					166.40454218000002,-27.075060480000005,452227.58894897747
					167.34692316000002,-28.61122676,431532.5000444724
				</coordinates>
			</LineString>
		</Placemark>
		<Placemark>
			<name>branch13_part43</name>
			<TimeSpan>
				<begin>-124.70706850450097</begin>
			</TimeSpan>
			<styleUrl>#branch13_part43_style</styleUrl>
			<LineString>
				<altitudeMode>absolute</altitudeMode>
				<tessellate>1</tessellate>
				<coordinates>
					167.34692316000002,-28.61122676,431532.5000444724
					168.28930414,-30.147393040000004,408438.91933110193
				</coordinates>
			</LineString>
		</Placemark>
		<Placemark>
			<name>branch13_part44</name>
			<TimeSpan>
				<begin>-144.98985604138124</begin>
			</TimeSpan>
			<styleUrl>#branch13_part44_style</styleUrl>
			<LineString>
				<altitudeMode>absolute</altitudeMode>
				<tessellate>1</tessellate>
				<coordinates>
					168.28930414,-30.147393040000004,408438.91933110193
					169.23168512,-31.683559320000008,382512.67808503116
				</coordinates>
			</LineString>
		</Placemark>
		<Placemark>
			<name>branch13_part45</name>
			<TimeSpan>
				<begin>-165.27264357826152</begin>
			</TimeSpan>
			<styleUrl>#branch13_part45_style</styleUrl>
			<LineString>
				<altitudeMode>absolute</altitudeMode>
				<tessellate>1</tessellate>
				<coordinates>
					169.23168512,-31.683559320000008,382512.67808503116
					170.1740661,-33.2197256,353130.41897988017
				</coordinates>
			</LineString>
		</Placemark>
		<Placemark>
			<name>branch13_part46</name>
			<TimeSpan>
				<begin>-185.5554311151409</begin>
			</TimeSpan>
			<styleUrl>#branch13_part46_style</styleUrl>
			<LineString>
				<altitudeMode>absolute</altitudeMode>
				<tessellate>1</tessellate>
				<coordinates>
					170.1740661,-33.2197256,353130.41897988017
					171.11644708,-34.75589188,319339.60381344386
				</coordinates>
			</LineString>
		</Placemark>
		<Placemark>
			<name>branch13_part47</name>
			<TimeSpan>
				<begin>-205.83821865202117</begin>
			</TimeSpan>
			<styleUrl>#branch13_part47_style</styleUrl>
			<LineString>
				<altitudeMode>absolute</altitudeMode>
				<tessellate>1</tessellate>
				<coordinates>
					171.11644708,-34.75589188,319339.60381344386
					172.05882806,-36.29205816,279546.09308707487
				</coordinates>
			</LineString>
		</Placemark>
		<Placemark>
			<name>branch13_part48</name>
			<TimeSpan>
				<begin>-226.12100618890054</begin>
			</TimeSpan>
			<styleUrl>#branch13_part48_style</styleUrl>
			<LineString>
				<altitudeMode>absolute</altitudeMode>
				<tessellate>1</tessellate>
				<coordinates>
					172.05882806,-36.29205816,279546.09308707487
					173.00120904000002,-37.82822444000001,230663.8237749182
				</coordinates>
			</LineString>
		</Placemark>
		<Placemark>
			<name>branch13_part49</name>
			<TimeSpan>
				<begin>-246.40379372578082</begin>
			</TimeSpan>
			<styleUrl>#branch13_part49_style</styleUrl>
			<LineString>
				<altitudeMode>absolute</altitudeMode>
				<tessellate>1</tessellate>
				<coordinates>
					173.00120904000002,-37.82822444000001,230663.8237749182
					173.94359002000002,-39.36439072000001,164794.19552394425
				</coordinates>
			</LineString>
		</Placemark>
		<Placemark>
			<name>branch13_part50</name>
			<TimeSpan>
				<begin>-266.6865812626611</begin>
			</TimeSpan>
			<styleUrl>#branch13_part50_style</styleUrl>
			<LineString>
				<altitudeMode>absolute</altitudeMode>
				<tessellate>1</tessellate>
				<coordinates>
					173.94359002000002,-39.36439072000001,164794.19552394425
					174.885971,-40.900557,7.2076672880879E-11
				</coordinates>
			</LineString>
		</Placemark>
	</Folder>
	<Folder>
			<name>branch17</name>
		<Placemark>
			<name>branch17_part1</name>
			<TimeSpan>
				<begin>2030.2463159539147</begin>
			</TimeSpan>
			<styleUrl>#branch17_part1_style</styleUrl>
			<LineString>
				<altitudeMode>absolute</altitudeMode>
				<tessellate>1</tessellate>
				<coordinates>
					4.469936,50.503887,0.0
					7.8782567,48.675798119999996,288949.0404433655
				</coordinates>
			</LineString>
		</Placemark>
		<Placemark>
			<name>branch17_part2</name>
			<TimeSpan>
				<begin>2019.2307663178308</begin>
			</TimeSpan>
			<styleUrl>#branch17_part2_style</styleUrl>
			<LineString>
				<altitudeMode>absolute</altitudeMode>
				<tessellate>1</tessellate>
				<coordinates>
					7.8782567,48.675798119999996,288949.0404433655
					11.2865774,46.84770924,404444.40614460857
				</coordinates>
			</LineString>
		</Placemark>
		<Placemark>
			<name>branch17_part3</name>
			<TimeSpan>
				<begin>2008.2152166817468</begin>
			</TimeSpan>
			<styleUrl>#branch17_part3_style</styleUrl>
			<LineString>
				<altitudeMode>absolute</altitudeMode>
				<tessellate>1</tessellate>
				<coordinates>
					11.2865774,46.84770924,404444.40614460857
					14.6948981,45.01962036,490154.2502779821
				</coordinates>
			</LineString>
		</Placemark>
		<Placemark>
			<name>branch17_part4</name>
			<TimeSpan>
				<begin>1997.1996670456629</begin>
			</TimeSpan>
			<styleUrl>#branch17_part4_style</styleUrl>
			<LineString>
				<altitudeMode>absolute</altitudeMode>
				<tessellate>1</tessellate>
				<coordinates>
					14.6948981,45.01962036,490154.2502779821
					18.1032188,43.19153148,559927.9258840893
				</coordinates>
			</LineString>
		</Placemark>
		<Placemark>
			<name>branch17_part5</name>
			<TimeSpan>
				<begin>1986.184117409579</begin>
			</TimeSpan>
			<styleUrl>#branch17_part5_style</styleUrl>
			<LineString>
				<altitudeMode>absolute</altitudeMode>
				<tessellate>1</tessellate>
				<coordinates>
					18.1032188,43.19153148,559927.9258840893
					21.5115395,41.3634426,619176.5152357827
				</coordinates>
			</LineString>
		</Placemark>
		<Placemark>
			<name>branch17_part6</name>
			<TimeSpan>
				<begin>1975.168567773495</begin>
			</TimeSpan>
			<styleUrl>#branch17_part6_style</styleUrl>
			<LineString>
				<altitudeMode>absolute</altitudeMode>
				<tessellate>1</tessellate>
				<coordinates>
					21.5115395,41.3634426,619176.5152357827
					24.919860200000002,39.53535372,670695.1718698883
				</coordinates>
			</LineString>
		</Placemark>
		<Placemark>
			<name>branch17_part7</name>
			<TimeSpan>
				<begin>1964.153018137411</begin>
			</TimeSpan>
			<styleUrl>#branch17_part7_style</styleUrl>
			<LineString>
				<altitudeMode>absolute</altitudeMode>
				<tessellate>1</tessellate>
				<coordinates>
					24.919860200000002,39.53535372,670695.1718698883
					28.328180900000003,37.70726484,716154.0699004737
				</coordinates>
			</LineString>
		</Placemark>
		<Placemark>
			<name>branch17_part8</name>
			<TimeSpan>
				<begin>1953.137468501327</begin>
			</TimeSpan>
			<styleUrl>#branch17_part8_style</styleUrl>
			<LineString>
				<altitudeMode>absolute</altitudeMode>
				<tessellate>1</tessellate>
				<coordinates>
					28.328180900000003,37.70726484,716154.0699004737
					31.736501600000004,35.87917596,756646.1998951876
				</coordinates>
			</LineString>
		</Placemark>
		<Placemark>
			<name>branch17_part9</name>
			<TimeSpan>
				<begin>1942.121918865243</begin>
			</TimeSpan>
			<styleUrl>#branch17_part9_style</styleUrl>
			<LineString>
				<altitudeMode>absolute</altitudeMode>
				<tessellate>1</tessellate>
				<coordinates>
					31.736501600000004,35.87917596,756646.1998951876
					35.1448223,34.05108708,792932.8303910901
				</coordinates>
			</LineString>
		</Placemark>
		<Placemark>
			<name>branch17_part10</name>
			<TimeSpan>
				<begin>1931.106369229159</begin>
			</TimeSpan>
			<styleUrl>#branch17_part10_style</styleUrl>
			<LineString>
				<altitudeMode>absolute</altitudeMode>
				<tessellate>1</tessellate>
				<coordinates>
					35.1448223,34.05108708,792932.8303910901
					38.553143,32.2229982,825568.6869810439
				</coordinates>
			</LineString>
		</Placemark>
		<Placemark>
			<name>branch17_part11</name>
			<TimeSpan>
				<begin>1920.0908195930751</begin>
			</TimeSpan>
			<styleUrl>#branch17_part11_style</styleUrl>
			<LineString>
				<altitudeMode>absolute</altitudeMode>
				<tessellate>1</tessellate>
				<coordinates>
					38.553143,32.2229982,825568.6869810439
					41.9614637,30.39490932,854971.942259257
				</coordinates>
			</LineString>
		</Placemark>
		<Placemark>
			<name>branch17_part12</name>
			<TimeSpan>
				<begin>1909.0752699569912</begin>
			</TimeSpan>
			<styleUrl>#branch17_part12_style</styleUrl>
			<LineString>
				<altitudeMode>absolute</altitudeMode>
				<tessellate>1</tessellate>
				<coordinates>
					41.9614637,30.39490932,854971.942259257
					45.3697844,28.56682044,881466.1473323348
				</coordinates>
			</LineString>
		</Placemark>
		<Placemark>
			<name>branch17_part13</name>
			<TimeSpan>
				<begin>1898.0597203209063</begin>
			</TimeSpan>
			<styleUrl>#branch17_part13_style</styleUrl>
			<LineString>
				<altitudeMode>absolute</altitudeMode>
				<tessellate>1</tessellate>
				<coordinates>
					45.3697844,28.56682044,881466.1473323348
					48.778105100000005,26.73873156,905306.7421877708
				</coordinates>
			</LineString>
		</Placemark>
		<Placemark>
			<name>branch17_part14</name>
			<TimeSpan>
				<begin>1887.0441706848223</begin>
			</TimeSpan>
			<styleUrl>#branch17_part14_style</styleUrl>
			<LineString>
				<altitudeMode>absolute</altitudeMode>
				<tessellate>1</tessellate>
				<coordinates>
					48.778105100000005,26.73873156,905306.7421877708
					52.1864258,24.91064268,926698.5527795659
				</coordinates>
			</LineString>
		</Placemark>
		<Placemark>
			<name>branch17_part15</name>
			<TimeSpan>
				<begin>1876.0286210487384</begin>
			</TimeSpan>
			<styleUrl>#branch17_part15_style</styleUrl>
			<LineString>
				<altitudeMode>absolute</altitudeMode>
				<tessellate>1</tessellate>
				<coordinates>
					52.1864258,24.91064268,926698.5527795659
					55.59474650000001,23.0825538,945807.7498689843
				</coordinates>
			</LineString>
		</Placemark>
		<Placemark>
			<name>branch17_part16</name>
			<TimeSpan>
				<begin>1865.0130714126544</begin>
			</TimeSpan>
			<styleUrl>#branch17_part16_style</styleUrl>
			<LineString>
				<altitudeMode>absolute</altitudeMode>
				<tessellate>1</tessellate>
				<coordinates>
					55.59474650000001,23.0825538,945807.7498689843
					59.003067200000004,21.25446492,962770.2599354128
				</coordinates>
			</LineString>
		</Placemark>
		<Placemark>
			<name>branch17_part17</name>
			<TimeSpan>
				<begin>1853.9975217765705</begin>
			</TimeSpan>
			<styleUrl>#branch17_part17_style</styleUrl>
			<LineString>
				<altitudeMode>absolute</altitudeMode>
				<tessellate>1</tessellate>
				<coordinates>
					59.003067200000004,21.25446492,962770.2599354128
					62.4113879,19.42637604,977697.8208195801
				</coordinates>
			</LineString>
		</Placemark>
		<Placemark>
			<name>branch17_part18</name>
			<TimeSpan>
				<begin>1842.9819721404865</begin>
			</TimeSpan>
			<styleUrl>#branch17_part18_style</styleUrl>
			<LineString>
				<altitudeMode>absolute</altitudeMode>
				<tessellate>1</tessellate>
				<coordinates>
					62.4113879,19.42637604,977697.8208195801
					65.81970860000001,17.598287159999998,990682.4243772526
				</coordinates>
			</LineString>
		</Placemark>
		<Placemark>
			<name>branch17_part19</name>
			<TimeSpan>
				<begin>1831.9664225044025</begin>
			</TimeSpan>
			<styleUrl>#branch17_part19_style</styleUrl>
			<LineString>
				<altitudeMode>absolute</altitudeMode>
				<tessellate>1</tessellate>
				<coordinates>
					65.81970860000001,17.598287159999998,990682.4243772526
					69.22802930000002,15.770198280000002,1001799.6230883739
				</coordinates>
			</LineString>
		</Placemark>
		<Placemark>
			<name>branch17_part20</name>
			<TimeSpan>
				<begin>1820.9508728683186</begin>
			</TimeSpan>
			<styleUrl>#branch17_part20_style</styleUrl>
			<LineString>
				<altitudeMode>absolute</altitudeMode>
				<tessellate>1</tessellate>
				<coordinates>
					69.22802930000002,15.770198280000002,1001799.6230883739
					72.63635000000001,13.9421094,1011111.0153615216
				</coordinates>
			</LineString>
		</Placemark>
		<Placemark>
			<name>branch17_part21</name>
			<TimeSpan>
				<begin>1809.9353232322346</begin>
			</TimeSpan>
			<styleUrl>#branch17_part21_style</styleUrl>
			<LineString>
				<altitudeMode>absolute</altitudeMode>
				<tessellate>1</tessellate>
				<coordinates>
					72.63635000000001,13.9421094,1011111.0153615216
					76.04467070000001,12.114020520000004,1018666.1217819056
				</coordinates>
			</LineString>
		</Placemark>
		<Placemark>
			<name>branch17_part22</name>
			<TimeSpan>
				<begin>1798.9197735961507</begin>
			</TimeSpan>
			<styleUrl>#branch17_part22_style</styleUrl>
			<LineString>
				<altitudeMode>absolute</altitudeMode>
				<tessellate>1</tessellate>
				<coordinates>
					76.04467070000001,12.114020520000004,1018666.1217819056
					79.45299140000002,10.285931640000001,1024503.7977783935
				</coordinates>
			</LineString>
		</Placemark>
		<Placemark>
			<name>branch17_part23</name>
			<TimeSpan>
				<begin>1787.9042239600667</begin>
			</TimeSpan>
			<styleUrl>#branch17_part23_style</styleUrl>
			<LineString>
				<altitudeMode>absolute</altitudeMode>
				<tessellate>1</tessellate>
				<coordinates>
					79.45299140000002,10.285931640000001,1024503.7977783935
					82.86131210000002,8.457842759999998,1028653.2833632022
				</coordinates>
			</LineString>
		</Placemark>
		<Placemark>
			<name>branch17_part24</name>
			<TimeSpan>
				<begin>1776.8886743239827</begin>
			</TimeSpan>
			<styleUrl>#branch17_part24_style</styleUrl>
			<LineString>
				<altitudeMode>absolute</altitudeMode>
				<tessellate>1</tessellate>
				<coordinates>
					82.86131210000002,8.457842759999998,1028653.2833632022
					86.26963280000001,6.629753880000003,1031134.9595474026
				</coordinates>
			</LineString>
		</Placemark>
		<Placemark>
			<name>branch17_part25</name>
			<TimeSpan>
				<begin>1765.8731246878988</begin>
			</TimeSpan>
			<styleUrl>#branch17_part25_style</styleUrl>
			<LineString>
				<altitudeMode>absolute</altitudeMode>
				<tessellate>1</tessellate>
				<coordinates>
					86.26963280000001,6.629753880000003,1031134.9595474026
					89.67795350000002,4.801665,1031960.8587263048
				</coordinates>
			</LineString>
		</Placemark>
		<Placemark>
			<name>branch17_part26</name>
			<TimeSpan>
				<begin>1754.8575750518148</begin>
			</TimeSpan>
			<styleUrl>#branch17_part26_style</styleUrl>
			<LineString>
				<altitudeMode>absolute</altitudeMode>
				<tessellate>1</tessellate>
				<coordinates>
					89.67795350000002,4.801665,1031960.8587263048
					93.08627420000002,2.973576120000004,1031134.9595474026
				</coordinates>
			</LineString>
		</Placemark>
		<Placemark>
			<name>branch17_part27</name>
			<TimeSpan>
				<begin>1743.8420254157309</begin>
			</TimeSpan>
			<styleUrl>#branch17_part27_style</styleUrl>
			<LineString>
				<altitudeMode>absolute</altitudeMode>
				<tessellate>1</tessellate>
				<coordinates>
					93.08627420000002,2.973576120000004,1031134.9595474026
					96.49459490000001,1.1454872400000013,1028653.2833632022
				</coordinates>
			</LineString>
		</Placemark>
		<Placemark>
			<name>branch17_part28</name>
			<TimeSpan>
				<begin>1732.826475779647</begin>
			</TimeSpan>
			<styleUrl>#branch17_part28_style</styleUrl>
			<LineString>
				<altitudeMode>absolute</altitudeMode>
				<tessellate>1</tessellate>
				<coordinates>
					96.49459490000001,1.1454872400000013,1028653.2833632022
					99.90291560000001,-0.6826016400000015,1024503.7977783935
				</coordinates>
			</LineString>
		</Placemark>
		<Placemark>
			<name>branch17_part29</name>
			<TimeSpan>
				<begin>1721.810926143563</begin>
			</TimeSpan>
			<styleUrl>#branch17_part29_style</styleUrl>
			<LineString>
				<altitudeMode>absolute</altitudeMode>
				<tessellate>1</tessellate>
				<coordinates>
					99.90291560000001,-0.6826016400000015,1024503.7977783935
					103.31123630000002,-2.510690519999997,1018666.1217819058
				</coordinates>
			</LineString>
		</Placemark>
		<Placemark>
			<name>branch17_part30</name>
			<TimeSpan>
				<begin>1710.795376507479</begin>
			</TimeSpan>
			<styleUrl>#branch17_part30_style</styleUrl>
			<LineString>
				<altitudeMode>absolute</altitudeMode>
				<tessellate>1</tessellate>
				<coordinates>
					103.31123630000002,-2.510690519999997,1018666.1217819058
					106.71955700000002,-4.3387794,1011111.0153615216
				</coordinates>
			</LineString>
		</Placemark>
		<Placemark>
			<name>branch17_part31</name>
			<TimeSpan>
				<begin>1699.779826871395</begin>
			</TimeSpan>
			<styleUrl>#branch17_part31_style</styleUrl>
			<LineString>
				<altitudeMode>absolute</altitudeMode>
				<tessellate>1</tessellate>
				<coordinates>
					106.71955700000002,-4.3387794,1011111.0153615216
					110.12787770000001,-6.166868279999996,1001799.6230883739
				</coordinates>
			</LineString>
		</Placemark>
		<Placemark>
			<name>branch17_part32</name>
			<TimeSpan>
				<begin>1688.764277235311</begin>
			</TimeSpan>
			<styleUrl>#branch17_part32_style</styleUrl>
			<LineString>
				<altitudeMode>absolute</altitudeMode>
				<tessellate>1</tessellate>
				<coordinates>
					110.12787770000001,-6.166868279999996,1001799.6230883739
					113.53619840000002,-7.9949571599999985,990682.4243772526
				</coordinates>
			</LineString>
		</Placemark>
		<Placemark>
			<name>branch17_part33</name>
			<TimeSpan>
				<begin>1677.748727599227</begin>
			</TimeSpan>
			<styleUrl>#branch17_part33_style</styleUrl>
			<LineString>
				<altitudeMode>absolute</altitudeMode>
				<tessellate>1</tessellate>
				<coordinates>
					113.53619840000002,-7.9949571599999985,990682.4243772526
					116.94451910000002,-9.823046040000001,977697.82081958
				</coordinates>
			</LineString>
		</Placemark>
		<Placemark>
			<name>branch17_part34</name>
			<TimeSpan>
				<begin>1666.7331779631431</begin>
			</TimeSpan>
			<styleUrl>#branch17_part34_style</styleUrl>
			<LineString>
				<altitudeMode>absolute</altitudeMode>
				<tessellate>1</tessellate>
				<coordinates>
					116.94451910000002,-9.823046040000001,977697.82081958
					120.35283980000001,-11.651134919999997,962770.2599354128
				</coordinates>
			</LineString>
		</Placemark>
		<Placemark>
			<name>branch17_part35</name>
			<TimeSpan>
				<begin>1655.7176283270592</begin>
			</TimeSpan>
			<styleUrl>#branch17_part35_style</styleUrl>
			<LineString>
				<altitudeMode>absolute</altitudeMode>
				<tessellate>1</tessellate>
				<coordinates>
					120.35283980000001,-11.651134919999997,962770.2599354128
					123.76116050000002,-13.4792238,945807.7498689842
				</coordinates>
			</LineString>
		</Placemark>
		<Placemark>
			<name>branch17_part36</name>
			<TimeSpan>
				<begin>1644.7020786909752</begin>
			</TimeSpan>
			<styleUrl>#branch17_part36_style</styleUrl>
			<LineString>
				<altitudeMode>absolute</altitudeMode>
				<tessellate>1</tessellate>
				<coordinates>
					123.76116050000002,-13.4792238,945807.7498689842
					127.16948120000002,-15.307312680000003,926698.552779566
				</coordinates>
			</LineString>
		</Placemark>
		<Placemark>
			<name>branch17_part37</name>
			<TimeSpan>
				<begin>1633.6865290548913</begin>
			</TimeSpan>
			<styleUrl>#branch17_part37_style</styleUrl>
			<LineString>
				<altitudeMode>absolute</altitudeMode>
				<tessellate>1</tessellate>
				<coordinates>
					127.16948120000002,-15.307312680000003,926698.552779566
					130.57780190000003,-17.13540156,905306.7421877708
				</coordinates>
			</LineString>
		</Placemark>
		<Placemark>
			<name>branch17_part38</name>
			<TimeSpan>
				<begin>1622.6709794188073</begin>
			</TimeSpan>
			<styleUrl>#branch17_part38_style</styleUrl>
			<LineString>
				<altitudeMode>absolute</altitudeMode>
				<tessellate>1</tessellate>
				<coordinates>
					130.57780190000003,-17.13540156,905306.7421877708
					133.98612260000002,-18.963490439999994,881466.1473323348
				</coordinates>
			</LineString>
		</Placemark>
		<Placemark>
			<name>branch17_part39</name>
			<TimeSpan>
				<begin>1611.6554297827233</begin>
			</TimeSpan>
			<styleUrl>#branch17_part39_style</styleUrl>
			<LineString>
				<altitudeMode>absolute</altitudeMode>
				<tessellate>1</tessellate>
				<coordinates>
					133.98612260000002,-18.963490439999994,881466.1473323348
					137.3944433,-20.791579320000004,854971.942259257
				</coordinates>
			</LineString>
		</Placemark>
		<Placemark>
			<name>branch17_part40</name>
			<TimeSpan>
				<begin>1600.6398801466385</begin>
			</TimeSpan>
			<styleUrl>#branch17_part40_style</styleUrl>
			<LineString>
				<altitudeMode>absolute</altitudeMode>
				<tessellate>1</tessellate>
				<coordinates>
					137.3944433,-20.791579320000004,854971.942259257
					140.802764,-22.6196682,825568.6869810437
				</coordinates>
			</LineString>
		</Placemark>
		<Placemark>
			<name>branch17_part41</name>
			<TimeSpan>
				<begin>1589.6243305105545</begin>
			</TimeSpan>
			<styleUrl>#branch17_part41_style</styleUrl>
			<LineString>
				<altitudeMode>absolute</altitudeMode>
				<tessellate>1</tessellate>
				<coordinates>
					140.802764,-22.6196682,825568.6869810437
					144.21108470000001,-24.447757079999995,792932.8303910901
				</coordinates>
			</LineString>
		</Placemark>
		<Placemark>
			<name>branch17_part42</name>
			<TimeSpan>
				<begin>1578.6087808744705</begin>
			</TimeSpan>
			<styleUrl>#branch17_part42_style</styleUrl>
			<LineString>
				<altitudeMode>absolute</altitudeMode>
				<tessellate>1</tessellate>
				<coordinates>
					144.21108470000001,-24.447757079999995,792932.8303910901
					147.6194054,-26.27584595999999,756646.1998951876
				</coordinates>
			</LineString>
		</Placemark>
		<Placemark>
			<name>branch17_part43</name>
			<TimeSpan>
				<begin>1567.5932312383866</begin>
			</TimeSpan>
			<styleUrl>#branch17_part43_style</styleUrl>
			<LineString>
				<altitudeMode>absolute</altitudeMode>
				<tessellate>1</tessellate>
				<coordinates>
					147.6194054,-26.27584595999999,756646.1998951876
					151.0277261,-28.10393484,716154.0699004738
				</coordinates>
			</LineString>
		</Placemark>
		<Placemark>
			<name>branch17_part44</name>
			<TimeSpan>
				<begin>1556.5776816023026</begin>
			</TimeSpan>
			<styleUrl>#branch17_part44_style</styleUrl>
			<LineString>
				<altitudeMode>absolute</altitudeMode>
				<tessellate>1</tessellate>
				<coordinates>
					151.0277261,-28.10393484,716154.0699004738
					154.4360468,-29.932023719999997,670695.1718698883
				</coordinates>
			</LineString>
		</Placemark>
		<Placemark>
			<name>branch17_part45</name>
			<TimeSpan>
				<begin>1545.5621319662187</begin>
			</TimeSpan>
			<styleUrl>#branch17_part45_style</styleUrl>
			<LineString>
				<altitudeMode>absolute</altitudeMode>
				<tessellate>1</tessellate>
				<coordinates>
					154.4360468,-29.932023719999997,670695.1718698883
					157.8443675,-31.760112599999992,619176.5152357828
				</coordinates>
			</LineString>
		</Placemark>
		<Placemark>
			<name>branch17_part46</name>
			<TimeSpan>
				<begin>1534.5465823301347</begin>
			</TimeSpan>
			<styleUrl>#branch17_part46_style</styleUrl>
			<LineString>
				<altitudeMode>absolute</altitudeMode>
				<tessellate>1</tessellate>
				<coordinates>
					157.8443675,-31.760112599999992,619176.5152357828
					161.25268820000002,-33.58820148,559927.9258840892
				</coordinates>
			</LineString>
		</Placemark>
		<Placemark>
			<name>branch17_part47</name>
			<TimeSpan>
				<begin>1523.5310326940507</begin>
			</TimeSpan>
			<styleUrl>#branch17_part47_style</styleUrl>
			<LineString>
				<altitudeMode>absolute</altitudeMode>
				<tessellate>1</tessellate>
				<coordinates>
					161.25268820000002,-33.58820148,559927.9258840892
					164.6610089,-35.41629036,490154.250277982
				</coordinates>
			</LineString>
		</Placemark>
		<Placemark>
			<name>branch17_part48</name>
			<TimeSpan>
				<begin>1512.5154830579668</begin>
			</TimeSpan>
			<styleUrl>#branch17_part48_style</styleUrl>
			<LineString>
				<altitudeMode>absolute</altitudeMode>
				<tessellate>1</tessellate>
				<coordinates>
					164.6610089,-35.41629036,490154.250277982
					168.0693296,-37.244379239999994,404444.406144609
				</coordinates>
			</LineString>
		</Placemark>
		<Placemark>
			<name>branch17_part49</name>
			<TimeSpan>
				<begin>1501.4999334218828</begin>
			</TimeSpan>
			<styleUrl>#branch17_part49_style</styleUrl>
			<LineString>
				<altitudeMode>absolute</altitudeMode>
				<tessellate>1</tessellate>
				<coordinates>
					168.0693296,-37.244379239999994,404444.406144609
					171.47765030000002,-39.07246812,288949.0404433657
				</coordinates>
			</LineString>
		</Placemark>
		<Placemark>
			<name>branch17_part50</name>
			<TimeSpan>
				<begin>1490.4843837857989</begin>
			</TimeSpan>
			<styleUrl>#branch17_part50_style</styleUrl>
			<LineString>
				<altitudeMode>absolute</altitudeMode>
				<tessellate>1</tessellate>
				<coordinates>
					171.47765030000002,-39.07246812,288949.0404433657
					174.885971,-40.900557,1.2637875624845232E-10
				</coordinates>
			</LineString>
		</Placemark>
	</Folder>
	<Folder>
			<name>branch29</name>
		<Placemark>
			<name>branch29_part1</name>
			<TimeSpan>
				<begin>4148.520189229</begin>
			</TimeSpan>
			<styleUrl>#branch29_part1_style</styleUrl>
			<LineString>
				<altitudeMode>absolute</altitudeMode>
				<tessellate>1</tessellate>
				<coordinates>
					174.885971,-40.900557,0.0
					171.84700170000002,-40.6937355,237953.1889493967
				</coordinates>
			</LineString>
		</Placemark>
		<Placemark>
			<name>branch29_part2</name>
			<TimeSpan>
				<begin>4145.004619478299</begin>
			</TimeSpan>
			<styleUrl>#branch29_part2_style</styleUrl>
			<LineString>
				<altitudeMode>absolute</altitudeMode>
				<tessellate>1</tessellate>
				<coordinates>
					171.84700170000002,-40.6937355,237953.1889493967
					168.8080324,-40.486914,333065.0831966253
				</coordinates>
			</LineString>
		</Placemark>
		<Placemark>
			<name>branch29_part3</name>
			<TimeSpan>
				<begin>4141.489049727599</begin>
			</TimeSpan>
			<styleUrl>#branch29_part3_style</styleUrl>
			<LineString>
				<altitudeMode>absolute</altitudeMode>
				<tessellate>1</tessellate>
				<coordinates>
					168.8080324,-40.486914,333065.0831966253
					165.7690631,-40.2800925,403648.2237552437
				</coordinates>
			</LineString>
		</Placemark>
		<Placemark>
			<name>branch29_part4</name>
			<TimeSpan>
				<begin>4137.973479976899</begin>
			</TimeSpan>
			<styleUrl>#branch29_part4_style</styleUrl>
			<LineString>
				<altitudeMode>absolute</altitudeMode>
				<tessellate>1</tessellate>
				<coordinates>
					165.7690631,-40.2800925,403648.2237552437
					162.73009380000002,-40.073271,461107.7279976471
				</coordinates>
			</LineString>
		</Placemark>
		<Placemark>
			<name>branch29_part5</name>
			<TimeSpan>
				<begin>4134.4579102262</begin>
			</TimeSpan>
			<styleUrl>#branch29_part5_style</styleUrl>
			<LineString>
				<altitudeMode>absolute</altitudeMode>
				<tessellate>1</tessellate>
				<coordinates>
					162.73009380000002,-40.073271,461107.7279976471
					159.6911245,-39.8664495,509899.6906058497
				</coordinates>
			</LineString>
		</Placemark>
		<Placemark>
			<name>branch29_part6</name>
			<TimeSpan>
				<begin>4130.9423404755</begin>
			</TimeSpan>
			<styleUrl>#branch29_part6_style</styleUrl>
			<LineString>
				<altitudeMode>absolute</altitudeMode>
				<tessellate>1</tessellate>
				<coordinates>
					159.6911245,-39.8664495,509899.6906058497
					156.6521552,-39.659628,552325.9558658557
				</coordinates>
			</LineString>
		</Placemark>
		<Placemark>
			<name>branch29_part7</name>
			<TimeSpan>
				<begin>4127.4267707248</begin>
			</TimeSpan>
			<styleUrl>#branch29_part7_style</styleUrl>
			<LineString>
				<altitudeMode>absolute</altitudeMode>
				<tessellate>1</tessellate>
				<coordinates>
					156.6521552,-39.659628,552325.9558658557
					153.61318590000002,-39.4528065,589761.933282169
				</coordinates>
			</LineString>
		</Placemark>
		<Placemark>
			<name>branch29_part8</name>
			<TimeSpan>
				<begin>4123.911200974099</begin>
			</TimeSpan>
			<styleUrl>#branch29_part8_style</styleUrl>
			<LineString>
				<altitudeMode>absolute</altitudeMode>
				<tessellate>1</tessellate>
				<coordinates>
					153.61318590000002,-39.4528065,589761.933282169
					150.5742166,-39.245985,623107.7144095654
				</coordinates>
			</LineString>
		</Placemark>
		<Placemark>
			<name>branch29_part9</name>
			<TimeSpan>
				<begin>4120.3956312233995</begin>
			</TimeSpan>
			<styleUrl>#branch29_part9_style</styleUrl>
			<LineString>
				<altitudeMode>absolute</altitudeMode>
				<tessellate>1</tessellate>
				<coordinates>
					150.5742166,-39.245985,623107.7144095654
					147.5352473,-39.0391635,652990.2135155655
				</coordinates>
			</LineString>
		</Placemark>
		<Placemark>
			<name>branch29_part10</name>
			<TimeSpan>
				<begin>4116.880061472699</begin>
			</TimeSpan>
			<styleUrl>#branch29_part10_style</styleUrl>
			<LineString>
				<altitudeMode>absolute</altitudeMode>
				<tessellate>1</tessellate>
				<coordinates>
					147.5352473,-39.0391635,652990.2135155655
					144.49627800000002,-38.832342,679866.2541411332
				</coordinates>
			</LineString>
		</Placemark>
		<Placemark>
			<name>branch29_part11</name>
			<TimeSpan>
				<begin>4113.364491721999</begin>
			</TimeSpan>
			<styleUrl>#branch29_part11_style</styleUrl>
			<LineString>
				<altitudeMode>absolute</altitudeMode>
				<tessellate>1</tessellate>
				<coordinates>
					144.49627800000002,-38.832342,679866.2541411332
					141.4573087,-38.6255205,704080.2067059464
				</coordinates>
			</LineString>
		</Placemark>
		<Placemark>
			<name>branch29_part12</name>
			<TimeSpan>
				<begin>4109.848921971299</begin>
			</TimeSpan>
			<styleUrl>#branch29_part12_style</styleUrl>
			<LineString>
				<altitudeMode>absolute</altitudeMode>
				<tessellate>1</tessellate>
				<coordinates>
					141.4573087,-38.6255205,704080.2067059464
					138.4183394,-38.418699,725898.5196380285
				</coordinates>
			</LineString>
		</Placemark>
		<Placemark>
			<name>branch29_part13</name>
			<TimeSpan>
				<begin>4106.333352220599</begin>
			</TimeSpan>
			<styleUrl>#branch29_part13_style</styleUrl>
			<LineString>
				<altitudeMode>absolute</altitudeMode>
				<tessellate>1</tessellate>
				<coordinates>
					138.4183394,-38.418699,725898.5196380285
					135.37937010000002,-38.2118775,745531.5509974576
				</coordinates>
			</LineString>
		</Placemark>
		<Placemark>
			<name>branch29_part14</name>
			<TimeSpan>
				<begin>4102.8177824699</begin>
			</TimeSpan>
			<styleUrl>#branch29_part14_style</styleUrl>
			<LineString>
				<altitudeMode>absolute</altitudeMode>
				<tessellate>1</tessellate>
				<coordinates>
					135.37937010000002,-38.2118775,745531.5509974576
					132.3404008,-38.005055999999996,763147.9775476501
				</coordinates>
			</LineString>
		</Placemark>
		<Placemark>
			<name>branch29_part15</name>
			<TimeSpan>
				<begin>4099.3022127192</begin>
			</TimeSpan>
			<styleUrl>#branch29_part15_style</styleUrl>
			<LineString>
				<altitudeMode>absolute</altitudeMode>
				<tessellate>1</tessellate>
				<coordinates>
					132.3404008,-38.005055999999996,763147.9775476501
					129.3014315,-37.7982345,778884.6430119567
				</coordinates>
			</LineString>
		</Placemark>
		<Placemark>
			<name>branch29_part16</name>
			<TimeSpan>
				<begin>4095.786642968499</begin>
			</TimeSpan>
			<styleUrl>#branch29_part16_style</styleUrl>
			<LineString>
				<altitudeMode>absolute</altitudeMode>
				<tessellate>1</tessellate>
				<coordinates>
					129.3014315,-37.7982345,778884.6430119567
					126.26246220000002,-37.591413,792853.4845651233
				</coordinates>
			</LineString>
		</Placemark>
		<Placemark>
			<name>branch29_part17</name>
			<TimeSpan>
				<begin>4092.2710732177993</begin>
			</TimeSpan>
			<styleUrl>#branch29_part17_style</styleUrl>
			<LineString>
				<altitudeMode>absolute</altitudeMode>
				<tessellate>1</tessellate>
				<coordinates>
					126.26246220000002,-37.591413,792853.4845651233
					123.22349290000002,-37.3845915,805146.5197320634
				</coordinates>
			</LineString>
		</Placemark>
		<Placemark>
			<name>branch29_part18</name>
			<TimeSpan>
				<begin>4088.755503467099</begin>
			</TimeSpan>
			<styleUrl>#branch29_part18_style</styleUrl>
			<LineString>
				<altitudeMode>absolute</altitudeMode>
				<tessellate>1</tessellate>
				<coordinates>
					123.22349290000002,-37.3845915,805146.5197320634
					120.18452360000002,-37.17777,815839.5049693597
				</coordinates>
			</LineString>
		</Placemark>
		<Placemark>
			<name>branch29_part19</name>
			<TimeSpan>
				<begin>4085.2399337163993</begin>
			</TimeSpan>
			<styleUrl>#branch29_part19_style</styleUrl>
			<LineString>
				<altitudeMode>absolute</altitudeMode>
				<tessellate>1</tessellate>
				<coordinates>
					120.18452360000002,-37.17777,815839.5049693597
					117.14555430000001,-36.9709485,824994.6586997072
				</coordinates>
			</LineString>
		</Placemark>
		<Placemark>
			<name>branch29_part20</name>
			<TimeSpan>
				<begin>4081.724363965699</begin>
			</TimeSpan>
			<styleUrl>#branch29_part20_style</styleUrl>
			<LineString>
				<altitudeMode>absolute</altitudeMode>
				<tessellate>1</tessellate>
				<coordinates>
					117.14555430000001,-36.9709485,824994.6586997072
					114.10658500000002,-36.764127,832662.7079915634
				</coordinates>
			</LineString>
		</Placemark>
		<Placemark>
			<name>branch29_part21</name>
			<TimeSpan>
				<begin>4078.208794214999</begin>
			</TimeSpan>
			<styleUrl>#branch29_part21_style</styleUrl>
			<LineString>
				<altitudeMode>absolute</altitudeMode>
				<tessellate>1</tessellate>
				<coordinates>
					114.10658500000002,-36.764127,832662.7079915634
					111.06761570000002,-36.5573055,838884.4336731021
				</coordinates>
			</LineString>
		</Placemark>
		<Placemark>
			<name>branch29_part22</name>
			<TimeSpan>
				<begin>4074.693224464299</begin>
			</TimeSpan>
			<styleUrl>#branch29_part22_style</styleUrl>
			<LineString>
				<altitudeMode>absolute</altitudeMode>
				<tessellate>1</tessellate>
				<coordinates>
					111.06761570000002,-36.5573055,838884.4336731021
					108.02864640000001,-36.350484,843691.8336813742
				</coordinates>
			</LineString>
		</Placemark>
		<Placemark>
			<name>branch29_part23</name>
			<TimeSpan>
				<begin>4071.177654713599</begin>
			</TimeSpan>
			<styleUrl>#branch29_part23_style</styleUrl>
			<LineString>
				<altitudeMode>absolute</altitudeMode>
				<tessellate>1</tessellate>
				<coordinates>
					108.02864640000001,-36.350484,843691.8336813742
					104.98967710000002,-36.1436625,847108.9875362191
				</coordinates>
			</LineString>
		</Placemark>
		<Placemark>
			<name>branch29_part24</name>
			<TimeSpan>
				<begin>4067.662084962899</begin>
			</TimeSpan>
			<styleUrl>#branch29_part24_style</styleUrl>
			<LineString>
				<altitudeMode>absolute</altitudeMode>
				<tessellate>1</tessellate>
				<coordinates>
					104.98967710000002,-36.1436625,847108.9875362191
					101.95070780000002,-35.936841,849152.6792579986
				</coordinates>
			</LineString>
		</Placemark>
		<Placemark>
			<name>branch29_part25</name>
			<TimeSpan>
				<begin>4064.146515212199</begin>
			</TimeSpan>
			<styleUrl>#branch29_part25_style</styleUrl>
			<LineString>
				<altitudeMode>absolute</altitudeMode>
				<tessellate>1</tessellate>
				<coordinates>
					101.95070780000002,-35.936841,849152.6792579986
					98.91173850000001,-35.7300195,849832.8176764164
				</coordinates>
			</LineString>
		</Placemark>
		<Placemark>
			<name>branch29_part26</name>
			<TimeSpan>
				<begin>4060.6309454614993</begin>
			</TimeSpan>
			<styleUrl>#branch29_part26_style</styleUrl>
			<LineString>
				<altitudeMode>absolute</altitudeMode>
				<tessellate>1</tessellate>
				<coordinates>
					98.91173850000001,-35.7300195,849832.8176764164
					95.87276920000002,-35.523198,849152.6792579986
				</coordinates>
			</LineString>
		</Placemark>
		<Placemark>
			<name>branch29_part27</name>
			<TimeSpan>
				<begin>4057.115375710799</begin>
			</TimeSpan>
			<styleUrl>#branch29_part27_style</styleUrl>
			<LineString>
				<altitudeMode>absolute</altitudeMode>
				<tessellate>1</tessellate>
				<coordinates>
					95.87276920000002,-35.523198,849152.6792579986
					92.83379990000002,-35.3163765,847108.9875362191
				</coordinates>
			</LineString>
		</Placemark>
		<Placemark>
			<name>branch29_part28</name>
			<TimeSpan>
				<begin>4053.5998059600993</begin>
			</TimeSpan>
			<styleUrl>#branch29_part28_style</styleUrl>
			<LineString>
				<altitudeMode>absolute</altitudeMode>
				<tessellate>1</tessellate>
				<coordinates>
					92.83379990000002,-35.3163765,847108.9875362191
					89.79483060000001,-35.109555,843691.8336813742
				</coordinates>
			</LineString>
		</Placemark>
		<Placemark>
			<name>branch29_part29</name>
			<TimeSpan>
				<begin>4050.084236209399</begin>
			</TimeSpan>
			<styleUrl>#branch29_part29_style</styleUrl>
			<LineString>
				<altitudeMode>absolute</altitudeMode>
				<tessellate>1</tessellate>
				<coordinates>
					89.79483060000001,-35.109555,843691.8336813742
					86.75586130000002,-34.9027335,838884.4336731022
				</coordinates>
			</LineString>
		</Placemark>
		<Placemark>
			<name>branch29_part30</name>
			<TimeSpan>
				<begin>4046.568666458699</begin>
			</TimeSpan>
			<styleUrl>#branch29_part30_style</styleUrl>
			<LineString>
				<altitudeMode>absolute</altitudeMode>
				<tessellate>1</tessellate>
				<coordinates>
					86.75586130000002,-34.9027335,838884.4336731022
					83.71689200000002,-34.695912,832662.7079915634
				</coordinates>
			</LineString>
		</Placemark>
		<Placemark>
			<name>branch29_part31</name>
			<TimeSpan>
				<begin>4043.053096707999</begin>
			</TimeSpan>
			<styleUrl>#branch29_part31_style</styleUrl>
			<LineString>
				<altitudeMode>absolute</altitudeMode>
				<tessellate>1</tessellate>
				<coordinates>
					83.71689200000002,-34.695912,832662.7079915634
					80.67792270000002,-34.4890905,824994.6586997072
				</coordinates>
			</LineString>
		</Placemark>
		<Placemark>
			<name>branch29_part32</name>
			<TimeSpan>
				<begin>4039.537526957299</begin>
			</TimeSpan>
			<styleUrl>#branch29_part32_style</styleUrl>
			<LineString>
				<altitudeMode>absolute</altitudeMode>
				<tessellate>1</tessellate>
				<coordinates>
					80.67792270000002,-34.4890905,824994.6586997072
					77.63895340000002,-34.282269,815839.5049693597
				</coordinates>
			</LineString>
		</Placemark>
		<Placemark>
			<name>branch29_part33</name>
			<TimeSpan>
				<begin>4036.021957206599</begin>
			</TimeSpan>
			<styleUrl>#branch29_part33_style</styleUrl>
			<LineString>
				<altitudeMode>absolute</altitudeMode>
				<tessellate>1</tessellate>
				<coordinates>
					77.63895340000002,-34.282269,815839.5049693597
					74.59998410000001,-34.075447499999996,805146.5197320633
				</coordinates>
			</LineString>
		</Placemark>
		<Placemark>
			<name>branch29_part34</name>
			<TimeSpan>
				<begin>4032.506387455899</begin>
			</TimeSpan>
			<styleUrl>#branch29_part34_style</styleUrl>
			<LineString>
				<altitudeMode>absolute</altitudeMode>
				<tessellate>1</tessellate>
				<coordinates>
					74.59998410000001,-34.075447499999996,805146.5197320633
					71.56101480000002,-33.868626,792853.4845651233
				</coordinates>
			</LineString>
		</Placemark>
		<Placemark>
			<name>branch29_part35</name>
			<TimeSpan>
				<begin>4028.990817705199</begin>
			</TimeSpan>
			<styleUrl>#branch29_part35_style</styleUrl>
			<LineString>
				<altitudeMode>absolute</altitudeMode>
				<tessellate>1</tessellate>
				<coordinates>
					71.56101480000002,-33.868626,792853.4845651233
					68.52204550000002,-33.6618045,778884.6430119566
				</coordinates>
			</LineString>
		</Placemark>
		<Placemark>
			<name>branch29_part36</name>
			<TimeSpan>
				<begin>4025.475247954499</begin>
			</TimeSpan>
			<styleUrl>#branch29_part36_style</styleUrl>
			<LineString>
				<altitudeMode>absolute</altitudeMode>
				<tessellate>1</tessellate>
				<coordinates>
					68.52204550000002,-33.6618045,778884.6430119566
					65.48307620000003,-33.454983,763147.9775476501
				</coordinates>
			</LineString>
		</Placemark>
		<Placemark>
			<name>branch29_part37</name>
			<TimeSpan>
				<begin>4021.959678203799</begin>
			</TimeSpan>
			<styleUrl>#branch29_part37_style</styleUrl>
			<LineString>
				<altitudeMode>absolute</altitudeMode>
				<tessellate>1</tessellate>
				<coordinates>
					65.48307620000003,-33.454983,763147.9775476501
					62.44410690000002,-33.2481615,745531.5509974576
				</coordinates>
			</LineString>
		</Placemark>
		<Placemark>
			<name>branch29_part38</name>
			<TimeSpan>
				<begin>4018.444108453099</begin>
			</TimeSpan>
			<styleUrl>#branch29_part38_style</styleUrl>
			<LineString>
				<altitudeMode>absolute</altitudeMode>
				<tessellate>1</tessellate>
				<coordinates>
					62.44410690000002,-33.2481615,745531.5509974576
					59.40513760000002,-33.04134,725898.5196380285
				</coordinates>
			</LineString>
		</Placemark>
		<Placemark>
			<name>branch29_part39</name>
			<TimeSpan>
				<begin>4014.928538702399</begin>
			</TimeSpan>
			<styleUrl>#branch29_part39_style</styleUrl>
			<LineString>
				<altitudeMode>absolute</altitudeMode>
				<tessellate>1</tessellate>
				<coordinates>
					59.40513760000002,-33.04134,725898.5196380285
					56.36616830000003,-32.8345185,704080.2067059464
				</coordinates>
			</LineString>
		</Placemark>
		<Placemark>
			<name>branch29_part40</name>
			<TimeSpan>
				<begin>4011.412968951699</begin>
			</TimeSpan>
			<styleUrl>#branch29_part40_style</styleUrl>
			<LineString>
				<altitudeMode>absolute</altitudeMode>
				<tessellate>1</tessellate>
				<coordinates>
					56.36616830000003,-32.8345185,704080.2067059464
					53.32719900000002,-32.627697,679866.2541411329
				</coordinates>
			</LineString>
		</Placemark>
		<Placemark>
			<name>branch29_part41</name>
			<TimeSpan>
				<begin>4007.8973992009987</begin>
			</TimeSpan>
			<styleUrl>#branch29_part41_style</styleUrl>
			<LineString>
				<altitudeMode>absolute</altitudeMode>
				<tessellate>1</tessellate>
				<coordinates>
					53.32719900000002,-32.627697,679866.2541411329
					50.28822970000002,-32.4208755,652990.2135155655
				</coordinates>
			</LineString>
		</Placemark>
		<Placemark>
			<name>branch29_part42</name>
			<TimeSpan>
				<begin>4004.381829450299</begin>
			</TimeSpan>
			<styleUrl>#branch29_part42_style</styleUrl>
			<LineString>
				<altitudeMode>absolute</altitudeMode>
				<tessellate>1</tessellate>
				<coordinates>
					50.28822970000002,-32.4208755,652990.2135155655
					47.249260400000026,-32.214054,623107.7144095654
				</coordinates>
			</LineString>
		</Placemark>
		<Placemark>
			<name>branch29_part43</name>
			<TimeSpan>
				<begin>4000.8662596995987</begin>
			</TimeSpan>
			<styleUrl>#branch29_part43_style</styleUrl>
			<LineString>
				<altitudeMode>absolute</altitudeMode>
				<tessellate>1</tessellate>
				<coordinates>
					47.249260400000026,-32.214054,623107.7144095654
					44.210291100000035,-32.0072325,589761.9332821692
				</coordinates>
			</LineString>
		</Placemark>
		<Placemark>
			<name>branch29_part44</name>
			<TimeSpan>
				<begin>3997.350689948899</begin>
			</TimeSpan>
			<styleUrl>#branch29_part44_style</styleUrl>
			<LineString>
				<altitudeMode>absolute</altitudeMode>
				<tessellate>1</tessellate>
				<coordinates>
					44.210291100000035,-32.0072325,589761.9332821692
					41.171321800000015,-31.800411,552325.9558658557
				</coordinates>
			</LineString>
		</Placemark>
		<Placemark>
			<name>branch29_part45</name>
			<TimeSpan>
				<begin>3993.8351201981986</begin>
			</TimeSpan>
			<styleUrl>#branch29_part45_style</styleUrl>
			<LineString>
				<altitudeMode>absolute</altitudeMode>
				<tessellate>1</tessellate>
				<coordinates>
					41.171321800000015,-31.800411,552325.9558658557
					38.132352500000025,-31.5935895,509899.6906058498
				</coordinates>
			</LineString>
		</Placemark>
		<Placemark>
			<name>branch29_part46</name>
			<TimeSpan>
				<begin>3990.319550447499</begin>
			</TimeSpan>
			<styleUrl>#branch29_part46_style</styleUrl>
			<LineString>
				<altitudeMode>absolute</altitudeMode>
				<tessellate>1</tessellate>
				<coordinates>
					38.132352500000025,-31.5935895,509899.6906058498
					35.093383200000034,-31.386768,461107.72799764696
				</coordinates>
			</LineString>
		</Placemark>
		<Placemark>
			<name>branch29_part47</name>
			<TimeSpan>
				<begin>3986.8039806967986</begin>
			</TimeSpan>
			<styleUrl>#branch29_part47_style</styleUrl>
			<LineString>
				<altitudeMode>absolute</altitudeMode>
				<tessellate>1</tessellate>
				<coordinates>
					35.093383200000034,-31.386768,461107.72799764696
					32.054413900000014,-31.1799465,403648.2237552436
				</coordinates>
			</LineString>
		</Placemark>
		<Placemark>
			<name>branch29_part48</name>
			<TimeSpan>
				<begin>3983.288410946099</begin>
			</TimeSpan>
			<styleUrl>#branch29_part48_style</styleUrl>
			<LineString>
				<altitudeMode>absolute</altitudeMode>
				<tessellate>1</tessellate>
				<coordinates>
					32.054413900000014,-31.1799465,403648.2237552436
					29.015444600000023,-30.973125,333065.08319662564
				</coordinates>
			</LineString>
		</Placemark>
		<Placemark>
			<name>branch29_part49</name>
			<TimeSpan>
				<begin>3979.7728411953985</begin>
			</TimeSpan>
			<styleUrl>#branch29_part49_style</styleUrl>
			<LineString>
				<altitudeMode>absolute</altitudeMode>
				<tessellate>1</tessellate>
				<coordinates>
					29.015444600000023,-30.973125,333065.08319662564
					25.976475300000033,-30.7663035,237953.18894939683
				</coordinates>
			</LineString>
		</Placemark>
		<Placemark>
			<name>branch29_part50</name>
			<TimeSpan>
				<begin>3976.2572714446987</begin>
			</TimeSpan>
			<styleUrl>#branch29_part50_style</styleUrl>
			<LineString>
				<altitudeMode>absolute</altitudeMode>
				<tessellate>1</tessellate>
				<coordinates>
					25.976475300000033,-30.7663035,237953.18894939683
					22.937506000000013,-30.559482,1.0407450399777995E-10
				</coordinates>
			</LineString>
		</Placemark>
	</Folder>
	<Folder>
			<name>branch42</name>
		<Placemark>
			<name>branch42_part1</name>
			<TimeSpan>
				<begin>2439.9002811119044</begin>
			</TimeSpan>
			<styleUrl>#branch42_part1_style</styleUrl>
			<LineString>
				<altitudeMode>absolute</altitudeMode>
				<tessellate>1</tessellate>
				<coordinates>
					-95.712891,37.09024,0.0
					-93.70923446,37.358512940000004,140442.44912604292
				</coordinates>
			</LineString>
		</Placemark>
		<Placemark>
			<name>branch42_part2</name>
			<TimeSpan>
				<begin>2431.7648032441107</begin>
			</TimeSpan>
			<styleUrl>#branch42_part2_style</styleUrl>
			<LineString>
				<altitudeMode>absolute</altitudeMode>
				<tessellate>1</tessellate>
				<coordinates>
					-93.70923446,37.358512940000004,140442.44912604292
					-91.70557792,37.62678588,196578.4791917658
				</coordinates>
			</LineString>
		</Placemark>
		<Placemark>
			<name>branch42_part3</name>
			<TimeSpan>
				<begin>2423.6293253763165</begin>
			</TimeSpan>
			<styleUrl>#branch42_part3_style</styleUrl>
			<LineString>
				<altitudeMode>absolute</altitudeMode>
				<tessellate>1</tessellate>
				<coordinates>
					-91.70557792,37.62678588,196578.4791917658
					-89.70192138,37.89505882,238237.3834948646
				</coordinates>
			</LineString>
		</Placemark>
		<Placemark>
			<name>branch42_part4</name>
			<TimeSpan>
				<begin>2415.493847508523</begin>
			</TimeSpan>
			<styleUrl>#branch42_part4_style</styleUrl>
			<LineString>
				<altitudeMode>absolute</altitudeMode>
				<tessellate>1</tessellate>
				<coordinates>
					-89.70192138,37.89505882,238237.3834948646
					-87.69826484,38.16333176,272150.5810317444
				</coordinates>
			</LineString>
		</Placemark>
		<Placemark>
			<name>branch42_part5</name>
			<TimeSpan>
				<begin>2407.3583696407286</begin>
			</TimeSpan>
			<styleUrl>#branch42_part5_style</styleUrl>
			<LineString>
				<altitudeMode>absolute</altitudeMode>
				<tessellate>1</tessellate>
				<coordinates>
					-87.69826484,38.16333176,272150.5810317444
					-85.6946083,38.4316047,300948.10527009174
				</coordinates>
			</LineString>
		</Placemark>
		<Placemark>
			<name>branch42_part6</name>
			<TimeSpan>
				<begin>2399.2228917729344</begin>
			</TimeSpan>
			<styleUrl>#branch42_part6_style</styleUrl>
			<LineString>
				<altitudeMode>absolute</altitudeMode>
				<tessellate>1</tessellate>
				<coordinates>
					-85.6946083,38.4316047,300948.10527009174
					-83.69095175999999,38.699877640000004,325988.52866888687
				</coordinates>
			</LineString>
		</Placemark>
		<Placemark>
			<name>branch42_part7</name>
			<TimeSpan>
				<begin>2391.0874139051407</begin>
			</TimeSpan>
			<styleUrl>#branch42_part7_style</styleUrl>
			<LineString>
				<altitudeMode>absolute</altitudeMode>
				<tessellate>1</tessellate>
				<coordinates>
					-83.69095175999999,38.699877640000004,325988.52866888687
					-81.68729522,38.96815058,348083.6322352121
				</coordinates>
			</LineString>
		</Placemark>
		<Placemark>
			<name>branch42_part8</name>
			<TimeSpan>
				<begin>2382.9519360373465</begin>
			</TimeSpan>
			<styleUrl>#branch42_part8_style</styleUrl>
			<LineString>
				<altitudeMode>absolute</altitudeMode>
				<tessellate>1</tessellate>
				<coordinates>
					-81.68729522,38.96815058,348083.6322352121
					-79.68363868,39.23642352,367764.6593743292
				</coordinates>
			</LineString>
		</Placemark>
		<Placemark>
			<name>branch42_part9</name>
			<TimeSpan>
				<begin>2374.816458169553</begin>
			</TimeSpan>
			<styleUrl>#branch42_part9_style</styleUrl>
			<LineString>
				<altitudeMode>absolute</altitudeMode>
				<tessellate>1</tessellate>
				<coordinates>
					-79.68363868,39.23642352,367764.6593743292
					-77.67998213999999,39.50469646,385401.6214128834
				</coordinates>
			</LineString>
		</Placemark>
		<Placemark>
			<name>branch42_part10</name>
			<TimeSpan>
				<begin>2366.6809803017586</begin>
			</TimeSpan>
			<styleUrl>#branch42_part10_style</styleUrl>
			<LineString>
				<altitudeMode>absolute</altitudeMode>
				<tessellate>1</tessellate>
				<coordinates>
					-77.67998213999999,39.50469646,385401.6214128834
					-75.6763256,39.7729694,401264.14036012243
				</coordinates>
			</LineString>
		</Placemark>
		<Placemark>
			<name>branch42_part11</name>
			<TimeSpan>
				<begin>2358.5455024339644</begin>
			</TimeSpan>
			<styleUrl>#branch42_part11_style</styleUrl>
			<LineString>
				<altitudeMode>absolute</altitudeMode>
				<tessellate>1</tessellate>
				<coordinates>
					-75.6763256,39.7729694,401264.14036012243
					-73.67266906,40.041242340000004,415555.4672225138
				</coordinates>
			</LineString>
		</Placemark>
		<Placemark>
			<name>branch42_part12</name>
			<TimeSpan>
				<begin>2350.4100245661703</begin>
			</TimeSpan>
			<styleUrl>#branch42_part12_style</styleUrl>
			<LineString>
				<altitudeMode>absolute</altitudeMode>
				<tessellate>1</tessellate>
				<coordinates>
					-73.67266906,40.041242340000004,415555.4672225138
					-71.66901252,40.30951528,428432.8626359102
				</coordinates>
			</LineString>
		</Placemark>
		<Placemark>
			<name>branch42_part13</name>
			<TimeSpan>
				<begin>2342.274546698377</begin>
			</TimeSpan>
			<styleUrl>#branch42_part13_style</styleUrl>
			<LineString>
				<altitudeMode>absolute</altitudeMode>
				<tessellate>1</tessellate>
				<coordinates>
					-71.66901252,40.30951528,428432.8626359102
					-69.66535598,40.57778822,440020.48211712256
				</coordinates>
			</LineString>
		</Placemark>
		<Placemark>
			<name>branch42_part14</name>
			<TimeSpan>
				<begin>2334.139068830583</begin>
			</TimeSpan>
			<styleUrl>#branch42_part14_style</styleUrl>
			<LineString>
				<altitudeMode>absolute</altitudeMode>
				<tessellate>1</tessellate>
				<coordinates>
					-69.66535598,40.57778822,440020.48211712256
					-67.66169943999999,40.84606116,450417.88044778426
				</coordinates>
			</LineString>
		</Placemark>
		<Placemark>
			<name>branch42_part15</name>
			<TimeSpan>
				<begin>2326.0035909627886</begin>
			</TimeSpan>
			<styleUrl>#branch42_part15_style</styleUrl>
			<LineString>
				<altitudeMode>absolute</altitudeMode>
				<tessellate>1</tessellate>
				<coordinates>
					-67.66169943999999,40.84606116,450417.88044778426
					-65.6580429,41.1143341,459705.8242179114
				</coordinates>
			</LineString>
		</Placemark>
		<Placemark>
			<name>branch42_part16</name>
			<TimeSpan>
				<begin>2317.8681130949944</begin>
			</TimeSpan>
			<styleUrl>#branch42_part16_style</styleUrl>
			<LineString>
				<altitudeMode>absolute</altitudeMode>
				<tessellate>1</tessellate>
				<coordinates>
					-65.6580429,41.1143341,459705.8242179114
					-63.65438636,41.38260704,467950.37991326523
				</coordinates>
			</LineString>
		</Placemark>
		<Placemark>
			<name>branch42_part17</name>
			<TimeSpan>
				<begin>2309.7326352272003</begin>
			</TimeSpan>
			<styleUrl>#branch42_part17_style</styleUrl>
			<LineString>
				<altitudeMode>absolute</altitudeMode>
				<tessellate>1</tessellate>
				<coordinates>
					-63.65438636,41.38260704,467950.37991326523
					-61.650729819999995,41.65087998,475205.85723491944
				</coordinates>
			</LineString>
		</Placemark>
		<Placemark>
			<name>branch42_part18</name>
			<TimeSpan>
				<begin>2301.597157359407</begin>
			</TimeSpan>
			<styleUrl>#branch42_part18_style</styleUrl>
			<LineString>
				<altitudeMode>absolute</altitudeMode>
				<tessellate>1</tessellate>
				<coordinates>
					-61.650729819999995,41.65087998,475205.85723491944
					-59.647073279999994,41.91915292,481516.9684321469
				</coordinates>
			</LineString>
		</Placemark>
		<Placemark>
			<name>branch42_part19</name>
			<TimeSpan>
				<begin>2293.461679491613</begin>
			</TimeSpan>
			<styleUrl>#branch42_part19_style</styleUrl>
			<LineString>
				<altitudeMode>absolute</altitudeMode>
				<tessellate>1</tessellate>
				<coordinates>
					-59.647073279999994,41.91915292,481516.9684321469
					-57.64341674,42.18742586,486920.4354656939
				</coordinates>
			</LineString>
		</Placemark>
		<Placemark>
			<name>branch42_part20</name>
			<TimeSpan>
				<begin>2285.3262016238186</begin>
			</TimeSpan>
			<styleUrl>#branch42_part20_style</styleUrl>
			<LineString>
				<altitudeMode>absolute</altitudeMode>
				<tessellate>1</tessellate>
				<coordinates>
					-57.64341674,42.18742586,486920.4354656939
					-55.6397602,42.4556988,491446.19797941466
				</coordinates>
			</LineString>
		</Placemark>
		<Placemark>
			<name>branch42_part21</name>
			<TimeSpan>
				<begin>2277.1907237560245</begin>
			</TimeSpan>
			<styleUrl>#branch42_part21_style</styleUrl>
			<LineString>
				<altitudeMode>absolute</altitudeMode>
				<tessellate>1</tessellate>
				<coordinates>
					-55.6397602,42.4556988,491446.19797941466
					-53.636103659999996,42.72397174,495118.3252426114
				</coordinates>
			</LineString>
		</Placemark>
		<Placemark>
			<name>branch42_part22</name>
			<TimeSpan>
				<begin>2269.0552458882303</begin>
			</TimeSpan>
			<styleUrl>#branch42_part22_style</styleUrl>
			<LineString>
				<altitudeMode>absolute</altitudeMode>
				<tessellate>1</tessellate>
				<coordinates>
					-53.636103659999996,42.72397174,495118.3252426114
					-51.632447119999995,42.99224468,497955.7027708187
				</coordinates>
			</LineString>
		</Placemark>
		<Placemark>
			<name>branch42_part23</name>
			<TimeSpan>
				<begin>2260.919768020437</begin>
			</TimeSpan>
			<styleUrl>#branch42_part23_style</styleUrl>
			<LineString>
				<altitudeMode>absolute</altitudeMode>
				<tessellate>1</tessellate>
				<coordinates>
					-51.632447119999995,42.99224468,497955.7027708187
					-49.62879057999999,43.26051762,499972.5425473051
				</coordinates>
			</LineString>
		</Placemark>
		<Placemark>
			<name>branch42_part24</name>
			<TimeSpan>
				<begin>2252.784290152643</begin>
			</TimeSpan>
			<styleUrl>#branch42_part24_style</styleUrl>
			<LineString>
				<altitudeMode>absolute</altitudeMode>
				<tessellate>1</tessellate>
				<coordinates>
					-49.62879057999999,43.26051762,499972.5425473051
					-47.62513403999999,43.528790560000004,501178.75067560363
				</coordinates>
			</LineString>
		</Placemark>
		<Placemark>
			<name>branch42_part25</name>
			<TimeSpan>
				<begin>2244.6488122848486</begin>
			</TimeSpan>
			<styleUrl>#branch42_part25_style</styleUrl>
			<LineString>
				<altitudeMode>absolute</altitudeMode>
				<tessellate>1</tessellate>
				<coordinates>
					-47.62513403999999,43.528790560000004,501178.75067560363
					-45.6214775,43.7970635,501580.175450153
				</coordinates>
			</LineString>
		</Placemark>
		<Placemark>
			<name>branch42_part26</name>
			<TimeSpan>
				<begin>2236.5133344170545</begin>
			</TimeSpan>
			<styleUrl>#branch42_part26_style</styleUrl>
			<LineString>
				<altitudeMode>absolute</altitudeMode>
				<tessellate>1</tessellate>
				<coordinates>
					-45.6214775,43.7970635,501580.175450153
					-43.617820959999996,44.06533644,501178.75067560363
				</coordinates>
			</LineString>
		</Placemark>
		<Placemark>
			<name>branch42_part27</name>
			<TimeSpan>
				<begin>2228.3778565492603</begin>
			</TimeSpan>
			<styleUrl>#branch42_part27_style</styleUrl>
			<LineString>
				<altitudeMode>absolute</altitudeMode>
				<tessellate>1</tessellate>
				<coordinates>
					-43.617820959999996,44.06533644,501178.75067560363
					-41.614164419999994,44.33360938,499972.5425473051
				</coordinates>
			</LineString>
		</Placemark>
		<Placemark>
			<name>branch42_part28</name>
			<TimeSpan>
				<begin>2220.242378681467</begin>
			</TimeSpan>
			<styleUrl>#branch42_part28_style</styleUrl>
			<LineString>
				<altitudeMode>absolute</altitudeMode>
				<tessellate>1</tessellate>
				<coordinates>
					-41.614164419999994,44.33360938,499972.5425473051
					-39.61050787999999,44.60188232,497955.7027708187
				</coordinates>
			</LineString>
		</Placemark>
		<Placemark>
			<name>branch42_part29</name>
			<TimeSpan>
				<begin>2212.106900813673</begin>
			</TimeSpan>
			<styleUrl>#branch42_part29_style</styleUrl>
			<LineString>
				<altitudeMode>absolute</altitudeMode>
				<tessellate>1</tessellate>
				<coordinates>
					-39.61050787999999,44.60188232,497955.7027708187
					-37.60685133999999,44.870155260000004,495118.32524261146
				</coordinates>
			</LineString>
		</Placemark>
		<Placemark>
			<name>branch42_part30</name>
			<TimeSpan>
				<begin>2203.9714229458787</begin>
			</TimeSpan>
			<styleUrl>#branch42_part30_style</styleUrl>
			<LineString>
				<altitudeMode>absolute</altitudeMode>
				<tessellate>1</tessellate>
				<coordinates>
					-37.60685133999999,44.870155260000004,495118.32524261146
					-35.6031948,45.1384282,491446.19797941466
				</coordinates>
			</LineString>
		</Placemark>
		<Placemark>
			<name>branch42_part31</name>
			<TimeSpan>
				<begin>2195.8359450780845</begin>
			</TimeSpan>
			<styleUrl>#branch42_part31_style</styleUrl>
			<LineString>
				<altitudeMode>absolute</altitudeMode>
				<tessellate>1</tessellate>
				<coordinates>
					-35.6031948,45.1384282,491446.19797941466
					-33.599538259999996,45.40670114,486920.4354656939
				</coordinates>
			</LineString>
		</Placemark>
		<Placemark>
			<name>branch42_part32</name>
			<TimeSpan>
				<begin>2187.7004672102903</begin>
			</TimeSpan>
			<styleUrl>#branch42_part32_style</styleUrl>
			<LineString>
				<altitudeMode>absolute</altitudeMode>
				<tessellate>1</tessellate>
				<coordinates>
					-33.599538259999996,45.40670114,486920.4354656939
					-31.595881719999994,45.67497408,481516.9684321469
				</coordinates>
			</LineString>
		</Placemark>
		<Placemark>
			<name>branch42_part33</name>
			<TimeSpan>
				<begin>2179.564989342497</begin>
			</TimeSpan>
			<styleUrl>#branch42_part33_style</styleUrl>
			<LineString>
				<altitudeMode>absolute</altitudeMode>
				<tessellate>1</tessellate>
				<coordinates>
					-31.595881719999994,45.67497408,481516.9684321469
					-29.59222518,45.94324702,475205.8572349194
				</coordinates>
			</LineString>
		</Placemark>
		<Placemark>
			<name>branch42_part34</name>
			<TimeSpan>
				<begin>2171.429511474703</begin>
			</TimeSpan>
			<styleUrl>#branch42_part34_style</styleUrl>
			<LineString>
				<altitudeMode>absolute</altitudeMode>
				<tessellate>1</tessellate>
				<coordinates>
					-29.59222518,45.94324702,475205.8572349194
					-27.58856863999999,46.211519960000004,467950.37991326523
				</coordinates>
			</LineString>
		</Placemark>
		<Placemark>
			<name>branch42_part35</name>
			<TimeSpan>
				<begin>2163.2940336069087</begin>
			</TimeSpan>
			<styleUrl>#branch42_part35_style</styleUrl>
			<LineString>
				<altitudeMode>absolute</altitudeMode>
				<tessellate>1</tessellate>
				<coordinates>
					-27.58856863999999,46.211519960000004,467950.37991326523
					-25.584912099999997,46.4797929,459705.82421791134
				</coordinates>
			</LineString>
		</Placemark>
		<Placemark>
			<name>branch42_part36</name>
			<TimeSpan>
				<begin>2155.1585557391145</begin>
			</TimeSpan>
			<styleUrl>#branch42_part36_style</styleUrl>
			<LineString>
				<altitudeMode>absolute</altitudeMode>
				<tessellate>1</tessellate>
				<coordinates>
					-25.584912099999997,46.4797929,459705.82421791134
					-23.58125555999999,46.74806584,450417.8804477843
				</coordinates>
			</LineString>
		</Placemark>
		<Placemark>
			<name>branch42_part37</name>
			<TimeSpan>
				<begin>2147.0230778713203</begin>
			</TimeSpan>
			<styleUrl>#branch42_part37_style</styleUrl>
			<LineString>
				<altitudeMode>absolute</altitudeMode>
				<tessellate>1</tessellate>
				<coordinates>
					-23.58125555999999,46.74806584,450417.8804477843
					-21.577599019999994,47.01633878,440020.48211712256
				</coordinates>
			</LineString>
		</Placemark>
		<Placemark>
			<name>branch42_part38</name>
			<TimeSpan>
				<begin>2138.887600003527</begin>
			</TimeSpan>
			<styleUrl>#branch42_part38_style</styleUrl>
			<LineString>
				<altitudeMode>absolute</altitudeMode>
				<tessellate>1</tessellate>
				<coordinates>
					-21.577599019999994,47.01633878,440020.48211712256
					-19.57394248,47.28461172,428432.8626359102
				</coordinates>
			</LineString>
		</Placemark>
		<Placemark>
			<name>branch42_part39</name>
			<TimeSpan>
				<begin>2130.752122135733</begin>
			</TimeSpan>
			<styleUrl>#branch42_part39_style</styleUrl>
			<LineString>
				<altitudeMode>absolute</altitudeMode>
				<tessellate>1</tessellate>
				<coordinates>
					-19.57394248,47.28461172,428432.8626359102
					-17.57028593999999,47.552884660000004,415555.4672225138
				</coordinates>
			</LineString>
		</Placemark>
		<Placemark>
			<name>branch42_part40</name>
			<TimeSpan>
				<begin>2122.6166442679387</begin>
			</TimeSpan>
			<styleUrl>#branch42_part40_style</styleUrl>
			<LineString>
				<altitudeMode>absolute</altitudeMode>
				<tessellate>1</tessellate>
				<coordinates>
					-17.57028593999999,47.552884660000004,415555.4672225138
					-15.566629399999997,47.8211576,401264.1403601223
				</coordinates>
			</LineString>
		</Placemark>
		<Placemark>
			<name>branch42_part41</name>
			<TimeSpan>
				<begin>2114.4811664001445</begin>
			</TimeSpan>
			<styleUrl>#branch42_part41_style</styleUrl>
			<LineString>
				<altitudeMode>absolute</altitudeMode>
				<tessellate>1</tessellate>
				<coordinates>
					-15.566629399999997,47.8211576,401264.1403601223
					-13.562972859999988,48.08943054,385401.6214128834
				</coordinates>
			</LineString>
		</Placemark>
		<Placemark>
			<name>branch42_part42</name>
			<TimeSpan>
				<begin>2106.3456885323503</begin>
			</TimeSpan>
			<styleUrl>#branch42_part42_style</styleUrl>
			<LineString>
				<altitudeMode>absolute</altitudeMode>
				<tessellate>1</tessellate>
				<coordinates>
					-13.562972859999988,48.08943054,385401.6214128834
					-11.559316319999994,48.35770348,367764.6593743292
				</coordinates>
			</LineString>
		</Placemark>
		<Placemark>
			<name>branch42_part43</name>
			<TimeSpan>
				<begin>2098.210210664557</begin>
			</TimeSpan>
			<styleUrl>#branch42_part43_style</styleUrl>
			<LineString>
				<altitudeMode>absolute</altitudeMode>
				<tessellate>1</tessellate>
				<coordinates>
					-11.559316319999994,48.35770348,367764.6593743292
					-9.55565978,48.62597642,348083.63223521214
				</coordinates>
			</LineString>
		</Placemark>
		<Placemark>
			<name>branch42_part44</name>
			<TimeSpan>
				<begin>2090.074732796763</begin>
			</TimeSpan>
			<styleUrl>#branch42_part44_style</styleUrl>
			<LineString>
				<altitudeMode>absolute</altitudeMode>
				<tessellate>1</tessellate>
				<coordinates>
					-9.55565978,48.62597642,348083.63223521214
					-7.552003239999991,48.89424936,325988.52866888687
				</coordinates>
			</LineString>
		</Placemark>
		<Placemark>
			<name>branch42_part45</name>
			<TimeSpan>
				<begin>2081.9392549289687</begin>
			</TimeSpan>
			<styleUrl>#branch42_part45_style</styleUrl>
			<LineString>
				<altitudeMode>absolute</altitudeMode>
				<tessellate>1</tessellate>
				<coordinates>
					-7.552003239999991,48.89424936,325988.52866888687
					-5.548346699999996,49.1625223,300948.1052700918
				</coordinates>
			</LineString>
		</Placemark>
		<Placemark>
			<name>branch42_part46</name>
			<TimeSpan>
				<begin>2073.8037770611745</begin>
			</TimeSpan>
			<styleUrl>#branch42_part46_style</styleUrl>
			<LineString>
				<altitudeMode>absolute</altitudeMode>
				<tessellate>1</tessellate>
				<coordinates>
					-5.548346699999996,49.1625223,300948.1052700918
					-3.5446901599999876,49.43079524,272150.58103174437
				</coordinates>
			</LineString>
		</Placemark>
		<Placemark>
			<name>branch42_part47</name>
			<TimeSpan>
				<begin>2065.6682991933803</begin>
			</TimeSpan>
			<styleUrl>#branch42_part47_style</styleUrl>
			<LineString>
				<altitudeMode>absolute</altitudeMode>
				<tessellate>1</tessellate>
				<coordinates>
					-3.5446901599999876,49.43079524,272150.58103174437
					-1.5410336199999932,49.69906818,238237.38349486454
				</coordinates>
			</LineString>
		</Placemark>
		<Placemark>
			<name>branch42_part48</name>
			<TimeSpan>
				<begin>2057.532821325587</begin>
			</TimeSpan>
			<styleUrl>#branch42_part48_style</styleUrl>
			<LineString>
				<altitudeMode>absolute</altitudeMode>
				<tessellate>1</tessellate>
				<coordinates>
					-1.5410336199999932,49.69906818,238237.38349486454
					0.46262292000001537,49.96734112,196578.479191766
				</coordinates>
			</LineString>
		</Placemark>
		<Placemark>
			<name>branch42_part49</name>
			<TimeSpan>
				<begin>2049.397343457793</begin>
			</TimeSpan>
			<styleUrl>#branch42_part49_style</styleUrl>
			<LineString>
				<altitudeMode>absolute</altitudeMode>
				<tessellate>1</tessellate>
				<coordinates>
					0.46262292000001537,49.96734112,196578.479191766
					2.4662794600000097,50.23561406,140442.449126043
				</coordinates>
			</LineString>
		</Placemark>
		<Placemark>
			<name>branch42_part50</name>
			<TimeSpan>
				<begin>2041.2618655899987</begin>
			</TimeSpan>
			<styleUrl>#branch42_part50_style</styleUrl>
			<LineString>
				<altitudeMode>absolute</altitudeMode>
				<tessellate>1</tessellate>
				<coordinates>
					2.4662794600000097,50.23561406,140442.449126043
					4.469936000000004,50.503887,6.142585563807978E-11
				</coordinates>
			</LineString>
		</Placemark>
	</Folder>
	</Folder>
	<Folder>
		<name>Locations</name>
		<description>Location states</description>
			<Placemark>
				<name>A</name>
				<Point>
					<altitudeMode>relativeToGround</altitudeMode>
					<coordinates>127.766922,35.907757,0</coordinates>
				</Point>
			</Placemark>
			<Placemark>
				<name>E</name>
				<Point>
					<altitudeMode>relativeToGround</altitudeMode>
					<coordinates>4.469936,50.503887,0</coordinates>
				</Point>
			</Placemark>
			<Placemark>
				<name>F</name>
				<Point>
					<altitudeMode>relativeToGround</altitudeMode>
					<coordinates>22.937506,-30.559482,0</coordinates>
				</Point>
			</Placemark>
			<Placemark>
				<name>N</name>
				<Point>
					<altitudeMode>relativeToGround</altitudeMode>
					<coordinates>-95.712891,37.09024,0</coordinates>
				</Point>
			</Placemark>
			<Placemark>
				<name>O</name>
				<Point>
					<altitudeMode>relativeToGround</altitudeMode>
					<coordinates>174.885971,-40.900557,0</coordinates>
				</Point>
			</Placemark>
	</Folder>
	<Folder>
		<name>circles</name>
		<description>circles representing the number of lineages maintaining that state at any moment</description>
			<Placemark>
				<name>O_11591.085786019801_11475.174928159604</name>
				<TimeSpan>
					<begin>-5125.0500270398015</begin>
					<end>-5009.139169179604</end>
				</TimeSpan>
				<styleUrl>#circle_11591.085786019801_style</styleUrl>
				<Polygon>
					<altitudeMode>clampToGround</altitudeMode>
					<tessellate>1</tessellate>
					<outerBoundaryIs>
						<LinearRing>
							<coordinates>
								174.88597100000004, -31.917404158804782, 0
								176.71893707748703, -32.03851395039242, 0
								178.51235933589075, -32.399113576323344, 0
								-179.77316252956916, -32.99104933379933, 0
								-178.1767595913238, -33.800844766200655, 0
								-176.73719023595098, -34.80985262619002, 0
								-175.49273742207012, -35.99443729677581, 0
								-174.48104749252423, -37.32616829355033, 0
								-173.73880389533147, -38.77201462537683, 0
								-173.3010752351929, -40.294548729361644, 0
								-173.20012502189036, -41.852198550431204, 0
								-173.46343925194316, -43.39962699337505, 0
								-174.11075447701947, -44.888365834673564, 0
								-175.15001170762537, -46.26787503784503, 0
								-176.57248669054707, -47.4872145064978, 0
								-178.34787844952626, -48.49746613928169, 0
								179.57923688141184, -49.254890340620264, 0
								177.2897909166243, -49.72453539310385, 0
								174.88597100000004, -49.88370984119521, 0
								172.48215108337567, -49.72453539310385, 0
								170.19270511858818, -49.254890340620264, 0
								168.1198204495263, -48.49746613928169, 0
								166.344428690547, -47.4872145064978, 0
								164.92195370762536, -46.26787503784503, 0
								163.88269647701944, -44.88836583467358, 0
								163.23538125194324, -43.39962699337505, 0
								162.9720670218904, -41.852198550431204, 0
								163.07301723519288, -40.294548729361644, 0
								163.51074589533155, -38.77201462537683, 0
								164.2529894925243, -37.32616829355032, 0
								165.2646794220701, -35.99443729677581, 0
								166.50913223595106, -34.80985262619002, 0
								167.94870159132387, -33.800844766200655, 0
								169.54510452956924, -32.99104933379933, 0
								171.25958266410922, -32.39911357632335, 0
								173.05300492251305, -32.03851395039242, 0
								174.88597100000004, -31.917404158804782, 0
							</coordinates>
						</LinearRing>
					</outerBoundaryIs>
				</Polygon>
			</Placemark>
			<Placemark>
				<name>O_11475.174928159604_11359.264070299407</name>
				<TimeSpan>
					<begin>-5009.139169179604</begin>
					<end>-4893.228311319407</end>
				</TimeSpan>
				<styleUrl>#circle_11475.174928159604_style</styleUrl>
				<Polygon>
					<altitudeMode>clampToGround</altitudeMode>
					<tessellate>1</tessellate>
					<outerBoundaryIs>
						<LinearRing>
							<coordinates>
								174.88597100000004, -28.196460419111325, 0
								177.3732019057533, -28.360757568195684, 0
								179.812254746601, -28.850168155739876, 0
								-177.84490351339272, -29.654318448397863, 0
								-175.6461165002332, -30.756133050339063, 0
								-173.63917171147776, -32.13210537185136, 0
								-171.8721430413939, -33.75258444590577, 0
								-170.393908286014, -35.58200698983944, 0
								-169.25471861743063, -37.57900937156754, 0
								-168.50657641731053, -39.69637635163306, 0
								-168.20301130009145, -41.88082706761225, 0
								-168.39762295650945, -44.0727132200374, 0
								-169.14050995529317, -46.205823569373855, 0
								-170.4715479000159, -48.20766278485115, 0
								-172.40972184181504, -50.00078378011476, 0
								-174.93886684921466, -51.50590912917969, 0
								-177.9926631865731, -52.64746672201705, 0
								178.55493729184653, -53.361503298627156, 0
								174.88597100000004, -53.60465358088867, 0
								171.2170047081535, -53.361503298627156, 0
								167.76460518657314, -52.64746672201705, 0
								164.71080884921463, -51.50590912917969, 0
								162.18166384181504, -50.00078378011477, 0
								160.243489900016, -48.20766278485115, 0
								158.91245195529316, -46.20582356937386, 0
								158.16956495650948, -44.07271322003742, 0
								157.97495330009139, -41.88082706761225, 0
								158.27851841731058, -39.69637635163306, 0
								159.0266606174307, -37.57900937156755, 0
								160.1658502860141, -35.58200698983944, 0
								161.644085041394, -33.75258444590577, 0
								163.41111371147773, -32.13210537185136, 0
								165.4180585002332, -30.75613305033907, 0
								167.6168455133927, -29.65431844839787, 0
								169.95968725339898, -28.850168155739876, 0
								172.3987400942467, -28.360757568195684, 0
								174.88597100000004, -28.196460419111325, 0
							</coordinates>
						</LinearRing>
					</outerBoundaryIs>
				</Polygon>
			</Placemark>
			<Placemark>
				<name>O_11359.264070299405_11243.353212439208</name>
				<TimeSpan>
					<begin>-4893.228311319405</begin>
					<end>-4777.317453459208</end>
				</TimeSpan>
				<styleUrl>#circle_11359.264070299405_style</styleUrl>
				<Polygon>
					<altitudeMode>clampToGround</altitudeMode>
					<tessellate>1</tessellate>
					<outerBoundaryIs>
						<LinearRing>
							<coordinates>
								174.88597100000004, -28.196460419111325, 0
								177.3732019057533, -28.360757568195684, 0
								179.812254746601, -28.850168155739876, 0
								-177.84490351339272, -29.654318448397863, 0
								-175.6461165002332, -30.756133050339063, 0
								-173.63917171147776, -32.13210537185136, 0
								-171.8721430413939, -33.75258444590577, 0
								-170.393908286014, -35.58200698983944, 0
								-169.25471861743063, -37.57900937156754, 0
								-168.50657641731053, -39.69637635163306, 0
								-168.20301130009145, -41.88082706761225, 0
								-168.39762295650945, -44.0727132200374, 0
								-169.14050995529317, -46.205823569373855, 0
								-170.4715479000159, -48.20766278485115, 0
								-172.40972184181504, -50.00078378011476, 0
								-174.93886684921466, -51.50590912917969, 0
								-177.9926631865731, -52.64746672201705, 0
								178.55493729184653, -53.361503298627156, 0
								174.88597100000004, -53.60465358088867, 0
								171.2170047081535, -53.361503298627156, 0
								167.76460518657314, -52.64746672201705, 0
								164.71080884921463, -51.50590912917969, 0
								162.18166384181504, -50.00078378011477, 0
								160.243489900016, -48.20766278485115, 0
								158.91245195529316, -46.20582356937386, 0
								158.16956495650948, -44.07271322003742, 0
								157.97495330009139, -41.88082706761225, 0
								158.27851841731058, -39.69637635163306, 0
								159.0266606174307, -37.57900937156755, 0
								160.1658502860141, -35.58200698983944, 0
								161.644085041394, -33.75258444590577, 0
								163.41111371147773, -32.13210537185136, 0
								165.4180585002332, -30.75613305033907, 0
								167.6168455133927, -29.65431844839787, 0
								169.95968725339898, -28.850168155739876, 0
								172.3987400942467, -28.360757568195684, 0
								174.88597100000004, -28.196460419111325, 0
							</coordinates>
						</LinearRing>
					</outerBoundaryIs>
				</Polygon>
			</Placemark>
			<Placemark>
				<name>O_11243.353212439208_11127.44235457901</name>
				<TimeSpan>
					<begin>-4777.317453459208</begin>
					<end>-4661.406595599011</end>
				</TimeSpan>
				<styleUrl>#circle_11243.353212439208_style</styleUrl>
				<Polygon>
					<altitudeMode>clampToGround</altitudeMode>
					<tessellate>1</tessellate>
					<outerBoundaryIs>
						<LinearRing>
							<coordinates>
								174.88597100000004, -28.196460419111325, 0
								177.3732019057533, -28.360757568195684, 0
								179.812254746601, -28.850168155739876, 0
								-177.84490351339272, -29.654318448397863, 0
								-175.6461165002332, -30.756133050339063, 0
								-173.63917171147776, -32.13210537185136, 0
								-171.8721430413939, -33.75258444590577, 0
								-170.393908286014, -35.58200698983944, 0
								-169.25471861743063, -37.57900937156754, 0
								-168.50657641731053, -39.69637635163306, 0
								-168.20301130009145, -41.88082706761225, 0
								-168.39762295650945, -44.0727132200374, 0
								-169.14050995529317, -46.205823569373855, 0
								-170.4715479000159, -48.20766278485115, 0
								-172.40972184181504, -50.00078378011476, 0
								-174.93886684921466, -51.50590912917969, 0
								-177.9926631865731, -52.64746672201705, 0
								178.55493729184653, -53.361503298627156, 0
								174.88597100000004, -53.60465358088867, 0
								171.2170047081535, -53.361503298627156, 0
								167.76460518657314, -52.64746672201705, 0
								164.71080884921463, -51.50590912917969, 0
								162.18166384181504, -50.00078378011477, 0
								160.243489900016, -48.20766278485115, 0
								158.91245195529316, -46.20582356937386, 0
								158.16956495650948, -44.07271322003742, 0
								157.97495330009139, -41.88082706761225, 0
								158.27851841731058, -39.69637635163306, 0
								159.0266606174307, -37.57900937156755, 0
								160.1658502860141, -35.58200698983944, 0
								161.644085041394, -33.75258444590577, 0
								163.41111371147773, -32.13210537185136, 0
								165.4180585002332, -30.75613305033907, 0
								167.6168455133927, -29.65431844839787, 0
								169.95968725339898, -28.850168155739876, 0
								172.3987400942467, -28.360757568195684, 0
								174.88597100000004, -28.196460419111325, 0
							</coordinates>
						</LinearRing>
					</outerBoundaryIs>
				</Polygon>
			</Placemark>
			<Placemark>
				<name>O_11127.442354579009_11011.531496718811</name>
				<TimeSpan>
					<begin>-4661.406595599009</begin>
					<end>-4545.495737738812</end>
				</TimeSpan>
				<styleUrl>#circle_11127.442354579009_style</styleUrl>
				<Polygon>
					<altitudeMode>clampToGround</altitudeMode>
					<tessellate>1</tessellate>
					<outerBoundaryIs>
						<LinearRing>
							<coordinates>
								174.88597100000004, -25.341279866893164, 0
								177.8449797913849, -25.53670753361336, 0
								-179.24955108692868, -26.11894769958914, 0
								-176.45084567760406, -27.07598660584309, 0
								-173.8116878948482, -28.388157672082, 0
								-171.38464595518536, -30.028589451996034, 0
								-169.22274335549588, -31.963675535781643, 0
								-167.38059430316562, -34.15344124356105, 0
								-165.91592161245273, -36.55168213449557, 0
								-164.89123678073886, -39.10576624655152, 0
								-164.3752416657508, -41.75602914055316, 0
								-164.4431387563958, -44.43476336217052, 0
								-165.17443825476278, -47.06494672945071, 0
								-166.64604106691343, -49.559125091450184, 0
								-168.9177190679518, -51.819324662290576, 0
								-172.0077691406291, -53.73948216027097, 0
								-175.86075200139555, -55.21229792752613, 0
								179.6816647734555, -56.141756804064826, 0
								174.88597100000004, -56.459834133106824, 0
								170.0902772265445, -56.141756804064826, 0
								165.63269400139555, -55.21229792752614, 0
								161.77971114062908, -53.73948216027096, 0
								158.68966106795182, -51.819324662290576, 0
								156.4179830669134, -49.55912509145019, 0
								154.94638025476274, -47.06494672945071, 0
								154.2150807563958, -44.43476336217053, 0
								154.14718366575076, -41.75602914055316, 0
								154.6631787807389, -39.10576624655152, 0
								155.68786361245276, -36.55168213449557, 0
								157.15253630316568, -34.15344124356105, 0
								158.99468535549596, -31.963675535781643, 0
								161.15658795518542, -30.028589451996034, 0
								163.58362989484823, -28.388157672082, 0
								166.2227876776041, -27.075986605843102, 0
								169.02149308692867, -26.118947699589146, 0
								171.92696220861515, -25.53670753361336, 0
								174.88597100000004, -25.341279866893164, 0
							</coordinates>
						</LinearRing>
					</outerBoundaryIs>
				</Polygon>
			</Placemark>
			<Placemark>
				<name>O_11011.531496718811_10895.620638858614</name>
				<TimeSpan>
					<begin>-4545.495737738812</begin>
					<end>-4429.584879878615</end>
				</TimeSpan>
				<styleUrl>#circle_11011.531496718811_style</styleUrl>
				<Polygon>
					<altitudeMode>clampToGround</altitudeMode>
					<tessellate>1</tessellate>
					<outerBoundaryIs>
						<LinearRing>
							<coordinates>
								174.88597100000004, -25.341279866893164, 0
								177.8449797913849, -25.53670753361336, 0
								-179.24955108692868, -26.11894769958914, 0
								-176.45084567760406, -27.07598660584309, 0
								-173.8116878948482, -28.388157672082, 0
								-171.38464595518536, -30.028589451996034, 0
								-169.22274335549588, -31.963675535781643, 0
								-167.38059430316562, -34.15344124356105, 0
								-165.91592161245273, -36.55168213449557, 0
								-164.89123678073886, -39.10576624655152, 0
								-164.3752416657508, -41.75602914055316, 0
								-164.4431387563958, -44.43476336217052, 0
								-165.17443825476278, -47.06494672945071, 0
								-166.64604106691343, -49.559125091450184, 0
								-168.9177190679518, -51.819324662290576, 0
								-172.0077691406291, -53.73948216027097, 0
								-175.86075200139555, -55.21229792752613, 0
								179.6816647734555, -56.141756804064826, 0
								174.88597100000004, -56.459834133106824, 0
								170.0902772265445, -56.141756804064826, 0
								165.63269400139555, -55.21229792752614, 0
								161.77971114062908, -53.73948216027096, 0
								158.68966106795182, -51.819324662290576, 0
								156.4179830669134, -49.55912509145019, 0
								154.94638025476274, -47.06494672945071, 0
								154.2150807563958, -44.43476336217053, 0
								154.14718366575076, -41.75602914055316, 0
								154.6631787807389, -39.10576624655152, 0
								155.68786361245276, -36.55168213449557, 0
								157.15253630316568, -34.15344124356105, 0
								158.99468535549596, -31.963675535781643, 0
								161.15658795518542, -30.028589451996034, 0
								163.58362989484823, -28.388157672082, 0
								166.2227876776041, -27.075986605843102, 0
								169.02149308692867, -26.118947699589146, 0
								171.92696220861515, -25.53670753361336, 0
								174.88597100000004, -25.341279866893164, 0
							</coordinates>
						</LinearRing>
					</outerBoundaryIs>
				</Polygon>
			</Placemark>
			<Placemark>
				<name>O_10895.620638858612_10779.709780998415</name>
				<TimeSpan>
					<begin>-4429.584879878613</begin>
					<end>-4313.674022018416</end>
				</TimeSpan>
				<styleUrl>#circle_10895.620638858612_style</styleUrl>
				<Polygon>
					<altitudeMode>clampToGround</altitudeMode>
					<tessellate>1</tessellate>
					<outerBoundaryIs>
						<LinearRing>
							<coordinates>
								174.88597100000004, -25.341279866893164, 0
								177.8449797913849, -25.53670753361336, 0
								-179.24955108692868, -26.11894769958914, 0
								-176.45084567760406, -27.07598660584309, 0
								-173.8116878948482, -28.388157672082, 0
								-171.38464595518536, -30.028589451996034, 0
								-169.22274335549588, -31.963675535781643, 0
								-167.38059430316562, -34.15344124356105, 0
								-165.91592161245273, -36.55168213449557, 0
								-164.89123678073886, -39.10576624655152, 0
								-164.3752416657508, -41.75602914055316, 0
								-164.4431387563958, -44.43476336217052, 0
								-165.17443825476278, -47.06494672945071, 0
								-166.64604106691343, -49.559125091450184, 0
								-168.9177190679518, -51.819324662290576, 0
								-172.0077691406291, -53.73948216027097, 0
								-175.86075200139555, -55.21229792752613, 0
								179.6816647734555, -56.141756804064826, 0
								174.88597100000004, -56.459834133106824, 0
								170.0902772265445, -56.141756804064826, 0
								165.63269400139555, -55.21229792752614, 0
								161.77971114062908, -53.73948216027096, 0
								158.68966106795182, -51.819324662290576, 0
								156.4179830669134, -49.55912509145019, 0
								154.94638025476274, -47.06494672945071, 0
								154.2150807563958, -44.43476336217053, 0
								154.14718366575076, -41.75602914055316, 0
								154.6631787807389, -39.10576624655152, 0
								155.68786361245276, -36.55168213449557, 0
								157.15253630316568, -34.15344124356105, 0
								158.99468535549596, -31.963675535781643, 0
								161.15658795518542, -30.028589451996034, 0
								163.58362989484823, -28.388157672082, 0
								166.2227876776041, -27.075986605843102, 0
								169.02149308692867, -26.118947699589146, 0
								171.92696220861515, -25.53670753361336, 0
								174.88597100000004, -25.341279866893164, 0
							</coordinates>
						</LinearRing>
					</outerBoundaryIs>
				</Polygon>
			</Placemark>
			<Placemark>
				<name>O_10779.709780998415_10663.798923138218</name>
				<TimeSpan>
					<begin>-4313.674022018416</begin>
					<end>-4197.763164158218</end>
				</TimeSpan>
				<styleUrl>#circle_10779.709780998415_style</styleUrl>
				<Polygon>
					<altitudeMode>clampToGround</altitudeMode>
					<tessellate>1</tessellate>
					<outerBoundaryIs>
						<LinearRing>
							<coordinates>
								174.88597100000004, -25.341279866893164, 0
								177.8449797913849, -25.53670753361336, 0
								-179.24955108692868, -26.11894769958914, 0
								-176.45084567760406, -27.07598660584309, 0
								-173.8116878948482, -28.388157672082, 0
								-171.38464595518536, -30.028589451996034, 0
								-169.22274335549588, -31.963675535781643, 0
								-167.38059430316562, -34.15344124356105, 0
								-165.91592161245273, -36.55168213449557, 0
								-164.89123678073886, -39.10576624655152, 0
								-164.3752416657508, -41.75602914055316, 0
								-164.4431387563958, -44.43476336217052, 0
								-165.17443825476278, -47.06494672945071, 0
								-166.64604106691343, -49.559125091450184, 0
								-168.9177190679518, -51.819324662290576, 0
								-172.0077691406291, -53.73948216027097, 0
								-175.86075200139555, -55.21229792752613, 0
								179.6816647734555, -56.141756804064826, 0
								174.88597100000004, -56.459834133106824, 0
								170.0902772265445, -56.141756804064826, 0
								165.63269400139555, -55.21229792752614, 0
								161.77971114062908, -53.73948216027096, 0
								158.68966106795182, -51.819324662290576, 0
								156.4179830669134, -49.55912509145019, 0
								154.94638025476274, -47.06494672945071, 0
								154.2150807563958, -44.43476336217053, 0
								154.14718366575076, -41.75602914055316, 0
								154.6631787807389, -39.10576624655152, 0
								155.68786361245276, -36.55168213449557, 0
								157.15253630316568, -34.15344124356105, 0
								158.99468535549596, -31.963675535781643, 0
								161.15658795518542, -30.028589451996034, 0
								163.58362989484823, -28.388157672082, 0
								166.2227876776041, -27.075986605843102, 0
								169.02149308692867, -26.118947699589146, 0
								171.92696220861515, -25.53670753361336, 0
								174.88597100000004, -25.341279866893164, 0
							</coordinates>
						</LinearRing>
					</outerBoundaryIs>
				</Polygon>
			</Placemark>
			<Placemark>
				<name>O_10663.798923138216_10547.888065278019</name>
				<TimeSpan>
					<begin>-4197.763164158217</begin>
					<end>-4081.8523062980194</end>
				</TimeSpan>
				<styleUrl>#circle_10663.798923138216_style</styleUrl>
				<Polygon>
					<altitudeMode>clampToGround</altitudeMode>
					<tessellate>1</tessellate>
					<outerBoundaryIs>
						<LinearRing>
							<coordinates>
								174.88597100000004, -25.341279866893164, 0
								177.8449797913849, -25.53670753361336, 0
								-179.24955108692868, -26.11894769958914, 0
								-176.45084567760406, -27.07598660584309, 0
								-173.8116878948482, -28.388157672082, 0
								-171.38464595518536, -30.028589451996034, 0
								-169.22274335549588, -31.963675535781643, 0
								-167.38059430316562, -34.15344124356105, 0
								-165.91592161245273, -36.55168213449557, 0
								-164.89123678073886, -39.10576624655152, 0
								-164.3752416657508, -41.75602914055316, 0
								-164.4431387563958, -44.43476336217052, 0
								-165.17443825476278, -47.06494672945071, 0
								-166.64604106691343, -49.559125091450184, 0
								-168.9177190679518, -51.819324662290576, 0
								-172.0077691406291, -53.73948216027097, 0
								-175.86075200139555, -55.21229792752613, 0
								179.6816647734555, -56.141756804064826, 0
								174.88597100000004, -56.459834133106824, 0
								170.0902772265445, -56.141756804064826, 0
								165.63269400139555, -55.21229792752614, 0
								161.77971114062908, -53.73948216027096, 0
								158.68966106795182, -51.819324662290576, 0
								156.4179830669134, -49.55912509145019, 0
								154.94638025476274, -47.06494672945071, 0
								154.2150807563958, -44.43476336217053, 0
								154.14718366575076, -41.75602914055316, 0
								154.6631787807389, -39.10576624655152, 0
								155.68786361245276, -36.55168213449557, 0
								157.15253630316568, -34.15344124356105, 0
								158.99468535549596, -31.963675535781643, 0
								161.15658795518542, -30.028589451996034, 0
								163.58362989484823, -28.388157672082, 0
								166.2227876776041, -27.075986605843102, 0
								169.02149308692867, -26.118947699589146, 0
								171.92696220861515, -25.53670753361336, 0
								174.88597100000004, -25.341279866893164, 0
							</coordinates>
						</LinearRing>
					</outerBoundaryIs>
				</Polygon>
			</Placemark>
			<Placemark>
				<name>O_10547.888065278019_10431.977207417822</name>
				<TimeSpan>
					<begin>-4081.8523062980194</begin>
					<end>-3965.941448437822</end>
				</TimeSpan>
				<styleUrl>#circle_10547.888065278019_style</styleUrl>
				<Polygon>
					<altitudeMode>clampToGround</altitudeMode>
					<tessellate>1</tessellate>
					<outerBoundaryIs>
						<LinearRing>
							<coordinates>
								174.88597100000004, -25.341279866893164, 0
								177.8449797913849, -25.53670753361336, 0
								-179.24955108692868, -26.11894769958914, 0
								-176.45084567760406, -27.07598660584309, 0
								-173.8116878948482, -28.388157672082, 0
								-171.38464595518536, -30.028589451996034, 0
								-169.22274335549588, -31.963675535781643, 0
								-167.38059430316562, -34.15344124356105, 0
								-165.91592161245273, -36.55168213449557, 0
								-164.89123678073886, -39.10576624655152, 0
								-164.3752416657508, -41.75602914055316, 0
								-164.4431387563958, -44.43476336217052, 0
								-165.17443825476278, -47.06494672945071, 0
								-166.64604106691343, -49.559125091450184, 0
								-168.9177190679518, -51.819324662290576, 0
								-172.0077691406291, -53.73948216027097, 0
								-175.86075200139555, -55.21229792752613, 0
								179.6816647734555, -56.141756804064826, 0
								174.88597100000004, -56.459834133106824, 0
								170.0902772265445, -56.141756804064826, 0
								165.63269400139555, -55.21229792752614, 0
								161.77971114062908, -53.73948216027096, 0
								158.68966106795182, -51.819324662290576, 0
								156.4179830669134, -49.55912509145019, 0
								154.94638025476274, -47.06494672945071, 0
								154.2150807563958, -44.43476336217053, 0
								154.14718366575076, -41.75602914055316, 0
								154.6631787807389, -39.10576624655152, 0
								155.68786361245276, -36.55168213449557, 0
								157.15253630316568, -34.15344124356105, 0
								158.99468535549596, -31.963675535781643, 0
								161.15658795518542, -30.028589451996034, 0
								163.58362989484823, -28.388157672082, 0
								166.2227876776041, -27.075986605843102, 0
								169.02149308692867, -26.118947699589146, 0
								171.92696220861515, -25.53670753361336, 0
								174.88597100000004, -25.341279866893164, 0
							</coordinates>
						</LinearRing>
					</outerBoundaryIs>
				</Polygon>
			</Placemark>
			<Placemark>
				<name>O_10431.977207417822_10316.066349557625</name>
				<TimeSpan>
					<begin>-3965.941448437822</begin>
					<end>-3850.030590577625</end>
				</TimeSpan>
				<styleUrl>#circle_10431.977207417822_style</styleUrl>
				<Polygon>
					<altitudeMode>clampToGround</altitudeMode>
					<tessellate>1</tessellate>
					<outerBoundaryIs>
						<LinearRing>
							<coordinates>
								174.88597100000004, -25.341279866893164, 0
								177.8449797913849, -25.53670753361336, 0
								-179.24955108692868, -26.11894769958914, 0
								-176.45084567760406, -27.07598660584309, 0
								-173.8116878948482, -28.388157672082, 0
								-171.38464595518536, -30.028589451996034, 0
								-169.22274335549588, -31.963675535781643, 0
								-167.38059430316562, -34.15344124356105, 0
								-165.91592161245273, -36.55168213449557, 0
								-164.89123678073886, -39.10576624655152, 0
								-164.3752416657508, -41.75602914055316, 0
								-164.4431387563958, -44.43476336217052, 0
								-165.17443825476278, -47.06494672945071, 0
								-166.64604106691343, -49.559125091450184, 0
								-168.9177190679518, -51.819324662290576, 0
								-172.0077691406291, -53.73948216027097, 0
								-175.86075200139555, -55.21229792752613, 0
								179.6816647734555, -56.141756804064826, 0
								174.88597100000004, -56.459834133106824, 0
								170.0902772265445, -56.141756804064826, 0
								165.63269400139555, -55.21229792752614, 0
								161.77971114062908, -53.73948216027096, 0
								158.68966106795182, -51.819324662290576, 0
								156.4179830669134, -49.55912509145019, 0
								154.94638025476274, -47.06494672945071, 0
								154.2150807563958, -44.43476336217053, 0
								154.14718366575076, -41.75602914055316, 0
								154.6631787807389, -39.10576624655152, 0
								155.68786361245276, -36.55168213449557, 0
								157.15253630316568, -34.15344124356105, 0
								158.99468535549596, -31.963675535781643, 0
								161.15658795518542, -30.028589451996034, 0
								163.58362989484823, -28.388157672082, 0
								166.2227876776041, -27.075986605843102, 0
								169.02149308692867, -26.118947699589146, 0
								171.92696220861515, -25.53670753361336, 0
								174.88597100000004, -25.341279866893164, 0
							</coordinates>
						</LinearRing>
					</outerBoundaryIs>
				</Polygon>
			</Placemark>
			<Placemark>
				<name>O_10316.066349557623_10200.155491697426</name>
				<TimeSpan>
					<begin>-3850.030590577623</begin>
					<end>-3734.119732717426</end>
				</TimeSpan>
				<styleUrl>#circle_10316.066349557623_style</styleUrl>
				<Polygon>
					<altitudeMode>clampToGround</altitudeMode>
					<tessellate>1</tessellate>
					<outerBoundaryIs>
						<LinearRing>
							<coordinates>
								174.88597100000004, -25.341279866893164, 0
								177.8449797913849, -25.53670753361336, 0
								-179.24955108692868, -26.11894769958914, 0
								-176.45084567760406, -27.07598660584309, 0
								-173.8116878948482, -28.388157672082, 0
								-171.38464595518536, -30.028589451996034, 0
								-169.22274335549588, -31.963675535781643, 0
								-167.38059430316562, -34.15344124356105, 0
								-165.91592161245273, -36.55168213449557, 0
								-164.89123678073886, -39.10576624655152, 0
								-164.3752416657508, -41.75602914055316, 0
								-164.4431387563958, -44.43476336217052, 0
								-165.17443825476278, -47.06494672945071, 0
								-166.64604106691343, -49.559125091450184, 0
								-168.9177190679518, -51.819324662290576, 0
								-172.0077691406291, -53.73948216027097, 0
								-175.86075200139555, -55.21229792752613, 0
								179.6816647734555, -56.141756804064826, 0
								174.88597100000004, -56.459834133106824, 0
								170.0902772265445, -56.141756804064826, 0
								165.63269400139555, -55.21229792752614, 0
								161.77971114062908, -53.73948216027096, 0
								158.68966106795182, -51.819324662290576, 0
								156.4179830669134, -49.55912509145019, 0
								154.94638025476274, -47.06494672945071, 0
								154.2150807563958, -44.43476336217053, 0
								154.14718366575076, -41.75602914055316, 0
								154.6631787807389, -39.10576624655152, 0
								155.68786361245276, -36.55168213449557, 0
								157.15253630316568, -34.15344124356105, 0
								158.99468535549596, -31.963675535781643, 0
								161.15658795518542, -30.028589451996034, 0
								163.58362989484823, -28.388157672082, 0
								166.2227876776041, -27.075986605843102, 0
								169.02149308692867, -26.118947699589146, 0
								171.92696220861515, -25.53670753361336, 0
								174.88597100000004, -25.341279866893164, 0
							</coordinates>
						</LinearRing>
					</outerBoundaryIs>
				</Polygon>
			</Placemark>
			<Placemark>
				<name>O_10200.155491697426_10084.244633837228</name>
				<TimeSpan>
					<begin>-3734.119732717426</begin>
					<end>-3618.2088748572287</end>
				</TimeSpan>
				<styleUrl>#circle_10200.155491697426_style</styleUrl>
				<Polygon>
					<altitudeMode>clampToGround</altitudeMode>
					<tessellate>1</tessellate>
					<outerBoundaryIs>
						<LinearRing>
							<coordinates>
								174.88597100000004, -25.341279866893164, 0
								177.8449797913849, -25.53670753361336, 0
								-179.24955108692868, -26.11894769958914, 0
								-176.45084567760406, -27.07598660584309, 0
								-173.8116878948482, -28.388157672082, 0
								-171.38464595518536, -30.028589451996034, 0
								-169.22274335549588, -31.963675535781643, 0
								-167.38059430316562, -34.15344124356105, 0
								-165.91592161245273, -36.55168213449557, 0
								-164.89123678073886, -39.10576624655152, 0
								-164.3752416657508, -41.75602914055316, 0
								-164.4431387563958, -44.43476336217052, 0
								-165.17443825476278, -47.06494672945071, 0
								-166.64604106691343, -49.559125091450184, 0
								-168.9177190679518, -51.819324662290576, 0
								-172.0077691406291, -53.73948216027097, 0
								-175.86075200139555, -55.21229792752613, 0
								179.6816647734555, -56.141756804064826, 0
								174.88597100000004, -56.459834133106824, 0
								170.0902772265445, -56.141756804064826, 0
								165.63269400139555, -55.21229792752614, 0
								161.77971114062908, -53.73948216027096, 0
								158.68966106795182, -51.819324662290576, 0
								156.4179830669134, -49.55912509145019, 0
								154.94638025476274, -47.06494672945071, 0
								154.2150807563958, -44.43476336217053, 0
								154.14718366575076, -41.75602914055316, 0
								154.6631787807389, -39.10576624655152, 0
								155.68786361245276, -36.55168213449557, 0
								157.15253630316568, -34.15344124356105, 0
								158.99468535549596, -31.963675535781643, 0
								161.15658795518542, -30.028589451996034, 0
								163.58362989484823, -28.388157672082, 0
								166.2227876776041, -27.075986605843102, 0
								169.02149308692867, -26.118947699589146, 0
								171.92696220861515, -25.53670753361336, 0
								174.88597100000004, -25.341279866893164, 0
							</coordinates>
						</LinearRing>
					</outerBoundaryIs>
				</Polygon>
			</Placemark>
			<Placemark>
				<name>O_10084.244633837227_9968.33377597703</name>
				<TimeSpan>
					<begin>-3618.208874857227</begin>
					<end>-3502.2980169970297</end>
				</TimeSpan>
				<styleUrl>#circle_10084.244633837227_style</styleUrl>
				<Polygon>
					<altitudeMode>clampToGround</altitudeMode>
					<tessellate>1</tessellate>
					<outerBoundaryIs>
						<LinearRing>
							<coordinates>
								174.88597100000004, -25.341279866893164, 0
								177.8449797913849, -25.53670753361336, 0
								-179.24955108692868, -26.11894769958914, 0
								-176.45084567760406, -27.07598660584309, 0
								-173.8116878948482, -28.388157672082, 0
								-171.38464595518536, -30.028589451996034, 0
								-169.22274335549588, -31.963675535781643, 0
								-167.38059430316562, -34.15344124356105, 0
								-165.91592161245273, -36.55168213449557, 0
								-164.89123678073886, -39.10576624655152, 0
								-164.3752416657508, -41.75602914055316, 0
								-164.4431387563958, -44.43476336217052, 0
								-165.17443825476278, -47.06494672945071, 0
								-166.64604106691343, -49.559125091450184, 0
								-168.9177190679518, -51.819324662290576, 0
								-172.0077691406291, -53.73948216027097, 0
								-175.86075200139555, -55.21229792752613, 0
								179.6816647734555, -56.141756804064826, 0
								174.88597100000004, -56.459834133106824, 0
								170.0902772265445, -56.141756804064826, 0
								165.63269400139555, -55.21229792752614, 0
								161.77971114062908, -53.73948216027096, 0
								158.68966106795182, -51.819324662290576, 0
								156.4179830669134, -49.55912509145019, 0
								154.94638025476274, -47.06494672945071, 0
								154.2150807563958, -44.43476336217053, 0
								154.14718366575076, -41.75602914055316, 0
								154.6631787807389, -39.10576624655152, 0
								155.68786361245276, -36.55168213449557, 0
								157.15253630316568, -34.15344124356105, 0
								158.99468535549596, -31.963675535781643, 0
								161.15658795518542, -30.028589451996034, 0
								163.58362989484823, -28.388157672082, 0
								166.2227876776041, -27.075986605843102, 0
								169.02149308692867, -26.118947699589146, 0
								171.92696220861515, -25.53670753361336, 0
								174.88597100000004, -25.341279866893164, 0
							</coordinates>
						</LinearRing>
					</outerBoundaryIs>
				</Polygon>
			</Placemark>
			<Placemark>
				<name>O_9968.33377597703_9852.422918116832</name>
				<TimeSpan>
					<begin>-3502.2980169970297</begin>
					<end>-3386.3871591368325</end>
				</TimeSpan>
				<styleUrl>#circle_9968.33377597703_style</styleUrl>
				<Polygon>
					<altitudeMode>clampToGround</altitudeMode>
					<tessellate>1</tessellate>
					<outerBoundaryIs>
						<LinearRing>
							<coordinates>
								174.88597100000004, -25.341279866893164, 0
								177.8449797913849, -25.53670753361336, 0
								-179.24955108692868, -26.11894769958914, 0
								-176.45084567760406, -27.07598660584309, 0
								-173.8116878948482, -28.388157672082, 0
								-171.38464595518536, -30.028589451996034, 0
								-169.22274335549588, -31.963675535781643, 0
								-167.38059430316562, -34.15344124356105, 0
								-165.91592161245273, -36.55168213449557, 0
								-164.89123678073886, -39.10576624655152, 0
								-164.3752416657508, -41.75602914055316, 0
								-164.4431387563958, -44.43476336217052, 0
								-165.17443825476278, -47.06494672945071, 0
								-166.64604106691343, -49.559125091450184, 0
								-168.9177190679518, -51.819324662290576, 0
								-172.0077691406291, -53.73948216027097, 0
								-175.86075200139555, -55.21229792752613, 0
								179.6816647734555, -56.141756804064826, 0
								174.88597100000004, -56.459834133106824, 0
								170.0902772265445, -56.141756804064826, 0
								165.63269400139555, -55.21229792752614, 0
								161.77971114062908, -53.73948216027096, 0
								158.68966106795182, -51.819324662290576, 0
								156.4179830669134, -49.55912509145019, 0
								154.94638025476274, -47.06494672945071, 0
								154.2150807563958, -44.43476336217053, 0
								154.14718366575076, -41.75602914055316, 0
								154.6631787807389, -39.10576624655152, 0
								155.68786361245276, -36.55168213449557, 0
								157.15253630316568, -34.15344124356105, 0
								158.99468535549596, -31.963675535781643, 0
								161.15658795518542, -30.028589451996034, 0
								163.58362989484823, -28.388157672082, 0
								166.2227876776041, -27.075986605843102, 0
								169.02149308692867, -26.118947699589146, 0
								171.92696220861515, -25.53670753361336, 0
								174.88597100000004, -25.341279866893164, 0
							</coordinates>
						</LinearRing>
					</outerBoundaryIs>
				</Polygon>
			</Placemark>
			<Placemark>
				<name>O_9852.42291811683_9736.512060256633</name>
				<TimeSpan>
					<begin>-3386.3871591368306</begin>
					<end>-3270.4763012766334</end>
				</TimeSpan>
				<styleUrl>#circle_9852.42291811683_style</styleUrl>
				<Polygon>
					<altitudeMode>clampToGround</altitudeMode>
					<tessellate>1</tessellate>
					<outerBoundaryIs>
						<LinearRing>
							<coordinates>
								174.88597100000004, -25.341279866893164, 0
								177.8449797913849, -25.53670753361336, 0
								-179.24955108692868, -26.11894769958914, 0
								-176.45084567760406, -27.07598660584309, 0
								-173.8116878948482, -28.388157672082, 0
								-171.38464595518536, -30.028589451996034, 0
								-169.22274335549588, -31.963675535781643, 0
								-167.38059430316562, -34.15344124356105, 0
								-165.91592161245273, -36.55168213449557, 0
								-164.89123678073886, -39.10576624655152, 0
								-164.3752416657508, -41.75602914055316, 0
								-164.4431387563958, -44.43476336217052, 0
								-165.17443825476278, -47.06494672945071, 0
								-166.64604106691343, -49.559125091450184, 0
								-168.9177190679518, -51.819324662290576, 0
								-172.0077691406291, -53.73948216027097, 0
								-175.86075200139555, -55.21229792752613, 0
								179.6816647734555, -56.141756804064826, 0
								174.88597100000004, -56.459834133106824, 0
								170.0902772265445, -56.141756804064826, 0
								165.63269400139555, -55.21229792752614, 0
								161.77971114062908, -53.73948216027096, 0
								158.68966106795182, -51.819324662290576, 0
								156.4179830669134, -49.55912509145019, 0
								154.94638025476274, -47.06494672945071, 0
								154.2150807563958, -44.43476336217053, 0
								154.14718366575076, -41.75602914055316, 0
								154.6631787807389, -39.10576624655152, 0
								155.68786361245276, -36.55168213449557, 0
								157.15253630316568, -34.15344124356105, 0
								158.99468535549596, -31.963675535781643, 0
								161.15658795518542, -30.028589451996034, 0
								163.58362989484823, -28.388157672082, 0
								166.2227876776041, -27.075986605843102, 0
								169.02149308692867, -26.118947699589146, 0
								171.92696220861515, -25.53670753361336, 0
								174.88597100000004, -25.341279866893164, 0
							</coordinates>
						</LinearRing>
					</outerBoundaryIs>
				</Polygon>
			</Placemark>
			<Placemark>
				<name>O_9736.512060256633_9620.601202396436</name>
				<TimeSpan>
					<begin>-3270.4763012766334</begin>
					<end>-3154.565443416436</end>
				</TimeSpan>
				<styleUrl>#circle_9736.512060256633_style</styleUrl>
				<Polygon>
					<altitudeMode>clampToGround</altitudeMode>
					<tessellate>1</tessellate>
					<outerBoundaryIs>
						<LinearRing>
							<coordinates>
								174.88597100000004, -25.341279866893164, 0
								177.8449797913849, -25.53670753361336, 0
								-179.24955108692868, -26.11894769958914, 0
								-176.45084567760406, -27.07598660584309, 0
								-173.8116878948482, -28.388157672082, 0
								-171.38464595518536, -30.028589451996034, 0
								-169.22274335549588, -31.963675535781643, 0
								-167.38059430316562, -34.15344124356105, 0
								-165.91592161245273, -36.55168213449557, 0
								-164.89123678073886, -39.10576624655152, 0
								-164.3752416657508, -41.75602914055316, 0
								-164.4431387563958, -44.43476336217052, 0
								-165.17443825476278, -47.06494672945071, 0
								-166.64604106691343, -49.559125091450184, 0
								-168.9177190679518, -51.819324662290576, 0
								-172.0077691406291, -53.73948216027097, 0
								-175.86075200139555, -55.21229792752613, 0
								179.6816647734555, -56.141756804064826, 0
								174.88597100000004, -56.459834133106824, 0
								170.0902772265445, -56.141756804064826, 0
								165.63269400139555, -55.21229792752614, 0
								161.77971114062908, -53.73948216027096, 0
								158.68966106795182, -51.819324662290576, 0
								156.4179830669134, -49.55912509145019, 0
								154.94638025476274, -47.06494672945071, 0
								154.2150807563958, -44.43476336217053, 0
								154.14718366575076, -41.75602914055316, 0
								154.6631787807389, -39.10576624655152, 0
								155.68786361245276, -36.55168213449557, 0
								157.15253630316568, -34.15344124356105, 0
								158.99468535549596, -31.963675535781643, 0
								161.15658795518542, -30.028589451996034, 0
								163.58362989484823, -28.388157672082, 0
								166.2227876776041, -27.075986605843102, 0
								169.02149308692867, -26.118947699589146, 0
								171.92696220861515, -25.53670753361336, 0
								174.88597100000004, -25.341279866893164, 0
							</coordinates>
						</LinearRing>
					</outerBoundaryIs>
				</Polygon>
			</Placemark>
			<Placemark>
				<name>O_9620.601202396436_9504.690344536239</name>
				<TimeSpan>
					<begin>-3154.565443416436</begin>
					<end>-3038.654585556239</end>
				</TimeSpan>
				<styleUrl>#circle_9620.601202396436_style</styleUrl>
				<Polygon>
					<altitudeMode>clampToGround</altitudeMode>
					<tessellate>1</tessellate>
					<outerBoundaryIs>
						<LinearRing>
							<coordinates>
								174.88597100000004, -25.341279866893164, 0
								177.8449797913849, -25.53670753361336, 0
								-179.24955108692868, -26.11894769958914, 0
								-176.45084567760406, -27.07598660584309, 0
								-173.8116878948482, -28.388157672082, 0
								-171.38464595518536, -30.028589451996034, 0
								-169.22274335549588, -31.963675535781643, 0
								-167.38059430316562, -34.15344124356105, 0
								-165.91592161245273, -36.55168213449557, 0
								-164.89123678073886, -39.10576624655152, 0
								-164.3752416657508, -41.75602914055316, 0
								-164.4431387563958, -44.43476336217052, 0
								-165.17443825476278, -47.06494672945071, 0
								-166.64604106691343, -49.559125091450184, 0
								-168.9177190679518, -51.819324662290576, 0
								-172.0077691406291, -53.73948216027097, 0
								-175.86075200139555, -55.21229792752613, 0
								179.6816647734555, -56.141756804064826, 0
								174.88597100000004, -56.459834133106824, 0
								170.0902772265445, -56.141756804064826, 0
								165.63269400139555, -55.21229792752614, 0
								161.77971114062908, -53.73948216027096, 0
								158.68966106795182, -51.819324662290576, 0
								156.4179830669134, -49.55912509145019, 0
								154.94638025476274, -47.06494672945071, 0
								154.2150807563958, -44.43476336217053, 0
								154.14718366575076, -41.75602914055316, 0
								154.6631787807389, -39.10576624655152, 0
								155.68786361245276, -36.55168213449557, 0
								157.15253630316568, -34.15344124356105, 0
								158.99468535549596, -31.963675535781643, 0
								161.15658795518542, -30.028589451996034, 0
								163.58362989484823, -28.388157672082, 0
								166.2227876776041, -27.075986605843102, 0
								169.02149308692867, -26.118947699589146, 0
								171.92696220861515, -25.53670753361336, 0
								174.88597100000004, -25.341279866893164, 0
							</coordinates>
						</LinearRing>
					</outerBoundaryIs>
				</Polygon>
			</Placemark>
			<Placemark>
				<name>O_9504.690344536237_9388.77948667604</name>
				<TimeSpan>
					<begin>-3038.654585556237</begin>
					<end>-2922.74372769604</end>
				</TimeSpan>
				<styleUrl>#circle_9504.690344536237_style</styleUrl>
				<Polygon>
					<altitudeMode>clampToGround</altitudeMode>
					<tessellate>1</tessellate>
					<outerBoundaryIs>
						<LinearRing>
							<coordinates>
								174.88597100000004, -25.341279866893164, 0
								177.8449797913849, -25.53670753361336, 0
								-179.24955108692868, -26.11894769958914, 0
								-176.45084567760406, -27.07598660584309, 0
								-173.8116878948482, -28.388157672082, 0
								-171.38464595518536, -30.028589451996034, 0
								-169.22274335549588, -31.963675535781643, 0
								-167.38059430316562, -34.15344124356105, 0
								-165.91592161245273, -36.55168213449557, 0
								-164.89123678073886, -39.10576624655152, 0
								-164.3752416657508, -41.75602914055316, 0
								-164.4431387563958, -44.43476336217052, 0
								-165.17443825476278, -47.06494672945071, 0
								-166.64604106691343, -49.559125091450184, 0
								-168.9177190679518, -51.819324662290576, 0
								-172.0077691406291, -53.73948216027097, 0
								-175.86075200139555, -55.21229792752613, 0
								179.6816647734555, -56.141756804064826, 0
								174.88597100000004, -56.459834133106824, 0
								170.0902772265445, -56.141756804064826, 0
								165.63269400139555, -55.21229792752614, 0
								161.77971114062908, -53.73948216027096, 0
								158.68966106795182, -51.819324662290576, 0
								156.4179830669134, -49.55912509145019, 0
								154.94638025476274, -47.06494672945071, 0
								154.2150807563958, -44.43476336217053, 0
								154.14718366575076, -41.75602914055316, 0
								154.6631787807389, -39.10576624655152, 0
								155.68786361245276, -36.55168213449557, 0
								157.15253630316568, -34.15344124356105, 0
								158.99468535549596, -31.963675535781643, 0
								161.15658795518542, -30.028589451996034, 0
								163.58362989484823, -28.388157672082, 0
								166.2227876776041, -27.075986605843102, 0
								169.02149308692867, -26.118947699589146, 0
								171.92696220861515, -25.53670753361336, 0
								174.88597100000004, -25.341279866893164, 0
							</coordinates>
						</LinearRing>
					</outerBoundaryIs>
				</Polygon>
			</Placemark>
			<Placemark>
				<name>O_9388.77948667604_9272.868628815842</name>
				<TimeSpan>
					<begin>-2922.74372769604</begin>
					<end>-2806.8328698358428</end>
				</TimeSpan>
				<styleUrl>#circle_9388.77948667604_style</styleUrl>
				<Polygon>
					<altitudeMode>clampToGround</altitudeMode>
					<tessellate>1</tessellate>
					<outerBoundaryIs>
						<LinearRing>
							<coordinates>
								174.88597100000004, -25.341279866893164, 0
								177.8449797913849, -25.53670753361336, 0
								-179.24955108692868, -26.11894769958914, 0
								-176.45084567760406, -27.07598660584309, 0
								-173.8116878948482, -28.388157672082, 0
								-171.38464595518536, -30.028589451996034, 0
								-169.22274335549588, -31.963675535781643, 0
								-167.38059430316562, -34.15344124356105, 0
								-165.91592161245273, -36.55168213449557, 0
								-164.89123678073886, -39.10576624655152, 0
								-164.3752416657508, -41.75602914055316, 0
								-164.4431387563958, -44.43476336217052, 0
								-165.17443825476278, -47.06494672945071, 0
								-166.64604106691343, -49.559125091450184, 0
								-168.9177190679518, -51.819324662290576, 0
								-172.0077691406291, -53.73948216027097, 0
								-175.86075200139555, -55.21229792752613, 0
								179.6816647734555, -56.141756804064826, 0
								174.88597100000004, -56.459834133106824, 0
								170.0902772265445, -56.141756804064826, 0
								165.63269400139555, -55.21229792752614, 0
								161.77971114062908, -53.73948216027096, 0
								158.68966106795182, -51.819324662290576, 0
								156.4179830669134, -49.55912509145019, 0
								154.94638025476274, -47.06494672945071, 0
								154.2150807563958, -44.43476336217053, 0
								154.14718366575076, -41.75602914055316, 0
								154.6631787807389, -39.10576624655152, 0
								155.68786361245276, -36.55168213449557, 0
								157.15253630316568, -34.15344124356105, 0
								158.99468535549596, -31.963675535781643, 0
								161.15658795518542, -30.028589451996034, 0
								163.58362989484823, -28.388157672082, 0
								166.2227876776041, -27.075986605843102, 0
								169.02149308692867, -26.118947699589146, 0
								171.92696220861515, -25.53670753361336, 0
								174.88597100000004, -25.341279866893164, 0
							</coordinates>
						</LinearRing>
					</outerBoundaryIs>
				</Polygon>
			</Placemark>
			<Placemark>
				<name>O_9272.86862881584_9156.957770955643</name>
				<TimeSpan>
					<begin>-2806.832869835841</begin>
					<end>-2690.9220119756437</end>
				</TimeSpan>
				<styleUrl>#circle_9272.86862881584_style</styleUrl>
				<Polygon>
					<altitudeMode>clampToGround</altitudeMode>
					<tessellate>1</tessellate>
					<outerBoundaryIs>
						<LinearRing>
							<coordinates>
								174.88597100000004, -25.341279866893164, 0
								177.8449797913849, -25.53670753361336, 0
								-179.24955108692868, -26.11894769958914, 0
								-176.45084567760406, -27.07598660584309, 0
								-173.8116878948482, -28.388157672082, 0
								-171.38464595518536, -30.028589451996034, 0
								-169.22274335549588, -31.963675535781643, 0
								-167.38059430316562, -34.15344124356105, 0
								-165.91592161245273, -36.55168213449557, 0
								-164.89123678073886, -39.10576624655152, 0
								-164.3752416657508, -41.75602914055316, 0
								-164.4431387563958, -44.43476336217052, 0
								-165.17443825476278, -47.06494672945071, 0
								-166.64604106691343, -49.559125091450184, 0
								-168.9177190679518, -51.819324662290576, 0
								-172.0077691406291, -53.73948216027097, 0
								-175.86075200139555, -55.21229792752613, 0
								179.6816647734555, -56.141756804064826, 0
								174.88597100000004, -56.459834133106824, 0
								170.0902772265445, -56.141756804064826, 0
								165.63269400139555, -55.21229792752614, 0
								161.77971114062908, -53.73948216027096, 0
								158.68966106795182, -51.819324662290576, 0
								156.4179830669134, -49.55912509145019, 0
								154.94638025476274, -47.06494672945071, 0
								154.2150807563958, -44.43476336217053, 0
								154.14718366575076, -41.75602914055316, 0
								154.6631787807389, -39.10576624655152, 0
								155.68786361245276, -36.55168213449557, 0
								157.15253630316568, -34.15344124356105, 0
								158.99468535549596, -31.963675535781643, 0
								161.15658795518542, -30.028589451996034, 0
								163.58362989484823, -28.388157672082, 0
								166.2227876776041, -27.075986605843102, 0
								169.02149308692867, -26.118947699589146, 0
								171.92696220861515, -25.53670753361336, 0
								174.88597100000004, -25.341279866893164, 0
							</coordinates>
						</LinearRing>
					</outerBoundaryIs>
				</Polygon>
			</Placemark>
			<Placemark>
				<name>O_9156.957770955643_9041.046913095446</name>
				<TimeSpan>
					<begin>-2690.9220119756437</begin>
					<end>-2575.0111541154465</end>
				</TimeSpan>
				<styleUrl>#circle_9156.957770955643_style</styleUrl>
				<Polygon>
					<altitudeMode>clampToGround</altitudeMode>
					<tessellate>1</tessellate>
					<outerBoundaryIs>
						<LinearRing>
							<coordinates>
								174.88597100000004, -22.93425131760957, 0
								178.22567663102964, -23.15479353085322, 0
								-178.49224705131132, -23.811882326452444, 0
								-175.3248357471351, -24.892072797396107, 0
								-172.3282214241343, -26.373481038959962, 0
								-169.55784336689538, -28.226445907246696, 0
								-167.06934078452912, -30.41423069136382, 0
								-164.92019755163318, -32.89358731126372, 0
								-163.17211559520183, -35.615003022325304, 0
								-161.89397638562338, -38.522460781932075, 0
								-161.16504669938104, -41.552566333738646, 0
								-161.07766605527308, -44.63294017758599, 0
								-161.73780595785917, -47.67988663607181, 0
								-163.26036477765004, -50.595639867323676, 0
								-165.7538871771335, -53.266128611459905, 0
								-169.28790921473492, -55.56137530480278, 0
								-173.83980054709053, -57.34212267092198, 0
								-179.2340486183948, -58.4765426223911, 0
								174.88597100000004, -58.86686268239043, 0
								169.0059906183949, -58.4765426223911, 0
								163.61174254709053, -57.342122670921995, 0
								159.0598512147349, -55.56137530480278, 0
								155.52582917713352, -53.266128611459905, 0
								153.03230677765004, -50.5956398673237, 0
								151.5097479578592, -47.67988663607182, 0
								150.84960805527317, -44.632940177586015, 0
								150.93698869938103, -41.552566333738646, 0
								151.66591838562334, -38.522460781932075, 0
								152.94405759520185, -35.61500302232531, 0
								154.6921395516332, -32.89358731126372, 0
								156.84128278452908, -30.41423069136382, 0
								159.3297853668954, -28.2264459072467, 0
								162.1001634241344, -26.373481038959962, 0
								165.09677774713506, -24.89207279739611, 0
								168.26418905131132, -23.81188232645245, 0
								171.54626536897044, -23.15479353085322, 0
								174.88597100000004, -22.93425131760957, 0
							</coordinates>
						</LinearRing>
					</outerBoundaryIs>
				</Polygon>
			</Placemark>
			<Placemark>
				<name>O_9041.046913095444_8925.136055235247</name>
				<TimeSpan>
					<begin>-2575.0111541154447</begin>
					<end>-2459.1002962552475</end>
				</TimeSpan>
				<styleUrl>#circle_9041.046913095444_style</styleUrl>
				<Polygon>
					<altitudeMode>clampToGround</altitudeMode>
					<tessellate>1</tessellate>
					<outerBoundaryIs>
						<LinearRing>
							<coordinates>
								174.88597100000004, -22.93425131760957, 0
								178.22567663102964, -23.15479353085322, 0
								-178.49224705131132, -23.811882326452444, 0
								-175.3248357471351, -24.892072797396107, 0
								-172.3282214241343, -26.373481038959962, 0
								-169.55784336689538, -28.226445907246696, 0
								-167.06934078452912, -30.41423069136382, 0
								-164.92019755163318, -32.89358731126372, 0
								-163.17211559520183, -35.615003022325304, 0
								-161.89397638562338, -38.522460781932075, 0
								-161.16504669938104, -41.552566333738646, 0
								-161.07766605527308, -44.63294017758599, 0
								-161.73780595785917, -47.67988663607181, 0
								-163.26036477765004, -50.595639867323676, 0
								-165.7538871771335, -53.266128611459905, 0
								-169.28790921473492, -55.56137530480278, 0
								-173.83980054709053, -57.34212267092198, 0
								-179.2340486183948, -58.4765426223911, 0
								174.88597100000004, -58.86686268239043, 0
								169.0059906183949, -58.4765426223911, 0
								163.61174254709053, -57.342122670921995, 0
								159.0598512147349, -55.56137530480278, 0
								155.52582917713352, -53.266128611459905, 0
								153.03230677765004, -50.5956398673237, 0
								151.5097479578592, -47.67988663607182, 0
								150.84960805527317, -44.632940177586015, 0
								150.93698869938103, -41.552566333738646, 0
								151.66591838562334, -38.522460781932075, 0
								152.94405759520185, -35.61500302232531, 0
								154.6921395516332, -32.89358731126372, 0
								156.84128278452908, -30.41423069136382, 0
								159.3297853668954, -28.2264459072467, 0
								162.1001634241344, -26.373481038959962, 0
								165.09677774713506, -24.89207279739611, 0
								168.26418905131132, -23.81188232645245, 0
								171.54626536897044, -23.15479353085322, 0
								174.88597100000004, -22.93425131760957, 0
							</coordinates>
						</LinearRing>
					</outerBoundaryIs>
				</Polygon>
			</Placemark>
			<Placemark>
				<name>O_8925.136055235247_8809.22519737505</name>
				<TimeSpan>
					<begin>-2459.1002962552475</begin>
					<end>-2343.1894383950503</end>
				</TimeSpan>
				<styleUrl>#circle_8925.136055235247_style</styleUrl>
				<Polygon>
					<altitudeMode>clampToGround</altitudeMode>
					<tessellate>1</tessellate>
					<outerBoundaryIs>
						<LinearRing>
							<coordinates>
								174.88597100000004, -22.93425131760957, 0
								178.22567663102964, -23.15479353085322, 0
								-178.49224705131132, -23.811882326452444, 0
								-175.3248357471351, -24.892072797396107, 0
								-172.3282214241343, -26.373481038959962, 0
								-169.55784336689538, -28.226445907246696, 0
								-167.06934078452912, -30.41423069136382, 0
								-164.92019755163318, -32.89358731126372, 0
								-163.17211559520183, -35.615003022325304, 0
								-161.89397638562338, -38.522460781932075, 0
								-161.16504669938104, -41.552566333738646, 0
								-161.07766605527308, -44.63294017758599, 0
								-161.73780595785917, -47.67988663607181, 0
								-163.26036477765004, -50.595639867323676, 0
								-165.7538871771335, -53.266128611459905, 0
								-169.28790921473492, -55.56137530480278, 0
								-173.83980054709053, -57.34212267092198, 0
								-179.2340486183948, -58.4765426223911, 0
								174.88597100000004, -58.86686268239043, 0
								169.0059906183949, -58.4765426223911, 0
								163.61174254709053, -57.342122670921995, 0
								159.0598512147349, -55.56137530480278, 0
								155.52582917713352, -53.266128611459905, 0
								153.03230677765004, -50.5956398673237, 0
								151.5097479578592, -47.67988663607182, 0
								150.84960805527317, -44.632940177586015, 0
								150.93698869938103, -41.552566333738646, 0
								151.66591838562334, -38.522460781932075, 0
								152.94405759520185, -35.61500302232531, 0
								154.6921395516332, -32.89358731126372, 0
								156.84128278452908, -30.41423069136382, 0
								159.3297853668954, -28.2264459072467, 0
								162.1001634241344, -26.373481038959962, 0
								165.09677774713506, -24.89207279739611, 0
								168.26418905131132, -23.81188232645245, 0
								171.54626536897044, -23.15479353085322, 0
								174.88597100000004, -22.93425131760957, 0
							</coordinates>
						</LinearRing>
					</outerBoundaryIs>
				</Polygon>
			</Placemark>
			<Placemark>
				<name>O_8809.22519737505_8693.314339514853</name>
				<TimeSpan>
					<begin>-2343.1894383950503</begin>
					<end>-2227.278580534853</end>
				</TimeSpan>
				<styleUrl>#circle_8809.22519737505_style</styleUrl>
				<Polygon>
					<altitudeMode>clampToGround</altitudeMode>
					<tessellate>1</tessellate>
					<outerBoundaryIs>
						<LinearRing>
							<coordinates>
								174.88597100000004, -22.93425131760957, 0
								178.22567663102964, -23.15479353085322, 0
								-178.49224705131132, -23.811882326452444, 0
								-175.3248357471351, -24.892072797396107, 0
								-172.3282214241343, -26.373481038959962, 0
								-169.55784336689538, -28.226445907246696, 0
								-167.06934078452912, -30.41423069136382, 0
								-164.92019755163318, -32.89358731126372, 0
								-163.17211559520183, -35.615003022325304, 0
								-161.89397638562338, -38.522460781932075, 0
								-161.16504669938104, -41.552566333738646, 0
								-161.07766605527308, -44.63294017758599, 0
								-161.73780595785917, -47.67988663607181, 0
								-163.26036477765004, -50.595639867323676, 0
								-165.7538871771335, -53.266128611459905, 0
								-169.28790921473492, -55.56137530480278, 0
								-173.83980054709053, -57.34212267092198, 0
								-179.2340486183948, -58.4765426223911, 0
								174.88597100000004, -58.86686268239043, 0
								169.0059906183949, -58.4765426223911, 0
								163.61174254709053, -57.342122670921995, 0
								159.0598512147349, -55.56137530480278, 0
								155.52582917713352, -53.266128611459905, 0
								153.03230677765004, -50.5956398673237, 0
								151.5097479578592, -47.67988663607182, 0
								150.84960805527317, -44.632940177586015, 0
								150.93698869938103, -41.552566333738646, 0
								151.66591838562334, -38.522460781932075, 0
								152.94405759520185, -35.61500302232531, 0
								154.6921395516332, -32.89358731126372, 0
								156.84128278452908, -30.41423069136382, 0
								159.3297853668954, -28.2264459072467, 0
								162.1001634241344, -26.373481038959962, 0
								165.09677774713506, -24.89207279739611, 0
								168.26418905131132, -23.81188232645245, 0
								171.54626536897044, -23.15479353085322, 0
								174.88597100000004, -22.93425131760957, 0
							</coordinates>
						</LinearRing>
					</outerBoundaryIs>
				</Polygon>
			</Placemark>
			<Placemark>
				<name>O_8693.31433951485_8577.403481654654</name>
				<TimeSpan>
					<begin>-2227.2785805348512</begin>
					<end>-2111.367722674654</end>
				</TimeSpan>
				<styleUrl>#circle_8693.31433951485_style</styleUrl>
				<Polygon>
					<altitudeMode>clampToGround</altitudeMode>
					<tessellate>1</tessellate>
					<outerBoundaryIs>
						<LinearRing>
							<coordinates>
								174.88597100000004, -22.93425131760957, 0
								178.22567663102964, -23.15479353085322, 0
								-178.49224705131132, -23.811882326452444, 0
								-175.3248357471351, -24.892072797396107, 0
								-172.3282214241343, -26.373481038959962, 0
								-169.55784336689538, -28.226445907246696, 0
								-167.06934078452912, -30.41423069136382, 0
								-164.92019755163318, -32.89358731126372, 0
								-163.17211559520183, -35.615003022325304, 0
								-161.89397638562338, -38.522460781932075, 0
								-161.16504669938104, -41.552566333738646, 0
								-161.07766605527308, -44.63294017758599, 0
								-161.73780595785917, -47.67988663607181, 0
								-163.26036477765004, -50.595639867323676, 0
								-165.7538871771335, -53.266128611459905, 0
								-169.28790921473492, -55.56137530480278, 0
								-173.83980054709053, -57.34212267092198, 0
								-179.2340486183948, -58.4765426223911, 0
								174.88597100000004, -58.86686268239043, 0
								169.0059906183949, -58.4765426223911, 0
								163.61174254709053, -57.342122670921995, 0
								159.0598512147349, -55.56137530480278, 0
								155.52582917713352, -53.266128611459905, 0
								153.03230677765004, -50.5956398673237, 0
								151.5097479578592, -47.67988663607182, 0
								150.84960805527317, -44.632940177586015, 0
								150.93698869938103, -41.552566333738646, 0
								151.66591838562334, -38.522460781932075, 0
								152.94405759520185, -35.61500302232531, 0
								154.6921395516332, -32.89358731126372, 0
								156.84128278452908, -30.41423069136382, 0
								159.3297853668954, -28.2264459072467, 0
								162.1001634241344, -26.373481038959962, 0
								165.09677774713506, -24.89207279739611, 0
								168.26418905131132, -23.81188232645245, 0
								171.54626536897044, -23.15479353085322, 0
								174.88597100000004, -22.93425131760957, 0
							</coordinates>
						</LinearRing>
					</outerBoundaryIs>
				</Polygon>
			</Placemark>
			<Placemark>
				<name>O_8577.403481654652_8461.492623794455</name>
				<TimeSpan>
					<begin>-2111.367722674652</begin>
					<end>-1995.456864814455</end>
				</TimeSpan>
				<styleUrl>#circle_8577.403481654652_style</styleUrl>
				<Polygon>
					<altitudeMode>clampToGround</altitudeMode>
					<tessellate>1</tessellate>
					<outerBoundaryIs>
						<LinearRing>
							<coordinates>
								174.88597100000004, -22.93425131760957, 0
								178.22567663102964, -23.15479353085322, 0
								-178.49224705131132, -23.811882326452444, 0
								-175.3248357471351, -24.892072797396107, 0
								-172.3282214241343, -26.373481038959962, 0
								-169.55784336689538, -28.226445907246696, 0
								-167.06934078452912, -30.41423069136382, 0
								-164.92019755163318, -32.89358731126372, 0
								-163.17211559520183, -35.615003022325304, 0
								-161.89397638562338, -38.522460781932075, 0
								-161.16504669938104, -41.552566333738646, 0
								-161.07766605527308, -44.63294017758599, 0
								-161.73780595785917, -47.67988663607181, 0
								-163.26036477765004, -50.595639867323676, 0
								-165.7538871771335, -53.266128611459905, 0
								-169.28790921473492, -55.56137530480278, 0
								-173.83980054709053, -57.34212267092198, 0
								-179.2340486183948, -58.4765426223911, 0
								174.88597100000004, -58.86686268239043, 0
								169.0059906183949, -58.4765426223911, 0
								163.61174254709053, -57.342122670921995, 0
								159.0598512147349, -55.56137530480278, 0
								155.52582917713352, -53.266128611459905, 0
								153.03230677765004, -50.5956398673237, 0
								151.5097479578592, -47.67988663607182, 0
								150.84960805527317, -44.632940177586015, 0
								150.93698869938103, -41.552566333738646, 0
								151.66591838562334, -38.522460781932075, 0
								152.94405759520185, -35.61500302232531, 0
								154.6921395516332, -32.89358731126372, 0
								156.84128278452908, -30.41423069136382, 0
								159.3297853668954, -28.2264459072467, 0
								162.1001634241344, -26.373481038959962, 0
								165.09677774713506, -24.89207279739611, 0
								168.26418905131132, -23.81188232645245, 0
								171.54626536897044, -23.15479353085322, 0
								174.88597100000004, -22.93425131760957, 0
							</coordinates>
						</LinearRing>
					</outerBoundaryIs>
				</Polygon>
			</Placemark>
			<Placemark>
				<name>O_8461.492623794455_8345.581765934257</name>
				<TimeSpan>
					<begin>-1995.456864814455</begin>
					<end>-1879.5460069542578</end>
				</TimeSpan>
				<styleUrl>#circle_8461.492623794455_style</styleUrl>
				<Polygon>
					<altitudeMode>clampToGround</altitudeMode>
					<tessellate>1</tessellate>
					<outerBoundaryIs>
						<LinearRing>
							<coordinates>
								174.88597100000004, -22.93425131760957, 0
								178.22567663102964, -23.15479353085322, 0
								-178.49224705131132, -23.811882326452444, 0
								-175.3248357471351, -24.892072797396107, 0
								-172.3282214241343, -26.373481038959962, 0
								-169.55784336689538, -28.226445907246696, 0
								-167.06934078452912, -30.41423069136382, 0
								-164.92019755163318, -32.89358731126372, 0
								-163.17211559520183, -35.615003022325304, 0
								-161.89397638562338, -38.522460781932075, 0
								-161.16504669938104, -41.552566333738646, 0
								-161.07766605527308, -44.63294017758599, 0
								-161.73780595785917, -47.67988663607181, 0
								-163.26036477765004, -50.595639867323676, 0
								-165.7538871771335, -53.266128611459905, 0
								-169.28790921473492, -55.56137530480278, 0
								-173.83980054709053, -57.34212267092198, 0
								-179.2340486183948, -58.4765426223911, 0
								174.88597100000004, -58.86686268239043, 0
								169.0059906183949, -58.4765426223911, 0
								163.61174254709053, -57.342122670921995, 0
								159.0598512147349, -55.56137530480278, 0
								155.52582917713352, -53.266128611459905, 0
								153.03230677765004, -50.5956398673237, 0
								151.5097479578592, -47.67988663607182, 0
								150.84960805527317, -44.632940177586015, 0
								150.93698869938103, -41.552566333738646, 0
								151.66591838562334, -38.522460781932075, 0
								152.94405759520185, -35.61500302232531, 0
								154.6921395516332, -32.89358731126372, 0
								156.84128278452908, -30.41423069136382, 0
								159.3297853668954, -28.2264459072467, 0
								162.1001634241344, -26.373481038959962, 0
								165.09677774713506, -24.89207279739611, 0
								168.26418905131132, -23.81188232645245, 0
								171.54626536897044, -23.15479353085322, 0
								174.88597100000004, -22.93425131760957, 0
							</coordinates>
						</LinearRing>
					</outerBoundaryIs>
				</Polygon>
			</Placemark>
			<Placemark>
				<name>O_8345.581765934257_8229.67090807406</name>
				<TimeSpan>
					<begin>-1879.5460069542578</begin>
					<end>-1763.6351490940606</end>
				</TimeSpan>
				<styleUrl>#circle_8345.581765934257_style</styleUrl>
				<Polygon>
					<altitudeMode>clampToGround</altitudeMode>
					<tessellate>1</tessellate>
					<outerBoundaryIs>
						<LinearRing>
							<coordinates>
								174.88597100000004, -22.93425131760957, 0
								178.22567663102964, -23.15479353085322, 0
								-178.49224705131132, -23.811882326452444, 0
								-175.3248357471351, -24.892072797396107, 0
								-172.3282214241343, -26.373481038959962, 0
								-169.55784336689538, -28.226445907246696, 0
								-167.06934078452912, -30.41423069136382, 0
								-164.92019755163318, -32.89358731126372, 0
								-163.17211559520183, -35.615003022325304, 0
								-161.89397638562338, -38.522460781932075, 0
								-161.16504669938104, -41.552566333738646, 0
								-161.07766605527308, -44.63294017758599, 0
								-161.73780595785917, -47.67988663607181, 0
								-163.26036477765004, -50.595639867323676, 0
								-165.7538871771335, -53.266128611459905, 0
								-169.28790921473492, -55.56137530480278, 0
								-173.83980054709053, -57.34212267092198, 0
								-179.2340486183948, -58.4765426223911, 0
								174.88597100000004, -58.86686268239043, 0
								169.0059906183949, -58.4765426223911, 0
								163.61174254709053, -57.342122670921995, 0
								159.0598512147349, -55.56137530480278, 0
								155.52582917713352, -53.266128611459905, 0
								153.03230677765004, -50.5956398673237, 0
								151.5097479578592, -47.67988663607182, 0
								150.84960805527317, -44.632940177586015, 0
								150.93698869938103, -41.552566333738646, 0
								151.66591838562334, -38.522460781932075, 0
								152.94405759520185, -35.61500302232531, 0
								154.6921395516332, -32.89358731126372, 0
								156.84128278452908, -30.41423069136382, 0
								159.3297853668954, -28.2264459072467, 0
								162.1001634241344, -26.373481038959962, 0
								165.09677774713506, -24.89207279739611, 0
								168.26418905131132, -23.81188232645245, 0
								171.54626536897044, -23.15479353085322, 0
								174.88597100000004, -22.93425131760957, 0
							</coordinates>
						</LinearRing>
					</outerBoundaryIs>
				</Polygon>
			</Placemark>
			<Placemark>
				<name>O_8229.670908074058_8113.76005021386</name>
				<TimeSpan>
					<begin>-1763.6351490940588</begin>
					<end>-1647.7242912338606</end>
				</TimeSpan>
				<styleUrl>#circle_8229.670908074058_style</styleUrl>
				<Polygon>
					<altitudeMode>clampToGround</altitudeMode>
					<tessellate>1</tessellate>
					<outerBoundaryIs>
						<LinearRing>
							<coordinates>
								174.88597100000004, -22.93425131760957, 0
								178.22567663102964, -23.15479353085322, 0
								-178.49224705131132, -23.811882326452444, 0
								-175.3248357471351, -24.892072797396107, 0
								-172.3282214241343, -26.373481038959962, 0
								-169.55784336689538, -28.226445907246696, 0
								-167.06934078452912, -30.41423069136382, 0
								-164.92019755163318, -32.89358731126372, 0
								-163.17211559520183, -35.615003022325304, 0
								-161.89397638562338, -38.522460781932075, 0
								-161.16504669938104, -41.552566333738646, 0
								-161.07766605527308, -44.63294017758599, 0
								-161.73780595785917, -47.67988663607181, 0
								-163.26036477765004, -50.595639867323676, 0
								-165.7538871771335, -53.266128611459905, 0
								-169.28790921473492, -55.56137530480278, 0
								-173.83980054709053, -57.34212267092198, 0
								-179.2340486183948, -58.4765426223911, 0
								174.88597100000004, -58.86686268239043, 0
								169.0059906183949, -58.4765426223911, 0
								163.61174254709053, -57.342122670921995, 0
								159.0598512147349, -55.56137530480278, 0
								155.52582917713352, -53.266128611459905, 0
								153.03230677765004, -50.5956398673237, 0
								151.5097479578592, -47.67988663607182, 0
								150.84960805527317, -44.632940177586015, 0
								150.93698869938103, -41.552566333738646, 0
								151.66591838562334, -38.522460781932075, 0
								152.94405759520185, -35.61500302232531, 0
								154.6921395516332, -32.89358731126372, 0
								156.84128278452908, -30.41423069136382, 0
								159.3297853668954, -28.2264459072467, 0
								162.1001634241344, -26.373481038959962, 0
								165.09677774713506, -24.89207279739611, 0
								168.26418905131132, -23.81188232645245, 0
								171.54626536897044, -23.15479353085322, 0
								174.88597100000004, -22.93425131760957, 0
							</coordinates>
						</LinearRing>
					</outerBoundaryIs>
				</Polygon>
			</Placemark>
			<Placemark>
				<name>O_8113.760050213861_7997.849192353663</name>
				<TimeSpan>
					<begin>-1647.7242912338615</begin>
					<end>-1531.8134333736634</end>
				</TimeSpan>
				<styleUrl>#circle_8113.760050213861_style</styleUrl>
				<Polygon>
					<altitudeMode>clampToGround</altitudeMode>
					<tessellate>1</tessellate>
					<outerBoundaryIs>
						<LinearRing>
							<coordinates>
								174.88597100000004, -22.93425131760957, 0
								178.22567663102964, -23.15479353085322, 0
								-178.49224705131132, -23.811882326452444, 0
								-175.3248357471351, -24.892072797396107, 0
								-172.3282214241343, -26.373481038959962, 0
								-169.55784336689538, -28.226445907246696, 0
								-167.06934078452912, -30.41423069136382, 0
								-164.92019755163318, -32.89358731126372, 0
								-163.17211559520183, -35.615003022325304, 0
								-161.89397638562338, -38.522460781932075, 0
								-161.16504669938104, -41.552566333738646, 0
								-161.07766605527308, -44.63294017758599, 0
								-161.73780595785917, -47.67988663607181, 0
								-163.26036477765004, -50.595639867323676, 0
								-165.7538871771335, -53.266128611459905, 0
								-169.28790921473492, -55.56137530480278, 0
								-173.83980054709053, -57.34212267092198, 0
								-179.2340486183948, -58.4765426223911, 0
								174.88597100000004, -58.86686268239043, 0
								169.0059906183949, -58.4765426223911, 0
								163.61174254709053, -57.342122670921995, 0
								159.0598512147349, -55.56137530480278, 0
								155.52582917713352, -53.266128611459905, 0
								153.03230677765004, -50.5956398673237, 0
								151.5097479578592, -47.67988663607182, 0
								150.84960805527317, -44.632940177586015, 0
								150.93698869938103, -41.552566333738646, 0
								151.66591838562334, -38.522460781932075, 0
								152.94405759520185, -35.61500302232531, 0
								154.6921395516332, -32.89358731126372, 0
								156.84128278452908, -30.41423069136382, 0
								159.3297853668954, -28.2264459072467, 0
								162.1001634241344, -26.373481038959962, 0
								165.09677774713506, -24.89207279739611, 0
								168.26418905131132, -23.81188232645245, 0
								171.54626536897044, -23.15479353085322, 0
								174.88597100000004, -22.93425131760957, 0
							</coordinates>
						</LinearRing>
					</outerBoundaryIs>
				</Polygon>
			</Placemark>
			<Placemark>
				<name>O_7997.849192353663_7881.938334493465</name>
				<TimeSpan>
					<begin>-1531.8134333736634</begin>
					<end>-1415.9025755134653</end>
				</TimeSpan>
				<styleUrl>#circle_7997.849192353663_style</styleUrl>
				<Polygon>
					<altitudeMode>clampToGround</altitudeMode>
					<tessellate>1</tessellate>
					<outerBoundaryIs>
						<LinearRing>
							<coordinates>
								174.88597100000004, -22.93425131760957, 0
								178.22567663102964, -23.15479353085322, 0
								-178.49224705131132, -23.811882326452444, 0
								-175.3248357471351, -24.892072797396107, 0
								-172.3282214241343, -26.373481038959962, 0
								-169.55784336689538, -28.226445907246696, 0
								-167.06934078452912, -30.41423069136382, 0
								-164.92019755163318, -32.89358731126372, 0
								-163.17211559520183, -35.615003022325304, 0
								-161.89397638562338, -38.522460781932075, 0
								-161.16504669938104, -41.552566333738646, 0
								-161.07766605527308, -44.63294017758599, 0
								-161.73780595785917, -47.67988663607181, 0
								-163.26036477765004, -50.595639867323676, 0
								-165.7538871771335, -53.266128611459905, 0
								-169.28790921473492, -55.56137530480278, 0
								-173.83980054709053, -57.34212267092198, 0
								-179.2340486183948, -58.4765426223911, 0
								174.88597100000004, -58.86686268239043, 0
								169.0059906183949, -58.4765426223911, 0
								163.61174254709053, -57.342122670921995, 0
								159.0598512147349, -55.56137530480278, 0
								155.52582917713352, -53.266128611459905, 0
								153.03230677765004, -50.5956398673237, 0
								151.5097479578592, -47.67988663607182, 0
								150.84960805527317, -44.632940177586015, 0
								150.93698869938103, -41.552566333738646, 0
								151.66591838562334, -38.522460781932075, 0
								152.94405759520185, -35.61500302232531, 0
								154.6921395516332, -32.89358731126372, 0
								156.84128278452908, -30.41423069136382, 0
								159.3297853668954, -28.2264459072467, 0
								162.1001634241344, -26.373481038959962, 0
								165.09677774713506, -24.89207279739611, 0
								168.26418905131132, -23.81188232645245, 0
								171.54626536897044, -23.15479353085322, 0
								174.88597100000004, -22.93425131760957, 0
							</coordinates>
						</LinearRing>
					</outerBoundaryIs>
				</Polygon>
			</Placemark>
			<Placemark>
				<name>O_7881.938334493465_7766.027476633267</name>
				<TimeSpan>
					<begin>-1415.9025755134653</begin>
					<end>-1299.9917176532672</end>
				</TimeSpan>
				<styleUrl>#circle_7881.938334493465_style</styleUrl>
				<Polygon>
					<altitudeMode>clampToGround</altitudeMode>
					<tessellate>1</tessellate>
					<outerBoundaryIs>
						<LinearRing>
							<coordinates>
								174.88597100000004, -22.93425131760957, 0
								178.22567663102964, -23.15479353085322, 0
								-178.49224705131132, -23.811882326452444, 0
								-175.3248357471351, -24.892072797396107, 0
								-172.3282214241343, -26.373481038959962, 0
								-169.55784336689538, -28.226445907246696, 0
								-167.06934078452912, -30.41423069136382, 0
								-164.92019755163318, -32.89358731126372, 0
								-163.17211559520183, -35.615003022325304, 0
								-161.89397638562338, -38.522460781932075, 0
								-161.16504669938104, -41.552566333738646, 0
								-161.07766605527308, -44.63294017758599, 0
								-161.73780595785917, -47.67988663607181, 0
								-163.26036477765004, -50.595639867323676, 0
								-165.7538871771335, -53.266128611459905, 0
								-169.28790921473492, -55.56137530480278, 0
								-173.83980054709053, -57.34212267092198, 0
								-179.2340486183948, -58.4765426223911, 0
								174.88597100000004, -58.86686268239043, 0
								169.0059906183949, -58.4765426223911, 0
								163.61174254709053, -57.342122670921995, 0
								159.0598512147349, -55.56137530480278, 0
								155.52582917713352, -53.266128611459905, 0
								153.03230677765004, -50.5956398673237, 0
								151.5097479578592, -47.67988663607182, 0
								150.84960805527317, -44.632940177586015, 0
								150.93698869938103, -41.552566333738646, 0
								151.66591838562334, -38.522460781932075, 0
								152.94405759520185, -35.61500302232531, 0
								154.6921395516332, -32.89358731126372, 0
								156.84128278452908, -30.41423069136382, 0
								159.3297853668954, -28.2264459072467, 0
								162.1001634241344, -26.373481038959962, 0
								165.09677774713506, -24.89207279739611, 0
								168.26418905131132, -23.81188232645245, 0
								171.54626536897044, -23.15479353085322, 0
								174.88597100000004, -22.93425131760957, 0
							</coordinates>
						</LinearRing>
					</outerBoundaryIs>
				</Polygon>
			</Placemark>
			<Placemark>
				<name>O_7766.027476633267_7650.116618773069</name>
				<TimeSpan>
					<begin>-1299.9917176532672</begin>
					<end>-1184.080859793069</end>
				</TimeSpan>
				<styleUrl>#circle_7766.027476633267_style</styleUrl>
				<Polygon>
					<altitudeMode>clampToGround</altitudeMode>
					<tessellate>1</tessellate>
					<outerBoundaryIs>
						<LinearRing>
							<coordinates>
								174.88597100000004, -22.93425131760957, 0
								178.22567663102964, -23.15479353085322, 0
								-178.49224705131132, -23.811882326452444, 0
								-175.3248357471351, -24.892072797396107, 0
								-172.3282214241343, -26.373481038959962, 0
								-169.55784336689538, -28.226445907246696, 0
								-167.06934078452912, -30.41423069136382, 0
								-164.92019755163318, -32.89358731126372, 0
								-163.17211559520183, -35.615003022325304, 0
								-161.89397638562338, -38.522460781932075, 0
								-161.16504669938104, -41.552566333738646, 0
								-161.07766605527308, -44.63294017758599, 0
								-161.73780595785917, -47.67988663607181, 0
								-163.26036477765004, -50.595639867323676, 0
								-165.7538871771335, -53.266128611459905, 0
								-169.28790921473492, -55.56137530480278, 0
								-173.83980054709053, -57.34212267092198, 0
								-179.2340486183948, -58.4765426223911, 0
								174.88597100000004, -58.86686268239043, 0
								169.0059906183949, -58.4765426223911, 0
								163.61174254709053, -57.342122670921995, 0
								159.0598512147349, -55.56137530480278, 0
								155.52582917713352, -53.266128611459905, 0
								153.03230677765004, -50.5956398673237, 0
								151.5097479578592, -47.67988663607182, 0
								150.84960805527317, -44.632940177586015, 0
								150.93698869938103, -41.552566333738646, 0
								151.66591838562334, -38.522460781932075, 0
								152.94405759520185, -35.61500302232531, 0
								154.6921395516332, -32.89358731126372, 0
								156.84128278452908, -30.41423069136382, 0
								159.3297853668954, -28.2264459072467, 0
								162.1001634241344, -26.373481038959962, 0
								165.09677774713506, -24.89207279739611, 0
								168.26418905131132, -23.81188232645245, 0
								171.54626536897044, -23.15479353085322, 0
								174.88597100000004, -22.93425131760957, 0
							</coordinates>
						</LinearRing>
					</outerBoundaryIs>
				</Polygon>
			</Placemark>
			<Placemark>
				<name>O_7650.116618773069_7534.205760912871</name>
				<TimeSpan>
					<begin>-1184.080859793069</begin>
					<end>-1068.170001932871</end>
				</TimeSpan>
				<styleUrl>#circle_7650.116618773069_style</styleUrl>
				<Polygon>
					<altitudeMode>clampToGround</altitudeMode>
					<tessellate>1</tessellate>
					<outerBoundaryIs>
						<LinearRing>
							<coordinates>
								174.88597100000004, -22.93425131760957, 0
								178.22567663102964, -23.15479353085322, 0
								-178.49224705131132, -23.811882326452444, 0
								-175.3248357471351, -24.892072797396107, 0
								-172.3282214241343, -26.373481038959962, 0
								-169.55784336689538, -28.226445907246696, 0
								-167.06934078452912, -30.41423069136382, 0
								-164.92019755163318, -32.89358731126372, 0
								-163.17211559520183, -35.615003022325304, 0
								-161.89397638562338, -38.522460781932075, 0
								-161.16504669938104, -41.552566333738646, 0
								-161.07766605527308, -44.63294017758599, 0
								-161.73780595785917, -47.67988663607181, 0
								-163.26036477765004, -50.595639867323676, 0
								-165.7538871771335, -53.266128611459905, 0
								-169.28790921473492, -55.56137530480278, 0
								-173.83980054709053, -57.34212267092198, 0
								-179.2340486183948, -58.4765426223911, 0
								174.88597100000004, -58.86686268239043, 0
								169.0059906183949, -58.4765426223911, 0
								163.61174254709053, -57.342122670921995, 0
								159.0598512147349, -55.56137530480278, 0
								155.52582917713352, -53.266128611459905, 0
								153.03230677765004, -50.5956398673237, 0
								151.5097479578592, -47.67988663607182, 0
								150.84960805527317, -44.632940177586015, 0
								150.93698869938103, -41.552566333738646, 0
								151.66591838562334, -38.522460781932075, 0
								152.94405759520185, -35.61500302232531, 0
								154.6921395516332, -32.89358731126372, 0
								156.84128278452908, -30.41423069136382, 0
								159.3297853668954, -28.2264459072467, 0
								162.1001634241344, -26.373481038959962, 0
								165.09677774713506, -24.89207279739611, 0
								168.26418905131132, -23.81188232645245, 0
								171.54626536897044, -23.15479353085322, 0
								174.88597100000004, -22.93425131760957, 0
							</coordinates>
						</LinearRing>
					</outerBoundaryIs>
				</Polygon>
			</Placemark>
			<Placemark>
				<name>O_7534.2057609128715_7418.294903052673</name>
				<TimeSpan>
					<begin>-1068.1700019328719</begin>
					<end>-952.2591440726737</end>
				</TimeSpan>
				<styleUrl>#circle_7534.2057609128715_style</styleUrl>
				<Polygon>
					<altitudeMode>clampToGround</altitudeMode>
					<tessellate>1</tessellate>
					<outerBoundaryIs>
						<LinearRing>
							<coordinates>
								174.88597100000004, -22.93425131760957, 0
								178.22567663102964, -23.15479353085322, 0
								-178.49224705131132, -23.811882326452444, 0
								-175.3248357471351, -24.892072797396107, 0
								-172.3282214241343, -26.373481038959962, 0
								-169.55784336689538, -28.226445907246696, 0
								-167.06934078452912, -30.41423069136382, 0
								-164.92019755163318, -32.89358731126372, 0
								-163.17211559520183, -35.615003022325304, 0
								-161.89397638562338, -38.522460781932075, 0
								-161.16504669938104, -41.552566333738646, 0
								-161.07766605527308, -44.63294017758599, 0
								-161.73780595785917, -47.67988663607181, 0
								-163.26036477765004, -50.595639867323676, 0
								-165.7538871771335, -53.266128611459905, 0
								-169.28790921473492, -55.56137530480278, 0
								-173.83980054709053, -57.34212267092198, 0
								-179.2340486183948, -58.4765426223911, 0
								174.88597100000004, -58.86686268239043, 0
								169.0059906183949, -58.4765426223911, 0
								163.61174254709053, -57.342122670921995, 0
								159.0598512147349, -55.56137530480278, 0
								155.52582917713352, -53.266128611459905, 0
								153.03230677765004, -50.5956398673237, 0
								151.5097479578592, -47.67988663607182, 0
								150.84960805527317, -44.632940177586015, 0
								150.93698869938103, -41.552566333738646, 0
								151.66591838562334, -38.522460781932075, 0
								152.94405759520185, -35.61500302232531, 0
								154.6921395516332, -32.89358731126372, 0
								156.84128278452908, -30.41423069136382, 0
								159.3297853668954, -28.2264459072467, 0
								162.1001634241344, -26.373481038959962, 0
								165.09677774713506, -24.89207279739611, 0
								168.26418905131132, -23.81188232645245, 0
								171.54626536897044, -23.15479353085322, 0
								174.88597100000004, -22.93425131760957, 0
							</coordinates>
						</LinearRing>
					</outerBoundaryIs>
				</Polygon>
			</Placemark>
			<Placemark>
				<name>O_7418.294903052672_7302.384045192474</name>
				<TimeSpan>
					<begin>-952.2591440726728</begin>
					<end>-836.3482862124747</end>
				</TimeSpan>
				<styleUrl>#circle_7418.294903052672_style</styleUrl>
				<Polygon>
					<altitudeMode>clampToGround</altitudeMode>
					<tessellate>1</tessellate>
					<outerBoundaryIs>
						<LinearRing>
							<coordinates>
								174.88597100000004, -22.93425131760957, 0
								178.22567663102964, -23.15479353085322, 0
								-178.49224705131132, -23.811882326452444, 0
								-175.3248357471351, -24.892072797396107, 0
								-172.3282214241343, -26.373481038959962, 0
								-169.55784336689538, -28.226445907246696, 0
								-167.06934078452912, -30.41423069136382, 0
								-164.92019755163318, -32.89358731126372, 0
								-163.17211559520183, -35.615003022325304, 0
								-161.89397638562338, -38.522460781932075, 0
								-161.16504669938104, -41.552566333738646, 0
								-161.07766605527308, -44.63294017758599, 0
								-161.73780595785917, -47.67988663607181, 0
								-163.26036477765004, -50.595639867323676, 0
								-165.7538871771335, -53.266128611459905, 0
								-169.28790921473492, -55.56137530480278, 0
								-173.83980054709053, -57.34212267092198, 0
								-179.2340486183948, -58.4765426223911, 0
								174.88597100000004, -58.86686268239043, 0
								169.0059906183949, -58.4765426223911, 0
								163.61174254709053, -57.342122670921995, 0
								159.0598512147349, -55.56137530480278, 0
								155.52582917713352, -53.266128611459905, 0
								153.03230677765004, -50.5956398673237, 0
								151.5097479578592, -47.67988663607182, 0
								150.84960805527317, -44.632940177586015, 0
								150.93698869938103, -41.552566333738646, 0
								151.66591838562334, -38.522460781932075, 0
								152.94405759520185, -35.61500302232531, 0
								154.6921395516332, -32.89358731126372, 0
								156.84128278452908, -30.41423069136382, 0
								159.3297853668954, -28.2264459072467, 0
								162.1001634241344, -26.373481038959962, 0
								165.09677774713506, -24.89207279739611, 0
								168.26418905131132, -23.81188232645245, 0
								171.54626536897044, -23.15479353085322, 0
								174.88597100000004, -22.93425131760957, 0
							</coordinates>
						</LinearRing>
					</outerBoundaryIs>
				</Polygon>
			</Placemark>
			<Placemark>
				<name>O_7302.384045192475_7186.473187332277</name>
				<TimeSpan>
					<begin>-836.3482862124756</begin>
					<end>-720.4374283522775</end>
				</TimeSpan>
				<styleUrl>#circle_7302.384045192475_style</styleUrl>
				<Polygon>
					<altitudeMode>clampToGround</altitudeMode>
					<tessellate>1</tessellate>
					<outerBoundaryIs>
						<LinearRing>
							<coordinates>
								174.88597100000004, -22.93425131760957, 0
								178.22567663102964, -23.15479353085322, 0
								-178.49224705131132, -23.811882326452444, 0
								-175.3248357471351, -24.892072797396107, 0
								-172.3282214241343, -26.373481038959962, 0
								-169.55784336689538, -28.226445907246696, 0
								-167.06934078452912, -30.41423069136382, 0
								-164.92019755163318, -32.89358731126372, 0
								-163.17211559520183, -35.615003022325304, 0
								-161.89397638562338, -38.522460781932075, 0
								-161.16504669938104, -41.552566333738646, 0
								-161.07766605527308, -44.63294017758599, 0
								-161.73780595785917, -47.67988663607181, 0
								-163.26036477765004, -50.595639867323676, 0
								-165.7538871771335, -53.266128611459905, 0
								-169.28790921473492, -55.56137530480278, 0
								-173.83980054709053, -57.34212267092198, 0
								-179.2340486183948, -58.4765426223911, 0
								174.88597100000004, -58.86686268239043, 0
								169.0059906183949, -58.4765426223911, 0
								163.61174254709053, -57.342122670921995, 0
								159.0598512147349, -55.56137530480278, 0
								155.52582917713352, -53.266128611459905, 0
								153.03230677765004, -50.5956398673237, 0
								151.5097479578592, -47.67988663607182, 0
								150.84960805527317, -44.632940177586015, 0
								150.93698869938103, -41.552566333738646, 0
								151.66591838562334, -38.522460781932075, 0
								152.94405759520185, -35.61500302232531, 0
								154.6921395516332, -32.89358731126372, 0
								156.84128278452908, -30.41423069136382, 0
								159.3297853668954, -28.2264459072467, 0
								162.1001634241344, -26.373481038959962, 0
								165.09677774713506, -24.89207279739611, 0
								168.26418905131132, -23.81188232645245, 0
								171.54626536897044, -23.15479353085322, 0
								174.88597100000004, -22.93425131760957, 0
							</coordinates>
						</LinearRing>
					</outerBoundaryIs>
				</Polygon>
			</Placemark>
			<Placemark>
				<name>O_7186.473187332277_7070.562329472079</name>
				<TimeSpan>
					<begin>-720.4374283522775</begin>
					<end>-604.5265704920794</end>
				</TimeSpan>
				<styleUrl>#circle_7186.473187332277_style</styleUrl>
				<Polygon>
					<altitudeMode>clampToGround</altitudeMode>
					<tessellate>1</tessellate>
					<outerBoundaryIs>
						<LinearRing>
							<coordinates>
								174.88597100000004, -22.93425131760957, 0
								178.22567663102964, -23.15479353085322, 0
								-178.49224705131132, -23.811882326452444, 0
								-175.3248357471351, -24.892072797396107, 0
								-172.3282214241343, -26.373481038959962, 0
								-169.55784336689538, -28.226445907246696, 0
								-167.06934078452912, -30.41423069136382, 0
								-164.92019755163318, -32.89358731126372, 0
								-163.17211559520183, -35.615003022325304, 0
								-161.89397638562338, -38.522460781932075, 0
								-161.16504669938104, -41.552566333738646, 0
								-161.07766605527308, -44.63294017758599, 0
								-161.73780595785917, -47.67988663607181, 0
								-163.26036477765004, -50.595639867323676, 0
								-165.7538871771335, -53.266128611459905, 0
								-169.28790921473492, -55.56137530480278, 0
								-173.83980054709053, -57.34212267092198, 0
								-179.2340486183948, -58.4765426223911, 0
								174.88597100000004, -58.86686268239043, 0
								169.0059906183949, -58.4765426223911, 0
								163.61174254709053, -57.342122670921995, 0
								159.0598512147349, -55.56137530480278, 0
								155.52582917713352, -53.266128611459905, 0
								153.03230677765004, -50.5956398673237, 0
								151.5097479578592, -47.67988663607182, 0
								150.84960805527317, -44.632940177586015, 0
								150.93698869938103, -41.552566333738646, 0
								151.66591838562334, -38.522460781932075, 0
								152.94405759520185, -35.61500302232531, 0
								154.6921395516332, -32.89358731126372, 0
								156.84128278452908, -30.41423069136382, 0
								159.3297853668954, -28.2264459072467, 0
								162.1001634241344, -26.373481038959962, 0
								165.09677774713506, -24.89207279739611, 0
								168.26418905131132, -23.81188232645245, 0
								171.54626536897044, -23.15479353085322, 0
								174.88597100000004, -22.93425131760957, 0
							</coordinates>
						</LinearRing>
					</outerBoundaryIs>
				</Polygon>
			</Placemark>
			<Placemark>
				<name>O_7070.562329472079_6954.651471611881</name>
				<TimeSpan>
					<begin>-604.5265704920794</begin>
					<end>-488.61571263188125</end>
				</TimeSpan>
				<styleUrl>#circle_7070.562329472079_style</styleUrl>
				<Polygon>
					<altitudeMode>clampToGround</altitudeMode>
					<tessellate>1</tessellate>
					<outerBoundaryIs>
						<LinearRing>
							<coordinates>
								174.88597100000004, -22.93425131760957, 0
								178.22567663102964, -23.15479353085322, 0
								-178.49224705131132, -23.811882326452444, 0
								-175.3248357471351, -24.892072797396107, 0
								-172.3282214241343, -26.373481038959962, 0
								-169.55784336689538, -28.226445907246696, 0
								-167.06934078452912, -30.41423069136382, 0
								-164.92019755163318, -32.89358731126372, 0
								-163.17211559520183, -35.615003022325304, 0
								-161.89397638562338, -38.522460781932075, 0
								-161.16504669938104, -41.552566333738646, 0
								-161.07766605527308, -44.63294017758599, 0
								-161.73780595785917, -47.67988663607181, 0
								-163.26036477765004, -50.595639867323676, 0
								-165.7538871771335, -53.266128611459905, 0
								-169.28790921473492, -55.56137530480278, 0
								-173.83980054709053, -57.34212267092198, 0
								-179.2340486183948, -58.4765426223911, 0
								174.88597100000004, -58.86686268239043, 0
								169.0059906183949, -58.4765426223911, 0
								163.61174254709053, -57.342122670921995, 0
								159.0598512147349, -55.56137530480278, 0
								155.52582917713352, -53.266128611459905, 0
								153.03230677765004, -50.5956398673237, 0
								151.5097479578592, -47.67988663607182, 0
								150.84960805527317, -44.632940177586015, 0
								150.93698869938103, -41.552566333738646, 0
								151.66591838562334, -38.522460781932075, 0
								152.94405759520185, -35.61500302232531, 0
								154.6921395516332, -32.89358731126372, 0
								156.84128278452908, -30.41423069136382, 0
								159.3297853668954, -28.2264459072467, 0
								162.1001634241344, -26.373481038959962, 0
								165.09677774713506, -24.89207279739611, 0
								168.26418905131132, -23.81188232645245, 0
								171.54626536897044, -23.15479353085322, 0
								174.88597100000004, -22.93425131760957, 0
							</coordinates>
						</LinearRing>
					</outerBoundaryIs>
				</Polygon>
			</Placemark>
			<Placemark>
				<name>O_6954.651471611881_6838.740613751683</name>
				<TimeSpan>
					<begin>-488.61571263188125</begin>
					<end>-372.70485477168313</end>
				</TimeSpan>
				<styleUrl>#circle_6954.651471611881_style</styleUrl>
				<Polygon>
					<altitudeMode>clampToGround</altitudeMode>
					<tessellate>1</tessellate>
					<outerBoundaryIs>
						<LinearRing>
							<coordinates>
								174.88597100000004, -22.93425131760957, 0
								178.22567663102964, -23.15479353085322, 0
								-178.49224705131132, -23.811882326452444, 0
								-175.3248357471351, -24.892072797396107, 0
								-172.3282214241343, -26.373481038959962, 0
								-169.55784336689538, -28.226445907246696, 0
								-167.06934078452912, -30.41423069136382, 0
								-164.92019755163318, -32.89358731126372, 0
								-163.17211559520183, -35.615003022325304, 0
								-161.89397638562338, -38.522460781932075, 0
								-161.16504669938104, -41.552566333738646, 0
								-161.07766605527308, -44.63294017758599, 0
								-161.73780595785917, -47.67988663607181, 0
								-163.26036477765004, -50.595639867323676, 0
								-165.7538871771335, -53.266128611459905, 0
								-169.28790921473492, -55.56137530480278, 0
								-173.83980054709053, -57.34212267092198, 0
								-179.2340486183948, -58.4765426223911, 0
								174.88597100000004, -58.86686268239043, 0
								169.0059906183949, -58.4765426223911, 0
								163.61174254709053, -57.342122670921995, 0
								159.0598512147349, -55.56137530480278, 0
								155.52582917713352, -53.266128611459905, 0
								153.03230677765004, -50.5956398673237, 0
								151.5097479578592, -47.67988663607182, 0
								150.84960805527317, -44.632940177586015, 0
								150.93698869938103, -41.552566333738646, 0
								151.66591838562334, -38.522460781932075, 0
								152.94405759520185, -35.61500302232531, 0
								154.6921395516332, -32.89358731126372, 0
								156.84128278452908, -30.41423069136382, 0
								159.3297853668954, -28.2264459072467, 0
								162.1001634241344, -26.373481038959962, 0
								165.09677774713506, -24.89207279739611, 0
								168.26418905131132, -23.81188232645245, 0
								171.54626536897044, -23.15479353085322, 0
								174.88597100000004, -22.93425131760957, 0
							</coordinates>
						</LinearRing>
					</outerBoundaryIs>
				</Polygon>
			</Placemark>
			<Placemark>
				<name>O_6838.740613751683_6722.829755891485</name>
				<TimeSpan>
					<begin>-372.70485477168313</begin>
					<end>-256.793996911485</end>
				</TimeSpan>
				<styleUrl>#circle_6838.740613751683_style</styleUrl>
				<Polygon>
					<altitudeMode>clampToGround</altitudeMode>
					<tessellate>1</tessellate>
					<outerBoundaryIs>
						<LinearRing>
							<coordinates>
								174.88597100000004, -22.93425131760957, 0
								178.22567663102964, -23.15479353085322, 0
								-178.49224705131132, -23.811882326452444, 0
								-175.3248357471351, -24.892072797396107, 0
								-172.3282214241343, -26.373481038959962, 0
								-169.55784336689538, -28.226445907246696, 0
								-167.06934078452912, -30.41423069136382, 0
								-164.92019755163318, -32.89358731126372, 0
								-163.17211559520183, -35.615003022325304, 0
								-161.89397638562338, -38.522460781932075, 0
								-161.16504669938104, -41.552566333738646, 0
								-161.07766605527308, -44.63294017758599, 0
								-161.73780595785917, -47.67988663607181, 0
								-163.26036477765004, -50.595639867323676, 0
								-165.7538871771335, -53.266128611459905, 0
								-169.28790921473492, -55.56137530480278, 0
								-173.83980054709053, -57.34212267092198, 0
								-179.2340486183948, -58.4765426223911, 0
								174.88597100000004, -58.86686268239043, 0
								169.0059906183949, -58.4765426223911, 0
								163.61174254709053, -57.342122670921995, 0
								159.0598512147349, -55.56137530480278, 0
								155.52582917713352, -53.266128611459905, 0
								153.03230677765004, -50.5956398673237, 0
								151.5097479578592, -47.67988663607182, 0
								150.84960805527317, -44.632940177586015, 0
								150.93698869938103, -41.552566333738646, 0
								151.66591838562334, -38.522460781932075, 0
								152.94405759520185, -35.61500302232531, 0
								154.6921395516332, -32.89358731126372, 0
								156.84128278452908, -30.41423069136382, 0
								159.3297853668954, -28.2264459072467, 0
								162.1001634241344, -26.373481038959962, 0
								165.09677774713506, -24.89207279739611, 0
								168.26418905131132, -23.81188232645245, 0
								171.54626536897044, -23.15479353085322, 0
								174.88597100000004, -22.93425131760957, 0
							</coordinates>
						</LinearRing>
					</outerBoundaryIs>
				</Polygon>
			</Placemark>
			<Placemark>
				<name>O_6722.829755891485_6606.9188980312865</name>
				<TimeSpan>
					<begin>-256.793996911485</begin>
					<end>-140.8831390512869</end>
				</TimeSpan>
				<styleUrl>#circle_6722.829755891485_style</styleUrl>
				<Polygon>
					<altitudeMode>clampToGround</altitudeMode>
					<tessellate>1</tessellate>
					<outerBoundaryIs>
						<LinearRing>
							<coordinates>
								174.88597100000004, -20.81361659481712, 0
								178.54998426195394, -21.05554962759909, 0
								-177.84710945360357, -21.776343951427013, 0
								-174.36547056716918, -22.961213624505763, 0
								-171.0637443723431, -24.586226083394216, 0
								-167.9991856789995, -26.619202490568835, 0
								-165.22869172841743, -29.020682848125155, 0
								-162.81085622960677, -31.744728218488135, 0
								-160.8090760489824, -34.739331474924114, 0
								-159.29567039900846, -37.94621703844814, 0
								-158.356841568809, -41.299815730400425, 0
								-158.09795059552113, -44.72520579560654, 0
								-158.64766496598054, -48.134857306443344, 0
								-160.15747216253226, -51.42423373098672, 0
								-162.78916319392084, -54.466989253005025, 0
								-166.67770972727558, -57.112158438645594, 0
								-171.85645045663253, -59.18866249105553, 0
								-178.15232259637642, -60.524956942510045, 0
								174.88597100000004, -60.987497405182864, 0
								167.9242645963765, -60.524956942510045, 0
								161.6283924566326, -59.18866249105553, 0
								156.4496517272756, -57.112158438645594, 0
								152.56110519392087, -54.466989253005025, 0
								149.9294141625322, -51.42423373098672, 0
								148.4196069659805, -48.13485730644335, 0
								147.86989259552115, -44.72520579560657, 0
								148.12878356880898, -41.299815730400425, 0
								149.06761239900848, -37.94621703844814, 0
								150.58101804898243, -34.739331474924114, 0
								152.58279822960685, -31.74472821848813, 0
								155.0006337284175, -29.020682848125155, 0
								157.77112767899956, -26.619202490568842, 0
								160.83568637234308, -24.586226083394216, 0
								164.13741256716918, -22.96121362450577, 0
								167.6190514536036, -21.77634395142702, 0
								171.22195773804603, -21.05554962759909, 0
								174.88597100000004, -20.81361659481712, 0
							</coordinates>
						</LinearRing>
					</outerBoundaryIs>
				</Polygon>
			</Placemark>
			<Placemark>
				<name>O_6606.9188980312865_6491.008040171088</name>
				<TimeSpan>
					<begin>-140.8831390512869</begin>
					<end>-24.97228119108877</end>
				</TimeSpan>
				<styleUrl>#circle_6606.9188980312865_style</styleUrl>
				<Polygon>
					<altitudeMode>clampToGround</altitudeMode>
					<tessellate>1</tessellate>
					<outerBoundaryIs>
						<LinearRing>
							<coordinates>
								174.88597100000004, -20.81361659481712, 0
								178.54998426195394, -21.05554962759909, 0
								-177.84710945360357, -21.776343951427013, 0
								-174.36547056716918, -22.961213624505763, 0
								-171.0637443723431, -24.586226083394216, 0
								-167.9991856789995, -26.619202490568835, 0
								-165.22869172841743, -29.020682848125155, 0
								-162.81085622960677, -31.744728218488135, 0
								-160.8090760489824, -34.739331474924114, 0
								-159.29567039900846, -37.94621703844814, 0
								-158.356841568809, -41.299815730400425, 0
								-158.09795059552113, -44.72520579560654, 0
								-158.64766496598054, -48.134857306443344, 0
								-160.15747216253226, -51.42423373098672, 0
								-162.78916319392084, -54.466989253005025, 0
								-166.67770972727558, -57.112158438645594, 0
								-171.85645045663253, -59.18866249105553, 0
								-178.15232259637642, -60.524956942510045, 0
								174.88597100000004, -60.987497405182864, 0
								167.9242645963765, -60.524956942510045, 0
								161.6283924566326, -59.18866249105553, 0
								156.4496517272756, -57.112158438645594, 0
								152.56110519392087, -54.466989253005025, 0
								149.9294141625322, -51.42423373098672, 0
								148.4196069659805, -48.13485730644335, 0
								147.86989259552115, -44.72520579560657, 0
								148.12878356880898, -41.299815730400425, 0
								149.06761239900848, -37.94621703844814, 0
								150.58101804898243, -34.739331474924114, 0
								152.58279822960685, -31.74472821848813, 0
								155.0006337284175, -29.020682848125155, 0
								157.77112767899956, -26.619202490568842, 0
								160.83568637234308, -24.586226083394216, 0
								164.13741256716918, -22.96121362450577, 0
								167.6190514536036, -21.77634395142702, 0
								171.22195773804603, -21.05554962759909, 0
								174.88597100000004, -20.81361659481712, 0
							</coordinates>
						</LinearRing>
					</outerBoundaryIs>
				</Polygon>
			</Placemark>
			<Placemark>
				<name>O_6491.008040171089_6375.097182310891</name>
				<TimeSpan>
					<begin>-24.972281191089678</begin>
					<end>90.93857666910844</end>
				</TimeSpan>
				<styleUrl>#circle_6491.008040171089_style</styleUrl>
				<Polygon>
					<altitudeMode>clampToGround</altitudeMode>
					<tessellate>1</tessellate>
					<outerBoundaryIs>
						<LinearRing>
							<coordinates>
								174.88597100000004, -20.81361659481712, 0
								178.54998426195394, -21.05554962759909, 0
								-177.84710945360357, -21.776343951427013, 0
								-174.36547056716918, -22.961213624505763, 0
								-171.0637443723431, -24.586226083394216, 0
								-167.9991856789995, -26.619202490568835, 0
								-165.22869172841743, -29.020682848125155, 0
								-162.81085622960677, -31.744728218488135, 0
								-160.8090760489824, -34.739331474924114, 0
								-159.29567039900846, -37.94621703844814, 0
								-158.356841568809, -41.299815730400425, 0
								-158.09795059552113, -44.72520579560654, 0
								-158.64766496598054, -48.134857306443344, 0
								-160.15747216253226, -51.42423373098672, 0
								-162.78916319392084, -54.466989253005025, 0
								-166.67770972727558, -57.112158438645594, 0
								-171.85645045663253, -59.18866249105553, 0
								-178.15232259637642, -60.524956942510045, 0
								174.88597100000004, -60.987497405182864, 0
								167.9242645963765, -60.524956942510045, 0
								161.6283924566326, -59.18866249105553, 0
								156.4496517272756, -57.112158438645594, 0
								152.56110519392087, -54.466989253005025, 0
								149.9294141625322, -51.42423373098672, 0
								148.4196069659805, -48.13485730644335, 0
								147.86989259552115, -44.72520579560657, 0
								148.12878356880898, -41.299815730400425, 0
								149.06761239900848, -37.94621703844814, 0
								150.58101804898243, -34.739331474924114, 0
								152.58279822960685, -31.74472821848813, 0
								155.0006337284175, -29.020682848125155, 0
								157.77112767899956, -26.619202490568842, 0
								160.83568637234308, -24.586226083394216, 0
								164.13741256716918, -22.96121362450577, 0
								167.6190514536036, -21.77634395142702, 0
								171.22195773804603, -21.05554962759909, 0
								174.88597100000004, -20.81361659481712, 0
							</coordinates>
						</LinearRing>
					</outerBoundaryIs>
				</Polygon>
			</Placemark>
			<Placemark>
				<name>O_6375.097182310891_6259.186324450693</name>
				<TimeSpan>
					<begin>90.93857666910844</begin>
					<end>206.84943452930656</end>
				</TimeSpan>
				<styleUrl>#circle_6375.097182310891_style</styleUrl>
				<Polygon>
					<altitudeMode>clampToGround</altitudeMode>
					<tessellate>1</tessellate>
					<outerBoundaryIs>
						<LinearRing>
							<coordinates>
								174.88597100000004, -20.81361659481712, 0
								178.54998426195394, -21.05554962759909, 0
								-177.84710945360357, -21.776343951427013, 0
								-174.36547056716918, -22.961213624505763, 0
								-171.0637443723431, -24.586226083394216, 0
								-167.9991856789995, -26.619202490568835, 0
								-165.22869172841743, -29.020682848125155, 0
								-162.81085622960677, -31.744728218488135, 0
								-160.8090760489824, -34.739331474924114, 0
								-159.29567039900846, -37.94621703844814, 0
								-158.356841568809, -41.299815730400425, 0
								-158.09795059552113, -44.72520579560654, 0
								-158.64766496598054, -48.134857306443344, 0
								-160.15747216253226, -51.42423373098672, 0
								-162.78916319392084, -54.466989253005025, 0
								-166.67770972727558, -57.112158438645594, 0
								-171.85645045663253, -59.18866249105553, 0
								-178.15232259637642, -60.524956942510045, 0
								174.88597100000004, -60.987497405182864, 0
								167.9242645963765, -60.524956942510045, 0
								161.6283924566326, -59.18866249105553, 0
								156.4496517272756, -57.112158438645594, 0
								152.56110519392087, -54.466989253005025, 0
								149.9294141625322, -51.42423373098672, 0
								148.4196069659805, -48.13485730644335, 0
								147.86989259552115, -44.72520579560657, 0
								148.12878356880898, -41.299815730400425, 0
								149.06761239900848, -37.94621703844814, 0
								150.58101804898243, -34.739331474924114, 0
								152.58279822960685, -31.74472821848813, 0
								155.0006337284175, -29.020682848125155, 0
								157.77112767899956, -26.619202490568842, 0
								160.83568637234308, -24.586226083394216, 0
								164.13741256716918, -22.96121362450577, 0
								167.6190514536036, -21.77634395142702, 0
								171.22195773804603, -21.05554962759909, 0
								174.88597100000004, -20.81361659481712, 0
							</coordinates>
						</LinearRing>
					</outerBoundaryIs>
				</Polygon>
			</Placemark>
			<Placemark>
				<name>O_6259.186324450693_6143.275466590495</name>
				<TimeSpan>
					<begin>206.84943452930656</begin>
					<end>322.7602923895047</end>
				</TimeSpan>
				<styleUrl>#circle_6259.186324450693_style</styleUrl>
				<Polygon>
					<altitudeMode>clampToGround</altitudeMode>
					<tessellate>1</tessellate>
					<outerBoundaryIs>
						<LinearRing>
							<coordinates>
								174.88597100000004, -22.93425131760957, 0
								178.22567663102964, -23.15479353085322, 0
								-178.49224705131132, -23.811882326452444, 0
								-175.3248357471351, -24.892072797396107, 0
								-172.3282214241343, -26.373481038959962, 0
								-169.55784336689538, -28.226445907246696, 0
								-167.06934078452912, -30.41423069136382, 0
								-164.92019755163318, -32.89358731126372, 0
								-163.17211559520183, -35.615003022325304, 0
								-161.89397638562338, -38.522460781932075, 0
								-161.16504669938104, -41.552566333738646, 0
								-161.07766605527308, -44.63294017758599, 0
								-161.73780595785917, -47.67988663607181, 0
								-163.26036477765004, -50.595639867323676, 0
								-165.7538871771335, -53.266128611459905, 0
								-169.28790921473492, -55.56137530480278, 0
								-173.83980054709053, -57.34212267092198, 0
								-179.2340486183948, -58.4765426223911, 0
								174.88597100000004, -58.86686268239043, 0
								169.0059906183949, -58.4765426223911, 0
								163.61174254709053, -57.342122670921995, 0
								159.0598512147349, -55.56137530480278, 0
								155.52582917713352, -53.266128611459905, 0
								153.03230677765004, -50.5956398673237, 0
								151.5097479578592, -47.67988663607182, 0
								150.84960805527317, -44.632940177586015, 0
								150.93698869938103, -41.552566333738646, 0
								151.66591838562334, -38.522460781932075, 0
								152.94405759520185, -35.61500302232531, 0
								154.6921395516332, -32.89358731126372, 0
								156.84128278452908, -30.41423069136382, 0
								159.3297853668954, -28.2264459072467, 0
								162.1001634241344, -26.373481038959962, 0
								165.09677774713506, -24.89207279739611, 0
								168.26418905131132, -23.81188232645245, 0
								171.54626536897044, -23.15479353085322, 0
								174.88597100000004, -22.93425131760957, 0
							</coordinates>
						</LinearRing>
					</outerBoundaryIs>
				</Polygon>
			</Placemark>
			<Placemark>
				<name>O_6143.275466590495_6027.364608730297</name>
				<TimeSpan>
					<begin>322.7602923895047</begin>
					<end>438.6711502497028</end>
				</TimeSpan>
				<styleUrl>#circle_6143.275466590495_style</styleUrl>
				<Polygon>
					<altitudeMode>clampToGround</altitudeMode>
					<tessellate>1</tessellate>
					<outerBoundaryIs>
						<LinearRing>
							<coordinates>
								174.88597100000004, -22.93425131760957, 0
								178.22567663102964, -23.15479353085322, 0
								-178.49224705131132, -23.811882326452444, 0
								-175.3248357471351, -24.892072797396107, 0
								-172.3282214241343, -26.373481038959962, 0
								-169.55784336689538, -28.226445907246696, 0
								-167.06934078452912, -30.41423069136382, 0
								-164.92019755163318, -32.89358731126372, 0
								-163.17211559520183, -35.615003022325304, 0
								-161.89397638562338, -38.522460781932075, 0
								-161.16504669938104, -41.552566333738646, 0
								-161.07766605527308, -44.63294017758599, 0
								-161.73780595785917, -47.67988663607181, 0
								-163.26036477765004, -50.595639867323676, 0
								-165.7538871771335, -53.266128611459905, 0
								-169.28790921473492, -55.56137530480278, 0
								-173.83980054709053, -57.34212267092198, 0
								-179.2340486183948, -58.4765426223911, 0
								174.88597100000004, -58.86686268239043, 0
								169.0059906183949, -58.4765426223911, 0
								163.61174254709053, -57.342122670921995, 0
								159.0598512147349, -55.56137530480278, 0
								155.52582917713352, -53.266128611459905, 0
								153.03230677765004, -50.5956398673237, 0
								151.5097479578592, -47.67988663607182, 0
								150.84960805527317, -44.632940177586015, 0
								150.93698869938103, -41.552566333738646, 0
								151.66591838562334, -38.522460781932075, 0
								152.94405759520185, -35.61500302232531, 0
								154.6921395516332, -32.89358731126372, 0
								156.84128278452908, -30.41423069136382, 0
								159.3297853668954, -28.2264459072467, 0
								162.1001634241344, -26.373481038959962, 0
								165.09677774713506, -24.89207279739611, 0
								168.26418905131132, -23.81188232645245, 0
								171.54626536897044, -23.15479353085322, 0
								174.88597100000004, -22.93425131760957, 0
							</coordinates>
						</LinearRing>
					</outerBoundaryIs>
				</Polygon>
			</Placemark>
			<Placemark>
				<name>O_6027.364608730297_5911.453750870099</name>
				<TimeSpan>
					<begin>438.6711502497028</begin>
					<end>554.5820081099009</end>
				</TimeSpan>
				<styleUrl>#circle_6027.364608730297_style</styleUrl>
				<Polygon>
					<altitudeMode>clampToGround</altitudeMode>
					<tessellate>1</tessellate>
					<outerBoundaryIs>
						<LinearRing>
							<coordinates>
								174.88597100000004, -22.93425131760957, 0
								178.22567663102964, -23.15479353085322, 0
								-178.49224705131132, -23.811882326452444, 0
								-175.3248357471351, -24.892072797396107, 0
								-172.3282214241343, -26.373481038959962, 0
								-169.55784336689538, -28.226445907246696, 0
								-167.06934078452912, -30.41423069136382, 0
								-164.92019755163318, -32.89358731126372, 0
								-163.17211559520183, -35.615003022325304, 0
								-161.89397638562338, -38.522460781932075, 0
								-161.16504669938104, -41.552566333738646, 0
								-161.07766605527308, -44.63294017758599, 0
								-161.73780595785917, -47.67988663607181, 0
								-163.26036477765004, -50.595639867323676, 0
								-165.7538871771335, -53.266128611459905, 0
								-169.28790921473492, -55.56137530480278, 0
								-173.83980054709053, -57.34212267092198, 0
								-179.2340486183948, -58.4765426223911, 0
								174.88597100000004, -58.86686268239043, 0
								169.0059906183949, -58.4765426223911, 0
								163.61174254709053, -57.342122670921995, 0
								159.0598512147349, -55.56137530480278, 0
								155.52582917713352, -53.266128611459905, 0
								153.03230677765004, -50.5956398673237, 0
								151.5097479578592, -47.67988663607182, 0
								150.84960805527317, -44.632940177586015, 0
								150.93698869938103, -41.552566333738646, 0
								151.66591838562334, -38.522460781932075, 0
								152.94405759520185, -35.61500302232531, 0
								154.6921395516332, -32.89358731126372, 0
								156.84128278452908, -30.41423069136382, 0
								159.3297853668954, -28.2264459072467, 0
								162.1001634241344, -26.373481038959962, 0
								165.09677774713506, -24.89207279739611, 0
								168.26418905131132, -23.81188232645245, 0
								171.54626536897044, -23.15479353085322, 0
								174.88597100000004, -22.93425131760957, 0
							</coordinates>
						</LinearRing>
					</outerBoundaryIs>
				</Polygon>
			</Placemark>
			<Placemark>
				<name>O_5911.453750870099_5795.542893009901</name>
				<TimeSpan>
					<begin>554.5820081099009</begin>
					<end>670.492865970099</end>
				</TimeSpan>
				<styleUrl>#circle_5911.453750870099_style</styleUrl>
				<Polygon>
					<altitudeMode>clampToGround</altitudeMode>
					<tessellate>1</tessellate>
					<outerBoundaryIs>
						<LinearRing>
							<coordinates>
								174.88597100000004, -22.93425131760957, 0
								178.22567663102964, -23.15479353085322, 0
								-178.49224705131132, -23.811882326452444, 0
								-175.3248357471351, -24.892072797396107, 0
								-172.3282214241343, -26.373481038959962, 0
								-169.55784336689538, -28.226445907246696, 0
								-167.06934078452912, -30.41423069136382, 0
								-164.92019755163318, -32.89358731126372, 0
								-163.17211559520183, -35.615003022325304, 0
								-161.89397638562338, -38.522460781932075, 0
								-161.16504669938104, -41.552566333738646, 0
								-161.07766605527308, -44.63294017758599, 0
								-161.73780595785917, -47.67988663607181, 0
								-163.26036477765004, -50.595639867323676, 0
								-165.7538871771335, -53.266128611459905, 0
								-169.28790921473492, -55.56137530480278, 0
								-173.83980054709053, -57.34212267092198, 0
								-179.2340486183948, -58.4765426223911, 0
								174.88597100000004, -58.86686268239043, 0
								169.0059906183949, -58.4765426223911, 0
								163.61174254709053, -57.342122670921995, 0
								159.0598512147349, -55.56137530480278, 0
								155.52582917713352, -53.266128611459905, 0
								153.03230677765004, -50.5956398673237, 0
								151.5097479578592, -47.67988663607182, 0
								150.84960805527317, -44.632940177586015, 0
								150.93698869938103, -41.552566333738646, 0
								151.66591838562334, -38.522460781932075, 0
								152.94405759520185, -35.61500302232531, 0
								154.6921395516332, -32.89358731126372, 0
								156.84128278452908, -30.41423069136382, 0
								159.3297853668954, -28.2264459072467, 0
								162.1001634241344, -26.373481038959962, 0
								165.09677774713506, -24.89207279739611, 0
								168.26418905131132, -23.81188232645245, 0
								171.54626536897044, -23.15479353085322, 0
								174.88597100000004, -22.93425131760957, 0
							</coordinates>
						</LinearRing>
					</outerBoundaryIs>
				</Polygon>
			</Placemark>
			<Placemark>
				<name>O_5795.542893009901_5679.6320351497025</name>
				<TimeSpan>
					<begin>670.492865970099</begin>
					<end>786.4037238302972</end>
				</TimeSpan>
				<styleUrl>#circle_5795.542893009901_style</styleUrl>
				<Polygon>
					<altitudeMode>clampToGround</altitudeMode>
					<tessellate>1</tessellate>
					<outerBoundaryIs>
						<LinearRing>
							<coordinates>
								174.88597100000004, -22.93425131760957, 0
								178.22567663102964, -23.15479353085322, 0
								-178.49224705131132, -23.811882326452444, 0
								-175.3248357471351, -24.892072797396107, 0
								-172.3282214241343, -26.373481038959962, 0
								-169.55784336689538, -28.226445907246696, 0
								-167.06934078452912, -30.41423069136382, 0
								-164.92019755163318, -32.89358731126372, 0
								-163.17211559520183, -35.615003022325304, 0
								-161.89397638562338, -38.522460781932075, 0
								-161.16504669938104, -41.552566333738646, 0
								-161.07766605527308, -44.63294017758599, 0
								-161.73780595785917, -47.67988663607181, 0
								-163.26036477765004, -50.595639867323676, 0
								-165.7538871771335, -53.266128611459905, 0
								-169.28790921473492, -55.56137530480278, 0
								-173.83980054709053, -57.34212267092198, 0
								-179.2340486183948, -58.4765426223911, 0
								174.88597100000004, -58.86686268239043, 0
								169.0059906183949, -58.4765426223911, 0
								163.61174254709053, -57.342122670921995, 0
								159.0598512147349, -55.56137530480278, 0
								155.52582917713352, -53.266128611459905, 0
								153.03230677765004, -50.5956398673237, 0
								151.5097479578592, -47.67988663607182, 0
								150.84960805527317, -44.632940177586015, 0
								150.93698869938103, -41.552566333738646, 0
								151.66591838562334, -38.522460781932075, 0
								152.94405759520185, -35.61500302232531, 0
								154.6921395516332, -32.89358731126372, 0
								156.84128278452908, -30.41423069136382, 0
								159.3297853668954, -28.2264459072467, 0
								162.1001634241344, -26.373481038959962, 0
								165.09677774713506, -24.89207279739611, 0
								168.26418905131132, -23.81188232645245, 0
								171.54626536897044, -23.15479353085322, 0
								174.88597100000004, -22.93425131760957, 0
							</coordinates>
						</LinearRing>
					</outerBoundaryIs>
				</Polygon>
			</Placemark>
			<Placemark>
				<name>A_5679.6320351497025_5563.721177289504</name>
				<TimeSpan>
					<begin>786.4037238302972</begin>
					<end>902.3145816904953</end>
				</TimeSpan>
				<styleUrl>#circle_5679.6320351497025_style</styleUrl>
				<Polygon>
					<altitudeMode>clampToGround</altitudeMode>
					<tessellate>1</tessellate>
					<outerBoundaryIs>
						<LinearRing>
							<coordinates>
								127.76692200000002, 48.61185358088867, 0
								131.06287188475721, 48.37788478901721, 0
								134.18236840044858, 47.68932578237683, 0
								136.97311677979016, 46.58408809894005, 0
								139.3231178779341, 45.119079828051106, 0
								141.16536861777055, 43.363136997407786, 0
								142.47308214006304, 41.390391205642096, 0
								143.2500562063517, 39.27521862446205, 0
								143.52043057157192, 37.08901717881605, 0
								143.3202757642369, 34.89848931114947, 0
								142.69177340294178, 32.764916221395524, 0
								141.67975903738932, 30.7439530898064, 0
								140.3300229404464, 28.88560648482536, 0
								138.68873726437718, 27.234190490442398, 0
								136.80248952784692, 25.828166361774965, 0
								134.71854228555034, 24.699848341371148, 0
								132.4850667016804, 23.875010526513513, 0
								130.15120660994918, 23.372460846790396, 0
								127.76692200000002, 23.203660419111316, 0
								125.38263739005087, 23.372460846790396, 0
								123.04877729831959, 23.87501052651351, 0
								120.8153017144496, 24.699848341371148, 0
								118.7313544721531, 25.828166361774965, 0
								116.84510673562286, 27.234190490442398, 0
								115.2038210595536, 28.885606484825345, 0
								113.85408496261066, 30.743953089806386, 0
								112.84207059705825, 32.764916221395524, 0
								112.21356823576313, 34.89848931114947, 0
								112.0134134284281, 37.08901717881605, 0
								112.28378779364832, 39.27521862446205, 0
								113.06076185993702, 41.390391205642096, 0
								114.36847538222946, 43.363136997407786, 0
								116.21072612206594, 45.119079828051106, 0
								118.56072722020986, 46.58408809894005, 0
								121.35147559955145, 47.68932578237681, 0
								124.4709721152428, 48.37788478901721, 0
								127.76692200000002, 48.61185358088867, 0
							</coordinates>
						</LinearRing>
					</outerBoundaryIs>
				</Polygon>
			</Placemark>
			<Placemark>
				<name>O_5679.6320351497025_5563.721177289504</name>
				<TimeSpan>
					<begin>786.4037238302972</begin>
					<end>902.3145816904953</end>
				</TimeSpan>
				<styleUrl>#circle_5679.6320351497025_style</styleUrl>
				<Polygon>
					<altitudeMode>clampToGround</altitudeMode>
					<tessellate>1</tessellate>
					<outerBoundaryIs>
						<LinearRing>
							<coordinates>
								174.88597100000004, -22.93425131760957, 0
								178.22567663102964, -23.15479353085322, 0
								-178.49224705131132, -23.811882326452444, 0
								-175.3248357471351, -24.892072797396107, 0
								-172.3282214241343, -26.373481038959962, 0
								-169.55784336689538, -28.226445907246696, 0
								-167.06934078452912, -30.41423069136382, 0
								-164.92019755163318, -32.89358731126372, 0
								-163.17211559520183, -35.615003022325304, 0
								-161.89397638562338, -38.522460781932075, 0
								-161.16504669938104, -41.552566333738646, 0
								-161.07766605527308, -44.63294017758599, 0
								-161.73780595785917, -47.67988663607181, 0
								-163.26036477765004, -50.595639867323676, 0
								-165.7538871771335, -53.266128611459905, 0
								-169.28790921473492, -55.56137530480278, 0
								-173.83980054709053, -57.34212267092198, 0
								-179.2340486183948, -58.4765426223911, 0
								174.88597100000004, -58.86686268239043, 0
								169.0059906183949, -58.4765426223911, 0
								163.61174254709053, -57.342122670921995, 0
								159.0598512147349, -55.56137530480278, 0
								155.52582917713352, -53.266128611459905, 0
								153.03230677765004, -50.5956398673237, 0
								151.5097479578592, -47.67988663607182, 0
								150.84960805527317, -44.632940177586015, 0
								150.93698869938103, -41.552566333738646, 0
								151.66591838562334, -38.522460781932075, 0
								152.94405759520185, -35.61500302232531, 0
								154.6921395516332, -32.89358731126372, 0
								156.84128278452908, -30.41423069136382, 0
								159.3297853668954, -28.2264459072467, 0
								162.1001634241344, -26.373481038959962, 0
								165.09677774713506, -24.89207279739611, 0
								168.26418905131132, -23.81188232645245, 0
								171.54626536897044, -23.15479353085322, 0
								174.88597100000004, -22.93425131760957, 0
							</coordinates>
						</LinearRing>
					</outerBoundaryIs>
				</Polygon>
			</Placemark>
			<Placemark>
				<name>A_5563.721177289504_5447.810319429306</name>
				<TimeSpan>
					<begin>902.3145816904953</begin>
					<end>1018.2254395506934</end>
				</TimeSpan>
				<styleUrl>#circle_5563.721177289504_style</styleUrl>
				<Polygon>
					<altitudeMode>clampToGround</altitudeMode>
					<tessellate>1</tessellate>
					<outerBoundaryIs>
						<LinearRing>
							<coordinates>
								127.76692200000002, 48.61185358088867, 0
								131.06287188475721, 48.37788478901721, 0
								134.18236840044858, 47.68932578237683, 0
								136.97311677979016, 46.58408809894005, 0
								139.3231178779341, 45.119079828051106, 0
								141.16536861777055, 43.363136997407786, 0
								142.47308214006304, 41.390391205642096, 0
								143.2500562063517, 39.27521862446205, 0
								143.52043057157192, 37.08901717881605, 0
								143.3202757642369, 34.89848931114947, 0
								142.69177340294178, 32.764916221395524, 0
								141.67975903738932, 30.7439530898064, 0
								140.3300229404464, 28.88560648482536, 0
								138.68873726437718, 27.234190490442398, 0
								136.80248952784692, 25.828166361774965, 0
								134.71854228555034, 24.699848341371148, 0
								132.4850667016804, 23.875010526513513, 0
								130.15120660994918, 23.372460846790396, 0
								127.76692200000002, 23.203660419111316, 0
								125.38263739005087, 23.372460846790396, 0
								123.04877729831959, 23.87501052651351, 0
								120.8153017144496, 24.699848341371148, 0
								118.7313544721531, 25.828166361774965, 0
								116.84510673562286, 27.234190490442398, 0
								115.2038210595536, 28.885606484825345, 0
								113.85408496261066, 30.743953089806386, 0
								112.84207059705825, 32.764916221395524, 0
								112.21356823576313, 34.89848931114947, 0
								112.0134134284281, 37.08901717881605, 0
								112.28378779364832, 39.27521862446205, 0
								113.06076185993702, 41.390391205642096, 0
								114.36847538222946, 43.363136997407786, 0
								116.21072612206594, 45.119079828051106, 0
								118.56072722020986, 46.58408809894005, 0
								121.35147559955145, 47.68932578237681, 0
								124.4709721152428, 48.37788478901721, 0
								127.76692200000002, 48.61185358088867, 0
							</coordinates>
						</LinearRing>
					</outerBoundaryIs>
				</Polygon>
			</Placemark>
			<Placemark>
				<name>O_5563.721177289504_5447.810319429306</name>
				<TimeSpan>
					<begin>902.3145816904953</begin>
					<end>1018.2254395506934</end>
				</TimeSpan>
				<styleUrl>#circle_5563.721177289504_style</styleUrl>
				<Polygon>
					<altitudeMode>clampToGround</altitudeMode>
					<tessellate>1</tessellate>
					<outerBoundaryIs>
						<LinearRing>
							<coordinates>
								174.88597100000004, -28.196460419111325, 0
								177.3732019057533, -28.360757568195684, 0
								179.812254746601, -28.850168155739876, 0
								-177.84490351339272, -29.654318448397863, 0
								-175.6461165002332, -30.756133050339063, 0
								-173.63917171147776, -32.13210537185136, 0
								-171.8721430413939, -33.75258444590577, 0
								-170.393908286014, -35.58200698983944, 0
								-169.25471861743063, -37.57900937156754, 0
								-168.50657641731053, -39.69637635163306, 0
								-168.20301130009145, -41.88082706761225, 0
								-168.39762295650945, -44.0727132200374, 0
								-169.14050995529317, -46.205823569373855, 0
								-170.4715479000159, -48.20766278485115, 0
								-172.40972184181504, -50.00078378011476, 0
								-174.93886684921466, -51.50590912917969, 0
								-177.9926631865731, -52.64746672201705, 0
								178.55493729184653, -53.361503298627156, 0
								174.88597100000004, -53.60465358088867, 0
								171.2170047081535, -53.361503298627156, 0
								167.76460518657314, -52.64746672201705, 0
								164.71080884921463, -51.50590912917969, 0
								162.18166384181504, -50.00078378011477, 0
								160.243489900016, -48.20766278485115, 0
								158.91245195529316, -46.20582356937386, 0
								158.16956495650948, -44.07271322003742, 0
								157.97495330009139, -41.88082706761225, 0
								158.27851841731058, -39.69637635163306, 0
								159.0266606174307, -37.57900937156755, 0
								160.1658502860141, -35.58200698983944, 0
								161.644085041394, -33.75258444590577, 0
								163.41111371147773, -32.13210537185136, 0
								165.4180585002332, -30.75613305033907, 0
								167.6168455133927, -29.65431844839787, 0
								169.95968725339898, -28.850168155739876, 0
								172.3987400942467, -28.360757568195684, 0
								174.88597100000004, -28.196460419111325, 0
							</coordinates>
						</LinearRing>
					</outerBoundaryIs>
				</Polygon>
			</Placemark>
			<Placemark>
				<name>A_5447.810319429307_5331.899461569109</name>
				<TimeSpan>
					<begin>1018.2254395506925</begin>
					<end>1134.1362974108906</end>
				</TimeSpan>
				<styleUrl>#circle_5447.810319429307_style</styleUrl>
				<Polygon>
					<altitudeMode>clampToGround</altitudeMode>
					<tessellate>1</tessellate>
					<outerBoundaryIs>
						<LinearRing>
							<coordinates>
								127.76692200000002, 48.61185358088867, 0
								131.06287188475721, 48.37788478901721, 0
								134.18236840044858, 47.68932578237683, 0
								136.97311677979016, 46.58408809894005, 0
								139.3231178779341, 45.119079828051106, 0
								141.16536861777055, 43.363136997407786, 0
								142.47308214006304, 41.390391205642096, 0
								143.2500562063517, 39.27521862446205, 0
								143.52043057157192, 37.08901717881605, 0
								143.3202757642369, 34.89848931114947, 0
								142.69177340294178, 32.764916221395524, 0
								141.67975903738932, 30.7439530898064, 0
								140.3300229404464, 28.88560648482536, 0
								138.68873726437718, 27.234190490442398, 0
								136.80248952784692, 25.828166361774965, 0
								134.71854228555034, 24.699848341371148, 0
								132.4850667016804, 23.875010526513513, 0
								130.15120660994918, 23.372460846790396, 0
								127.76692200000002, 23.203660419111316, 0
								125.38263739005087, 23.372460846790396, 0
								123.04877729831959, 23.87501052651351, 0
								120.8153017144496, 24.699848341371148, 0
								118.7313544721531, 25.828166361774965, 0
								116.84510673562286, 27.234190490442398, 0
								115.2038210595536, 28.885606484825345, 0
								113.85408496261066, 30.743953089806386, 0
								112.84207059705825, 32.764916221395524, 0
								112.21356823576313, 34.89848931114947, 0
								112.0134134284281, 37.08901717881605, 0
								112.28378779364832, 39.27521862446205, 0
								113.06076185993702, 41.390391205642096, 0
								114.36847538222946, 43.363136997407786, 0
								116.21072612206594, 45.119079828051106, 0
								118.56072722020986, 46.58408809894005, 0
								121.35147559955145, 47.68932578237681, 0
								124.4709721152428, 48.37788478901721, 0
								127.76692200000002, 48.61185358088867, 0
							</coordinates>
						</LinearRing>
					</outerBoundaryIs>
				</Polygon>
			</Placemark>
			<Placemark>
				<name>O_5447.810319429307_5331.899461569109</name>
				<TimeSpan>
					<begin>1018.2254395506925</begin>
					<end>1134.1362974108906</end>
				</TimeSpan>
				<styleUrl>#circle_5447.810319429307_style</styleUrl>
				<Polygon>
					<altitudeMode>clampToGround</altitudeMode>
					<tessellate>1</tessellate>
					<outerBoundaryIs>
						<LinearRing>
							<coordinates>
								174.88597100000004, -28.196460419111325, 0
								177.3732019057533, -28.360757568195684, 0
								179.812254746601, -28.850168155739876, 0
								-177.84490351339272, -29.654318448397863, 0
								-175.6461165002332, -30.756133050339063, 0
								-173.63917171147776, -32.13210537185136, 0
								-171.8721430413939, -33.75258444590577, 0
								-170.393908286014, -35.58200698983944, 0
								-169.25471861743063, -37.57900937156754, 0
								-168.50657641731053, -39.69637635163306, 0
								-168.20301130009145, -41.88082706761225, 0
								-168.39762295650945, -44.0727132200374, 0
								-169.14050995529317, -46.205823569373855, 0
								-170.4715479000159, -48.20766278485115, 0
								-172.40972184181504, -50.00078378011476, 0
								-174.93886684921466, -51.50590912917969, 0
								-177.9926631865731, -52.64746672201705, 0
								178.55493729184653, -53.361503298627156, 0
								174.88597100000004, -53.60465358088867, 0
								171.2170047081535, -53.361503298627156, 0
								167.76460518657314, -52.64746672201705, 0
								164.71080884921463, -51.50590912917969, 0
								162.18166384181504, -50.00078378011477, 0
								160.243489900016, -48.20766278485115, 0
								158.91245195529316, -46.20582356937386, 0
								158.16956495650948, -44.07271322003742, 0
								157.97495330009139, -41.88082706761225, 0
								158.27851841731058, -39.69637635163306, 0
								159.0266606174307, -37.57900937156755, 0
								160.1658502860141, -35.58200698983944, 0
								161.644085041394, -33.75258444590577, 0
								163.41111371147773, -32.13210537185136, 0
								165.4180585002332, -30.75613305033907, 0
								167.6168455133927, -29.65431844839787, 0
								169.95968725339898, -28.850168155739876, 0
								172.3987400942467, -28.360757568195684, 0
								174.88597100000004, -28.196460419111325, 0
							</coordinates>
						</LinearRing>
					</outerBoundaryIs>
				</Polygon>
			</Placemark>
			<Placemark>
				<name>A_5331.899461569109_5215.988603708911</name>
				<TimeSpan>
					<begin>1134.1362974108906</begin>
					<end>1250.0471552710887</end>
				</TimeSpan>
				<styleUrl>#circle_5331.899461569109_style</styleUrl>
				<Polygon>
					<altitudeMode>clampToGround</altitudeMode>
					<tessellate>1</tessellate>
					<outerBoundaryIs>
						<LinearRing>
							<coordinates>
								127.76692200000002, 48.61185358088867, 0
								131.06287188475721, 48.37788478901721, 0
								134.18236840044858, 47.68932578237683, 0
								136.97311677979016, 46.58408809894005, 0
								139.3231178779341, 45.119079828051106, 0
								141.16536861777055, 43.363136997407786, 0
								142.47308214006304, 41.390391205642096, 0
								143.2500562063517, 39.27521862446205, 0
								143.52043057157192, 37.08901717881605, 0
								143.3202757642369, 34.89848931114947, 0
								142.69177340294178, 32.764916221395524, 0
								141.67975903738932, 30.7439530898064, 0
								140.3300229404464, 28.88560648482536, 0
								138.68873726437718, 27.234190490442398, 0
								136.80248952784692, 25.828166361774965, 0
								134.71854228555034, 24.699848341371148, 0
								132.4850667016804, 23.875010526513513, 0
								130.15120660994918, 23.372460846790396, 0
								127.76692200000002, 23.203660419111316, 0
								125.38263739005087, 23.372460846790396, 0
								123.04877729831959, 23.87501052651351, 0
								120.8153017144496, 24.699848341371148, 0
								118.7313544721531, 25.828166361774965, 0
								116.84510673562286, 27.234190490442398, 0
								115.2038210595536, 28.885606484825345, 0
								113.85408496261066, 30.743953089806386, 0
								112.84207059705825, 32.764916221395524, 0
								112.21356823576313, 34.89848931114947, 0
								112.0134134284281, 37.08901717881605, 0
								112.28378779364832, 39.27521862446205, 0
								113.06076185993702, 41.390391205642096, 0
								114.36847538222946, 43.363136997407786, 0
								116.21072612206594, 45.119079828051106, 0
								118.56072722020986, 46.58408809894005, 0
								121.35147559955145, 47.68932578237681, 0
								124.4709721152428, 48.37788478901721, 0
								127.76692200000002, 48.61185358088867, 0
							</coordinates>
						</LinearRing>
					</outerBoundaryIs>
				</Polygon>
			</Placemark>
			<Placemark>
				<name>O_5331.899461569109_5215.988603708911</name>
				<TimeSpan>
					<begin>1134.1362974108906</begin>
					<end>1250.0471552710887</end>
				</TimeSpan>
				<styleUrl>#circle_5331.899461569109_style</styleUrl>
				<Polygon>
					<altitudeMode>clampToGround</altitudeMode>
					<tessellate>1</tessellate>
					<outerBoundaryIs>
						<LinearRing>
							<coordinates>
								174.88597100000004, -28.196460419111325, 0
								177.3732019057533, -28.360757568195684, 0
								179.812254746601, -28.850168155739876, 0
								-177.84490351339272, -29.654318448397863, 0
								-175.6461165002332, -30.756133050339063, 0
								-173.63917171147776, -32.13210537185136, 0
								-171.8721430413939, -33.75258444590577, 0
								-170.393908286014, -35.58200698983944, 0
								-169.25471861743063, -37.57900937156754, 0
								-168.50657641731053, -39.69637635163306, 0
								-168.20301130009145, -41.88082706761225, 0
								-168.39762295650945, -44.0727132200374, 0
								-169.14050995529317, -46.205823569373855, 0
								-170.4715479000159, -48.20766278485115, 0
								-172.40972184181504, -50.00078378011476, 0
								-174.93886684921466, -51.50590912917969, 0
								-177.9926631865731, -52.64746672201705, 0
								178.55493729184653, -53.361503298627156, 0
								174.88597100000004, -53.60465358088867, 0
								171.2170047081535, -53.361503298627156, 0
								167.76460518657314, -52.64746672201705, 0
								164.71080884921463, -51.50590912917969, 0
								162.18166384181504, -50.00078378011477, 0
								160.243489900016, -48.20766278485115, 0
								158.91245195529316, -46.20582356937386, 0
								158.16956495650948, -44.07271322003742, 0
								157.97495330009139, -41.88082706761225, 0
								158.27851841731058, -39.69637635163306, 0
								159.0266606174307, -37.57900937156755, 0
								160.1658502860141, -35.58200698983944, 0
								161.644085041394, -33.75258444590577, 0
								163.41111371147773, -32.13210537185136, 0
								165.4180585002332, -30.75613305033907, 0
								167.6168455133927, -29.65431844839787, 0
								169.95968725339898, -28.850168155739876, 0
								172.3987400942467, -28.360757568195684, 0
								174.88597100000004, -28.196460419111325, 0
							</coordinates>
						</LinearRing>
					</outerBoundaryIs>
				</Polygon>
			</Placemark>
			<Placemark>
				<name>A_5215.988603708911_5100.077745848713</name>
				<TimeSpan>
					<begin>1250.0471552710887</begin>
					<end>1365.9580131312869</end>
				</TimeSpan>
				<styleUrl>#circle_5215.988603708911_style</styleUrl>
				<Polygon>
					<altitudeMode>clampToGround</altitudeMode>
					<tessellate>1</tessellate>
					<outerBoundaryIs>
						<LinearRing>
							<coordinates>
								127.76692200000002, 48.61185358088867, 0
								131.06287188475721, 48.37788478901721, 0
								134.18236840044858, 47.68932578237683, 0
								136.97311677979016, 46.58408809894005, 0
								139.3231178779341, 45.119079828051106, 0
								141.16536861777055, 43.363136997407786, 0
								142.47308214006304, 41.390391205642096, 0
								143.2500562063517, 39.27521862446205, 0
								143.52043057157192, 37.08901717881605, 0
								143.3202757642369, 34.89848931114947, 0
								142.69177340294178, 32.764916221395524, 0
								141.67975903738932, 30.7439530898064, 0
								140.3300229404464, 28.88560648482536, 0
								138.68873726437718, 27.234190490442398, 0
								136.80248952784692, 25.828166361774965, 0
								134.71854228555034, 24.699848341371148, 0
								132.4850667016804, 23.875010526513513, 0
								130.15120660994918, 23.372460846790396, 0
								127.76692200000002, 23.203660419111316, 0
								125.38263739005087, 23.372460846790396, 0
								123.04877729831959, 23.87501052651351, 0
								120.8153017144496, 24.699848341371148, 0
								118.7313544721531, 25.828166361774965, 0
								116.84510673562286, 27.234190490442398, 0
								115.2038210595536, 28.885606484825345, 0
								113.85408496261066, 30.743953089806386, 0
								112.84207059705825, 32.764916221395524, 0
								112.21356823576313, 34.89848931114947, 0
								112.0134134284281, 37.08901717881605, 0
								112.28378779364832, 39.27521862446205, 0
								113.06076185993702, 41.390391205642096, 0
								114.36847538222946, 43.363136997407786, 0
								116.21072612206594, 45.119079828051106, 0
								118.56072722020986, 46.58408809894005, 0
								121.35147559955145, 47.68932578237681, 0
								124.4709721152428, 48.37788478901721, 0
								127.76692200000002, 48.61185358088867, 0
							</coordinates>
						</LinearRing>
					</outerBoundaryIs>
				</Polygon>
			</Placemark>
			<Placemark>
				<name>O_5215.988603708911_5100.077745848713</name>
				<TimeSpan>
					<begin>1250.0471552710887</begin>
					<end>1365.9580131312869</end>
				</TimeSpan>
				<styleUrl>#circle_5215.988603708911_style</styleUrl>
				<Polygon>
					<altitudeMode>clampToGround</altitudeMode>
					<tessellate>1</tessellate>
					<outerBoundaryIs>
						<LinearRing>
							<coordinates>
								174.88597100000004, -28.196460419111325, 0
								177.3732019057533, -28.360757568195684, 0
								179.812254746601, -28.850168155739876, 0
								-177.84490351339272, -29.654318448397863, 0
								-175.6461165002332, -30.756133050339063, 0
								-173.63917171147776, -32.13210537185136, 0
								-171.8721430413939, -33.75258444590577, 0
								-170.393908286014, -35.58200698983944, 0
								-169.25471861743063, -37.57900937156754, 0
								-168.50657641731053, -39.69637635163306, 0
								-168.20301130009145, -41.88082706761225, 0
								-168.39762295650945, -44.0727132200374, 0
								-169.14050995529317, -46.205823569373855, 0
								-170.4715479000159, -48.20766278485115, 0
								-172.40972184181504, -50.00078378011476, 0
								-174.93886684921466, -51.50590912917969, 0
								-177.9926631865731, -52.64746672201705, 0
								178.55493729184653, -53.361503298627156, 0
								174.88597100000004, -53.60465358088867, 0
								171.2170047081535, -53.361503298627156, 0
								167.76460518657314, -52.64746672201705, 0
								164.71080884921463, -51.50590912917969, 0
								162.18166384181504, -50.00078378011477, 0
								160.243489900016, -48.20766278485115, 0
								158.91245195529316, -46.20582356937386, 0
								158.16956495650948, -44.07271322003742, 0
								157.97495330009139, -41.88082706761225, 0
								158.27851841731058, -39.69637635163306, 0
								159.0266606174307, -37.57900937156755, 0
								160.1658502860141, -35.58200698983944, 0
								161.644085041394, -33.75258444590577, 0
								163.41111371147773, -32.13210537185136, 0
								165.4180585002332, -30.75613305033907, 0
								167.6168455133927, -29.65431844839787, 0
								169.95968725339898, -28.850168155739876, 0
								172.3987400942467, -28.360757568195684, 0
								174.88597100000004, -28.196460419111325, 0
							</coordinates>
						</LinearRing>
					</outerBoundaryIs>
				</Polygon>
			</Placemark>
			<Placemark>
				<name>A_5100.077745848713_4984.166887988515</name>
				<TimeSpan>
					<begin>1365.9580131312869</begin>
					<end>1481.868870991485</end>
				</TimeSpan>
				<styleUrl>#circle_5100.077745848713_style</styleUrl>
				<Polygon>
					<altitudeMode>clampToGround</altitudeMode>
					<tessellate>1</tessellate>
					<outerBoundaryIs>
						<LinearRing>
							<coordinates>
								127.76692200000002, 48.61185358088867, 0
								131.06287188475721, 48.37788478901721, 0
								134.18236840044858, 47.68932578237683, 0
								136.97311677979016, 46.58408809894005, 0
								139.3231178779341, 45.119079828051106, 0
								141.16536861777055, 43.363136997407786, 0
								142.47308214006304, 41.390391205642096, 0
								143.2500562063517, 39.27521862446205, 0
								143.52043057157192, 37.08901717881605, 0
								143.3202757642369, 34.89848931114947, 0
								142.69177340294178, 32.764916221395524, 0
								141.67975903738932, 30.7439530898064, 0
								140.3300229404464, 28.88560648482536, 0
								138.68873726437718, 27.234190490442398, 0
								136.80248952784692, 25.828166361774965, 0
								134.71854228555034, 24.699848341371148, 0
								132.4850667016804, 23.875010526513513, 0
								130.15120660994918, 23.372460846790396, 0
								127.76692200000002, 23.203660419111316, 0
								125.38263739005087, 23.372460846790396, 0
								123.04877729831959, 23.87501052651351, 0
								120.8153017144496, 24.699848341371148, 0
								118.7313544721531, 25.828166361774965, 0
								116.84510673562286, 27.234190490442398, 0
								115.2038210595536, 28.885606484825345, 0
								113.85408496261066, 30.743953089806386, 0
								112.84207059705825, 32.764916221395524, 0
								112.21356823576313, 34.89848931114947, 0
								112.0134134284281, 37.08901717881605, 0
								112.28378779364832, 39.27521862446205, 0
								113.06076185993702, 41.390391205642096, 0
								114.36847538222946, 43.363136997407786, 0
								116.21072612206594, 45.119079828051106, 0
								118.56072722020986, 46.58408809894005, 0
								121.35147559955145, 47.68932578237681, 0
								124.4709721152428, 48.37788478901721, 0
								127.76692200000002, 48.61185358088867, 0
							</coordinates>
						</LinearRing>
					</outerBoundaryIs>
				</Polygon>
			</Placemark>
			<Placemark>
				<name>O_5100.077745848713_4984.166887988515</name>
				<TimeSpan>
					<begin>1365.9580131312869</begin>
					<end>1481.868870991485</end>
				</TimeSpan>
				<styleUrl>#circle_5100.077745848713_style</styleUrl>
				<Polygon>
					<altitudeMode>clampToGround</altitudeMode>
					<tessellate>1</tessellate>
					<outerBoundaryIs>
						<LinearRing>
							<coordinates>
								174.88597100000004, -28.196460419111325, 0
								177.3732019057533, -28.360757568195684, 0
								179.812254746601, -28.850168155739876, 0
								-177.84490351339272, -29.654318448397863, 0
								-175.6461165002332, -30.756133050339063, 0
								-173.63917171147776, -32.13210537185136, 0
								-171.8721430413939, -33.75258444590577, 0
								-170.393908286014, -35.58200698983944, 0
								-169.25471861743063, -37.57900937156754, 0
								-168.50657641731053, -39.69637635163306, 0
								-168.20301130009145, -41.88082706761225, 0
								-168.39762295650945, -44.0727132200374, 0
								-169.14050995529317, -46.205823569373855, 0
								-170.4715479000159, -48.20766278485115, 0
								-172.40972184181504, -50.00078378011476, 0
								-174.93886684921466, -51.50590912917969, 0
								-177.9926631865731, -52.64746672201705, 0
								178.55493729184653, -53.361503298627156, 0
								174.88597100000004, -53.60465358088867, 0
								171.2170047081535, -53.361503298627156, 0
								167.76460518657314, -52.64746672201705, 0
								164.71080884921463, -51.50590912917969, 0
								162.18166384181504, -50.00078378011477, 0
								160.243489900016, -48.20766278485115, 0
								158.91245195529316, -46.20582356937386, 0
								158.16956495650948, -44.07271322003742, 0
								157.97495330009139, -41.88082706761225, 0
								158.27851841731058, -39.69637635163306, 0
								159.0266606174307, -37.57900937156755, 0
								160.1658502860141, -35.58200698983944, 0
								161.644085041394, -33.75258444590577, 0
								163.41111371147773, -32.13210537185136, 0
								165.4180585002332, -30.75613305033907, 0
								167.6168455133927, -29.65431844839787, 0
								169.95968725339898, -28.850168155739876, 0
								172.3987400942467, -28.360757568195684, 0
								174.88597100000004, -28.196460419111325, 0
							</coordinates>
						</LinearRing>
					</outerBoundaryIs>
				</Polygon>
			</Placemark>
			<Placemark>
				<name>A_4984.166887988515_4868.2560301283165</name>
				<TimeSpan>
					<begin>1481.868870991485</begin>
					<end>1597.779728851683</end>
				</TimeSpan>
				<styleUrl>#circle_4984.166887988515_style</styleUrl>
				<Polygon>
					<altitudeMode>clampToGround</altitudeMode>
					<tessellate>1</tessellate>
					<outerBoundaryIs>
						<LinearRing>
							<coordinates>
								127.76692200000002, 48.61185358088867, 0
								131.06287188475721, 48.37788478901721, 0
								134.18236840044858, 47.68932578237683, 0
								136.97311677979016, 46.58408809894005, 0
								139.3231178779341, 45.119079828051106, 0
								141.16536861777055, 43.363136997407786, 0
								142.47308214006304, 41.390391205642096, 0
								143.2500562063517, 39.27521862446205, 0
								143.52043057157192, 37.08901717881605, 0
								143.3202757642369, 34.89848931114947, 0
								142.69177340294178, 32.764916221395524, 0
								141.67975903738932, 30.7439530898064, 0
								140.3300229404464, 28.88560648482536, 0
								138.68873726437718, 27.234190490442398, 0
								136.80248952784692, 25.828166361774965, 0
								134.71854228555034, 24.699848341371148, 0
								132.4850667016804, 23.875010526513513, 0
								130.15120660994918, 23.372460846790396, 0
								127.76692200000002, 23.203660419111316, 0
								125.38263739005087, 23.372460846790396, 0
								123.04877729831959, 23.87501052651351, 0
								120.8153017144496, 24.699848341371148, 0
								118.7313544721531, 25.828166361774965, 0
								116.84510673562286, 27.234190490442398, 0
								115.2038210595536, 28.885606484825345, 0
								113.85408496261066, 30.743953089806386, 0
								112.84207059705825, 32.764916221395524, 0
								112.21356823576313, 34.89848931114947, 0
								112.0134134284281, 37.08901717881605, 0
								112.28378779364832, 39.27521862446205, 0
								113.06076185993702, 41.390391205642096, 0
								114.36847538222946, 43.363136997407786, 0
								116.21072612206594, 45.119079828051106, 0
								118.56072722020986, 46.58408809894005, 0
								121.35147559955145, 47.68932578237681, 0
								124.4709721152428, 48.37788478901721, 0
								127.76692200000002, 48.61185358088867, 0
							</coordinates>
						</LinearRing>
					</outerBoundaryIs>
				</Polygon>
			</Placemark>
			<Placemark>
				<name>O_4984.166887988515_4868.2560301283165</name>
				<TimeSpan>
					<begin>1481.868870991485</begin>
					<end>1597.779728851683</end>
				</TimeSpan>
				<styleUrl>#circle_4984.166887988515_style</styleUrl>
				<Polygon>
					<altitudeMode>clampToGround</altitudeMode>
					<tessellate>1</tessellate>
					<outerBoundaryIs>
						<LinearRing>
							<coordinates>
								174.88597100000004, -28.196460419111325, 0
								177.3732019057533, -28.360757568195684, 0
								179.812254746601, -28.850168155739876, 0
								-177.84490351339272, -29.654318448397863, 0
								-175.6461165002332, -30.756133050339063, 0
								-173.63917171147776, -32.13210537185136, 0
								-171.8721430413939, -33.75258444590577, 0
								-170.393908286014, -35.58200698983944, 0
								-169.25471861743063, -37.57900937156754, 0
								-168.50657641731053, -39.69637635163306, 0
								-168.20301130009145, -41.88082706761225, 0
								-168.39762295650945, -44.0727132200374, 0
								-169.14050995529317, -46.205823569373855, 0
								-170.4715479000159, -48.20766278485115, 0
								-172.40972184181504, -50.00078378011476, 0
								-174.93886684921466, -51.50590912917969, 0
								-177.9926631865731, -52.64746672201705, 0
								178.55493729184653, -53.361503298627156, 0
								174.88597100000004, -53.60465358088867, 0
								171.2170047081535, -53.361503298627156, 0
								167.76460518657314, -52.64746672201705, 0
								164.71080884921463, -51.50590912917969, 0
								162.18166384181504, -50.00078378011477, 0
								160.243489900016, -48.20766278485115, 0
								158.91245195529316, -46.20582356937386, 0
								158.16956495650948, -44.07271322003742, 0
								157.97495330009139, -41.88082706761225, 0
								158.27851841731058, -39.69637635163306, 0
								159.0266606174307, -37.57900937156755, 0
								160.1658502860141, -35.58200698983944, 0
								161.644085041394, -33.75258444590577, 0
								163.41111371147773, -32.13210537185136, 0
								165.4180585002332, -30.75613305033907, 0
								167.6168455133927, -29.65431844839787, 0
								169.95968725339898, -28.850168155739876, 0
								172.3987400942467, -28.360757568195684, 0
								174.88597100000004, -28.196460419111325, 0
							</coordinates>
						</LinearRing>
					</outerBoundaryIs>
				</Polygon>
			</Placemark>
			<Placemark>
				<name>A_4868.2560301283165_4752.345172268118</name>
				<TimeSpan>
					<begin>1597.779728851683</begin>
					<end>1713.6905867118812</end>
				</TimeSpan>
				<styleUrl>#circle_4868.2560301283165_style</styleUrl>
				<Polygon>
					<altitudeMode>clampToGround</altitudeMode>
					<tessellate>1</tessellate>
					<outerBoundaryIs>
						<LinearRing>
							<coordinates>
								127.76692200000002, 44.89090984119521, 0
								129.95440582812728, 44.735728483275075, 0
								132.0446093841815, 44.27733039130105, 0
								133.9493769088922, 43.53640340565775, 0
								135.59672593437264, 42.54512324690242, 0
								136.93459802117678, 41.344293819386, 0
								137.93127244311972, 39.98027083390503, 0
								138.5733041907647, 38.50214664235235, 0
								138.86217578837162, 36.959462233869885, 0
								138.81069871758567, 35.400508314754916, 0
								138.43982592799037, 33.87114169277704, 0
								137.7761646164281, 32.41398393468312, 0
								136.8502142706871, 31.067865993108803, 0
								135.69521173736885, 29.86740929686127, 0
								134.34641304636096, 28.84267088833496, 0
								132.84064475756816, 28.01881595754603, 0
								131.21598818527553, 27.41580997612351, 0
								129.51150093864464, 27.04814240180618, 0
								127.76692200000002, 26.92460415880478, 0
								126.02234306135536, 27.04814240180618, 0
								124.31785581472447, 27.41580997612351, 0
								122.69319924243186, 28.018815957546035, 0
								121.1874309536391, 28.84267088833496, 0
								119.8386322626312, 29.86740929686127, 0
								118.68362972931291, 31.067865993108803, 0
								117.75767938357195, 32.41398393468312, 0
								117.09401807200966, 33.87114169277704, 0
								116.72314528241438, 35.400508314754916, 0
								116.6716682116284, 36.959462233869885, 0
								116.96053980923527, 38.50214664235235, 0
								117.60257155688028, 39.98027083390503, 0
								118.59924597882318, 41.344293819385996, 0
								119.93711806562739, 42.54512324690242, 0
								121.58446709110783, 43.53640340565775, 0
								123.48923461581846, 44.27733039130105, 0
								125.57943817187274, 44.735728483275075, 0
								127.76692200000002, 44.89090984119521, 0
							</coordinates>
						</LinearRing>
					</outerBoundaryIs>
				</Polygon>
			</Placemark>
			<Placemark>
				<name>A_4752.345172268118_4636.43431440792</name>
				<TimeSpan>
					<begin>1713.6905867118812</begin>
					<end>1829.6014445720793</end>
				</TimeSpan>
				<styleUrl>#circle_4752.345172268118_style</styleUrl>
				<Polygon>
					<altitudeMode>clampToGround</altitudeMode>
					<tessellate>1</tessellate>
					<outerBoundaryIs>
						<LinearRing>
							<coordinates>
								127.76692200000002, 44.89090984119521, 0
								129.95440582812728, 44.735728483275075, 0
								132.0446093841815, 44.27733039130105, 0
								133.9493769088922, 43.53640340565775, 0
								135.59672593437264, 42.54512324690242, 0
								136.93459802117678, 41.344293819386, 0
								137.93127244311972, 39.98027083390503, 0
								138.5733041907647, 38.50214664235235, 0
								138.86217578837162, 36.959462233869885, 0
								138.81069871758567, 35.400508314754916, 0
								138.43982592799037, 33.87114169277704, 0
								137.7761646164281, 32.41398393468312, 0
								136.8502142706871, 31.067865993108803, 0
								135.69521173736885, 29.86740929686127, 0
								134.34641304636096, 28.84267088833496, 0
								132.84064475756816, 28.01881595754603, 0
								131.21598818527553, 27.41580997612351, 0
								129.51150093864464, 27.04814240180618, 0
								127.76692200000002, 26.92460415880478, 0
								126.02234306135536, 27.04814240180618, 0
								124.31785581472447, 27.41580997612351, 0
								122.69319924243186, 28.018815957546035, 0
								121.1874309536391, 28.84267088833496, 0
								119.8386322626312, 29.86740929686127, 0
								118.68362972931291, 31.067865993108803, 0
								117.75767938357195, 32.41398393468312, 0
								117.09401807200966, 33.87114169277704, 0
								116.72314528241438, 35.400508314754916, 0
								116.6716682116284, 36.959462233869885, 0
								116.96053980923527, 38.50214664235235, 0
								117.60257155688028, 39.98027083390503, 0
								118.59924597882318, 41.344293819385996, 0
								119.93711806562739, 42.54512324690242, 0
								121.58446709110783, 43.53640340565775, 0
								123.48923461581846, 44.27733039130105, 0
								125.57943817187274, 44.735728483275075, 0
								127.76692200000002, 44.89090984119521, 0
							</coordinates>
						</LinearRing>
					</outerBoundaryIs>
				</Polygon>
			</Placemark>
			<Placemark>
				<name>E_4404.612598687525_4288.701740827327</name>
				<TimeSpan>
					<begin>2061.4231602924747</begin>
					<end>2177.334018152673</end>
				</TimeSpan>
				<styleUrl>#circle_4404.612598687525_style</styleUrl>
				<Polygon>
					<altitudeMode>clampToGround</altitudeMode>
					<tessellate>1</tessellate>
					<outerBoundaryIs>
						<LinearRing>
							<coordinates>
								4.469936000000003, 59.48703984119521, 0
								7.515798846671917, 59.31720800618483, 0
								10.390229146812374, 58.81779509009305, 0
								12.946209005760092, 58.017411860893304, 0
								15.077395298765515, 56.95891641953078, 0
								16.722763736590878, 55.693970043511214, 0
								17.86163491918746, 54.27791233739647, 0
								18.503779509410563, 52.76583603534205, 0
								18.67888798288252, 51.21006002358992, 0
								18.427859943371683, 49.65876846348546, 0
								17.796670440347643, 48.155439921296015, 0
								16.832585014230986, 46.73872329307486, 0
								15.582133773920665, 45.44251456651123, 0
								14.0902447153605, 44.29608557576256, 0
								12.400061846263673, 43.32418957947371, 0
								10.553119583766, 42.547116824684224, 0
								8.589667271288217, 41.98070158431224, 0
								6.549027757274594, 41.63629641925814, 0
								4.469936000000003, 41.52073415880478, 0
								2.390844242725387, 41.63629641925814, 0
								0.3502047287117896, 41.98070158431224, 0
								-1.6132475837659943, 42.547116824684224, 0
								-3.4601898462636673, 43.3241895794737, 0
								-5.150372715360492, 44.296085575762554, 0
								-6.642261773920659, 45.44251456651122, 0
								-7.89271301423098, 46.738723293074855, 0
								-8.856798440347662, 48.155439921296015, 0
								-9.487987943371678, 49.65876846348546, 0
								-9.739015982882542, 51.21006002358992, 0
								-9.563907509410583, 52.76583603534206, 0
								-8.92176291918748, 54.27791233739647, 0
								-7.782891736590874, 55.693970043511214, 0
								-6.137523298765534, 56.958916419530766, 0
								-4.006337005760111, 58.017411860893304, 0
								-1.4503571468123924, 58.81779509009304, 0
								1.4240731533280901, 59.31720800618483, 0
								4.469936000000003, 59.48703984119521, 0
							</coordinates>
						</LinearRing>
					</outerBoundaryIs>
				</Polygon>
			</Placemark>
			<Placemark>
				<name>F_3477.325735805941_3361.414877945743</name>
				<TimeSpan>
					<begin>2988.7100231740587</begin>
					<end>3104.620881034257</end>
				</TimeSpan>
				<styleUrl>#circle_3477.325735805941_style</styleUrl>
				<Polygon>
					<altitudeMode>clampToGround</altitudeMode>
					<tessellate>1</tessellate>
					<outerBoundaryIs>
						<LinearRing>
							<coordinates>
								22.93750600000001, -17.855385419111325, 0
								25.23911050239136, -18.028648948218184, 0
								27.487840425088642, -18.5441892811872, 0
								29.631654006294408, -19.389381303594725, 0
								31.6200371315776, -20.5435792611659, 0
								33.40446200288534, -21.978637056139007, 0
								34.93858237870237, -23.659507732632623, 0
								36.17822708845016, -25.544831858074605, 0
								37.081349127471036, -27.587443325520702, 0
								37.608183190103475, -29.7347607526829, 0
								37.72195527693524, -31.929091532954885, 0
								37.390560938695515, -34.10795299103028, 0
								36.589645008883146, -36.20460887692666, 0
								35.30739219901256, -38.149118409263814, 0
								33.55094683323161, -39.87026596060361, 0
								31.353608721643788, -41.29871480238644, 0
								28.780869204527168, -42.371515210288635, 0
								25.93243222556518, -43.037637059889015, 0
								22.93750600000001, -43.263578580888684, 0
								19.94257977443481, -43.037637059889015, 0
								17.09414279547283, -42.371515210288635, 0
								14.52140327835623, -41.29871480238644, 0
								12.324065166768378, -39.870265960603625, 0
								10.567619800987433, -38.149118409263814, 0
								9.285366991116847, -36.20460887692667, 0
								8.484451061304503, -34.10795299103029, 0
								8.153056723064756, -31.929091532954885, 0
								8.266828809896516, -29.734760752682902, 0
								8.793662872528985, -27.587443325520702, 0
								9.696784911549836, -25.544831858074605, 0
								10.936429621297625, -23.659507732632623, 0
								12.470549997114652, -21.978637056139014, 0
								14.254974868422392, -20.543579261165906, 0
								16.243357993705583, -19.38938130359473, 0
								18.387171574911324, -18.544189281187208, 0
								20.635901497608657, -18.028648948218184, 0
								22.93750600000001, -17.855385419111325, 0
							</coordinates>
						</LinearRing>
					</outerBoundaryIs>
				</Polygon>
			</Placemark>
			<Placemark>
				<name>F_3361.414877945743_3245.5040200855447</name>
				<TimeSpan>
					<begin>3104.620881034257</begin>
					<end>3220.531738894455</end>
				</TimeSpan>
				<styleUrl>#circle_3361.414877945743_style</styleUrl>
				<Polygon>
					<altitudeMode>clampToGround</altitudeMode>
					<tessellate>1</tessellate>
					<outerBoundaryIs>
						<LinearRing>
							<coordinates>
								22.93750600000001, -15.000204866893174, 0
								25.704193306127543, -15.20845438905839, 0
								28.409395324081693, -15.82810253445843, 0
								30.992849944498538, -16.844046461089935, 0
								33.39647386051986, -18.231734840980074, 0
								35.56485264446814, -19.957964040159418, 0
								37.445186305566075, -21.981759480361855, 0
								38.98675167704269, -24.255177298816385, 0
								40.14008450836482, -26.7238878100162, 0
								40.85622514335377, -29.32745664333517, 0
								41.08652717394695, -31.999318211176472, 0
								40.78371403659962, -34.66654378068081, 0
								39.90506520782702, -37.249655275175684, 0
								38.41870755537645, -39.6629359143742, 0
								36.313694026629925, -41.81591839924295, 0
								33.61340860966033, -43.61688618086993, 0
								30.38948441747181, -44.97907026691479, 0
								26.77039920227085, -45.82946410989302, 0
								22.93750600000001, -46.11875913310683, 0
								19.104612797729168, -45.82946410989302, 0
								15.485527582528208, -44.97907026691479, 0
								12.261603390339658, -43.61688618086993, 0
								9.561317973370093, -41.81591839924296, 0
								7.456304444623566, -39.6629359143742, 0
								5.969946792172994, -37.2496552751757, 0
								5.091297963400397, -34.666543780680826, 0
								4.788484826053069, -31.999318211176472, 0
								5.018786856646249, -29.327456643335175, 0
								5.734927491635172, -26.72388781001621, 0
								6.888260322957308, -24.255177298816385, 0
								8.429825694433942, -21.981759480361855, 0
								10.31015935553188, -19.957964040159418, 0
								12.478538139480156, -18.231734840980078, 0
								14.882162055501434, -16.844046461089942, 0
								17.4656166759183, -15.828102534458436, 0
								20.170818693872448, -15.20845438905839, 0
								22.93750600000001, -15.000204866893174, 0
							</coordinates>
						</LinearRing>
					</outerBoundaryIs>
				</Polygon>
			</Placemark>
			<Placemark>
				<name>F_3245.5040200855437_3129.5931622253456</name>
				<TimeSpan>
					<begin>3220.531738894456</begin>
					<end>3336.442596754654</end>
				</TimeSpan>
				<styleUrl>#circle_3245.5040200855437_style</styleUrl>
				<Polygon>
					<altitudeMode>clampToGround</altitudeMode>
					<tessellate>1</tessellate>
					<outerBoundaryIs>
						<LinearRing>
							<coordinates>
								22.93750600000001, -15.000204866893174, 0
								25.704193306127543, -15.20845438905839, 0
								28.409395324081693, -15.82810253445843, 0
								30.992849944498538, -16.844046461089935, 0
								33.39647386051986, -18.231734840980074, 0
								35.56485264446814, -19.957964040159418, 0
								37.445186305566075, -21.981759480361855, 0
								38.98675167704269, -24.255177298816385, 0
								40.14008450836482, -26.7238878100162, 0
								40.85622514335377, -29.32745664333517, 0
								41.08652717394695, -31.999318211176472, 0
								40.78371403659962, -34.66654378068081, 0
								39.90506520782702, -37.249655275175684, 0
								38.41870755537645, -39.6629359143742, 0
								36.313694026629925, -41.81591839924295, 0
								33.61340860966033, -43.61688618086993, 0
								30.38948441747181, -44.97907026691479, 0
								26.77039920227085, -45.82946410989302, 0
								22.93750600000001, -46.11875913310683, 0
								19.104612797729168, -45.82946410989302, 0
								15.485527582528208, -44.97907026691479, 0
								12.261603390339658, -43.61688618086993, 0
								9.561317973370093, -41.81591839924296, 0
								7.456304444623566, -39.6629359143742, 0
								5.969946792172994, -37.2496552751757, 0
								5.091297963400397, -34.666543780680826, 0
								4.788484826053069, -31.999318211176472, 0
								5.018786856646249, -29.327456643335175, 0
								5.734927491635172, -26.72388781001621, 0
								6.888260322957308, -24.255177298816385, 0
								8.429825694433942, -21.981759480361855, 0
								10.31015935553188, -19.957964040159418, 0
								12.478538139480156, -18.231734840980078, 0
								14.882162055501434, -16.844046461089942, 0
								17.4656166759183, -15.828102534458436, 0
								20.170818693872448, -15.20845438905839, 0
								22.93750600000001, -15.000204866893174, 0
							</coordinates>
						</LinearRing>
					</outerBoundaryIs>
				</Polygon>
			</Placemark>
			<Placemark>
				<name>F_3129.5931622253465_3013.6823043651484</name>
				<TimeSpan>
					<begin>3336.442596754653</begin>
					<end>3452.353454614851</end>
				</TimeSpan>
				<styleUrl>#circle_3129.5931622253465_style</styleUrl>
				<Polygon>
					<altitudeMode>clampToGround</altitudeMode>
					<tessellate>1</tessellate>
					<outerBoundaryIs>
						<LinearRing>
							<coordinates>
								22.93750600000001, -15.000204866893174, 0
								25.704193306127543, -15.20845438905839, 0
								28.409395324081693, -15.82810253445843, 0
								30.992849944498538, -16.844046461089935, 0
								33.39647386051986, -18.231734840980074, 0
								35.56485264446814, -19.957964040159418, 0
								37.445186305566075, -21.981759480361855, 0
								38.98675167704269, -24.255177298816385, 0
								40.14008450836482, -26.7238878100162, 0
								40.85622514335377, -29.32745664333517, 0
								41.08652717394695, -31.999318211176472, 0
								40.78371403659962, -34.66654378068081, 0
								39.90506520782702, -37.249655275175684, 0
								38.41870755537645, -39.6629359143742, 0
								36.313694026629925, -41.81591839924295, 0
								33.61340860966033, -43.61688618086993, 0
								30.38948441747181, -44.97907026691479, 0
								26.77039920227085, -45.82946410989302, 0
								22.93750600000001, -46.11875913310683, 0
								19.104612797729168, -45.82946410989302, 0
								15.485527582528208, -44.97907026691479, 0
								12.261603390339658, -43.61688618086993, 0
								9.561317973370093, -41.81591839924296, 0
								7.456304444623566, -39.6629359143742, 0
								5.969946792172994, -37.2496552751757, 0
								5.091297963400397, -34.666543780680826, 0
								4.788484826053069, -31.999318211176472, 0
								5.018786856646249, -29.327456643335175, 0
								5.734927491635172, -26.72388781001621, 0
								6.888260322957308, -24.255177298816385, 0
								8.429825694433942, -21.981759480361855, 0
								10.31015935553188, -19.957964040159418, 0
								12.478538139480156, -18.231734840980078, 0
								14.882162055501434, -16.844046461089942, 0
								17.4656166759183, -15.828102534458436, 0
								20.170818693872448, -15.20845438905839, 0
								22.93750600000001, -15.000204866893174, 0
							</coordinates>
						</LinearRing>
					</outerBoundaryIs>
				</Polygon>
			</Placemark>
			<Placemark>
				<name>F_3013.6823043651493_2897.771446504951</name>
				<TimeSpan>
					<begin>3452.3534546148503</begin>
					<end>3568.2643124750484</end>
				</TimeSpan>
				<styleUrl>#circle_3013.6823043651493_style</styleUrl>
				<Polygon>
					<altitudeMode>clampToGround</altitudeMode>
					<tessellate>1</tessellate>
					<outerBoundaryIs>
						<LinearRing>
							<coordinates>
								22.93750600000001, -15.000204866893174, 0
								25.704193306127543, -15.20845438905839, 0
								28.409395324081693, -15.82810253445843, 0
								30.992849944498538, -16.844046461089935, 0
								33.39647386051986, -18.231734840980074, 0
								35.56485264446814, -19.957964040159418, 0
								37.445186305566075, -21.981759480361855, 0
								38.98675167704269, -24.255177298816385, 0
								40.14008450836482, -26.7238878100162, 0
								40.85622514335377, -29.32745664333517, 0
								41.08652717394695, -31.999318211176472, 0
								40.78371403659962, -34.66654378068081, 0
								39.90506520782702, -37.249655275175684, 0
								38.41870755537645, -39.6629359143742, 0
								36.313694026629925, -41.81591839924295, 0
								33.61340860966033, -43.61688618086993, 0
								30.38948441747181, -44.97907026691479, 0
								26.77039920227085, -45.82946410989302, 0
								22.93750600000001, -46.11875913310683, 0
								19.104612797729168, -45.82946410989302, 0
								15.485527582528208, -44.97907026691479, 0
								12.261603390339658, -43.61688618086993, 0
								9.561317973370093, -41.81591839924296, 0
								7.456304444623566, -39.6629359143742, 0
								5.969946792172994, -37.2496552751757, 0
								5.091297963400397, -34.666543780680826, 0
								4.788484826053069, -31.999318211176472, 0
								5.018786856646249, -29.327456643335175, 0
								5.734927491635172, -26.72388781001621, 0
								6.888260322957308, -24.255177298816385, 0
								8.429825694433942, -21.981759480361855, 0
								10.31015935553188, -19.957964040159418, 0
								12.478538139480156, -18.231734840980078, 0
								14.882162055501434, -16.844046461089942, 0
								17.4656166759183, -15.828102534458436, 0
								20.170818693872448, -15.20845438905839, 0
								22.93750600000001, -15.000204866893174, 0
							</coordinates>
						</LinearRing>
					</outerBoundaryIs>
				</Polygon>
			</Placemark>
			<Placemark>
				<name>F_2897.7714465049503_2781.860588644752</name>
				<TimeSpan>
					<begin>3568.2643124750493</begin>
					<end>3684.1751703352475</end>
				</TimeSpan>
				<styleUrl>#circle_2897.7714465049503_style</styleUrl>
				<Polygon>
					<altitudeMode>clampToGround</altitudeMode>
					<tessellate>1</tessellate>
					<outerBoundaryIs>
						<LinearRing>
							<coordinates>
								22.93750600000001, -15.000204866893174, 0
								25.704193306127543, -15.20845438905839, 0
								28.409395324081693, -15.82810253445843, 0
								30.992849944498538, -16.844046461089935, 0
								33.39647386051986, -18.231734840980074, 0
								35.56485264446814, -19.957964040159418, 0
								37.445186305566075, -21.981759480361855, 0
								38.98675167704269, -24.255177298816385, 0
								40.14008450836482, -26.7238878100162, 0
								40.85622514335377, -29.32745664333517, 0
								41.08652717394695, -31.999318211176472, 0
								40.78371403659962, -34.66654378068081, 0
								39.90506520782702, -37.249655275175684, 0
								38.41870755537645, -39.6629359143742, 0
								36.313694026629925, -41.81591839924295, 0
								33.61340860966033, -43.61688618086993, 0
								30.38948441747181, -44.97907026691479, 0
								26.77039920227085, -45.82946410989302, 0
								22.93750600000001, -46.11875913310683, 0
								19.104612797729168, -45.82946410989302, 0
								15.485527582528208, -44.97907026691479, 0
								12.261603390339658, -43.61688618086993, 0
								9.561317973370093, -41.81591839924296, 0
								7.456304444623566, -39.6629359143742, 0
								5.969946792172994, -37.2496552751757, 0
								5.091297963400397, -34.666543780680826, 0
								4.788484826053069, -31.999318211176472, 0
								5.018786856646249, -29.327456643335175, 0
								5.734927491635172, -26.72388781001621, 0
								6.888260322957308, -24.255177298816385, 0
								8.429825694433942, -21.981759480361855, 0
								10.31015935553188, -19.957964040159418, 0
								12.478538139480156, -18.231734840980078, 0
								14.882162055501434, -16.844046461089942, 0
								17.4656166759183, -15.828102534458436, 0
								20.170818693872448, -15.20845438905839, 0
								22.93750600000001, -15.000204866893174, 0
							</coordinates>
						</LinearRing>
					</outerBoundaryIs>
				</Polygon>
			</Placemark>
			<Placemark>
				<name>F_2781.860588644753_2665.949730784555</name>
				<TimeSpan>
					<begin>3684.1751703352465</begin>
					<end>3800.0860281954447</end>
				</TimeSpan>
				<styleUrl>#circle_2781.860588644753_style</styleUrl>
				<Polygon>
					<altitudeMode>clampToGround</altitudeMode>
					<tessellate>1</tessellate>
					<outerBoundaryIs>
						<LinearRing>
							<coordinates>
								22.93750600000001, -15.000204866893174, 0
								25.704193306127543, -15.20845438905839, 0
								28.409395324081693, -15.82810253445843, 0
								30.992849944498538, -16.844046461089935, 0
								33.39647386051986, -18.231734840980074, 0
								35.56485264446814, -19.957964040159418, 0
								37.445186305566075, -21.981759480361855, 0
								38.98675167704269, -24.255177298816385, 0
								40.14008450836482, -26.7238878100162, 0
								40.85622514335377, -29.32745664333517, 0
								41.08652717394695, -31.999318211176472, 0
								40.78371403659962, -34.66654378068081, 0
								39.90506520782702, -37.249655275175684, 0
								38.41870755537645, -39.6629359143742, 0
								36.313694026629925, -41.81591839924295, 0
								33.61340860966033, -43.61688618086993, 0
								30.38948441747181, -44.97907026691479, 0
								26.77039920227085, -45.82946410989302, 0
								22.93750600000001, -46.11875913310683, 0
								19.104612797729168, -45.82946410989302, 0
								15.485527582528208, -44.97907026691479, 0
								12.261603390339658, -43.61688618086993, 0
								9.561317973370093, -41.81591839924296, 0
								7.456304444623566, -39.6629359143742, 0
								5.969946792172994, -37.2496552751757, 0
								5.091297963400397, -34.666543780680826, 0
								4.788484826053069, -31.999318211176472, 0
								5.018786856646249, -29.327456643335175, 0
								5.734927491635172, -26.72388781001621, 0
								6.888260322957308, -24.255177298816385, 0
								8.429825694433942, -21.981759480361855, 0
								10.31015935553188, -19.957964040159418, 0
								12.478538139480156, -18.231734840980078, 0
								14.882162055501434, -16.844046461089942, 0
								17.4656166759183, -15.828102534458436, 0
								20.170818693872448, -15.20845438905839, 0
								22.93750600000001, -15.000204866893174, 0
							</coordinates>
						</LinearRing>
					</outerBoundaryIs>
				</Polygon>
			</Placemark>
			<Placemark>
				<name>F_2665.949730784554_2550.038872924356</name>
				<TimeSpan>
					<begin>3800.0860281954456</begin>
					<end>3915.9968860556437</end>
				</TimeSpan>
				<styleUrl>#circle_2665.949730784554_style</styleUrl>
				<Polygon>
					<altitudeMode>clampToGround</altitudeMode>
					<tessellate>1</tessellate>
					<outerBoundaryIs>
						<LinearRing>
							<coordinates>
								22.93750600000001, -17.855385419111325, 0
								25.23911050239136, -18.028648948218184, 0
								27.487840425088642, -18.5441892811872, 0
								29.631654006294408, -19.389381303594725, 0
								31.6200371315776, -20.5435792611659, 0
								33.40446200288534, -21.978637056139007, 0
								34.93858237870237, -23.659507732632623, 0
								36.17822708845016, -25.544831858074605, 0
								37.081349127471036, -27.587443325520702, 0
								37.608183190103475, -29.7347607526829, 0
								37.72195527693524, -31.929091532954885, 0
								37.390560938695515, -34.10795299103028, 0
								36.589645008883146, -36.20460887692666, 0
								35.30739219901256, -38.149118409263814, 0
								33.55094683323161, -39.87026596060361, 0
								31.353608721643788, -41.29871480238644, 0
								28.780869204527168, -42.371515210288635, 0
								25.93243222556518, -43.037637059889015, 0
								22.93750600000001, -43.263578580888684, 0
								19.94257977443481, -43.037637059889015, 0
								17.09414279547283, -42.371515210288635, 0
								14.52140327835623, -41.29871480238644, 0
								12.324065166768378, -39.870265960603625, 0
								10.567619800987433, -38.149118409263814, 0
								9.285366991116847, -36.20460887692667, 0
								8.484451061304503, -34.10795299103029, 0
								8.153056723064756, -31.929091532954885, 0
								8.266828809896516, -29.734760752682902, 0
								8.793662872528985, -27.587443325520702, 0
								9.696784911549836, -25.544831858074605, 0
								10.936429621297625, -23.659507732632623, 0
								12.470549997114652, -21.978637056139014, 0
								14.254974868422392, -20.543579261165906, 0
								16.243357993705583, -19.38938130359473, 0
								18.387171574911324, -18.544189281187208, 0
								20.635901497608657, -18.028648948218184, 0
								22.93750600000001, -17.855385419111325, 0
							</coordinates>
						</LinearRing>
					</outerBoundaryIs>
				</Polygon>
			</Placemark>
			<Placemark>
				<name>E_2550.038872924357_2434.1280150641587</name>
				<TimeSpan>
					<begin>3915.996886055643</begin>
					<end>4031.907743915841</end>
				</TimeSpan>
				<styleUrl>#circle_2550.038872924357_style</styleUrl>
				<Polygon>
					<altitudeMode>clampToGround</altitudeMode>
					<tessellate>1</tessellate>
					<outerBoundaryIs>
						<LinearRing>
							<coordinates>
								4.469936000000003, 59.48703984119521, 0
								7.515798846671917, 59.31720800618483, 0
								10.390229146812374, 58.81779509009305, 0
								12.946209005760092, 58.017411860893304, 0
								15.077395298765515, 56.95891641953078, 0
								16.722763736590878, 55.693970043511214, 0
								17.86163491918746, 54.27791233739647, 0
								18.503779509410563, 52.76583603534205, 0
								18.67888798288252, 51.21006002358992, 0
								18.427859943371683, 49.65876846348546, 0
								17.796670440347643, 48.155439921296015, 0
								16.832585014230986, 46.73872329307486, 0
								15.582133773920665, 45.44251456651123, 0
								14.0902447153605, 44.29608557576256, 0
								12.400061846263673, 43.32418957947371, 0
								10.553119583766, 42.547116824684224, 0
								8.589667271288217, 41.98070158431224, 0
								6.549027757274594, 41.63629641925814, 0
								4.469936000000003, 41.52073415880478, 0
								2.390844242725387, 41.63629641925814, 0
								0.3502047287117896, 41.98070158431224, 0
								-1.6132475837659943, 42.547116824684224, 0
								-3.4601898462636673, 43.3241895794737, 0
								-5.150372715360492, 44.296085575762554, 0
								-6.642261773920659, 45.44251456651122, 0
								-7.89271301423098, 46.738723293074855, 0
								-8.856798440347662, 48.155439921296015, 0
								-9.487987943371678, 49.65876846348546, 0
								-9.739015982882542, 51.21006002358992, 0
								-9.563907509410583, 52.76583603534206, 0
								-8.92176291918748, 54.27791233739647, 0
								-7.782891736590874, 55.693970043511214, 0
								-6.137523298765534, 56.958916419530766, 0
								-4.006337005760111, 58.017411860893304, 0
								-1.4503571468123924, 58.81779509009304, 0
								1.4240731533280901, 59.31720800618483, 0
								4.469936000000003, 59.48703984119521, 0
							</coordinates>
						</LinearRing>
					</outerBoundaryIs>
				</Polygon>
			</Placemark>
			<Placemark>
				<name>F_2550.038872924357_2434.1280150641587</name>
				<TimeSpan>
					<begin>3915.996886055643</begin>
					<end>4031.907743915841</end>
				</TimeSpan>
				<styleUrl>#circle_2550.038872924357_style</styleUrl>
				<Polygon>
					<altitudeMode>clampToGround</altitudeMode>
					<tessellate>1</tessellate>
					<outerBoundaryIs>
						<LinearRing>
							<coordinates>
								22.93750600000001, -17.855385419111325, 0
								25.23911050239136, -18.028648948218184, 0
								27.487840425088642, -18.5441892811872, 0
								29.631654006294408, -19.389381303594725, 0
								31.6200371315776, -20.5435792611659, 0
								33.40446200288534, -21.978637056139007, 0
								34.93858237870237, -23.659507732632623, 0
								36.17822708845016, -25.544831858074605, 0
								37.081349127471036, -27.587443325520702, 0
								37.608183190103475, -29.7347607526829, 0
								37.72195527693524, -31.929091532954885, 0
								37.390560938695515, -34.10795299103028, 0
								36.589645008883146, -36.20460887692666, 0
								35.30739219901256, -38.149118409263814, 0
								33.55094683323161, -39.87026596060361, 0
								31.353608721643788, -41.29871480238644, 0
								28.780869204527168, -42.371515210288635, 0
								25.93243222556518, -43.037637059889015, 0
								22.93750600000001, -43.263578580888684, 0
								19.94257977443481, -43.037637059889015, 0
								17.09414279547283, -42.371515210288635, 0
								14.52140327835623, -41.29871480238644, 0
								12.324065166768378, -39.870265960603625, 0
								10.567619800987433, -38.149118409263814, 0
								9.285366991116847, -36.20460887692667, 0
								8.484451061304503, -34.10795299103029, 0
								8.153056723064756, -31.929091532954885, 0
								8.266828809896516, -29.734760752682902, 0
								8.793662872528985, -27.587443325520702, 0
								9.696784911549836, -25.544831858074605, 0
								10.936429621297625, -23.659507732632623, 0
								12.470549997114652, -21.978637056139014, 0
								14.254974868422392, -20.543579261165906, 0
								16.243357993705583, -19.38938130359473, 0
								18.387171574911324, -18.544189281187208, 0
								20.635901497608657, -18.028648948218184, 0
								22.93750600000001, -17.855385419111325, 0
							</coordinates>
						</LinearRing>
					</outerBoundaryIs>
				</Polygon>
			</Placemark>
			<Placemark>
				<name>E_2434.128015064158_2318.2171572039597</name>
				<TimeSpan>
					<begin>4031.907743915842</begin>
					<end>4147.81860177604</end>
				</TimeSpan>
				<styleUrl>#circle_2434.128015064158_style</styleUrl>
				<Polygon>
					<altitudeMode>clampToGround</altitudeMode>
					<tessellate>1</tessellate>
					<outerBoundaryIs>
						<LinearRing>
							<coordinates>
								4.469936000000003, 59.48703984119521, 0
								7.515798846671917, 59.31720800618483, 0
								10.390229146812374, 58.81779509009305, 0
								12.946209005760092, 58.017411860893304, 0
								15.077395298765515, 56.95891641953078, 0
								16.722763736590878, 55.693970043511214, 0
								17.86163491918746, 54.27791233739647, 0
								18.503779509410563, 52.76583603534205, 0
								18.67888798288252, 51.21006002358992, 0
								18.427859943371683, 49.65876846348546, 0
								17.796670440347643, 48.155439921296015, 0
								16.832585014230986, 46.73872329307486, 0
								15.582133773920665, 45.44251456651123, 0
								14.0902447153605, 44.29608557576256, 0
								12.400061846263673, 43.32418957947371, 0
								10.553119583766, 42.547116824684224, 0
								8.589667271288217, 41.98070158431224, 0
								6.549027757274594, 41.63629641925814, 0
								4.469936000000003, 41.52073415880478, 0
								2.390844242725387, 41.63629641925814, 0
								0.3502047287117896, 41.98070158431224, 0
								-1.6132475837659943, 42.547116824684224, 0
								-3.4601898462636673, 43.3241895794737, 0
								-5.150372715360492, 44.296085575762554, 0
								-6.642261773920659, 45.44251456651122, 0
								-7.89271301423098, 46.738723293074855, 0
								-8.856798440347662, 48.155439921296015, 0
								-9.487987943371678, 49.65876846348546, 0
								-9.739015982882542, 51.21006002358992, 0
								-9.563907509410583, 52.76583603534206, 0
								-8.92176291918748, 54.27791233739647, 0
								-7.782891736590874, 55.693970043511214, 0
								-6.137523298765534, 56.958916419530766, 0
								-4.006337005760111, 58.017411860893304, 0
								-1.4503571468123924, 58.81779509009304, 0
								1.4240731533280901, 59.31720800618483, 0
								4.469936000000003, 59.48703984119521, 0
							</coordinates>
						</LinearRing>
					</outerBoundaryIs>
				</Polygon>
			</Placemark>
			<Placemark>
				<name>F_2434.128015064158_2318.2171572039597</name>
				<TimeSpan>
					<begin>4031.907743915842</begin>
					<end>4147.81860177604</end>
				</TimeSpan>
				<styleUrl>#circle_2434.128015064158_style</styleUrl>
				<Polygon>
					<altitudeMode>clampToGround</altitudeMode>
					<tessellate>1</tessellate>
					<outerBoundaryIs>
						<LinearRing>
							<coordinates>
								22.93750600000001, -15.000204866893174, 0
								25.704193306127543, -15.20845438905839, 0
								28.409395324081693, -15.82810253445843, 0
								30.992849944498538, -16.844046461089935, 0
								33.39647386051986, -18.231734840980074, 0
								35.56485264446814, -19.957964040159418, 0
								37.445186305566075, -21.981759480361855, 0
								38.98675167704269, -24.255177298816385, 0
								40.14008450836482, -26.7238878100162, 0
								40.85622514335377, -29.32745664333517, 0
								41.08652717394695, -31.999318211176472, 0
								40.78371403659962, -34.66654378068081, 0
								39.90506520782702, -37.249655275175684, 0
								38.41870755537645, -39.6629359143742, 0
								36.313694026629925, -41.81591839924295, 0
								33.61340860966033, -43.61688618086993, 0
								30.38948441747181, -44.97907026691479, 0
								26.77039920227085, -45.82946410989302, 0
								22.93750600000001, -46.11875913310683, 0
								19.104612797729168, -45.82946410989302, 0
								15.485527582528208, -44.97907026691479, 0
								12.261603390339658, -43.61688618086993, 0
								9.561317973370093, -41.81591839924296, 0
								7.456304444623566, -39.6629359143742, 0
								5.969946792172994, -37.2496552751757, 0
								5.091297963400397, -34.666543780680826, 0
								4.788484826053069, -31.999318211176472, 0
								5.018786856646249, -29.327456643335175, 0
								5.734927491635172, -26.72388781001621, 0
								6.888260322957308, -24.255177298816385, 0
								8.429825694433942, -21.981759480361855, 0
								10.31015935553188, -19.957964040159418, 0
								12.478538139480156, -18.231734840980078, 0
								14.882162055501434, -16.844046461089942, 0
								17.4656166759183, -15.828102534458436, 0
								20.170818693872448, -15.20845438905839, 0
								22.93750600000001, -15.000204866893174, 0
							</coordinates>
						</LinearRing>
					</outerBoundaryIs>
				</Polygon>
			</Placemark>
			<Placemark>
				<name>E_2318.2171572039606_2202.3062993437625</name>
				<TimeSpan>
					<begin>4147.818601776039</begin>
					<end>4263.729459636237</end>
				</TimeSpan>
				<styleUrl>#circle_2318.2171572039606_style</styleUrl>
				<Polygon>
					<altitudeMode>clampToGround</altitudeMode>
					<tessellate>1</tessellate>
					<outerBoundaryIs>
						<LinearRing>
							<coordinates>
								4.469936000000003, 59.48703984119521, 0
								7.515798846671917, 59.31720800618483, 0
								10.390229146812374, 58.81779509009305, 0
								12.946209005760092, 58.017411860893304, 0
								15.077395298765515, 56.95891641953078, 0
								16.722763736590878, 55.693970043511214, 0
								17.86163491918746, 54.27791233739647, 0
								18.503779509410563, 52.76583603534205, 0
								18.67888798288252, 51.21006002358992, 0
								18.427859943371683, 49.65876846348546, 0
								17.796670440347643, 48.155439921296015, 0
								16.832585014230986, 46.73872329307486, 0
								15.582133773920665, 45.44251456651123, 0
								14.0902447153605, 44.29608557576256, 0
								12.400061846263673, 43.32418957947371, 0
								10.553119583766, 42.547116824684224, 0
								8.589667271288217, 41.98070158431224, 0
								6.549027757274594, 41.63629641925814, 0
								4.469936000000003, 41.52073415880478, 0
								2.390844242725387, 41.63629641925814, 0
								0.3502047287117896, 41.98070158431224, 0
								-1.6132475837659943, 42.547116824684224, 0
								-3.4601898462636673, 43.3241895794737, 0
								-5.150372715360492, 44.296085575762554, 0
								-6.642261773920659, 45.44251456651122, 0
								-7.89271301423098, 46.738723293074855, 0
								-8.856798440347662, 48.155439921296015, 0
								-9.487987943371678, 49.65876846348546, 0
								-9.739015982882542, 51.21006002358992, 0
								-9.563907509410583, 52.76583603534206, 0
								-8.92176291918748, 54.27791233739647, 0
								-7.782891736590874, 55.693970043511214, 0
								-6.137523298765534, 56.958916419530766, 0
								-4.006337005760111, 58.017411860893304, 0
								-1.4503571468123924, 58.81779509009304, 0
								1.4240731533280901, 59.31720800618483, 0
								4.469936000000003, 59.48703984119521, 0
							</coordinates>
						</LinearRing>
					</outerBoundaryIs>
				</Polygon>
			</Placemark>
			<Placemark>
				<name>F_2318.2171572039606_2202.3062993437625</name>
				<TimeSpan>
					<begin>4147.818601776039</begin>
					<end>4263.729459636237</end>
				</TimeSpan>
				<styleUrl>#circle_2318.2171572039606_style</styleUrl>
				<Polygon>
					<altitudeMode>clampToGround</altitudeMode>
					<tessellate>1</tessellate>
					<outerBoundaryIs>
						<LinearRing>
							<coordinates>
								22.93750600000001, -21.576329158804782, 0
								24.60978605268804, -21.702240280550523, 0
								26.241279095285872, -22.076801046252665, 0
								27.791771296922647, -22.690562169675083, 0
								29.222158915573885, -23.52799533928756, 0
								30.494928771973832, -24.56779857361902, 0
								31.574591338874978, -25.783280288245408, 0
								32.42811259598138, -27.142794279498954, 0
								33.0254292069303, -28.610208829182113, 0
								33.340163589340264, -30.145413492244913, 0
								33.35067128531069, -31.704894897758447, 0
								33.04153903664852, -33.24244429077465, 0
								32.40558975391259, -34.710087950787084, 0
								31.446320680528405, -36.05934622885942, 0
								30.180495541639583, -37.242912386868106, 0
								28.640357156556735, -38.21678202310896, 0
								26.874710125335053, -38.94274914738608, 0
								24.948088005226587, -39.39103054743594, 0
								22.93750600000001, -39.54263484119522, 0
								20.9269239947734, -39.39103054743594, 0
								19.000301874664938, -38.94274914738608, 0
								17.23465484344326, -38.21678202310896, 0
								15.694516458360408, -37.242912386868106, 0
								14.428691319471612, -36.05934622885942, 0
								13.46942224608741, -34.71008795078709, 0
								12.833472963351495, -33.24244429077466, 0
								12.524340714689307, -31.704894897758447, 0
								12.534848410659727, -30.145413492244913, 0
								12.849582793069699, -28.610208829182117, 0
								13.446899404018614, -27.14279427949895, 0
								14.300420661125015, -25.783280288245408, 0
								15.38008322802616, -24.56779857361902, 0
								16.65285308442611, -23.52799533928756, 0
								18.083240703077344, -22.690562169675083, 0
								19.633732904714122, -22.076801046252665, 0
								21.26522594731198, -21.702240280550523, 0
								22.93750600000001, -21.576329158804782, 0
							</coordinates>
						</LinearRing>
					</outerBoundaryIs>
				</Polygon>
			</Placemark>
			<Placemark>
				<name>E_2202.3062993437634_2086.3954414835653</name>
				<TimeSpan>
					<begin>4263.729459636236</begin>
					<end>4379.640317496434</end>
				</TimeSpan>
				<styleUrl>#circle_2202.3062993437634_style</styleUrl>
				<Polygon>
					<altitudeMode>clampToGround</altitudeMode>
					<tessellate>1</tessellate>
					<outerBoundaryIs>
						<LinearRing>
							<coordinates>
								4.469936000000003, 59.48703984119521, 0
								7.515798846671917, 59.31720800618483, 0
								10.390229146812374, 58.81779509009305, 0
								12.946209005760092, 58.017411860893304, 0
								15.077395298765515, 56.95891641953078, 0
								16.722763736590878, 55.693970043511214, 0
								17.86163491918746, 54.27791233739647, 0
								18.503779509410563, 52.76583603534205, 0
								18.67888798288252, 51.21006002358992, 0
								18.427859943371683, 49.65876846348546, 0
								17.796670440347643, 48.155439921296015, 0
								16.832585014230986, 46.73872329307486, 0
								15.582133773920665, 45.44251456651123, 0
								14.0902447153605, 44.29608557576256, 0
								12.400061846263673, 43.32418957947371, 0
								10.553119583766, 42.547116824684224, 0
								8.589667271288217, 41.98070158431224, 0
								6.549027757274594, 41.63629641925814, 0
								4.469936000000003, 41.52073415880478, 0
								2.390844242725387, 41.63629641925814, 0
								0.3502047287117896, 41.98070158431224, 0
								-1.6132475837659943, 42.547116824684224, 0
								-3.4601898462636673, 43.3241895794737, 0
								-5.150372715360492, 44.296085575762554, 0
								-6.642261773920659, 45.44251456651122, 0
								-7.89271301423098, 46.738723293074855, 0
								-8.856798440347662, 48.155439921296015, 0
								-9.487987943371678, 49.65876846348546, 0
								-9.739015982882542, 51.21006002358992, 0
								-9.563907509410583, 52.76583603534206, 0
								-8.92176291918748, 54.27791233739647, 0
								-7.782891736590874, 55.693970043511214, 0
								-6.137523298765534, 56.958916419530766, 0
								-4.006337005760111, 58.017411860893304, 0
								-1.4503571468123924, 58.81779509009304, 0
								1.4240731533280901, 59.31720800618483, 0
								4.469936000000003, 59.48703984119521, 0
							</coordinates>
						</LinearRing>
					</outerBoundaryIs>
				</Polygon>
			</Placemark>
			<Placemark>
				<name>F_2202.3062993437634_2086.3954414835653</name>
				<TimeSpan>
					<begin>4263.729459636236</begin>
					<end>4379.640317496434</end>
				</TimeSpan>
				<styleUrl>#circle_2202.3062993437634_style</styleUrl>
				<Polygon>
					<altitudeMode>clampToGround</altitudeMode>
					<tessellate>1</tessellate>
					<outerBoundaryIs>
						<LinearRing>
							<coordinates>
								22.93750600000001, -17.855385419111325, 0
								25.23911050239136, -18.028648948218184, 0
								27.487840425088642, -18.5441892811872, 0
								29.631654006294408, -19.389381303594725, 0
								31.6200371315776, -20.5435792611659, 0
								33.40446200288534, -21.978637056139007, 0
								34.93858237870237, -23.659507732632623, 0
								36.17822708845016, -25.544831858074605, 0
								37.081349127471036, -27.587443325520702, 0
								37.608183190103475, -29.7347607526829, 0
								37.72195527693524, -31.929091532954885, 0
								37.390560938695515, -34.10795299103028, 0
								36.589645008883146, -36.20460887692666, 0
								35.30739219901256, -38.149118409263814, 0
								33.55094683323161, -39.87026596060361, 0
								31.353608721643788, -41.29871480238644, 0
								28.780869204527168, -42.371515210288635, 0
								25.93243222556518, -43.037637059889015, 0
								22.93750600000001, -43.263578580888684, 0
								19.94257977443481, -43.037637059889015, 0
								17.09414279547283, -42.371515210288635, 0
								14.52140327835623, -41.29871480238644, 0
								12.324065166768378, -39.870265960603625, 0
								10.567619800987433, -38.149118409263814, 0
								9.285366991116847, -36.20460887692667, 0
								8.484451061304503, -34.10795299103029, 0
								8.153056723064756, -31.929091532954885, 0
								8.266828809896516, -29.734760752682902, 0
								8.793662872528985, -27.587443325520702, 0
								9.696784911549836, -25.544831858074605, 0
								10.936429621297625, -23.659507732632623, 0
								12.470549997114652, -21.978637056139014, 0
								14.254974868422392, -20.543579261165906, 0
								16.243357993705583, -19.38938130359473, 0
								18.387171574911324, -18.544189281187208, 0
								20.635901497608657, -18.028648948218184, 0
								22.93750600000001, -17.855385419111325, 0
							</coordinates>
						</LinearRing>
					</outerBoundaryIs>
				</Polygon>
			</Placemark>
			<Placemark>
				<name>E_2086.3954414835644_1970.4845836233662</name>
				<TimeSpan>
					<begin>4379.640317496435</begin>
					<end>4495.551175356633</end>
				</TimeSpan>
				<styleUrl>#circle_2086.3954414835644_style</styleUrl>
				<Polygon>
					<altitudeMode>clampToGround</altitudeMode>
					<tessellate>1</tessellate>
					<outerBoundaryIs>
						<LinearRing>
							<coordinates>
								4.469936000000003, 59.48703984119521, 0
								7.515798846671917, 59.31720800618483, 0
								10.390229146812374, 58.81779509009305, 0
								12.946209005760092, 58.017411860893304, 0
								15.077395298765515, 56.95891641953078, 0
								16.722763736590878, 55.693970043511214, 0
								17.86163491918746, 54.27791233739647, 0
								18.503779509410563, 52.76583603534205, 0
								18.67888798288252, 51.21006002358992, 0
								18.427859943371683, 49.65876846348546, 0
								17.796670440347643, 48.155439921296015, 0
								16.832585014230986, 46.73872329307486, 0
								15.582133773920665, 45.44251456651123, 0
								14.0902447153605, 44.29608557576256, 0
								12.400061846263673, 43.32418957947371, 0
								10.553119583766, 42.547116824684224, 0
								8.589667271288217, 41.98070158431224, 0
								6.549027757274594, 41.63629641925814, 0
								4.469936000000003, 41.52073415880478, 0
								2.390844242725387, 41.63629641925814, 0
								0.3502047287117896, 41.98070158431224, 0
								-1.6132475837659943, 42.547116824684224, 0
								-3.4601898462636673, 43.3241895794737, 0
								-5.150372715360492, 44.296085575762554, 0
								-6.642261773920659, 45.44251456651122, 0
								-7.89271301423098, 46.738723293074855, 0
								-8.856798440347662, 48.155439921296015, 0
								-9.487987943371678, 49.65876846348546, 0
								-9.739015982882542, 51.21006002358992, 0
								-9.563907509410583, 52.76583603534206, 0
								-8.92176291918748, 54.27791233739647, 0
								-7.782891736590874, 55.693970043511214, 0
								-6.137523298765534, 56.958916419530766, 0
								-4.006337005760111, 58.017411860893304, 0
								-1.4503571468123924, 58.81779509009304, 0
								1.4240731533280901, 59.31720800618483, 0
								4.469936000000003, 59.48703984119521, 0
							</coordinates>
						</LinearRing>
					</outerBoundaryIs>
				</Polygon>
			</Placemark>
			<Placemark>
				<name>F_2086.3954414835644_1970.4845836233662</name>
				<TimeSpan>
					<begin>4379.640317496435</begin>
					<end>4495.551175356633</end>
				</TimeSpan>
				<styleUrl>#circle_2086.3954414835644_style</styleUrl>
				<Polygon>
					<altitudeMode>clampToGround</altitudeMode>
					<tessellate>1</tessellate>
					<outerBoundaryIs>
						<LinearRing>
							<coordinates>
								22.93750600000001, -17.855385419111325, 0
								25.23911050239136, -18.028648948218184, 0
								27.487840425088642, -18.5441892811872, 0
								29.631654006294408, -19.389381303594725, 0
								31.6200371315776, -20.5435792611659, 0
								33.40446200288534, -21.978637056139007, 0
								34.93858237870237, -23.659507732632623, 0
								36.17822708845016, -25.544831858074605, 0
								37.081349127471036, -27.587443325520702, 0
								37.608183190103475, -29.7347607526829, 0
								37.72195527693524, -31.929091532954885, 0
								37.390560938695515, -34.10795299103028, 0
								36.589645008883146, -36.20460887692666, 0
								35.30739219901256, -38.149118409263814, 0
								33.55094683323161, -39.87026596060361, 0
								31.353608721643788, -41.29871480238644, 0
								28.780869204527168, -42.371515210288635, 0
								25.93243222556518, -43.037637059889015, 0
								22.93750600000001, -43.263578580888684, 0
								19.94257977443481, -43.037637059889015, 0
								17.09414279547283, -42.371515210288635, 0
								14.52140327835623, -41.29871480238644, 0
								12.324065166768378, -39.870265960603625, 0
								10.567619800987433, -38.149118409263814, 0
								9.285366991116847, -36.20460887692667, 0
								8.484451061304503, -34.10795299103029, 0
								8.153056723064756, -31.929091532954885, 0
								8.266828809896516, -29.734760752682902, 0
								8.793662872528985, -27.587443325520702, 0
								9.696784911549836, -25.544831858074605, 0
								10.936429621297625, -23.659507732632623, 0
								12.470549997114652, -21.978637056139014, 0
								14.254974868422392, -20.543579261165906, 0
								16.243357993705583, -19.38938130359473, 0
								18.387171574911324, -18.544189281187208, 0
								20.635901497608657, -18.028648948218184, 0
								22.93750600000001, -17.855385419111325, 0
							</coordinates>
						</LinearRing>
					</outerBoundaryIs>
				</Polygon>
			</Placemark>
			<Placemark>
				<name>E_1970.4845836233671_1854.573725763169</name>
				<TimeSpan>
					<begin>4495.5511753566325</begin>
					<end>4611.462033216831</end>
				</TimeSpan>
				<styleUrl>#circle_1970.4845836233671_style</styleUrl>
				<Polygon>
					<altitudeMode>clampToGround</altitudeMode>
					<tessellate>1</tessellate>
					<outerBoundaryIs>
						<LinearRing>
							<coordinates>
								4.469936000000003, 59.48703984119521, 0
								7.515798846671917, 59.31720800618483, 0
								10.390229146812374, 58.81779509009305, 0
								12.946209005760092, 58.017411860893304, 0
								15.077395298765515, 56.95891641953078, 0
								16.722763736590878, 55.693970043511214, 0
								17.86163491918746, 54.27791233739647, 0
								18.503779509410563, 52.76583603534205, 0
								18.67888798288252, 51.21006002358992, 0
								18.427859943371683, 49.65876846348546, 0
								17.796670440347643, 48.155439921296015, 0
								16.832585014230986, 46.73872329307486, 0
								15.582133773920665, 45.44251456651123, 0
								14.0902447153605, 44.29608557576256, 0
								12.400061846263673, 43.32418957947371, 0
								10.553119583766, 42.547116824684224, 0
								8.589667271288217, 41.98070158431224, 0
								6.549027757274594, 41.63629641925814, 0
								4.469936000000003, 41.52073415880478, 0
								2.390844242725387, 41.63629641925814, 0
								0.3502047287117896, 41.98070158431224, 0
								-1.6132475837659943, 42.547116824684224, 0
								-3.4601898462636673, 43.3241895794737, 0
								-5.150372715360492, 44.296085575762554, 0
								-6.642261773920659, 45.44251456651122, 0
								-7.89271301423098, 46.738723293074855, 0
								-8.856798440347662, 48.155439921296015, 0
								-9.487987943371678, 49.65876846348546, 0
								-9.739015982882542, 51.21006002358992, 0
								-9.563907509410583, 52.76583603534206, 0
								-8.92176291918748, 54.27791233739647, 0
								-7.782891736590874, 55.693970043511214, 0
								-6.137523298765534, 56.958916419530766, 0
								-4.006337005760111, 58.017411860893304, 0
								-1.4503571468123924, 58.81779509009304, 0
								1.4240731533280901, 59.31720800618483, 0
								4.469936000000003, 59.48703984119521, 0
							</coordinates>
						</LinearRing>
					</outerBoundaryIs>
				</Polygon>
			</Placemark>
			<Placemark>
				<name>F_1970.4845836233671_1854.573725763169</name>
				<TimeSpan>
					<begin>4495.5511753566325</begin>
					<end>4611.462033216831</end>
				</TimeSpan>
				<styleUrl>#circle_1970.4845836233671_style</styleUrl>
				<Polygon>
					<altitudeMode>clampToGround</altitudeMode>
					<tessellate>1</tessellate>
					<outerBoundaryIs>
						<LinearRing>
							<coordinates>
								22.93750600000001, -21.576329158804782, 0
								24.60978605268804, -21.702240280550523, 0
								26.241279095285872, -22.076801046252665, 0
								27.791771296922647, -22.690562169675083, 0
								29.222158915573885, -23.52799533928756, 0
								30.494928771973832, -24.56779857361902, 0
								31.574591338874978, -25.783280288245408, 0
								32.42811259598138, -27.142794279498954, 0
								33.0254292069303, -28.610208829182113, 0
								33.340163589340264, -30.145413492244913, 0
								33.35067128531069, -31.704894897758447, 0
								33.04153903664852, -33.24244429077465, 0
								32.40558975391259, -34.710087950787084, 0
								31.446320680528405, -36.05934622885942, 0
								30.180495541639583, -37.242912386868106, 0
								28.640357156556735, -38.21678202310896, 0
								26.874710125335053, -38.94274914738608, 0
								24.948088005226587, -39.39103054743594, 0
								22.93750600000001, -39.54263484119522, 0
								20.9269239947734, -39.39103054743594, 0
								19.000301874664938, -38.94274914738608, 0
								17.23465484344326, -38.21678202310896, 0
								15.694516458360408, -37.242912386868106, 0
								14.428691319471612, -36.05934622885942, 0
								13.46942224608741, -34.71008795078709, 0
								12.833472963351495, -33.24244429077466, 0
								12.524340714689307, -31.704894897758447, 0
								12.534848410659727, -30.145413492244913, 0
								12.849582793069699, -28.610208829182117, 0
								13.446899404018614, -27.14279427949895, 0
								14.300420661125015, -25.783280288245408, 0
								15.38008322802616, -24.56779857361902, 0
								16.65285308442611, -23.52799533928756, 0
								18.083240703077344, -22.690562169675083, 0
								19.633732904714122, -22.076801046252665, 0
								21.26522594731198, -21.702240280550523, 0
								22.93750600000001, -21.576329158804782, 0
							</coordinates>
						</LinearRing>
					</outerBoundaryIs>
				</Polygon>
			</Placemark>
			<Placemark>
				<name>E_1854.573725763168_1738.66286790297</name>
				<TimeSpan>
					<begin>4611.4620332168315</begin>
					<end>4727.37289107703</end>
				</TimeSpan>
				<styleUrl>#circle_1854.573725763168_style</styleUrl>
				<Polygon>
					<altitudeMode>clampToGround</altitudeMode>
					<tessellate>1</tessellate>
					<outerBoundaryIs>
						<LinearRing>
							<coordinates>
								4.469936000000003, 59.48703984119521, 0
								7.515798846671917, 59.31720800618483, 0
								10.390229146812374, 58.81779509009305, 0
								12.946209005760092, 58.017411860893304, 0
								15.077395298765515, 56.95891641953078, 0
								16.722763736590878, 55.693970043511214, 0
								17.86163491918746, 54.27791233739647, 0
								18.503779509410563, 52.76583603534205, 0
								18.67888798288252, 51.21006002358992, 0
								18.427859943371683, 49.65876846348546, 0
								17.796670440347643, 48.155439921296015, 0
								16.832585014230986, 46.73872329307486, 0
								15.582133773920665, 45.44251456651123, 0
								14.0902447153605, 44.29608557576256, 0
								12.400061846263673, 43.32418957947371, 0
								10.553119583766, 42.547116824684224, 0
								8.589667271288217, 41.98070158431224, 0
								6.549027757274594, 41.63629641925814, 0
								4.469936000000003, 41.52073415880478, 0
								2.390844242725387, 41.63629641925814, 0
								0.3502047287117896, 41.98070158431224, 0
								-1.6132475837659943, 42.547116824684224, 0
								-3.4601898462636673, 43.3241895794737, 0
								-5.150372715360492, 44.296085575762554, 0
								-6.642261773920659, 45.44251456651122, 0
								-7.89271301423098, 46.738723293074855, 0
								-8.856798440347662, 48.155439921296015, 0
								-9.487987943371678, 49.65876846348546, 0
								-9.739015982882542, 51.21006002358992, 0
								-9.563907509410583, 52.76583603534206, 0
								-8.92176291918748, 54.27791233739647, 0
								-7.782891736590874, 55.693970043511214, 0
								-6.137523298765534, 56.958916419530766, 0
								-4.006337005760111, 58.017411860893304, 0
								-1.4503571468123924, 58.81779509009304, 0
								1.4240731533280901, 59.31720800618483, 0
								4.469936000000003, 59.48703984119521, 0
							</coordinates>
						</LinearRing>
					</outerBoundaryIs>
				</Polygon>
			</Placemark>
			<Placemark>
				<name>F_1854.573725763168_1738.66286790297</name>
				<TimeSpan>
					<begin>4611.4620332168315</begin>
					<end>4727.37289107703</end>
				</TimeSpan>
				<styleUrl>#circle_1854.573725763168_style</styleUrl>
				<Polygon>
					<altitudeMode>clampToGround</altitudeMode>
					<tessellate>1</tessellate>
					<outerBoundaryIs>
						<LinearRing>
							<coordinates>
								22.93750600000001, -21.576329158804782, 0
								24.60978605268804, -21.702240280550523, 0
								26.241279095285872, -22.076801046252665, 0
								27.791771296922647, -22.690562169675083, 0
								29.222158915573885, -23.52799533928756, 0
								30.494928771973832, -24.56779857361902, 0
								31.574591338874978, -25.783280288245408, 0
								32.42811259598138, -27.142794279498954, 0
								33.0254292069303, -28.610208829182113, 0
								33.340163589340264, -30.145413492244913, 0
								33.35067128531069, -31.704894897758447, 0
								33.04153903664852, -33.24244429077465, 0
								32.40558975391259, -34.710087950787084, 0
								31.446320680528405, -36.05934622885942, 0
								30.180495541639583, -37.242912386868106, 0
								28.640357156556735, -38.21678202310896, 0
								26.874710125335053, -38.94274914738608, 0
								24.948088005226587, -39.39103054743594, 0
								22.93750600000001, -39.54263484119522, 0
								20.9269239947734, -39.39103054743594, 0
								19.000301874664938, -38.94274914738608, 0
								17.23465484344326, -38.21678202310896, 0
								15.694516458360408, -37.242912386868106, 0
								14.428691319471612, -36.05934622885942, 0
								13.46942224608741, -34.71008795078709, 0
								12.833472963351495, -33.24244429077466, 0
								12.524340714689307, -31.704894897758447, 0
								12.534848410659727, -30.145413492244913, 0
								12.849582793069699, -28.610208829182117, 0
								13.446899404018614, -27.14279427949895, 0
								14.300420661125015, -25.783280288245408, 0
								15.38008322802616, -24.56779857361902, 0
								16.65285308442611, -23.52799533928756, 0
								18.083240703077344, -22.690562169675083, 0
								19.633732904714122, -22.076801046252665, 0
								21.26522594731198, -21.702240280550523, 0
								22.93750600000001, -21.576329158804782, 0
							</coordinates>
						</LinearRing>
					</outerBoundaryIs>
				</Polygon>
			</Placemark>
			<Placemark>
				<name>E_1738.662867902971_1622.7520100427728</name>
				<TimeSpan>
					<begin>4727.372891077029</begin>
					<end>4843.283748937227</end>
				</TimeSpan>
				<styleUrl>#circle_1738.662867902971_style</styleUrl>
				<Polygon>
					<altitudeMode>clampToGround</altitudeMode>
					<tessellate>1</tessellate>
					<outerBoundaryIs>
						<LinearRing>
							<coordinates>
								4.469936000000003, 59.48703984119521, 0
								7.515798846671917, 59.31720800618483, 0
								10.390229146812374, 58.81779509009305, 0
								12.946209005760092, 58.017411860893304, 0
								15.077395298765515, 56.95891641953078, 0
								16.722763736590878, 55.693970043511214, 0
								17.86163491918746, 54.27791233739647, 0
								18.503779509410563, 52.76583603534205, 0
								18.67888798288252, 51.21006002358992, 0
								18.427859943371683, 49.65876846348546, 0
								17.796670440347643, 48.155439921296015, 0
								16.832585014230986, 46.73872329307486, 0
								15.582133773920665, 45.44251456651123, 0
								14.0902447153605, 44.29608557576256, 0
								12.400061846263673, 43.32418957947371, 0
								10.553119583766, 42.547116824684224, 0
								8.589667271288217, 41.98070158431224, 0
								6.549027757274594, 41.63629641925814, 0
[truncated: 42,667 more chars]
