# Supplementary material for: Phylodynamics and Dispersal of HRSV Entails Its Permanence in the General Population in between Yearly Outbreaks in Children
Source: PLoS One. 2012 Oct 15;7(10):e41953. doi: 10.1371/journal.pone.0041953 (PMC3471929; doi:10.1371/journal.pone.0041953)
Supplement: Figure S4 — Google Earth ‘movies’ depicting inference results on the movement of HRSV genotypes around the globe. These files can be directly uploaded to the Google Earth software (http://www.google.com/earth/index.html). For a global view of the spread of all HRSV genotypes in time load all movies at once. a)GA2 b)GA5 c)GB3 d) GB3 insert e)SAA1 f)SAB1 g)SAB3 h)GA6 i)GA7 j)GB4 k)SAB2. (ZIP) [file pone.0041953.s004.zip › Figure S4/Figure S4.f) SAB1.kml]

<?xml version="1.0" encoding="UTF-8"?>
<kml xmlns="http://earth.google.com/kml/2.2">
<Document>
	<name>SAB1_multi_LocationsANNtest.tree</name>
	<Style id="branch2_part1_style">
		<LineStyle>
			<width>6.8043230296289074</width>
			<color>FFff32cd</color>
		</LineStyle>
	</Style>
	<Style id="branch2_part2_style">
		<LineStyle>
			<width>6.788928459661244</width>
			<color>FFff32cd</color>
		</LineStyle>
	</Style>
	<Style id="branch2_part3_style">
		<LineStyle>
			<width>6.773533889693581</width>
			<color>FFff32cd</color>
		</LineStyle>
	</Style>
	<Style id="branch2_part4_style">
		<LineStyle>
			<width>6.758139319725917</width>
			<color>FFff32cd</color>
		</LineStyle>
	</Style>
	<Style id="branch2_part5_style">
		<LineStyle>
			<width>6.742744749758254</width>
			<color>FFff32cd</color>
		</LineStyle>
	</Style>
	<Style id="branch2_part6_style">
		<LineStyle>
			<width>6.72735017979059</width>
			<color>FFff32cd</color>
		</LineStyle>
	</Style>
	<Style id="branch2_part7_style">
		<LineStyle>
			<width>6.711955609822926</width>
			<color>FFff32cd</color>
		</LineStyle>
	</Style>
	<Style id="branch2_part8_style">
		<LineStyle>
			<width>6.696561039855263</width>
			<color>FFff32cd</color>
		</LineStyle>
	</Style>
	<Style id="branch2_part9_style">
		<LineStyle>
			<width>6.6811664698876</width>
			<color>FFff33cc</color>
		</LineStyle>
	</Style>
	<Style id="branch2_part10_style">
		<LineStyle>
			<width>6.665771899919936</width>
			<color>FFff33cc</color>
		</LineStyle>
	</Style>
	<Style id="branch2_part11_style">
		<LineStyle>
			<width>6.650377329952272</width>
			<color>FFff33cc</color>
		</LineStyle>
	</Style>
	<Style id="branch2_part12_style">
		<LineStyle>
			<width>6.634982759984609</width>
			<color>FFff33cc</color>
		</LineStyle>
	</Style>
	<Style id="branch2_part13_style">
		<LineStyle>
			<width>6.619588190016946</width>
			<color>FFff33cc</color>
		</LineStyle>
	</Style>
	<Style id="branch2_part14_style">
		<LineStyle>
			<width>6.604193620049283</width>
			<color>FFff33cc</color>
		</LineStyle>
	</Style>
	<Style id="branch2_part15_style">
		<LineStyle>
			<width>6.588799050081619</width>
			<color>FFff33cc</color>
		</LineStyle>
	</Style>
	<Style id="branch2_part16_style">
		<LineStyle>
			<width>6.573404480113956</width>
			<color>FFff33cc</color>
		</LineStyle>
	</Style>
	<Style id="branch2_part17_style">
		<LineStyle>
			<width>6.558009910146293</width>
			<color>FFff34cb</color>
		</LineStyle>
	</Style>
	<Style id="branch2_part18_style">
		<LineStyle>
			<width>6.542615340178628</width>
			<color>FFff34cb</color>
		</LineStyle>
	</Style>
	<Style id="branch2_part19_style">
		<LineStyle>
			<width>6.527220770210965</width>
			<color>FFff34cb</color>
		</LineStyle>
	</Style>
	<Style id="branch2_part20_style">
		<LineStyle>
			<width>6.511826200243302</width>
			<color>FFff34cb</color>
		</LineStyle>
	</Style>
	<Style id="branch2_part21_style">
		<LineStyle>
			<width>6.496431630275638</width>
			<color>FFff34cb</color>
		</LineStyle>
	</Style>
	<Style id="branch2_part22_style">
		<LineStyle>
			<width>6.481037060307974</width>
			<color>FFff34cb</color>
		</LineStyle>
	</Style>
	<Style id="branch2_part23_style">
		<LineStyle>
			<width>6.465642490340311</width>
			<color>FFff34cb</color>
		</LineStyle>
	</Style>
	<Style id="branch2_part24_style">
		<LineStyle>
			<width>6.450247920372648</width>
			<color>FFff34cb</color>
		</LineStyle>
	</Style>
	<Style id="branch2_part25_style">
		<LineStyle>
			<width>6.4348533504049845</width>
			<color>FFff34cb</color>
		</LineStyle>
	</Style>
	<Style id="branch2_part26_style">
		<LineStyle>
			<width>6.419458780437321</width>
			<color>FFff35ca</color>
		</LineStyle>
	</Style>
	<Style id="branch2_part27_style">
		<LineStyle>
			<width>6.404064210469658</width>
			<color>FFff35ca</color>
		</LineStyle>
	</Style>
	<Style id="branch2_part28_style">
		<LineStyle>
			<width>6.388669640501995</width>
			<color>FFff35ca</color>
		</LineStyle>
	</Style>
	<Style id="branch2_part29_style">
		<LineStyle>
			<width>6.37327507053433</width>
			<color>FFff35ca</color>
		</LineStyle>
	</Style>
	<Style id="branch2_part30_style">
		<LineStyle>
			<width>6.357880500566667</width>
			<color>FFff35ca</color>
		</LineStyle>
	</Style>
	<Style id="branch2_part31_style">
		<LineStyle>
			<width>6.342485930599004</width>
			<color>FFff35ca</color>
		</LineStyle>
	</Style>
	<Style id="branch2_part32_style">
		<LineStyle>
			<width>6.32709136063134</width>
			<color>FFff35ca</color>
		</LineStyle>
	</Style>
	<Style id="branch2_part33_style">
		<LineStyle>
			<width>6.311696790663676</width>
			<color>FFff35ca</color>
		</LineStyle>
	</Style>
	<Style id="branch2_part34_style">
		<LineStyle>
			<width>6.296302220696013</width>
			<color>FFff35ca</color>
		</LineStyle>
	</Style>
	<Style id="branch2_part35_style">
		<LineStyle>
			<width>6.28090765072835</width>
			<color>FFff36c9</color>
		</LineStyle>
	</Style>
	<Style id="branch2_part36_style">
		<LineStyle>
			<width>6.2655130807606865</width>
			<color>FFff36c9</color>
		</LineStyle>
	</Style>
	<Style id="branch2_part37_style">
		<LineStyle>
			<width>6.250118510793023</width>
			<color>FFff36c9</color>
		</LineStyle>
	</Style>
	<Style id="branch2_part38_style">
		<LineStyle>
			<width>6.23472394082536</width>
			<color>FFff36c9</color>
		</LineStyle>
	</Style>
	<Style id="branch2_part39_style">
		<LineStyle>
			<width>6.219329370857697</width>
			<color>FFff36c9</color>
		</LineStyle>
	</Style>
	<Style id="branch2_part40_style">
		<LineStyle>
			<width>6.203934800890032</width>
			<color>FFff36c9</color>
		</LineStyle>
	</Style>
	<Style id="branch2_part41_style">
		<LineStyle>
			<width>6.188540230922369</width>
			<color>FFff36c9</color>
		</LineStyle>
	</Style>
	<Style id="branch2_part42_style">
		<LineStyle>
			<width>6.173145660954706</width>
			<color>FFff36c9</color>
		</LineStyle>
	</Style>
	<Style id="branch2_part43_style">
		<LineStyle>
			<width>6.157751090987042</width>
			<color>FFff37c8</color>
		</LineStyle>
	</Style>
	<Style id="branch2_part44_style">
		<LineStyle>
			<width>6.142356521019379</width>
			<color>FFff37c8</color>
		</LineStyle>
	</Style>
	<Style id="branch2_part45_style">
		<LineStyle>
			<width>6.126961951051715</width>
			<color>FFff37c8</color>
		</LineStyle>
	</Style>
	<Style id="branch2_part46_style">
		<LineStyle>
			<width>6.111567381084052</width>
			<color>FFff37c8</color>
		</LineStyle>
	</Style>
	<Style id="branch2_part47_style">
		<LineStyle>
			<width>6.096172811116388</width>
			<color>FFff37c8</color>
		</LineStyle>
	</Style>
	<Style id="branch2_part48_style">
		<LineStyle>
			<width>6.080778241148725</width>
			<color>FFff37c8</color>
		</LineStyle>
	</Style>
	<Style id="branch2_part49_style">
		<LineStyle>
			<width>6.065383671181062</width>
			<color>FFff37c8</color>
		</LineStyle>
	</Style>
	<Style id="branch2_part50_style">
		<LineStyle>
			<width>6.049989101213399</width>
			<color>FFff37c8</color>
		</LineStyle>
	</Style>
	<Style id="branch14_part1_style">
		<LineStyle>
			<width>5.151699280900831</width>
			<color>FFff1ae5</color>
		</LineStyle>
	</Style>
	<Style id="branch14_part2_style">
		<LineStyle>
			<width>5.184235319366102</width>
			<color>FFff1ae5</color>
		</LineStyle>
	</Style>
	<Style id="branch14_part3_style">
		<LineStyle>
			<width>5.216771357831371</width>
			<color>FFff1ae5</color>
		</LineStyle>
	</Style>
	<Style id="branch14_part4_style">
		<LineStyle>
			<width>5.249307396296641</width>
			<color>FFff1be4</color>
		</LineStyle>
	</Style>
	<Style id="branch14_part5_style">
		<LineStyle>
			<width>5.28184343476191</width>
			<color>FFff1be4</color>
		</LineStyle>
	</Style>
	<Style id="branch14_part6_style">
		<LineStyle>
			<width>5.314379473227181</width>
			<color>FFff1be4</color>
		</LineStyle>
	</Style>
	<Style id="branch14_part7_style">
		<LineStyle>
			<width>5.346915511692449</width>
			<color>FFff1be4</color>
		</LineStyle>
	</Style>
	<Style id="branch14_part8_style">
		<LineStyle>
			<width>5.37945155015772</width>
			<color>FFff1ce3</color>
		</LineStyle>
	</Style>
	<Style id="branch14_part9_style">
		<LineStyle>
			<width>5.411987588622989</width>
			<color>FFff1ce3</color>
		</LineStyle>
	</Style>
	<Style id="branch14_part10_style">
		<LineStyle>
			<width>5.444523627088259</width>
			<color>FFff1ce3</color>
		</LineStyle>
	</Style>
	<Style id="branch14_part11_style">
		<LineStyle>
			<width>5.477059665553528</width>
			<color>FFff1ce3</color>
		</LineStyle>
	</Style>
	<Style id="branch14_part12_style">
		<LineStyle>
			<width>5.509595704018799</width>
			<color>FFff1ce3</color>
		</LineStyle>
	</Style>
	<Style id="branch14_part13_style">
		<LineStyle>
			<width>5.542131742484068</width>
			<color>FFff1de2</color>
		</LineStyle>
	</Style>
	<Style id="branch14_part14_style">
		<LineStyle>
			<width>5.574667780949338</width>
			<color>FFff1de2</color>
		</LineStyle>
	</Style>
	<Style id="branch14_part15_style">
		<LineStyle>
			<width>5.607203819414607</width>
			<color>FFff1de2</color>
		</LineStyle>
	</Style>
	<Style id="branch14_part16_style">
		<LineStyle>
			<width>5.639739857879878</width>
			<color>FFff1de2</color>
		</LineStyle>
	</Style>
	<Style id="branch14_part17_style">
		<LineStyle>
			<width>5.6722758963451465</width>
			<color>FFff1ee1</color>
		</LineStyle>
	</Style>
	<Style id="branch14_part18_style">
		<LineStyle>
			<width>5.704811934810417</width>
			<color>FFff1ee1</color>
		</LineStyle>
	</Style>
	<Style id="branch14_part19_style">
		<LineStyle>
			<width>5.7373479732756865</width>
			<color>FFff1ee1</color>
		</LineStyle>
	</Style>
	<Style id="branch14_part20_style">
		<LineStyle>
			<width>5.769884011740956</width>
			<color>FFff1ee1</color>
		</LineStyle>
	</Style>
	<Style id="branch14_part21_style">
		<LineStyle>
			<width>5.8024200502062255</width>
			<color>FFff1ee1</color>
		</LineStyle>
	</Style>
	<Style id="branch14_part22_style">
		<LineStyle>
			<width>5.834956088671495</width>
			<color>FFff1fe0</color>
		</LineStyle>
	</Style>
	<Style id="branch14_part23_style">
		<LineStyle>
			<width>5.8674921271367655</width>
			<color>FFff1fe0</color>
		</LineStyle>
	</Style>
	<Style id="branch14_part24_style">
		<LineStyle>
			<width>5.900028165602034</width>
			<color>FFff1fe0</color>
		</LineStyle>
	</Style>
	<Style id="branch14_part25_style">
		<LineStyle>
			<width>5.932564204067305</width>
			<color>FFff1fe0</color>
		</LineStyle>
	</Style>
	<Style id="branch14_part26_style">
		<LineStyle>
			<width>5.965100242532574</width>
			<color>FFff20df</color>
		</LineStyle>
	</Style>
	<Style id="branch14_part27_style">
		<LineStyle>
			<width>5.997636280997844</width>
			<color>FFff20df</color>
		</LineStyle>
	</Style>
	<Style id="branch14_part28_style">
		<LineStyle>
			<width>6.030172319463113</width>
			<color>FFff20df</color>
		</LineStyle>
	</Style>
	<Style id="branch14_part29_style">
		<LineStyle>
			<width>6.062708357928383</width>
			<color>FFff20df</color>
		</LineStyle>
	</Style>
	<Style id="branch14_part30_style">
		<LineStyle>
			<width>6.095244396393653</width>
			<color>FFff20df</color>
		</LineStyle>
	</Style>
	<Style id="branch14_part31_style">
		<LineStyle>
			<width>6.127780434858923</width>
			<color>FFff21de</color>
		</LineStyle>
	</Style>
	<Style id="branch14_part32_style">
		<LineStyle>
			<width>6.160316473324192</width>
			<color>FFff21de</color>
		</LineStyle>
	</Style>
	<Style id="branch14_part33_style">
		<LineStyle>
			<width>6.192852511789463</width>
			<color>FFff21de</color>
		</LineStyle>
	</Style>
	<Style id="branch14_part34_style">
		<LineStyle>
			<width>6.225388550254731</width>
			<color>FFff21de</color>
		</LineStyle>
	</Style>
	<Style id="branch14_part35_style">
		<LineStyle>
			<width>6.257924588720002</width>
			<color>FFff22dd</color>
		</LineStyle>
	</Style>
	<Style id="branch14_part36_style">
		<LineStyle>
			<width>6.290460627185271</width>
			<color>FFff22dd</color>
		</LineStyle>
	</Style>
	<Style id="branch14_part37_style">
		<LineStyle>
			<width>6.322996665650541</width>
			<color>FFff22dd</color>
		</LineStyle>
	</Style>
	<Style id="branch14_part38_style">
		<LineStyle>
			<width>6.35553270411581</width>
			<color>FFff22dd</color>
		</LineStyle>
	</Style>
	<Style id="branch14_part39_style">
		<LineStyle>
			<width>6.388068742581081</width>
			<color>FFff22dd</color>
		</LineStyle>
	</Style>
	<Style id="branch14_part40_style">
		<LineStyle>
			<width>6.42060478104635</width>
			<color>FFff23dc</color>
		</LineStyle>
	</Style>
	<Style id="branch14_part41_style">
		<LineStyle>
			<width>6.45314081951162</width>
			<color>FFff23dc</color>
		</LineStyle>
	</Style>
	<Style id="branch14_part42_style">
		<LineStyle>
			<width>6.485676857976889</width>
			<color>FFff23dc</color>
		</LineStyle>
	</Style>
	<Style id="branch14_part43_style">
		<LineStyle>
			<width>6.518212896442159</width>
			<color>FFff23dc</color>
		</LineStyle>
	</Style>
	<Style id="branch14_part44_style">
		<LineStyle>
			<width>6.550748934907428</width>
			<color>FFff24db</color>
		</LineStyle>
	</Style>
	<Style id="branch14_part45_style">
		<LineStyle>
			<width>6.583284973372699</width>
			<color>FFff24db</color>
		</LineStyle>
	</Style>
	<Style id="branch14_part46_style">
		<LineStyle>
			<width>6.615821011837968</width>
			<color>FFff24db</color>
		</LineStyle>
	</Style>
	<Style id="branch14_part47_style">
		<LineStyle>
			<width>6.648357050303238</width>
			<color>FFff24db</color>
		</LineStyle>
	</Style>
	<Style id="branch14_part48_style">
		<LineStyle>
			<width>6.680893088768507</width>
			<color>FFff24db</color>
		</LineStyle>
	</Style>
	<Style id="branch14_part49_style">
		<LineStyle>
			<width>6.713429127233777</width>
			<color>FFff25da</color>
		</LineStyle>
	</Style>
	<Style id="branch14_part50_style">
		<LineStyle>
			<width>6.745965165699047</width>
			<color>FFff25da</color>
		</LineStyle>
	</Style>
	<Style id="branch24_part1_style">
		<LineStyle>
			<width>6.908295017052707</width>
			<color>FFff2ed1</color>
		</LineStyle>
	</Style>
	<Style id="branch24_part2_style">
		<LineStyle>
			<width>6.904370932981817</width>
			<color>FFff2fd0</color>
		</LineStyle>
	</Style>
	<Style id="branch24_part3_style">
		<LineStyle>
			<width>6.900446848910928</width>
			<color>FFff2fd0</color>
		</LineStyle>
	</Style>
	<Style id="branch24_part4_style">
		<LineStyle>
			<width>6.896522764840039</width>
			<color>FFff2fd0</color>
		</LineStyle>
	</Style>
	<Style id="branch24_part5_style">
		<LineStyle>
			<width>6.89259868076915</width>
			<color>FFff2fd0</color>
		</LineStyle>
	</Style>
	<Style id="branch24_part6_style">
		<LineStyle>
			<width>6.888674596698261</width>
			<color>FFff30cf</color>
		</LineStyle>
	</Style>
	<Style id="branch24_part7_style">
		<LineStyle>
			<width>6.884750512627372</width>
			<color>FFff30cf</color>
		</LineStyle>
	</Style>
	<Style id="branch24_part8_style">
		<LineStyle>
			<width>6.8808264285564835</width>
			<color>FFff30cf</color>
		</LineStyle>
	</Style>
	<Style id="branch24_part9_style">
		<LineStyle>
			<width>6.876902344485594</width>
			<color>FFff30cf</color>
		</LineStyle>
	</Style>
	<Style id="branch24_part10_style">
		<LineStyle>
			<width>6.872978260414705</width>
			<color>FFff31ce</color>
		</LineStyle>
	</Style>
	<Style id="branch24_part11_style">
		<LineStyle>
			<width>6.869054176343816</width>
			<color>FFff31ce</color>
		</LineStyle>
	</Style>
	<Style id="branch24_part12_style">
		<LineStyle>
			<width>6.865130092272927</width>
			<color>FFff31ce</color>
		</LineStyle>
	</Style>
	<Style id="branch24_part13_style">
		<LineStyle>
			<width>6.861206008202038</width>
			<color>FFff31ce</color>
		</LineStyle>
	</Style>
	<Style id="branch24_part14_style">
		<LineStyle>
			<width>6.857281924131149</width>
			<color>FFff32cd</color>
		</LineStyle>
	</Style>
	<Style id="branch24_part15_style">
		<LineStyle>
			<width>6.85335784006026</width>
			<color>FFff32cd</color>
		</LineStyle>
	</Style>
	<Style id="branch24_part16_style">
		<LineStyle>
			<width>6.849433755989371</width>
			<color>FFff32cd</color>
		</LineStyle>
	</Style>
	<Style id="branch24_part17_style">
		<LineStyle>
			<width>6.845509671918482</width>
			<color>FFff32cd</color>
		</LineStyle>
	</Style>
	<Style id="branch24_part18_style">
		<LineStyle>
			<width>6.841585587847593</width>
			<color>FFff33cc</color>
		</LineStyle>
	</Style>
	<Style id="branch24_part19_style">
		<LineStyle>
			<width>6.837661503776704</width>
			<color>FFff33cc</color>
		</LineStyle>
	</Style>
	<Style id="branch24_part20_style">
		<LineStyle>
			<width>6.833737419705814</width>
			<color>FFff33cc</color>
		</LineStyle>
	</Style>
	<Style id="branch24_part21_style">
		<LineStyle>
			<width>6.829813335634926</width>
			<color>FFff33cc</color>
		</LineStyle>
	</Style>
	<Style id="branch24_part22_style">
		<LineStyle>
			<width>6.825889251564036</width>
			<color>FFff33cc</color>
		</LineStyle>
	</Style>
	<Style id="branch24_part23_style">
		<LineStyle>
			<width>6.821965167493147</width>
			<color>FFff34cb</color>
		</LineStyle>
	</Style>
	<Style id="branch24_part24_style">
		<LineStyle>
			<width>6.8180410834222585</width>
			<color>FFff34cb</color>
		</LineStyle>
	</Style>
	<Style id="branch24_part25_style">
		<LineStyle>
			<width>6.814116999351369</width>
			<color>FFff34cb</color>
		</LineStyle>
	</Style>
	<Style id="branch24_part26_style">
		<LineStyle>
			<width>6.81019291528048</width>
			<color>FFff34cb</color>
		</LineStyle>
	</Style>
	<Style id="branch24_part27_style">
		<LineStyle>
			<width>6.806268831209591</width>
			<color>FFff35ca</color>
		</LineStyle>
	</Style>
	<Style id="branch24_part28_style">
		<LineStyle>
			<width>6.802344747138702</width>
			<color>FFff35ca</color>
		</LineStyle>
	</Style>
	<Style id="branch24_part29_style">
		<LineStyle>
			<width>6.798420663067813</width>
			<color>FFff35ca</color>
		</LineStyle>
	</Style>
	<Style id="branch24_part30_style">
		<LineStyle>
			<width>6.794496578996924</width>
			<color>FFff35ca</color>
		</LineStyle>
	</Style>
	<Style id="branch24_part31_style">
		<LineStyle>
			<width>6.790572494926035</width>
			<color>FFff36c9</color>
		</LineStyle>
	</Style>
	<Style id="branch24_part32_style">
		<LineStyle>
			<width>6.786648410855146</width>
			<color>FFff36c9</color>
		</LineStyle>
	</Style>
	<Style id="branch24_part33_style">
		<LineStyle>
			<width>6.782724326784257</width>
			<color>FFff36c9</color>
		</LineStyle>
	</Style>
	<Style id="branch24_part34_style">
		<LineStyle>
			<width>6.778800242713368</width>
			<color>FFff36c9</color>
		</LineStyle>
	</Style>
	<Style id="branch24_part35_style">
		<LineStyle>
			<width>6.774876158642479</width>
			<color>FFff37c8</color>
		</LineStyle>
	</Style>
	<Style id="branch24_part36_style">
		<LineStyle>
			<width>6.77095207457159</width>
			<color>FFff37c8</color>
		</LineStyle>
	</Style>
	<Style id="branch24_part37_style">
		<LineStyle>
			<width>6.767027990500701</width>
			<color>FFff37c8</color>
		</LineStyle>
	</Style>
	<Style id="branch24_part38_style">
		<LineStyle>
			<width>6.763103906429812</width>
			<color>FFff37c8</color>
		</LineStyle>
	</Style>
	<Style id="branch24_part39_style">
		<LineStyle>
			<width>6.759179822358923</width>
			<color>FFff38c7</color>
		</LineStyle>
	</Style>
	<Style id="branch24_part40_style">
		<LineStyle>
			<width>6.755255738288034</width>
			<color>FFff38c7</color>
		</LineStyle>
	</Style>
	<Style id="branch24_part41_style">
		<LineStyle>
			<width>6.751331654217145</width>
			<color>FFff38c7</color>
		</LineStyle>
	</Style>
	<Style id="branch24_part42_style">
		<LineStyle>
			<width>6.747407570146256</width>
			<color>FFff38c7</color>
		</LineStyle>
	</Style>
	<Style id="branch24_part43_style">
		<LineStyle>
			<width>6.743483486075367</width>
			<color>FFff39c6</color>
		</LineStyle>
	</Style>
	<Style id="branch24_part44_style">
		<LineStyle>
			<width>6.739559402004478</width>
			<color>FFff39c6</color>
		</LineStyle>
	</Style>
	<Style id="branch24_part45_style">
		<LineStyle>
			<width>6.735635317933589</width>
			<color>FFff39c6</color>
		</LineStyle>
	</Style>
	<Style id="branch24_part46_style">
		<LineStyle>
			<width>6.7317112338627</width>
			<color>FFff39c6</color>
		</LineStyle>
	</Style>
	<Style id="branch24_part47_style">
		<LineStyle>
			<width>6.72778714979181</width>
			<color>FFff3ac5</color>
		</LineStyle>
	</Style>
	<Style id="branch24_part48_style">
		<LineStyle>
			<width>6.723863065720922</width>
			<color>FFff3ac5</color>
		</LineStyle>
	</Style>
	<Style id="branch24_part49_style">
		<LineStyle>
			<width>6.719938981650032</width>
			<color>FFff3ac5</color>
		</LineStyle>
	</Style>
	<Style id="branch24_part50_style">
		<LineStyle>
			<width>6.716014897579143</width>
			<color>FFff3ac5</color>
		</LineStyle>
	</Style>
	<Style id="branch33_part1_style">
		<LineStyle>
			<width>4.879472405600335</width>
			<color>FFff3ec1</color>
		</LineStyle>
	</Style>
	<Style id="branch33_part2_style">
		<LineStyle>
			<width>4.917057980549796</width>
			<color>FFff3ec1</color>
		</LineStyle>
	</Style>
	<Style id="branch33_part3_style">
		<LineStyle>
			<width>4.954643555499255</width>
			<color>FFff3ec1</color>
		</LineStyle>
	</Style>
	<Style id="branch33_part4_style">
		<LineStyle>
			<width>4.992229130448716</width>
			<color>FFff3ec1</color>
		</LineStyle>
	</Style>
	<Style id="branch33_part5_style">
		<LineStyle>
			<width>5.029814705398175</width>
			<color>FFff3ec1</color>
		</LineStyle>
	</Style>
	<Style id="branch33_part6_style">
		<LineStyle>
			<width>5.067400280347636</width>
			<color>FFff3ec1</color>
		</LineStyle>
	</Style>
	<Style id="branch33_part7_style">
		<LineStyle>
			<width>5.104985855297096</width>
			<color>FFff3ec1</color>
		</LineStyle>
	</Style>
	<Style id="branch33_part8_style">
		<LineStyle>
			<width>5.142571430246556</width>
			<color>FFff3ec1</color>
		</LineStyle>
	</Style>
	<Style id="branch33_part9_style">
		<LineStyle>
			<width>5.1801570051960155</width>
			<color>FFff3ec1</color>
		</LineStyle>
	</Style>
	<Style id="branch33_part10_style">
		<LineStyle>
			<width>5.217742580145476</width>
			<color>FFff3ec1</color>
		</LineStyle>
	</Style>
	<Style id="branch33_part11_style">
		<LineStyle>
			<width>5.2553281550949364</width>
			<color>FFff3ec1</color>
		</LineStyle>
	</Style>
	<Style id="branch33_part12_style">
		<LineStyle>
			<width>5.292913730044396</width>
			<color>FFff3ec1</color>
		</LineStyle>
	</Style>
	<Style id="branch33_part13_style">
		<LineStyle>
			<width>5.3304993049938565</width>
			<color>FFff3ec1</color>
		</LineStyle>
	</Style>
	<Style id="branch33_part14_style">
		<LineStyle>
			<width>5.368084879943316</width>
			<color>FFff3ec1</color>
		</LineStyle>
	</Style>
	<Style id="branch33_part15_style">
		<LineStyle>
			<width>5.4056704548927765</width>
			<color>FFff3ec1</color>
		</LineStyle>
	</Style>
	<Style id="branch33_part16_style">
		<LineStyle>
			<width>5.443256029842237</width>
			<color>FFff3ec1</color>
		</LineStyle>
	</Style>
	<Style id="branch33_part17_style">
		<LineStyle>
			<width>5.480841604791697</width>
			<color>FFff3ec1</color>
		</LineStyle>
	</Style>
	<Style id="branch33_part18_style">
		<LineStyle>
			<width>5.518427179741156</width>
			<color>FFff3ec1</color>
		</LineStyle>
	</Style>
	<Style id="branch33_part19_style">
		<LineStyle>
			<width>5.556012754690617</width>
			<color>FFff3ec1</color>
		</LineStyle>
	</Style>
	<Style id="branch33_part20_style">
		<LineStyle>
			<width>5.593598329640076</width>
			<color>FFff3ec1</color>
		</LineStyle>
	</Style>
	<Style id="branch33_part21_style">
		<LineStyle>
			<width>5.631183904589537</width>
			<color>FFff3ec1</color>
		</LineStyle>
	</Style>
	<Style id="branch33_part22_style">
		<LineStyle>
			<width>5.668769479538997</width>
			<color>FFff3ec1</color>
		</LineStyle>
	</Style>
	<Style id="branch33_part23_style">
		<LineStyle>
			<width>5.706355054488457</width>
			<color>FFff3ec1</color>
		</LineStyle>
	</Style>
	<Style id="branch33_part24_style">
		<LineStyle>
			<width>5.743940629437917</width>
			<color>FFff3ec1</color>
		</LineStyle>
	</Style>
	<Style id="branch33_part25_style">
		<LineStyle>
			<width>5.781526204387378</width>
			<color>FFff3ec1</color>
		</LineStyle>
	</Style>
	<Style id="branch33_part26_style">
		<LineStyle>
			<width>5.819111779336837</width>
			<color>FFff3ec1</color>
		</LineStyle>
	</Style>
	<Style id="branch33_part27_style">
		<LineStyle>
			<width>5.856697354286297</width>
			<color>FFff3ec1</color>
		</LineStyle>
	</Style>
	<Style id="branch33_part28_style">
		<LineStyle>
			<width>5.894282929235757</width>
			<color>FFff3ec1</color>
		</LineStyle>
	</Style>
	<Style id="branch33_part29_style">
		<LineStyle>
			<width>5.931868504185218</width>
			<color>FFff3ec1</color>
		</LineStyle>
	</Style>
	<Style id="branch33_part30_style">
		<LineStyle>
			<width>5.969454079134678</width>
			<color>FFff3ec1</color>
		</LineStyle>
	</Style>
	<Style id="branch33_part31_style">
		<LineStyle>
			<width>6.007039654084138</width>
			<color>FFff3ec1</color>
		</LineStyle>
	</Style>
	<Style id="branch33_part32_style">
		<LineStyle>
			<width>6.044625229033597</width>
			<color>FFff3fc0</color>
		</LineStyle>
	</Style>
	<Style id="branch33_part33_style">
		<LineStyle>
			<width>6.082210803983058</width>
			<color>FFff3fc0</color>
		</LineStyle>
	</Style>
	<Style id="branch33_part34_style">
		<LineStyle>
			<width>6.119796378932517</width>
			<color>FFff3fc0</color>
		</LineStyle>
	</Style>
	<Style id="branch33_part35_style">
		<LineStyle>
			<width>6.157381953881978</width>
			<color>FFff3fc0</color>
		</LineStyle>
	</Style>
	<Style id="branch33_part36_style">
		<LineStyle>
			<width>6.194967528831438</width>
			<color>FFff3fc0</color>
		</LineStyle>
	</Style>
	<Style id="branch33_part37_style">
		<LineStyle>
			<width>6.232553103780898</width>
			<color>FFff3fc0</color>
		</LineStyle>
	</Style>
	<Style id="branch33_part38_style">
		<LineStyle>
			<width>6.270138678730358</width>
			<color>FFff3fc0</color>
		</LineStyle>
	</Style>
	<Style id="branch33_part39_style">
		<LineStyle>
			<width>6.307724253679818</width>
			<color>FFff3fc0</color>
		</LineStyle>
	</Style>
	<Style id="branch33_part40_style">
		<LineStyle>
			<width>6.3453098286292775</width>
			<color>FFff3fc0</color>
		</LineStyle>
	</Style>
	<Style id="branch33_part41_style">
		<LineStyle>
			<width>6.382895403578738</width>
			<color>FFff3fc0</color>
		</LineStyle>
	</Style>
	<Style id="branch33_part42_style">
		<LineStyle>
			<width>6.420480978528198</width>
			<color>FFff3fc0</color>
		</LineStyle>
	</Style>
	<Style id="branch33_part43_style">
		<LineStyle>
			<width>6.458066553477658</width>
			<color>FFff3fc0</color>
		</LineStyle>
	</Style>
	<Style id="branch33_part44_style">
		<LineStyle>
			<width>6.4956521284271185</width>
			<color>FFff3fc0</color>
		</LineStyle>
	</Style>
	<Style id="branch33_part45_style">
		<LineStyle>
			<width>6.533237703376578</width>
			<color>FFff3fc0</color>
		</LineStyle>
	</Style>
	<Style id="branch33_part46_style">
		<LineStyle>
			<width>6.5708232783260385</width>
			<color>FFff3fc0</color>
		</LineStyle>
	</Style>
	<Style id="branch33_part47_style">
		<LineStyle>
			<width>6.608408853275499</width>
			<color>FFff3fc0</color>
		</LineStyle>
	</Style>
	<Style id="branch33_part48_style">
		<LineStyle>
			<width>6.645994428224959</width>
			<color>FFff3fc0</color>
		</LineStyle>
	</Style>
	<Style id="branch33_part49_style">
		<LineStyle>
			<width>6.683580003174419</width>
			<color>FFff3fc0</color>
		</LineStyle>
	</Style>
	<Style id="branch33_part50_style">
		<LineStyle>
			<width>6.721165578123879</width>
			<color>FFff3fc0</color>
		</LineStyle>
	</Style>
	<Style id="branch35_part1_style">
		<LineStyle>
			<width>4.594647261098113</width>
			<color>FFff42bd</color>
		</LineStyle>
	</Style>
	<Style id="branch35_part2_style">
		<LineStyle>
			<width>4.615536098729438</width>
			<color>FFff42bd</color>
		</LineStyle>
	</Style>
	<Style id="branch35_part3_style">
		<LineStyle>
			<width>4.636424936360763</width>
			<color>FFff42bd</color>
		</LineStyle>
	</Style>
	<Style id="branch35_part4_style">
		<LineStyle>
			<width>4.6573137739920885</width>
			<color>FFff42bd</color>
		</LineStyle>
	</Style>
	<Style id="branch35_part5_style">
		<LineStyle>
			<width>4.678202611623414</width>
			<color>FFff42bd</color>
		</LineStyle>
	</Style>
	<Style id="branch35_part6_style">
		<LineStyle>
			<width>4.699091449254738</width>
			<color>FFff42bd</color>
		</LineStyle>
	</Style>
	<Style id="branch35_part7_style">
		<LineStyle>
			<width>4.719980286886063</width>
			<color>FFff43bc</color>
		</LineStyle>
	</Style>
	<Style id="branch35_part8_style">
		<LineStyle>
			<width>4.740869124517388</width>
			<color>FFff43bc</color>
		</LineStyle>
	</Style>
	<Style id="branch35_part9_style">
		<LineStyle>
			<width>4.761757962148714</width>
			<color>FFff43bc</color>
		</LineStyle>
	</Style>
	<Style id="branch35_part10_style">
		<LineStyle>
			<width>4.782646799780039</width>
			<color>FFff43bc</color>
		</LineStyle>
	</Style>
	<Style id="branch35_part11_style">
		<LineStyle>
			<width>4.803535637411364</width>
			<color>FFff43bc</color>
		</LineStyle>
	</Style>
	<Style id="branch35_part12_style">
		<LineStyle>
			<width>4.824424475042689</width>
			<color>FFff43bc</color>
		</LineStyle>
	</Style>
	<Style id="branch35_part13_style">
		<LineStyle>
			<width>4.845313312674015</width>
			<color>FFff43bc</color>
		</LineStyle>
	</Style>
	<Style id="branch35_part14_style">
		<LineStyle>
			<width>4.866202150305339</width>
			<color>FFff43bc</color>
		</LineStyle>
	</Style>
	<Style id="branch35_part15_style">
		<LineStyle>
			<width>4.887090987936665</width>
			<color>FFff43bc</color>
		</LineStyle>
	</Style>
	<Style id="branch35_part16_style">
		<LineStyle>
			<width>4.90797982556799</width>
			<color>FFff43bc</color>
		</LineStyle>
	</Style>
	<Style id="branch35_part17_style">
		<LineStyle>
			<width>4.9288686631993155</width>
			<color>FFff43bc</color>
		</LineStyle>
	</Style>
	<Style id="branch35_part18_style">
		<LineStyle>
			<width>4.949757500830641</width>
			<color>FFff43bc</color>
		</LineStyle>
	</Style>
	<Style id="branch35_part19_style">
		<LineStyle>
			<width>4.9706463384619655</width>
			<color>FFff43bc</color>
		</LineStyle>
	</Style>
	<Style id="branch35_part20_style">
		<LineStyle>
			<width>4.991535176093291</width>
			<color>FFff44bb</color>
		</LineStyle>
	</Style>
	<Style id="branch35_part21_style">
		<LineStyle>
			<width>5.012424013724616</width>
			<color>FFff44bb</color>
		</LineStyle>
	</Style>
	<Style id="branch35_part22_style">
		<LineStyle>
			<width>5.033312851355941</width>
			<color>FFff44bb</color>
		</LineStyle>
	</Style>
	<Style id="branch35_part23_style">
		<LineStyle>
			<width>5.054201688987266</width>
			<color>FFff44bb</color>
		</LineStyle>
	</Style>
	<Style id="branch35_part24_style">
		<LineStyle>
			<width>5.075090526618592</width>
			<color>FFff44bb</color>
		</LineStyle>
	</Style>
	<Style id="branch35_part25_style">
		<LineStyle>
			<width>5.095979364249917</width>
			<color>FFff44bb</color>
		</LineStyle>
	</Style>
	<Style id="branch35_part26_style">
		<LineStyle>
			<width>5.116868201881242</width>
			<color>FFff44bb</color>
		</LineStyle>
	</Style>
	<Style id="branch35_part27_style">
		<LineStyle>
			<width>5.137757039512566</width>
			<color>FFff44bb</color>
		</LineStyle>
	</Style>
	<Style id="branch35_part28_style">
		<LineStyle>
			<width>5.158645877143892</width>
			<color>FFff44bb</color>
		</LineStyle>
	</Style>
	<Style id="branch35_part29_style">
		<LineStyle>
			<width>5.179534714775217</width>
			<color>FFff44bb</color>
		</LineStyle>
	</Style>
	<Style id="branch35_part30_style">
		<LineStyle>
			<width>5.2004235524065425</width>
			<color>FFff44bb</color>
		</LineStyle>
	</Style>
	<Style id="branch35_part31_style">
		<LineStyle>
			<width>5.221312390037867</width>
			<color>FFff44bb</color>
		</LineStyle>
	</Style>
	<Style id="branch35_part32_style">
		<LineStyle>
			<width>5.2422012276691925</width>
			<color>FFff44bb</color>
		</LineStyle>
	</Style>
	<Style id="branch35_part33_style">
		<LineStyle>
			<width>5.263090065300518</width>
			<color>FFff45ba</color>
		</LineStyle>
	</Style>
	<Style id="branch35_part34_style">
		<LineStyle>
			<width>5.2839789029318425</width>
			<color>FFff45ba</color>
		</LineStyle>
	</Style>
	<Style id="branch35_part35_style">
		<LineStyle>
			<width>5.304867740563168</width>
			<color>FFff45ba</color>
		</LineStyle>
	</Style>
	<Style id="branch35_part36_style">
		<LineStyle>
			<width>5.325756578194493</width>
			<color>FFff45ba</color>
		</LineStyle>
	</Style>
	<Style id="branch35_part37_style">
		<LineStyle>
			<width>5.346645415825819</width>
			<color>FFff45ba</color>
		</LineStyle>
	</Style>
	<Style id="branch35_part38_style">
		<LineStyle>
			<width>5.367534253457143</width>
			<color>FFff45ba</color>
		</LineStyle>
	</Style>
	<Style id="branch35_part39_style">
		<LineStyle>
			<width>5.388423091088468</width>
			<color>FFff45ba</color>
		</LineStyle>
	</Style>
	<Style id="branch35_part40_style">
		<LineStyle>
			<width>5.409311928719793</width>
			<color>FFff45ba</color>
		</LineStyle>
	</Style>
	<Style id="branch35_part41_style">
		<LineStyle>
			<width>5.430200766351119</width>
			<color>FFff45ba</color>
		</LineStyle>
	</Style>
	<Style id="branch35_part42_style">
		<LineStyle>
			<width>5.451089603982444</width>
			<color>FFff45ba</color>
		</LineStyle>
	</Style>
	<Style id="branch35_part43_style">
		<LineStyle>
			<width>5.471978441613769</width>
			<color>FFff45ba</color>
		</LineStyle>
	</Style>
	<Style id="branch35_part44_style">
		<LineStyle>
			<width>5.492867279245094</width>
			<color>FFff45ba</color>
		</LineStyle>
	</Style>
	<Style id="branch35_part45_style">
		<LineStyle>
			<width>5.5137561168764195</width>
			<color>FFff45ba</color>
		</LineStyle>
	</Style>
	<Style id="branch35_part46_style">
		<LineStyle>
			<width>5.534644954507744</width>
			<color>FFff45ba</color>
		</LineStyle>
	</Style>
	<Style id="branch35_part47_style">
		<LineStyle>
			<width>5.5555337921390695</width>
			<color>FFff46b9</color>
		</LineStyle>
	</Style>
	<Style id="branch35_part48_style">
		<LineStyle>
			<width>5.576422629770395</width>
			<color>FFff46b9</color>
		</LineStyle>
	</Style>
	<Style id="branch35_part49_style">
		<LineStyle>
			<width>5.59731146740172</width>
			<color>FFff46b9</color>
		</LineStyle>
	</Style>
	<Style id="branch35_part50_style">
		<LineStyle>
			<width>5.618200305033046</width>
			<color>FFff46b9</color>
		</LineStyle>
	</Style>
	<Style id="branch41_part1_style">
		<LineStyle>
			<width>5.255745157905086</width>
			<color>FFff5da2</color>
		</LineStyle>
	</Style>
	<Style id="branch41_part2_style">
		<LineStyle>
			<width>5.2544279325869905</width>
			<color>FFff5da2</color>
		</LineStyle>
	</Style>
	<Style id="branch41_part3_style">
		<LineStyle>
			<width>5.253110707268895</width>
			<color>FFff5ea1</color>
		</LineStyle>
	</Style>
	<Style id="branch41_part4_style">
		<LineStyle>
			<width>5.2517934819508</width>
			<color>FFff5ea1</color>
		</LineStyle>
	</Style>
	<Style id="branch41_part5_style">
		<LineStyle>
			<width>5.250476256632705</width>
			<color>FFff5ea1</color>
		</LineStyle>
	</Style>
	<Style id="branch41_part6_style">
		<LineStyle>
			<width>5.24915903131461</width>
			<color>FFff5fa0</color>
		</LineStyle>
	</Style>
	<Style id="branch41_part7_style">
		<LineStyle>
			<width>5.247841805996516</width>
			<color>FFff5fa0</color>
		</LineStyle>
	</Style>
	<Style id="branch41_part8_style">
		<LineStyle>
			<width>5.246524580678421</width>
			<color>FFff609f</color>
		</LineStyle>
	</Style>
	<Style id="branch41_part9_style">
		<LineStyle>
			<width>5.245207355360327</width>
			<color>FFff609f</color>
		</LineStyle>
	</Style>
	<Style id="branch41_part10_style">
		<LineStyle>
			<width>5.243890130042232</width>
			<color>FFff609f</color>
		</LineStyle>
	</Style>
	<Style id="branch41_part11_style">
		<LineStyle>
			<width>5.2425729047241365</width>
			<color>FFff619e</color>
		</LineStyle>
	</Style>
	<Style id="branch41_part12_style">
		<LineStyle>
			<width>5.241255679406041</width>
			<color>FFff619e</color>
		</LineStyle>
	</Style>
	<Style id="branch41_part13_style">
		<LineStyle>
			<width>5.239938454087946</width>
			<color>FFff619e</color>
		</LineStyle>
	</Style>
	<Style id="branch41_part14_style">
		<LineStyle>
			<width>5.238621228769851</width>
			<color>FFff629d</color>
		</LineStyle>
	</Style>
	<Style id="branch41_part15_style">
		<LineStyle>
			<width>5.237304003451756</width>
			<color>FFff629d</color>
		</LineStyle>
	</Style>
	<Style id="branch41_part16_style">
		<LineStyle>
			<width>5.235986778133661</width>
			<color>FFff639c</color>
		</LineStyle>
	</Style>
	<Style id="branch41_part17_style">
		<LineStyle>
			<width>5.234669552815567</width>
			<color>FFff639c</color>
		</LineStyle>
	</Style>
	<Style id="branch41_part18_style">
		<LineStyle>
			<width>5.233352327497472</width>
			<color>FFff639c</color>
		</LineStyle>
	</Style>
	<Style id="branch41_part19_style">
		<LineStyle>
			<width>5.232035102179377</width>
			<color>FFff649b</color>
		</LineStyle>
	</Style>
	<Style id="branch41_part20_style">
		<LineStyle>
			<width>5.2307178768612825</width>
			<color>FFff649b</color>
		</LineStyle>
	</Style>
	<Style id="branch41_part21_style">
		<LineStyle>
			<width>5.2294006515431875</width>
			<color>FFff649b</color>
		</LineStyle>
	</Style>
	<Style id="branch41_part22_style">
		<LineStyle>
			<width>5.228083426225092</width>
			<color>FFff659a</color>
		</LineStyle>
	</Style>
	<Style id="branch41_part23_style">
		<LineStyle>
			<width>5.226766200906997</width>
			<color>FFff659a</color>
		</LineStyle>
	</Style>
	<Style id="branch41_part24_style">
		<LineStyle>
			<width>5.225448975588902</width>
			<color>FFff6699</color>
		</LineStyle>
	</Style>
	<Style id="branch41_part25_style">
		<LineStyle>
			<width>5.224131750270808</width>
			<color>FFff6699</color>
		</LineStyle>
	</Style>
	<Style id="branch41_part26_style">
		<LineStyle>
			<width>5.222814524952713</width>
			<color>FFff6699</color>
		</LineStyle>
	</Style>
	<Style id="branch41_part27_style">
		<LineStyle>
			<width>5.221497299634618</width>
			<color>FFff6798</color>
		</LineStyle>
	</Style>
	<Style id="branch41_part28_style">
		<LineStyle>
			<width>5.220180074316524</width>
			<color>FFff6798</color>
		</LineStyle>
	</Style>
	<Style id="branch41_part29_style">
		<LineStyle>
			<width>5.218862848998429</width>
			<color>FFff6798</color>
		</LineStyle>
	</Style>
	<Style id="branch41_part30_style">
		<LineStyle>
			<width>5.2175456236803335</width>
			<color>FFff6897</color>
		</LineStyle>
	</Style>
	<Style id="branch41_part31_style">
		<LineStyle>
			<width>5.216228398362238</width>
			<color>FFff6897</color>
		</LineStyle>
	</Style>
	<Style id="branch41_part32_style">
		<LineStyle>
			<width>5.214911173044143</width>
			<color>FFff6996</color>
		</LineStyle>
	</Style>
	<Style id="branch41_part33_style">
		<LineStyle>
			<width>5.213593947726049</width>
			<color>FFff6996</color>
		</LineStyle>
	</Style>
	<Style id="branch41_part34_style">
		<LineStyle>
			<width>5.212276722407954</width>
			<color>FFff6996</color>
		</LineStyle>
	</Style>
	<Style id="branch41_part35_style">
		<LineStyle>
			<width>5.210959497089859</width>
			<color>FFff6a95</color>
		</LineStyle>
	</Style>
	<Style id="branch41_part36_style">
		<LineStyle>
			<width>5.209642271771765</width>
			<color>FFff6a95</color>
		</LineStyle>
	</Style>
	<Style id="branch41_part37_style">
		<LineStyle>
			<width>5.20832504645367</width>
			<color>FFff6b94</color>
		</LineStyle>
	</Style>
	<Style id="branch41_part38_style">
		<LineStyle>
			<width>5.207007821135575</width>
			<color>FFff6b94</color>
		</LineStyle>
	</Style>
	<Style id="branch41_part39_style">
		<LineStyle>
			<width>5.2056905958174795</width>
			<color>FFff6b94</color>
		</LineStyle>
	</Style>
	<Style id="branch41_part40_style">
		<LineStyle>
			<width>5.204373370499384</width>
			<color>FFff6c93</color>
		</LineStyle>
	</Style>
	<Style id="branch41_part41_style">
		<LineStyle>
			<width>5.203056145181289</width>
			<color>FFff6c93</color>
		</LineStyle>
	</Style>
	<Style id="branch41_part42_style">
		<LineStyle>
			<width>5.201738919863194</width>
			<color>FFff6c93</color>
		</LineStyle>
	</Style>
	<Style id="branch41_part43_style">
		<LineStyle>
			<width>5.200421694545099</width>
			<color>FFff6d92</color>
		</LineStyle>
	</Style>
	<Style id="branch41_part44_style">
		<LineStyle>
			<width>5.199104469227005</width>
			<color>FFff6d92</color>
		</LineStyle>
	</Style>
	<Style id="branch41_part45_style">
		<LineStyle>
			<width>5.19778724390891</width>
			<color>FFff6e91</color>
		</LineStyle>
	</Style>
	<Style id="branch41_part46_style">
		<LineStyle>
			<width>5.196470018590816</width>
			<color>FFff6e91</color>
		</LineStyle>
	</Style>
	<Style id="branch41_part47_style">
		<LineStyle>
			<width>5.195152793272721</width>
			<color>FFff6e91</color>
		</LineStyle>
	</Style>
	<Style id="branch41_part48_style">
		<LineStyle>
			<width>5.1938355679546255</width>
			<color>FFff6f90</color>
		</LineStyle>
	</Style>
	<Style id="branch41_part49_style">
		<LineStyle>
			<width>5.1925183426365304</width>
			<color>FFff6f90</color>
		</LineStyle>
	</Style>
	<Style id="branch41_part50_style">
		<LineStyle>
			<width>5.191201117318435</width>
			<color>FFff6f90</color>
		</LineStyle>
	</Style>
	<Style id="branch51_part1_style">
		<LineStyle>
			<width>5.365655980172031</width>
			<color>FFff619e</color>
		</LineStyle>
	</Style>
	<Style id="branch51_part2_style">
		<LineStyle>
			<width>5.390660938390995</width>
			<color>FFff619e</color>
		</LineStyle>
	</Style>
	<Style id="branch51_part3_style">
		<LineStyle>
			<width>5.4156658966099585</width>
			<color>FFff629d</color>
		</LineStyle>
	</Style>
	<Style id="branch51_part4_style">
		<LineStyle>
			<width>5.440670854828923</width>
			<color>FFff629d</color>
		</LineStyle>
	</Style>
	<Style id="branch51_part5_style">
		<LineStyle>
			<width>5.465675813047888</width>
			<color>FFff629d</color>
		</LineStyle>
	</Style>
	<Style id="branch51_part6_style">
		<LineStyle>
			<width>5.490680771266852</width>
			<color>FFff629d</color>
		</LineStyle>
	</Style>
	<Style id="branch51_part7_style">
		<LineStyle>
			<width>5.515685729485815</width>
			<color>FFff629d</color>
		</LineStyle>
	</Style>
	<Style id="branch51_part8_style">
		<LineStyle>
			<width>5.54069068770478</width>
			<color>FFff629d</color>
		</LineStyle>
	</Style>
	<Style id="branch51_part9_style">
		<LineStyle>
			<width>5.5656956459237446</width>
			<color>FFff639c</color>
		</LineStyle>
	</Style>
	<Style id="branch51_part10_style">
		<LineStyle>
			<width>5.590700604142709</width>
			<color>FFff639c</color>
		</LineStyle>
	</Style>
	<Style id="branch51_part11_style">
		<LineStyle>
			<width>5.615705562361673</width>
			<color>FFff639c</color>
		</LineStyle>
	</Style>
	<Style id="branch51_part12_style">
		<LineStyle>
			<width>5.640710520580637</width>
			<color>FFff639c</color>
		</LineStyle>
	</Style>
	<Style id="branch51_part13_style">
		<LineStyle>
			<width>5.665715478799601</width>
			<color>FFff639c</color>
		</LineStyle>
	</Style>
	<Style id="branch51_part14_style">
		<LineStyle>
			<width>5.690720437018566</width>
			<color>FFff649b</color>
		</LineStyle>
	</Style>
	<Style id="branch51_part15_style">
		<LineStyle>
			<width>5.715725395237531</width>
			<color>FFff649b</color>
		</LineStyle>
	</Style>
	<Style id="branch51_part16_style">
		<LineStyle>
			<width>5.740730353456494</width>
			<color>FFff649b</color>
		</LineStyle>
	</Style>
	<Style id="branch51_part17_style">
		<LineStyle>
			<width>5.765735311675459</width>
			<color>FFff649b</color>
		</LineStyle>
	</Style>
	<Style id="branch51_part18_style">
		<LineStyle>
			<width>5.790740269894423</width>
			<color>FFff649b</color>
		</LineStyle>
	</Style>
	<Style id="branch51_part19_style">
		<LineStyle>
			<width>5.8157452281133875</width>
			<color>FFff649b</color>
		</LineStyle>
	</Style>
	<Style id="branch51_part20_style">
		<LineStyle>
			<width>5.840750186332351</width>
			<color>FFff659a</color>
		</LineStyle>
	</Style>
	<Style id="branch51_part21_style">
		<LineStyle>
			<width>5.865755144551315</width>
			<color>FFff659a</color>
		</LineStyle>
	</Style>
	<Style id="branch51_part22_style">
		<LineStyle>
			<width>5.89076010277028</width>
			<color>FFff659a</color>
		</LineStyle>
	</Style>
	<Style id="branch51_part23_style">
		<LineStyle>
			<width>5.915765060989244</width>
			<color>FFff659a</color>
		</LineStyle>
	</Style>
	<Style id="branch51_part24_style">
		<LineStyle>
			<width>5.940770019208209</width>
			<color>FFff659a</color>
		</LineStyle>
	</Style>
	<Style id="branch51_part25_style">
		<LineStyle>
			<width>5.965774977427173</width>
			<color>FFff6699</color>
		</LineStyle>
	</Style>
	<Style id="branch51_part26_style">
		<LineStyle>
			<width>5.990779935646137</width>
			<color>FFff6699</color>
		</LineStyle>
	</Style>
	<Style id="branch51_part27_style">
		<LineStyle>
			<width>6.015784893865101</width>
			<color>FFff6699</color>
		</LineStyle>
	</Style>
	<Style id="branch51_part28_style">
		<LineStyle>
			<width>6.040789852084066</width>
			<color>FFff6699</color>
		</LineStyle>
	</Style>
	<Style id="branch51_part29_style">
		<LineStyle>
			<width>6.06579481030303</width>
			<color>FFff6699</color>
		</LineStyle>
	</Style>
	<Style id="branch51_part30_style">
		<LineStyle>
			<width>6.090799768521994</width>
			<color>FFff6699</color>
		</LineStyle>
	</Style>
	<Style id="branch51_part31_style">
		<LineStyle>
			<width>6.115804726740958</width>
			<color>FFff6798</color>
		</LineStyle>
	</Style>
	<Style id="branch51_part32_style">
		<LineStyle>
			<width>6.1408096849599225</width>
			<color>FFff6798</color>
		</LineStyle>
	</Style>
	<Style id="branch51_part33_style">
		<LineStyle>
			<width>6.165814643178887</width>
			<color>FFff6798</color>
		</LineStyle>
	</Style>
	<Style id="branch51_part34_style">
		<LineStyle>
			<width>6.190819601397851</width>
			<color>FFff6798</color>
		</LineStyle>
	</Style>
	<Style id="branch51_part35_style">
		<LineStyle>
			<width>6.215824559616816</width>
			<color>FFff6798</color>
		</LineStyle>
	</Style>
	<Style id="branch51_part36_style">
		<LineStyle>
			<width>6.240829517835779</width>
			<color>FFff6897</color>
		</LineStyle>
	</Style>
	<Style id="branch51_part37_style">
		<LineStyle>
			<width>6.265834476054744</width>
			<color>FFff6897</color>
		</LineStyle>
	</Style>
	<Style id="branch51_part38_style">
		<LineStyle>
			<width>6.290839434273709</width>
			<color>FFff6897</color>
		</LineStyle>
	</Style>
	<Style id="branch51_part39_style">
		<LineStyle>
			<width>6.315844392492672</width>
			<color>FFff6897</color>
		</LineStyle>
	</Style>
	<Style id="branch51_part40_style">
		<LineStyle>
			<width>6.340849350711637</width>
			<color>FFff6897</color>
		</LineStyle>
	</Style>
	<Style id="branch51_part41_style">
		<LineStyle>
			<width>6.365854308930601</width>
			<color>FFff6897</color>
		</LineStyle>
	</Style>
	<Style id="branch51_part42_style">
		<LineStyle>
			<width>6.390859267149565</width>
			<color>FFff6996</color>
		</LineStyle>
	</Style>
	<Style id="branch51_part43_style">
		<LineStyle>
			<width>6.41586422536853</width>
			<color>FFff6996</color>
		</LineStyle>
	</Style>
	<Style id="branch51_part44_style">
		<LineStyle>
			<width>6.440869183587494</width>
			<color>FFff6996</color>
		</LineStyle>
	</Style>
	<Style id="branch51_part45_style">
		<LineStyle>
			<width>6.4658741418064585</width>
			<color>FFff6996</color>
		</LineStyle>
	</Style>
	<Style id="branch51_part46_style">
		<LineStyle>
			<width>6.490879100025422</width>
			<color>FFff6996</color>
		</LineStyle>
	</Style>
	<Style id="branch51_part47_style">
		<LineStyle>
			<width>6.515884058244387</width>
			<color>FFff6a95</color>
		</LineStyle>
	</Style>
	<Style id="branch51_part48_style">
		<LineStyle>
			<width>6.540889016463351</width>
			<color>FFff6a95</color>
		</LineStyle>
	</Style>
	<Style id="branch51_part49_style">
		<LineStyle>
			<width>6.565893974682315</width>
			<color>FFff6a95</color>
		</LineStyle>
	</Style>
	<Style id="branch51_part50_style">
		<LineStyle>
			<width>6.590898932901279</width>
			<color>FFff6a95</color>
		</LineStyle>
	</Style>
	<Style id="branch56_part1_style">
		<LineStyle>
			<width>4.7140316464380305</width>
			<color>FFffb847</color>
		</LineStyle>
	</Style>
	<Style id="branch56_part2_style">
		<LineStyle>
			<width>4.754502775837285</width>
			<color>FFffb847</color>
		</LineStyle>
	</Style>
	<Style id="branch56_part3_style">
		<LineStyle>
			<width>4.794973905236538</width>
			<color>FFffb946</color>
		</LineStyle>
	</Style>
	<Style id="branch56_part4_style">
		<LineStyle>
			<width>4.835445034635791</width>
			<color>FFffb946</color>
		</LineStyle>
	</Style>
	<Style id="branch56_part5_style">
		<LineStyle>
			<width>4.875916164035044</width>
			<color>FFffba45</color>
		</LineStyle>
	</Style>
	<Style id="branch56_part6_style">
		<LineStyle>
			<width>4.916387293434298</width>
			<color>FFffba45</color>
		</LineStyle>
	</Style>
	<Style id="branch56_part7_style">
		<LineStyle>
			<width>4.956858422833551</width>
			<color>FFffbb44</color>
		</LineStyle>
	</Style>
	<Style id="branch56_part8_style">
		<LineStyle>
			<width>4.997329552232805</width>
			<color>FFffbc43</color>
		</LineStyle>
	</Style>
	<Style id="branch56_part9_style">
		<LineStyle>
			<width>5.037800681632058</width>
			<color>FFffbc43</color>
		</LineStyle>
	</Style>
	<Style id="branch56_part10_style">
		<LineStyle>
			<width>5.078271811031311</width>
			<color>FFffbd42</color>
		</LineStyle>
	</Style>
	<Style id="branch56_part11_style">
		<LineStyle>
			<width>5.118742940430565</width>
			<color>FFffbd42</color>
		</LineStyle>
	</Style>
	<Style id="branch56_part12_style">
		<LineStyle>
			<width>5.159214069829818</width>
			<color>FFffbe41</color>
		</LineStyle>
	</Style>
	<Style id="branch56_part13_style">
		<LineStyle>
			<width>5.199685199229071</width>
			<color>FFffbe41</color>
		</LineStyle>
	</Style>
	<Style id="branch56_part14_style">
		<LineStyle>
			<width>5.240156328628325</width>
			<color>FFffbf40</color>
		</LineStyle>
	</Style>
	<Style id="branch56_part15_style">
		<LineStyle>
			<width>5.280627458027578</width>
			<color>FFffc03f</color>
		</LineStyle>
	</Style>
	<Style id="branch56_part16_style">
		<LineStyle>
			<width>5.321098587426832</width>
			<color>FFffc03f</color>
		</LineStyle>
	</Style>
	<Style id="branch56_part17_style">
		<LineStyle>
			<width>5.361569716826084</width>
			<color>FFffc13e</color>
		</LineStyle>
	</Style>
	<Style id="branch56_part18_style">
		<LineStyle>
			<width>5.402040846225338</width>
			<color>FFffc13e</color>
		</LineStyle>
	</Style>
	<Style id="branch56_part19_style">
		<LineStyle>
			<width>5.442511975624591</width>
			<color>FFffc23d</color>
		</LineStyle>
	</Style>
	<Style id="branch56_part20_style">
		<LineStyle>
			<width>5.482983105023845</width>
			<color>FFffc23d</color>
		</LineStyle>
	</Style>
	<Style id="branch56_part21_style">
		<LineStyle>
			<width>5.523454234423098</width>
			<color>FFffc33c</color>
		</LineStyle>
	</Style>
	<Style id="branch56_part22_style">
		<LineStyle>
			<width>5.563925363822351</width>
			<color>FFffc43b</color>
		</LineStyle>
	</Style>
	<Style id="branch56_part23_style">
		<LineStyle>
			<width>5.604396493221604</width>
			<color>FFffc43b</color>
		</LineStyle>
	</Style>
	<Style id="branch56_part24_style">
		<LineStyle>
			<width>5.644867622620858</width>
			<color>FFffc53a</color>
		</LineStyle>
	</Style>
	<Style id="branch56_part25_style">
		<LineStyle>
			<width>5.685338752020112</width>
			<color>FFffc53a</color>
		</LineStyle>
	</Style>
	<Style id="branch56_part26_style">
		<LineStyle>
			<width>5.725809881419364</width>
			<color>FFffc639</color>
		</LineStyle>
	</Style>
	<Style id="branch56_part27_style">
		<LineStyle>
			<width>5.766281010818618</width>
			<color>FFffc639</color>
		</LineStyle>
	</Style>
	<Style id="branch56_part28_style">
		<LineStyle>
			<width>5.806752140217871</width>
			<color>FFffc738</color>
		</LineStyle>
	</Style>
	<Style id="branch56_part29_style">
		<LineStyle>
			<width>5.847223269617125</width>
			<color>FFffc837</color>
		</LineStyle>
	</Style>
	<Style id="branch56_part30_style">
		<LineStyle>
			<width>5.887694399016378</width>
			<color>FFffc837</color>
		</LineStyle>
	</Style>
	<Style id="branch56_part31_style">
		<LineStyle>
			<width>5.928165528415631</width>
			<color>FFffc936</color>
		</LineStyle>
	</Style>
	<Style id="branch56_part32_style">
		<LineStyle>
			<width>5.968636657814884</width>
			<color>FFffc936</color>
		</LineStyle>
	</Style>
	<Style id="branch56_part33_style">
		<LineStyle>
			<width>6.009107787214138</width>
			<color>FFffca35</color>
		</LineStyle>
	</Style>
	<Style id="branch56_part34_style">
		<LineStyle>
			<width>6.049578916613391</width>
			<color>FFffca35</color>
		</LineStyle>
	</Style>
	<Style id="branch56_part35_style">
		<LineStyle>
			<width>6.090050046012644</width>
			<color>FFffcb34</color>
		</LineStyle>
	</Style>
	<Style id="branch56_part36_style">
		<LineStyle>
			<width>6.130521175411898</width>
			<color>FFffcc33</color>
		</LineStyle>
	</Style>
	<Style id="branch56_part37_style">
		<LineStyle>
			<width>6.1709923048111515</width>
			<color>FFffcc33</color>
		</LineStyle>
	</Style>
	<Style id="branch56_part38_style">
		<LineStyle>
			<width>6.211463434210405</width>
			<color>FFffcd32</color>
		</LineStyle>
	</Style>
	<Style id="branch56_part39_style">
		<LineStyle>
			<width>6.251934563609659</width>
			<color>FFffcd32</color>
		</LineStyle>
	</Style>
	<Style id="branch56_part40_style">
		<LineStyle>
			<width>6.292405693008911</width>
			<color>FFffce31</color>
		</LineStyle>
	</Style>
	<Style id="branch56_part41_style">
		<LineStyle>
			<width>6.332876822408165</width>
			<color>FFffce31</color>
		</LineStyle>
	</Style>
	<Style id="branch56_part42_style">
		<LineStyle>
			<width>6.373347951807418</width>
			<color>FFffcf30</color>
		</LineStyle>
	</Style>
	<Style id="branch56_part43_style">
		<LineStyle>
			<width>6.413819081206672</width>
			<color>FFffd02f</color>
		</LineStyle>
	</Style>
	<Style id="branch56_part44_style">
		<LineStyle>
			<width>6.454290210605924</width>
			<color>FFffd02f</color>
		</LineStyle>
	</Style>
	<Style id="branch56_part45_style">
		<LineStyle>
			<width>6.494761340005178</width>
			<color>FFffd12e</color>
		</LineStyle>
	</Style>
	<Style id="branch56_part46_style">
		<LineStyle>
			<width>6.535232469404431</width>
			<color>FFffd12e</color>
		</LineStyle>
	</Style>
	<Style id="branch56_part47_style">
		<LineStyle>
			<width>6.575703598803685</width>
			<color>FFffd22d</color>
		</LineStyle>
	</Style>
	<Style id="branch56_part48_style">
		<LineStyle>
			<width>6.616174728202938</width>
			<color>FFffd22d</color>
		</LineStyle>
	</Style>
	<Style id="branch56_part49_style">
		<LineStyle>
			<width>6.656645857602191</width>
			<color>FFffd32c</color>
		</LineStyle>
	</Style>
	<Style id="branch56_part50_style">
		<LineStyle>
			<width>6.697116987001445</width>
			<color>FFffd42b</color>
		</LineStyle>
	</Style>
	<Style id="branch58_part1_style">
		<LineStyle>
			<width>4.304761467815619</width>
			<color>FFffd42b</color>
		</LineStyle>
	</Style>
	<Style id="branch58_part2_style">
		<LineStyle>
			<width>4.312287979024255</width>
			<color>FFffd42b</color>
		</LineStyle>
	</Style>
	<Style id="branch58_part3_style">
		<LineStyle>
			<width>4.319814490232891</width>
			<color>FFffd42b</color>
		</LineStyle>
	</Style>
	<Style id="branch58_part4_style">
		<LineStyle>
			<width>4.327341001441527</width>
			<color>FFffd42b</color>
		</LineStyle>
	</Style>
	<Style id="branch58_part5_style">
		<LineStyle>
			<width>4.334867512650163</width>
			<color>FFffd52a</color>
		</LineStyle>
	</Style>
	<Style id="branch58_part6_style">
		<LineStyle>
			<width>4.342394023858798</width>
			<color>FFffd52a</color>
		</LineStyle>
	</Style>
	<Style id="branch58_part7_style">
		<LineStyle>
			<width>4.349920535067435</width>
			<color>FFffd52a</color>
		</LineStyle>
	</Style>
	<Style id="branch58_part8_style">
		<LineStyle>
			<width>4.357447046276071</width>
			<color>FFffd52a</color>
		</LineStyle>
	</Style>
	<Style id="branch58_part9_style">
		<LineStyle>
			<width>4.364973557484706</width>
			<color>FFffd629</color>
		</LineStyle>
	</Style>
	<Style id="branch58_part10_style">
		<LineStyle>
			<width>4.372500068693342</width>
			<color>FFffd629</color>
		</LineStyle>
	</Style>
	<Style id="branch58_part11_style">
		<LineStyle>
			<width>4.380026579901978</width>
			<color>FFffd629</color>
		</LineStyle>
	</Style>
	<Style id="branch58_part12_style">
		<LineStyle>
			<width>4.387553091110615</width>
			<color>FFffd629</color>
		</LineStyle>
	</Style>
	<Style id="branch58_part13_style">
		<LineStyle>
			<width>4.3950796023192495</width>
			<color>FFffd728</color>
		</LineStyle>
	</Style>
	<Style id="branch58_part14_style">
		<LineStyle>
			<width>4.402606113527886</width>
			<color>FFffd728</color>
		</LineStyle>
	</Style>
	<Style id="branch58_part15_style">
		<LineStyle>
			<width>4.410132624736521</width>
			<color>FFffd728</color>
		</LineStyle>
	</Style>
	<Style id="branch58_part16_style">
		<LineStyle>
			<width>4.417659135945158</width>
			<color>FFffd728</color>
		</LineStyle>
	</Style>
	<Style id="branch58_part17_style">
		<LineStyle>
			<width>4.425185647153793</width>
			<color>FFffd827</color>
		</LineStyle>
	</Style>
	<Style id="branch58_part18_style">
		<LineStyle>
			<width>4.432712158362429</width>
			<color>FFffd827</color>
		</LineStyle>
	</Style>
	<Style id="branch58_part19_style">
		<LineStyle>
			<width>4.440238669571065</width>
			<color>FFffd827</color>
		</LineStyle>
	</Style>
	<Style id="branch58_part20_style">
		<LineStyle>
			<width>4.447765180779701</width>
			<color>FFffd827</color>
		</LineStyle>
	</Style>
	<Style id="branch58_part21_style">
		<LineStyle>
			<width>4.455291691988337</width>
			<color>FFffd926</color>
		</LineStyle>
	</Style>
	<Style id="branch58_part22_style">
		<LineStyle>
			<width>4.4628182031969725</width>
			<color>FFffd926</color>
		</LineStyle>
	</Style>
	<Style id="branch58_part23_style">
		<LineStyle>
			<width>4.470344714405609</width>
			<color>FFffd926</color>
		</LineStyle>
	</Style>
	<Style id="branch58_part24_style">
		<LineStyle>
			<width>4.477871225614244</width>
			<color>FFffd926</color>
		</LineStyle>
	</Style>
	<Style id="branch58_part25_style">
		<LineStyle>
			<width>4.485397736822881</width>
			<color>FFffd926</color>
		</LineStyle>
	</Style>
	<Style id="branch58_part26_style">
		<LineStyle>
			<width>4.492924248031517</width>
			<color>FFffda25</color>
		</LineStyle>
	</Style>
	<Style id="branch58_part27_style">
		<LineStyle>
			<width>4.500450759240152</width>
			<color>FFffda25</color>
		</LineStyle>
	</Style>
	<Style id="branch58_part28_style">
		<LineStyle>
			<width>4.507977270448788</width>
			<color>FFffda25</color>
		</LineStyle>
	</Style>
	<Style id="branch58_part29_style">
		<LineStyle>
			<width>4.515503781657424</width>
			<color>FFffda25</color>
		</LineStyle>
	</Style>
	<Style id="branch58_part30_style">
		<LineStyle>
			<width>4.52303029286606</width>
			<color>FFffdb24</color>
		</LineStyle>
	</Style>
	<Style id="branch58_part31_style">
		<LineStyle>
			<width>4.5305568040746955</width>
			<color>FFffdb24</color>
		</LineStyle>
	</Style>
	<Style id="branch58_part32_style">
		<LineStyle>
			<width>4.538083315283331</width>
			<color>FFffdb24</color>
		</LineStyle>
	</Style>
	<Style id="branch58_part33_style">
		<LineStyle>
			<width>4.545609826491967</width>
			<color>FFffdb24</color>
		</LineStyle>
	</Style>
	<Style id="branch58_part34_style">
		<LineStyle>
			<width>4.553136337700604</width>
			<color>FFffdc23</color>
		</LineStyle>
	</Style>
	<Style id="branch58_part35_style">
		<LineStyle>
			<width>4.560662848909239</width>
			<color>FFffdc23</color>
		</LineStyle>
	</Style>
	<Style id="branch58_part36_style">
		<LineStyle>
			<width>4.568189360117875</width>
			<color>FFffdc23</color>
		</LineStyle>
	</Style>
	<Style id="branch58_part37_style">
		<LineStyle>
			<width>4.575715871326511</width>
			<color>FFffdc23</color>
		</LineStyle>
	</Style>
	<Style id="branch58_part38_style">
		<LineStyle>
			<width>4.583242382535147</width>
			<color>FFffdd22</color>
		</LineStyle>
	</Style>
	<Style id="branch58_part39_style">
		<LineStyle>
			<width>4.590768893743783</width>
			<color>FFffdd22</color>
		</LineStyle>
	</Style>
	<Style id="branch58_part40_style">
		<LineStyle>
			<width>4.5982954049524185</width>
			<color>FFffdd22</color>
		</LineStyle>
	</Style>
	<Style id="branch58_part41_style">
		<LineStyle>
			<width>4.605821916161055</width>
			<color>FFffdd22</color>
		</LineStyle>
	</Style>
	<Style id="branch58_part42_style">
		<LineStyle>
			<width>4.61334842736969</width>
			<color>FFffde21</color>
		</LineStyle>
	</Style>
	<Style id="branch58_part43_style">
		<LineStyle>
			<width>4.620874938578327</width>
			<color>FFffde21</color>
		</LineStyle>
	</Style>
	<Style id="branch58_part44_style">
		<LineStyle>
			<width>4.6284014497869626</width>
			<color>FFffde21</color>
		</LineStyle>
	</Style>
	<Style id="branch58_part45_style">
		<LineStyle>
			<width>4.635927960995598</width>
			<color>FFffde21</color>
		</LineStyle>
	</Style>
	<Style id="branch58_part46_style">
		<LineStyle>
			<width>4.643454472204234</width>
			<color>FFffde21</color>
		</LineStyle>
	</Style>
	<Style id="branch58_part47_style">
		<LineStyle>
			<width>4.65098098341287</width>
			<color>FFffdf20</color>
		</LineStyle>
	</Style>
	<Style id="branch58_part48_style">
		<LineStyle>
			<width>4.658507494621506</width>
			<color>FFffdf20</color>
		</LineStyle>
	</Style>
	<Style id="branch58_part49_style">
		<LineStyle>
			<width>4.6660340058301415</width>
			<color>FFffdf20</color>
		</LineStyle>
	</Style>
	<Style id="branch58_part50_style">
		<LineStyle>
			<width>4.673560517038778</width>
			<color>FFffdf20</color>
		</LineStyle>
	</Style>
	<Style id="branch59_part1_style">
		<LineStyle>
			<width>6.18335084247685</width>
			<color>FFffe01f</color>
		</LineStyle>
	</Style>
	<Style id="branch59_part2_style">
		<LineStyle>
			<width>6.14485868154073</width>
			<color>FFffe01f</color>
		</LineStyle>
	</Style>
	<Style id="branch59_part3_style">
		<LineStyle>
			<width>6.1063665206046105</width>
			<color>FFffe11e</color>
		</LineStyle>
	</Style>
	<Style id="branch59_part4_style">
		<LineStyle>
			<width>6.06787435966849</width>
			<color>FFffe11e</color>
		</LineStyle>
	</Style>
	<Style id="branch59_part5_style">
		<LineStyle>
			<width>6.029382198732371</width>
			<color>FFffe11e</color>
		</LineStyle>
	</Style>
	<Style id="branch59_part6_style">
		<LineStyle>
			<width>5.990890037796251</width>
			<color>FFffe21d</color>
		</LineStyle>
	</Style>
	<Style id="branch59_part7_style">
		<LineStyle>
			<width>5.9523978768601316</width>
			<color>FFffe21d</color>
		</LineStyle>
	</Style>
	<Style id="branch59_part8_style">
		<LineStyle>
			<width>5.913905715924011</width>
			<color>FFffe31c</color>
		</LineStyle>
	</Style>
	<Style id="branch59_part9_style">
		<LineStyle>
			<width>5.875413554987892</width>
			<color>FFffe31c</color>
		</LineStyle>
	</Style>
	<Style id="branch59_part10_style">
		<LineStyle>
			<width>5.836921394051772</width>
			<color>FFffe41b</color>
		</LineStyle>
	</Style>
	<Style id="branch59_part11_style">
		<LineStyle>
			<width>5.798429233115653</width>
			<color>FFffe41b</color>
		</LineStyle>
	</Style>
	<Style id="branch59_part12_style">
		<LineStyle>
			<width>5.759937072179532</width>
			<color>FFffe41b</color>
		</LineStyle>
	</Style>
	<Style id="branch59_part13_style">
		<LineStyle>
			<width>5.721444911243413</width>
			<color>FFffe51a</color>
		</LineStyle>
	</Style>
	<Style id="branch59_part14_style">
		<LineStyle>
			<width>5.682952750307294</width>
			<color>FFffe51a</color>
		</LineStyle>
	</Style>
	<Style id="branch59_part15_style">
		<LineStyle>
			<width>5.644460589371174</width>
			<color>FFffe619</color>
		</LineStyle>
	</Style>
	<Style id="branch59_part16_style">
		<LineStyle>
			<width>5.6059684284350535</width>
			<color>FFffe619</color>
		</LineStyle>
	</Style>
	<Style id="branch59_part17_style">
		<LineStyle>
			<width>5.567476267498934</width>
			<color>FFffe619</color>
		</LineStyle>
	</Style>
	<Style id="branch59_part18_style">
		<LineStyle>
			<width>5.528984106562815</width>
			<color>FFffe718</color>
		</LineStyle>
	</Style>
	<Style id="branch59_part19_style">
		<LineStyle>
			<width>5.490491945626695</width>
			<color>FFffe718</color>
		</LineStyle>
	</Style>
	<Style id="branch59_part20_style">
		<LineStyle>
			<width>5.451999784690575</width>
			<color>FFffe817</color>
		</LineStyle>
	</Style>
	<Style id="branch59_part21_style">
		<LineStyle>
			<width>5.413507623754455</width>
			<color>FFffe817</color>
		</LineStyle>
	</Style>
	<Style id="branch59_part22_style">
		<LineStyle>
			<width>5.375015462818336</width>
			<color>FFffe817</color>
		</LineStyle>
	</Style>
	<Style id="branch59_part23_style">
		<LineStyle>
			<width>5.336523301882216</width>
			<color>FFffe916</color>
		</LineStyle>
	</Style>
	<Style id="branch59_part24_style">
		<LineStyle>
			<width>5.298031140946096</width>
			<color>FFffe916</color>
		</LineStyle>
	</Style>
	<Style id="branch59_part25_style">
		<LineStyle>
			<width>5.259538980009976</width>
			<color>FFffea15</color>
		</LineStyle>
	</Style>
	<Style id="branch59_part26_style">
		<LineStyle>
			<width>5.221046819073857</width>
			<color>FFffea15</color>
		</LineStyle>
	</Style>
	<Style id="branch59_part27_style">
		<LineStyle>
			<width>5.182554658137738</width>
			<color>FFffeb14</color>
		</LineStyle>
	</Style>
	<Style id="branch59_part28_style">
		<LineStyle>
			<width>5.144062497201618</width>
			<color>FFffeb14</color>
		</LineStyle>
	</Style>
	<Style id="branch59_part29_style">
		<LineStyle>
			<width>5.105570336265497</width>
			<color>FFffeb14</color>
		</LineStyle>
	</Style>
	<Style id="branch59_part30_style">
		<LineStyle>
			<width>5.067078175329378</width>
			<color>FFffec13</color>
		</LineStyle>
	</Style>
	<Style id="branch59_part31_style">
		<LineStyle>
			<width>5.028586014393258</width>
			<color>FFffec13</color>
		</LineStyle>
	</Style>
	<Style id="branch59_part32_style">
		<LineStyle>
			<width>4.990093853457139</width>
			<color>FFffed12</color>
		</LineStyle>
	</Style>
	<Style id="branch59_part33_style">
		<LineStyle>
			<width>4.9516016925210184</width>
			<color>FFffed12</color>
		</LineStyle>
	</Style>
	<Style id="branch59_part34_style">
		<LineStyle>
			<width>4.913109531584899</width>
			<color>FFffed12</color>
		</LineStyle>
	</Style>
	<Style id="branch59_part35_style">
		<LineStyle>
			<width>4.87461737064878</width>
			<color>FFffee11</color>
		</LineStyle>
	</Style>
	<Style id="branch59_part36_style">
		<LineStyle>
			<width>4.836125209712659</width>
			<color>FFffee11</color>
		</LineStyle>
	</Style>
	<Style id="branch59_part37_style">
		<LineStyle>
			<width>4.7976330487765395</width>
			<color>FFffef10</color>
		</LineStyle>
	</Style>
	<Style id="branch59_part38_style">
		<LineStyle>
			<width>4.75914088784042</width>
			<color>FFffef10</color>
		</LineStyle>
	</Style>
	<Style id="branch59_part39_style">
		<LineStyle>
			<width>4.7206487269043</width>
			<color>FFffef10</color>
		</LineStyle>
	</Style>
	<Style id="branch59_part40_style">
		<LineStyle>
			<width>4.682156565968181</width>
			<color>FFfff00f</color>
		</LineStyle>
	</Style>
	<Style id="branch59_part41_style">
		<LineStyle>
			<width>4.6436644050320615</width>
			<color>FFfff00f</color>
		</LineStyle>
	</Style>
	<Style id="branch59_part42_style">
		<LineStyle>
			<width>4.605172244095941</width>
			<color>FFfff10e</color>
		</LineStyle>
	</Style>
	<Style id="branch59_part43_style">
		<LineStyle>
			<width>4.566680083159821</width>
			<color>FFfff10e</color>
		</LineStyle>
	</Style>
	<Style id="branch59_part44_style">
		<LineStyle>
			<width>4.528187922223701</width>
			<color>FFfff20d</color>
		</LineStyle>
	</Style>
	<Style id="branch59_part45_style">
		<LineStyle>
			<width>4.489695761287582</width>
			<color>FFfff20d</color>
		</LineStyle>
	</Style>
	<Style id="branch59_part46_style">
		<LineStyle>
			<width>4.451203600351462</width>
			<color>FFfff20d</color>
		</LineStyle>
	</Style>
	<Style id="branch59_part47_style">
		<LineStyle>
			<width>4.412711439415343</width>
			<color>FFfff30c</color>
		</LineStyle>
	</Style>
	<Style id="branch59_part48_style">
		<LineStyle>
			<width>4.374219278479223</width>
			<color>FFfff30c</color>
		</LineStyle>
	</Style>
	<Style id="branch59_part49_style">
		<LineStyle>
			<width>4.335727117543103</width>
			<color>FFfff40b</color>
		</LineStyle>
	</Style>
	<Style id="branch59_part50_style">
		<LineStyle>
			<width>4.297234956606983</width>
			<color>FFfff40b</color>
		</LineStyle>
	</Style>
	<Style id="branch68_part1_style">
		<LineStyle>
			<width>5.351057428546147</width>
			<color>FFff57a8</color>
		</LineStyle>
	</Style>
	<Style id="branch68_part2_style">
		<LineStyle>
			<width>5.38470931775949</width>
			<color>FFff58a7</color>
		</LineStyle>
	</Style>
	<Style id="branch68_part3_style">
		<LineStyle>
			<width>5.418361206972834</width>
			<color>FFff59a6</color>
		</LineStyle>
	</Style>
	<Style id="branch68_part4_style">
		<LineStyle>
			<width>5.452013096186178</width>
			<color>FFff5aa5</color>
		</LineStyle>
	</Style>
	<Style id="branch68_part5_style">
		<LineStyle>
			<width>5.485664985399522</width>
			<color>FFff5aa5</color>
		</LineStyle>
	</Style>
	<Style id="branch68_part6_style">
		<LineStyle>
			<width>5.519316874612866</width>
			<color>FFff5ba4</color>
		</LineStyle>
	</Style>
	<Style id="branch68_part7_style">
		<LineStyle>
			<width>5.552968763826209</width>
			<color>FFff5ca3</color>
		</LineStyle>
	</Style>
	<Style id="branch68_part8_style">
		<LineStyle>
			<width>5.586620653039554</width>
			<color>FFff5da2</color>
		</LineStyle>
	</Style>
	<Style id="branch68_part9_style">
		<LineStyle>
			<width>5.6202725422528985</width>
			<color>FFff5ea1</color>
		</LineStyle>
	</Style>
	<Style id="branch68_part10_style">
		<LineStyle>
			<width>5.653924431466242</width>
			<color>FFff5ea1</color>
		</LineStyle>
	</Style>
	<Style id="branch68_part11_style">
		<LineStyle>
			<width>5.687576320679586</width>
			<color>FFff5fa0</color>
		</LineStyle>
	</Style>
	<Style id="branch68_part12_style">
		<LineStyle>
			<width>5.72122820989293</width>
			<color>FFff609f</color>
		</LineStyle>
	</Style>
	<Style id="branch68_part13_style">
		<LineStyle>
			<width>5.754880099106273</width>
			<color>FFff619e</color>
		</LineStyle>
	</Style>
	<Style id="branch68_part14_style">
		<LineStyle>
			<width>5.788531988319618</width>
			<color>FFff629d</color>
		</LineStyle>
	</Style>
	<Style id="branch68_part15_style">
		<LineStyle>
			<width>5.822183877532961</width>
			<color>FFff629d</color>
		</LineStyle>
	</Style>
	<Style id="branch68_part16_style">
		<LineStyle>
			<width>5.8558357667463055</width>
			<color>FFff639c</color>
		</LineStyle>
	</Style>
	<Style id="branch68_part17_style">
		<LineStyle>
			<width>5.889487655959649</width>
			<color>FFff649b</color>
		</LineStyle>
	</Style>
	<Style id="branch68_part18_style">
		<LineStyle>
			<width>5.923139545172994</width>
			<color>FFff659a</color>
		</LineStyle>
	</Style>
	<Style id="branch68_part19_style">
		<LineStyle>
			<width>5.9567914343863375</width>
			<color>FFff6699</color>
		</LineStyle>
	</Style>
	<Style id="branch68_part20_style">
		<LineStyle>
			<width>5.990443323599681</width>
			<color>FFff6699</color>
		</LineStyle>
	</Style>
	<Style id="branch68_part21_style">
		<LineStyle>
			<width>6.024095212813025</width>
			<color>FFff6798</color>
		</LineStyle>
	</Style>
	<Style id="branch68_part22_style">
		<LineStyle>
			<width>6.057747102026369</width>
			<color>FFff6897</color>
		</LineStyle>
	</Style>
	<Style id="branch68_part23_style">
		<LineStyle>
			<width>6.091398991239713</width>
			<color>FFff6996</color>
		</LineStyle>
	</Style>
	<Style id="branch68_part24_style">
		<LineStyle>
			<width>6.125050880453057</width>
			<color>FFff6996</color>
		</LineStyle>
	</Style>
	<Style id="branch68_part25_style">
		<LineStyle>
			<width>6.158702769666402</width>
			<color>FFff6a95</color>
		</LineStyle>
	</Style>
	<Style id="branch68_part26_style">
		<LineStyle>
			<width>6.192354658879745</width>
			<color>FFff6b94</color>
		</LineStyle>
	</Style>
	<Style id="branch68_part27_style">
		<LineStyle>
			<width>6.226006548093089</width>
			<color>FFff6c93</color>
		</LineStyle>
	</Style>
	<Style id="branch68_part28_style">
		<LineStyle>
			<width>6.259658437306433</width>
			<color>FFff6d92</color>
		</LineStyle>
	</Style>
	<Style id="branch68_part29_style">
		<LineStyle>
			<width>6.2933103265197765</width>
			<color>FFff6d92</color>
		</LineStyle>
	</Style>
	<Style id="branch68_part30_style">
		<LineStyle>
			<width>6.326962215733121</width>
			<color>FFff6e91</color>
		</LineStyle>
	</Style>
	<Style id="branch68_part31_style">
		<LineStyle>
			<width>6.360614104946465</width>
			<color>FFff6f90</color>
		</LineStyle>
	</Style>
	<Style id="branch68_part32_style">
		<LineStyle>
			<width>6.394265994159809</width>
			<color>FFff708f</color>
		</LineStyle>
	</Style>
	<Style id="branch68_part33_style">
		<LineStyle>
			<width>6.427917883373152</width>
			<color>FFff718e</color>
		</LineStyle>
	</Style>
	<Style id="branch68_part34_style">
		<LineStyle>
			<width>6.461569772586497</width>
			<color>FFff718e</color>
		</LineStyle>
	</Style>
	<Style id="branch68_part35_style">
		<LineStyle>
			<width>6.495221661799841</width>
			<color>FFff728d</color>
		</LineStyle>
	</Style>
	<Style id="branch68_part36_style">
		<LineStyle>
			<width>6.528873551013184</width>
			<color>FFff738c</color>
		</LineStyle>
	</Style>
	<Style id="branch68_part37_style">
		<LineStyle>
			<width>6.562525440226529</width>
			<color>FFff748b</color>
		</LineStyle>
	</Style>
	<Style id="branch68_part38_style">
		<LineStyle>
			<width>6.596177329439872</width>
			<color>FFff758a</color>
		</LineStyle>
	</Style>
	<Style id="branch68_part39_style">
		<LineStyle>
			<width>6.629829218653216</width>
			<color>FFff758a</color>
		</LineStyle>
	</Style>
	<Style id="branch68_part40_style">
		<LineStyle>
			<width>6.663481107866561</width>
			<color>FFff7689</color>
		</LineStyle>
	</Style>
	<Style id="branch68_part41_style">
		<LineStyle>
			<width>6.697132997079905</width>
			<color>FFff7788</color>
		</LineStyle>
	</Style>
	<Style id="branch68_part42_style">
		<LineStyle>
			<width>6.7307848862932484</width>
			<color>FFff7887</color>
		</LineStyle>
	</Style>
	<Style id="branch68_part43_style">
		<LineStyle>
			<width>6.764436775506592</width>
			<color>FFff7887</color>
		</LineStyle>
	</Style>
	<Style id="branch68_part44_style">
		<LineStyle>
			<width>6.798088664719936</width>
			<color>FFff7986</color>
		</LineStyle>
	</Style>
	<Style id="branch68_part45_style">
		<LineStyle>
			<width>6.8317405539332805</width>
			<color>FFff7a85</color>
		</LineStyle>
	</Style>
	<Style id="branch68_part46_style">
		<LineStyle>
			<width>6.865392443146624</width>
			<color>FFff7b84</color>
		</LineStyle>
	</Style>
	<Style id="branch68_part47_style">
		<LineStyle>
			<width>6.899044332359968</width>
			<color>FFff7c83</color>
		</LineStyle>
	</Style>
	<Style id="branch68_part48_style">
		<LineStyle>
			<width>6.932696221573312</width>
			<color>FFff7c83</color>
		</LineStyle>
	</Style>
	<Style id="branch68_part49_style">
		<LineStyle>
			<width>6.966348110786656</width>
			<color>FFff7d82</color>
		</LineStyle>
	</Style>
	<Style id="branch68_part50_style">
		<LineStyle>
			<width>7.0</width>
			<color>FFff7e81</color>
		</LineStyle>
	</Style>
	<Style id="branch71_part1_style">
		<LineStyle>
			<width>6.06898931918913</width>
			<color>FFff2bd4</color>
		</LineStyle>
	</Style>
	<Style id="branch71_part2_style">
		<LineStyle>
			<width>6.087989537164862</width>
			<color>FFff2bd4</color>
		</LineStyle>
	</Style>
	<Style id="branch71_part3_style">
		<LineStyle>
			<width>6.106989755140594</width>
			<color>FFff2bd4</color>
		</LineStyle>
	</Style>
	<Style id="branch71_part4_style">
		<LineStyle>
			<width>6.125989973116326</width>
			<color>FFff2bd4</color>
		</LineStyle>
	</Style>
	<Style id="branch71_part5_style">
		<LineStyle>
			<width>6.144990191092059</width>
			<color>FFff2bd4</color>
		</LineStyle>
	</Style>
	<Style id="branch71_part6_style">
		<LineStyle>
			<width>6.16399040906779</width>
			<color>FFff2bd4</color>
		</LineStyle>
	</Style>
	<Style id="branch71_part7_style">
		<LineStyle>
			<width>6.182990627043522</width>
			<color>FFff2cd3</color>
		</LineStyle>
	</Style>
	<Style id="branch71_part8_style">
		<LineStyle>
			<width>6.201990845019255</width>
			<color>FFff2cd3</color>
		</LineStyle>
	</Style>
	<Style id="branch71_part9_style">
		<LineStyle>
			<width>6.220991062994987</width>
			<color>FFff2cd3</color>
		</LineStyle>
	</Style>
	<Style id="branch71_part10_style">
		<LineStyle>
			<width>6.2399912809707185</width>
			<color>FFff2cd3</color>
		</LineStyle>
	</Style>
	<Style id="branch71_part11_style">
		<LineStyle>
			<width>6.25899149894645</width>
			<color>FFff2cd3</color>
		</LineStyle>
	</Style>
	<Style id="branch71_part12_style">
		<LineStyle>
			<width>6.277991716922182</width>
			<color>FFff2cd3</color>
		</LineStyle>
	</Style>
	<Style id="branch71_part13_style">
		<LineStyle>
			<width>6.296991934897915</width>
			<color>FFff2cd3</color>
		</LineStyle>
	</Style>
	<Style id="branch71_part14_style">
		<LineStyle>
			<width>6.315992152873647</width>
			<color>FFff2cd3</color>
		</LineStyle>
	</Style>
	<Style id="branch71_part15_style">
		<LineStyle>
			<width>6.3349923708493785</width>
			<color>FFff2dd2</color>
		</LineStyle>
	</Style>
	<Style id="branch71_part16_style">
		<LineStyle>
			<width>6.353992588825111</width>
			<color>FFff2dd2</color>
		</LineStyle>
	</Style>
	<Style id="branch71_part17_style">
		<LineStyle>
			<width>6.372992806800843</width>
			<color>FFff2dd2</color>
		</LineStyle>
	</Style>
	<Style id="branch71_part18_style">
		<LineStyle>
			<width>6.391993024776575</width>
			<color>FFff2dd2</color>
		</LineStyle>
	</Style>
	<Style id="branch71_part19_style">
		<LineStyle>
			<width>6.410993242752307</width>
			<color>FFff2dd2</color>
		</LineStyle>
	</Style>
	<Style id="branch71_part20_style">
		<LineStyle>
			<width>6.4299934607280385</width>
			<color>FFff2dd2</color>
		</LineStyle>
	</Style>
	<Style id="branch71_part21_style">
		<LineStyle>
			<width>6.448993678703771</width>
			<color>FFff2dd2</color>
		</LineStyle>
	</Style>
	<Style id="branch71_part22_style">
		<LineStyle>
			<width>6.467993896679503</width>
			<color>FFff2ed1</color>
		</LineStyle>
	</Style>
	<Style id="branch71_part23_style">
		<LineStyle>
			<width>6.486994114655235</width>
			<color>FFff2ed1</color>
		</LineStyle>
	</Style>
	<Style id="branch71_part24_style">
		<LineStyle>
			<width>6.5059943326309675</width>
			<color>FFff2ed1</color>
		</LineStyle>
	</Style>
	<Style id="branch71_part25_style">
		<LineStyle>
			<width>6.524994550606699</width>
			<color>FFff2ed1</color>
		</LineStyle>
	</Style>
	<Style id="branch71_part26_style">
		<LineStyle>
			<width>6.543994768582431</width>
			<color>FFff2ed1</color>
		</LineStyle>
	</Style>
	<Style id="branch71_part27_style">
		<LineStyle>
			<width>6.562994986558163</width>
			<color>FFff2ed1</color>
		</LineStyle>
	</Style>
	<Style id="branch71_part28_style">
		<LineStyle>
			<width>6.581995204533895</width>
			<color>FFff2ed1</color>
		</LineStyle>
	</Style>
	<Style id="branch71_part29_style">
		<LineStyle>
			<width>6.6009954225096275</width>
			<color>FFff2fd0</color>
		</LineStyle>
	</Style>
	<Style id="branch71_part30_style">
		<LineStyle>
			<width>6.619995640485359</width>
			<color>FFff2fd0</color>
		</LineStyle>
	</Style>
	<Style id="branch71_part31_style">
		<LineStyle>
			<width>6.638995858461091</width>
			<color>FFff2fd0</color>
		</LineStyle>
	</Style>
	<Style id="branch71_part32_style">
		<LineStyle>
			<width>6.657996076436824</width>
			<color>FFff2fd0</color>
		</LineStyle>
	</Style>
	<Style id="branch71_part33_style">
		<LineStyle>
			<width>6.676996294412556</width>
			<color>FFff2fd0</color>
		</LineStyle>
	</Style>
	<Style id="branch71_part34_style">
		<LineStyle>
			<width>6.695996512388287</width>
			<color>FFff2fd0</color>
		</LineStyle>
	</Style>
	<Style id="branch71_part35_style">
		<LineStyle>
			<width>6.714996730364019</width>
			<color>FFff2fd0</color>
		</LineStyle>
	</Style>
	<Style id="branch71_part36_style">
		<LineStyle>
			<width>6.733996948339751</width>
			<color>FFff30cf</color>
		</LineStyle>
	</Style>
	<Style id="branch71_part37_style">
		<LineStyle>
			<width>6.752997166315484</width>
			<color>FFff30cf</color>
		</LineStyle>
	</Style>
	<Style id="branch71_part38_style">
		<LineStyle>
			<width>6.771997384291216</width>
			<color>FFff30cf</color>
		</LineStyle>
	</Style>
	<Style id="branch71_part39_style">
		<LineStyle>
			<width>6.790997602266947</width>
			<color>FFff30cf</color>
		</LineStyle>
	</Style>
	<Style id="branch71_part40_style">
		<LineStyle>
			<width>6.80999782024268</width>
			<color>FFff30cf</color>
		</LineStyle>
	</Style>
	<Style id="branch71_part41_style">
		<LineStyle>
			<width>6.828998038218412</width>
			<color>FFff30cf</color>
		</LineStyle>
	</Style>
	<Style id="branch71_part42_style">
		<LineStyle>
			<width>6.847998256194144</width>
			<color>FFff30cf</color>
		</LineStyle>
	</Style>
	<Style id="branch71_part43_style">
		<LineStyle>
			<width>6.8669984741698755</width>
			<color>FFff31ce</color>
		</LineStyle>
	</Style>
	<Style id="branch71_part44_style">
		<LineStyle>
			<width>6.885998692145607</width>
			<color>FFff31ce</color>
		</LineStyle>
	</Style>
	<Style id="branch71_part45_style">
		<LineStyle>
			<width>6.90499891012134</width>
			<color>FFff31ce</color>
		</LineStyle>
	</Style>
	<Style id="branch71_part46_style">
		<LineStyle>
			<width>6.923999128097072</width>
			<color>FFff31ce</color>
		</LineStyle>
	</Style>
	<Style id="branch71_part47_style">
		<LineStyle>
			<width>6.942999346072804</width>
			<color>FFff31ce</color>
		</LineStyle>
	</Style>
	<Style id="branch71_part48_style">
		<LineStyle>
			<width>6.961999564048536</width>
			<color>FFff31ce</color>
		</LineStyle>
	</Style>
	<Style id="branch71_part49_style">
		<LineStyle>
			<width>6.980999782024268</width>
			<color>FFff31ce</color>
		</LineStyle>
	</Style>
	<Style id="branch71_part50_style">
		<LineStyle>
			<width>7.0</width>
			<color>FFff32cd</color>
		</LineStyle>
	</Style>
	<Style id="branch86_part1_style">
		<LineStyle>
			<width>5.156779977586851</width>
			<color>FFff20df</color>
		</LineStyle>
	</Style>
	<Style id="branch86_part2_style">
		<LineStyle>
			<width>5.19439671273814</width>
			<color>FFff20df</color>
		</LineStyle>
	</Style>
	<Style id="branch86_part3_style">
		<LineStyle>
			<width>5.232013447889428</width>
			<color>FFff20df</color>
		</LineStyle>
	</Style>
	<Style id="branch86_part4_style">
		<LineStyle>
			<width>5.269630183040717</width>
			<color>FFff20df</color>
		</LineStyle>
	</Style>
	<Style id="branch86_part5_style">
		<LineStyle>
			<width>5.307246918192005</width>
			<color>FFff20df</color>
		</LineStyle>
	</Style>
	<Style id="branch86_part6_style">
		<LineStyle>
			<width>5.344863653343294</width>
			<color>FFff20df</color>
		</LineStyle>
	</Style>
	<Style id="branch86_part7_style">
		<LineStyle>
			<width>5.382480388494583</width>
			<color>FFff20df</color>
		</LineStyle>
	</Style>
	<Style id="branch86_part8_style">
		<LineStyle>
			<width>5.420097123645872</width>
			<color>FFff20df</color>
		</LineStyle>
	</Style>
	<Style id="branch86_part9_style">
		<LineStyle>
			<width>5.4577138587971605</width>
			<color>FFff21de</color>
		</LineStyle>
	</Style>
	<Style id="branch86_part10_style">
		<LineStyle>
			<width>5.49533059394845</width>
			<color>FFff21de</color>
		</LineStyle>
	</Style>
	<Style id="branch86_part11_style">
		<LineStyle>
			<width>5.532947329099738</width>
			<color>FFff21de</color>
		</LineStyle>
	</Style>
	<Style id="branch86_part12_style">
		<LineStyle>
			<width>5.570564064251027</width>
			<color>FFff21de</color>
		</LineStyle>
	</Style>
	<Style id="branch86_part13_style">
		<LineStyle>
			<width>5.608180799402316</width>
			<color>FFff21de</color>
		</LineStyle>
	</Style>
	<Style id="branch86_part14_style">
		<LineStyle>
			<width>5.645797534553605</width>
			<color>FFff21de</color>
		</LineStyle>
	</Style>
	<Style id="branch86_part15_style">
		<LineStyle>
			<width>5.683414269704893</width>
			<color>FFff21de</color>
		</LineStyle>
	</Style>
	<Style id="branch86_part16_style">
		<LineStyle>
			<width>5.721031004856182</width>
			<color>FFff21de</color>
		</LineStyle>
	</Style>
	<Style id="branch86_part17_style">
		<LineStyle>
			<width>5.75864774000747</width>
			<color>FFff21de</color>
		</LineStyle>
	</Style>
	<Style id="branch86_part18_style">
		<LineStyle>
			<width>5.796264475158759</width>
			<color>FFff21de</color>
		</LineStyle>
	</Style>
	<Style id="branch86_part19_style">
		<LineStyle>
			<width>5.833881210310048</width>
			<color>FFff22dd</color>
		</LineStyle>
	</Style>
	<Style id="branch86_part20_style">
		<LineStyle>
			<width>5.871497945461337</width>
			<color>FFff22dd</color>
		</LineStyle>
	</Style>
	<Style id="branch86_part21_style">
		<LineStyle>
			<width>5.9091146806126265</width>
			<color>FFff22dd</color>
		</LineStyle>
	</Style>
	<Style id="branch86_part22_style">
		<LineStyle>
			<width>5.946731415763915</width>
			<color>FFff22dd</color>
		</LineStyle>
	</Style>
	<Style id="branch86_part23_style">
		<LineStyle>
			<width>5.984348150915204</width>
			<color>FFff22dd</color>
		</LineStyle>
	</Style>
	<Style id="branch86_part24_style">
		<LineStyle>
			<width>6.021964886066493</width>
			<color>FFff22dd</color>
		</LineStyle>
	</Style>
	<Style id="branch86_part25_style">
		<LineStyle>
			<width>6.059581621217781</width>
			<color>FFff22dd</color>
		</LineStyle>
	</Style>
	<Style id="branch86_part26_style">
		<LineStyle>
			<width>6.09719835636907</width>
			<color>FFff22dd</color>
		</LineStyle>
	</Style>
	<Style id="branch86_part27_style">
		<LineStyle>
			<width>6.134815091520359</width>
			<color>FFff22dd</color>
		</LineStyle>
	</Style>
	<Style id="branch86_part28_style">
		<LineStyle>
			<width>6.172431826671647</width>
			<color>FFff23dc</color>
		</LineStyle>
	</Style>
	<Style id="branch86_part29_style">
		<LineStyle>
			<width>6.210048561822936</width>
			<color>FFff23dc</color>
		</LineStyle>
	</Style>
	<Style id="branch86_part30_style">
		<LineStyle>
			<width>6.247665296974224</width>
			<color>FFff23dc</color>
		</LineStyle>
	</Style>
	<Style id="branch86_part31_style">
		<LineStyle>
			<width>6.285282032125513</width>
			<color>FFff23dc</color>
		</LineStyle>
	</Style>
	<Style id="branch86_part32_style">
		<LineStyle>
			<width>6.3228987672768024</width>
			<color>FFff23dc</color>
		</LineStyle>
	</Style>
	<Style id="branch86_part33_style">
		<LineStyle>
			<width>6.3605155024280915</width>
			<color>FFff23dc</color>
		</LineStyle>
	</Style>
	<Style id="branch86_part34_style">
		<LineStyle>
			<width>6.39813223757938</width>
			<color>FFff23dc</color>
		</LineStyle>
	</Style>
	<Style id="branch86_part35_style">
		<LineStyle>
			<width>6.435748972730669</width>
			<color>FFff23dc</color>
		</LineStyle>
	</Style>
	<Style id="branch86_part36_style">
		<LineStyle>
			<width>6.473365707881957</width>
			<color>FFff23dc</color>
		</LineStyle>
	</Style>
	<Style id="branch86_part37_style">
		<LineStyle>
			<width>6.510982443033246</width>
			<color>FFff24db</color>
		</LineStyle>
	</Style>
	<Style id="branch86_part38_style">
		<LineStyle>
			<width>6.548599178184535</width>
			<color>FFff24db</color>
		</LineStyle>
	</Style>
	<Style id="branch86_part39_style">
		<LineStyle>
			<width>6.586215913335824</width>
			<color>FFff24db</color>
		</LineStyle>
	</Style>
	<Style id="branch86_part40_style">
		<LineStyle>
			<width>6.623832648487112</width>
			<color>FFff24db</color>
		</LineStyle>
	</Style>
	<Style id="branch86_part41_style">
		<LineStyle>
			<width>6.6614493836384</width>
			<color>FFff24db</color>
		</LineStyle>
	</Style>
	<Style id="branch86_part42_style">
		<LineStyle>
			<width>6.699066118789689</width>
			<color>FFff24db</color>
		</LineStyle>
	</Style>
	<Style id="branch86_part43_style">
		<LineStyle>
			<width>6.736682853940978</width>
			<color>FFff24db</color>
		</LineStyle>
	</Style>
	<Style id="branch86_part44_style">
		<LineStyle>
			<width>6.7742995890922675</width>
			<color>FFff24db</color>
		</LineStyle>
	</Style>
	<Style id="branch86_part45_style">
		<LineStyle>
			<width>6.811916324243556</width>
			<color>FFff24db</color>
		</LineStyle>
	</Style>
	<Style id="branch86_part46_style">
		<LineStyle>
			<width>6.849533059394845</width>
			<color>FFff24db</color>
		</LineStyle>
	</Style>
	<Style id="branch86_part47_style">
		<LineStyle>
			<width>6.887149794546134</width>
			<color>FFff25da</color>
		</LineStyle>
	</Style>
	<Style id="branch86_part48_style">
		<LineStyle>
			<width>6.924766529697423</width>
			<color>FFff25da</color>
		</LineStyle>
	</Style>
	<Style id="branch86_part49_style">
		<LineStyle>
			<width>6.962383264848711</width>
			<color>FFff25da</color>
		</LineStyle>
	</Style>
	<Style id="branch86_part50_style">
		<LineStyle>
			<width>7.0</width>
			<color>FFff25da</color>
		</LineStyle>
	</Style>
	<Style id="branch93_part1_style">
		<LineStyle>
			<width>4.897655464999441</width>
			<color>FFff1fe0</color>
		</LineStyle>
	</Style>
	<Style id="branch93_part2_style">
		<LineStyle>
			<width>4.940560455509657</width>
			<color>FFff1fe0</color>
		</LineStyle>
	</Style>
	<Style id="branch93_part3_style">
		<LineStyle>
			<width>4.983465446019872</width>
			<color>FFff1fe0</color>
		</LineStyle>
	</Style>
	<Style id="branch93_part4_style">
		<LineStyle>
			<width>5.0263704365300885</width>
			<color>FFff20df</color>
		</LineStyle>
	</Style>
	<Style id="branch93_part5_style">
		<LineStyle>
			<width>5.069275427040303</width>
			<color>FFff20df</color>
		</LineStyle>
	</Style>
	<Style id="branch93_part6_style">
		<LineStyle>
			<width>5.112180417550519</width>
			<color>FFff20df</color>
		</LineStyle>
	</Style>
	<Style id="branch93_part7_style">
		<LineStyle>
			<width>5.155085408060734</width>
			<color>FFff21de</color>
		</LineStyle>
	</Style>
	<Style id="branch93_part8_style">
		<LineStyle>
			<width>5.19799039857095</width>
			<color>FFff21de</color>
		</LineStyle>
	</Style>
	<Style id="branch93_part9_style">
		<LineStyle>
			<width>5.240895389081166</width>
			<color>FFff21de</color>
		</LineStyle>
	</Style>
	<Style id="branch93_part10_style">
		<LineStyle>
			<width>5.283800379591381</width>
			<color>FFff21de</color>
		</LineStyle>
	</Style>
	<Style id="branch93_part11_style">
		<LineStyle>
			<width>5.326705370101596</width>
			<color>FFff22dd</color>
		</LineStyle>
	</Style>
	<Style id="branch93_part12_style">
		<LineStyle>
			<width>5.369610360611812</width>
			<color>FFff22dd</color>
		</LineStyle>
	</Style>
	<Style id="branch93_part13_style">
		<LineStyle>
			<width>5.412515351122027</width>
			<color>FFff22dd</color>
		</LineStyle>
	</Style>
	<Style id="branch93_part14_style">
		<LineStyle>
			<width>5.455420341632243</width>
			<color>FFff23dc</color>
		</LineStyle>
	</Style>
	<Style id="branch93_part15_style">
		<LineStyle>
			<width>5.498325332142458</width>
			<color>FFff23dc</color>
		</LineStyle>
	</Style>
	<Style id="branch93_part16_style">
		<LineStyle>
			<width>5.541230322652673</width>
			<color>FFff23dc</color>
		</LineStyle>
	</Style>
	<Style id="branch93_part17_style">
		<LineStyle>
			<width>5.584135313162889</width>
			<color>FFff23dc</color>
		</LineStyle>
	</Style>
	<Style id="branch93_part18_style">
		<LineStyle>
			<width>5.6270403036731045</width>
			<color>FFff24db</color>
		</LineStyle>
	</Style>
	<Style id="branch93_part19_style">
		<LineStyle>
			<width>5.66994529418332</width>
			<color>FFff24db</color>
		</LineStyle>
	</Style>
	<Style id="branch93_part20_style">
		<LineStyle>
			<width>5.712850284693536</width>
			<color>FFff24db</color>
		</LineStyle>
	</Style>
	<Style id="branch93_part21_style">
		<LineStyle>
			<width>5.755755275203751</width>
			<color>FFff25da</color>
		</LineStyle>
	</Style>
	<Style id="branch93_part22_style">
		<LineStyle>
			<width>5.798660265713966</width>
			<color>FFff25da</color>
		</LineStyle>
	</Style>
	<Style id="branch93_part23_style">
		<LineStyle>
			<width>5.841565256224182</width>
			<color>FFff25da</color>
		</LineStyle>
	</Style>
	<Style id="branch93_part24_style">
		<LineStyle>
			<width>5.884470246734397</width>
			<color>FFff25da</color>
		</LineStyle>
	</Style>
	<Style id="branch93_part25_style">
		<LineStyle>
			<width>5.927375237244613</width>
			<color>FFff26d9</color>
		</LineStyle>
	</Style>
	<Style id="branch93_part26_style">
		<LineStyle>
			<width>5.970280227754829</width>
			<color>FFff26d9</color>
		</LineStyle>
	</Style>
	<Style id="branch93_part27_style">
		<LineStyle>
			<width>6.013185218265044</width>
			<color>FFff26d9</color>
		</LineStyle>
	</Style>
	<Style id="branch93_part28_style">
		<LineStyle>
			<width>6.0560902087752595</width>
			<color>FFff27d8</color>
		</LineStyle>
	</Style>
	<Style id="branch93_part29_style">
		<LineStyle>
			<width>6.098995199285475</width>
			<color>FFff27d8</color>
		</LineStyle>
	</Style>
	<Style id="branch93_part30_style">
		<LineStyle>
			<width>6.14190018979569</width>
			<color>FFff27d8</color>
		</LineStyle>
	</Style>
	<Style id="branch93_part31_style">
		<LineStyle>
			<width>6.184805180305906</width>
			<color>FFff28d7</color>
		</LineStyle>
	</Style>
	<Style id="branch93_part32_style">
		<LineStyle>
			<width>6.227710170816121</width>
			<color>FFff28d7</color>
		</LineStyle>
	</Style>
	<Style id="branch93_part33_style">
		<LineStyle>
			<width>6.270615161326337</width>
			<color>FFff28d7</color>
		</LineStyle>
	</Style>
	<Style id="branch93_part34_style">
		<LineStyle>
			<width>6.313520151836553</width>
			<color>FFff28d7</color>
		</LineStyle>
	</Style>
	<Style id="branch93_part35_style">
		<LineStyle>
			<width>6.356425142346768</width>
			<color>FFff29d6</color>
		</LineStyle>
	</Style>
	<Style id="branch93_part36_style">
		<LineStyle>
			<width>6.399330132856983</width>
			<color>FFff29d6</color>
		</LineStyle>
	</Style>
	<Style id="branch93_part37_style">
		<LineStyle>
			<width>6.442235123367198</width>
			<color>FFff29d6</color>
		</LineStyle>
	</Style>
	<Style id="branch93_part38_style">
		<LineStyle>
			<width>6.485140113877414</width>
			<color>FFff2ad5</color>
		</LineStyle>
	</Style>
	<Style id="branch93_part39_style">
		<LineStyle>
			<width>6.52804510438763</width>
			<color>FFff2ad5</color>
		</LineStyle>
	</Style>
	<Style id="branch93_part40_style">
		<LineStyle>
			<width>6.570950094897846</width>
			<color>FFff2ad5</color>
		</LineStyle>
	</Style>
	<Style id="branch93_part41_style">
		<LineStyle>
			<width>6.61385508540806</width>
			<color>FFff2ad5</color>
		</LineStyle>
	</Style>
	<Style id="branch93_part42_style">
		<LineStyle>
			<width>6.656760075918276</width>
			<color>FFff2bd4</color>
		</LineStyle>
	</Style>
	<Style id="branch93_part43_style">
		<LineStyle>
			<width>6.699665066428492</width>
			<color>FFff2bd4</color>
		</LineStyle>
	</Style>
	<Style id="branch93_part44_style">
		<LineStyle>
			<width>6.742570056938707</width>
			<color>FFff2bd4</color>
		</LineStyle>
	</Style>
	<Style id="branch93_part45_style">
		<LineStyle>
			<width>6.785475047448923</width>
			<color>FFff2cd3</color>
		</LineStyle>
	</Style>
	<Style id="branch93_part46_style">
		<LineStyle>
			<width>6.828380037959138</width>
			<color>FFff2cd3</color>
		</LineStyle>
	</Style>
	<Style id="branch93_part47_style">
		<LineStyle>
			<width>6.871285028469353</width>
			<color>FFff2cd3</color>
		</LineStyle>
	</Style>
	<Style id="branch93_part48_style">
		<LineStyle>
			<width>6.914190018979569</width>
			<color>FFff2cd3</color>
		</LineStyle>
	</Style>
	<Style id="branch93_part49_style">
		<LineStyle>
			<width>6.957095009489785</width>
			<color>FFff2dd2</color>
		</LineStyle>
	</Style>
	<Style id="branch93_part50_style">
		<LineStyle>
			<width>7.0</width>
			<color>FFff2dd2</color>
		</LineStyle>
	</Style>
	<Style id="branch94_part1_style">
		<LineStyle>
			<width>4.897655464999441</width>
			<color>FFff1be4</color>
		</LineStyle>
	</Style>
	<Style id="branch94_part2_style">
		<LineStyle>
			<width>4.940560455509657</width>
			<color>FFff1be4</color>
		</LineStyle>
	</Style>
	<Style id="branch94_part3_style">
		<LineStyle>
			<width>4.983465446019872</width>
			<color>FFff1ce3</color>
		</LineStyle>
	</Style>
	<Style id="branch94_part4_style">
		<LineStyle>
			<width>5.0263704365300885</width>
			<color>FFff1ce3</color>
		</LineStyle>
	</Style>
	<Style id="branch94_part5_style">
		<LineStyle>
			<width>5.069275427040303</width>
			<color>FFff1ce3</color>
		</LineStyle>
	</Style>
	<Style id="branch94_part6_style">
		<LineStyle>
			<width>5.112180417550519</width>
			<color>FFff1de2</color>
		</LineStyle>
	</Style>
	<Style id="branch94_part7_style">
		<LineStyle>
			<width>5.155085408060734</width>
			<color>FFff1de2</color>
		</LineStyle>
	</Style>
	<Style id="branch94_part8_style">
		<LineStyle>
			<width>5.19799039857095</width>
			<color>FFff1de2</color>
		</LineStyle>
	</Style>
	<Style id="branch94_part9_style">
		<LineStyle>
			<width>5.240895389081166</width>
			<color>FFff1ee1</color>
		</LineStyle>
	</Style>
	<Style id="branch94_part10_style">
		<LineStyle>
			<width>5.283800379591381</width>
			<color>FFff1ee1</color>
		</LineStyle>
	</Style>
	<Style id="branch94_part11_style">
		<LineStyle>
			<width>5.326705370101596</width>
			<color>FFff1fe0</color>
		</LineStyle>
	</Style>
	<Style id="branch94_part12_style">
		<LineStyle>
			<width>5.369610360611812</width>
			<color>FFff1fe0</color>
		</LineStyle>
	</Style>
	<Style id="branch94_part13_style">
		<LineStyle>
			<width>5.412515351122027</width>
			<color>FFff1fe0</color>
		</LineStyle>
	</Style>
	<Style id="branch94_part14_style">
		<LineStyle>
			<width>5.455420341632243</width>
			<color>FFff20df</color>
		</LineStyle>
	</Style>
	<Style id="branch94_part15_style">
		<LineStyle>
			<width>5.498325332142458</width>
			<color>FFff20df</color>
		</LineStyle>
	</Style>
	<Style id="branch94_part16_style">
		<LineStyle>
			<width>5.541230322652673</width>
			<color>FFff20df</color>
		</LineStyle>
	</Style>
	<Style id="branch94_part17_style">
		<LineStyle>
			<width>5.584135313162889</width>
			<color>FFff21de</color>
		</LineStyle>
	</Style>
	<Style id="branch94_part18_style">
		<LineStyle>
			<width>5.6270403036731045</width>
			<color>FFff21de</color>
		</LineStyle>
	</Style>
	<Style id="branch94_part19_style">
		<LineStyle>
			<width>5.66994529418332</width>
			<color>FFff22dd</color>
		</LineStyle>
	</Style>
	<Style id="branch94_part20_style">
		<LineStyle>
			<width>5.712850284693536</width>
			<color>FFff22dd</color>
		</LineStyle>
	</Style>
	<Style id="branch94_part21_style">
		<LineStyle>
			<width>5.755755275203751</width>
			<color>FFff22dd</color>
		</LineStyle>
	</Style>
	<Style id="branch94_part22_style">
		<LineStyle>
			<width>5.798660265713966</width>
			<color>FFff23dc</color>
		</LineStyle>
	</Style>
	<Style id="branch94_part23_style">
		<LineStyle>
			<width>5.841565256224182</width>
			<color>FFff23dc</color>
		</LineStyle>
	</Style>
	<Style id="branch94_part24_style">
		<LineStyle>
			<width>5.884470246734397</width>
			<color>FFff23dc</color>
		</LineStyle>
	</Style>
	<Style id="branch94_part25_style">
		<LineStyle>
			<width>5.927375237244613</width>
			<color>FFff24db</color>
		</LineStyle>
	</Style>
	<Style id="branch94_part26_style">
		<LineStyle>
			<width>5.970280227754829</width>
			<color>FFff24db</color>
		</LineStyle>
	</Style>
	<Style id="branch94_part27_style">
		<LineStyle>
			<width>6.013185218265044</width>
			<color>FFff24db</color>
		</LineStyle>
	</Style>
	<Style id="branch94_part28_style">
		<LineStyle>
			<width>6.0560902087752595</width>
			<color>FFff25da</color>
		</LineStyle>
	</Style>
	<Style id="branch94_part29_style">
		<LineStyle>
			<width>6.098995199285475</width>
			<color>FFff25da</color>
		</LineStyle>
	</Style>
	<Style id="branch94_part30_style">
		<LineStyle>
			<width>6.14190018979569</width>
			<color>FFff26d9</color>
		</LineStyle>
	</Style>
	<Style id="branch94_part31_style">
		<LineStyle>
			<width>6.184805180305906</width>
			<color>FFff26d9</color>
		</LineStyle>
	</Style>
	<Style id="branch94_part32_style">
		<LineStyle>
			<width>6.227710170816121</width>
			<color>FFff26d9</color>
		</LineStyle>
	</Style>
	<Style id="branch94_part33_style">
		<LineStyle>
			<width>6.270615161326337</width>
			<color>FFff27d8</color>
		</LineStyle>
	</Style>
	<Style id="branch94_part34_style">
		<LineStyle>
			<width>6.313520151836553</width>
			<color>FFff27d8</color>
		</LineStyle>
	</Style>
	<Style id="branch94_part35_style">
		<LineStyle>
			<width>6.356425142346768</width>
			<color>FFff27d8</color>
		</LineStyle>
	</Style>
	<Style id="branch94_part36_style">
		<LineStyle>
			<width>6.399330132856983</width>
			<color>FFff28d7</color>
		</LineStyle>
	</Style>
	<Style id="branch94_part37_style">
		<LineStyle>
			<width>6.442235123367198</width>
			<color>FFff28d7</color>
		</LineStyle>
	</Style>
	<Style id="branch94_part38_style">
		<LineStyle>
			<width>6.485140113877414</width>
			<color>FFff29d6</color>
		</LineStyle>
	</Style>
	<Style id="branch94_part39_style">
		<LineStyle>
			<width>6.52804510438763</width>
			<color>FFff29d6</color>
		</LineStyle>
	</Style>
	<Style id="branch94_part40_style">
		<LineStyle>
			<width>6.570950094897846</width>
			<color>FFff29d6</color>
		</LineStyle>
	</Style>
	<Style id="branch94_part41_style">
		<LineStyle>
			<width>6.61385508540806</width>
			<color>FFff2ad5</color>
		</LineStyle>
	</Style>
	<Style id="branch94_part42_style">
		<LineStyle>
			<width>6.656760075918276</width>
			<color>FFff2ad5</color>
		</LineStyle>
	</Style>
	<Style id="branch94_part43_style">
		<LineStyle>
			<width>6.699665066428492</width>
			<color>FFff2ad5</color>
		</LineStyle>
	</Style>
	<Style id="branch94_part44_style">
		<LineStyle>
			<width>6.742570056938707</width>
			<color>FFff2bd4</color>
		</LineStyle>
	</Style>
	<Style id="branch94_part45_style">
		<LineStyle>
			<width>6.785475047448923</width>
			<color>FFff2bd4</color>
		</LineStyle>
	</Style>
	<Style id="branch94_part46_style">
		<LineStyle>
			<width>6.828380037959138</width>
			<color>FFff2cd3</color>
		</LineStyle>
	</Style>
	<Style id="branch94_part47_style">
		<LineStyle>
			<width>6.871285028469353</width>
			<color>FFff2cd3</color>
		</LineStyle>
	</Style>
	<Style id="branch94_part48_style">
		<LineStyle>
			<width>6.914190018979569</width>
			<color>FFff2cd3</color>
		</LineStyle>
	</Style>
	<Style id="branch94_part49_style">
		<LineStyle>
			<width>6.957095009489785</width>
			<color>FFff2dd2</color>
		</LineStyle>
	</Style>
	<Style id="branch94_part50_style">
		<LineStyle>
			<width>7.0</width>
			<color>FFff2dd2</color>
		</LineStyle>
	</Style>
	<Style id="branch99_part1_style">
		<LineStyle>
			<width>6.889316742335071</width>
			<color>FFff38c7</color>
		</LineStyle>
	</Style>
	<Style id="branch99_part2_style">
		<LineStyle>
			<width>6.8915755843282325</width>
			<color>FFff38c7</color>
		</LineStyle>
	</Style>
	<Style id="branch99_part3_style">
		<LineStyle>
			<width>6.893834426321394</width>
			<color>FFff38c7</color>
		</LineStyle>
	</Style>
	<Style id="branch99_part4_style">
		<LineStyle>
			<width>6.896093268314557</width>
			<color>FFff38c7</color>
		</LineStyle>
	</Style>
	<Style id="branch99_part5_style">
		<LineStyle>
			<width>6.8983521103077186</width>
			<color>FFff38c7</color>
		</LineStyle>
	</Style>
	<Style id="branch99_part6_style">
		<LineStyle>
			<width>6.90061095230088</width>
			<color>FFff38c7</color>
		</LineStyle>
	</Style>
	<Style id="branch99_part7_style">
		<LineStyle>
			<width>6.902869794294042</width>
			<color>FFff38c7</color>
		</LineStyle>
	</Style>
	<Style id="branch99_part8_style">
		<LineStyle>
			<width>6.905128636287204</width>
			<color>FFff38c7</color>
		</LineStyle>
	</Style>
	<Style id="branch99_part9_style">
		<LineStyle>
			<width>6.9073874782803655</width>
			<color>FFff38c7</color>
		</LineStyle>
	</Style>
	<Style id="branch99_part10_style">
		<LineStyle>
			<width>6.909646320273527</width>
			<color>FFff38c7</color>
		</LineStyle>
	</Style>
	<Style id="branch99_part11_style">
		<LineStyle>
			<width>6.911905162266689</width>
			<color>FFff39c6</color>
		</LineStyle>
	</Style>
	<Style id="branch99_part12_style">
		<LineStyle>
			<width>6.914164004259851</width>
			<color>FFff39c6</color>
		</LineStyle>
	</Style>
	<Style id="branch99_part13_style">
		<LineStyle>
			<width>6.916422846253012</width>
			<color>FFff39c6</color>
		</LineStyle>
	</Style>
	<Style id="branch99_part14_style">
		<LineStyle>
			<width>6.918681688246174</width>
			<color>FFff39c6</color>
		</LineStyle>
	</Style>
	<Style id="branch99_part15_style">
		<LineStyle>
			<width>6.920940530239336</width>
			<color>FFff39c6</color>
		</LineStyle>
	</Style>
	<Style id="branch99_part16_style">
		<LineStyle>
			<width>6.923199372232498</width>
			<color>FFff39c6</color>
		</LineStyle>
	</Style>
	<Style id="branch99_part17_style">
		<LineStyle>
			<width>6.92545821422566</width>
			<color>FFff39c6</color>
		</LineStyle>
	</Style>
	<Style id="branch99_part18_style">
		<LineStyle>
			<width>6.927717056218822</width>
			<color>FFff39c6</color>
		</LineStyle>
	</Style>
	<Style id="branch99_part19_style">
		<LineStyle>
			<width>6.929975898211984</width>
			<color>FFff39c6</color>
		</LineStyle>
	</Style>
	<Style id="branch99_part20_style">
		<LineStyle>
			<width>6.932234740205145</width>
			<color>FFff39c6</color>
		</LineStyle>
	</Style>
	<Style id="branch99_part21_style">
		<LineStyle>
			<width>6.934493582198307</width>
			<color>FFff39c6</color>
		</LineStyle>
	</Style>
	<Style id="branch99_part22_style">
		<LineStyle>
			<width>6.936752424191469</width>
			<color>FFff39c6</color>
		</LineStyle>
	</Style>
	<Style id="branch99_part23_style">
		<LineStyle>
			<width>6.939011266184631</width>
			<color>FFff3ac5</color>
		</LineStyle>
	</Style>
	<Style id="branch99_part24_style">
		<LineStyle>
			<width>6.941270108177792</width>
			<color>FFff3ac5</color>
		</LineStyle>
	</Style>
	<Style id="branch99_part25_style">
		<LineStyle>
			<width>6.943528950170954</width>
			<color>FFff3ac5</color>
		</LineStyle>
	</Style>
	<Style id="branch99_part26_style">
		<LineStyle>
			<width>6.945787792164117</width>
			<color>FFff3ac5</color>
		</LineStyle>
	</Style>
	<Style id="branch99_part27_style">
		<LineStyle>
			<width>6.948046634157278</width>
			<color>FFff3ac5</color>
		</LineStyle>
	</Style>
	<Style id="branch99_part28_style">
		<LineStyle>
			<width>6.95030547615044</width>
			<color>FFff3ac5</color>
		</LineStyle>
	</Style>
	<Style id="branch99_part29_style">
		<LineStyle>
			<width>6.952564318143602</width>
			<color>FFff3ac5</color>
		</LineStyle>
	</Style>
	<Style id="branch99_part30_style">
		<LineStyle>
			<width>6.954823160136764</width>
			<color>FFff3ac5</color>
		</LineStyle>
	</Style>
	<Style id="branch99_part31_style">
		<LineStyle>
			<width>6.957082002129925</width>
			<color>FFff3ac5</color>
		</LineStyle>
	</Style>
	<Style id="branch99_part32_style">
		<LineStyle>
			<width>6.959340844123087</width>
			<color>FFff3ac5</color>
		</LineStyle>
	</Style>
	<Style id="branch99_part33_style">
		<LineStyle>
			<width>6.96159968611625</width>
			<color>FFff3ac5</color>
		</LineStyle>
	</Style>
	<Style id="branch99_part34_style">
		<LineStyle>
			<width>6.963858528109411</width>
			<color>FFff3bc4</color>
		</LineStyle>
	</Style>
	<Style id="branch99_part35_style">
		<LineStyle>
			<width>6.966117370102573</width>
			<color>FFff3bc4</color>
		</LineStyle>
	</Style>
	<Style id="branch99_part36_style">
		<LineStyle>
			<width>6.968376212095735</width>
			<color>FFff3bc4</color>
		</LineStyle>
	</Style>
	<Style id="branch99_part37_style">
		<LineStyle>
			<width>6.970635054088897</width>
			<color>FFff3bc4</color>
		</LineStyle>
	</Style>
	<Style id="branch99_part38_style">
		<LineStyle>
			<width>6.9728938960820575</width>
			<color>FFff3bc4</color>
		</LineStyle>
	</Style>
	<Style id="branch99_part39_style">
		<LineStyle>
			<width>6.97515273807522</width>
			<color>FFff3bc4</color>
		</LineStyle>
	</Style>
	<Style id="branch99_part40_style">
		<LineStyle>
			<width>6.977411580068382</width>
			<color>FFff3bc4</color>
		</LineStyle>
	</Style>
	<Style id="branch99_part41_style">
		<LineStyle>
			<width>6.9796704220615435</width>
			<color>FFff3bc4</color>
		</LineStyle>
	</Style>
	<Style id="branch99_part42_style">
		<LineStyle>
			<width>6.981929264054705</width>
			<color>FFff3bc4</color>
		</LineStyle>
	</Style>
	<Style id="branch99_part43_style">
		<LineStyle>
			<width>6.984188106047867</width>
			<color>FFff3bc4</color>
		</LineStyle>
	</Style>
	<Style id="branch99_part44_style">
		<LineStyle>
			<width>6.986446948041029</width>
			<color>FFff3bc4</color>
		</LineStyle>
	</Style>
	<Style id="branch99_part45_style">
		<LineStyle>
			<width>6.9887057900341905</width>
			<color>FFff3cc3</color>
		</LineStyle>
	</Style>
	<Style id="branch99_part46_style">
		<LineStyle>
			<width>6.990964632027353</width>
			<color>FFff3cc3</color>
		</LineStyle>
	</Style>
	<Style id="branch99_part47_style">
		<LineStyle>
			<width>6.993223474020515</width>
			<color>FFff3cc3</color>
		</LineStyle>
	</Style>
	<Style id="branch99_part48_style">
		<LineStyle>
			<width>6.9954823160136765</width>
			<color>FFff3cc3</color>
		</LineStyle>
	</Style>
	<Style id="branch99_part49_style">
		<LineStyle>
			<width>6.997741158006838</width>
			<color>FFff3cc3</color>
		</LineStyle>
	</Style>
	<Style id="branch99_part50_style">
		<LineStyle>
			<width>7.0</width>
			<color>FFff3cc3</color>
		</LineStyle>
	</Style>
	<Style id="branch104_part1_style">
		<LineStyle>
			<width>4.622283254997452</width>
			<color>FFff44bb</color>
		</LineStyle>
	</Style>
	<Style id="branch104_part2_style">
		<LineStyle>
			<width>4.670808086528115</width>
			<color>FFff44bb</color>
		</LineStyle>
	</Style>
	<Style id="branch104_part3_style">
		<LineStyle>
			<width>4.719332918058781</width>
			<color>FFff44bb</color>
		</LineStyle>
	</Style>
	<Style id="branch104_part4_style">
		<LineStyle>
			<width>4.767857749589444</width>
			<color>FFff44bb</color>
		</LineStyle>
	</Style>
	<Style id="branch104_part5_style">
		<LineStyle>
			<width>4.816382581120109</width>
			<color>FFff44bb</color>
		</LineStyle>
	</Style>
	<Style id="branch104_part6_style">
		<LineStyle>
			<width>4.864907412650773</width>
			<color>FFff44bb</color>
		</LineStyle>
	</Style>
	<Style id="branch104_part7_style">
		<LineStyle>
			<width>4.913432244181438</width>
			<color>FFff44bb</color>
		</LineStyle>
	</Style>
	<Style id="branch104_part8_style">
		<LineStyle>
			<width>4.961957075712101</width>
			<color>FFff44bb</color>
		</LineStyle>
	</Style>
	<Style id="branch104_part9_style">
		<LineStyle>
			<width>5.010481907242766</width>
			<color>FFff44bb</color>
		</LineStyle>
	</Style>
	<Style id="branch104_part10_style">
		<LineStyle>
			<width>5.05900673877343</width>
			<color>FFff44bb</color>
		</LineStyle>
	</Style>
	<Style id="branch104_part11_style">
		<LineStyle>
			<width>5.107531570304094</width>
			<color>FFff44bb</color>
		</LineStyle>
	</Style>
	<Style id="branch104_part12_style">
		<LineStyle>
			<width>5.156056401834759</width>
			<color>FFff44bb</color>
		</LineStyle>
	</Style>
	<Style id="branch104_part13_style">
		<LineStyle>
			<width>5.204581233365422</width>
			<color>FFff44bb</color>
		</LineStyle>
	</Style>
	<Style id="branch104_part14_style">
		<LineStyle>
			<width>5.2531060648960874</width>
			<color>FFff44bb</color>
		</LineStyle>
	</Style>
	<Style id="branch104_part15_style">
		<LineStyle>
			<width>5.301630896426752</width>
			<color>FFff44bb</color>
		</LineStyle>
	</Style>
	<Style id="branch104_part16_style">
		<LineStyle>
			<width>5.350155727957416</width>
			<color>FFff44bb</color>
		</LineStyle>
	</Style>
	<Style id="branch104_part17_style">
		<LineStyle>
			<width>5.39868055948808</width>
			<color>FFff44bb</color>
		</LineStyle>
	</Style>
	<Style id="branch104_part18_style">
		<LineStyle>
			<width>5.447205391018744</width>
			<color>FFff44bb</color>
		</LineStyle>
	</Style>
	<Style id="branch104_part19_style">
		<LineStyle>
			<width>5.495730222549408</width>
			<color>FFff44bb</color>
		</LineStyle>
	</Style>
	<Style id="branch104_part20_style">
		<LineStyle>
			<width>5.544255054080073</width>
			<color>FFff44bb</color>
		</LineStyle>
	</Style>
	<Style id="branch104_part21_style">
		<LineStyle>
			<width>5.592779885610737</width>
			<color>FFff44bb</color>
		</LineStyle>
	</Style>
	<Style id="branch104_part22_style">
		<LineStyle>
			<width>5.6413047171414</width>
			<color>FFff45ba</color>
		</LineStyle>
	</Style>
	<Style id="branch104_part23_style">
		<LineStyle>
			<width>5.689829548672066</width>
			<color>FFff45ba</color>
		</LineStyle>
	</Style>
	<Style id="branch104_part24_style">
		<LineStyle>
			<width>5.73835438020273</width>
			<color>FFff45ba</color>
		</LineStyle>
	</Style>
	<Style id="branch104_part25_style">
		<LineStyle>
			<width>5.786879211733394</width>
			<color>FFff45ba</color>
		</LineStyle>
	</Style>
	<Style id="branch104_part26_style">
		<LineStyle>
			<width>5.835404043264058</width>
			<color>FFff45ba</color>
		</LineStyle>
	</Style>
	<Style id="branch104_part27_style">
		<LineStyle>
			<width>5.883928874794722</width>
			<color>FFff45ba</color>
		</LineStyle>
	</Style>
	<Style id="branch104_part28_style">
		<LineStyle>
			<width>5.932453706325386</width>
			<color>FFff45ba</color>
		</LineStyle>
	</Style>
	<Style id="branch104_part29_style">
		<LineStyle>
			<width>5.980978537856051</width>
			<color>FFff45ba</color>
		</LineStyle>
	</Style>
	<Style id="branch104_part30_style">
		<LineStyle>
			<width>6.029503369386715</width>
			<color>FFff45ba</color>
		</LineStyle>
	</Style>
	<Style id="branch104_part31_style">
		<LineStyle>
			<width>6.078028200917379</width>
			<color>FFff45ba</color>
		</LineStyle>
	</Style>
	<Style id="branch104_part32_style">
		<LineStyle>
			<width>6.126553032448044</width>
			<color>FFff45ba</color>
		</LineStyle>
	</Style>
	<Style id="branch104_part33_style">
		<LineStyle>
			<width>6.175077863978708</width>
			<color>FFff45ba</color>
		</LineStyle>
	</Style>
	<Style id="branch104_part34_style">
		<LineStyle>
			<width>6.223602695509372</width>
			<color>FFff45ba</color>
		</LineStyle>
	</Style>
	<Style id="branch104_part35_style">
		<LineStyle>
			<width>6.272127527040036</width>
			<color>FFff45ba</color>
		</LineStyle>
	</Style>
	<Style id="branch104_part36_style">
		<LineStyle>
			<width>6.3206523585707</width>
			<color>FFff45ba</color>
		</LineStyle>
	</Style>
	<Style id="branch104_part37_style">
		<LineStyle>
			<width>6.3691771901013645</width>
			<color>FFff45ba</color>
		</LineStyle>
	</Style>
	<Style id="branch104_part38_style">
		<LineStyle>
			<width>6.417702021632029</width>
			<color>FFff45ba</color>
		</LineStyle>
	</Style>
	<Style id="branch104_part39_style">
		<LineStyle>
			<width>6.466226853162693</width>
			<color>FFff45ba</color>
		</LineStyle>
	</Style>
	<Style id="branch104_part40_style">
		<LineStyle>
			<width>6.5147516846933575</width>
			<color>FFff45ba</color>
		</LineStyle>
	</Style>
	<Style id="branch104_part41_style">
		<LineStyle>
			<width>6.563276516224022</width>
			<color>FFff45ba</color>
		</LineStyle>
	</Style>
	<Style id="branch104_part42_style">
		<LineStyle>
			<width>6.611801347754686</width>
			<color>FFff45ba</color>
		</LineStyle>
	</Style>
	<Style id="branch104_part43_style">
		<LineStyle>
			<width>6.6603261792853505</width>
			<color>FFff45ba</color>
		</LineStyle>
	</Style>
	<Style id="branch104_part44_style">
		<LineStyle>
			<width>6.708851010816014</width>
			<color>FFff46b9</color>
		</LineStyle>
	</Style>
	<Style id="branch104_part45_style">
		<LineStyle>
			<width>6.757375842346678</width>
			<color>FFff46b9</color>
		</LineStyle>
	</Style>
	<Style id="branch104_part46_style">
		<LineStyle>
			<width>6.805900673877343</width>
			<color>FFff46b9</color>
		</LineStyle>
	</Style>
	<Style id="branch104_part47_style">
		<LineStyle>
			<width>6.854425505408007</width>
			<color>FFff46b9</color>
		</LineStyle>
	</Style>
	<Style id="branch104_part48_style">
		<LineStyle>
			<width>6.902950336938671</width>
			<color>FFff46b9</color>
		</LineStyle>
	</Style>
	<Style id="branch104_part49_style">
		<LineStyle>
			<width>6.951475168469336</width>
			<color>FFff46b9</color>
		</LineStyle>
	</Style>
	<Style id="branch104_part50_style">
		<LineStyle>
			<width>7.0</width>
			<color>FFff46b9</color>
		</LineStyle>
	</Style>
	<Style id="circle_7771.188430236497_style">
		<LineStyle>
			<width>0.1</width>
		</LineStyle>
		<PolyStyle>
			<color>8Fffff00</color>
			<outline>0</outline>
		</PolyStyle>
	</Style>
	<Style id="circle_7693.476545934132_style">
		<LineStyle>
			<width>0.1</width>
		</LineStyle>
		<PolyStyle>
			<color>8Ffffc03</color>
			<outline>0</outline>
		</PolyStyle>
	</Style>
	<Style id="circle_7615.764661631767_style">
		<LineStyle>
			<width>0.1</width>
		</LineStyle>
		<PolyStyle>
			<color>8Ffffa05</color>
			<outline>0</outline>
		</PolyStyle>
	</Style>
	<Style id="circle_7538.0527773294025_style">
		<LineStyle>
			<width>0.1</width>
		</LineStyle>
		<PolyStyle>
			<color>8Ffff708</color>
			<outline>0</outline>
		</PolyStyle>
	</Style>
	<Style id="circle_7460.340893027037_style">
		<LineStyle>
			<width>0.1</width>
		</LineStyle>
		<PolyStyle>
			<color>8Ffff50a</color>
			<outline>0</outline>
		</PolyStyle>
	</Style>
	<Style id="circle_7382.6290087246725_style">
		<LineStyle>
			<width>0.1</width>
		</LineStyle>
		<PolyStyle>
			<color>8Ffff20d</color>
			<outline>0</outline>
		</PolyStyle>
	</Style>
	<Style id="circle_7304.917124422307_style">
		<LineStyle>
			<width>0.1</width>
		</LineStyle>
		<PolyStyle>
			<color>8Ffff00f</color>
			<outline>0</outline>
		</PolyStyle>
	</Style>
	<Style id="circle_7227.205240119943_style">
		<LineStyle>
			<width>0.1</width>
		</LineStyle>
		<PolyStyle>
			<color>8Fffed12</color>
			<outline>0</outline>
		</PolyStyle>
	</Style>
	<Style id="circle_7149.493355817577_style">
		<LineStyle>
			<width>0.1</width>
		</LineStyle>
		<PolyStyle>
			<color>8Fffeb14</color>
			<outline>0</outline>
		</PolyStyle>
	</Style>
	<Style id="circle_7071.781471515213_style">
		<LineStyle>
			<width>0.1</width>
		</LineStyle>
		<PolyStyle>
			<color>8Fffe817</color>
			<outline>0</outline>
		</PolyStyle>
	</Style>
	<Style id="circle_6994.069587212847_style">
		<LineStyle>
			<width>0.1</width>
		</LineStyle>
		<PolyStyle>
			<color>8Fffe61a</color>
			<outline>0</outline>
		</PolyStyle>
	</Style>
	<Style id="circle_6916.357702910483_style">
		<LineStyle>
			<width>0.1</width>
		</LineStyle>
		<PolyStyle>
			<color>8Fffe31c</color>
			<outline>0</outline>
		</PolyStyle>
	</Style>
	<Style id="circle_6838.645818608117_style">
		<LineStyle>
			<width>0.1</width>
		</LineStyle>
		<PolyStyle>
			<color>8Fffe01f</color>
			<outline>0</outline>
		</PolyStyle>
	</Style>
	<Style id="circle_6760.933934305753_style">
		<LineStyle>
			<width>0.1</width>
		</LineStyle>
		<PolyStyle>
			<color>8Fffde21</color>
			<outline>0</outline>
		</PolyStyle>
	</Style>
	<Style id="circle_6683.222050003387_style">
		<LineStyle>
			<width>0.1</width>
		</LineStyle>
		<PolyStyle>
			<color>8Fffdb24</color>
			<outline>0</outline>
		</PolyStyle>
	</Style>
	<Style id="circle_6605.510165701023_style">
		<LineStyle>
			<width>0.1</width>
		</LineStyle>
		<PolyStyle>
			<color>8Fffd926</color>
			<outline>0</outline>
		</PolyStyle>
	</Style>
	<Style id="circle_6527.798281398657_style">
		<LineStyle>
			<width>0.1</width>
		</LineStyle>
		<PolyStyle>
			<color>8Fffd629</color>
			<outline>0</outline>
		</PolyStyle>
	</Style>
	<Style id="circle_6450.086397096293_style">
		<LineStyle>
			<width>0.1</width>
		</LineStyle>
		<PolyStyle>
			<color>8Fffd42b</color>
			<outline>0</outline>
		</PolyStyle>
	</Style>
	<Style id="circle_6372.374512793927_style">
		<LineStyle>
			<width>0.1</width>
		</LineStyle>
		<PolyStyle>
			<color>8Fffd12e</color>
			<outline>0</outline>
		</PolyStyle>
	</Style>
	<Style id="circle_6294.662628491563_style">
		<LineStyle>
			<width>0.1</width>
		</LineStyle>
		<PolyStyle>
			<color>8Fffcf30</color>
			<outline>0</outline>
		</PolyStyle>
	</Style>
	<Style id="circle_6216.950744189197_style">
		<LineStyle>
			<width>0.1</width>
		</LineStyle>
		<PolyStyle>
			<color>8Fffcc33</color>
			<outline>0</outline>
		</PolyStyle>
	</Style>
	<Style id="circle_6139.238859886833_style">
		<LineStyle>
			<width>0.1</width>
		</LineStyle>
		<PolyStyle>
			<color>8Fffc936</color>
			<outline>0</outline>
		</PolyStyle>
	</Style>
	<Style id="circle_6061.526975584467_style">
		<LineStyle>
			<width>0.1</width>
		</LineStyle>
		<PolyStyle>
			<color>8Fffc738</color>
			<outline>0</outline>
		</PolyStyle>
	</Style>
	<Style id="circle_5983.815091282103_style">
		<LineStyle>
			<width>0.1</width>
		</LineStyle>
		<PolyStyle>
			<color>8Fffc43b</color>
			<outline>0</outline>
		</PolyStyle>
	</Style>
	<Style id="circle_5906.103206979738_style">
		<LineStyle>
			<width>0.1</width>
		</LineStyle>
		<PolyStyle>
			<color>8Fffc23d</color>
			<outline>0</outline>
		</PolyStyle>
	</Style>
	<Style id="circle_5828.391322677373_style">
		<LineStyle>
			<width>0.1</width>
		</LineStyle>
		<PolyStyle>
			<color>8Fffbf40</color>
			<outline>0</outline>
		</PolyStyle>
	</Style>
	<Style id="circle_5750.6794383750075_style">
		<LineStyle>
			<width>0.1</width>
		</LineStyle>
		<PolyStyle>
			<color>8Fffbd42</color>
			<outline>0</outline>
		</PolyStyle>
	</Style>
	<Style id="circle_5672.967554072643_style">
		<LineStyle>
			<width>0.1</width>
		</LineStyle>
		<PolyStyle>
			<color>8Fffba45</color>
			<outline>0</outline>
		</PolyStyle>
	</Style>
	<Style id="circle_5595.2556697702785_style">
		<LineStyle>
			<width>0.1</width>
		</LineStyle>
		<PolyStyle>
			<color>8Fffb847</color>
			<outline>0</outline>
		</PolyStyle>
	</Style>
	<Style id="circle_5517.543785467913_style">
		<LineStyle>
			<width>0.1</width>
		</LineStyle>
		<PolyStyle>
			<color>8Fffb54a</color>
			<outline>0</outline>
		</PolyStyle>
	</Style>
	<Style id="circle_5439.831901165548_style">
		<LineStyle>
			<width>0.1</width>
		</LineStyle>
		<PolyStyle>
			<color>8Fffb34d</color>
			<outline>0</outline>
		</PolyStyle>
	</Style>
	<Style id="circle_5362.120016863183_style">
		<LineStyle>
			<width>0.1</width>
		</LineStyle>
		<PolyStyle>
			<color>8Fffb04f</color>
			<outline>0</outline>
		</PolyStyle>
	</Style>
	<Style id="circle_5284.408132560819_style">
		<LineStyle>
			<width>0.1</width>
		</LineStyle>
		<PolyStyle>
			<color>8Fffad52</color>
			<outline>0</outline>
		</PolyStyle>
	</Style>
	<Style id="circle_5206.696248258453_style">
		<LineStyle>
			<width>0.1</width>
		</LineStyle>
		<PolyStyle>
			<color>8Fffab54</color>
			<outline>0</outline>
		</PolyStyle>
	</Style>
	<Style id="circle_5128.984363956088_style">
		<LineStyle>
			<width>0.1</width>
		</LineStyle>
		<PolyStyle>
			<color>8Fffa857</color>
			<outline>0</outline>
		</PolyStyle>
	</Style>
	<Style id="circle_5051.272479653723_style">
		<LineStyle>
			<width>0.1</width>
		</LineStyle>
		<PolyStyle>
			<color>8Fffa659</color>
			<outline>0</outline>
		</PolyStyle>
	</Style>
	<Style id="circle_4973.560595351359_style">
		<LineStyle>
			<width>0.1</width>
		</LineStyle>
		<PolyStyle>
			<color>8Fffa35c</color>
			<outline>0</outline>
		</PolyStyle>
	</Style>
	<Style id="circle_4895.848711048993_style">
		<LineStyle>
			<width>0.1</width>
		</LineStyle>
		<PolyStyle>
			<color>8Fffa15e</color>
			<outline>0</outline>
		</PolyStyle>
	</Style>
	<Style id="circle_4818.136826746628_style">
		<LineStyle>
			<width>0.1</width>
		</LineStyle>
		<PolyStyle>
			<color>8Fff9e61</color>
			<outline>0</outline>
		</PolyStyle>
	</Style>
	<Style id="circle_4740.424942444263_style">
		<LineStyle>
			<width>0.1</width>
		</LineStyle>
		<PolyStyle>
			<color>8Fff9c63</color>
			<outline>0</outline>
		</PolyStyle>
	</Style>
	<Style id="circle_4662.713058141899_style">
		<LineStyle>
			<width>0.1</width>
		</LineStyle>
		<PolyStyle>
			<color>8Fff9966</color>
			<outline>0</outline>
		</PolyStyle>
	</Style>
	<Style id="circle_4585.001173839533_style">
		<LineStyle>
			<width>0.1</width>
		</LineStyle>
		<PolyStyle>
			<color>8Fff9669</color>
			<outline>0</outline>
		</PolyStyle>
	</Style>
	<Style id="circle_4507.289289537168_style">
		<LineStyle>
			<width>0.1</width>
		</LineStyle>
		<PolyStyle>
			<color>8Fff946b</color>
			<outline>0</outline>
		</PolyStyle>
	</Style>
	<Style id="circle_4429.577405234803_style">
		<LineStyle>
			<width>0.1</width>
		</LineStyle>
		<PolyStyle>
			<color>8Fff916e</color>
			<outline>0</outline>
		</PolyStyle>
	</Style>
	<Style id="circle_4351.865520932439_style">
		<LineStyle>
			<width>0.1</width>
		</LineStyle>
		<PolyStyle>
			<color>8Fff8f70</color>
			<outline>0</outline>
		</PolyStyle>
	</Style>
	<Style id="circle_4274.153636630073_style">
		<LineStyle>
			<width>0.1</width>
		</LineStyle>
		<PolyStyle>
			<color>8Fff8c73</color>
			<outline>0</outline>
		</PolyStyle>
	</Style>
	<Style id="circle_4196.441752327708_style">
		<LineStyle>
			<width>0.1</width>
		</LineStyle>
		<PolyStyle>
			<color>8Fff8a75</color>
			<outline>0</outline>
		</PolyStyle>
	</Style>
	<Style id="circle_4118.729868025343_style">
		<LineStyle>
			<width>0.1</width>
		</LineStyle>
		<PolyStyle>
			<color>8Fff8778</color>
			<outline>0</outline>
		</PolyStyle>
	</Style>
	<Style id="circle_4041.017983722979_style">
		<LineStyle>
			<width>0.1</width>
		</LineStyle>
		<PolyStyle>
			<color>8Fff857a</color>
			<outline>0</outline>
		</PolyStyle>
	</Style>
	<Style id="circle_3963.306099420614_style">
		<LineStyle>
			<width>0.1</width>
		</LineStyle>
		<PolyStyle>
			<color>8Fff827d</color>
			<outline>0</outline>
		</PolyStyle>
	</Style>
	<Style id="circle_3885.594215118249_style">
		<LineStyle>
			<width>0.1</width>
		</LineStyle>
		<PolyStyle>
			<color>8Fff807f</color>
			<outline>0</outline>
		</PolyStyle>
	</Style>
	<Style id="circle_3807.882330815884_style">
		<LineStyle>
			<width>0.1</width>
		</LineStyle>
		<PolyStyle>
			<color>8Fff7d82</color>
			<outline>0</outline>
		</PolyStyle>
	</Style>
	<Style id="circle_3730.170446513519_style">
		<LineStyle>
			<width>0.1</width>
		</LineStyle>
		<PolyStyle>
			<color>8Fff7a85</color>
			<outline>0</outline>
		</PolyStyle>
	</Style>
	<Style id="circle_3652.4585622111535_style">
		<LineStyle>
			<width>0.1</width>
		</LineStyle>
		<PolyStyle>
			<color>8Fff7887</color>
			<outline>0</outline>
		</PolyStyle>
	</Style>
	<Style id="circle_3574.746677908789_style">
		<LineStyle>
			<width>0.1</width>
		</LineStyle>
		<PolyStyle>
			<color>8Fff758a</color>
			<outline>0</outline>
		</PolyStyle>
	</Style>
	<Style id="circle_3497.0347936064236_style">
		<LineStyle>
			<width>0.1</width>
		</LineStyle>
		<PolyStyle>
			<color>8Fff738c</color>
			<outline>0</outline>
		</PolyStyle>
	</Style>
	<Style id="circle_3419.322909304059_style">
		<LineStyle>
			<width>0.1</width>
		</LineStyle>
		<PolyStyle>
			<color>8Fff708f</color>
			<outline>0</outline>
		</PolyStyle>
	</Style>
	<Style id="circle_3341.6110250016936_style">
		<LineStyle>
			<width>0.1</width>
		</LineStyle>
		<PolyStyle>
			<color>8Fff6e91</color>
			<outline>0</outline>
		</PolyStyle>
	</Style>
	<Style id="circle_3263.899140699329_style">
		<LineStyle>
			<width>0.1</width>
		</LineStyle>
		<PolyStyle>
			<color>8Fff6b94</color>
			<outline>0</outline>
		</PolyStyle>
	</Style>
	<Style id="circle_3186.1872563969637_style">
		<LineStyle>
			<width>0.1</width>
		</LineStyle>
		<PolyStyle>
			<color>8Fff6996</color>
			<outline>0</outline>
		</PolyStyle>
	</Style>
	<Style id="circle_3108.475372094599_style">
		<LineStyle>
			<width>0.1</width>
		</LineStyle>
		<PolyStyle>
			<color>8Fff6699</color>
			<outline>0</outline>
		</PolyStyle>
	</Style>
	<Style id="circle_3030.7634877922337_style">
		<LineStyle>
			<width>0.1</width>
		</LineStyle>
		<PolyStyle>
			<color>8Fff639c</color>
			<outline>0</outline>
		</PolyStyle>
	</Style>
	<Style id="circle_2953.051603489869_style">
		<LineStyle>
			<width>0.1</width>
		</LineStyle>
		<PolyStyle>
			<color>8Fff619e</color>
			<outline>0</outline>
		</PolyStyle>
	</Style>
	<Style id="circle_2875.3397191875038_style">
		<LineStyle>
			<width>0.1</width>
		</LineStyle>
		<PolyStyle>
			<color>8Fff5ea1</color>
			<outline>0</outline>
		</PolyStyle>
	</Style>
	<Style id="circle_2797.6278348851392_style">
		<LineStyle>
			<width>0.1</width>
		</LineStyle>
		<PolyStyle>
			<color>8Fff5ca3</color>
			<outline>0</outline>
		</PolyStyle>
	</Style>
	<Style id="circle_2719.9159505827747_style">
		<LineStyle>
			<width>0.1</width>
		</LineStyle>
		<PolyStyle>
			<color>8Fff59a6</color>
			<outline>0</outline>
		</PolyStyle>
	</Style>
	<Style id="circle_2642.2040662804093_style">
		<LineStyle>
			<width>0.1</width>
		</LineStyle>
		<PolyStyle>
			<color>8Fff57a8</color>
			<outline>0</outline>
		</PolyStyle>
	</Style>
	<Style id="circle_2564.4921819780448_style">
		<LineStyle>
			<width>0.1</width>
		</LineStyle>
		<PolyStyle>
			<color>8Fff54ab</color>
			<outline>0</outline>
		</PolyStyle>
	</Style>
	<Style id="circle_2486.7802976756793_style">
		<LineStyle>
			<width>0.1</width>
		</LineStyle>
		<PolyStyle>
			<color>8Fff52ad</color>
			<outline>0</outline>
		</PolyStyle>
	</Style>
	<Style id="circle_2409.068413373315_style">
		<LineStyle>
			<width>0.1</width>
		</LineStyle>
		<PolyStyle>
			<color>8Fff4fb0</color>
			<outline>0</outline>
		</PolyStyle>
	</Style>
	<Style id="circle_2331.3565290709494_style">
		<LineStyle>
			<width>0.1</width>
		</LineStyle>
		<PolyStyle>
			<color>8Fff4db2</color>
			<outline>0</outline>
		</PolyStyle>
	</Style>
	<Style id="circle_2253.644644768585_style">
		<LineStyle>
			<width>0.1</width>
		</LineStyle>
		<PolyStyle>
			<color>8Fff4ab5</color>
			<outline>0</outline>
		</PolyStyle>
	</Style>
	<Style id="circle_2175.9327604662194_style">
		<LineStyle>
			<width>0.1</width>
		</LineStyle>
		<PolyStyle>
			<color>8Fff47b8</color>
			<outline>0</outline>
		</PolyStyle>
	</Style>
	<Style id="circle_2098.220876163855_style">
		<LineStyle>
			<width>0.1</width>
		</LineStyle>
		<PolyStyle>
			<color>8Fff45ba</color>
			<outline>0</outline>
		</PolyStyle>
	</Style>
	<Style id="circle_2020.5089918614894_style">
		<LineStyle>
			<width>0.1</width>
		</LineStyle>
		<PolyStyle>
			<color>8Fff42bd</color>
			<outline>0</outline>
		</PolyStyle>
	</Style>
	<Style id="circle_1942.797107559125_style">
		<LineStyle>
			<width>0.1</width>
		</LineStyle>
		<PolyStyle>
			<color>8Fff40bf</color>
			<outline>0</outline>
		</PolyStyle>
	</Style>
	<Style id="circle_1865.0852232567595_style">
		<LineStyle>
			<width>0.1</width>
		</LineStyle>
		<PolyStyle>
			<color>8Fff3dc2</color>
			<outline>0</outline>
		</PolyStyle>
	</Style>
	<Style id="circle_1787.373338954395_style">
		<LineStyle>
			<width>0.1</width>
		</LineStyle>
		<PolyStyle>
			<color>8Fff3bc4</color>
			<outline>0</outline>
		</PolyStyle>
	</Style>
	<Style id="circle_1709.6614546520295_style">
		<LineStyle>
			<width>0.1</width>
		</LineStyle>
		<PolyStyle>
			<color>8Fff38c7</color>
			<outline>0</outline>
		</PolyStyle>
	</Style>
	<Style id="circle_1631.949570349665_style">
		<LineStyle>
			<width>0.1</width>
		</LineStyle>
		<PolyStyle>
			<color>8Fff36c9</color>
			<outline>0</outline>
		</PolyStyle>
	</Style>
	<Style id="circle_1554.2376860472996_style">
		<LineStyle>
			<width>0.1</width>
		</LineStyle>
		<PolyStyle>
			<color>8Fff33cc</color>
			<outline>0</outline>
		</PolyStyle>
	</Style>
	<Style id="circle_1476.525801744935_style">
		<LineStyle>
			<width>0.1</width>
		</LineStyle>
		<PolyStyle>
			<color>8Fff30cf</color>
			<outline>0</outline>
		</PolyStyle>
	</Style>
	<Style id="circle_1398.8139174425696_style">
		<LineStyle>
			<width>0.1</width>
		</LineStyle>
		<PolyStyle>
			<color>8Fff2ed1</color>
			<outline>0</outline>
		</PolyStyle>
	</Style>
	<Style id="circle_1321.102033140205_style">
		<LineStyle>
			<width>0.1</width>
		</LineStyle>
		<PolyStyle>
			<color>8Fff2bd4</color>
			<outline>0</outline>
		</PolyStyle>
	</Style>
	<Style id="circle_1243.3901488378397_style">
		<LineStyle>
			<width>0.1</width>
		</LineStyle>
		<PolyStyle>
			<color>8Fff29d6</color>
			<outline>0</outline>
		</PolyStyle>
	</Style>
	<Style id="circle_1165.6782645354751_style">
		<LineStyle>
			<width>0.1</width>
		</LineStyle>
		<PolyStyle>
			<color>8Fff26d9</color>
			<outline>0</outline>
		</PolyStyle>
	</Style>
	<Style id="circle_1087.9663802331097_style">
		<LineStyle>
			<width>0.1</width>
		</LineStyle>
		<PolyStyle>
			<color>8Fff24db</color>
			<outline>0</outline>
		</PolyStyle>
	</Style>
	<Style id="circle_1010.2544959307452_style">
		<LineStyle>
			<width>0.1</width>
		</LineStyle>
		<PolyStyle>
			<color>8Fff21de</color>
			<outline>0</outline>
		</PolyStyle>
	</Style>
	<Style id="circle_932.5426116283797_style">
		<LineStyle>
			<width>0.1</width>
		</LineStyle>
		<PolyStyle>
			<color>8Fff1fe0</color>
			<outline>0</outline>
		</PolyStyle>
	</Style>
	<Style id="circle_854.8307273260152_style">
		<LineStyle>
			<width>0.1</width>
		</LineStyle>
		<PolyStyle>
			<color>8Fff1ce3</color>
			<outline>0</outline>
		</PolyStyle>
	</Style>
	<Style id="circle_777.1188430236498_style">
		<LineStyle>
			<width>0.1</width>
		</LineStyle>
		<PolyStyle>
			<color>8Fff1ae6</color>
			<outline>0</outline>
		</PolyStyle>
	</Style>
	<Style id="circle_699.4069587212853_style">
		<LineStyle>
			<width>0.1</width>
		</LineStyle>
		<PolyStyle>
			<color>8Fff17e8</color>
			<outline>0</outline>
		</PolyStyle>
	</Style>
	<Style id="circle_621.6950744189198_style">
		<LineStyle>
			<width>0.1</width>
		</LineStyle>
		<PolyStyle>
			<color>8Fff14eb</color>
			<outline>0</outline>
		</PolyStyle>
	</Style>
	<Style id="circle_543.9831901165553_style">
		<LineStyle>
			<width>0.1</width>
		</LineStyle>
		<PolyStyle>
			<color>8Fff12ed</color>
			<outline>0</outline>
		</PolyStyle>
	</Style>
	<Style id="circle_466.2713058141899_style">
		<LineStyle>
			<width>0.1</width>
		</LineStyle>
		<PolyStyle>
			<color>8Fff0ff0</color>
			<outline>0</outline>
		</PolyStyle>
	</Style>
	<Style id="circle_388.55942151182535_style">
		<LineStyle>
			<width>0.1</width>
		</LineStyle>
		<PolyStyle>
			<color>8Fff0df2</color>
			<outline>0</outline>
		</PolyStyle>
	</Style>
	<Style id="circle_310.8475372094608_style">
		<LineStyle>
			<width>0.1</width>
		</LineStyle>
		<PolyStyle>
			<color>8Fff0af5</color>
			<outline>0</outline>
		</PolyStyle>
	</Style>
	<Style id="circle_233.1356529070954_style">
		<LineStyle>
			<width>0.1</width>
		</LineStyle>
		<PolyStyle>
			<color>8Fff08f7</color>
			<outline>0</outline>
		</PolyStyle>
	</Style>
	<Style id="circle_155.42376860473087_style">
		<LineStyle>
			<width>0.1</width>
		</LineStyle>
		<PolyStyle>
			<color>8Fff05fa</color>
			<outline>0</outline>
		</PolyStyle>
	</Style>
	<Style id="circle_77.71188430236543_style">
		<LineStyle>
			<width>0.1</width>
		</LineStyle>
		<PolyStyle>
			<color>8Fff03fc</color>
			<outline>0</outline>
		</PolyStyle>
	</Style>
	<Folder>
	<name>branches</name>
	<description>branches on which the state changes</description>
	<Folder>
			<name>branch2</name>
		<Placemark>
			<name>branch2_part1</name>
			<TimeSpan>
				<begin>7978-10-24</begin>
			</TimeSpan>
			<styleUrl>#branch2_part1_style</styleUrl>
			<LineString>
				<altitudeMode>absolute</altitudeMode>
				<tessellate>1</tessellate>
				<coordinates>
					37.906193,-0.023559,0.0
					37.60681926,-0.63427746,64887.53125658416
				</coordinates>
			</LineString>
		</Placemark>
		<Placemark>
			<name>branch2_part2</name>
			<TimeSpan>
				<begin>7975-04-18</begin>
			</TimeSpan>
			<styleUrl>#branch2_part2_style</styleUrl>
			<LineString>
				<altitudeMode>absolute</altitudeMode>
				<tessellate>1</tessellate>
				<coordinates>
					37.60681926,-0.63427746,64887.53125658416
					37.30744552,-1.24499592,90823.62414144323
				</coordinates>
			</LineString>
		</Placemark>
		<Placemark>
			<name>branch2_part3</name>
			<TimeSpan>
				<begin>7971-10-12</begin>
			</TimeSpan>
			<styleUrl>#branch2_part3_style</styleUrl>
			<LineString>
				<altitudeMode>absolute</altitudeMode>
				<tessellate>1</tessellate>
				<coordinates>
					37.30744552,-1.24499592,90823.62414144323
					37.00807178,-1.85571438,110070.96333200646
				</coordinates>
			</LineString>
		</Placemark>
		<Placemark>
			<name>branch2_part4</name>
			<TimeSpan>
				<begin>7968-04-06</begin>
			</TimeSpan>
			<styleUrl>#branch2_part4_style</styleUrl>
			<LineString>
				<altitudeMode>absolute</altitudeMode>
				<tessellate>1</tessellate>
				<coordinates>
					37.00807178,-1.85571438,110070.96333200646
					36.70869804,-2.46643284,125739.61393500243
				</coordinates>
			</LineString>
		</Placemark>
		<Placemark>
			<name>branch2_part5</name>
			<TimeSpan>
				<begin>7964-09-29</begin>
			</TimeSpan>
			<styleUrl>#branch2_part5_style</styleUrl>
			<LineString>
				<altitudeMode>absolute</altitudeMode>
				<tessellate>1</tessellate>
				<coordinates>
					36.70869804,-2.46643284,125739.61393500243
					36.4093243,-3.0771513,139044.7098355374
				</coordinates>
			</LineString>
		</Placemark>
		<Placemark>
			<name>branch2_part6</name>
			<TimeSpan>
				<begin>7961-03-23</begin>
			</TimeSpan>
			<styleUrl>#branch2_part6_style</styleUrl>
			<LineString>
				<altitudeMode>absolute</altitudeMode>
				<tessellate>1</tessellate>
				<coordinates>
					36.4093243,-3.0771513,139044.7098355374
					36.10995056,-3.68786976,150613.94168871592
				</coordinates>
			</LineString>
		</Placemark>
		<Placemark>
			<name>branch2_part7</name>
			<TimeSpan>
				<begin>7957-09-17</begin>
			</TimeSpan>
			<styleUrl>#branch2_part7_style</styleUrl>
			<LineString>
				<altitudeMode>absolute</altitudeMode>
				<tessellate>1</tessellate>
				<coordinates>
					36.10995056,-3.68786976,150613.94168871592
					35.81057682,-4.298588219999999,160822.37035255024
				</coordinates>
			</LineString>
		</Placemark>
		<Placemark>
			<name>branch2_part8</name>
			<TimeSpan>
				<begin>7954-03-11</begin>
			</TimeSpan>
			<styleUrl>#branch2_part8_style</styleUrl>
			<LineString>
				<altitudeMode>absolute</altitudeMode>
				<tessellate>1</tessellate>
				<coordinates>
					35.81057682,-4.298588219999999,160822.37035255024
					35.51120308,-4.909306679999999,169915.4420812056
				</coordinates>
			</LineString>
		</Placemark>
		<Placemark>
			<name>branch2_part9</name>
			<TimeSpan>
				<begin>7950-09-05</begin>
			</TimeSpan>
			<styleUrl>#branch2_part9_style</styleUrl>
			<LineString>
				<altitudeMode>absolute</altitudeMode>
				<tessellate>1</tessellate>
				<coordinates>
					35.51120308,-4.909306679999999,169915.4420812056
					35.21182934,-5.5200251399999996,178064.11032694942
				</coordinates>
			</LineString>
		</Placemark>
		<Placemark>
			<name>branch2_part10</name>
			<TimeSpan>
				<begin>7947-02-29</begin>
			</TimeSpan>
			<styleUrl>#branch2_part10_style</styleUrl>
			<LineString>
				<altitudeMode>absolute</altitudeMode>
				<tessellate>1</tessellate>
				<coordinates>
					35.21182934,-5.5200251399999996,178064.11032694942
					34.9124556,-6.1307436,185392.94644738323
				</coordinates>
			</LineString>
		</Placemark>
		<Placemark>
			<name>branch2_part11</name>
			<TimeSpan>
				<begin>7943-08-23</begin>
			</TimeSpan>
			<styleUrl>#branch2_part11_style</styleUrl>
			<LineString>
				<altitudeMode>absolute</altitudeMode>
				<tessellate>1</tessellate>
				<coordinates>
					34.9124556,-6.1307436,185392.94644738323
					34.61308186,-6.741462059999999,191995.85692247207
				</coordinates>
			</LineString>
		</Placemark>
		<Placemark>
			<name>branch2_part12</name>
			<TimeSpan>
				<begin>7940-02-16</begin>
			</TimeSpan>
			<styleUrl>#branch2_part12_style</styleUrl>
			<LineString>
				<altitudeMode>absolute</altitudeMode>
				<tessellate>1</tessellate>
				<coordinates>
					34.61308186,-6.741462059999999,191995.85692247207
					34.31370812,-7.352180519999999,197945.49965933608
				</coordinates>
			</LineString>
		</Placemark>
		<Placemark>
			<name>branch2_part13</name>
			<TimeSpan>
				<begin>7936-08-10</begin>
			</TimeSpan>
			<styleUrl>#branch2_part13_style</styleUrl>
			<LineString>
				<altitudeMode>absolute</altitudeMode>
				<tessellate>1</tessellate>
				<coordinates>
					34.31370812,-7.352180519999999,197945.49965933608
					34.01433438,-7.962898979999999,203299.23726470757
				</coordinates>
			</LineString>
		</Placemark>
		<Placemark>
			<name>branch2_part14</name>
			<TimeSpan>
				<begin>7933-02-04</begin>
			</TimeSpan>
			<styleUrl>#branch2_part14_style</styleUrl>
			<LineString>
				<altitudeMode>absolute</altitudeMode>
				<tessellate>1</tessellate>
				<coordinates>
					34.01433438,-7.962898979999999,203299.23726470757
					33.71496064,-8.57361744,208103.06625919114
				</coordinates>
			</LineString>
		</Placemark>
		<Placemark>
			<name>branch2_part15</name>
			<TimeSpan>
				<begin>7929-07-28</begin>
			</TimeSpan>
			<styleUrl>#branch2_part15_style</styleUrl>
			<LineString>
				<altitudeMode>absolute</altitudeMode>
				<tessellate>1</tessellate>
				<coordinates>
					33.71496064,-8.57361744,208103.06625919114
					33.4155869,-9.1843359,212394.302601507
				</coordinates>
			</LineString>
		</Placemark>
		<Placemark>
			<name>branch2_part16</name>
			<TimeSpan>
				<begin>7926-01-22</begin>
			</TimeSpan>
			<styleUrl>#branch2_part16_style</styleUrl>
			<LineString>
				<altitudeMode>absolute</altitudeMode>
				<tessellate>1</tessellate>
				<coordinates>
					33.4155869,-9.1843359,212394.302601507
					33.11621316,-9.79505436,216203.47047566448
				</coordinates>
			</LineString>
		</Placemark>
		<Placemark>
			<name>branch2_part17</name>
			<TimeSpan>
				<begin>7922-07-16</begin>
			</TimeSpan>
			<styleUrl>#branch2_part17_style</styleUrl>
			<LineString>
				<altitudeMode>absolute</altitudeMode>
				<tessellate>1</tessellate>
				<coordinates>
					33.11621316,-9.79505436,216203.47047566448
					32.81683942,-10.40577282,219555.66216998443
				</coordinates>
			</LineString>
		</Placemark>
		<Placemark>
			<name>branch2_part18</name>
			<TimeSpan>
				<begin>7919-01-10</begin>
			</TimeSpan>
			<styleUrl>#branch2_part18_style</styleUrl>
			<LineString>
				<altitudeMode>absolute</altitudeMode>
				<tessellate>1</tessellate>
				<coordinates>
					32.81683942,-10.40577282,219555.66216998443
					32.51746568,-11.01649128,222471.53573685986
				</coordinates>
			</LineString>
		</Placemark>
		<Placemark>
			<name>branch2_part19</name>
			<TimeSpan>
				<begin>7915-07-03</begin>
			</TimeSpan>
			<styleUrl>#branch2_part19_style</styleUrl>
			<LineString>
				<altitudeMode>absolute</altitudeMode>
				<tessellate>1</tessellate>
				<coordinates>
					32.51746568,-11.01649128,222471.53573685986
					32.21809194,-11.62720974,224968.05753788978
				</coordinates>
			</LineString>
		</Placemark>
		<Placemark>
			<name>branch2_part20</name>
			<TimeSpan>
				<begin>7912-00-27</begin>
			</TimeSpan>
			<styleUrl>#branch2_part20_style</styleUrl>
			<LineString>
				<altitudeMode>absolute</altitudeMode>
				<tessellate>1</tessellate>
				<coordinates>
					32.21809194,-11.62720974,224968.05753788978
					31.9187182,-12.2379282,227059.0603536081
				</coordinates>
			</LineString>
		</Placemark>
		<Placemark>
			<name>branch2_part21</name>
			<TimeSpan>
				<begin>7908-06-21</begin>
			</TimeSpan>
			<styleUrl>#branch2_part21_style</styleUrl>
			<LineString>
				<altitudeMode>absolute</altitudeMode>
				<tessellate>1</tessellate>
				<coordinates>
					31.9187182,-12.2379282,227059.0603536081
					31.61934446,-12.84864666,228755.66472110237
				</coordinates>
			</LineString>
		</Placemark>
		<Placemark>
			<name>branch2_part22</name>
			<TimeSpan>
				<begin>7905-00-15</begin>
			</TimeSpan>
			<styleUrl>#branch2_part22_style</styleUrl>
			<LineString>
				<altitudeMode>absolute</altitudeMode>
				<tessellate>1</tessellate>
				<coordinates>
					31.61934446,-12.84864666,228755.66472110237
					31.31997072,-13.45936512,230066.5961680686
				</coordinates>
			</LineString>
		</Placemark>
		<Placemark>
			<name>branch2_part23</name>
			<TimeSpan>
				<begin>7901-06-09</begin>
			</TimeSpan>
			<styleUrl>#branch2_part23_style</styleUrl>
			<LineString>
				<altitudeMode>absolute</altitudeMode>
				<tessellate>1</tessellate>
				<coordinates>
					31.31997072,-13.45936512,230066.5961680686
					31.02059698,-14.07008358,230998.42094647893
				</coordinates>
			</LineString>
		</Placemark>
		<Placemark>
			<name>branch2_part24</name>
			<TimeSpan>
				<begin>7898-00-03</begin>
			</TimeSpan>
			<styleUrl>#branch2_part24_style</styleUrl>
			<LineString>
				<altitudeMode>absolute</altitudeMode>
				<tessellate>1</tessellate>
				<coordinates>
					31.02059698,-14.07008358,230998.42094647893
					30.72122324,-14.68080204,231555.7158962179
				</coordinates>
			</LineString>
		</Placemark>
		<Placemark>
			<name>branch2_part25</name>
			<TimeSpan>
				<begin>7894-05-27</begin>
			</TimeSpan>
			<styleUrl>#branch2_part25_style</styleUrl>
			<LineString>
				<altitudeMode>absolute</altitudeMode>
				<tessellate>1</tessellate>
				<coordinates>
					30.72122324,-14.68080204,231555.7158962179
					30.4218495,-15.291520499999999,231741.18305922902
				</coordinates>
			</LineString>
		</Placemark>
		<Placemark>
			<name>branch2_part26</name>
			<TimeSpan>
				<begin>7890-11-21</begin>
			</TimeSpan>
			<styleUrl>#branch2_part26_style</styleUrl>
			<LineString>
				<altitudeMode>absolute</altitudeMode>
				<tessellate>1</tessellate>
				<coordinates>
					30.4218495,-15.291520499999999,231741.18305922902
					30.12247576,-15.90223896,231555.7158962179
				</coordinates>
			</LineString>
		</Placemark>
		<Placemark>
			<name>branch2_part27</name>
			<TimeSpan>
				<begin>7887-05-14</begin>
			</TimeSpan>
			<styleUrl>#branch2_part27_style</styleUrl>
			<LineString>
				<altitudeMode>absolute</altitudeMode>
				<tessellate>1</tessellate>
				<coordinates>
					30.12247576,-15.90223896,231555.7158962179
					29.82310202,-16.51295742,230998.42094647893
				</coordinates>
			</LineString>
		</Placemark>
		<Placemark>
			<name>branch2_part28</name>
			<TimeSpan>
				<begin>7883-11-08</begin>
			</TimeSpan>
			<styleUrl>#branch2_part28_style</styleUrl>
			<LineString>
				<altitudeMode>absolute</altitudeMode>
				<tessellate>1</tessellate>
				<coordinates>
					29.82310202,-16.51295742,230998.42094647893
					29.52372828,-17.123675879999997,230066.5961680686
				</coordinates>
			</LineString>
		</Placemark>
		<Placemark>
			<name>branch2_part29</name>
			<TimeSpan>
				<begin>7880-05-02</begin>
			</TimeSpan>
			<styleUrl>#branch2_part29_style</styleUrl>
			<LineString>
				<altitudeMode>absolute</altitudeMode>
				<tessellate>1</tessellate>
				<coordinates>
					29.52372828,-17.123675879999997,230066.5961680686
					29.22435454,-17.734394339999998,228755.6647211024
				</coordinates>
			</LineString>
		</Placemark>
		<Placemark>
			<name>branch2_part30</name>
			<TimeSpan>
				<begin>7876-10-26</begin>
			</TimeSpan>
			<styleUrl>#branch2_part30_style</styleUrl>
			<LineString>
				<altitudeMode>absolute</altitudeMode>
				<tessellate>1</tessellate>
				<coordinates>
					29.22435454,-17.734394339999998,228755.6647211024
					28.9249808,-18.3451128,227059.0603536081
				</coordinates>
			</LineString>
		</Placemark>
		<Placemark>
			<name>branch2_part31</name>
			<TimeSpan>
				<begin>7873-04-20</begin>
			</TimeSpan>
			<styleUrl>#branch2_part31_style</styleUrl>
			<LineString>
				<altitudeMode>absolute</altitudeMode>
				<tessellate>1</tessellate>
				<coordinates>
					28.9249808,-18.3451128,227059.0603536081
					28.62560706,-18.955831259999997,224968.05753788978
				</coordinates>
			</LineString>
		</Placemark>
		<Placemark>
			<name>branch2_part32</name>
			<TimeSpan>
				<begin>7869-10-14</begin>
			</TimeSpan>
			<styleUrl>#branch2_part32_style</styleUrl>
			<LineString>
				<altitudeMode>absolute</altitudeMode>
				<tessellate>1</tessellate>
				<coordinates>
					28.62560706,-18.955831259999997,224968.05753788978
					28.32623332,-19.566549719999998,222471.53573685986
				</coordinates>
			</LineString>
		</Placemark>
		<Placemark>
			<name>branch2_part33</name>
			<TimeSpan>
				<begin>7866-04-08</begin>
			</TimeSpan>
			<styleUrl>#branch2_part33_style</styleUrl>
			<LineString>
				<altitudeMode>absolute</altitudeMode>
				<tessellate>1</tessellate>
				<coordinates>
					28.32623332,-19.566549719999998,222471.53573685986
					28.02685958,-20.17726818,219555.6621699844
				</coordinates>
			</LineString>
		</Placemark>
		<Placemark>
			<name>branch2_part34</name>
			<TimeSpan>
				<begin>7862-10-01</begin>
			</TimeSpan>
			<styleUrl>#branch2_part34_style</styleUrl>
			<LineString>
				<altitudeMode>absolute</altitudeMode>
				<tessellate>1</tessellate>
				<coordinates>
					28.02685958,-20.17726818,219555.6621699844
					27.72748584,-20.787986639999996,216203.47047566448
				</coordinates>
			</LineString>
		</Placemark>
		<Placemark>
			<name>branch2_part35</name>
			<TimeSpan>
				<begin>7859-03-25</begin>
			</TimeSpan>
			<styleUrl>#branch2_part35_style</styleUrl>
			<LineString>
				<altitudeMode>absolute</altitudeMode>
				<tessellate>1</tessellate>
				<coordinates>
					27.72748584,-20.787986639999996,216203.47047566448
					27.4281121,-21.398705099999997,212394.30260150696
				</coordinates>
			</LineString>
		</Placemark>
		<Placemark>
			<name>branch2_part36</name>
			<TimeSpan>
				<begin>7855-09-19</begin>
			</TimeSpan>
			<styleUrl>#branch2_part36_style</styleUrl>
			<LineString>
				<altitudeMode>absolute</altitudeMode>
				<tessellate>1</tessellate>
				<coordinates>
					27.4281121,-21.398705099999997,212394.30260150696
					27.12873836,-22.00942356,208103.06625919117
				</coordinates>
			</LineString>
		</Placemark>
		<Placemark>
			<name>branch2_part37</name>
			<TimeSpan>
				<begin>7852-03-13</begin>
			</TimeSpan>
			<styleUrl>#branch2_part37_style</styleUrl>
			<LineString>
				<altitudeMode>absolute</altitudeMode>
				<tessellate>1</tessellate>
				<coordinates>
					27.12873836,-22.00942356,208103.06625919117
					26.82936462,-22.620142019999996,203299.23726470757
				</coordinates>
			</LineString>
		</Placemark>
		<Placemark>
			<name>branch2_part38</name>
			<TimeSpan>
				<begin>7848-09-07</begin>
			</TimeSpan>
			<styleUrl>#branch2_part38_style</styleUrl>
			<LineString>
				<altitudeMode>absolute</altitudeMode>
				<tessellate>1</tessellate>
				<coordinates>
					26.82936462,-22.620142019999996,203299.23726470757
					26.52999088,-23.230860479999997,197945.49965933608
				</coordinates>
			</LineString>
		</Placemark>
		<Placemark>
			<name>branch2_part39</name>
			<TimeSpan>
				<begin>7845-03-01</begin>
			</TimeSpan>
			<styleUrl>#branch2_part39_style</styleUrl>
			<LineString>
				<altitudeMode>absolute</altitudeMode>
				<tessellate>1</tessellate>
				<coordinates>
					26.52999088,-23.230860479999997,197945.49965933608
					26.23061714,-23.841578939999998,191995.85692247207
				</coordinates>
			</LineString>
		</Placemark>
		<Placemark>
			<name>branch2_part40</name>
			<TimeSpan>
				<begin>7841-08-25</begin>
			</TimeSpan>
			<styleUrl>#branch2_part40_style</styleUrl>
			<LineString>
				<altitudeMode>absolute</altitudeMode>
				<tessellate>1</tessellate>
				<coordinates>
					26.23061714,-23.841578939999998,191995.85692247207
					25.9312434,-24.4522974,185392.94644738318
				</coordinates>
			</LineString>
		</Placemark>
		<Placemark>
			<name>branch2_part41</name>
			<TimeSpan>
				<begin>7838-02-18</begin>
			</TimeSpan>
			<styleUrl>#branch2_part41_style</styleUrl>
			<LineString>
				<altitudeMode>absolute</altitudeMode>
				<tessellate>1</tessellate>
				<coordinates>
					25.9312434,-24.4522974,185392.94644738318
					25.63186966,-25.063015859999997,178064.11032694942
				</coordinates>
			</LineString>
		</Placemark>
		<Placemark>
			<name>branch2_part42</name>
			<TimeSpan>
				<begin>7834-08-12</begin>
			</TimeSpan>
			<styleUrl>#branch2_part42_style</styleUrl>
			<LineString>
				<altitudeMode>absolute</altitudeMode>
				<tessellate>1</tessellate>
				<coordinates>
					25.63186966,-25.063015859999997,178064.11032694942
					25.33249592,-25.673734319999998,169915.4420812056
				</coordinates>
			</LineString>
		</Placemark>
		<Placemark>
			<name>branch2_part43</name>
			<TimeSpan>
				<begin>7831-02-06</begin>
			</TimeSpan>
			<styleUrl>#branch2_part43_style</styleUrl>
			<LineString>
				<altitudeMode>absolute</altitudeMode>
				<tessellate>1</tessellate>
				<coordinates>
					25.33249592,-25.673734319999998,169915.4420812056
					25.03312218,-26.28445278,160822.37035255026
				</coordinates>
			</LineString>
		</Placemark>
		<Placemark>
			<name>branch2_part44</name>
			<TimeSpan>
				<begin>7827-08-00</begin>
			</TimeSpan>
			<styleUrl>#branch2_part44_style</styleUrl>
			<LineString>
				<altitudeMode>absolute</altitudeMode>
				<tessellate>1</tessellate>
				<coordinates>
					25.03312218,-26.28445278,160822.37035255026
					24.73374844,-26.895171239999996,150613.94168871592
				</coordinates>
			</LineString>
		</Placemark>
		<Placemark>
			<name>branch2_part45</name>
			<TimeSpan>
				<begin>7824-01-24</begin>
			</TimeSpan>
			<styleUrl>#branch2_part45_style</styleUrl>
			<LineString>
				<altitudeMode>absolute</altitudeMode>
				<tessellate>1</tessellate>
				<coordinates>
					24.73374844,-26.895171239999996,150613.94168871592
					24.4343747,-27.505889699999997,139044.70983553742
				</coordinates>
			</LineString>
		</Placemark>
		<Placemark>
			<name>branch2_part46</name>
			<TimeSpan>
				<begin>7820-07-18</begin>
			</TimeSpan>
			<styleUrl>#branch2_part46_style</styleUrl>
			<LineString>
				<altitudeMode>absolute</altitudeMode>
				<tessellate>1</tessellate>
				<coordinates>
					24.4343747,-27.505889699999997,139044.70983553742
					24.13500096,-28.11660816,125739.6139350024
				</coordinates>
			</LineString>
		</Placemark>
		<Placemark>
			<name>branch2_part47</name>
			<TimeSpan>
				<begin>7817-01-12</begin>
			</TimeSpan>
			<styleUrl>#branch2_part47_style</styleUrl>
			<LineString>
				<altitudeMode>absolute</altitudeMode>
				<tessellate>1</tessellate>
				<coordinates>
					24.13500096,-28.11660816,125739.6139350024
					23.83562722,-28.727326619999996,110070.96333200643
				</coordinates>
			</LineString>
		</Placemark>
		<Placemark>
			<name>branch2_part48</name>
			<TimeSpan>
				<begin>7813-07-05</begin>
			</TimeSpan>
			<styleUrl>#branch2_part48_style</styleUrl>
			<LineString>
				<altitudeMode>absolute</altitudeMode>
				<tessellate>1</tessellate>
				<coordinates>
					23.83562722,-28.727326619999996,110070.96333200643
					23.53625348,-29.338045079999997,90823.62414144332
				</coordinates>
			</LineString>
		</Placemark>
		<Placemark>
			<name>branch2_part49</name>
			<TimeSpan>
				<begin>7810-00-29</begin>
			</TimeSpan>
			<styleUrl>#branch2_part49_style</styleUrl>
			<LineString>
				<altitudeMode>absolute</altitudeMode>
				<tessellate>1</tessellate>
				<coordinates>
					23.53625348,-29.338045079999997,90823.62414144332
					23.23687974,-29.948763539999998,64887.531256584196
				</coordinates>
			</LineString>
		</Placemark>
		<Placemark>
			<name>branch2_part50</name>
			<TimeSpan>
				<begin>7806-06-23</begin>
			</TimeSpan>
			<styleUrl>#branch2_part50_style</styleUrl>
			<LineString>
				<altitudeMode>absolute</altitudeMode>
				<tessellate>1</tessellate>
				<coordinates>
					23.23687974,-29.948763539999998,64887.531256584196
					22.937506,-30.559481999999996,2.8380109806410564E-11
				</coordinates>
			</LineString>
		</Placemark>
	</Folder>
	<Folder>
			<name>branch14</name>
		<Placemark>
			<name>branch14_part1</name>
			<TimeSpan>
				<begin>8701-10-04</begin>
			</TimeSpan>
			<styleUrl>#branch14_part1_style</styleUrl>
			<LineString>
				<altitudeMode>absolute</altitudeMode>
				<tessellate>1</tessellate>
				<coordinates>
					-46.6388182,-23.5489433,0.0
					-44.947917976,-23.078435614,163051.37505238692
				</coordinates>
			</LineString>
		</Placemark>
		<Placemark>
			<name>branch14_part2</name>
			<TimeSpan>
				<begin>8695-00-10</begin>
			</TimeSpan>
			<styleUrl>#branch14_part2_style</styleUrl>
			<LineString>
				<altitudeMode>absolute</altitudeMode>
				<tessellate>1</tessellate>
				<coordinates>
					-44.947917976,-23.078435614,163051.37505238692
					-43.257017752,-22.607927928000002,228224.38327857968
				</coordinates>
			</LineString>
		</Placemark>
		<Placemark>
			<name>branch14_part3</name>
			<TimeSpan>
				<begin>8688-02-16</begin>
			</TimeSpan>
			<styleUrl>#branch14_part3_style</styleUrl>
			<LineString>
				<altitudeMode>absolute</altitudeMode>
				<tessellate>1</tessellate>
				<coordinates>
					-43.257017752,-22.607927928000002,228224.38327857968
					-41.566117528,-22.137420242,276589.68644770875
				</coordinates>
			</LineString>
		</Placemark>
		<Placemark>
			<name>branch14_part4</name>
			<TimeSpan>
				<begin>8681-04-23</begin>
			</TimeSpan>
			<styleUrl>#branch14_part4_style</styleUrl>
			<LineString>
				<altitudeMode>absolute</altitudeMode>
				<tessellate>1</tessellate>
				<coordinates>
					-41.566117528,-22.137420242,276589.68644770875
					-39.875217304,-21.666912556,315962.3513736019
				</coordinates>
			</LineString>
		</Placemark>
		<Placemark>
			<name>branch14_part5</name>
			<TimeSpan>
				<begin>8674-06-29</begin>
			</TimeSpan>
			<styleUrl>#branch14_part5_style</styleUrl>
			<LineString>
				<altitudeMode>absolute</altitudeMode>
				<tessellate>1</tessellate>
				<coordinates>
					-39.875217304,-21.666912556,315962.3513736019
					-38.18431708,-21.196404870000002,349395.803683686
				</coordinates>
			</LineString>
		</Placemark>
		<Placemark>
			<name>branch14_part6</name>
			<TimeSpan>
				<begin>8667-09-05</begin>
			</TimeSpan>
			<styleUrl>#branch14_part6_style</styleUrl>
			<LineString>
				<altitudeMode>absolute</altitudeMode>
				<tessellate>1</tessellate>
				<coordinates>
					-38.18431708,-21.196404870000002,349395.803683686
					-36.493416856,-20.725897184,378467.3236726549
				</coordinates>
			</LineString>
		</Placemark>
		<Placemark>
			<name>branch14_part7</name>
			<TimeSpan>
				<begin>8660-11-11</begin>
			</TimeSpan>
			<styleUrl>#branch14_part7_style</styleUrl>
			<LineString>
				<altitudeMode>absolute</altitudeMode>
				<tessellate>1</tessellate>
				<coordinates>
					-36.493416856,-20.725897184,378467.3236726549
					-34.802516632,-20.255389498,404119.37574688904
				</coordinates>
			</LineString>
		</Placemark>
		<Placemark>
			<name>branch14_part8</name>
			<TimeSpan>
				<begin>8654-01-17</begin>
			</TimeSpan>
			<styleUrl>#branch14_part8_style</styleUrl>
			<LineString>
				<altitudeMode>absolute</altitudeMode>
				<tessellate>1</tessellate>
				<coordinates>
					-34.802516632,-20.255389498,404119.37574688904
					-33.111616408,-19.784881812000002,426968.7247681126
				</coordinates>
			</LineString>
		</Placemark>
		<Placemark>
			<name>branch14_part9</name>
			<TimeSpan>
				<begin>8647-03-23</begin>
			</TimeSpan>
			<styleUrl>#branch14_part9_style</styleUrl>
			<LineString>
				<altitudeMode>absolute</altitudeMode>
				<tessellate>1</tessellate>
				<coordinates>
					-33.111616408,-19.784881812000002,426968.7247681126
					-31.420716184,-19.314374126,447444.94780486793
				</coordinates>
			</LineString>
		</Placemark>
		<Placemark>
			<name>branch14_part10</name>
			<TimeSpan>
				<begin>8640-05-30</begin>
			</TimeSpan>
			<styleUrl>#branch14_part10_style</styleUrl>
			<LineString>
				<altitudeMode>absolute</altitudeMode>
				<tessellate>1</tessellate>
				<coordinates>
					-31.420716184,-19.314374126,447444.94780486793
					-29.72981596,-18.84386644,465861.0715782482
				</coordinates>
			</LineString>
		</Placemark>
		<Placemark>
			<name>branch14_part11</name>
			<TimeSpan>
				<begin>8633-08-06</begin>
			</TimeSpan>
			<styleUrl>#branch14_part11_style</styleUrl>
			<LineString>
				<altitudeMode>absolute</altitudeMode>
				<tessellate>1</tessellate>
				<coordinates>
					-29.72981596,-18.84386644,465861.0715782482
					-28.038915736,-18.373358754,482453.0671660261
				</coordinates>
			</LineString>
		</Placemark>
		<Placemark>
			<name>branch14_part12</name>
			<TimeSpan>
				<begin>8626-10-12</begin>
			</TimeSpan>
			<styleUrl>#branch14_part12_style</styleUrl>
			<LineString>
				<altitudeMode>absolute</altitudeMode>
				<tessellate>1</tessellate>
				<coordinates>
					-28.038915736,-18.373358754,482453.0671660261
					-26.348015512,-17.902851068,497403.51158161147
				</coordinates>
			</LineString>
		</Placemark>
		<Placemark>
			<name>branch14_part13</name>
			<TimeSpan>
				<begin>8620-00-18</begin>
			</TimeSpan>
			<styleUrl>#branch14_part13_style</styleUrl>
			<LineString>
				<altitudeMode>absolute</altitudeMode>
				<tessellate>1</tessellate>
				<coordinates>
					-26.348015512,-17.902851068,497403.51158161147
					-24.657115288,-17.432343382,510856.5473393391
				</coordinates>
			</LineString>
		</Placemark>
		<Placemark>
			<name>branch14_part14</name>
			<TimeSpan>
				<begin>8613-02-24</begin>
			</TimeSpan>
			<styleUrl>#branch14_part14_style</styleUrl>
			<LineString>
				<altitudeMode>absolute</altitudeMode>
				<tessellate>1</tessellate>
				<coordinates>
					-24.657115288,-17.432343382,510856.5473393391
					-22.966215064,-16.961835696,522927.75590435276
				</coordinates>
			</LineString>
		</Placemark>
		<Placemark>
			<name>branch14_part15</name>
			<TimeSpan>
				<begin>8606-05-00</begin>
			</TimeSpan>
			<styleUrl>#branch14_part15_style</styleUrl>
			<LineString>
				<altitudeMode>absolute</altitudeMode>
				<tessellate>1</tessellate>
				<coordinates>
					-22.966215064,-16.961835696,522927.75590435276
					-21.27531484,-16.49132801,533710.9059601406
				</coordinates>
			</LineString>
		</Placemark>
		<Placemark>
			<name>branch14_part16</name>
			<TimeSpan>
				<begin>8599-07-07</begin>
			</TimeSpan>
			<styleUrl>#branch14_part16_style</styleUrl>
			<LineString>
				<altitudeMode>absolute</altitudeMode>
				<tessellate>1</tessellate>
				<coordinates>
					-21.27531484,-16.49132801,533710.9059601406
					-19.584414616,-16.020820324,543282.6996107696
				</coordinates>
			</LineString>
		</Placemark>
		<Placemark>
			<name>branch14_part17</name>
			<TimeSpan>
				<begin>8592-09-13</begin>
			</TimeSpan>
			<styleUrl>#branch14_part17_style</styleUrl>
			<LineString>
				<altitudeMode>absolute</altitudeMode>
				<tessellate>1</tessellate>
				<coordinates>
					-19.584414616,-16.020820324,543282.6996107696
					-17.893514392,-15.550312638000001,551706.1895265244
				</coordinates>
			</LineString>
		</Placemark>
		<Placemark>
			<name>branch14_part18</name>
			<TimeSpan>
				<begin>8585-11-19</begin>
			</TimeSpan>
			<styleUrl>#branch14_part18_style</styleUrl>
			<LineString>
				<altitudeMode>absolute</altitudeMode>
				<tessellate>1</tessellate>
				<coordinates>
					-17.893514392,-15.550312638000001,551706.1895265244
					-16.202614168,-15.079804952,559033.2858938978
				</coordinates>
			</LineString>
		</Placemark>
		<Placemark>
			<name>branch14_part19</name>
			<TimeSpan>
				<begin>8579-01-25</begin>
			</TimeSpan>
			<styleUrl>#branch14_part19_style</styleUrl>
			<LineString>
				<altitudeMode>absolute</altitudeMode>
				<tessellate>1</tessellate>
				<coordinates>
					-16.202614168,-15.079804952,559033.2858938978
					-14.511713944,-14.609297266,565306.6223057355
				</coordinates>
			</LineString>
		</Placemark>
		<Placemark>
			<name>branch14_part20</name>
			<TimeSpan>
				<begin>8572-04-01</begin>
			</TimeSpan>
			<styleUrl>#branch14_part20_style</styleUrl>
			<LineString>
				<altitudeMode>absolute</altitudeMode>
				<tessellate>1</tessellate>
				<coordinates>
					-14.511713944,-14.609297266,565306.6223057355
					-12.820813719999997,-14.138789580000001,570560.9581964493
				</coordinates>
			</LineString>
		</Placemark>
		<Placemark>
			<name>branch14_part21</name>
			<TimeSpan>
				<begin>8565-06-07</begin>
			</TimeSpan>
			<styleUrl>#branch14_part21_style</styleUrl>
			<LineString>
				<altitudeMode>absolute</altitudeMode>
				<tessellate>1</tessellate>
				<coordinates>
					-12.820813719999997,-14.138789580000001,570560.9581964493
					-11.129913496,-13.668281894,574824.2375920844
				</coordinates>
			</LineString>
		</Placemark>
		<Placemark>
			<name>branch14_part22</name>
			<TimeSpan>
				<begin>8558-08-13</begin>
			</TimeSpan>
			<styleUrl>#branch14_part22_style</styleUrl>
			<LineString>
				<altitudeMode>absolute</altitudeMode>
				<tessellate>1</tessellate>
				<coordinates>
					-11.129913496,-13.668281894,574824.2375920844
					-9.439013271999997,-13.197774208,578118.3862657646
				</coordinates>
			</LineString>
		</Placemark>
		<Placemark>
			<name>branch14_part23</name>
			<TimeSpan>
				<begin>8551-10-20</begin>
			</TimeSpan>
			<styleUrl>#branch14_part23_style</styleUrl>
			<LineString>
				<altitudeMode>absolute</altitudeMode>
				<tessellate>1</tessellate>
				<coordinates>
					-9.439013271999997,-13.197774208,578118.3862657646
					-7.7481130480000004,-12.727266522,580459.9040964692
				</coordinates>
			</LineString>
		</Placemark>
		<Placemark>
			<name>branch14_part24</name>
			<TimeSpan>
				<begin>8545-00-26</begin>
			</TimeSpan>
			<styleUrl>#branch14_part24_style</styleUrl>
			<LineString>
				<altitudeMode>absolute</altitudeMode>
				<tessellate>1</tessellate>
				<coordinates>
					-7.7481130480000004,-12.727266522,580459.9040964692
					-6.057212823999997,-12.256758836,581860.2919075785
				</coordinates>
			</LineString>
		</Placemark>
		<Placemark>
			<name>branch14_part25</name>
			<TimeSpan>
				<begin>8538-03-02</begin>
			</TimeSpan>
			<styleUrl>#branch14_part25_style</styleUrl>
			<LineString>
				<altitudeMode>absolute</altitudeMode>
				<tessellate>1</tessellate>
				<coordinates>
					-6.057212823999997,-12.256758836,581860.2919075785
					-4.3663126000000005,-11.78625115,582326.3394728102
				</coordinates>
			</LineString>
		</Placemark>
		<Placemark>
			<name>branch14_part26</name>
			<TimeSpan>
				<begin>8531-05-08</begin>
			</TimeSpan>
			<styleUrl>#branch14_part26_style</styleUrl>
			<LineString>
				<altitudeMode>absolute</altitudeMode>
				<tessellate>1</tessellate>
				<coordinates>
					-4.3663126000000005,-11.78625115,582326.3394728102
					-2.675412375999997,-11.315743464,581860.2919075785
				</coordinates>
			</LineString>
		</Placemark>
		<Placemark>
			<name>branch14_part27</name>
			<TimeSpan>
				<begin>8524-07-14</begin>
			</TimeSpan>
			<styleUrl>#branch14_part27_style</styleUrl>
			<LineString>
				<altitudeMode>absolute</altitudeMode>
				<tessellate>1</tessellate>
				<coordinates>
					-2.675412375999997,-11.315743464,581860.2919075785
					-0.9845121520000006,-10.845235778000001,580459.9040964692
				</coordinates>
			</LineString>
		</Placemark>
		<Placemark>
			<name>branch14_part28</name>
			<TimeSpan>
				<begin>8517-09-20</begin>
			</TimeSpan>
			<styleUrl>#branch14_part28_style</styleUrl>
			<LineString>
				<altitudeMode>absolute</altitudeMode>
				<tessellate>1</tessellate>
				<coordinates>
					-0.9845121520000006,-10.845235778000001,580459.9040964692
					0.7063880720000029,-10.374728092,578118.3862657646
				</coordinates>
			</LineString>
		</Placemark>
		<Placemark>
			<name>branch14_part29</name>
			<TimeSpan>
				<begin>8510-11-27</begin>
			</TimeSpan>
			<styleUrl>#branch14_part29_style</styleUrl>
			<LineString>
				<altitudeMode>absolute</altitudeMode>
				<tessellate>1</tessellate>
				<coordinates>
					0.7063880720000029,-10.374728092,578118.3862657646
					2.3972882959999993,-9.904220406,574824.2375920846
				</coordinates>
			</LineString>
		</Placemark>
		<Placemark>
			<name>branch14_part30</name>
			<TimeSpan>
				<begin>8504-02-03</begin>
			</TimeSpan>
			<styleUrl>#branch14_part30_style</styleUrl>
			<LineString>
				<altitudeMode>absolute</altitudeMode>
				<tessellate>1</tessellate>
				<coordinates>
					2.3972882959999993,-9.904220406,574824.2375920846
					4.088188520000003,-9.43371272,570560.9581964493
				</coordinates>
			</LineString>
		</Placemark>
		<Placemark>
			<name>branch14_part31</name>
			<TimeSpan>
				<begin>8497-04-09</begin>
			</TimeSpan>
			<styleUrl>#branch14_part31_style</styleUrl>
			<LineString>
				<altitudeMode>absolute</altitudeMode>
				<tessellate>1</tessellate>
				<coordinates>
					4.088188520000003,-9.43371272,570560.9581964493
					5.779088743999999,-8.963205034,565306.6223057355
				</coordinates>
			</LineString>
		</Placemark>
		<Placemark>
			<name>branch14_part32</name>
			<TimeSpan>
				<begin>8490-06-15</begin>
			</TimeSpan>
			<styleUrl>#branch14_part32_style</styleUrl>
			<LineString>
				<altitudeMode>absolute</altitudeMode>
				<tessellate>1</tessellate>
				<coordinates>
					5.779088743999999,-8.963205034,565306.6223057355
					7.469988968000003,-8.492697348,559033.2858938978
				</coordinates>
			</LineString>
		</Placemark>
		<Placemark>
			<name>branch14_part33</name>
			<TimeSpan>
				<begin>8483-08-21</begin>
			</TimeSpan>
			<styleUrl>#branch14_part33_style</styleUrl>
			<LineString>
				<altitudeMode>absolute</altitudeMode>
				<tessellate>1</tessellate>
				<coordinates>
					7.469988968000003,-8.492697348,559033.2858938978
					9.160889192000006,-8.022189662,551706.1895265243
				</coordinates>
			</LineString>
		</Placemark>
		<Placemark>
			<name>branch14_part34</name>
			<TimeSpan>
				<begin>8476-10-27</begin>
			</TimeSpan>
			<styleUrl>#branch14_part34_style</styleUrl>
			<LineString>
				<altitudeMode>absolute</altitudeMode>
				<tessellate>1</tessellate>
				<coordinates>
					9.160889192000006,-8.022189662,551706.1895265243
					10.851789416000003,-7.551681975999999,543282.6996107696
				</coordinates>
			</LineString>
		</Placemark>
		<Placemark>
			<name>branch14_part35</name>
			<TimeSpan>
				<begin>8470-01-04</begin>
			</TimeSpan>
			<styleUrl>#branch14_part35_style</styleUrl>
			<LineString>
				<altitudeMode>absolute</altitudeMode>
				<tessellate>1</tessellate>
				<coordinates>
					10.851789416000003,-7.551681975999999,543282.6996107696
					12.542689640000006,-7.08117429,533710.9059601406
				</coordinates>
			</LineString>
		</Placemark>
		<Placemark>
			<name>branch14_part36</name>
			<TimeSpan>
				<begin>8463-03-10</begin>
			</TimeSpan>
			<styleUrl>#branch14_part36_style</styleUrl>
			<LineString>
				<altitudeMode>absolute</altitudeMode>
				<tessellate>1</tessellate>
				<coordinates>
					12.542689640000006,-7.08117429,533710.9059601406
					14.233589864000002,-6.610666603999999,522927.7559043528
				</coordinates>
			</LineString>
		</Placemark>
		<Placemark>
			<name>branch14_part37</name>
			<TimeSpan>
				<begin>8456-05-16</begin>
			</TimeSpan>
			<styleUrl>#branch14_part37_style</styleUrl>
			<LineString>
				<altitudeMode>absolute</altitudeMode>
				<tessellate>1</tessellate>
				<coordinates>
					14.233589864000002,-6.610666603999999,522927.7559043528
					15.924490088000006,-6.140158918000001,510856.5473393391
				</coordinates>
			</LineString>
		</Placemark>
		<Placemark>
			<name>branch14_part38</name>
			<TimeSpan>
				<begin>8449-07-22</begin>
			</TimeSpan>
			<styleUrl>#branch14_part38_style</styleUrl>
			<LineString>
				<altitudeMode>absolute</altitudeMode>
				<tessellate>1</tessellate>
				<coordinates>
					15.924490088000006,-6.140158918000001,510856.5473393391
					17.615390312000002,-5.669651232,497403.51158161147
				</coordinates>
			</LineString>
		</Placemark>
		<Placemark>
			<name>branch14_part39</name>
			<TimeSpan>
				<begin>8442-09-28</begin>
			</TimeSpan>
			<styleUrl>#branch14_part39_style</styleUrl>
			<LineString>
				<altitudeMode>absolute</altitudeMode>
				<tessellate>1</tessellate>
				<coordinates>
					17.615390312000002,-5.669651232,497403.51158161147
					19.306290536000006,-5.199143545999998,482453.0671660261
				</coordinates>
			</LineString>
		</Placemark>
		<Placemark>
			<name>branch14_part40</name>
			<TimeSpan>
				<begin>8436-00-04</begin>
			</TimeSpan>
			<styleUrl>#branch14_part40_style</styleUrl>
			<LineString>
				<altitudeMode>absolute</altitudeMode>
				<tessellate>1</tessellate>
				<coordinates>
					19.306290536000006,-5.199143545999998,482453.0671660261
					20.99719076000001,-4.728635860000001,465861.071578248
				</coordinates>
			</LineString>
		</Placemark>
		<Placemark>
			<name>branch14_part41</name>
			<TimeSpan>
				<begin>8429-02-11</begin>
			</TimeSpan>
			<styleUrl>#branch14_part41_style</styleUrl>
			<LineString>
				<altitudeMode>absolute</altitudeMode>
				<tessellate>1</tessellate>
				<coordinates>
					20.99719076000001,-4.728635860000001,465861.071578248
					22.688090984,-4.258128173999999,447444.94780486793
				</coordinates>
			</LineString>
		</Placemark>
		<Placemark>
			<name>branch14_part42</name>
			<TimeSpan>
				<begin>8422-04-17</begin>
			</TimeSpan>
			<styleUrl>#branch14_part42_style</styleUrl>
			<LineString>
				<altitudeMode>absolute</altitudeMode>
				<tessellate>1</tessellate>
				<coordinates>
					22.688090984,-4.258128173999999,447444.94780486793
					24.378991208000002,-3.787620487999998,426968.7247681126
				</coordinates>
			</LineString>
		</Placemark>
		<Placemark>
			<name>branch14_part43</name>
			<TimeSpan>
				<begin>8415-06-23</begin>
			</TimeSpan>
			<styleUrl>#branch14_part43_style</styleUrl>
			<LineString>
				<altitudeMode>absolute</altitudeMode>
				<tessellate>1</tessellate>
				<coordinates>
					24.378991208000002,-3.787620487999998,426968.7247681126
					26.069891432000006,-3.3171128020000005,404119.37574688916
				</coordinates>
			</LineString>
		</Placemark>
		<Placemark>
			<name>branch14_part44</name>
			<TimeSpan>
				<begin>8408-08-29</begin>
			</TimeSpan>
			<styleUrl>#branch14_part44_style</styleUrl>
			<LineString>
				<altitudeMode>absolute</altitudeMode>
				<tessellate>1</tessellate>
				<coordinates>
					26.069891432000006,-3.3171128020000005,404119.37574688916
					27.76079165600001,-2.846605115999999,378467.3236726549
				</coordinates>
			</LineString>
		</Placemark>
		<Placemark>
			<name>branch14_part45</name>
			<TimeSpan>
				<begin>8401-11-05</begin>
			</TimeSpan>
			<styleUrl>#branch14_part45_style</styleUrl>
			<LineString>
				<altitudeMode>absolute</altitudeMode>
				<tessellate>1</tessellate>
				<coordinates>
					27.76079165600001,-2.846605115999999,378467.3236726549
					29.45169188,-2.376097429999998,349395.80368368607
				</coordinates>
			</LineString>
		</Placemark>
		<Placemark>
			<name>branch14_part46</name>
			<TimeSpan>
				<begin>8395-01-11</begin>
			</TimeSpan>
			<styleUrl>#branch14_part46_style</styleUrl>
			<LineString>
				<altitudeMode>absolute</altitudeMode>
				<tessellate>1</tessellate>
				<coordinates>
					29.45169188,-2.376097429999998,349395.80368368607
					31.142592104000002,-1.9055897440000003,315962.3513736018
				</coordinates>
			</LineString>
		</Placemark>
		<Placemark>
			<name>branch14_part47</name>
			<TimeSpan>
				<begin>8388-03-17</begin>
			</TimeSpan>
			<styleUrl>#branch14_part47_style</styleUrl>
			<LineString>
				<altitudeMode>absolute</altitudeMode>
				<tessellate>1</tessellate>
				<coordinates>
					31.142592104000002,-1.9055897440000003,315962.3513736018
					32.833492328000006,-1.435082057999999,276589.6864477087
				</coordinates>
			</LineString>
		</Placemark>
		<Placemark>
			<name>branch14_part48</name>
			<TimeSpan>
				<begin>8381-05-24</begin>
			</TimeSpan>
			<styleUrl>#branch14_part48_style</styleUrl>
			<LineString>
				<altitudeMode>absolute</altitudeMode>
				<tessellate>1</tessellate>
				<coordinates>
					32.833492328000006,-1.435082057999999,276589.6864477087
					34.52439255200001,-0.9645743719999977,228224.38327857992
				</coordinates>
			</LineString>
		</Placemark>
		<Placemark>
			<name>branch14_part49</name>
			<TimeSpan>
				<begin>8374-07-30</begin>
			</TimeSpan>
			<styleUrl>#branch14_part49_style</styleUrl>
			<LineString>
				<altitudeMode>absolute</altitudeMode>
				<tessellate>1</tessellate>
				<coordinates>
					34.52439255200001,-0.9645743719999977,228224.38327857992
					36.21529277600001,-0.49406668600000003,163051.375052387
				</coordinates>
			</LineString>
		</Placemark>
		<Placemark>
			<name>branch14_part50</name>
			<TimeSpan>
				<begin>8367-10-06</begin>
			</TimeSpan>
			<styleUrl>#branch14_part50_style</styleUrl>
			<LineString>
				<altitudeMode>absolute</altitudeMode>
				<tessellate>1</tessellate>
				<coordinates>
					36.21529277600001,-0.49406668600000003,163051.375052387
					37.906193,-0.023558999999998775,7.131440876945719E-11
				</coordinates>
			</LineString>
		</Placemark>
	</Folder>
	<Folder>
			<name>branch24</name>
		<Placemark>
			<name>branch24_part1</name>
			<TimeSpan>
				<begin>8081-09-05</begin>
			</TimeSpan>
			<styleUrl>#branch24_part1_style</styleUrl>
			<LineString>
				<altitudeMode>absolute</altitudeMode>
				<tessellate>1</tessellate>
				<coordinates>
					37.906193,-0.023559,0.0
					37.60681926,-0.63427746,64887.53125658416
				</coordinates>
			</LineString>
		</Placemark>
		<Placemark>
			<name>branch24_part2</name>
			<TimeSpan>
				<begin>8074-02-18</begin>
			</TimeSpan>
			<styleUrl>#branch24_part2_style</styleUrl>
			<LineString>
				<altitudeMode>absolute</altitudeMode>
				<tessellate>1</tessellate>
				<coordinates>
					37.60681926,-0.63427746,64887.53125658416
					37.30744552,-1.24499592,90823.62414144323
				</coordinates>
			</LineString>
		</Placemark>
		<Placemark>
			<name>branch24_part3</name>
			<TimeSpan>
				<begin>8066-08-02</begin>
			</TimeSpan>
			<styleUrl>#branch24_part3_style</styleUrl>
			<LineString>
				<altitudeMode>absolute</altitudeMode>
				<tessellate>1</tessellate>
				<coordinates>
					37.30744552,-1.24499592,90823.62414144323
					37.00807178,-1.85571438,110070.96333200646
				</coordinates>
			</LineString>
		</Placemark>
		<Placemark>
			<name>branch24_part4</name>
			<TimeSpan>
				<begin>8059-01-15</begin>
			</TimeSpan>
			<styleUrl>#branch24_part4_style</styleUrl>
			<LineString>
				<altitudeMode>absolute</altitudeMode>
				<tessellate>1</tessellate>
				<coordinates>
					37.00807178,-1.85571438,110070.96333200646
					36.70869804,-2.46643284,125739.61393500243
				</coordinates>
			</LineString>
		</Placemark>
		<Placemark>
			<name>branch24_part5</name>
			<TimeSpan>
				<begin>8051-06-29</begin>
			</TimeSpan>
			<styleUrl>#branch24_part5_style</styleUrl>
			<LineString>
				<altitudeMode>absolute</altitudeMode>
				<tessellate>1</tessellate>
				<coordinates>
					36.70869804,-2.46643284,125739.61393500243
					36.4093243,-3.0771513,139044.7098355374
				</coordinates>
			</LineString>
		</Placemark>
		<Placemark>
			<name>branch24_part6</name>
			<TimeSpan>
				<begin>8044-00-12</begin>
			</TimeSpan>
			<styleUrl>#branch24_part6_style</styleUrl>
			<LineString>
				<altitudeMode>absolute</altitudeMode>
				<tessellate>1</tessellate>
				<coordinates>
					36.4093243,-3.0771513,139044.7098355374
					36.10995056,-3.68786976,150613.94168871592
				</coordinates>
			</LineString>
		</Placemark>
		<Placemark>
			<name>branch24_part7</name>
			<TimeSpan>
				<begin>8036-05-26</begin>
			</TimeSpan>
			<styleUrl>#branch24_part7_style</styleUrl>
			<LineString>
				<altitudeMode>absolute</altitudeMode>
				<tessellate>1</tessellate>
				<coordinates>
					36.10995056,-3.68786976,150613.94168871592
					35.81057682,-4.298588219999999,160822.37035255024
				</coordinates>
			</LineString>
		</Placemark>
		<Placemark>
			<name>branch24_part8</name>
			<TimeSpan>
				<begin>8028-11-09</begin>
			</TimeSpan>
			<styleUrl>#branch24_part8_style</styleUrl>
			<LineString>
				<altitudeMode>absolute</altitudeMode>
				<tessellate>1</tessellate>
				<coordinates>
					35.81057682,-4.298588219999999,160822.37035255024
					35.51120308,-4.909306679999999,169915.4420812056
				</coordinates>
			</LineString>
		</Placemark>
		<Placemark>
			<name>branch24_part9</name>
			<TimeSpan>
				<begin>8021-04-23</begin>
			</TimeSpan>
			<styleUrl>#branch24_part9_style</styleUrl>
			<LineString>
				<altitudeMode>absolute</altitudeMode>
				<tessellate>1</tessellate>
				<coordinates>
					35.51120308,-4.909306679999999,169915.4420812056
					35.21182934,-5.5200251399999996,178064.11032694942
				</coordinates>
			</LineString>
		</Placemark>
		<Placemark>
			<name>branch24_part10</name>
			<TimeSpan>
				<begin>8013-10-06</begin>
			</TimeSpan>
			<styleUrl>#branch24_part10_style</styleUrl>
			<LineString>
				<altitudeMode>absolute</altitudeMode>
				<tessellate>1</tessellate>
				<coordinates>
					35.21182934,-5.5200251399999996,178064.11032694942
					34.9124556,-6.1307436,185392.94644738323
				</coordinates>
			</LineString>
		</Placemark>
		<Placemark>
			<name>branch24_part11</name>
			<TimeSpan>
				<begin>8006-03-20</begin>
			</TimeSpan>
			<styleUrl>#branch24_part11_style</styleUrl>
			<LineString>
				<altitudeMode>absolute</altitudeMode>
				<tessellate>1</tessellate>
				<coordinates>
					34.9124556,-6.1307436,185392.94644738323
					34.61308186,-6.741462059999999,191995.85692247207
				</coordinates>
			</LineString>
		</Placemark>
		<Placemark>
			<name>branch24_part12</name>
			<TimeSpan>
				<begin>7998-09-03</begin>
			</TimeSpan>
			<styleUrl>#branch24_part12_style</styleUrl>
			<LineString>
				<altitudeMode>absolute</altitudeMode>
				<tessellate>1</tessellate>
				<coordinates>
					34.61308186,-6.741462059999999,191995.85692247207
					34.31370812,-7.352180519999999,197945.49965933608
				</coordinates>
			</LineString>
		</Placemark>
		<Placemark>
			<name>branch24_part13</name>
			<TimeSpan>
				<begin>7991-02-17</begin>
			</TimeSpan>
			<styleUrl>#branch24_part13_style</styleUrl>
			<LineString>
				<altitudeMode>absolute</altitudeMode>
				<tessellate>1</tessellate>
				<coordinates>
					34.31370812,-7.352180519999999,197945.49965933608
					34.01433438,-7.962898979999999,203299.23726470757
				</coordinates>
			</LineString>
		</Placemark>
		<Placemark>
			<name>branch24_part14</name>
			<TimeSpan>
				<begin>7983-08-00</begin>
			</TimeSpan>
			<styleUrl>#branch24_part14_style</styleUrl>
			<LineString>
				<altitudeMode>absolute</altitudeMode>
				<tessellate>1</tessellate>
				<coordinates>
					34.01433438,-7.962898979999999,203299.23726470757
					33.71496064,-8.57361744,208103.06625919114
				</coordinates>
			</LineString>
		</Placemark>
		<Placemark>
			<name>branch24_part15</name>
			<TimeSpan>
				<begin>7976-01-14</begin>
			</TimeSpan>
			<styleUrl>#branch24_part15_style</styleUrl>
			<LineString>
				<altitudeMode>absolute</altitudeMode>
				<tessellate>1</tessellate>
				<coordinates>
					33.71496064,-8.57361744,208103.06625919114
					33.4155869,-9.1843359,212394.302601507
				</coordinates>
			</LineString>
		</Placemark>
		<Placemark>
			<name>branch24_part16</name>
			<TimeSpan>
				<begin>7968-06-27</begin>
			</TimeSpan>
			<styleUrl>#branch24_part16_style</styleUrl>
			<LineString>
				<altitudeMode>absolute</altitudeMode>
				<tessellate>1</tessellate>
				<coordinates>
					33.4155869,-9.1843359,212394.302601507
					33.11621316,-9.79505436,216203.47047566448
				</coordinates>
			</LineString>
		</Placemark>
		<Placemark>
			<name>branch24_part17</name>
			<TimeSpan>
				<begin>7961-00-11</begin>
			</TimeSpan>
			<styleUrl>#branch24_part17_style</styleUrl>
			<LineString>
				<altitudeMode>absolute</altitudeMode>
				<tessellate>1</tessellate>
				<coordinates>
					33.11621316,-9.79505436,216203.47047566448
					32.81683942,-10.40577282,219555.66216998443
				</coordinates>
			</LineString>
		</Placemark>
		<Placemark>
			<name>branch24_part18</name>
			<TimeSpan>
				<begin>7953-05-24</begin>
			</TimeSpan>
			<styleUrl>#branch24_part18_style</styleUrl>
			<LineString>
				<altitudeMode>absolute</altitudeMode>
				<tessellate>1</tessellate>
				<coordinates>
					32.81683942,-10.40577282,219555.66216998443
					32.51746568,-11.01649128,222471.53573685986
				</coordinates>
			</LineString>
		</Placemark>
		<Placemark>
			<name>branch24_part19</name>
			<TimeSpan>
				<begin>7945-11-08</begin>
			</TimeSpan>
			<styleUrl>#branch24_part19_style</styleUrl>
			<LineString>
				<altitudeMode>absolute</altitudeMode>
				<tessellate>1</tessellate>
				<coordinates>
					32.51746568,-11.01649128,222471.53573685986
					32.21809194,-11.62720974,224968.05753788978
				</coordinates>
			</LineString>
		</Placemark>
		<Placemark>
			<name>branch24_part20</name>
			<TimeSpan>
				<begin>7938-04-21</begin>
			</TimeSpan>
			<styleUrl>#branch24_part20_style</styleUrl>
			<LineString>
				<altitudeMode>absolute</altitudeMode>
				<tessellate>1</tessellate>
				<coordinates>
					32.21809194,-11.62720974,224968.05753788978
					31.9187182,-12.2379282,227059.0603536081
				</coordinates>
			</LineString>
		</Placemark>
		<Placemark>
			<name>branch24_part21</name>
			<TimeSpan>
				<begin>7930-10-05</begin>
			</TimeSpan>
			<styleUrl>#branch24_part21_style</styleUrl>
			<LineString>
				<altitudeMode>absolute</altitudeMode>
				<tessellate>1</tessellate>
				<coordinates>
					31.9187182,-12.2379282,227059.0603536081
					31.61934446,-12.84864666,228755.66472110237
				</coordinates>
			</LineString>
		</Placemark>
		<Placemark>
			<name>branch24_part22</name>
			<TimeSpan>
				<begin>7923-03-18</begin>
			</TimeSpan>
			<styleUrl>#branch24_part22_style</styleUrl>
			<LineString>
				<altitudeMode>absolute</altitudeMode>
				<tessellate>1</tessellate>
				<coordinates>
					31.61934446,-12.84864666,228755.66472110237
					31.31997072,-13.45936512,230066.5961680686
				</coordinates>
			</LineString>
		</Placemark>
		<Placemark>
			<name>branch24_part23</name>
			<TimeSpan>
				<begin>7915-09-02</begin>
			</TimeSpan>
			<styleUrl>#branch24_part23_style</styleUrl>
			<LineString>
				<altitudeMode>absolute</altitudeMode>
				<tessellate>1</tessellate>
				<coordinates>
					31.31997072,-13.45936512,230066.5961680686
					31.02059698,-14.07008358,230998.42094647893
				</coordinates>
			</LineString>
		</Placemark>
		<Placemark>
			<name>branch24_part24</name>
			<TimeSpan>
				<begin>7908-02-15</begin>
			</TimeSpan>
			<styleUrl>#branch24_part24_style</styleUrl>
			<LineString>
				<altitudeMode>absolute</altitudeMode>
				<tessellate>1</tessellate>
				<coordinates>
					31.02059698,-14.07008358,230998.42094647893
					30.72122324,-14.68080204,231555.7158962179
				</coordinates>
			</LineString>
		</Placemark>
		<Placemark>
			<name>branch24_part25</name>
			<TimeSpan>
				<begin>7900-07-29</begin>
			</TimeSpan>
			<styleUrl>#branch24_part25_style</styleUrl>
			<LineString>
				<altitudeMode>absolute</altitudeMode>
				<tessellate>1</tessellate>
				<coordinates>
					30.72122324,-14.68080204,231555.7158962179
					30.4218495,-15.291520499999999,231741.18305922902
				</coordinates>
			</LineString>
		</Placemark>
		<Placemark>
			<name>branch24_part26</name>
			<TimeSpan>
				<begin>7893-01-12</begin>
			</TimeSpan>
			<styleUrl>#branch24_part26_style</styleUrl>
			<LineString>
				<altitudeMode>absolute</altitudeMode>
				<tessellate>1</tessellate>
				<coordinates>
					30.4218495,-15.291520499999999,231741.18305922902
					30.12247576,-15.90223896,231555.7158962179
				</coordinates>
			</LineString>
		</Placemark>
		<Placemark>
			<name>branch24_part27</name>
			<TimeSpan>
				<begin>7885-06-26</begin>
			</TimeSpan>
			<styleUrl>#branch24_part27_style</styleUrl>
			<LineString>
				<altitudeMode>absolute</altitudeMode>
				<tessellate>1</tessellate>
				<coordinates>
					30.12247576,-15.90223896,231555.7158962179
					29.82310202,-16.51295742,230998.42094647893
				</coordinates>
			</LineString>
		</Placemark>
		<Placemark>
			<name>branch24_part28</name>
			<TimeSpan>
				<begin>7878-00-09</begin>
			</TimeSpan>
			<styleUrl>#branch24_part28_style</styleUrl>
			<LineString>
				<altitudeMode>absolute</altitudeMode>
				<tessellate>1</tessellate>
				<coordinates>
					29.82310202,-16.51295742,230998.42094647893
					29.52372828,-17.123675879999997,230066.5961680686
				</coordinates>
			</LineString>
		</Placemark>
		<Placemark>
			<name>branch24_part29</name>
			<TimeSpan>
				<begin>7870-05-23</begin>
			</TimeSpan>
			<styleUrl>#branch24_part29_style</styleUrl>
			<LineString>
				<altitudeMode>absolute</altitudeMode>
				<tessellate>1</tessellate>
				<coordinates>
					29.52372828,-17.123675879999997,230066.5961680686
					29.22435454,-17.734394339999998,228755.6647211024
				</coordinates>
			</LineString>
		</Placemark>
		<Placemark>
			<name>branch24_part30</name>
			<TimeSpan>
				<begin>7862-11-06</begin>
			</TimeSpan>
			<styleUrl>#branch24_part30_style</styleUrl>
			<LineString>
				<altitudeMode>absolute</altitudeMode>
				<tessellate>1</tessellate>
				<coordinates>
					29.22435454,-17.734394339999998,228755.6647211024
					28.9249808,-18.3451128,227059.0603536081
				</coordinates>
			</LineString>
		</Placemark>
		<Placemark>
			<name>branch24_part31</name>
			<TimeSpan>
				<begin>7855-04-20</begin>
			</TimeSpan>
			<styleUrl>#branch24_part31_style</styleUrl>
			<LineString>
				<altitudeMode>absolute</altitudeMode>
				<tessellate>1</tessellate>
				<coordinates>
					28.9249808,-18.3451128,227059.0603536081
					28.62560706,-18.955831259999997,224968.05753788978
				</coordinates>
			</LineString>
		</Placemark>
		<Placemark>
			<name>branch24_part32</name>
			<TimeSpan>
				<begin>7847-10-03</begin>
			</TimeSpan>
			<styleUrl>#branch24_part32_style</styleUrl>
			<LineString>
				<altitudeMode>absolute</altitudeMode>
				<tessellate>1</tessellate>
				<coordinates>
					28.62560706,-18.955831259999997,224968.05753788978
					28.32623332,-19.566549719999998,222471.53573685986
				</coordinates>
			</LineString>
		</Placemark>
		<Placemark>
			<name>branch24_part33</name>
			<TimeSpan>
				<begin>7840-03-17</begin>
			</TimeSpan>
			<styleUrl>#branch24_part33_style</styleUrl>
			<LineString>
				<altitudeMode>absolute</altitudeMode>
				<tessellate>1</tessellate>
				<coordinates>
					28.32623332,-19.566549719999998,222471.53573685986
					28.02685958,-20.17726818,219555.6621699844
				</coordinates>
			</LineString>
		</Placemark>
		<Placemark>
			<name>branch24_part34</name>
			<TimeSpan>
				<begin>7832-09-00</begin>
			</TimeSpan>
			<styleUrl>#branch24_part34_style</styleUrl>
			<LineString>
				<altitudeMode>absolute</altitudeMode>
				<tessellate>1</tessellate>
				<coordinates>
					28.02685958,-20.17726818,219555.6621699844
					27.72748584,-20.787986639999996,216203.47047566448
				</coordinates>
			</LineString>
		</Placemark>
		<Placemark>
			<name>branch24_part35</name>
			<TimeSpan>
				<begin>7825-02-14</begin>
			</TimeSpan>
			<styleUrl>#branch24_part35_style</styleUrl>
			<LineString>
				<altitudeMode>absolute</altitudeMode>
				<tessellate>1</tessellate>
				<coordinates>
					27.72748584,-20.787986639999996,216203.47047566448
					27.4281121,-21.398705099999997,212394.30260150696
				</coordinates>
			</LineString>
		</Placemark>
		<Placemark>
			<name>branch24_part36</name>
			<TimeSpan>
				<begin>7817-07-27</begin>
			</TimeSpan>
			<styleUrl>#branch24_part36_style</styleUrl>
			<LineString>
				<altitudeMode>absolute</altitudeMode>
				<tessellate>1</tessellate>
				<coordinates>
					27.4281121,-21.398705099999997,212394.30260150696
					27.12873836,-22.00942356,208103.06625919117
				</coordinates>
			</LineString>
		</Placemark>
		<Placemark>
			<name>branch24_part37</name>
			<TimeSpan>
				<begin>7810-01-11</begin>
			</TimeSpan>
			<styleUrl>#branch24_part37_style</styleUrl>
			<LineString>
				<altitudeMode>absolute</altitudeMode>
				<tessellate>1</tessellate>
				<coordinates>
					27.12873836,-22.00942356,208103.06625919117
					26.82936462,-22.620142019999996,203299.23726470757
				</coordinates>
			</LineString>
		</Placemark>
		<Placemark>
			<name>branch24_part38</name>
			<TimeSpan>
				<begin>7802-06-24</begin>
			</TimeSpan>
			<styleUrl>#branch24_part38_style</styleUrl>
			<LineString>
				<altitudeMode>absolute</altitudeMode>
				<tessellate>1</tessellate>
				<coordinates>
					26.82936462,-22.620142019999996,203299.23726470757
					26.52999088,-23.230860479999997,197945.49965933608
				</coordinates>
			</LineString>
		</Placemark>
		<Placemark>
			<name>branch24_part39</name>
			<TimeSpan>
				<begin>7795-00-08</begin>
			</TimeSpan>
			<styleUrl>#branch24_part39_style</styleUrl>
			<LineString>
				<altitudeMode>absolute</altitudeMode>
				<tessellate>1</tessellate>
				<coordinates>
					26.52999088,-23.230860479999997,197945.49965933608
					26.23061714,-23.841578939999998,191995.85692247207
				</coordinates>
			</LineString>
		</Placemark>
		<Placemark>
			<name>branch24_part40</name>
			<TimeSpan>
				<begin>7787-05-21</begin>
			</TimeSpan>
			<styleUrl>#branch24_part40_style</styleUrl>
			<LineString>
				<altitudeMode>absolute</altitudeMode>
				<tessellate>1</tessellate>
				<coordinates>
					26.23061714,-23.841578939999998,191995.85692247207
					25.9312434,-24.4522974,185392.94644738318
				</coordinates>
			</LineString>
		</Placemark>
		<Placemark>
			<name>branch24_part41</name>
			<TimeSpan>
				<begin>7779-11-05</begin>
			</TimeSpan>
			<styleUrl>#branch24_part41_style</styleUrl>
			<LineString>
				<altitudeMode>absolute</altitudeMode>
				<tessellate>1</tessellate>
				<coordinates>
					25.9312434,-24.4522974,185392.94644738318
					25.63186966,-25.063015859999997,178064.11032694942
				</coordinates>
			</LineString>
		</Placemark>
		<Placemark>
			<name>branch24_part42</name>
			<TimeSpan>
				<begin>7772-04-18</begin>
			</TimeSpan>
			<styleUrl>#branch24_part42_style</styleUrl>
			<LineString>
				<altitudeMode>absolute</altitudeMode>
				<tessellate>1</tessellate>
				<coordinates>
					25.63186966,-25.063015859999997,178064.11032694942
					25.33249592,-25.673734319999998,169915.4420812056
				</coordinates>
			</LineString>
		</Placemark>
		<Placemark>
			<name>branch24_part43</name>
			<TimeSpan>
				<begin>7764-10-02</begin>
			</TimeSpan>
			<styleUrl>#branch24_part43_style</styleUrl>
			<LineString>
				<altitudeMode>absolute</altitudeMode>
				<tessellate>1</tessellate>
				<coordinates>
					25.33249592,-25.673734319999998,169915.4420812056
					25.03312218,-26.28445278,160822.37035255026
				</coordinates>
			</LineString>
		</Placemark>
		<Placemark>
			<name>branch24_part44</name>
			<TimeSpan>
				<begin>7757-03-15</begin>
			</TimeSpan>
			<styleUrl>#branch24_part44_style</styleUrl>
			<LineString>
				<altitudeMode>absolute</altitudeMode>
				<tessellate>1</tessellate>
				<coordinates>
					25.03312218,-26.28445278,160822.37035255026
					24.73374844,-26.895171239999996,150613.94168871592
				</coordinates>
			</LineString>
		</Placemark>
		<Placemark>
			<name>branch24_part45</name>
			<TimeSpan>
				<begin>7749-08-29</begin>
			</TimeSpan>
			<styleUrl>#branch24_part45_style</styleUrl>
			<LineString>
				<altitudeMode>absolute</altitudeMode>
				<tessellate>1</tessellate>
				<coordinates>
					24.73374844,-26.895171239999996,150613.94168871592
					24.4343747,-27.505889699999997,139044.70983553742
				</coordinates>
			</LineString>
		</Placemark>
		<Placemark>
			<name>branch24_part46</name>
			<TimeSpan>
				<begin>7742-02-12</begin>
			</TimeSpan>
			<styleUrl>#branch24_part46_style</styleUrl>
			<LineString>
				<altitudeMode>absolute</altitudeMode>
				<tessellate>1</tessellate>
				<coordinates>
					24.4343747,-27.505889699999997,139044.70983553742
					24.13500096,-28.11660816,125739.6139350024
				</coordinates>
			</LineString>
		</Placemark>
		<Placemark>
			<name>branch24_part47</name>
			<TimeSpan>
				<begin>7734-07-26</begin>
			</TimeSpan>
			<styleUrl>#branch24_part47_style</styleUrl>
			<LineString>
				<altitudeMode>absolute</altitudeMode>
				<tessellate>1</tessellate>
				<coordinates>
					24.13500096,-28.11660816,125739.6139350024
					23.83562722,-28.727326619999996,110070.96333200643
				</coordinates>
			</LineString>
		</Placemark>
		<Placemark>
			<name>branch24_part48</name>
			<TimeSpan>
				<begin>7727-01-09</begin>
			</TimeSpan>
			<styleUrl>#branch24_part48_style</styleUrl>
			<LineString>
				<altitudeMode>absolute</altitudeMode>
				<tessellate>1</tessellate>
				<coordinates>
					23.83562722,-28.727326619999996,110070.96333200643
					23.53625348,-29.338045079999997,90823.62414144332
				</coordinates>
			</LineString>
		</Placemark>
		<Placemark>
			<name>branch24_part49</name>
			<TimeSpan>
				<begin>7719-06-23</begin>
			</TimeSpan>
			<styleUrl>#branch24_part49_style</styleUrl>
			<LineString>
				<altitudeMode>absolute</altitudeMode>
				<tessellate>1</tessellate>
				<coordinates>
					23.53625348,-29.338045079999997,90823.62414144332
					23.23687974,-29.948763539999998,64887.531256584196
				</coordinates>
			</LineString>
		</Placemark>
		<Placemark>
			<name>branch24_part50</name>
			<TimeSpan>
				<begin>7712-00-06</begin>
			</TimeSpan>
			<styleUrl>#branch24_part50_style</styleUrl>
			<LineString>
				<altitudeMode>absolute</altitudeMode>
				<tessellate>1</tessellate>
				<coordinates>
					23.23687974,-29.948763539999998,64887.531256584196
					22.937506,-30.559481999999996,2.8380109806410564E-11
				</coordinates>
			</LineString>
		</Placemark>
	</Folder>
	<Folder>
			<name>branch33</name>
		<Placemark>
			<name>branch33_part1</name>
			<TimeSpan>
				<begin>7613-04-03</begin>
			</TimeSpan>
			<styleUrl>#branch33_part1_style</styleUrl>
			<LineString>
				<altitudeMode>absolute</altitudeMode>
				<tessellate>1</tessellate>
				<coordinates>
					4.469936,50.503887,0.0
					4.8392874,48.88261962,159009.15767389338
				</coordinates>
			</LineString>
		</Placemark>
		<Placemark>
			<name>branch33_part2</name>
			<TimeSpan>
				<begin>7612-05-29</begin>
			</TimeSpan>
			<styleUrl>#branch33_part2_style</styleUrl>
			<LineString>
				<altitudeMode>absolute</altitudeMode>
				<tessellate>1</tessellate>
				<coordinates>
					4.8392874,48.88261962,159009.15767389338
					5.208638799999999,47.26135224,222566.4575604541
				</coordinates>
			</LineString>
		</Placemark>
		<Placemark>
			<name>branch33_part3</name>
			<TimeSpan>
				<begin>7611-07-24</begin>
			</TimeSpan>
			<styleUrl>#branch33_part3_style</styleUrl>
			<LineString>
				<altitudeMode>absolute</altitudeMode>
				<tessellate>1</tessellate>
				<coordinates>
					5.208638799999999,47.26135224,222566.4575604541
					5.5779901999999995,45.64008486,269732.7333130799
				</coordinates>
			</LineString>
		</Placemark>
		<Placemark>
			<name>branch33_part4</name>
			<TimeSpan>
				<begin>7610-09-19</begin>
			</TimeSpan>
			<styleUrl>#branch33_part4_style</styleUrl>
			<LineString>
				<altitudeMode>absolute</altitudeMode>
				<tessellate>1</tessellate>
				<coordinates>
					5.5779901999999995,45.64008486,269732.7333130799
					5.9473416,44.018817479999996,308129.30790946854
				</coordinates>
			</LineString>
		</Placemark>
		<Placemark>
			<name>branch33_part5</name>
			<TimeSpan>
				<begin>7609-11-15</begin>
			</TimeSpan>
			<styleUrl>#branch33_part5_style</styleUrl>
			<LineString>
				<altitudeMode>absolute</altitudeMode>
				<tessellate>1</tessellate>
				<coordinates>
					5.9473416,44.018817479999996,308129.30790946854
					6.316693,42.397550100000004,340733.9093011999
				</coordinates>
			</LineString>
		</Placemark>
		<Placemark>
			<name>branch33_part6</name>
			<TimeSpan>
				<begin>7609-01-10</begin>
			</TimeSpan>
			<styleUrl>#branch33_part6_style</styleUrl>
			<LineString>
				<altitudeMode>absolute</altitudeMode>
				<tessellate>1</tessellate>
				<coordinates>
					6.316693,42.397550100000004,340733.9093011999
					6.6860444,40.77628272,369084.71532329253
				</coordinates>
			</LineString>
		</Placemark>
		<Placemark>
			<name>branch33_part7</name>
			<TimeSpan>
				<begin>7608-03-06</begin>
			</TimeSpan>
			<styleUrl>#branch33_part7_style</styleUrl>
			<LineString>
				<altitudeMode>absolute</altitudeMode>
				<tessellate>1</tessellate>
				<coordinates>
					6.6860444,40.77628272,369084.71532329253
					7.055395799999999,39.15501534,394100.8256849519
				</coordinates>
			</LineString>
		</Placemark>
		<Placemark>
			<name>branch33_part8</name>
			<TimeSpan>
				<begin>7607-05-01</begin>
			</TimeSpan>
			<styleUrl>#branch33_part8_style</styleUrl>
			<LineString>
				<altitudeMode>absolute</altitudeMode>
				<tessellate>1</tessellate>
				<coordinates>
					7.055395799999999,39.15501534,394100.8256849519
					7.4247472,37.53374796,416383.71498959116
				</coordinates>
			</LineString>
		</Placemark>
		<Placemark>
			<name>branch33_part9</name>
			<TimeSpan>
				<begin>7606-06-26</begin>
			</TimeSpan>
			<styleUrl>#branch33_part9_style</styleUrl>
			<LineString>
				<altitudeMode>absolute</altitudeMode>
				<tessellate>1</tessellate>
				<coordinates>
					7.4247472,37.53374796,416383.71498959116
					7.7940986,35.91248058,436352.31063235184
				</coordinates>
			</LineString>
		</Placemark>
		<Placemark>
			<name>branch33_part10</name>
			<TimeSpan>
				<begin>7605-08-22</begin>
			</TimeSpan>
			<styleUrl>#branch33_part10_style</styleUrl>
			<LineString>
				<altitudeMode>absolute</altitudeMode>
				<tessellate>1</tessellate>
				<coordinates>
					7.7940986,35.91248058,436352.31063235184
					8.16345,34.2912132,454311.8790682666
				</coordinates>
			</LineString>
		</Placemark>
		<Placemark>
			<name>branch33_part11</name>
			<TimeSpan>
				<begin>7604-10-17</begin>
			</TimeSpan>
			<styleUrl>#branch33_part11_style</styleUrl>
			<LineString>
				<altitudeMode>absolute</altitudeMode>
				<tessellate>1</tessellate>
				<coordinates>
					8.16345,34.2912132,454311.8790682666
					8.5328014,32.669945819999995,470492.5414005767
				</coordinates>
			</LineString>
		</Placemark>
		<Placemark>
			<name>branch33_part12</name>
			<TimeSpan>
				<begin>7604-00-13</begin>
			</TimeSpan>
			<styleUrl>#branch33_part12_style</styleUrl>
			<LineString>
				<altitudeMode>absolute</altitudeMode>
				<tessellate>1</tessellate>
				<coordinates>
					8.5328014,32.669945819999995,470492.5414005767
					8.9021528,31.04867844,485072.3483639268
				</coordinates>
			</LineString>
		</Placemark>
		<Placemark>
			<name>branch33_part13</name>
			<TimeSpan>
				<begin>7603-02-08</begin>
			</TimeSpan>
			<styleUrl>#branch33_part13_style</styleUrl>
			<LineString>
				<altitudeMode>absolute</altitudeMode>
				<tessellate>1</tessellate>
				<coordinates>
					8.9021528,31.04867844,485072.3483639268
					9.271504199999999,29.42741106,498191.86902608466
				</coordinates>
			</LineString>
		</Placemark>
		<Placemark>
			<name>branch33_part14</name>
			<TimeSpan>
				<begin>7602-04-03</begin>
			</TimeSpan>
			<styleUrl>#branch33_part14_style</styleUrl>
			<LineString>
				<altitudeMode>absolute</altitudeMode>
				<tessellate>1</tessellate>
				<coordinates>
					9.271504199999999,29.42741106,498191.86902608466
					9.640855599999998,27.806143679999998,509963.81946447876
				</coordinates>
			</LineString>
		</Placemark>
		<Placemark>
			<name>branch33_part15</name>
			<TimeSpan>
				<begin>7601-05-29</begin>
			</TimeSpan>
			<styleUrl>#branch33_part15_style</styleUrl>
			<LineString>
				<altitudeMode>absolute</altitudeMode>
				<tessellate>1</tessellate>
				<coordinates>
					9.640855599999998,27.806143679999998,509963.81946447876
					10.010207,26.1848763,520479.64373698883
				</coordinates>
			</LineString>
		</Placemark>
		<Placemark>
			<name>branch33_part16</name>
			<TimeSpan>
				<begin>7600-07-24</begin>
			</TimeSpan>
			<styleUrl>#branch33_part16_style</styleUrl>
			<LineString>
				<altitudeMode>absolute</altitudeMode>
				<tessellate>1</tessellate>
				<coordinates>
					10.010207,26.1848763,520479.64373698883
					10.3795584,24.56360892,529814.1424207676
				</coordinates>
			</LineString>
		</Placemark>
		<Placemark>
			<name>branch33_part17</name>
			<TimeSpan>
				<begin>7599-09-20</begin>
			</TimeSpan>
			<styleUrl>#branch33_part17_style</styleUrl>
			<LineString>
				<altitudeMode>absolute</altitudeMode>
				<tessellate>1</tessellate>
				<coordinates>
					10.3795584,24.56360892,529814.1424207676
					10.7489098,22.94234154,538028.8050431978
				</coordinates>
			</LineString>
		</Placemark>
		<Placemark>
			<name>branch33_part18</name>
			<TimeSpan>
				<begin>7598-11-15</begin>
			</TimeSpan>
			<styleUrl>#branch33_part18_style</styleUrl>
			<LineString>
				<altitudeMode>absolute</altitudeMode>
				<tessellate>1</tessellate>
				<coordinates>
					10.7489098,22.94234154,538028.8050431978
					11.1182612,21.321074160000002,545174.25488192
				</coordinates>
			</LineString>
		</Placemark>
		<Placemark>
			<name>branch33_part19</name>
			<TimeSpan>
				<begin>7598-01-10</begin>
			</TimeSpan>
			<styleUrl>#branch33_part19_style</styleUrl>
			<LineString>
				<altitudeMode>absolute</altitudeMode>
				<tessellate>1</tessellate>
				<coordinates>
					11.1182612,21.321074160000002,545174.25488192
					11.487612599999999,19.69980678,551292.0685975711
				</coordinates>
			</LineString>
		</Placemark>
		<Placemark>
			<name>branch33_part20</name>
			<TimeSpan>
				<begin>7597-03-06</begin>
			</TimeSpan>
			<styleUrl>#branch33_part20_style</styleUrl>
			<LineString>
				<altitudeMode>absolute</altitudeMode>
				<tessellate>1</tessellate>
				<coordinates>
					11.487612599999999,19.69980678,551292.0685975711
					11.856964,18.078539400000004,556416.1439011353
				</coordinates>
			</LineString>
		</Placemark>
		<Placemark>
			<name>branch33_part21</name>
			<TimeSpan>
				<begin>7596-05-01</begin>
			</TimeSpan>
			<styleUrl>#branch33_part21_style</styleUrl>
			<LineString>
				<altitudeMode>absolute</altitudeMode>
				<tessellate>1</tessellate>
				<coordinates>
					11.856964,18.078539400000004,556416.1439011353
					12.2263154,16.457272019999998,560573.7320564673
				</coordinates>
			</LineString>
		</Placemark>
		<Placemark>
			<name>branch33_part22</name>
			<TimeSpan>
				<begin>7595-06-27</begin>
			</TimeSpan>
			<styleUrl>#branch33_part22_style</styleUrl>
			<LineString>
				<altitudeMode>absolute</altitudeMode>
				<tessellate>1</tessellate>
				<coordinates>
					12.2263154,16.457272019999998,560573.7320564673
					12.5956668,14.836004639999999,563786.2152734053
				</coordinates>
			</LineString>
		</Placemark>
		<Placemark>
			<name>branch33_part23</name>
			<TimeSpan>
				<begin>7594-08-22</begin>
			</TimeSpan>
			<styleUrl>#branch33_part23_style</styleUrl>
			<LineString>
				<altitudeMode>absolute</altitudeMode>
				<tessellate>1</tessellate>
				<coordinates>
					12.5956668,14.836004639999999,563786.2152734053
					12.9650182,13.21473726,566069.6843813421
				</coordinates>
			</LineString>
		</Placemark>
		<Placemark>
			<name>branch33_part24</name>
			<TimeSpan>
				<begin>7593-10-17</begin>
			</TimeSpan>
			<styleUrl>#branch33_part24_style</styleUrl>
			<LineString>
				<altitudeMode>absolute</altitudeMode>
				<tessellate>1</tessellate>
				<coordinates>
					12.9650182,13.21473726,566069.6843813421
					13.334369599999999,11.59346988,567435.355085988
				</coordinates>
			</LineString>
		</Placemark>
		<Placemark>
			<name>branch33_part25</name>
			<TimeSpan>
				<begin>7593-00-13</begin>
			</TimeSpan>
			<styleUrl>#branch33_part25_style</styleUrl>
			<LineString>
				<altitudeMode>absolute</altitudeMode>
				<tessellate>1</tessellate>
				<coordinates>
					13.334369599999999,11.59346988,567435.355085988
					13.703720999999998,9.972202500000002,567889.8488353333
				</coordinates>
			</LineString>
		</Placemark>
		<Placemark>
			<name>branch33_part26</name>
			<TimeSpan>
				<begin>7592-02-08</begin>
			</TimeSpan>
			<styleUrl>#branch33_part26_style</styleUrl>
			<LineString>
				<altitudeMode>absolute</altitudeMode>
				<tessellate>1</tessellate>
				<coordinates>
					13.703720999999998,9.972202500000002,567889.8488353333
					14.073072400000001,8.350935120000003,567435.355085988
				</coordinates>
			</LineString>
		</Placemark>
		<Placemark>
			<name>branch33_part27</name>
			<TimeSpan>
				<begin>7591-04-04</begin>
			</TimeSpan>
			<styleUrl>#branch33_part27_style</styleUrl>
			<LineString>
				<altitudeMode>absolute</altitudeMode>
				<tessellate>1</tessellate>
				<coordinates>
					14.073072400000001,8.350935120000003,567435.355085988
					14.4424238,6.729667740000004,566069.6843813421
				</coordinates>
			</LineString>
		</Placemark>
		<Placemark>
			<name>branch33_part28</name>
			<TimeSpan>
				<begin>7590-05-29</begin>
			</TimeSpan>
			<styleUrl>#branch33_part28_style</styleUrl>
			<LineString>
				<altitudeMode>absolute</altitudeMode>
				<tessellate>1</tessellate>
				<coordinates>
					14.4424238,6.729667740000004,566069.6843813421
					14.8117752,5.108400359999997,563786.2152734053
				</coordinates>
			</LineString>
		</Placemark>
		<Placemark>
			<name>branch33_part29</name>
			<TimeSpan>
				<begin>7589-07-24</begin>
			</TimeSpan>
			<styleUrl>#branch33_part29_style</styleUrl>
			<LineString>
				<altitudeMode>absolute</altitudeMode>
				<tessellate>1</tessellate>
				<coordinates>
					14.8117752,5.108400359999997,563786.2152734053
					15.181126599999999,3.4871329799999984,560573.7320564674
				</coordinates>
			</LineString>
		</Placemark>
		<Placemark>
			<name>branch33_part30</name>
			<TimeSpan>
				<begin>7588-09-20</begin>
			</TimeSpan>
			<styleUrl>#branch33_part30_style</styleUrl>
			<LineString>
				<altitudeMode>absolute</altitudeMode>
				<tessellate>1</tessellate>
				<coordinates>
					15.181126599999999,3.4871329799999984,560573.7320564674
					15.550477999999998,1.8658655999999993,556416.1439011353
				</coordinates>
			</LineString>
		</Placemark>
		<Placemark>
			<name>branch33_part31</name>
			<TimeSpan>
				<begin>7587-11-15</begin>
			</TimeSpan>
			<styleUrl>#branch33_part31_style</styleUrl>
			<LineString>
				<altitudeMode>absolute</altitudeMode>
				<tessellate>1</tessellate>
				<coordinates>
					15.550477999999998,1.8658655999999993,556416.1439011353
					15.919829400000001,0.2445982200000003,551292.0685975711
				</coordinates>
			</LineString>
		</Placemark>
		<Placemark>
			<name>branch33_part32</name>
			<TimeSpan>
				<begin>7587-01-11</begin>
			</TimeSpan>
			<styleUrl>#branch33_part32_style</styleUrl>
			<LineString>
				<altitudeMode>absolute</altitudeMode>
				<tessellate>1</tessellate>
				<coordinates>
					15.919829400000001,0.2445982200000003,551292.0685975711
					16.2891808,-1.3766691599999987,545174.25488192
				</coordinates>
			</LineString>
		</Placemark>
		<Placemark>
			<name>branch33_part33</name>
			<TimeSpan>
				<begin>7586-03-06</begin>
			</TimeSpan>
			<styleUrl>#branch33_part33_style</styleUrl>
			<LineString>
				<altitudeMode>absolute</altitudeMode>
				<tessellate>1</tessellate>
				<coordinates>
					16.2891808,-1.3766691599999987,545174.25488192
					16.6585322,-2.9979365399999978,538028.8050431978
				</coordinates>
			</LineString>
		</Placemark>
		<Placemark>
			<name>branch33_part34</name>
			<TimeSpan>
				<begin>7585-05-01</begin>
			</TimeSpan>
			<styleUrl>#branch33_part34_style</styleUrl>
			<LineString>
				<altitudeMode>absolute</altitudeMode>
				<tessellate>1</tessellate>
				<coordinates>
					16.6585322,-2.9979365399999978,538028.8050431978
					17.0278836,-4.619203919999997,529814.1424207676
				</coordinates>
			</LineString>
		</Placemark>
		<Placemark>
			<name>branch33_part35</name>
			<TimeSpan>
				<begin>7584-06-27</begin>
			</TimeSpan>
			<styleUrl>#branch33_part35_style</styleUrl>
			<LineString>
				<altitudeMode>absolute</altitudeMode>
				<tessellate>1</tessellate>
				<coordinates>
					17.0278836,-4.619203919999997,529814.1424207676
					17.397235,-6.240471299999996,520479.6437369888
				</coordinates>
			</LineString>
		</Placemark>
		<Placemark>
			<name>branch33_part36</name>
			<TimeSpan>
				<begin>7583-08-22</begin>
			</TimeSpan>
			<styleUrl>#branch33_part36_style</styleUrl>
			<LineString>
				<altitudeMode>absolute</altitudeMode>
				<tessellate>1</tessellate>
				<coordinates>
					17.397235,-6.240471299999996,520479.6437369888
					17.7665864,-7.861738679999995,509963.8194644788
				</coordinates>
			</LineString>
		</Placemark>
		<Placemark>
			<name>branch33_part37</name>
			<TimeSpan>
				<begin>7582-10-18</begin>
			</TimeSpan>
			<styleUrl>#branch33_part37_style</styleUrl>
			<LineString>
				<altitudeMode>absolute</altitudeMode>
				<tessellate>1</tessellate>
				<coordinates>
					17.7665864,-7.861738679999995,509963.8194644788
					18.1359378,-9.483006060000001,498191.86902608466
				</coordinates>
			</LineString>
		</Placemark>
		<Placemark>
			<name>branch33_part38</name>
			<TimeSpan>
				<begin>7582-00-13</begin>
			</TimeSpan>
			<styleUrl>#branch33_part38_style</styleUrl>
			<LineString>
				<altitudeMode>absolute</altitudeMode>
				<tessellate>1</tessellate>
				<coordinates>
					18.1359378,-9.483006060000001,498191.86902608466
					18.5052892,-11.10427344,485072.3483639268
				</coordinates>
			</LineString>
		</Placemark>
		<Placemark>
			<name>branch33_part39</name>
			<TimeSpan>
				<begin>7581-02-08</begin>
			</TimeSpan>
			<styleUrl>#branch33_part39_style</styleUrl>
			<LineString>
				<altitudeMode>absolute</altitudeMode>
				<tessellate>1</tessellate>
				<coordinates>
					18.5052892,-11.10427344,485072.3483639268
					18.8746406,-12.725540819999999,470492.5414005767
				</coordinates>
			</LineString>
		</Placemark>
		<Placemark>
			<name>branch33_part40</name>
			<TimeSpan>
				<begin>7580-04-04</begin>
			</TimeSpan>
			<styleUrl>#branch33_part40_style</styleUrl>
			<LineString>
				<altitudeMode>absolute</altitudeMode>
				<tessellate>1</tessellate>
				<coordinates>
					18.8746406,-12.725540819999999,470492.5414005767
					19.243992,-14.346808199999991,454311.8790682665
				</coordinates>
			</LineString>
		</Placemark>
		<Placemark>
			<name>branch33_part41</name>
			<TimeSpan>
				<begin>7579-05-29</begin>
			</TimeSpan>
			<styleUrl>#branch33_part41_style</styleUrl>
			<LineString>
				<altitudeMode>absolute</altitudeMode>
				<tessellate>1</tessellate>
				<coordinates>
					19.243992,-14.346808199999991,454311.8790682665
					19.613343399999998,-15.968075579999997,436352.31063235184
				</coordinates>
			</LineString>
		</Placemark>
		<Placemark>
			<name>branch33_part42</name>
			<TimeSpan>
				<begin>7578-07-25</begin>
			</TimeSpan>
			<styleUrl>#branch33_part42_style</styleUrl>
			<LineString>
				<altitudeMode>absolute</altitudeMode>
				<tessellate>1</tessellate>
				<coordinates>
					19.613343399999998,-15.968075579999997,436352.31063235184
					19.9826948,-17.589342960000003,416383.71498959116
				</coordinates>
			</LineString>
		</Placemark>
		<Placemark>
			<name>branch33_part43</name>
			<TimeSpan>
				<begin>7577-09-20</begin>
			</TimeSpan>
			<styleUrl>#branch33_part43_style</styleUrl>
			<LineString>
				<altitudeMode>absolute</altitudeMode>
				<tessellate>1</tessellate>
				<coordinates>
					19.9826948,-17.589342960000003,416383.71498959116
					20.3520462,-19.210610339999995,394100.82568495197
				</coordinates>
			</LineString>
		</Placemark>
		<Placemark>
			<name>branch33_part44</name>
			<TimeSpan>
				<begin>7576-11-15</begin>
			</TimeSpan>
			<styleUrl>#branch33_part44_style</styleUrl>
			<LineString>
				<altitudeMode>absolute</altitudeMode>
				<tessellate>1</tessellate>
				<coordinates>
					20.3520462,-19.210610339999995,394100.82568495197
					20.7213976,-20.83187772,369084.71532329253
				</coordinates>
			</LineString>
		</Placemark>
		<Placemark>
			<name>branch33_part45</name>
			<TimeSpan>
				<begin>7576-01-11</begin>
			</TimeSpan>
			<styleUrl>#branch33_part45_style</styleUrl>
			<LineString>
				<altitudeMode>absolute</altitudeMode>
				<tessellate>1</tessellate>
				<coordinates>
					20.7213976,-20.83187772,369084.71532329253
					21.090749,-22.453145099999993,340733.90930119995
				</coordinates>
			</LineString>
		</Placemark>
		<Placemark>
			<name>branch33_part46</name>
			<TimeSpan>
				<begin>7575-03-06</begin>
			</TimeSpan>
			<styleUrl>#branch33_part46_style</styleUrl>
			<LineString>
				<altitudeMode>absolute</altitudeMode>
				<tessellate>1</tessellate>
				<coordinates>
					21.090749,-22.453145099999993,340733.90930119995
					21.4601004,-24.07441248,308129.3079094685
				</coordinates>
			</LineString>
		</Placemark>
		<Placemark>
			<name>branch33_part47</name>
			<TimeSpan>
				<begin>7574-05-02</begin>
			</TimeSpan>
			<styleUrl>#branch33_part47_style</styleUrl>
			<LineString>
				<altitudeMode>absolute</altitudeMode>
				<tessellate>1</tessellate>
				<coordinates>
					21.4601004,-24.07441248,308129.3079094685
					21.8294518,-25.69567985999999,269732.73331307987
				</coordinates>
			</LineString>
		</Placemark>
		<Placemark>
			<name>branch33_part48</name>
			<TimeSpan>
				<begin>7573-06-27</begin>
			</TimeSpan>
			<styleUrl>#branch33_part48_style</styleUrl>
			<LineString>
				<altitudeMode>absolute</altitudeMode>
				<tessellate>1</tessellate>
				<coordinates>
					21.8294518,-25.69567985999999,269732.73331307987
					22.1988032,-27.316947239999998,222566.4575604543
				</coordinates>
			</LineString>
		</Placemark>
		<Placemark>
			<name>branch33_part49</name>
			<TimeSpan>
				<begin>7572-08-22</begin>
			</TimeSpan>
			<styleUrl>#branch33_part49_style</styleUrl>
			<LineString>
				<altitudeMode>absolute</altitudeMode>
				<tessellate>1</tessellate>
				<coordinates>
					22.1988032,-27.316947239999998,222566.4575604543
					22.5681546,-28.938214620000004,159009.1576738935
				</coordinates>
			</LineString>
		</Placemark>
		<Placemark>
			<name>branch33_part50</name>
			<TimeSpan>
				<begin>7571-10-18</begin>
			</TimeSpan>
			<styleUrl>#branch33_part50_style</styleUrl>
			<LineString>
				<altitudeMode>absolute</altitudeMode>
				<tessellate>1</tessellate>
				<coordinates>
					22.5681546,-28.938214620000004,159009.1576738935
					22.937506,-30.559481999999996,6.954644856444652E-11
				</coordinates>
			</LineString>
		</Placemark>
	</Folder>
	<Folder>
			<name>branch35</name>
		<Placemark>
			<name>branch35_part1</name>
			<TimeSpan>
				<begin>7477-04-30</begin>
			</TimeSpan>
			<styleUrl>#branch35_part1_style</styleUrl>
			<LineString>
				<altitudeMode>absolute</altitudeMode>
				<tessellate>1</tessellate>
				<coordinates>
					22.937506,-30.559482,0.0
					23.23687974,-29.948763539999998,64887.53125658416
				</coordinates>
			</LineString>
		</Placemark>
		<Placemark>
			<name>branch35_part2</name>
			<TimeSpan>
				<begin>7475-01-23</begin>
			</TimeSpan>
			<styleUrl>#branch35_part2_style</styleUrl>
			<LineString>
				<altitudeMode>absolute</altitudeMode>
				<tessellate>1</tessellate>
				<coordinates>
					23.23687974,-29.948763539999998,64887.53125658416
					23.53625348,-29.33804508,90823.62414144323
				</coordinates>
			</LineString>
		</Placemark>
		<Placemark>
			<name>branch35_part3</name>
			<TimeSpan>
				<begin>7472-10-16</begin>
			</TimeSpan>
			<styleUrl>#branch35_part3_style</styleUrl>
			<LineString>
				<altitudeMode>absolute</altitudeMode>
				<tessellate>1</tessellate>
				<coordinates>
					23.53625348,-29.33804508,90823.62414144323
					23.83562722,-28.72732662,110070.96333200646
				</coordinates>
			</LineString>
		</Placemark>
		<Placemark>
			<name>branch35_part4</name>
			<TimeSpan>
				<begin>7470-07-09</begin>
			</TimeSpan>
			<styleUrl>#branch35_part4_style</styleUrl>
			<LineString>
				<altitudeMode>absolute</altitudeMode>
				<tessellate>1</tessellate>
				<coordinates>
					23.83562722,-28.72732662,110070.96333200646
					24.13500096,-28.11660816,125739.61393500243
				</coordinates>
			</LineString>
		</Placemark>
		<Placemark>
			<name>branch35_part5</name>
			<TimeSpan>
				<begin>7468-04-02</begin>
			</TimeSpan>
			<styleUrl>#branch35_part5_style</styleUrl>
			<LineString>
				<altitudeMode>absolute</altitudeMode>
				<tessellate>1</tessellate>
				<coordinates>
					24.13500096,-28.11660816,125739.61393500243
					24.4343747,-27.505889699999997,139044.7098355374
				</coordinates>
			</LineString>
		</Placemark>
		<Placemark>
			<name>branch35_part6</name>
			<TimeSpan>
				<begin>7466-00-25</begin>
			</TimeSpan>
			<styleUrl>#branch35_part6_style</styleUrl>
			<LineString>
				<altitudeMode>absolute</altitudeMode>
				<tessellate>1</tessellate>
				<coordinates>
					24.4343747,-27.505889699999997,139044.7098355374
					24.73374844,-26.89517124,150613.94168871592
				</coordinates>
			</LineString>
		</Placemark>
		<Placemark>
			<name>branch35_part7</name>
			<TimeSpan>
				<begin>7463-09-18</begin>
			</TimeSpan>
			<styleUrl>#branch35_part7_style</styleUrl>
			<LineString>
				<altitudeMode>absolute</altitudeMode>
				<tessellate>1</tessellate>
				<coordinates>
					24.73374844,-26.89517124,150613.94168871592
					25.03312218,-26.28445278,160822.37035255024
				</coordinates>
			</LineString>
		</Placemark>
		<Placemark>
			<name>branch35_part8</name>
			<TimeSpan>
				<begin>7461-06-11</begin>
			</TimeSpan>
			<styleUrl>#branch35_part8_style</styleUrl>
			<LineString>
				<altitudeMode>absolute</altitudeMode>
				<tessellate>1</tessellate>
				<coordinates>
					25.03312218,-26.28445278,160822.37035255024
					25.33249592,-25.67373432,169915.4420812056
				</coordinates>
			</LineString>
		</Placemark>
		<Placemark>
			<name>branch35_part9</name>
			<TimeSpan>
				<begin>7459-03-04</begin>
			</TimeSpan>
			<styleUrl>#branch35_part9_style</styleUrl>
			<LineString>
				<altitudeMode>absolute</altitudeMode>
				<tessellate>1</tessellate>
				<coordinates>
					25.33249592,-25.67373432,169915.4420812056
					25.63186966,-25.06301586,178064.11032694942
				</coordinates>
			</LineString>
		</Placemark>
		<Placemark>
			<name>branch35_part10</name>
			<TimeSpan>
				<begin>7456-11-27</begin>
			</TimeSpan>
			<styleUrl>#branch35_part10_style</styleUrl>
			<LineString>
				<altitudeMode>absolute</altitudeMode>
				<tessellate>1</tessellate>
				<coordinates>
					25.63186966,-25.06301586,178064.11032694942
					25.9312434,-24.4522974,185392.94644738323
				</coordinates>
			</LineString>
		</Placemark>
		<Placemark>
			<name>branch35_part11</name>
			<TimeSpan>
				<begin>7454-08-20</begin>
			</TimeSpan>
			<styleUrl>#branch35_part11_style</styleUrl>
			<LineString>
				<altitudeMode>absolute</altitudeMode>
				<tessellate>1</tessellate>
				<coordinates>
					25.9312434,-24.4522974,185392.94644738323
					26.23061714,-23.841578939999998,191995.85692247207
				</coordinates>
			</LineString>
		</Placemark>
		<Placemark>
			<name>branch35_part12</name>
			<TimeSpan>
				<begin>7452-05-13</begin>
			</TimeSpan>
			<styleUrl>#branch35_part12_style</styleUrl>
			<LineString>
				<altitudeMode>absolute</altitudeMode>
				<tessellate>1</tessellate>
				<coordinates>
					26.23061714,-23.841578939999998,191995.85692247207
					26.52999088,-23.23086048,197945.49965933608
				</coordinates>
			</LineString>
		</Placemark>
		<Placemark>
			<name>branch35_part13</name>
			<TimeSpan>
				<begin>7450-02-06</begin>
			</TimeSpan>
			<styleUrl>#branch35_part13_style</styleUrl>
			<LineString>
				<altitudeMode>absolute</altitudeMode>
				<tessellate>1</tessellate>
				<coordinates>
					26.52999088,-23.23086048,197945.49965933608
					26.82936462,-22.62014202,203299.23726470757
				</coordinates>
			</LineString>
		</Placemark>
		<Placemark>
			<name>branch35_part14</name>
			<TimeSpan>
				<begin>7447-10-30</begin>
			</TimeSpan>
			<styleUrl>#branch35_part14_style</styleUrl>
			<LineString>
				<altitudeMode>absolute</altitudeMode>
				<tessellate>1</tessellate>
				<coordinates>
					26.82936462,-22.62014202,203299.23726470757
					27.12873836,-22.009423560000002,208103.06625919114
				</coordinates>
			</LineString>
		</Placemark>
		<Placemark>
			<name>branch35_part15</name>
			<TimeSpan>
				<begin>7445-07-23</begin>
			</TimeSpan>
			<styleUrl>#branch35_part15_style</styleUrl>
			<LineString>
				<altitudeMode>absolute</altitudeMode>
				<tessellate>1</tessellate>
				<coordinates>
					27.12873836,-22.009423560000002,208103.06625919114
					27.4281121,-21.3987051,212394.302601507
				</coordinates>
			</LineString>
		</Placemark>
		<Placemark>
			<name>branch35_part16</name>
			<TimeSpan>
				<begin>7443-04-16</begin>
			</TimeSpan>
			<styleUrl>#branch35_part16_style</styleUrl>
			<LineString>
				<altitudeMode>absolute</altitudeMode>
				<tessellate>1</tessellate>
				<coordinates>
					27.4281121,-21.3987051,212394.302601507
					27.72748584,-20.78798664,216203.47047566448
				</coordinates>
			</LineString>
		</Placemark>
		<Placemark>
			<name>branch35_part17</name>
			<TimeSpan>
				<begin>7441-01-09</begin>
			</TimeSpan>
			<styleUrl>#branch35_part17_style</styleUrl>
			<LineString>
				<altitudeMode>absolute</altitudeMode>
				<tessellate>1</tessellate>
				<coordinates>
					27.72748584,-20.78798664,216203.47047566448
					28.02685958,-20.17726818,219555.66216998443
				</coordinates>
			</LineString>
		</Placemark>
		<Placemark>
			<name>branch35_part18</name>
			<TimeSpan>
				<begin>7438-10-02</begin>
			</TimeSpan>
			<styleUrl>#branch35_part18_style</styleUrl>
			<LineString>
				<altitudeMode>absolute</altitudeMode>
				<tessellate>1</tessellate>
				<coordinates>
					28.02685958,-20.17726818,219555.66216998443
					28.32623332,-19.566549719999998,222471.53573685986
				</coordinates>
			</LineString>
		</Placemark>
		<Placemark>
			<name>branch35_part19</name>
			<TimeSpan>
				<begin>7436-06-25</begin>
			</TimeSpan>
			<styleUrl>#branch35_part19_style</styleUrl>
			<LineString>
				<altitudeMode>absolute</altitudeMode>
				<tessellate>1</tessellate>
				<coordinates>
					28.32623332,-19.566549719999998,222471.53573685986
					28.62560706,-18.95583126,224968.05753788978
				</coordinates>
			</LineString>
		</Placemark>
		<Placemark>
			<name>branch35_part20</name>
			<TimeSpan>
				<begin>7434-03-18</begin>
			</TimeSpan>
			<styleUrl>#branch35_part20_style</styleUrl>
			<LineString>
				<altitudeMode>absolute</altitudeMode>
				<tessellate>1</tessellate>
				<coordinates>
					28.62560706,-18.95583126,224968.05753788978
					28.9249808,-18.3451128,227059.0603536081
				</coordinates>
			</LineString>
		</Placemark>
		<Placemark>
			<name>branch35_part21</name>
			<TimeSpan>
				<begin>7432-00-11</begin>
			</TimeSpan>
			<styleUrl>#branch35_part21_style</styleUrl>
			<LineString>
				<altitudeMode>absolute</altitudeMode>
				<tessellate>1</tessellate>
				<coordinates>
					28.9249808,-18.3451128,227059.0603536081
					29.22435454,-17.73439434,228755.66472110237
				</coordinates>
			</LineString>
		</Placemark>
		<Placemark>
			<name>branch35_part22</name>
			<TimeSpan>
				<begin>7429-09-04</begin>
			</TimeSpan>
			<styleUrl>#branch35_part22_style</styleUrl>
			<LineString>
				<altitudeMode>absolute</altitudeMode>
				<tessellate>1</tessellate>
				<coordinates>
					29.22435454,-17.73439434,228755.66472110237
					29.52372828,-17.12367588,230066.5961680686
				</coordinates>
			</LineString>
		</Placemark>
		<Placemark>
			<name>branch35_part23</name>
			<TimeSpan>
				<begin>7427-05-27</begin>
			</TimeSpan>
			<styleUrl>#branch35_part23_style</styleUrl>
			<LineString>
				<altitudeMode>absolute</altitudeMode>
				<tessellate>1</tessellate>
				<coordinates>
					29.52372828,-17.12367588,230066.5961680686
					29.82310202,-16.51295742,230998.42094647893
				</coordinates>
			</LineString>
		</Placemark>
		<Placemark>
			<name>branch35_part24</name>
			<TimeSpan>
				<begin>7425-02-20</begin>
			</TimeSpan>
			<styleUrl>#branch35_part24_style</styleUrl>
			<LineString>
				<altitudeMode>absolute</altitudeMode>
				<tessellate>1</tessellate>
				<coordinates>
					29.82310202,-16.51295742,230998.42094647893
					30.12247576,-15.90223896,231555.7158962179
				</coordinates>
			</LineString>
		</Placemark>
		<Placemark>
			<name>branch35_part25</name>
			<TimeSpan>
				<begin>7422-11-13</begin>
			</TimeSpan>
			<styleUrl>#branch35_part25_style</styleUrl>
			<LineString>
				<altitudeMode>absolute</altitudeMode>
				<tessellate>1</tessellate>
				<coordinates>
					30.12247576,-15.90223896,231555.7158962179
					30.4218495,-15.2915205,231741.18305922902
				</coordinates>
			</LineString>
		</Placemark>
		<Placemark>
			<name>branch35_part26</name>
			<TimeSpan>
				<begin>7420-08-06</begin>
			</TimeSpan>
			<styleUrl>#branch35_part26_style</styleUrl>
			<LineString>
				<altitudeMode>absolute</altitudeMode>
				<tessellate>1</tessellate>
				<coordinates>
					30.4218495,-15.2915205,231741.18305922902
					30.72122324,-14.68080204,231555.7158962179
				</coordinates>
			</LineString>
		</Placemark>
		<Placemark>
			<name>branch35_part27</name>
			<TimeSpan>
				<begin>7418-04-29</begin>
			</TimeSpan>
			<styleUrl>#branch35_part27_style</styleUrl>
			<LineString>
				<altitudeMode>absolute</altitudeMode>
				<tessellate>1</tessellate>
				<coordinates>
					30.72122324,-14.68080204,231555.7158962179
					31.02059698,-14.070083579999999,230998.42094647893
				</coordinates>
			</LineString>
		</Placemark>
		<Placemark>
			<name>branch35_part28</name>
			<TimeSpan>
				<begin>7416-01-22</begin>
			</TimeSpan>
			<styleUrl>#branch35_part28_style</styleUrl>
			<LineString>
				<altitudeMode>absolute</altitudeMode>
				<tessellate>1</tessellate>
				<coordinates>
					31.02059698,-14.070083579999999,230998.42094647893
					31.31997072,-13.459365120000001,230066.5961680686
				</coordinates>
			</LineString>
		</Placemark>
		<Placemark>
			<name>branch35_part29</name>
			<TimeSpan>
				<begin>7413-10-15</begin>
			</TimeSpan>
			<styleUrl>#branch35_part29_style</styleUrl>
			<LineString>
				<altitudeMode>absolute</altitudeMode>
				<tessellate>1</tessellate>
				<coordinates>
					31.31997072,-13.459365120000001,230066.5961680686
					31.61934446,-12.84864666,228755.6647211024
				</coordinates>
			</LineString>
		</Placemark>
		<Placemark>
			<name>branch35_part30</name>
			<TimeSpan>
				<begin>7411-07-08</begin>
			</TimeSpan>
			<styleUrl>#branch35_part30_style</styleUrl>
			<LineString>
				<altitudeMode>absolute</altitudeMode>
				<tessellate>1</tessellate>
				<coordinates>
					31.61934446,-12.84864666,228755.6647211024
					31.9187182,-12.237928199999999,227059.0603536081
				</coordinates>
			</LineString>
		</Placemark>
		<Placemark>
			<name>branch35_part31</name>
			<TimeSpan>
				<begin>7409-04-01</begin>
			</TimeSpan>
			<styleUrl>#branch35_part31_style</styleUrl>
			<LineString>
				<altitudeMode>absolute</altitudeMode>
				<tessellate>1</tessellate>
				<coordinates>
					31.9187182,-12.237928199999999,227059.0603536081
					32.21809194,-11.627209740000001,224968.05753788978
				</coordinates>
			</LineString>
		</Placemark>
		<Placemark>
			<name>branch35_part32</name>
			<TimeSpan>
				<begin>7407-00-24</begin>
			</TimeSpan>
			<styleUrl>#branch35_part32_style</styleUrl>
			<LineString>
				<altitudeMode>absolute</altitudeMode>
				<tessellate>1</tessellate>
				<coordinates>
					32.21809194,-11.627209740000001,224968.05753788978
					32.51746568,-11.01649128,222471.53573685986
				</coordinates>
			</LineString>
		</Placemark>
		<Placemark>
			<name>branch35_part33</name>
			<TimeSpan>
				<begin>7404-09-17</begin>
			</TimeSpan>
			<styleUrl>#branch35_part33_style</styleUrl>
			<LineString>
				<altitudeMode>absolute</altitudeMode>
				<tessellate>1</tessellate>
				<coordinates>
					32.51746568,-11.01649128,222471.53573685986
					32.81683942,-10.40577282,219555.6621699844
				</coordinates>
			</LineString>
		</Placemark>
		<Placemark>
			<name>branch35_part34</name>
			<TimeSpan>
				<begin>7402-06-11</begin>
			</TimeSpan>
			<styleUrl>#branch35_part34_style</styleUrl>
			<LineString>
				<altitudeMode>absolute</altitudeMode>
				<tessellate>1</tessellate>
				<coordinates>
					32.81683942,-10.40577282,219555.6621699844
					33.11621316,-9.795054360000002,216203.47047566448
				</coordinates>
			</LineString>
		</Placemark>
		<Placemark>
			<name>branch35_part35</name>
			<TimeSpan>
				<begin>7400-03-04</begin>
			</TimeSpan>
			<styleUrl>#branch35_part35_style</styleUrl>
			<LineString>
				<altitudeMode>absolute</altitudeMode>
				<tessellate>1</tessellate>
				<coordinates>
					33.11621316,-9.795054360000002,216203.47047566448
					33.4155869,-9.1843359,212394.30260150696
				</coordinates>
			</LineString>
		</Placemark>
		<Placemark>
			<name>branch35_part36</name>
			<TimeSpan>
				<begin>7397-11-27</begin>
			</TimeSpan>
			<styleUrl>#branch35_part36_style</styleUrl>
			<LineString>
				<altitudeMode>absolute</altitudeMode>
				<tessellate>1</tessellate>
				<coordinates>
					33.4155869,-9.1843359,212394.30260150696
					33.71496064,-8.57361744,208103.06625919117
				</coordinates>
			</LineString>
		</Placemark>
		<Placemark>
			<name>branch35_part37</name>
			<TimeSpan>
				<begin>7395-08-20</begin>
			</TimeSpan>
			<styleUrl>#branch35_part37_style</styleUrl>
			<LineString>
				<altitudeMode>absolute</altitudeMode>
				<tessellate>1</tessellate>
				<coordinates>
					33.71496064,-8.57361744,208103.06625919117
					34.01433438,-7.962898980000002,203299.23726470757
				</coordinates>
			</LineString>
		</Placemark>
		<Placemark>
			<name>branch35_part38</name>
			<TimeSpan>
				<begin>7393-05-13</begin>
			</TimeSpan>
			<styleUrl>#branch35_part38_style</styleUrl>
			<LineString>
				<altitudeMode>absolute</altitudeMode>
				<tessellate>1</tessellate>
				<coordinates>
					34.01433438,-7.962898980000002,203299.23726470757
					34.31370812,-7.352180520000001,197945.49965933608
				</coordinates>
			</LineString>
		</Placemark>
		<Placemark>
			<name>branch35_part39</name>
			<TimeSpan>
				<begin>7391-02-06</begin>
			</TimeSpan>
			<styleUrl>#branch35_part39_style</styleUrl>
			<LineString>
				<altitudeMode>absolute</altitudeMode>
				<tessellate>1</tessellate>
				<coordinates>
					34.31370812,-7.352180520000001,197945.49965933608
					34.61308186,-6.74146206,191995.85692247207
				</coordinates>
			</LineString>
		</Placemark>
		<Placemark>
			<name>branch35_part40</name>
			<TimeSpan>
				<begin>7388-10-29</begin>
			</TimeSpan>
			<styleUrl>#branch35_part40_style</styleUrl>
			<LineString>
				<altitudeMode>absolute</altitudeMode>
				<tessellate>1</tessellate>
				<coordinates>
					34.61308186,-6.74146206,191995.85692247207
					34.9124556,-6.130743599999999,185392.94644738318
				</coordinates>
			</LineString>
		</Placemark>
		<Placemark>
			<name>branch35_part41</name>
			<TimeSpan>
				<begin>7386-07-22</begin>
			</TimeSpan>
			<styleUrl>#branch35_part41_style</styleUrl>
			<LineString>
				<altitudeMode>absolute</altitudeMode>
				<tessellate>1</tessellate>
				<coordinates>
					34.9124556,-6.130743599999999,185392.94644738318
					35.21182934,-5.520025140000001,178064.11032694942
				</coordinates>
			</LineString>
		</Placemark>
		<Placemark>
			<name>branch35_part42</name>
			<TimeSpan>
				<begin>7384-04-15</begin>
			</TimeSpan>
			<styleUrl>#branch35_part42_style</styleUrl>
			<LineString>
				<altitudeMode>absolute</altitudeMode>
				<tessellate>1</tessellate>
				<coordinates>
					35.21182934,-5.520025140000001,178064.11032694942
					35.51120308,-4.90930668,169915.4420812056
				</coordinates>
			</LineString>
		</Placemark>
		<Placemark>
			<name>branch35_part43</name>
			<TimeSpan>
				<begin>7382-01-08</begin>
			</TimeSpan>
			<styleUrl>#branch35_part43_style</styleUrl>
			<LineString>
				<altitudeMode>absolute</altitudeMode>
				<tessellate>1</tessellate>
				<coordinates>
					35.51120308,-4.90930668,169915.4420812056
					35.81057682,-4.298588219999999,160822.37035255026
				</coordinates>
			</LineString>
		</Placemark>
		<Placemark>
			<name>branch35_part44</name>
			<TimeSpan>
				<begin>7379-10-01</begin>
			</TimeSpan>
			<styleUrl>#branch35_part44_style</styleUrl>
			<LineString>
				<altitudeMode>absolute</altitudeMode>
				<tessellate>1</tessellate>
				<coordinates>
					35.81057682,-4.298588219999999,160822.37035255026
					36.10995056,-3.6878697600000017,150613.94168871592
				</coordinates>
			</LineString>
		</Placemark>
		<Placemark>
			<name>branch35_part45</name>
			<TimeSpan>
				<begin>7377-06-24</begin>
			</TimeSpan>
			<styleUrl>#branch35_part45_style</styleUrl>
			<LineString>
				<altitudeMode>absolute</altitudeMode>
				<tessellate>1</tessellate>
				<coordinates>
					36.10995056,-3.6878697600000017,150613.94168871592
					36.4093243,-3.0771513000000006,139044.70983553742
				</coordinates>
			</LineString>
		</Placemark>
		<Placemark>
			<name>branch35_part46</name>
			<TimeSpan>
				<begin>7375-03-17</begin>
			</TimeSpan>
			<styleUrl>#branch35_part46_style</styleUrl>
			<LineString>
				<altitudeMode>absolute</altitudeMode>
				<tessellate>1</tessellate>
				<coordinates>
					36.4093243,-3.0771513000000006,139044.70983553742
					36.70869804,-2.4664328399999995,125739.6139350024
				</coordinates>
			</LineString>
		</Placemark>
		<Placemark>
			<name>branch35_part47</name>
			<TimeSpan>
				<begin>7373-00-10</begin>
			</TimeSpan>
			<styleUrl>#branch35_part47_style</styleUrl>
			<LineString>
				<altitudeMode>absolute</altitudeMode>
				<tessellate>1</tessellate>
				<coordinates>
					36.70869804,-2.4664328399999995,125739.6139350024
					37.00807178,-1.855714380000002,110070.96333200643
				</coordinates>
			</LineString>
		</Placemark>
		<Placemark>
			<name>branch35_part48</name>
			<TimeSpan>
				<begin>7370-09-03</begin>
			</TimeSpan>
			<styleUrl>#branch35_part48_style</styleUrl>
			<LineString>
				<altitudeMode>absolute</altitudeMode>
				<tessellate>1</tessellate>
				<coordinates>
					37.00807178,-1.855714380000002,110070.96333200643
					37.30744552,-1.244995920000001,90823.62414144332
				</coordinates>
			</LineString>
		</Placemark>
		<Placemark>
			<name>branch35_part49</name>
			<TimeSpan>
				<begin>7368-05-26</begin>
			</TimeSpan>
			<styleUrl>#branch35_part49_style</styleUrl>
			<LineString>
				<altitudeMode>absolute</altitudeMode>
				<tessellate>1</tessellate>
				<coordinates>
					37.30744552,-1.244995920000001,90823.62414144332
					37.60681926,-0.6342774599999998,64887.531256584196
				</coordinates>
			</LineString>
		</Placemark>
		<Placemark>
			<name>branch35_part50</name>
			<TimeSpan>
				<begin>7366-02-19</begin>
			</TimeSpan>
			<styleUrl>#branch35_part50_style</styleUrl>
			<LineString>
				<altitudeMode>absolute</altitudeMode>
				<tessellate>1</tessellate>
				<coordinates>
					37.60681926,-0.6342774599999998,64887.531256584196
					37.906193,-0.023559000000002328,2.8380109806410564E-11
				</coordinates>
			</LineString>
		</Placemark>
	</Folder>
	<Folder>
			<name>branch41</name>
		<Placemark>
			<name>branch41_part1</name>
			<TimeSpan>
				<begin>6661-09-22</begin>
			</TimeSpan>
			<styleUrl>#branch41_part1_style</styleUrl>
			<LineString>
				<altitudeMode>absolute</altitudeMode>
				<tessellate>1</tessellate>
				<coordinates>
					37.906193,-0.023559,0.0
					37.23746786,0.98698992,110507.61021867146
				</coordinates>
			</LineString>
		</Placemark>
		<Placemark>
			<name>branch41_part2</name>
			<TimeSpan>
				<begin>6650-03-12</begin>
			</TimeSpan>
			<styleUrl>#branch41_part2_style</styleUrl>
			<LineString>
				<altitudeMode>absolute</altitudeMode>
				<tessellate>1</tessellate>
				<coordinates>
					37.23746786,0.98698992,110507.61021867146
					36.56874272,1.9975388399999998,154678.43298863832
				</coordinates>
			</LineString>
		</Placemark>
		<Placemark>
			<name>branch41_part3</name>
			<TimeSpan>
				<begin>6638-09-02</begin>
			</TimeSpan>
			<styleUrl>#branch41_part3_style</styleUrl>
			<LineString>
				<altitudeMode>absolute</altitudeMode>
				<tessellate>1</tessellate>
				<coordinates>
					36.56874272,1.9975388399999998,154678.43298863832
					35.900017580000004,3.00808776,187457.8809939359
				</coordinates>
			</LineString>
		</Placemark>
		<Placemark>
			<name>branch41_part4</name>
			<TimeSpan>
				<begin>6627-02-22</begin>
			</TimeSpan>
			<styleUrl>#branch41_part4_style</styleUrl>
			<LineString>
				<altitudeMode>absolute</altitudeMode>
				<tessellate>1</tessellate>
				<coordinates>
					35.900017580000004,3.00808776,187457.8809939359
					35.231292440000004,4.01863668,214142.59375703294
				</coordinates>
			</LineString>
		</Placemark>
		<Placemark>
			<name>branch41_part5</name>
			<TimeSpan>
				<begin>6615-08-12</begin>
			</TimeSpan>
			<styleUrl>#branch41_part5_style</styleUrl>
			<LineString>
				<altitudeMode>absolute</altitudeMode>
				<tessellate>1</tessellate>
				<coordinates>
					35.231292440000004,4.01863668,214142.59375703294
					34.5625673,5.0291856,236802.02189715297
				</coordinates>
			</LineString>
		</Placemark>
		<Placemark>
			<name>branch41_part6</name>
			<TimeSpan>
				<begin>6604-02-02</begin>
			</TimeSpan>
			<styleUrl>#branch41_part6_style</styleUrl>
			<LineString>
				<altitudeMode>absolute</altitudeMode>
				<tessellate>1</tessellate>
				<coordinates>
					34.5625673,5.0291856,236802.02189715297
					33.893842160000005,6.0397345200000006,256505.1626917222
				</coordinates>
			</LineString>
		</Placemark>
		<Placemark>
			<name>branch41_part7</name>
			<TimeSpan>
				<begin>6592-07-21</begin>
			</TimeSpan>
			<styleUrl>#branch41_part7_style</styleUrl>
			<LineString>
				<altitudeMode>absolute</altitudeMode>
				<tessellate>1</tessellate>
				<coordinates>
					33.893842160000005,6.0397345200000006,256505.1626917222
					33.22511702,7.05028344,273890.76873777824
				</coordinates>
			</LineString>
		</Placemark>
		<Placemark>
			<name>branch41_part8</name>
			<TimeSpan>
				<begin>6581-01-11</begin>
			</TimeSpan>
			<styleUrl>#branch41_part8_style</styleUrl>
			<LineString>
				<altitudeMode>absolute</altitudeMode>
				<tessellate>1</tessellate>
				<coordinates>
					33.22511702,7.05028344,273890.76873777824
					32.55639188,8.06083236,289376.85068327846
				</coordinates>
			</LineString>
		</Placemark>
		<Placemark>
			<name>branch41_part9</name>
			<TimeSpan>
				<begin>6569-07-01</begin>
			</TimeSpan>
			<styleUrl>#branch41_part9_style</styleUrl>
			<LineString>
				<altitudeMode>absolute</altitudeMode>
				<tessellate>1</tessellate>
				<coordinates>
					32.55639188,8.06083236,289376.85068327846
					31.88766674,9.071381279999999,303254.5531765529
				</coordinates>
			</LineString>
		</Placemark>
		<Placemark>
			<name>branch41_part10</name>
			<TimeSpan>
				<begin>6558-00-21</begin>
			</TimeSpan>
			<styleUrl>#branch41_part10_style</styleUrl>
			<LineString>
				<altitudeMode>absolute</altitudeMode>
				<tessellate>1</tessellate>
				<coordinates>
					31.88766674,9.071381279999999,303254.5531765529
					31.2189416,10.081930199999999,315736.02919620404
				</coordinates>
			</LineString>
		</Placemark>
		<Placemark>
			<name>branch41_part11</name>
			<TimeSpan>
				<begin>6546-06-11</begin>
			</TimeSpan>
			<styleUrl>#branch41_part11_style</styleUrl>
			<LineString>
				<altitudeMode>absolute</altitudeMode>
				<tessellate>1</tessellate>
				<coordinates>
					31.2189416,10.081930199999999,315736.02919620404
					30.55021646,11.092479119999998,326981.2074755959
				</coordinates>
			</LineString>
		</Placemark>
		<Placemark>
			<name>branch41_part12</name>
			<TimeSpan>
				<begin>6535-00-01</begin>
			</TimeSpan>
			<styleUrl>#branch41_part12_style</styleUrl>
			<LineString>
				<altitudeMode>absolute</altitudeMode>
				<tessellate>1</tessellate>
				<coordinates>
					30.55021646,11.092479119999998,326981.2074755959
					29.881491320000002,12.10302804,337113.82907135127
				</coordinates>
			</LineString>
		</Placemark>
		<Placemark>
			<name>branch41_part13</name>
			<TimeSpan>
				<begin>6523-05-21</begin>
			</TimeSpan>
			<styleUrl>#branch41_part13_style</styleUrl>
			<LineString>
				<altitudeMode>absolute</altitudeMode>
				<tessellate>1</tessellate>
				<coordinates>
					29.881491320000002,12.10302804,337113.82907135127
					29.212766180000003,13.11357696,346231.58616659296
				</coordinates>
			</LineString>
		</Placemark>
		<Placemark>
			<name>branch41_part14</name>
			<TimeSpan>
				<begin>6511-11-11</begin>
			</TimeSpan>
			<styleUrl>#branch41_part14_style</styleUrl>
			<LineString>
				<altitudeMode>absolute</altitudeMode>
				<tessellate>1</tessellate>
				<coordinates>
					29.212766180000003,13.11357696,346231.58616659296
					28.544041040000003,14.12412588,354412.81377379486
				</coordinates>
			</LineString>
		</Placemark>
		<Placemark>
			<name>branch41_part15</name>
			<TimeSpan>
				<begin>6500-05-00</begin>
			</TimeSpan>
			<styleUrl>#branch41_part15_style</styleUrl>
			<LineString>
				<altitudeMode>absolute</altitudeMode>
				<tessellate>1</tessellate>
				<coordinates>
					28.544041040000003,14.12412588,354412.81377379486
					27.8753159,15.134674799999999,361721.063354098
				</coordinates>
			</LineString>
		</Placemark>
		<Placemark>
			<name>branch41_part16</name>
			<TimeSpan>
				<begin>6488-10-20</begin>
			</TimeSpan>
			<styleUrl>#branch41_part16_style</styleUrl>
			<LineString>
				<altitudeMode>absolute</altitudeMode>
				<tessellate>1</tessellate>
				<coordinates>
					27.8753159,15.134674799999999,361721.063354098
					27.20659076,16.14522372,368208.31954250735
				</coordinates>
			</LineString>
		</Placemark>
		<Placemark>
			<name>branch41_part17</name>
			<TimeSpan>
				<begin>6477-04-10</begin>
			</TimeSpan>
			<styleUrl>#branch41_part17_style</styleUrl>
			<LineString>
				<altitudeMode>absolute</altitudeMode>
				<tessellate>1</tessellate>
				<coordinates>
					27.20659076,16.14522372,368208.31954250735
					26.53786562,17.155772640000002,373917.316108725
				</coordinates>
			</LineString>
		</Placemark>
		<Placemark>
			<name>branch41_part18</name>
			<TimeSpan>
				<begin>6465-10-00</begin>
			</TimeSpan>
			<styleUrl>#branch41_part18_style</styleUrl>
			<LineString>
				<altitudeMode>absolute</altitudeMode>
				<tessellate>1</tessellate>
				<coordinates>
					26.53786562,17.155772640000002,373917.316108725
					25.86914048,18.16632156,378883.2350354448
				</coordinates>
			</LineString>
		</Placemark>
		<Placemark>
			<name>branch41_part19</name>
			<TimeSpan>
				<begin>6454-03-20</begin>
			</TimeSpan>
			<styleUrl>#branch41_part19_style</styleUrl>
			<LineString>
				<altitudeMode>absolute</altitudeMode>
				<tessellate>1</tessellate>
				<coordinates>
					25.86914048,18.16632156,378883.2350354448
					25.20041534,19.17687048,383134.9711201435
				</coordinates>
			</LineString>
		</Placemark>
		<Placemark>
			<name>branch41_part20</name>
			<TimeSpan>
				<begin>6442-09-10</begin>
			</TimeSpan>
			<styleUrl>#branch41_part20_style</styleUrl>
			<LineString>
				<altitudeMode>absolute</altitudeMode>
				<tessellate>1</tessellate>
				<coordinates>
					25.20041534,19.17687048,383134.9711201435
					24.5316902,20.1874194,386696.08247159584
				</coordinates>
			</LineString>
		</Placemark>
		<Placemark>
			<name>branch41_part21</name>
			<TimeSpan>
				<begin>6431-02-30</begin>
			</TimeSpan>
			<styleUrl>#branch41_part21_style</styleUrl>
			<LineString>
				<altitudeMode>absolute</altitudeMode>
				<tessellate>1</tessellate>
				<coordinates>
					24.5316902,20.1874194,386696.08247159584
					23.86296506,21.19796832,389585.50807475176
				</coordinates>
			</LineString>
		</Placemark>
		<Placemark>
			<name>branch41_part22</name>
			<TimeSpan>
				<begin>6419-08-20</begin>
			</TimeSpan>
			<styleUrl>#branch41_part22_style</styleUrl>
			<LineString>
				<altitudeMode>absolute</altitudeMode>
				<tessellate>1</tessellate>
				<coordinates>
					23.86296506,21.19796832,389585.50807475176
					23.19423992,22.20851724,391818.10806059325
				</coordinates>
			</LineString>
		</Placemark>
		<Placemark>
			<name>branch41_part23</name>
			<TimeSpan>
				<begin>6408-02-10</begin>
			</TimeSpan>
			<styleUrl>#branch41_part23_style</styleUrl>
			<LineString>
				<altitudeMode>absolute</altitudeMode>
				<tessellate>1</tessellate>
				<coordinates>
					23.19423992,22.20851724,391818.10806059325
					22.52551478,23.21906616,393405.06517562794
				</coordinates>
			</LineString>
		</Placemark>
		<Placemark>
			<name>branch41_part24</name>
			<TimeSpan>
				<begin>6396-07-29</begin>
			</TimeSpan>
			<styleUrl>#branch41_part24_style</styleUrl>
			<LineString>
				<altitudeMode>absolute</altitudeMode>
				<tessellate>1</tessellate>
				<coordinates>
					22.52551478,23.21906616,393405.06517562794
					21.856789640000002,24.229615080000002,394354.17407051043
				</coordinates>
			</LineString>
		</Placemark>
		<Placemark>
			<name>branch41_part25</name>
			<TimeSpan>
				<begin>6385-01-19</begin>
			</TimeSpan>
			<styleUrl>#branch41_part25_style</styleUrl>
			<LineString>
				<altitudeMode>absolute</altitudeMode>
				<tessellate>1</tessellate>
				<coordinates>
					21.856789640000002,24.229615080000002,394354.17407051043
					21.1880645,25.240164,394670.036495255
				</coordinates>
			</LineString>
		</Placemark>
		<Placemark>
			<name>branch41_part26</name>
			<TimeSpan>
				<begin>6373-07-09</begin>
			</TimeSpan>
			<styleUrl>#branch41_part26_style</styleUrl>
			<LineString>
				<altitudeMode>absolute</altitudeMode>
				<tessellate>1</tessellate>
				<coordinates>
					21.1880645,25.240164,394670.036495255
					20.51933936,26.25071292,394354.17407051043
				</coordinates>
			</LineString>
		</Placemark>
		<Placemark>
			<name>branch41_part27</name>
			<TimeSpan>
				<begin>6362-00-29</begin>
			</TimeSpan>
			<styleUrl>#branch41_part27_style</styleUrl>
			<LineString>
				<altitudeMode>absolute</altitudeMode>
				<tessellate>1</tessellate>
				<coordinates>
					20.51933936,26.25071292,394354.17407051043
					19.85061422,27.26126184,393405.06517562794
				</coordinates>
			</LineString>
		</Placemark>
		<Placemark>
			<name>branch41_part28</name>
			<TimeSpan>
				<begin>6350-06-19</begin>
			</TimeSpan>
			<styleUrl>#branch41_part28_style</styleUrl>
			<LineString>
				<altitudeMode>absolute</altitudeMode>
				<tessellate>1</tessellate>
				<coordinates>
					19.85061422,27.26126184,393405.06517562794
					19.18188908,28.27181076,391818.10806059325
				</coordinates>
			</LineString>
		</Placemark>
		<Placemark>
			<name>branch41_part29</name>
			<TimeSpan>
				<begin>6339-00-09</begin>
			</TimeSpan>
			<styleUrl>#branch41_part29_style</styleUrl>
			<LineString>
				<altitudeMode>absolute</altitudeMode>
				<tessellate>1</tessellate>
				<coordinates>
					19.18188908,28.27181076,391818.10806059325
					18.513163940000002,29.28235968,389585.5080747518
				</coordinates>
			</LineString>
		</Placemark>
		<Placemark>
			<name>branch41_part30</name>
			<TimeSpan>
				<begin>6327-05-29</begin>
			</TimeSpan>
			<styleUrl>#branch41_part30_style</styleUrl>
			<LineString>
				<altitudeMode>absolute</altitudeMode>
				<tessellate>1</tessellate>
				<coordinates>
					18.513163940000002,29.28235968,389585.5080747518
					17.8444388,30.2929086,386696.08247159584
				</coordinates>
			</LineString>
		</Placemark>
		<Placemark>
			<name>branch41_part31</name>
			<TimeSpan>
				<begin>6315-11-19</begin>
			</TimeSpan>
			<styleUrl>#branch41_part31_style</styleUrl>
			<LineString>
				<altitudeMode>absolute</altitudeMode>
				<tessellate>1</tessellate>
				<coordinates>
					17.8444388,30.2929086,386696.08247159584
					17.17571366,31.30345752,383134.9711201435
				</coordinates>
			</LineString>
		</Placemark>
		<Placemark>
			<name>branch41_part32</name>
			<TimeSpan>
				<begin>6304-05-08</begin>
			</TimeSpan>
			<styleUrl>#branch41_part32_style</styleUrl>
			<LineString>
				<altitudeMode>absolute</altitudeMode>
				<tessellate>1</tessellate>
				<coordinates>
					17.17571366,31.30345752,383134.9711201435
					16.50698852,32.31400644,378883.2350354448
				</coordinates>
			</LineString>
		</Placemark>
		<Placemark>
			<name>branch41_part33</name>
			<TimeSpan>
				<begin>6292-10-28</begin>
			</TimeSpan>
			<styleUrl>#branch41_part33_style</styleUrl>
			<LineString>
				<altitudeMode>absolute</altitudeMode>
				<tessellate>1</tessellate>
				<coordinates>
					16.50698852,32.31400644,378883.2350354448
					15.83826338,33.32455536,373917.3161087249
				</coordinates>
			</LineString>
		</Placemark>
		<Placemark>
			<name>branch41_part34</name>
			<TimeSpan>
				<begin>6281-04-18</begin>
			</TimeSpan>
			<styleUrl>#branch41_part34_style</styleUrl>
			<LineString>
				<altitudeMode>absolute</altitudeMode>
				<tessellate>1</tessellate>
				<coordinates>
					15.83826338,33.32455536,373917.3161087249
					15.169538240000001,34.33510428,368208.31954250735
				</coordinates>
			</LineString>
		</Placemark>
		<Placemark>
			<name>branch41_part35</name>
			<TimeSpan>
				<begin>6269-10-08</begin>
			</TimeSpan>
			<styleUrl>#branch41_part35_style</styleUrl>
			<LineString>
				<altitudeMode>absolute</altitudeMode>
				<tessellate>1</tessellate>
				<coordinates>
					15.169538240000001,34.33510428,368208.31954250735
					14.500813099999998,35.3456532,361721.06335409795
				</coordinates>
			</LineString>
		</Placemark>
		<Placemark>
			<name>branch41_part36</name>
			<TimeSpan>
				<begin>6258-03-28</begin>
			</TimeSpan>
			<styleUrl>#branch41_part36_style</styleUrl>
			<LineString>
				<altitudeMode>absolute</altitudeMode>
				<tessellate>1</tessellate>
				<coordinates>
					14.500813099999998,35.3456532,361721.06335409795
					13.832087959999999,36.35620212,354412.8137737949
				</coordinates>
			</LineString>
		</Placemark>
		<Placemark>
			<name>branch41_part37</name>
			<TimeSpan>
				<begin>6246-09-18</begin>
			</TimeSpan>
			<styleUrl>#branch41_part37_style</styleUrl>
			<LineString>
				<altitudeMode>absolute</altitudeMode>
				<tessellate>1</tessellate>
				<coordinates>
					13.832087959999999,36.35620212,354412.8137737949
					13.16336282,37.36675104,346231.58616659296
				</coordinates>
			</LineString>
		</Placemark>
		<Placemark>
			<name>branch41_part38</name>
			<TimeSpan>
				<begin>6235-03-08</begin>
			</TimeSpan>
			<styleUrl>#branch41_part38_style</styleUrl>
			<LineString>
				<altitudeMode>absolute</altitudeMode>
				<tessellate>1</tessellate>
				<coordinates>
					13.16336282,37.36675104,346231.58616659296
					12.49463768,38.37729996,337113.82907135127
				</coordinates>
			</LineString>
		</Placemark>
		<Placemark>
			<name>branch41_part39</name>
			<TimeSpan>
				<begin>6223-08-28</begin>
			</TimeSpan>
			<styleUrl>#branch41_part39_style</styleUrl>
			<LineString>
				<altitudeMode>absolute</altitudeMode>
				<tessellate>1</tessellate>
				<coordinates>
					12.49463768,38.37729996,337113.82907135127
					11.825912540000001,39.38784888,326981.2074755959
				</coordinates>
			</LineString>
		</Placemark>
		<Placemark>
			<name>branch41_part40</name>
			<TimeSpan>
				<begin>6212-02-17</begin>
			</TimeSpan>
			<styleUrl>#branch41_part40_style</styleUrl>
			<LineString>
				<altitudeMode>absolute</altitudeMode>
				<tessellate>1</tessellate>
				<coordinates>
					11.825912540000001,39.38784888,326981.2074755959
					11.157187399999998,40.3983978,315736.0291962039
				</coordinates>
			</LineString>
		</Placemark>
		<Placemark>
			<name>branch41_part41</name>
			<TimeSpan>
				<begin>6200-08-07</begin>
			</TimeSpan>
			<styleUrl>#branch41_part41_style</styleUrl>
			<LineString>
				<altitudeMode>absolute</altitudeMode>
				<tessellate>1</tessellate>
				<coordinates>
					11.157187399999998,40.3983978,315736.0291962039
					10.488462259999999,41.40894672,303254.5531765529
				</coordinates>
			</LineString>
		</Placemark>
		<Placemark>
			<name>branch41_part42</name>
			<TimeSpan>
				<begin>6189-01-27</begin>
			</TimeSpan>
			<styleUrl>#branch41_part42_style</styleUrl>
			<LineString>
				<altitudeMode>absolute</altitudeMode>
				<tessellate>1</tessellate>
				<coordinates>
					10.488462259999999,41.40894672,303254.5531765529
					9.81973712,42.41949564,289376.85068327846
				</coordinates>
			</LineString>
		</Placemark>
		<Placemark>
			<name>branch41_part43</name>
			<TimeSpan>
				<begin>6177-07-17</begin>
			</TimeSpan>
			<styleUrl>#branch41_part43_style</styleUrl>
			<LineString>
				<altitudeMode>absolute</altitudeMode>
				<tessellate>1</tessellate>
				<coordinates>
					9.81973712,42.41949564,289376.85068327846
					9.15101198,43.43004456,273890.76873777824
				</coordinates>
			</LineString>
		</Placemark>
		<Placemark>
			<name>branch41_part44</name>
			<TimeSpan>
				<begin>6166-01-07</begin>
			</TimeSpan>
			<styleUrl>#branch41_part44_style</styleUrl>
			<LineString>
				<altitudeMode>absolute</altitudeMode>
				<tessellate>1</tessellate>
				<coordinates>
					9.15101198,43.43004456,273890.76873777824
					8.48228684,44.44059348,256505.1626917222
				</coordinates>
			</LineString>
		</Placemark>
		<Placemark>
			<name>branch41_part45</name>
			<TimeSpan>
				<begin>6154-06-27</begin>
			</TimeSpan>
			<styleUrl>#branch41_part45_style</styleUrl>
			<LineString>
				<altitudeMode>absolute</altitudeMode>
				<tessellate>1</tessellate>
				<coordinates>
					8.48228684,44.44059348,256505.1626917222
					7.813561700000001,45.4511424,236802.021897153
				</coordinates>
			</LineString>
		</Placemark>
		<Placemark>
			<name>branch41_part46</name>
			<TimeSpan>
				<begin>6143-00-17</begin>
			</TimeSpan>
			<styleUrl>#branch41_part46_style</styleUrl>
			<LineString>
				<altitudeMode>absolute</altitudeMode>
				<tessellate>1</tessellate>
				<coordinates>
					7.813561700000001,45.4511424,236802.021897153
					7.144836559999998,46.46169132,214142.5937570329
				</coordinates>
			</LineString>
		</Placemark>
		<Placemark>
			<name>branch41_part47</name>
			<TimeSpan>
				<begin>6131-06-07</begin>
			</TimeSpan>
			<styleUrl>#branch41_part47_style</styleUrl>
			<LineString>
				<altitudeMode>absolute</altitudeMode>
				<tessellate>1</tessellate>
				<coordinates>
					7.144836559999998,46.46169132,214142.5937570329
					6.476111419999999,47.47224024,187457.88099393586
				</coordinates>
			</LineString>
		</Placemark>
		<Placemark>
			<name>branch41_part48</name>
			<TimeSpan>
				<begin>6119-11-26</begin>
			</TimeSpan>
			<styleUrl>#branch41_part48_style</styleUrl>
			<LineString>
				<altitudeMode>absolute</altitudeMode>
				<tessellate>1</tessellate>
				<coordinates>
					6.476111419999999,47.47224024,187457.88099393586
					5.807386280000003,48.48278916,154678.43298863847
				</coordinates>
			</LineString>
		</Placemark>
		<Placemark>
			<name>branch41_part49</name>
			<TimeSpan>
				<begin>6108-05-16</begin>
			</TimeSpan>
			<styleUrl>#branch41_part49_style</styleUrl>
			<LineString>
				<altitudeMode>absolute</altitudeMode>
				<tessellate>1</tessellate>
				<coordinates>
					5.807386280000003,48.48278916,154678.43298863847
					5.138661139999996,49.49333808,110507.61021867153
				</coordinates>
			</LineString>
		</Placemark>
		<Placemark>
			<name>branch41_part50</name>
			<TimeSpan>
				<begin>6096-11-06</begin>
			</TimeSpan>
			<styleUrl>#branch41_part50_style</styleUrl>
			<LineString>
				<altitudeMode>absolute</altitudeMode>
				<tessellate>1</tessellate>
				<coordinates>
					5.138661139999996,49.49333808,110507.61021867153
					4.469935999999997,50.503887,4.833313969132831E-11
				</coordinates>
			</LineString>
		</Placemark>
	</Folder>
	<Folder>
			<name>branch51</name>
		<Placemark>
			<name>branch51_part1</name>
			<TimeSpan>
				<begin>6530-10-28</begin>
			</TimeSpan>
			<styleUrl>#branch51_part1_style</styleUrl>
			<LineString>
				<altitudeMode>absolute</altitudeMode>
				<tessellate>1</tessellate>
				<coordinates>
					-46.6388182,-23.5489433,0.0
					-45.616643116000006,-22.067886694000002,161909.34381638336
				</coordinates>
			</LineString>
		</Placemark>
		<Placemark>
			<name>branch51_part2</name>
			<TimeSpan>
				<begin>6525-04-15</begin>
			</TimeSpan>
			<styleUrl>#branch51_part2_style</styleUrl>
			<LineString>
				<altitudeMode>absolute</altitudeMode>
				<tessellate>1</tessellate>
				<coordinates>
					-45.616643116000006,-22.067886694000002,161909.34381638336
					-44.594468032,-20.586830088000003,226625.87253656329
				</coordinates>
			</LineString>
		</Placemark>
		<Placemark>
			<name>branch51_part3</name>
			<TimeSpan>
				<begin>6519-10-02</begin>
			</TimeSpan>
			<styleUrl>#branch51_part3_style</styleUrl>
			<LineString>
				<altitudeMode>absolute</altitudeMode>
				<tessellate>1</tessellate>
				<coordinates>
					-44.594468032,-20.586830088000003,226625.87253656329
					-43.572292948000005,-19.105773482000004,274652.41936622467
				</coordinates>
			</LineString>
		</Placemark>
		<Placemark>
			<name>branch51_part4</name>
			<TimeSpan>
				<begin>6514-03-19</begin>
			</TimeSpan>
			<styleUrl>#branch51_part4_style</styleUrl>
			<LineString>
				<altitudeMode>absolute</altitudeMode>
				<tessellate>1</tessellate>
				<coordinates>
					-43.572292948000005,-19.105773482000004,274652.41936622467
					-42.550117864,-17.624716876,313749.3134611412
				</coordinates>
			</LineString>
		</Placemark>
		<Placemark>
			<name>branch51_part5</name>
			<TimeSpan>
				<begin>6508-09-07</begin>
			</TimeSpan>
			<styleUrl>#branch51_part5_style</styleUrl>
			<LineString>
				<altitudeMode>absolute</altitudeMode>
				<tessellate>1</tessellate>
				<coordinates>
					-42.550117864,-17.624716876,313749.3134611412
					-41.527942780000004,-16.14366027,346948.5938922498
				</coordinates>
			</LineString>
		</Placemark>
		<Placemark>
			<name>branch51_part6</name>
			<TimeSpan>
				<begin>6503-02-24</begin>
			</TimeSpan>
			<styleUrl>#branch51_part6_style</styleUrl>
			<LineString>
				<altitudeMode>absolute</altitudeMode>
				<tessellate>1</tessellate>
				<coordinates>
					-41.527942780000004,-16.14366027,346948.5938922498
					-40.50576769600001,-14.662603664000002,375816.4934953445
				</coordinates>
			</LineString>
		</Placemark>
		<Placemark>
			<name>branch51_part7</name>
			<TimeSpan>
				<begin>6497-08-11</begin>
			</TimeSpan>
			<styleUrl>#branch51_part7_style</styleUrl>
			<LineString>
				<altitudeMode>absolute</altitudeMode>
				<tessellate>1</tessellate>
				<coordinates>
					-40.50576769600001,-14.662603664000002,375816.4934953445
					-39.483592612,-13.181547058000001,401288.8755439382
				</coordinates>
			</LineString>
		</Placemark>
		<Placemark>
			<name>branch51_part8</name>
			<TimeSpan>
				<begin>6492-01-28</begin>
			</TimeSpan>
			<styleUrl>#branch51_part8_style</styleUrl>
			<LineString>
				<altitudeMode>absolute</altitudeMode>
				<tessellate>1</tessellate>
				<coordinates>
					-39.483592612,-13.181547058000001,401288.8755439382
					-38.461417528000005,-11.700490452000002,423978.18500526104
				</coordinates>
			</LineString>
		</Placemark>
		<Placemark>
			<name>branch51_part9</name>
			<TimeSpan>
				<begin>6486-07-16</begin>
			</TimeSpan>
			<styleUrl>#branch51_part9_style</styleUrl>
			<LineString>
				<altitudeMode>absolute</altitudeMode>
				<tessellate>1</tessellate>
				<coordinates>
					-38.461417528000005,-11.700490452000002,423978.18500526104
					-37.439242444,-10.219433846000003,444310.9901389423
				</coordinates>
			</LineString>
		</Placemark>
		<Placemark>
			<name>branch51_part10</name>
			<TimeSpan>
				<begin>6481-01-03</begin>
			</TimeSpan>
			<styleUrl>#branch51_part10_style</styleUrl>
			<LineString>
				<altitudeMode>absolute</altitudeMode>
				<tessellate>1</tessellate>
				<coordinates>
					-37.439242444,-10.219433846000003,444310.9901389423
					-36.417067360000004,-8.738377240000002,462598.1251896666
				</coordinates>
			</LineString>
		</Placemark>
		<Placemark>
			<name>branch51_part11</name>
			<TimeSpan>
				<begin>6475-06-20</begin>
			</TimeSpan>
			<styleUrl>#branch51_part11_style</styleUrl>
			<LineString>
				<altitudeMode>absolute</altitudeMode>
				<tessellate>1</tessellate>
				<coordinates>
					-36.417067360000004,-8.738377240000002,462598.1251896666
					-35.39489227600001,-7.257320634000003,479073.90846569435
				</coordinates>
			</LineString>
		</Placemark>
		<Placemark>
			<name>branch51_part12</name>
			<TimeSpan>
				<begin>6470-00-07</begin>
			</TimeSpan>
			<styleUrl>#branch51_part12_style</styleUrl>
			<LineString>
				<altitudeMode>absolute</altitudeMode>
				<tessellate>1</tessellate>
				<coordinates>
					-35.39489227600001,-7.257320634000003,479073.90846569435
					-34.372717192,-5.7762640280000035,493919.6381893046
				</coordinates>
			</LineString>
		</Placemark>
		<Placemark>
			<name>branch51_part13</name>
			<TimeSpan>
				<begin>6464-05-25</begin>
			</TimeSpan>
			<styleUrl>#branch51_part13_style</styleUrl>
			<LineString>
				<altitudeMode>absolute</altitudeMode>
				<tessellate>1</tessellate>
				<coordinates>
					-34.372717192,-5.7762640280000035,493919.6381893046
					-33.350542108000006,-4.295207422000004,507278.447283507
				</coordinates>
			</LineString>
		</Placemark>
		<Placemark>
			<name>branch51_part14</name>
			<TimeSpan>
				<begin>6458-11-12</begin>
			</TimeSpan>
			<styleUrl>#branch51_part14_style</styleUrl>
			<LineString>
				<altitudeMode>absolute</altitudeMode>
				<tessellate>1</tessellate>
				<coordinates>
					-33.350542108000006,-4.295207422000004,507278.447283507
					-32.328367024,-2.8141508160000015,519265.10766710766
				</coordinates>
			</LineString>
		</Placemark>
		<Placemark>
			<name>branch51_part15</name>
			<TimeSpan>
				<begin>6453-04-29</begin>
			</TimeSpan>
			<styleUrl>#branch51_part15_style</styleUrl>
			<LineString>
				<altitudeMode>absolute</altitudeMode>
				<tessellate>1</tessellate>
				<coordinates>
					-32.328367024,-2.8141508160000015,519265.10766710766
					-31.306191940000005,-1.3330942100000023,529972.7312565763
				</coordinates>
			</LineString>
		</Placemark>
		<Placemark>
			<name>branch51_part16</name>
			<TimeSpan>
				<begin>6447-10-17</begin>
			</TimeSpan>
			<styleUrl>#branch51_part16_style</styleUrl>
			<LineString>
				<altitudeMode>absolute</altitudeMode>
				<tessellate>1</tessellate>
				<coordinates>
					-31.306191940000005,-1.3330942100000023,529972.7312565763
					-30.284016856000004,0.14796239599999694,539477.4829253139
				</coordinates>
			</LineString>
		</Placemark>
		<Placemark>
			<name>branch51_part17</name>
			<TimeSpan>
				<begin>6442-04-04</begin>
			</TimeSpan>
			<styleUrl>#branch51_part17_style</styleUrl>
			<LineString>
				<altitudeMode>absolute</altitudeMode>
				<tessellate>1</tessellate>
				<coordinates>
					-30.284016856000004,0.14796239599999694,539477.4829253139
					-29.261841772000004,1.6290190019999962,547841.9737151989
				</coordinates>
			</LineString>
		</Placemark>
		<Placemark>
			<name>branch51_part18</name>
			<TimeSpan>
				<begin>6436-09-21</begin>
			</TimeSpan>
			<styleUrl>#branch51_part18_style</styleUrl>
			<LineString>
				<altitudeMode>absolute</altitudeMode>
				<tessellate>1</tessellate>
				<coordinates>
					-29.261841772000004,1.6290190019999962,547841.9737151989
					-28.239666688000003,3.1100756079999954,555117.7502275999
				</coordinates>
			</LineString>
		</Placemark>
		<Placemark>
			<name>branch51_part19</name>
			<TimeSpan>
				<begin>6431-03-08</begin>
			</TimeSpan>
			<styleUrl>#branch51_part19_style</styleUrl>
			<LineString>
				<altitudeMode>absolute</altitudeMode>
				<tessellate>1</tessellate>
				<coordinates>
					-28.239666688000003,3.1100756079999954,555117.7502275999
					-27.217491604000006,4.591132213999998,561347.1474446042
				</coordinates>
			</LineString>
		</Placemark>
		<Placemark>
			<name>branch51_part20</name>
			<TimeSpan>
				<begin>6425-08-26</begin>
			</TimeSpan>
			<styleUrl>#branch51_part20_style</styleUrl>
			<LineString>
				<altitudeMode>absolute</altitudeMode>
				<tessellate>1</tessellate>
				<coordinates>
					-27.217491604000006,4.591132213999998,561347.1474446042
					-26.195316520000006,6.072188819999997,566564.6813414083
				</coordinates>
			</LineString>
		</Placemark>
		<Placemark>
			<name>branch51_part21</name>
			<TimeSpan>
				<begin>6420-02-13</begin>
			</TimeSpan>
			<styleUrl>#branch51_part21_style</styleUrl>
			<LineString>
				<altitudeMode>absolute</altitudeMode>
				<tessellate>1</tessellate>
				<coordinates>
					-26.195316520000006,6.072188819999997,566564.6813414083
					-25.173141436000005,7.553245425999997,570798.1002207733
				</coordinates>
			</LineString>
		</Placemark>
		<Placemark>
			<name>branch51_part22</name>
			<TimeSpan>
				<begin>6414-08-00</begin>
			</TimeSpan>
			<styleUrl>#branch51_part22_style</styleUrl>
			<LineString>
				<altitudeMode>absolute</altitudeMode>
				<tessellate>1</tessellate>
				<coordinates>
					-25.173141436000005,7.553245425999997,570798.1002207733
					-24.150966352000005,9.034302031999996,574069.1762850984
				</coordinates>
			</LineString>
		</Placemark>
		<Placemark>
			<name>branch51_part23</name>
			<TimeSpan>
				<begin>6409-01-17</begin>
			</TimeSpan>
			<styleUrl>#branch51_part23_style</styleUrl>
			<LineString>
				<altitudeMode>absolute</altitudeMode>
				<tessellate>1</tessellate>
				<coordinates>
					-24.150966352000005,9.034302031999996,574069.1762850984
					-23.128791268000004,10.515358637999999,576394.293846247
				</coordinates>
			</LineString>
		</Placemark>
		<Placemark>
			<name>branch51_part24</name>
			<TimeSpan>
				<begin>6403-07-05</begin>
			</TimeSpan>
			<styleUrl>#branch51_part24_style</styleUrl>
			<LineString>
				<altitudeMode>absolute</altitudeMode>
				<tessellate>1</tessellate>
				<coordinates>
					-23.128791268000004,10.515358637999999,576394.293846247
					-22.106616184000003,11.996415243999994,577784.8731744639
				</coordinates>
			</LineString>
		</Placemark>
		<Placemark>
			<name>branch51_part25</name>
			<TimeSpan>
				<begin>6398-00-22</begin>
			</TimeSpan>
			<styleUrl>#branch51_part25_style</styleUrl>
			<LineString>
				<altitudeMode>absolute</altitudeMode>
				<tessellate>1</tessellate>
				<coordinates>
					-22.106616184000003,11.996415243999994,577784.8731744639
					-21.084441100000006,13.477471849999997,578247.6564870832
				</coordinates>
			</LineString>
		</Placemark>
		<Placemark>
			<name>branch51_part26</name>
			<TimeSpan>
				<begin>6392-06-09</begin>
			</TimeSpan>
			<styleUrl>#branch51_part26_style</styleUrl>
			<LineString>
				<altitudeMode>absolute</altitudeMode>
				<tessellate>1</tessellate>
				<coordinates>
					-21.084441100000006,13.477471849999997,578247.6564870832
					-20.062266016000006,14.958528455999993,577784.8731744639
				</coordinates>
			</LineString>
		</Placemark>
		<Placemark>
			<name>branch51_part27</name>
			<TimeSpan>
				<begin>6386-11-26</begin>
			</TimeSpan>
			<styleUrl>#branch51_part27_style</styleUrl>
			<LineString>
				<altitudeMode>absolute</altitudeMode>
				<tessellate>1</tessellate>
				<coordinates>
					-20.062266016000006,14.958528455999993,577784.8731744639
					-19.040090932000005,16.439585061999995,576394.293846247
				</coordinates>
			</LineString>
		</Placemark>
		<Placemark>
			<name>branch51_part28</name>
			<TimeSpan>
				<begin>6381-05-14</begin>
			</TimeSpan>
			<styleUrl>#branch51_part28_style</styleUrl>
			<LineString>
				<altitudeMode>absolute</altitudeMode>
				<tessellate>1</tessellate>
				<coordinates>
					-19.040090932000005,16.439585061999995,576394.293846247
					-18.017915848000005,17.920641668,574069.1762850984
				</coordinates>
			</LineString>
		</Placemark>
		<Placemark>
			<name>branch51_part29</name>
			<TimeSpan>
				<begin>6375-11-01</begin>
			</TimeSpan>
			<styleUrl>#branch51_part29_style</styleUrl>
			<LineString>
				<altitudeMode>absolute</altitudeMode>
				<tessellate>1</tessellate>
				<coordinates>
					-18.017915848000005,17.920641668,574069.1762850984
					-16.995740764000004,19.401698273999994,570798.1002207734
				</coordinates>
			</LineString>
		</Placemark>
		<Placemark>
			<name>branch51_part30</name>
			<TimeSpan>
				<begin>6370-04-18</begin>
			</TimeSpan>
			<styleUrl>#branch51_part30_style</styleUrl>
			<LineString>
				<altitudeMode>absolute</altitudeMode>
				<tessellate>1</tessellate>
				<coordinates>
					-16.995740764000004,19.401698273999994,570798.1002207734
					-15.973565680000007,20.882754879999997,566564.6813414083
				</coordinates>
			</LineString>
		</Placemark>
		<Placemark>
			<name>branch51_part31</name>
			<TimeSpan>
				<begin>6364-10-05</begin>
			</TimeSpan>
			<styleUrl>#branch51_part31_style</styleUrl>
			<LineString>
				<altitudeMode>absolute</altitudeMode>
				<tessellate>1</tessellate>
				<coordinates>
					-15.973565680000007,20.882754879999997,566564.6813414083
					-14.951390596000007,22.363811485999992,561347.1474446042
				</coordinates>
			</LineString>
		</Placemark>
		<Placemark>
			<name>branch51_part32</name>
			<TimeSpan>
				<begin>6359-03-23</begin>
			</TimeSpan>
			<styleUrl>#branch51_part32_style</styleUrl>
			<LineString>
				<altitudeMode>absolute</altitudeMode>
				<tessellate>1</tessellate>
				<coordinates>
					-14.951390596000007,22.363811485999992,561347.1474446042
					-13.929215512000006,23.844868091999995,555117.7502275999
				</coordinates>
			</LineString>
		</Placemark>
		<Placemark>
			<name>branch51_part33</name>
			<TimeSpan>
				<begin>6353-09-10</begin>
			</TimeSpan>
			<styleUrl>#branch51_part33_style</styleUrl>
			<LineString>
				<altitudeMode>absolute</altitudeMode>
				<tessellate>1</tessellate>
				<coordinates>
					-13.929215512000006,23.844868091999995,555117.7502275999
					-12.907040428000009,25.325924697999998,547841.9737151988
				</coordinates>
			</LineString>
		</Placemark>
		<Placemark>
			<name>branch51_part34</name>
			<TimeSpan>
				<begin>6348-02-27</begin>
			</TimeSpan>
			<styleUrl>#branch51_part34_style</styleUrl>
			<LineString>
				<altitudeMode>absolute</altitudeMode>
				<tessellate>1</tessellate>
				<coordinates>
					-12.907040428000009,25.325924697999998,547841.9737151988
					-11.884865344000005,26.806981303999994,539477.4829253139
				</coordinates>
			</LineString>
		</Placemark>
		<Placemark>
			<name>branch51_part35</name>
			<TimeSpan>
				<begin>6342-08-15</begin>
			</TimeSpan>
			<styleUrl>#branch51_part35_style</styleUrl>
			<LineString>
				<altitudeMode>absolute</altitudeMode>
				<tessellate>1</tessellate>
				<coordinates>
					-11.884865344000005,26.806981303999994,539477.4829253139
					-10.862690260000008,28.288037909999996,529972.7312565761
				</coordinates>
			</LineString>
		</Placemark>
		<Placemark>
			<name>branch51_part36</name>
			<TimeSpan>
				<begin>6337-02-02</begin>
			</TimeSpan>
			<styleUrl>#branch51_part36_style</styleUrl>
			<LineString>
				<altitudeMode>absolute</altitudeMode>
				<tessellate>1</tessellate>
				<coordinates>
					-10.862690260000008,28.288037909999996,529972.7312565761
					-9.840515176000004,29.769094515999992,519265.1076671077
				</coordinates>
			</LineString>
		</Placemark>
		<Placemark>
			<name>branch51_part37</name>
			<TimeSpan>
				<begin>6331-07-19</begin>
			</TimeSpan>
			<styleUrl>#branch51_part37_style</styleUrl>
			<LineString>
				<altitudeMode>absolute</altitudeMode>
				<tessellate>1</tessellate>
				<coordinates>
					-9.840515176000004,29.769094515999992,519265.1076671077
					-8.818340092000007,31.250151121999995,507278.447283507
				</coordinates>
			</LineString>
		</Placemark>
		<Placemark>
			<name>branch51_part38</name>
			<TimeSpan>
				<begin>6326-01-06</begin>
			</TimeSpan>
			<styleUrl>#branch51_part38_style</styleUrl>
			<LineString>
				<altitudeMode>absolute</altitudeMode>
				<tessellate>1</tessellate>
				<coordinates>
					-8.818340092000007,31.250151121999995,507278.447283507
					-7.79616500800001,32.731207728,493919.6381893046
				</coordinates>
			</LineString>
		</Placemark>
		<Placemark>
			<name>branch51_part39</name>
			<TimeSpan>
				<begin>6320-06-24</begin>
			</TimeSpan>
			<styleUrl>#branch51_part39_style</styleUrl>
			<LineString>
				<altitudeMode>absolute</altitudeMode>
				<tessellate>1</tessellate>
				<coordinates>
					-7.79616500800001,32.731207728,493919.6381893046
					-6.773989924000006,34.212264334,479073.90846569435
				</coordinates>
			</LineString>
		</Placemark>
		<Placemark>
			<name>branch51_part40</name>
			<TimeSpan>
				<begin>6315-00-11</begin>
			</TimeSpan>
			<styleUrl>#branch51_part40_style</styleUrl>
			<LineString>
				<altitudeMode>absolute</altitudeMode>
				<tessellate>1</tessellate>
				<coordinates>
					-6.773989924000006,34.212264334,479073.90846569435
					-5.751814840000009,35.69332093999999,462598.12518966646
				</coordinates>
			</LineString>
		</Placemark>
		<Placemark>
			<name>branch51_part41</name>
			<TimeSpan>
				<begin>6309-05-28</begin>
			</TimeSpan>
			<styleUrl>#branch51_part41_style</styleUrl>
			<LineString>
				<altitudeMode>absolute</altitudeMode>
				<tessellate>1</tessellate>
				<coordinates>
					-5.751814840000009,35.69332093999999,462598.12518966646
					-4.7296397560000045,37.17437754599999,444310.9901389423
				</coordinates>
			</LineString>
		</Placemark>
		<Placemark>
			<name>branch51_part42</name>
			<TimeSpan>
				<begin>6303-11-15</begin>
			</TimeSpan>
			<styleUrl>#branch51_part42_style</styleUrl>
			<LineString>
				<altitudeMode>absolute</altitudeMode>
				<tessellate>1</tessellate>
				<coordinates>
					-4.7296397560000045,37.17437754599999,444310.9901389423
					-3.7074646720000075,38.655434152,423978.18500526104
				</coordinates>
			</LineString>
		</Placemark>
		<Placemark>
			<name>branch51_part43</name>
			<TimeSpan>
				<begin>6298-05-03</begin>
			</TimeSpan>
			<styleUrl>#branch51_part43_style</styleUrl>
			<LineString>
				<altitudeMode>absolute</altitudeMode>
				<tessellate>1</tessellate>
				<coordinates>
					-3.7074646720000075,38.655434152,423978.18500526104
					-2.6852895880000105,40.136490757999994,401288.87554393825
				</coordinates>
			</LineString>
		</Placemark>
		<Placemark>
			<name>branch51_part44</name>
			<TimeSpan>
				<begin>6292-10-20</begin>
			</TimeSpan>
			<styleUrl>#branch51_part44_style</styleUrl>
			<LineString>
				<altitudeMode>absolute</altitudeMode>
				<tessellate>1</tessellate>
				<coordinates>
					-2.6852895880000105,40.136490757999994,401288.87554393825
					-1.6631145040000064,41.61754736399999,375816.4934953445
				</coordinates>
			</LineString>
		</Placemark>
		<Placemark>
			<name>branch51_part45</name>
			<TimeSpan>
				<begin>6287-04-07</begin>
			</TimeSpan>
			<styleUrl>#branch51_part45_style</styleUrl>
			<LineString>
				<altitudeMode>absolute</altitudeMode>
				<tessellate>1</tessellate>
				<coordinates>
					-1.6631145040000064,41.61754736399999,375816.4934953445
					-0.6409394200000094,43.098603969999985,346948.5938922499
				</coordinates>
			</LineString>
		</Placemark>
		<Placemark>
			<name>branch51_part46</name>
			<TimeSpan>
				<begin>6281-09-24</begin>
			</TimeSpan>
			<styleUrl>#branch51_part46_style</styleUrl>
			<LineString>
				<altitudeMode>absolute</altitudeMode>
				<tessellate>1</tessellate>
				<coordinates>
					-0.6409394200000094,43.098603969999985,346948.5938922499
					0.38123566399999476,44.579660575999995,313749.31346114114
				</coordinates>
			</LineString>
		</Placemark>
		<Placemark>
			<name>branch51_part47</name>
			<TimeSpan>
				<begin>6276-03-12</begin>
			</TimeSpan>
			<styleUrl>#branch51_part47_style</styleUrl>
			<LineString>
				<altitudeMode>absolute</altitudeMode>
				<tessellate>1</tessellate>
				<coordinates>
					0.38123566399999476,44.579660575999995,313749.31346114114
					1.4034107479999918,46.06071718199999,274652.41936622455
				</coordinates>
			</LineString>
		</Placemark>
		<Placemark>
			<name>branch51_part48</name>
			<TimeSpan>
				<begin>6270-08-29</begin>
			</TimeSpan>
			<styleUrl>#branch51_part48_style</styleUrl>
			<LineString>
				<altitudeMode>absolute</altitudeMode>
				<tessellate>1</tessellate>
				<coordinates>
					1.4034107479999918,46.06071718199999,274652.41936622455
					2.425585831999996,47.541773787999986,226625.87253656352
				</coordinates>
			</LineString>
		</Placemark>
		<Placemark>
			<name>branch51_part49</name>
			<TimeSpan>
				<begin>6265-02-16</begin>
			</TimeSpan>
			<styleUrl>#branch51_part49_style</styleUrl>
			<LineString>
				<altitudeMode>absolute</altitudeMode>
				<tessellate>1</tessellate>
				<coordinates>
					2.425585831999996,47.541773787999986,226625.87253656352
					3.447760915999993,49.022830393999996,161909.34381638348
				</coordinates>
			</LineString>
		</Placemark>
		<Placemark>
			<name>branch51_part50</name>
			<TimeSpan>
				<begin>6259-08-03</begin>
			</TimeSpan>
			<styleUrl>#branch51_part50_style</styleUrl>
			<LineString>
				<altitudeMode>absolute</altitudeMode>
				<tessellate>1</tessellate>
				<coordinates>
					3.447760915999993,49.022830393999996,161909.34381638348
					4.46993599999999,50.50388699999999,7.081491416313646E-11
				</coordinates>
			</LineString>
		</Placemark>
	</Folder>
	<Folder>
			<name>branch56</name>
		<Placemark>
			<name>branch56_part1</name>
			<TimeSpan>
				<begin>3898-09-10</begin>
			</TimeSpan>
			<styleUrl>#branch56_part1_style</styleUrl>
			<LineString>
				<altitudeMode>absolute</altitudeMode>
				<tessellate>1</tessellate>
				<coordinates>
					4.469936,50.503887,0.0
					7.14559576,50.21790574,187431.56571830573
				</coordinates>
			</LineString>
		</Placemark>
		<Placemark>
			<name>branch56_part2</name>
			<TimeSpan>
				<begin>3881-04-17</begin>
			</TimeSpan>
			<styleUrl>#branch56_part2_style</styleUrl>
			<LineString>
				<altitudeMode>absolute</altitudeMode>
				<tessellate>1</tessellate>
				<coordinates>
					7.14559576,50.21790574,187431.56571830573
					9.821255520000001,49.93192448,262349.5415433033
				</coordinates>
			</LineString>
		</Placemark>
		<Placemark>
			<name>branch56_part3</name>
			<TimeSpan>
				<begin>3863-11-24</begin>
			</TimeSpan>
			<styleUrl>#branch56_part3_style</styleUrl>
			<LineString>
				<altitudeMode>absolute</altitudeMode>
				<tessellate>1</tessellate>
				<coordinates>
					9.821255520000001,49.93192448,262349.5415433033
					12.49691528,49.64594322,317946.64703547
				</coordinates>
			</LineString>
		</Placemark>
		<Placemark>
			<name>branch56_part4</name>
			<TimeSpan>
				<begin>3846-07-02</begin>
			</TimeSpan>
			<styleUrl>#branch56_part4_style</styleUrl>
			<LineString>
				<altitudeMode>absolute</altitudeMode>
				<tessellate>1</tessellate>
				<coordinates>
					12.49691528,49.64594322,317946.64703547
					15.172575040000002,49.35996196,363206.49370153673
				</coordinates>
			</LineString>
		</Placemark>
		<Placemark>
			<name>branch56_part5</name>
			<TimeSpan>
				<begin>3829-02-09</begin>
			</TimeSpan>
			<styleUrl>#branch56_part5_style</styleUrl>
			<LineString>
				<altitudeMode>absolute</altitudeMode>
				<tessellate>1</tessellate>
				<coordinates>
					15.172575040000002,49.35996196,363206.49370153673
					17.8482348,49.0739807,401639.06939636916
				</coordinates>
			</LineString>
		</Placemark>
		<Placemark>
			<name>branch56_part6</name>
			<TimeSpan>
				<begin>3811-09-16</begin>
			</TimeSpan>
			<styleUrl>#branch56_part6_style</styleUrl>
			<LineString>
				<altitudeMode>absolute</altitudeMode>
				<tessellate>1</tessellate>
				<coordinates>
					17.8482348,49.0739807,401639.06939636916
					20.523894560000002,48.78799944,435057.49661044683
				</coordinates>
			</LineString>
		</Placemark>
		<Placemark>
			<name>branch56_part7</name>
			<TimeSpan>
				<begin>3794-04-24</begin>
			</TimeSpan>
			<styleUrl>#branch56_part7_style</styleUrl>
			<LineString>
				<altitudeMode>absolute</altitudeMode>
				<tessellate>1</tessellate>
				<coordinates>
					20.523894560000002,48.78799944,435057.49661044683
					23.19955432,48.50201818,464545.16135793173
				</coordinates>
			</LineString>
		</Placemark>
		<Placemark>
			<name>branch56_part8</name>
			<TimeSpan>
				<begin>3777-00-01</begin>
			</TimeSpan>
			<styleUrl>#branch56_part8_style</styleUrl>
			<LineString>
				<altitudeMode>absolute</altitudeMode>
				<tessellate>1</tessellate>
				<coordinates>
					23.19955432,48.50201818,464545.16135793173
					25.875214080000003,48.21603692,490811.05001612904
				</coordinates>
			</LineString>
		</Placemark>
		<Placemark>
			<name>branch56_part9</name>
			<TimeSpan>
				<begin>3759-07-08</begin>
			</TimeSpan>
			<styleUrl>#branch56_part9_style</styleUrl>
			<LineString>
				<altitudeMode>absolute</altitudeMode>
				<tessellate>1</tessellate>
				<coordinates>
					25.875214080000003,48.21603692,490811.05001612904
					28.550873840000005,47.93005566,514348.97199037316
				</coordinates>
			</LineString>
		</Placemark>
		<Placemark>
			<name>branch56_part10</name>
			<TimeSpan>
				<begin>3742-02-15</begin>
			</TimeSpan>
			<styleUrl>#branch56_part10_style</styleUrl>
			<LineString>
				<altitudeMode>absolute</altitudeMode>
				<tessellate>1</tessellate>
				<coordinates>
					28.550873840000005,47.93005566,514348.97199037316
					31.226533600000003,47.6440744,535518.7591951591
				</coordinates>
			</LineString>
		</Placemark>
		<Placemark>
			<name>branch56_part11</name>
			<TimeSpan>
				<begin>3724-09-23</begin>
			</TimeSpan>
			<styleUrl>#branch56_part11_style</styleUrl>
			<LineString>
				<altitudeMode>absolute</altitudeMode>
				<tessellate>1</tessellate>
				<coordinates>
					31.226533600000003,47.6440744,535518.7591951591
					33.90219336,47.35809314,554591.6661878738
				</coordinates>
			</LineString>
		</Placemark>
		<Placemark>
			<name>branch56_part12</name>
			<TimeSpan>
				<begin>3707-05-00</begin>
			</TimeSpan>
			<styleUrl>#branch56_part12_style</styleUrl>
			<LineString>
				<altitudeMode>absolute</altitudeMode>
				<tessellate>1</tessellate>
				<coordinates>
					33.90219336,47.35809314,554591.6661878738
					36.57785312,47.07211188,571777.5697357425
				</coordinates>
			</LineString>
		</Placemark>
		<Placemark>
			<name>branch56_part13</name>
			<TimeSpan>
				<begin>3690-00-07</begin>
			</TimeSpan>
			<styleUrl>#branch56_part13_style</styleUrl>
			<LineString>
				<altitudeMode>absolute</altitudeMode>
				<tessellate>1</tessellate>
				<coordinates>
					36.57785312,47.07211188,571777.5697357425
					39.25351288,46.78613062,587242.1652040426
				</coordinates>
			</LineString>
		</Placemark>
		<Placemark>
			<name>branch56_part14</name>
			<TimeSpan>
				<begin>3672-07-15</begin>
			</TimeSpan>
			<styleUrl>#branch56_part14_style</styleUrl>
			<LineString>
				<altitudeMode>absolute</altitudeMode>
				<tessellate>1</tessellate>
				<coordinates>
					39.25351288,46.78613062,587242.1652040426
					41.92917264,46.50014936,601118.3163295747
				</coordinates>
			</LineString>
		</Placemark>
		<Placemark>
			<name>branch56_part15</name>
			<TimeSpan>
				<begin>3655-02-22</begin>
			</TimeSpan>
			<styleUrl>#branch56_part15_style</styleUrl>
			<LineString>
				<altitudeMode>absolute</altitudeMode>
				<tessellate>1</tessellate>
				<coordinates>
					41.92917264,46.50014936,601118.3163295747
					44.6048324,46.2141681,613513.8125201613
				</coordinates>
			</LineString>
		</Placemark>
		<Placemark>
			<name>branch56_part16</name>
			<TimeSpan>
				<begin>3637-09-29</begin>
			</TimeSpan>
			<styleUrl>#branch56_part16_style</styleUrl>
			<LineString>
				<altitudeMode>absolute</altitudeMode>
				<tessellate>1</tessellate>
				<coordinates>
					44.6048324,46.2141681,613513.8125201613
					47.28049216,45.92818684,624516.8247308433
				</coordinates>
			</LineString>
		</Placemark>
		<Placemark>
			<name>branch56_part17</name>
			<TimeSpan>
				<begin>3620-05-07</begin>
			</TimeSpan>
			<styleUrl>#branch56_part17_style</styleUrl>
			<LineString>
				<altitudeMode>absolute</altitudeMode>
				<tessellate>1</tessellate>
				<coordinates>
					47.28049216,45.92818684,624516.8247308433
					49.95615192,45.64220558,634199.8335568345
				</coordinates>
			</LineString>
		</Placemark>
		<Placemark>
			<name>branch56_part18</name>
			<TimeSpan>
				<begin>3603-00-14</begin>
			</TimeSpan>
			<styleUrl>#branch56_part18_style</styleUrl>
			<LineString>
				<altitudeMode>absolute</altitudeMode>
				<tessellate>1</tessellate>
				<coordinates>
					49.95615192,45.64220558,634199.8335568345
					52.631811680000006,45.35622432,642622.5110341908
				</coordinates>
			</LineString>
		</Placemark>
		<Placemark>
			<name>branch56_part19</name>
			<TimeSpan>
				<begin>3585-07-21</begin>
			</TimeSpan>
			<styleUrl>#branch56_part19_style</styleUrl>
			<LineString>
				<altitudeMode>absolute</altitudeMode>
				<tessellate>1</tessellate>
				<coordinates>
					52.631811680000006,45.35622432,642622.5110341908
					55.30747144,45.070243059999996,649833.8655264215
				</coordinates>
			</LineString>
		</Placemark>
		<Placemark>
			<name>branch56_part20</name>
			<TimeSpan>
				<begin>3568-02-29</begin>
			</TimeSpan>
			<styleUrl>#branch56_part20_style</styleUrl>
			<LineString>
				<altitudeMode>absolute</altitudeMode>
				<tessellate>1</tessellate>
				<coordinates>
					55.30747144,45.070243059999996,649833.8655264215
					57.9831312,44.784261799999996,655873.8538582583
				</coordinates>
			</LineString>
		</Placemark>
		<Placemark>
			<name>branch56_part21</name>
			<TimeSpan>
				<begin>3550-10-06</begin>
			</TimeSpan>
			<styleUrl>#branch56_part21_style</styleUrl>
			<LineString>
				<altitudeMode>absolute</altitudeMode>
				<tessellate>1</tessellate>
				<coordinates>
					57.9831312,44.784261799999996,655873.8538582583
					60.658790960000005,44.498280539999996,660774.5983748976
				</coordinates>
			</LineString>
		</Placemark>
		<Placemark>
			<name>branch56_part22</name>
			<TimeSpan>
				<begin>3533-05-13</begin>
			</TimeSpan>
			<styleUrl>#branch56_part22_style</styleUrl>
			<LineString>
				<altitudeMode>absolute</altitudeMode>
				<tessellate>1</tessellate>
				<coordinates>
					60.658790960000005,44.498280539999996,660774.5983748976
					63.33445072,44.212299279999996,664561.3032917889
				</coordinates>
			</LineString>
		</Placemark>
		<Placemark>
			<name>branch56_part23</name>
			<TimeSpan>
				<begin>3516-00-21</begin>
			</TimeSpan>
			<styleUrl>#branch56_part23_style</styleUrl>
			<LineString>
				<altitudeMode>absolute</altitudeMode>
				<tessellate>1</tessellate>
				<coordinates>
					63.33445072,44.212299279999996,664561.3032917889
					66.01011048000001,43.92631802,667252.9356256179
				</coordinates>
			</LineString>
		</Placemark>
		<Placemark>
			<name>branch56_part24</name>
			<TimeSpan>
				<begin>3498-07-28</begin>
			</TimeSpan>
			<styleUrl>#branch56_part24_style</styleUrl>
			<LineString>
				<altitudeMode>absolute</altitudeMode>
				<tessellate>1</tessellate>
				<coordinates>
					66.01011048000001,43.92631802,667252.9356256179
					68.68577024000001,43.64033676,668862.7158557123
				</coordinates>
			</LineString>
		</Placemark>
		<Placemark>
			<name>branch56_part25</name>
			<TimeSpan>
				<begin>3481-03-05</begin>
			</TimeSpan>
			<styleUrl>#branch56_part25_style</styleUrl>
			<LineString>
				<altitudeMode>absolute</altitudeMode>
				<tessellate>1</tessellate>
				<coordinates>
					68.68577024000001,43.64033676,668862.7158557123
					71.36143000000001,43.3543555,669398.4489939488
				</coordinates>
			</LineString>
		</Placemark>
		<Placemark>
			<name>branch56_part26</name>
			<TimeSpan>
				<begin>3463-10-13</begin>
			</TimeSpan>
			<styleUrl>#branch56_part26_style</styleUrl>
			<LineString>
				<altitudeMode>absolute</altitudeMode>
				<tessellate>1</tessellate>
				<coordinates>
					71.36143000000001,43.3543555,669398.4489939488
					74.03708976000001,43.06837424,668862.7158557123
				</coordinates>
			</LineString>
		</Placemark>
		<Placemark>
			<name>branch56_part27</name>
			<TimeSpan>
				<begin>3446-05-20</begin>
			</TimeSpan>
			<styleUrl>#branch56_part27_style</styleUrl>
			<LineString>
				<altitudeMode>absolute</altitudeMode>
				<tessellate>1</tessellate>
				<coordinates>
					74.03708976000001,43.06837424,668862.7158557123
					76.71274952000002,42.78239298,667252.9356256179
				</coordinates>
			</LineString>
		</Placemark>
		<Placemark>
			<name>branch56_part28</name>
			<TimeSpan>
				<begin>3429-00-27</begin>
			</TimeSpan>
			<styleUrl>#branch56_part28_style</styleUrl>
			<LineString>
				<altitudeMode>absolute</altitudeMode>
				<tessellate>1</tessellate>
				<coordinates>
					76.71274952000002,42.78239298,667252.9356256179
					79.38840928,42.49641172,664561.3032917889
				</coordinates>
			</LineString>
		</Placemark>
		<Placemark>
			<name>branch56_part29</name>
			<TimeSpan>
				<begin>3411-08-05</begin>
			</TimeSpan>
			<styleUrl>#branch56_part29_style</styleUrl>
			<LineString>
				<altitudeMode>absolute</altitudeMode>
				<tessellate>1</tessellate>
				<coordinates>
					79.38840928,42.49641172,664561.3032917889
					82.06406904,42.21043046,660774.5983748977
				</coordinates>
			</LineString>
		</Placemark>
		<Placemark>
			<name>branch56_part30</name>
			<TimeSpan>
				<begin>3394-03-12</begin>
			</TimeSpan>
			<styleUrl>#branch56_part30_style</styleUrl>
			<LineString>
				<altitudeMode>absolute</altitudeMode>
				<tessellate>1</tessellate>
				<coordinates>
					82.06406904,42.21043046,660774.5983748977
					84.73972880000001,41.9244492,655873.8538582583
				</coordinates>
			</LineString>
		</Placemark>
		<Placemark>
			<name>branch56_part31</name>
			<TimeSpan>
				<begin>3376-10-19</begin>
			</TimeSpan>
			<styleUrl>#branch56_part31_style</styleUrl>
			<LineString>
				<altitudeMode>absolute</altitudeMode>
				<tessellate>1</tessellate>
				<coordinates>
					84.73972880000001,41.9244492,655873.8538582583
					87.41538856000001,41.63846794,649833.8655264215
				</coordinates>
			</LineString>
		</Placemark>
		<Placemark>
			<name>branch56_part32</name>
			<TimeSpan>
				<begin>3359-05-26</begin>
			</TimeSpan>
			<styleUrl>#branch56_part32_style</styleUrl>
			<LineString>
				<altitudeMode>absolute</altitudeMode>
				<tessellate>1</tessellate>
				<coordinates>
					87.41538856000001,41.63846794,649833.8655264215
					90.09104832000001,41.35248668,642622.5110341908
				</coordinates>
			</LineString>
		</Placemark>
		<Placemark>
			<name>branch56_part33</name>
			<TimeSpan>
				<begin>3342-01-04</begin>
			</TimeSpan>
			<styleUrl>#branch56_part33_style</styleUrl>
			<LineString>
				<altitudeMode>absolute</altitudeMode>
				<tessellate>1</tessellate>
				<coordinates>
					90.09104832000001,41.35248668,642622.5110341908
					92.76670808000002,41.06650542,634199.8335568345
				</coordinates>
			</LineString>
		</Placemark>
		<Placemark>
			<name>branch56_part34</name>
			<TimeSpan>
				<begin>3324-08-11</begin>
			</TimeSpan>
			<styleUrl>#branch56_part34_style</styleUrl>
			<LineString>
				<altitudeMode>absolute</altitudeMode>
				<tessellate>1</tessellate>
				<coordinates>
					92.76670808000002,41.06650542,634199.8335568345
					95.44236784000002,40.78052416,624516.8247308433
				</coordinates>
			</LineString>
		</Placemark>
		<Placemark>
			<name>branch56_part35</name>
			<TimeSpan>
				<begin>3307-03-18</begin>
			</TimeSpan>
			<styleUrl>#branch56_part35_style</styleUrl>
			<LineString>
				<altitudeMode>absolute</altitudeMode>
				<tessellate>1</tessellate>
				<coordinates>
					95.44236784000002,40.78052416,624516.8247308433
					98.11802760000002,40.4945429,613513.8125201612
				</coordinates>
			</LineString>
		</Placemark>
		<Placemark>
			<name>branch56_part36</name>
			<TimeSpan>
				<begin>3289-10-26</begin>
			</TimeSpan>
			<styleUrl>#branch56_part36_style</styleUrl>
			<LineString>
				<altitudeMode>absolute</altitudeMode>
				<tessellate>1</tessellate>
				<coordinates>
					98.11802760000002,40.4945429,613513.8125201612
					100.79368736000002,40.20856164,601118.3163295747
				</coordinates>
			</LineString>
		</Placemark>
		<Placemark>
			<name>branch56_part37</name>
			<TimeSpan>
				<begin>3272-06-03</begin>
			</TimeSpan>
			<styleUrl>#branch56_part37_style</styleUrl>
			<LineString>
				<altitudeMode>absolute</altitudeMode>
				<tessellate>1</tessellate>
				<coordinates>
					100.79368736000002,40.20856164,601118.3163295747
					103.46934712000001,39.92258038,587242.1652040426
				</coordinates>
			</LineString>
		</Placemark>
		<Placemark>
			<name>branch56_part38</name>
			<TimeSpan>
				<begin>3255-01-10</begin>
			</TimeSpan>
			<styleUrl>#branch56_part38_style</styleUrl>
			<LineString>
				<altitudeMode>absolute</altitudeMode>
				<tessellate>1</tessellate>
				<coordinates>
					103.46934712000001,39.92258038,587242.1652040426
					106.14500688000001,39.63659912,571777.5697357425
				</coordinates>
			</LineString>
		</Placemark>
		<Placemark>
			<name>branch56_part39</name>
			<TimeSpan>
				<begin>3237-08-18</begin>
			</TimeSpan>
			<styleUrl>#branch56_part39_style</styleUrl>
			<LineString>
				<altitudeMode>absolute</altitudeMode>
				<tessellate>1</tessellate>
				<coordinates>
					106.14500688000001,39.63659912,571777.5697357425
					108.82066664000001,39.35061786,554591.6661878738
				</coordinates>
			</LineString>
		</Placemark>
		<Placemark>
			<name>branch56_part40</name>
			<TimeSpan>
				<begin>3220-03-25</begin>
			</TimeSpan>
			<styleUrl>#branch56_part40_style</styleUrl>
			<LineString>
				<altitudeMode>absolute</altitudeMode>
				<tessellate>1</tessellate>
				<coordinates>
					108.82066664000001,39.35061786,554591.6661878738
					111.49632640000002,39.0646366,535518.7591951588
				</coordinates>
			</LineString>
		</Placemark>
		<Placemark>
			<name>branch56_part41</name>
			<TimeSpan>
				<begin>3202-11-02</begin>
			</TimeSpan>
			<styleUrl>#branch56_part41_style</styleUrl>
			<LineString>
				<altitudeMode>absolute</altitudeMode>
				<tessellate>1</tessellate>
				<coordinates>
					111.49632640000002,39.0646366,535518.7591951588
					114.17198616000002,38.77865534,514348.97199037316
				</coordinates>
			</LineString>
		</Placemark>
		<Placemark>
			<name>branch56_part42</name>
			<TimeSpan>
				<begin>3185-06-10</begin>
			</TimeSpan>
			<styleUrl>#branch56_part42_style</styleUrl>
			<LineString>
				<altitudeMode>absolute</altitudeMode>
				<tessellate>1</tessellate>
				<coordinates>
					114.17198616000002,38.77865534,514348.97199037316
					116.84764592000002,38.49267408,490811.05001612904
				</coordinates>
			</LineString>
		</Placemark>
		<Placemark>
			<name>branch56_part43</name>
			<TimeSpan>
				<begin>3168-01-17</begin>
			</TimeSpan>
			<styleUrl>#branch56_part43_style</styleUrl>
			<LineString>
				<altitudeMode>absolute</altitudeMode>
				<tessellate>1</tessellate>
				<coordinates>
					116.84764592000002,38.49267408,490811.05001612904
					119.52330568000002,38.20669282,464545.1613579318
				</coordinates>
			</LineString>
		</Placemark>
		<Placemark>
			<name>branch56_part44</name>
			<TimeSpan>
				<begin>3150-08-24</begin>
			</TimeSpan>
			<styleUrl>#branch56_part44_style</styleUrl>
			<LineString>
				<altitudeMode>absolute</altitudeMode>
				<tessellate>1</tessellate>
				<coordinates>
					119.52330568000002,38.20669282,464545.1613579318
					122.19896544000001,37.92071156,435057.49661044683
				</coordinates>
			</LineString>
		</Placemark>
		<Placemark>
			<name>branch56_part45</name>
			<TimeSpan>
				<begin>3133-04-02</begin>
			</TimeSpan>
			<styleUrl>#branch56_part45_style</styleUrl>
			<LineString>
				<altitudeMode>absolute</altitudeMode>
				<tessellate>1</tessellate>
				<coordinates>
					122.19896544000001,37.92071156,435057.49661044683
					124.87462520000001,37.6347303,401639.0693963692
				</coordinates>
			</LineString>
		</Placemark>
		<Placemark>
			<name>branch56_part46</name>
			<TimeSpan>
				<begin>3115-11-09</begin>
			</TimeSpan>
			<styleUrl>#branch56_part46_style</styleUrl>
			<LineString>
				<altitudeMode>absolute</altitudeMode>
				<tessellate>1</tessellate>
				<coordinates>
					124.87462520000001,37.6347303,401639.0693963692
					127.55028496000001,37.34874904,363206.4937015367
				</coordinates>
			</LineString>
		</Placemark>
		<Placemark>
			<name>branch56_part47</name>
			<TimeSpan>
				<begin>3098-06-16</begin>
			</TimeSpan>
			<styleUrl>#branch56_part47_style</styleUrl>
			<LineString>
				<altitudeMode>absolute</altitudeMode>
				<tessellate>1</tessellate>
				<coordinates>
					127.55028496000001,37.34874904,363206.4937015367
					130.22594472,37.06276778,317946.64703546994
				</coordinates>
			</LineString>
		</Placemark>
		<Placemark>
			<name>branch56_part48</name>
			<TimeSpan>
				<begin>3081-01-24</begin>
			</TimeSpan>
			<styleUrl>#branch56_part48_style</styleUrl>
			<LineString>
				<altitudeMode>absolute</altitudeMode>
				<tessellate>1</tessellate>
				<coordinates>
					130.22594472,37.06276778,317946.64703546994
					132.90160448,36.77678652,262349.5415433035
				</coordinates>
			</LineString>
		</Placemark>
		<Placemark>
			<name>branch56_part49</name>
			<TimeSpan>
				<begin>3063-09-01</begin>
			</TimeSpan>
			<styleUrl>#branch56_part49_style</styleUrl>
			<LineString>
				<altitudeMode>absolute</altitudeMode>
				<tessellate>1</tessellate>
				<coordinates>
					132.90160448,36.77678652,262349.5415433035
					135.57726424,36.49080526,187431.56571830585
				</coordinates>
			</LineString>
		</Placemark>
		<Placemark>
			<name>branch56_part50</name>
			<TimeSpan>
				<begin>3046-04-08</begin>
			</TimeSpan>
			<styleUrl>#branch56_part50_style</styleUrl>
			<LineString>
				<altitudeMode>absolute</altitudeMode>
				<tessellate>1</tessellate>
				<coordinates>
					135.57726424,36.49080526,187431.56571830585
					138.252924,36.204824,8.197766679146421E-11
				</coordinates>
			</LineString>
		</Placemark>
	</Folder>
	<Folder>
			<name>branch58</name>
		<Placemark>
			<name>branch58_part1</name>
			<TimeSpan>
				<begin>3039-01-03</begin>
			</TimeSpan>
			<styleUrl>#branch58_part1_style</styleUrl>
			<LineString>
				<altitudeMode>absolute</altitudeMode>
				<tessellate>1</tessellate>
				<coordinates>
					138.252924,36.204824,0.0
					135.57726424,36.49080526,187431.56571830573
				</coordinates>
			</LineString>
		</Placemark>
		<Placemark>
			<name>branch58_part2</name>
			<TimeSpan>
				<begin>3031-09-28</begin>
			</TimeSpan>
			<styleUrl>#branch58_part2_style</styleUrl>
			<LineString>
				<altitudeMode>absolute</altitudeMode>
				<tessellate>1</tessellate>
				<coordinates>
					135.57726424,36.49080526,187431.56571830573
					132.90160448,36.77678652,262349.5415433033
				</coordinates>
			</LineString>
		</Placemark>
		<Placemark>
			<name>branch58_part3</name>
			<TimeSpan>
				<begin>3024-06-23</begin>
			</TimeSpan>
			<styleUrl>#branch58_part3_style</styleUrl>
			<LineString>
				<altitudeMode>absolute</altitudeMode>
				<tessellate>1</tessellate>
				<coordinates>
					132.90160448,36.77678652,262349.5415433033
					130.22594472,37.06276778,317946.64703547
				</coordinates>
			</LineString>
		</Placemark>
		<Placemark>
			<name>branch58_part4</name>
			<TimeSpan>
				<begin>3017-03-18</begin>
			</TimeSpan>
			<styleUrl>#branch58_part4_style</styleUrl>
			<LineString>
				<altitudeMode>absolute</altitudeMode>
				<tessellate>1</tessellate>
				<coordinates>
					130.22594472,37.06276778,317946.64703547
					127.55028496,37.34874904,363206.49370153673
				</coordinates>
			</LineString>
		</Placemark>
		<Placemark>
			<name>branch58_part5</name>
			<TimeSpan>
				<begin>3010-00-13</begin>
			</TimeSpan>
			<styleUrl>#branch58_part5_style</styleUrl>
			<LineString>
				<altitudeMode>absolute</altitudeMode>
				<tessellate>1</tessellate>
				<coordinates>
					127.55028496,37.34874904,363206.49370153673
					124.87462520000001,37.6347303,401639.06939636916
				</coordinates>
			</LineString>
		</Placemark>
		<Placemark>
			<name>branch58_part6</name>
			<TimeSpan>
				<begin>3002-09-08</begin>
			</TimeSpan>
			<styleUrl>#branch58_part6_style</styleUrl>
			<LineString>
				<altitudeMode>absolute</altitudeMode>
				<tessellate>1</tessellate>
				<coordinates>
					124.87462520000001,37.6347303,401639.06939636916
					122.19896544000001,37.92071156,435057.49661044683
				</coordinates>
			</LineString>
		</Placemark>
		<Placemark>
			<name>branch58_part7</name>
			<TimeSpan>
				<begin>2995-06-03</begin>
			</TimeSpan>
			<styleUrl>#branch58_part7_style</styleUrl>
			<LineString>
				<altitudeMode>absolute</altitudeMode>
				<tessellate>1</tessellate>
				<coordinates>
					122.19896544000001,37.92071156,435057.49661044683
					119.52330568,38.20669282,464545.16135793173
				</coordinates>
			</LineString>
		</Placemark>
		<Placemark>
			<name>branch58_part8</name>
			<TimeSpan>
				<begin>2988-02-27</begin>
			</TimeSpan>
			<styleUrl>#branch58_part8_style</styleUrl>
			<LineString>
				<altitudeMode>absolute</altitudeMode>
				<tessellate>1</tessellate>
				<coordinates>
					119.52330568,38.20669282,464545.16135793173
					116.84764592,38.49267408,490811.05001612904
				</coordinates>
			</LineString>
		</Placemark>
		<Placemark>
			<name>branch58_part9</name>
			<TimeSpan>
				<begin>2980-11-22</begin>
			</TimeSpan>
			<styleUrl>#branch58_part9_style</styleUrl>
			<LineString>
				<altitudeMode>absolute</altitudeMode>
				<tessellate>1</tessellate>
				<coordinates>
					116.84764592,38.49267408,490811.05001612904
					114.17198616,38.77865534,514348.97199037316
				</coordinates>
			</LineString>
		</Placemark>
		<Placemark>
			<name>branch58_part10</name>
			<TimeSpan>
				<begin>2973-08-17</begin>
			</TimeSpan>
			<styleUrl>#branch58_part10_style</styleUrl>
			<LineString>
				<altitudeMode>absolute</altitudeMode>
				<tessellate>1</tessellate>
				<coordinates>
					114.17198616,38.77865534,514348.97199037316
					111.4963264,39.0646366,535518.7591951591
				</coordinates>
			</LineString>
		</Placemark>
		<Placemark>
			<name>branch58_part11</name>
			<TimeSpan>
				<begin>2966-05-12</begin>
			</TimeSpan>
			<styleUrl>#branch58_part11_style</styleUrl>
			<LineString>
				<altitudeMode>absolute</altitudeMode>
				<tessellate>1</tessellate>
				<coordinates>
					111.4963264,39.0646366,535518.7591951591
					108.82066664000001,39.35061786,554591.6661878738
				</coordinates>
			</LineString>
		</Placemark>
		<Placemark>
			<name>branch58_part12</name>
			<TimeSpan>
				<begin>2959-02-07</begin>
			</TimeSpan>
			<styleUrl>#branch58_part12_style</styleUrl>
			<LineString>
				<altitudeMode>absolute</altitudeMode>
				<tessellate>1</tessellate>
				<coordinates>
					108.82066664000001,39.35061786,554591.6661878738
					106.14500688000001,39.63659912,571777.5697357425
				</coordinates>
			</LineString>
		</Placemark>
		<Placemark>
			<name>branch58_part13</name>
			<TimeSpan>
				<begin>2951-11-02</begin>
			</TimeSpan>
			<styleUrl>#branch58_part13_style</styleUrl>
			<LineString>
				<altitudeMode>absolute</altitudeMode>
				<tessellate>1</tessellate>
				<coordinates>
					106.14500688000001,39.63659912,571777.5697357425
					103.46934712000001,39.92258038,587242.1652040426
				</coordinates>
			</LineString>
		</Placemark>
		<Placemark>
			<name>branch58_part14</name>
			<TimeSpan>
				<begin>2944-07-27</begin>
			</TimeSpan>
			<styleUrl>#branch58_part14_style</styleUrl>
			<LineString>
				<altitudeMode>absolute</altitudeMode>
				<tessellate>1</tessellate>
				<coordinates>
					103.46934712000001,39.92258038,587242.1652040426
					100.79368736,40.20856164,601118.3163295747
				</coordinates>
			</LineString>
		</Placemark>
		<Placemark>
			<name>branch58_part15</name>
			<TimeSpan>
				<begin>2937-04-22</begin>
			</TimeSpan>
			<styleUrl>#branch58_part15_style</styleUrl>
			<LineString>
				<altitudeMode>absolute</altitudeMode>
				<tessellate>1</tessellate>
				<coordinates>
					100.79368736,40.20856164,601118.3163295747
					98.1180276,40.4945429,613513.8125201613
				</coordinates>
			</LineString>
		</Placemark>
		<Placemark>
			<name>branch58_part16</name>
			<TimeSpan>
				<begin>2930-01-17</begin>
			</TimeSpan>
			<styleUrl>#branch58_part16_style</styleUrl>
			<LineString>
				<altitudeMode>absolute</altitudeMode>
				<tessellate>1</tessellate>
				<coordinates>
					98.1180276,40.4945429,613513.8125201613
					95.44236784,40.78052416,624516.8247308433
				</coordinates>
			</LineString>
		</Placemark>
		<Placemark>
			<name>branch58_part17</name>
			<TimeSpan>
				<begin>2922-10-12</begin>
			</TimeSpan>
			<styleUrl>#branch58_part17_style</styleUrl>
			<LineString>
				<altitudeMode>absolute</altitudeMode>
				<tessellate>1</tessellate>
				<coordinates>
					95.44236784,40.78052416,624516.8247308433
					92.76670808,41.06650542,634199.8335568345
				</coordinates>
			</LineString>
		</Placemark>
		<Placemark>
			<name>branch58_part18</name>
			<TimeSpan>
				<begin>2915-07-07</begin>
			</TimeSpan>
			<styleUrl>#branch58_part18_style</styleUrl>
			<LineString>
				<altitudeMode>absolute</altitudeMode>
				<tessellate>1</tessellate>
				<coordinates>
					92.76670808,41.06650542,634199.8335568345
					90.09104832,41.35248668,642622.5110341908
				</coordinates>
			</LineString>
		</Placemark>
		<Placemark>
			<name>branch58_part19</name>
			<TimeSpan>
				<begin>2908-04-02</begin>
			</TimeSpan>
			<styleUrl>#branch58_part19_style</styleUrl>
			<LineString>
				<altitudeMode>absolute</altitudeMode>
				<tessellate>1</tessellate>
				<coordinates>
					90.09104832,41.35248668,642622.5110341908
					87.41538856,41.63846794,649833.8655264215
				</coordinates>
			</LineString>
		</Placemark>
		<Placemark>
			<name>branch58_part20</name>
			<TimeSpan>
				<begin>2901-00-26</begin>
			</TimeSpan>
			<styleUrl>#branch58_part20_style</styleUrl>
			<LineString>
				<altitudeMode>absolute</altitudeMode>
				<tessellate>1</tessellate>
				<coordinates>
					87.41538856,41.63846794,649833.8655264215
					84.7397288,41.9244492,655873.8538582583
				</coordinates>
			</LineString>
		</Placemark>
		<Placemark>
			<name>branch58_part21</name>
			<TimeSpan>
				<begin>2893-09-21</begin>
			</TimeSpan>
			<styleUrl>#branch58_part21_style</styleUrl>
			<LineString>
				<altitudeMode>absolute</altitudeMode>
				<tessellate>1</tessellate>
				<coordinates>
					84.7397288,41.9244492,655873.8538582583
					82.06406903999999,42.21043046,660774.5983748976
				</coordinates>
			</LineString>
		</Placemark>
		<Placemark>
			<name>branch58_part22</name>
			<TimeSpan>
				<begin>2886-06-16</begin>
			</TimeSpan>
			<styleUrl>#branch58_part22_style</styleUrl>
			<LineString>
				<altitudeMode>absolute</altitudeMode>
				<tessellate>1</tessellate>
				<coordinates>
					82.06406903999999,42.21043046,660774.5983748976
					79.38840928,42.49641172,664561.3032917889
				</coordinates>
			</LineString>
		</Placemark>
		<Placemark>
			<name>branch58_part23</name>
			<TimeSpan>
				<begin>2879-03-11</begin>
			</TimeSpan>
			<styleUrl>#branch58_part23_style</styleUrl>
			<LineString>
				<altitudeMode>absolute</altitudeMode>
				<tessellate>1</tessellate>
				<coordinates>
					79.38840928,42.49641172,664561.3032917889
					76.71274952,42.78239298,667252.9356256179
				</coordinates>
			</LineString>
		</Placemark>
		<Placemark>
			<name>branch58_part24</name>
			<TimeSpan>
				<begin>2872-00-06</begin>
			</TimeSpan>
			<styleUrl>#branch58_part24_style</styleUrl>
			<LineString>
				<altitudeMode>absolute</altitudeMode>
				<tessellate>1</tessellate>
				<coordinates>
					76.71274952,42.78239298,667252.9356256179
					74.03708976,43.06837424,668862.7158557123
				</coordinates>
			</LineString>
		</Placemark>
		<Placemark>
			<name>branch58_part25</name>
			<TimeSpan>
				<begin>2864-09-01</begin>
			</TimeSpan>
			<styleUrl>#branch58_part25_style</styleUrl>
			<LineString>
				<altitudeMode>absolute</altitudeMode>
				<tessellate>1</tessellate>
				<coordinates>
					74.03708976,43.06837424,668862.7158557123
					71.36143,43.354355500000004,669398.4489939488
				</coordinates>
			</LineString>
		</Placemark>
		<Placemark>
			<name>branch58_part26</name>
			<TimeSpan>
				<begin>2857-05-26</begin>
			</TimeSpan>
			<styleUrl>#branch58_part26_style</styleUrl>
			<LineString>
				<altitudeMode>absolute</altitudeMode>
				<tessellate>1</tessellate>
				<coordinates>
					71.36143,43.354355500000004,669398.4489939488
					68.68577024,43.640336760000004,668862.7158557123
				</coordinates>
			</LineString>
		</Placemark>
		<Placemark>
			<name>branch58_part27</name>
			<TimeSpan>
				<begin>2850-02-21</begin>
			</TimeSpan>
			<styleUrl>#branch58_part27_style</styleUrl>
			<LineString>
				<altitudeMode>absolute</altitudeMode>
				<tessellate>1</tessellate>
				<coordinates>
					68.68577024,43.640336760000004,668862.7158557123
					66.01011048,43.926318020000004,667252.9356256179
				</coordinates>
			</LineString>
		</Placemark>
		<Placemark>
			<name>branch58_part28</name>
			<TimeSpan>
				<begin>2842-11-16</begin>
			</TimeSpan>
			<styleUrl>#branch58_part28_style</styleUrl>
			<LineString>
				<altitudeMode>absolute</altitudeMode>
				<tessellate>1</tessellate>
				<coordinates>
					66.01011048,43.926318020000004,667252.9356256179
					63.33445072000001,44.21229928,664561.3032917889
				</coordinates>
			</LineString>
		</Placemark>
		<Placemark>
			<name>branch58_part29</name>
			<TimeSpan>
				<begin>2835-08-11</begin>
			</TimeSpan>
			<styleUrl>#branch58_part29_style</styleUrl>
			<LineString>
				<altitudeMode>absolute</altitudeMode>
				<tessellate>1</tessellate>
				<coordinates>
					63.33445072000001,44.21229928,664561.3032917889
					60.658790960000005,44.49828054,660774.5983748977
				</coordinates>
			</LineString>
		</Placemark>
		<Placemark>
			<name>branch58_part30</name>
			<TimeSpan>
				<begin>2828-05-06</begin>
			</TimeSpan>
			<styleUrl>#branch58_part30_style</styleUrl>
			<LineString>
				<altitudeMode>absolute</altitudeMode>
				<tessellate>1</tessellate>
				<coordinates>
					60.658790960000005,44.49828054,660774.5983748977
					57.9831312,44.7842618,655873.8538582583
				</coordinates>
			</LineString>
		</Placemark>
		<Placemark>
			<name>branch58_part31</name>
			<TimeSpan>
				<begin>2821-02-00</begin>
			</TimeSpan>
			<styleUrl>#branch58_part31_style</styleUrl>
			<LineString>
				<altitudeMode>absolute</altitudeMode>
				<tessellate>1</tessellate>
				<coordinates>
					57.9831312,44.7842618,655873.8538582583
					55.30747144,45.07024306,649833.8655264215
				</coordinates>
			</LineString>
		</Placemark>
		<Placemark>
			<name>branch58_part32</name>
			<TimeSpan>
				<begin>2813-10-25</begin>
			</TimeSpan>
			<styleUrl>#branch58_part32_style</styleUrl>
			<LineString>
				<altitudeMode>absolute</altitudeMode>
				<tessellate>1</tessellate>
				<coordinates>
					55.30747144,45.07024306,649833.8655264215
					52.63181168,45.35622432,642622.5110341908
				</coordinates>
			</LineString>
		</Placemark>
		<Placemark>
			<name>branch58_part33</name>
			<TimeSpan>
				<begin>2806-07-20</begin>
			</TimeSpan>
			<styleUrl>#branch58_part33_style</styleUrl>
			<LineString>
				<altitudeMode>absolute</altitudeMode>
				<tessellate>1</tessellate>
				<coordinates>
					52.63181168,45.35622432,642622.5110341908
					49.956151919999996,45.64220558,634199.8335568345
				</coordinates>
			</LineString>
		</Placemark>
		<Placemark>
			<name>branch58_part34</name>
			<TimeSpan>
				<begin>2799-04-15</begin>
			</TimeSpan>
			<styleUrl>#branch58_part34_style</styleUrl>
			<LineString>
				<altitudeMode>absolute</altitudeMode>
				<tessellate>1</tessellate>
				<coordinates>
					49.956151919999996,45.64220558,634199.8335568345
					47.280492159999994,45.92818684,624516.8247308433
				</coordinates>
			</LineString>
		</Placemark>
		<Placemark>
			<name>branch58_part35</name>
			<TimeSpan>
				<begin>2792-01-10</begin>
			</TimeSpan>
			<styleUrl>#branch58_part35_style</styleUrl>
			<LineString>
				<altitudeMode>absolute</altitudeMode>
				<tessellate>1</tessellate>
				<coordinates>
					47.280492159999994,45.92818684,624516.8247308433
					44.60483239999999,46.2141681,613513.8125201612
				</coordinates>
			</LineString>
		</Placemark>
		<Placemark>
			<name>branch58_part36</name>
			<TimeSpan>
				<begin>2784-10-05</begin>
			</TimeSpan>
			<styleUrl>#branch58_part36_style</styleUrl>
			<LineString>
				<altitudeMode>absolute</altitudeMode>
				<tessellate>1</tessellate>
				<coordinates>
					44.60483239999999,46.2141681,613513.8125201612
					41.92917263999999,46.50014936,601118.3163295747
				</coordinates>
			</LineString>
		</Placemark>
		<Placemark>
			<name>branch58_part37</name>
			<TimeSpan>
				<begin>2777-06-30</begin>
			</TimeSpan>
			<styleUrl>#branch58_part37_style</styleUrl>
			<LineString>
				<altitudeMode>absolute</altitudeMode>
				<tessellate>1</tessellate>
				<coordinates>
					41.92917263999999,46.50014936,601118.3163295747
					39.25351288,46.78613062,587242.1652040426
				</coordinates>
			</LineString>
		</Placemark>
		<Placemark>
			<name>branch58_part38</name>
			<TimeSpan>
				<begin>2770-03-25</begin>
			</TimeSpan>
			<styleUrl>#branch58_part38_style</styleUrl>
			<LineString>
				<altitudeMode>absolute</altitudeMode>
				<tessellate>1</tessellate>
				<coordinates>
					39.25351288,46.78613062,587242.1652040426
					36.57785312,47.07211188,571777.5697357425
				</coordinates>
			</LineString>
		</Placemark>
		<Placemark>
			<name>branch58_part39</name>
			<TimeSpan>
				<begin>2763-00-20</begin>
			</TimeSpan>
			<styleUrl>#branch58_part39_style</styleUrl>
			<LineString>
				<altitudeMode>absolute</altitudeMode>
				<tessellate>1</tessellate>
				<coordinates>
					36.57785312,47.07211188,571777.5697357425
					33.90219336,47.35809314,554591.6661878738
				</coordinates>
			</LineString>
		</Placemark>
		<Placemark>
			<name>branch58_part40</name>
			<TimeSpan>
				<begin>2755-09-15</begin>
			</TimeSpan>
			<styleUrl>#branch58_part40_style</styleUrl>
			<LineString>
				<altitudeMode>absolute</altitudeMode>
				<tessellate>1</tessellate>
				<coordinates>
					33.90219336,47.35809314,554591.6661878738
					31.226533599999996,47.6440744,535518.7591951588
				</coordinates>
			</LineString>
		</Placemark>
		<Placemark>
			<name>branch58_part41</name>
			<TimeSpan>
				<begin>2748-06-10</begin>
			</TimeSpan>
			<styleUrl>#branch58_part41_style</styleUrl>
			<LineString>
				<altitudeMode>absolute</altitudeMode>
				<tessellate>1</tessellate>
				<coordinates>
					31.226533599999996,47.6440744,535518.7591951588
					28.550873839999994,47.93005566,514348.97199037316
				</coordinates>
			</LineString>
		</Placemark>
		<Placemark>
			<name>branch58_part42</name>
			<TimeSpan>
				<begin>2741-03-05</begin>
			</TimeSpan>
			<styleUrl>#branch58_part42_style</styleUrl>
			<LineString>
				<altitudeMode>absolute</altitudeMode>
				<tessellate>1</tessellate>
				<coordinates>
					28.550873839999994,47.93005566,514348.97199037316
					25.875214079999992,48.21603692,490811.05001612904
				</coordinates>
			</LineString>
		</Placemark>
		<Placemark>
			<name>branch58_part43</name>
			<TimeSpan>
				<begin>2733-11-29</begin>
			</TimeSpan>
			<styleUrl>#branch58_part43_style</styleUrl>
			<LineString>
				<altitudeMode>absolute</altitudeMode>
				<tessellate>1</tessellate>
				<coordinates>
					25.875214079999992,48.21603692,490811.05001612904
					23.19955431999999,48.50201818,464545.1613579318
				</coordinates>
			</LineString>
		</Placemark>
		<Placemark>
			<name>branch58_part44</name>
			<TimeSpan>
				<begin>2726-08-24</begin>
			</TimeSpan>
			<styleUrl>#branch58_part44_style</styleUrl>
			<LineString>
				<altitudeMode>absolute</altitudeMode>
				<tessellate>1</tessellate>
				<coordinates>
					23.19955431999999,48.50201818,464545.1613579318
					20.523894560000002,48.78799944,435057.49661044683
				</coordinates>
			</LineString>
		</Placemark>
		<Placemark>
			<name>branch58_part45</name>
			<TimeSpan>
				<begin>2719-05-19</begin>
			</TimeSpan>
			<styleUrl>#branch58_part45_style</styleUrl>
			<LineString>
				<altitudeMode>absolute</altitudeMode>
				<tessellate>1</tessellate>
				<coordinates>
					20.523894560000002,48.78799944,435057.49661044683
					17.8482348,49.0739807,401639.0693963692
				</coordinates>
			</LineString>
		</Placemark>
		<Placemark>
			<name>branch58_part46</name>
			<TimeSpan>
				<begin>2712-02-14</begin>
			</TimeSpan>
			<styleUrl>#branch58_part46_style</styleUrl>
			<LineString>
				<altitudeMode>absolute</altitudeMode>
				<tessellate>1</tessellate>
				<coordinates>
					17.8482348,49.0739807,401639.0693963692
					15.172575039999998,49.35996196,363206.4937015367
				</coordinates>
			</LineString>
		</Placemark>
		<Placemark>
			<name>branch58_part47</name>
			<TimeSpan>
				<begin>2704-11-09</begin>
			</TimeSpan>
			<styleUrl>#branch58_part47_style</styleUrl>
			<LineString>
				<altitudeMode>absolute</altitudeMode>
				<tessellate>1</tessellate>
				<coordinates>
					15.172575039999998,49.35996196,363206.4937015367
					12.496915279999996,49.64594322,317946.64703546994
				</coordinates>
			</LineString>
		</Placemark>
		<Placemark>
			<name>branch58_part48</name>
			<TimeSpan>
				<begin>2697-08-04</begin>
			</TimeSpan>
			<styleUrl>#branch58_part48_style</styleUrl>
			<LineString>
				<altitudeMode>absolute</altitudeMode>
				<tessellate>1</tessellate>
				<coordinates>
					12.496915279999996,49.64594322,317946.64703546994
					9.821255519999994,49.93192448,262349.5415433035
				</coordinates>
			</LineString>
		</Placemark>
		<Placemark>
			<name>branch58_part49</name>
			<TimeSpan>
				<begin>2690-04-29</begin>
			</TimeSpan>
			<styleUrl>#branch58_part49_style</styleUrl>
			<LineString>
				<altitudeMode>absolute</altitudeMode>
				<tessellate>1</tessellate>
				<coordinates>
					9.821255519999994,49.93192448,262349.5415433035
					7.145595759999992,50.21790574,187431.56571830585
				</coordinates>
			</LineString>
		</Placemark>
		<Placemark>
			<name>branch58_part50</name>
			<TimeSpan>
				<begin>2683-01-24</begin>
			</TimeSpan>
			<styleUrl>#branch58_part50_style</styleUrl>
			<LineString>
				<altitudeMode>absolute</altitudeMode>
				<tessellate>1</tessellate>
				<coordinates>
					7.145595759999992,50.21790574,187431.56571830585
					4.46993599999999,50.503887,8.197766679146421E-11
				</coordinates>
			</LineString>
		</Placemark>
	</Folder>
	<Folder>
			<name>branch59</name>
		<Placemark>
			<name>branch59_part1</name>
			<TimeSpan>
				<begin>2670-07-12</begin>
			</TimeSpan>
			<styleUrl>#branch59_part1_style</styleUrl>
			<LineString>
				<altitudeMode>absolute</altitudeMode>
				<tessellate>1</tessellate>
				<coordinates>
					4.469936,50.503887,0.0
					7.8782567,48.675798119999996,288949.0404433655
				</coordinates>
			</LineString>
		</Placemark>
		<Placemark>
			<name>branch59_part2</name>
			<TimeSpan>
				<begin>2658-00-30</begin>
			</TimeSpan>
			<styleUrl>#branch59_part2_style</styleUrl>
			<LineString>
				<altitudeMode>absolute</altitudeMode>
				<tessellate>1</tessellate>
				<coordinates>
					7.8782567,48.675798119999996,288949.0404433655
					11.2865774,46.84770924,404444.40614460857
				</coordinates>
			</LineString>
		</Placemark>
		<Placemark>
			<name>branch59_part3</name>
			<TimeSpan>
				<begin>2645-06-18</begin>
			</TimeSpan>
			<styleUrl>#branch59_part3_style</styleUrl>
			<LineString>
				<altitudeMode>absolute</altitudeMode>
				<tessellate>1</tessellate>
				<coordinates>
					11.2865774,46.84770924,404444.40614460857
					14.6948981,45.01962036,490154.2502779821
				</coordinates>
			</LineString>
		</Placemark>
		<Placemark>
			<name>branch59_part4</name>
			<TimeSpan>
				<begin>2633-00-06</begin>
			</TimeSpan>
			<styleUrl>#branch59_part4_style</styleUrl>
			<LineString>
				<altitudeMode>absolute</altitudeMode>
				<tessellate>1</tessellate>
				<coordinates>
					14.6948981,45.01962036,490154.2502779821
					18.1032188,43.19153148,559927.9258840893
				</coordinates>
			</LineString>
		</Placemark>
		<Placemark>
			<name>branch59_part5</name>
			<TimeSpan>
				<begin>2620-05-24</begin>
			</TimeSpan>
			<styleUrl>#branch59_part5_style</styleUrl>
			<LineString>
				<altitudeMode>absolute</altitudeMode>
				<tessellate>1</tessellate>
				<coordinates>
					18.1032188,43.19153148,559927.9258840893
					21.5115395,41.3634426,619176.5152357827
				</coordinates>
			</LineString>
		</Placemark>
		<Placemark>
			<name>branch59_part6</name>
			<TimeSpan>
				<begin>2607-11-12</begin>
			</TimeSpan>
			<styleUrl>#branch59_part6_style</styleUrl>
			<LineString>
				<altitudeMode>absolute</altitudeMode>
				<tessellate>1</tessellate>
				<coordinates>
					21.5115395,41.3634426,619176.5152357827
					24.919860200000002,39.53535372,670695.1718698883
				</coordinates>
			</LineString>
		</Placemark>
		<Placemark>
			<name>branch59_part7</name>
			<TimeSpan>
				<begin>2595-04-30</begin>
			</TimeSpan>
			<styleUrl>#branch59_part7_style</styleUrl>
			<LineString>
				<altitudeMode>absolute</altitudeMode>
				<tessellate>1</tessellate>
				<coordinates>
					24.919860200000002,39.53535372,670695.1718698883
					28.328180900000003,37.70726484,716154.0699004737
				</coordinates>
			</LineString>
		</Placemark>
		<Placemark>
			<name>branch59_part8</name>
			<TimeSpan>
				<begin>2582-10-18</begin>
			</TimeSpan>
			<styleUrl>#branch59_part8_style</styleUrl>
			<LineString>
				<altitudeMode>absolute</altitudeMode>
				<tessellate>1</tessellate>
				<coordinates>
					28.328180900000003,37.70726484,716154.0699004737
					31.736501600000004,35.87917596,756646.1998951876
				</coordinates>
			</LineString>
		</Placemark>
		<Placemark>
			<name>branch59_part9</name>
			<TimeSpan>
				<begin>2570-04-06</begin>
			</TimeSpan>
			<styleUrl>#branch59_part9_style</styleUrl>
			<LineString>
				<altitudeMode>absolute</altitudeMode>
				<tessellate>1</tessellate>
				<coordinates>
					31.736501600000004,35.87917596,756646.1998951876
					35.1448223,34.05108708,792932.8303910901
				</coordinates>
			</LineString>
		</Placemark>
		<Placemark>
			<name>branch59_part10</name>
			<TimeSpan>
				<begin>2557-09-24</begin>
			</TimeSpan>
			<styleUrl>#branch59_part10_style</styleUrl>
			<LineString>
				<altitudeMode>absolute</altitudeMode>
				<tessellate>1</tessellate>
				<coordinates>
					35.1448223,34.05108708,792932.8303910901
					38.553143,32.2229982,825568.6869810439
				</coordinates>
			</LineString>
		</Placemark>
		<Placemark>
			<name>branch59_part11</name>
			<TimeSpan>
				<begin>2545-03-12</begin>
			</TimeSpan>
			<styleUrl>#branch59_part11_style</styleUrl>
			<LineString>
				<altitudeMode>absolute</altitudeMode>
				<tessellate>1</tessellate>
				<coordinates>
					38.553143,32.2229982,825568.6869810439
					41.9614637,30.39490932,854971.942259257
				</coordinates>
			</LineString>
		</Placemark>
		<Placemark>
			<name>branch59_part12</name>
			<TimeSpan>
				<begin>2532-08-30</begin>
			</TimeSpan>
			<styleUrl>#branch59_part12_style</styleUrl>
			<LineString>
				<altitudeMode>absolute</altitudeMode>
				<tessellate>1</tessellate>
				<coordinates>
					41.9614637,30.39490932,854971.942259257
					45.3697844,28.56682044,881466.1473323348
				</coordinates>
			</LineString>
		</Placemark>
		<Placemark>
			<name>branch59_part13</name>
			<TimeSpan>
				<begin>2520-02-18</begin>
			</TimeSpan>
			<styleUrl>#branch59_part13_style</styleUrl>
			<LineString>
				<altitudeMode>absolute</altitudeMode>
				<tessellate>1</tessellate>
				<coordinates>
					45.3697844,28.56682044,881466.1473323348
					48.778105100000005,26.73873156,905306.7421877708
				</coordinates>
			</LineString>
		</Placemark>
		<Placemark>
			<name>branch59_part14</name>
			<TimeSpan>
				<begin>2507-08-06</begin>
			</TimeSpan>
			<styleUrl>#branch59_part14_style</styleUrl>
			<LineString>
				<altitudeMode>absolute</altitudeMode>
				<tessellate>1</tessellate>
				<coordinates>
					48.778105100000005,26.73873156,905306.7421877708
					52.1864258,24.91064268,926698.5527795659
				</coordinates>
			</LineString>
		</Placemark>
		<Placemark>
			<name>branch59_part15</name>
			<TimeSpan>
				<begin>2495-01-24</begin>
			</TimeSpan>
			<styleUrl>#branch59_part15_style</styleUrl>
			<LineString>
				<altitudeMode>absolute</altitudeMode>
				<tessellate>1</tessellate>
				<coordinates>
					52.1864258,24.91064268,926698.5527795659
					55.59474650000001,23.0825538,945807.7498689843
				</coordinates>
			</LineString>
		</Placemark>
		<Placemark>
			<name>branch59_part16</name>
			<TimeSpan>
				<begin>2482-07-12</begin>
			</TimeSpan>
			<styleUrl>#branch59_part16_style</styleUrl>
			<LineString>
				<altitudeMode>absolute</altitudeMode>
				<tessellate>1</tessellate>
				<coordinates>
					55.59474650000001,23.0825538,945807.7498689843
					59.003067200000004,21.25446492,962770.2599354128
				</coordinates>
			</LineString>
		</Placemark>
		<Placemark>
			<name>branch59_part17</name>
			<TimeSpan>
				<begin>2470-00-30</begin>
			</TimeSpan>
			<styleUrl>#branch59_part17_style</styleUrl>
			<LineString>
				<altitudeMode>absolute</altitudeMode>
				<tessellate>1</tessellate>
				<coordinates>
					59.003067200000004,21.25446492,962770.2599354128
					62.4113879,19.42637604,977697.8208195801
				</coordinates>
			</LineString>
		</Placemark>
		<Placemark>
			<name>branch59_part18</name>
			<TimeSpan>
				<begin>2457-06-18</begin>
			</TimeSpan>
			<styleUrl>#branch59_part18_style</styleUrl>
			<LineString>
				<altitudeMode>absolute</altitudeMode>
				<tessellate>1</tessellate>
				<coordinates>
					62.4113879,19.42637604,977697.8208195801
					65.81970860000001,17.598287159999998,990682.4243772526
				</coordinates>
			</LineString>
		</Placemark>
		<Placemark>
			<name>branch59_part19</name>
			<TimeSpan>
				<begin>2445-00-06</begin>
			</TimeSpan>
			<styleUrl>#branch59_part19_style</styleUrl>
			<LineString>
				<altitudeMode>absolute</altitudeMode>
				<tessellate>1</tessellate>
				<coordinates>
					65.81970860000001,17.598287159999998,990682.4243772526
					69.22802930000002,15.770198280000002,1001799.6230883739
				</coordinates>
			</LineString>
		</Placemark>
		<Placemark>
			<name>branch59_part20</name>
			<TimeSpan>
				<begin>2432-05-23</begin>
			</TimeSpan>
			<styleUrl>#branch59_part20_style</styleUrl>
			<LineString>
				<altitudeMode>absolute</altitudeMode>
				<tessellate>1</tessellate>
				<coordinates>
					69.22802930000002,15.770198280000002,1001799.6230883739
					72.63635000000001,13.9421094,1011111.0153615216
				</coordinates>
			</LineString>
		</Placemark>
		<Placemark>
			<name>branch59_part21</name>
			<TimeSpan>
				<begin>2419-11-11</begin>
			</TimeSpan>
			<styleUrl>#branch59_part21_style</styleUrl>
			<LineString>
				<altitudeMode>absolute</altitudeMode>
				<tessellate>1</tessellate>
				<coordinates>
					72.63635000000001,13.9421094,1011111.0153615216
					76.04467070000001,12.114020520000004,1018666.1217819056
				</coordinates>
			</LineString>
		</Placemark>
		<Placemark>
			<name>branch59_part22</name>
			<TimeSpan>
				<begin>2407-04-29</begin>
			</TimeSpan>
			<styleUrl>#branch59_part22_style</styleUrl>
			<LineString>
				<altitudeMode>absolute</altitudeMode>
				<tessellate>1</tessellate>
				<coordinates>
					76.04467070000001,12.114020520000004,1018666.1217819056
					79.45299140000002,10.285931640000001,1024503.7977783935
				</coordinates>
			</LineString>
		</Placemark>
		<Placemark>
			<name>branch59_part23</name>
			<TimeSpan>
				<begin>2394-10-17</begin>
			</TimeSpan>
			<styleUrl>#branch59_part23_style</styleUrl>
			<LineString>
				<altitudeMode>absolute</altitudeMode>
				<tessellate>1</tessellate>
				<coordinates>
					79.45299140000002,10.285931640000001,1024503.7977783935
					82.86131210000002,8.457842759999998,1028653.2833632022
				</coordinates>
			</LineString>
		</Placemark>
		<Placemark>
			<name>branch59_part24</name>
			<TimeSpan>
				<begin>2382-04-05</begin>
			</TimeSpan>
			<styleUrl>#branch59_part24_style</styleUrl>
			<LineString>
				<altitudeMode>absolute</altitudeMode>
				<tessellate>1</tessellate>
				<coordinates>
					82.86131210000002,8.457842759999998,1028653.2833632022
					86.26963280000001,6.629753880000003,1031134.9595474026
				</coordinates>
			</LineString>
		</Placemark>
		<Placemark>
			<name>branch59_part25</name>
			<TimeSpan>
				<begin>2369-09-23</begin>
			</TimeSpan>
			<styleUrl>#branch59_part25_style</styleUrl>
			<LineString>
				<altitudeMode>absolute</altitudeMode>
				<tessellate>1</tessellate>
				<coordinates>
					86.26963280000001,6.629753880000003,1031134.9595474026
					89.67795350000002,4.801665,1031960.8587263048
				</coordinates>
			</LineString>
		</Placemark>
		<Placemark>
			<name>branch59_part26</name>
			<TimeSpan>
				<begin>2357-03-11</begin>
			</TimeSpan>
			<styleUrl>#branch59_part26_style</styleUrl>
			<LineString>
				<altitudeMode>absolute</altitudeMode>
				<tessellate>1</tessellate>
				<coordinates>
					89.67795350000002,4.801665,1031960.8587263048
					93.08627420000002,2.973576120000004,1031134.9595474026
				</coordinates>
			</LineString>
		</Placemark>
		<Placemark>
			<name>branch59_part27</name>
			<TimeSpan>
				<begin>2344-08-29</begin>
			</TimeSpan>
			<styleUrl>#branch59_part27_style</styleUrl>
			<LineString>
				<altitudeMode>absolute</altitudeMode>
				<tessellate>1</tessellate>
				<coordinates>
					93.08627420000002,2.973576120000004,1031134.9595474026
					96.49459490000001,1.1454872400000013,1028653.2833632022
				</coordinates>
			</LineString>
		</Placemark>
		<Placemark>
			<name>branch59_part28</name>
			<TimeSpan>
				<begin>2332-02-17</begin>
			</TimeSpan>
			<styleUrl>#branch59_part28_style</styleUrl>
			<LineString>
				<altitudeMode>absolute</altitudeMode>
				<tessellate>1</tessellate>
				<coordinates>
					96.49459490000001,1.1454872400000013,1028653.2833632022
					99.90291560000001,-0.6826016400000015,1024503.7977783935
				</coordinates>
			</LineString>
		</Placemark>
		<Placemark>
			<name>branch59_part29</name>
			<TimeSpan>
				<begin>2319-08-05</begin>
			</TimeSpan>
			<styleUrl>#branch59_part29_style</styleUrl>
			<LineString>
				<altitudeMode>absolute</altitudeMode>
				<tessellate>1</tessellate>
				<coordinates>
					99.90291560000001,-0.6826016400000015,1024503.7977783935
					103.31123630000002,-2.510690519999997,1018666.1217819058
				</coordinates>
			</LineString>
		</Placemark>
		<Placemark>
			<name>branch59_part30</name>
			<TimeSpan>
				<begin>2307-01-23</begin>
			</TimeSpan>
			<styleUrl>#branch59_part30_style</styleUrl>
			<LineString>
				<altitudeMode>absolute</altitudeMode>
				<tessellate>1</tessellate>
				<coordinates>
					103.31123630000002,-2.510690519999997,1018666.1217819058
					106.71955700000002,-4.3387794,1011111.0153615216
				</coordinates>
			</LineString>
		</Placemark>
		<Placemark>
			<name>branch59_part31</name>
			<TimeSpan>
				<begin>2294-07-11</begin>
			</TimeSpan>
			<styleUrl>#branch59_part31_style</styleUrl>
			<LineString>
				<altitudeMode>absolute</altitudeMode>
				<tessellate>1</tessellate>
				<coordinates>
					106.71955700000002,-4.3387794,1011111.0153615216
					110.12787770000001,-6.166868279999996,1001799.6230883739
				</coordinates>
			</LineString>
		</Placemark>
		<Placemark>
			<name>branch59_part32</name>
			<TimeSpan>
				<begin>2282-00-29</begin>
			</TimeSpan>
			<styleUrl>#branch59_part32_style</styleUrl>
			<LineString>
				<altitudeMode>absolute</altitudeMode>
				<tessellate>1</tessellate>
				<coordinates>
					110.12787770000001,-6.166868279999996,1001799.6230883739
					113.53619840000002,-7.9949571599999985,990682.4243772526
				</coordinates>
			</LineString>
		</Placemark>
		<Placemark>
			<name>branch59_part33</name>
			<TimeSpan>
				<begin>2269-06-17</begin>
			</TimeSpan>
			<styleUrl>#branch59_part33_style</styleUrl>
			<LineString>
				<altitudeMode>absolute</altitudeMode>
				<tessellate>1</tessellate>
				<coordinates>
					113.53619840000002,-7.9949571599999985,990682.4243772526
					116.94451910000002,-9.823046040000001,977697.82081958
				</coordinates>
			</LineString>
		</Placemark>
		<Placemark>
			<name>branch59_part34</name>
			<TimeSpan>
				<begin>2257-00-05</begin>
			</TimeSpan>
			<styleUrl>#branch59_part34_style</styleUrl>
			<LineString>
				<altitudeMode>absolute</altitudeMode>
				<tessellate>1</tessellate>
				<coordinates>
					116.94451910000002,-9.823046040000001,977697.82081958
					120.35283980000001,-11.651134919999997,962770.2599354128
				</coordinates>
			</LineString>
		</Placemark>
		<Placemark>
			<name>branch59_part35</name>
			<TimeSpan>
				<begin>2244-05-23</begin>
			</TimeSpan>
			<styleUrl>#branch59_part35_style</styleUrl>
			<LineString>
				<altitudeMode>absolute</altitudeMode>
				<tessellate>1</tessellate>
				<coordinates>
					120.35283980000001,-11.651134919999997,962770.2599354128
					123.76116050000002,-13.4792238,945807.7498689842
				</coordinates>
			</LineString>
		</Placemark>
		<Placemark>
			<name>branch59_part36</name>
			<TimeSpan>
				<begin>2231-11-11</begin>
			</TimeSpan>
			<styleUrl>#branch59_part36_style</styleUrl>
			<LineString>
				<altitudeMode>absolute</altitudeMode>
				<tessellate>1</tessellate>
				<coordinates>
					123.76116050000002,-13.4792238,945807.7498689842
					127.16948120000002,-15.307312680000003,926698.552779566
				</coordinates>
			</LineString>
		</Placemark>
		<Placemark>
			<name>branch59_part37</name>
			<TimeSpan>
				<begin>2219-04-29</begin>
			</TimeSpan>
			<styleUrl>#branch59_part37_style</styleUrl>
			<LineString>
				<altitudeMode>absolute</altitudeMode>
				<tessellate>1</tessellate>
				<coordinates>
					127.16948120000002,-15.307312680000003,926698.552779566
					130.57780190000003,-17.13540156,905306.7421877708
				</coordinates>
			</LineString>
		</Placemark>
		<Placemark>
			<name>branch59_part38</name>
			<TimeSpan>
				<begin>2206-10-17</begin>
			</TimeSpan>
			<styleUrl>#branch59_part38_style</styleUrl>
			<LineString>
				<altitudeMode>absolute</altitudeMode>
				<tessellate>1</tessellate>
				<coordinates>
					130.57780190000003,-17.13540156,905306.7421877708
					133.98612260000002,-18.963490439999994,881466.1473323348
				</coordinates>
			</LineString>
		</Placemark>
		<Placemark>
			<name>branch59_part39</name>
			<TimeSpan>
				<begin>2194-04-05</begin>
			</TimeSpan>
			<styleUrl>#branch59_part39_style</styleUrl>
			<LineString>
				<altitudeMode>absolute</altitudeMode>
				<tessellate>1</tessellate>
				<coordinates>
					133.98612260000002,-18.963490439999994,881466.1473323348
					137.3944433,-20.791579320000004,854971.942259257
				</coordinates>
			</LineString>
		</Placemark>
		<Placemark>
			<name>branch59_part40</name>
			<TimeSpan>
				<begin>2181-09-23</begin>
			</TimeSpan>
			<styleUrl>#branch59_part40_style</styleUrl>
			<LineString>
				<altitudeMode>absolute</altitudeMode>
				<tessellate>1</tessellate>
				<coordinates>
					137.3944433,-20.791579320000004,854971.942259257
					140.802764,-22.6196682,825568.6869810437
				</coordinates>
			</LineString>
		</Placemark>
		<Placemark>
			<name>branch59_part41</name>
			<TimeSpan>
				<begin>2169-03-11</begin>
			</TimeSpan>
			<styleUrl>#branch59_part41_style</styleUrl>
			<LineString>
				<altitudeMode>absolute</altitudeMode>
				<tessellate>1</tessellate>
				<coordinates>
					140.802764,-22.6196682,825568.6869810437
					144.21108470000001,-24.447757079999995,792932.8303910901
				</coordinates>
			</LineString>
		</Placemark>
		<Placemark>
			<name>branch59_part42</name>
			<TimeSpan>
				<begin>2156-08-29</begin>
			</TimeSpan>
			<styleUrl>#branch59_part42_style</styleUrl>
			<LineString>
				<altitudeMode>absolute</altitudeMode>
				<tessellate>1</tessellate>
				<coordinates>
					144.21108470000001,-24.447757079999995,792932.8303910901
					147.6194054,-26.27584595999999,756646.1998951876
				</coordinates>
			</LineString>
		</Placemark>
		<Placemark>
			<name>branch59_part43</name>
			<TimeSpan>
				<begin>2144-02-17</begin>
			</TimeSpan>
			<styleUrl>#branch59_part43_style</styleUrl>
			<LineString>
				<altitudeMode>absolute</altitudeMode>
				<tessellate>1</tessellate>
				<coordinates>
					147.6194054,-26.27584595999999,756646.1998951876
					151.0277261,-28.10393484,716154.0699004738
				</coordinates>
			</LineString>
		</Placemark>
		<Placemark>
			<name>branch59_part44</name>
			<TimeSpan>
				<begin>2131-08-05</begin>
			</TimeSpan>
			<styleUrl>#branch59_part44_style</styleUrl>
			<LineString>
				<altitudeMode>absolute</altitudeMode>
				<tessellate>1</tessellate>
				<coordinates>
					151.0277261,-28.10393484,716154.0699004738
					154.4360468,-29.932023719999997,670695.1718698883
				</coordinates>
			</LineString>
		</Placemark>
		<Placemark>
			<name>branch59_part45</name>
			<TimeSpan>
				<begin>2119-01-23</begin>
			</TimeSpan>
			<styleUrl>#branch59_part45_style</styleUrl>
			<LineString>
				<altitudeMode>absolute</altitudeMode>
				<tessellate>1</tessellate>
				<coordinates>
					154.4360468,-29.932023719999997,670695.1718698883
					157.8443675,-31.760112599999992,619176.5152357828
				</coordinates>
			</LineString>
		</Placemark>
		<Placemark>
			<name>branch59_part46</name>
			<TimeSpan>
				<begin>2106-07-11</begin>
			</TimeSpan>
			<styleUrl>#branch59_part46_style</styleUrl>
			<LineString>
				<altitudeMode>absolute</altitudeMode>
				<tessellate>1</tessellate>
				<coordinates>
					157.8443675,-31.760112599999992,619176.5152357828
					161.25268820000002,-33.58820148,559927.9258840892
				</coordinates>
			</LineString>
		</Placemark>
		<Placemark>
			<name>branch59_part47</name>
			<TimeSpan>
				<begin>2094-00-29</begin>
			</TimeSpan>
			<styleUrl>#branch59_part47_style</styleUrl>
			<LineString>
				<altitudeMode>absolute</altitudeMode>
				<tessellate>1</tessellate>
				<coordinates>
					161.25268820000002,-33.58820148,559927.9258840892
					164.6610089,-35.41629036,490154.250277982
				</coordinates>
			</LineString>
		</Placemark>
		<Placemark>
			<name>branch59_part48</name>
			<TimeSpan>
				<begin>2081-06-17</begin>
			</TimeSpan>
			<styleUrl>#branch59_part48_style</styleUrl>
			<LineString>
				<altitudeMode>absolute</altitudeMode>
				<tessellate>1</tessellate>
				<coordinates>
					164.6610089,-35.41629036,490154.250277982
					168.0693296,-37.244379239999994,404444.406144609
				</coordinates>
			</LineString>
		</Placemark>
		<Placemark>
			<name>branch59_part49</name>
			<TimeSpan>
				<begin>2069-00-05</begin>
			</TimeSpan>
			<styleUrl>#branch59_part49_style</styleUrl>
			<LineString>
				<altitudeMode>absolute</altitudeMode>
				<tessellate>1</tessellate>
				<coordinates>
					168.0693296,-37.244379239999994,404444.406144609
					171.47765030000002,-39.07246812,288949.0404433657
				</coordinates>
			</LineString>
		</Placemark>
		<Placemark>
			<name>branch59_part50</name>
			<TimeSpan>
				<begin>2056-05-23</begin>
			</TimeSpan>
			<styleUrl>#branch59_part50_style</styleUrl>
			<LineString>
				<altitudeMode>absolute</altitudeMode>
				<tessellate>1</tessellate>
				<coordinates>
					171.47765030000002,-39.07246812,288949.0404433657
					174.885971,-40.900557,1.2637875624845232E-10
				</coordinates>
			</LineString>
		</Placemark>
	</Folder>
	<Folder>
			<name>branch68</name>
		<Placemark>
			<name>branch68_part1</name>
			<TimeSpan>
				<begin>6831-06-20</begin>
			</TimeSpan>
			<styleUrl>#branch68_part1_style</styleUrl>
			<LineString>
				<altitudeMode>absolute</altitudeMode>
				<tessellate>1</tessellate>
				<coordinates>
					22.937506,-30.559482,0.0
					22.5681546,-28.93821462,159009.15767389338
				</coordinates>
			</LineString>
		</Placemark>
		<Placemark>
			<name>branch68_part2</name>
			<TimeSpan>
				<begin>6807-05-28</begin>
			</TimeSpan>
			<styleUrl>#branch68_part2_style</styleUrl>
			<LineString>
				<altitudeMode>absolute</altitudeMode>
				<tessellate>1</tessellate>
				<coordinates>
					22.5681546,-28.93821462,159009.15767389338
					22.1988032,-27.316947239999998,222566.4575604541
				</coordinates>
			</LineString>
		</Placemark>
		<Placemark>
			<name>branch68_part3</name>
			<TimeSpan>
				<begin>6783-05-06</begin>
			</TimeSpan>
			<styleUrl>#branch68_part3_style</styleUrl>
			<LineString>
				<altitudeMode>absolute</altitudeMode>
				<tessellate>1</tessellate>
				<coordinates>
					22.1988032,-27.316947239999998,222566.4575604541
					21.829451799999998,-25.69567986,269732.7333130799
				</coordinates>
			</LineString>
		</Placemark>
		<Placemark>
			<name>branch68_part4</name>
			<TimeSpan>
				<begin>6759-04-15</begin>
			</TimeSpan>
			<styleUrl>#branch68_part4_style</styleUrl>
			<LineString>
				<altitudeMode>absolute</altitudeMode>
				<tessellate>1</tessellate>
				<coordinates>
					21.829451799999998,-25.69567986,269732.7333130799
					21.460100399999998,-24.07441248,308129.30790946854
				</coordinates>
			</LineString>
		</Placemark>
		<Placemark>
			<name>branch68_part5</name>
			<TimeSpan>
				<begin>6735-03-23</begin>
			</TimeSpan>
			<styleUrl>#branch68_part5_style</styleUrl>
			<LineString>
				<altitudeMode>absolute</altitudeMode>
				<tessellate>1</tessellate>
				<coordinates>
					21.460100399999998,-24.07441248,308129.30790946854
					21.090749,-22.4531451,340733.9093011999
				</coordinates>
			</LineString>
		</Placemark>
		<Placemark>
			<name>branch68_part6</name>
			<TimeSpan>
				<begin>6711-03-01</begin>
			</TimeSpan>
			<styleUrl>#branch68_part6_style</styleUrl>
			<LineString>
				<altitudeMode>absolute</altitudeMode>
				<tessellate>1</tessellate>
				<coordinates>
					21.090749,-22.4531451,340733.9093011999
					20.7213976,-20.83187772,369084.71532329253
				</coordinates>
			</LineString>
		</Placemark>
		<Placemark>
			<name>branch68_part7</name>
			<TimeSpan>
				<begin>6687-02-10</begin>
			</TimeSpan>
			<styleUrl>#branch68_part7_style</styleUrl>
			<LineString>
				<altitudeMode>absolute</altitudeMode>
				<tessellate>1</tessellate>
				<coordinates>
					20.7213976,-20.83187772,369084.71532329253
					20.3520462,-19.21061034,394100.8256849519
				</coordinates>
			</LineString>
		</Placemark>
		<Placemark>
			<name>branch68_part8</name>
			<TimeSpan>
				<begin>6663-01-18</begin>
			</TimeSpan>
			<styleUrl>#branch68_part8_style</styleUrl>
			<LineString>
				<altitudeMode>absolute</altitudeMode>
				<tessellate>1</tessellate>
				<coordinates>
					20.3520462,-19.21061034,394100.8256849519
					19.982694799999997,-17.58934296,416383.71498959116
				</coordinates>
			</LineString>
		</Placemark>
		<Placemark>
			<name>branch68_part9</name>
			<TimeSpan>
				<begin>6639-00-26</begin>
			</TimeSpan>
			<styleUrl>#branch68_part9_style</styleUrl>
			<LineString>
				<altitudeMode>absolute</altitudeMode>
				<tessellate>1</tessellate>
				<coordinates>
					19.982694799999997,-17.58934296,416383.71498959116
					19.613343399999998,-15.96807558,436352.31063235184
				</coordinates>
			</LineString>
		</Placemark>
		<Placemark>
			<name>branch68_part10</name>
			<TimeSpan>
				<begin>6615-00-05</begin>
			</TimeSpan>
			<styleUrl>#branch68_part10_style</styleUrl>
			<LineString>
				<altitudeMode>absolute</altitudeMode>
				<tessellate>1</tessellate>
				<coordinates>
					19.613343399999998,-15.96807558,436352.31063235184
					19.243992,-14.346808200000002,454311.8790682666
				</coordinates>
			</LineString>
		</Placemark>
		<Placemark>
			<name>branch68_part11</name>
			<TimeSpan>
				<begin>6590-11-13</begin>
			</TimeSpan>
			<styleUrl>#branch68_part11_style</styleUrl>
			<LineString>
				<altitudeMode>absolute</altitudeMode>
				<tessellate>1</tessellate>
				<coordinates>
					19.243992,-14.346808200000002,454311.8790682666
					18.8746406,-12.725540819999999,470492.5414005767
				</coordinates>
			</LineString>
		</Placemark>
		<Placemark>
			<name>branch68_part12</name>
			<TimeSpan>
				<begin>6566-10-22</begin>
			</TimeSpan>
			<styleUrl>#branch68_part12_style</styleUrl>
			<LineString>
				<altitudeMode>absolute</altitudeMode>
				<tessellate>1</tessellate>
				<coordinates>
					18.8746406,-12.725540819999999,470492.5414005767
					18.5052892,-11.10427344,485072.3483639268
				</coordinates>
			</LineString>
		</Placemark>
		<Placemark>
			<name>branch68_part13</name>
			<TimeSpan>
				<begin>6542-09-30</begin>
			</TimeSpan>
			<styleUrl>#branch68_part13_style</styleUrl>
			<LineString>
				<altitudeMode>absolute</altitudeMode>
				<tessellate>1</tessellate>
				<coordinates>
					18.5052892,-11.10427344,485072.3483639268
					18.1359378,-9.483006060000001,498191.86902608466
				</coordinates>
			</LineString>
		</Placemark>
		<Placemark>
			<name>branch68_part14</name>
			<TimeSpan>
				<begin>6518-09-08</begin>
			</TimeSpan>
			<styleUrl>#branch68_part14_style</styleUrl>
			<LineString>
				<altitudeMode>absolute</altitudeMode>
				<tessellate>1</tessellate>
				<coordinates>
					18.1359378,-9.483006060000001,498191.86902608466
					17.7665864,-7.861738679999998,509963.81946447876
				</coordinates>
			</LineString>
		</Placemark>
		<Placemark>
			<name>branch68_part15</name>
			<TimeSpan>
				<begin>6494-08-17</begin>
			</TimeSpan>
			<styleUrl>#branch68_part15_style</styleUrl>
			<LineString>
				<altitudeMode>absolute</altitudeMode>
				<tessellate>1</tessellate>
				<coordinates>
					17.7665864,-7.861738679999998,509963.81946447876
					17.397235,-6.240471299999999,520479.64373698883
				</coordinates>
			</LineString>
		</Placemark>
		<Placemark>
			<name>branch68_part16</name>
			<TimeSpan>
				<begin>6470-07-25</begin>
			</TimeSpan>
			<styleUrl>#branch68_part16_style</styleUrl>
			<LineString>
				<altitudeMode>absolute</altitudeMode>
				<tessellate>1</tessellate>
				<coordinates>
					17.397235,-6.240471299999999,520479.64373698883
					17.0278836,-4.61920392,529814.1424207676
				</coordinates>
			</LineString>
		</Placemark>
		<Placemark>
			<name>branch68_part17</name>
			<TimeSpan>
				<begin>6446-07-03</begin>
			</TimeSpan>
			<styleUrl>#branch68_part17_style</styleUrl>
			<LineString>
				<altitudeMode>absolute</altitudeMode>
				<tessellate>1</tessellate>
				<coordinates>
					17.0278836,-4.61920392,529814.1424207676
					16.6585322,-2.9979365400000013,538028.8050431978
				</coordinates>
			</LineString>
		</Placemark>
		<Placemark>
			<name>branch68_part18</name>
			<TimeSpan>
				<begin>6422-06-12</begin>
			</TimeSpan>
			<styleUrl>#branch68_part18_style</styleUrl>
			<LineString>
				<altitudeMode>absolute</altitudeMode>
				<tessellate>1</tessellate>
				<coordinates>
					16.6585322,-2.9979365400000013,538028.8050431978
					16.289180799999997,-1.3766691600000023,545174.25488192
				</coordinates>
			</LineString>
		</Placemark>
		<Placemark>
			<name>branch68_part19</name>
			<TimeSpan>
				<begin>6398-05-20</begin>
			</TimeSpan>
			<styleUrl>#branch68_part19_style</styleUrl>
			<LineString>
				<altitudeMode>absolute</altitudeMode>
				<tessellate>1</tessellate>
				<coordinates>
					16.289180799999997,-1.3766691600000023,545174.25488192
					15.9198294,0.2445982200000003,551292.0685975711
				</coordinates>
			</LineString>
		</Placemark>
		<Placemark>
			<name>branch68_part20</name>
			<TimeSpan>
				<begin>6374-04-28</begin>
			</TimeSpan>
			<styleUrl>#branch68_part20_style</styleUrl>
			<LineString>
				<altitudeMode>absolute</altitudeMode>
				<tessellate>1</tessellate>
				<coordinates>
					15.9198294,0.2445982200000003,551292.0685975711
					15.550477999999998,1.8658655999999958,556416.1439011353
				</coordinates>
			</LineString>
		</Placemark>
		<Placemark>
			<name>branch68_part21</name>
			<TimeSpan>
				<begin>6350-04-07</begin>
			</TimeSpan>
			<styleUrl>#branch68_part21_style</styleUrl>
			<LineString>
				<altitudeMode>absolute</altitudeMode>
				<tessellate>1</tessellate>
				<coordinates>
					15.550477999999998,1.8658655999999958,556416.1439011353
					15.181126599999999,3.487132980000002,560573.7320564673
				</coordinates>
			</LineString>
		</Placemark>
		<Placemark>
			<name>branch68_part22</name>
			<TimeSpan>
				<begin>6326-03-15</begin>
			</TimeSpan>
			<styleUrl>#branch68_part22_style</styleUrl>
			<LineString>
				<altitudeMode>absolute</altitudeMode>
				<tessellate>1</tessellate>
				<coordinates>
					15.181126599999999,3.487132980000002,560573.7320564673
					14.8117752,5.108400360000001,563786.2152734053
				</coordinates>
			</LineString>
		</Placemark>
		<Placemark>
			<name>branch68_part23</name>
			<TimeSpan>
				<begin>6302-02-23</begin>
			</TimeSpan>
			<styleUrl>#branch68_part23_style</styleUrl>
			<LineString>
				<altitudeMode>absolute</altitudeMode>
				<tessellate>1</tessellate>
				<coordinates>
					14.8117752,5.108400360000001,563786.2152734053
					14.442423799999998,6.72966774,566069.6843813421
				</coordinates>
			</LineString>
		</Placemark>
		<Placemark>
			<name>branch68_part24</name>
			<TimeSpan>
				<begin>6278-02-02</begin>
			</TimeSpan>
			<styleUrl>#branch68_part24_style</styleUrl>
			<LineString>
				<altitudeMode>absolute</altitudeMode>
				<tessellate>1</tessellate>
				<coordinates>
					14.442423799999998,6.72966774,566069.6843813421
					14.0730724,8.350935119999999,567435.355085988
				</coordinates>
			</LineString>
		</Placemark>
		<Placemark>
			<name>branch68_part25</name>
			<TimeSpan>
				<begin>6254-01-10</begin>
			</TimeSpan>
			<styleUrl>#branch68_part25_style</styleUrl>
			<LineString>
				<altitudeMode>absolute</altitudeMode>
				<tessellate>1</tessellate>
				<coordinates>
					14.0730724,8.350935119999999,567435.355085988
					13.703721,9.972202499999998,567889.8488353333
				</coordinates>
			</LineString>
		</Placemark>
		<Placemark>
			<name>branch68_part26</name>
			<TimeSpan>
				<begin>6230-00-18</begin>
			</TimeSpan>
			<styleUrl>#branch68_part26_style</styleUrl>
			<LineString>
				<altitudeMode>absolute</altitudeMode>
				<tessellate>1</tessellate>
				<coordinates>
					13.703721,9.972202499999998,567889.8488353333
					13.334369599999999,11.593469879999997,567435.355085988
				</coordinates>
			</LineString>
		</Placemark>
		<Placemark>
			<name>branch68_part27</name>
			<TimeSpan>
				<begin>6205-11-27</begin>
			</TimeSpan>
			<styleUrl>#branch68_part27_style</styleUrl>
			<LineString>
				<altitudeMode>absolute</altitudeMode>
				<tessellate>1</tessellate>
				<coordinates>
					13.334369599999999,11.593469879999997,567435.355085988
					12.9650182,13.214737259999996,566069.6843813421
				</coordinates>
			</LineString>
		</Placemark>
		<Placemark>
			<name>branch68_part28</name>
			<TimeSpan>
				<begin>6181-11-05</begin>
			</TimeSpan>
			<styleUrl>#branch68_part28_style</styleUrl>
			<LineString>
				<altitudeMode>absolute</altitudeMode>
				<tessellate>1</tessellate>
				<coordinates>
					12.9650182,13.214737259999996,566069.6843813421
					12.5956668,14.836004640000002,563786.2152734053
				</coordinates>
			</LineString>
		</Placemark>
		<Placemark>
			<name>branch68_part29</name>
			<TimeSpan>
				<begin>6157-10-13</begin>
			</TimeSpan>
			<styleUrl>#branch68_part29_style</styleUrl>
			<LineString>
				<altitudeMode>absolute</altitudeMode>
				<tessellate>1</tessellate>
				<coordinates>
					12.5956668,14.836004640000002,563786.2152734053
					12.226315399999999,16.45727202,560573.7320564674
				</coordinates>
			</LineString>
		</Placemark>
		<Placemark>
			<name>branch68_part30</name>
			<TimeSpan>
				<begin>6133-09-22</begin>
			</TimeSpan>
			<styleUrl>#branch68_part30_style</styleUrl>
			<LineString>
				<altitudeMode>absolute</altitudeMode>
				<tessellate>1</tessellate>
				<coordinates>
					12.226315399999999,16.45727202,560573.7320564674
					11.856964,18.0785394,556416.1439011353
				</coordinates>
			</LineString>
		</Placemark>
		<Placemark>
			<name>branch68_part31</name>
			<TimeSpan>
				<begin>6109-09-00</begin>
			</TimeSpan>
			<styleUrl>#branch68_part31_style</styleUrl>
			<LineString>
				<altitudeMode>absolute</altitudeMode>
				<tessellate>1</tessellate>
				<coordinates>
					11.856964,18.0785394,556416.1439011353
					11.487612599999999,19.69980678,551292.0685975711
				</coordinates>
			</LineString>
		</Placemark>
		<Placemark>
			<name>branch68_part32</name>
			<TimeSpan>
				<begin>6085-08-08</begin>
			</TimeSpan>
			<styleUrl>#branch68_part32_style</styleUrl>
			<LineString>
				<altitudeMode>absolute</altitudeMode>
				<tessellate>1</tessellate>
				<coordinates>
					11.487612599999999,19.69980678,551292.0685975711
					11.1182612,21.32107416,545174.25488192
				</coordinates>
			</LineString>
		</Placemark>
		<Placemark>
			<name>branch68_part33</name>
			<TimeSpan>
				<begin>6061-07-17</begin>
			</TimeSpan>
			<styleUrl>#branch68_part33_style</styleUrl>
			<LineString>
				<altitudeMode>absolute</altitudeMode>
				<tessellate>1</tessellate>
				<coordinates>
					11.1182612,21.32107416,545174.25488192
					10.7489098,22.942341539999997,538028.8050431978
				</coordinates>
			</LineString>
		</Placemark>
		<Placemark>
			<name>branch68_part34</name>
			<TimeSpan>
				<begin>6037-06-25</begin>
			</TimeSpan>
			<styleUrl>#branch68_part34_style</styleUrl>
			<LineString>
				<altitudeMode>absolute</altitudeMode>
				<tessellate>1</tessellate>
				<coordinates>
					10.7489098,22.942341539999997,538028.8050431978
					10.379558399999999,24.563608919999997,529814.1424207676
				</coordinates>
			</LineString>
		</Placemark>
		<Placemark>
			<name>branch68_part35</name>
			<TimeSpan>
				<begin>6013-06-03</begin>
			</TimeSpan>
			<styleUrl>#branch68_part35_style</styleUrl>
			<LineString>
				<altitudeMode>absolute</altitudeMode>
				<tessellate>1</tessellate>
				<coordinates>
					10.379558399999999,24.563608919999997,529814.1424207676
					10.010207,26.184876299999996,520479.6437369888
				</coordinates>
			</LineString>
		</Placemark>
		<Placemark>
			<name>branch68_part36</name>
			<TimeSpan>
				<begin>5989-05-12</begin>
			</TimeSpan>
			<styleUrl>#branch68_part36_style</styleUrl>
			<LineString>
				<altitudeMode>absolute</altitudeMode>
				<tessellate>1</tessellate>
				<coordinates>
					10.010207,26.184876299999996,520479.6437369888
					9.640855599999998,27.806143679999995,509963.8194644788
				</coordinates>
			</LineString>
		</Placemark>
		<Placemark>
			<name>branch68_part37</name>
			<TimeSpan>
				<begin>5965-04-20</begin>
			</TimeSpan>
			<styleUrl>#branch68_part37_style</styleUrl>
			<LineString>
				<altitudeMode>absolute</altitudeMode>
				<tessellate>1</tessellate>
				<coordinates>
					9.640855599999998,27.806143679999995,509963.8194644788
					9.271504199999999,29.42741106,498191.86902608466
				</coordinates>
			</LineString>
		</Placemark>
		<Placemark>
			<name>branch68_part38</name>
			<TimeSpan>
				<begin>5941-03-29</begin>
			</TimeSpan>
			<styleUrl>#branch68_part38_style</styleUrl>
			<LineString>
				<altitudeMode>absolute</altitudeMode>
				<tessellate>1</tessellate>
				<coordinates>
					9.271504199999999,29.42741106,498191.86902608466
					8.9021528,31.04867844,485072.3483639268
				</coordinates>
			</LineString>
		</Placemark>
		<Placemark>
			<name>branch68_part39</name>
			<TimeSpan>
				<begin>5917-03-07</begin>
			</TimeSpan>
			<styleUrl>#branch68_part39_style</styleUrl>
			<LineString>
				<altitudeMode>absolute</altitudeMode>
				<tessellate>1</tessellate>
				<coordinates>
					8.9021528,31.04867844,485072.3483639268
					8.532801399999999,32.669945819999995,470492.5414005767
				</coordinates>
			</LineString>
		</Placemark>
		<Placemark>
			<name>branch68_part40</name>
			<TimeSpan>
				<begin>5893-02-15</begin>
			</TimeSpan>
			<styleUrl>#branch68_part40_style</styleUrl>
			<LineString>
				<altitudeMode>absolute</altitudeMode>
				<tessellate>1</tessellate>
				<coordinates>
					8.532801399999999,32.669945819999995,470492.5414005767
					8.16345,34.29121319999999,454311.8790682665
				</coordinates>
			</LineString>
		</Placemark>
		<Placemark>
			<name>branch68_part41</name>
			<TimeSpan>
				<begin>5869-01-24</begin>
			</TimeSpan>
			<styleUrl>#branch68_part41_style</styleUrl>
			<LineString>
				<altitudeMode>absolute</altitudeMode>
				<tessellate>1</tessellate>
				<coordinates>
					8.16345,34.29121319999999,454311.8790682665
					7.7940986,35.91248057999999,436352.31063235184
				</coordinates>
			</LineString>
		</Placemark>
		<Placemark>
			<name>branch68_part42</name>
			<TimeSpan>
				<begin>5845-01-02</begin>
			</TimeSpan>
			<styleUrl>#branch68_part42_style</styleUrl>
			<LineString>
				<altitudeMode>absolute</altitudeMode>
				<tessellate>1</tessellate>
				<coordinates>
					7.7940986,35.91248057999999,436352.31063235184
					7.424747199999999,37.53374796,416383.71498959116
				</coordinates>
			</LineString>
		</Placemark>
		<Placemark>
			<name>branch68_part43</name>
			<TimeSpan>
				<begin>5821-00-10</begin>
			</TimeSpan>
			<styleUrl>#branch68_part43_style</styleUrl>
			<LineString>
				<altitudeMode>absolute</altitudeMode>
				<tessellate>1</tessellate>
				<coordinates>
					7.424747199999999,37.53374796,416383.71498959116
					7.055395799999999,39.15501533999999,394100.82568495197
				</coordinates>
			</LineString>
		</Placemark>
		<Placemark>
			<name>branch68_part44</name>
			<TimeSpan>
				<begin>5796-11-19</begin>
			</TimeSpan>
			<styleUrl>#branch68_part44_style</styleUrl>
			<LineString>
				<altitudeMode>absolute</altitudeMode>
				<tessellate>1</tessellate>
				<coordinates>
					7.055395799999999,39.15501533999999,394100.82568495197
					6.6860444,40.77628272,369084.71532329253
				</coordinates>
			</LineString>
		</Placemark>
		<Placemark>
			<name>branch68_part45</name>
			<TimeSpan>
				<begin>5772-10-27</begin>
			</TimeSpan>
			<styleUrl>#branch68_part45_style</styleUrl>
			<LineString>
				<altitudeMode>absolute</altitudeMode>
				<tessellate>1</tessellate>
				<coordinates>
					6.6860444,40.77628272,369084.71532329253
					6.316693000000001,42.39755009999999,340733.90930119995
				</coordinates>
			</LineString>
		</Placemark>
		<Placemark>
			<name>branch68_part46</name>
			<TimeSpan>
				<begin>5748-10-05</begin>
			</TimeSpan>
			<styleUrl>#branch68_part46_style</styleUrl>
			<LineString>
				<altitudeMode>absolute</altitudeMode>
				<tessellate>1</tessellate>
				<coordinates>
					6.316693000000001,42.39755009999999,340733.90930119995
					5.947341599999998,44.018817479999996,308129.3079094685
				</coordinates>
			</LineString>
		</Placemark>
		<Placemark>
			<name>branch68_part47</name>
			<TimeSpan>
				<begin>5724-09-14</begin>
			</TimeSpan>
			<styleUrl>#branch68_part47_style</styleUrl>
			<LineString>
				<altitudeMode>absolute</altitudeMode>
				<tessellate>1</tessellate>
				<coordinates>
					5.947341599999998,44.018817479999996,308129.3079094685
					5.577990199999999,45.64008485999999,269732.73331307987
				</coordinates>
			</LineString>
		</Placemark>
		<Placemark>
			<name>branch68_part48</name>
			<TimeSpan>
				<begin>5700-08-22</begin>
			</TimeSpan>
			<styleUrl>#branch68_part48_style</styleUrl>
			<LineString>
				<altitudeMode>absolute</altitudeMode>
				<tessellate>1</tessellate>
				<coordinates>
					5.577990199999999,45.64008485999999,269732.73331307987
					5.208638799999999,47.261352239999994,222566.4575604543
				</coordinates>
			</LineString>
		</Placemark>
		<Placemark>
			<name>branch68_part49</name>
			<TimeSpan>
				<begin>5676-08-00</begin>
			</TimeSpan>
			<styleUrl>#branch68_part49_style</styleUrl>
			<LineString>
				<altitudeMode>absolute</altitudeMode>
				<tessellate>1</tessellate>
				<coordinates>
					5.208638799999999,47.261352239999994,222566.4575604543
					4.8392874,48.88261962,159009.1576738935
				</coordinates>
			</LineString>
		</Placemark>
		<Placemark>
			<name>branch68_part50</name>
			<TimeSpan>
				<begin>5652-07-09</begin>
			</TimeSpan>
			<styleUrl>#branch68_part50_style</styleUrl>
			<LineString>
				<altitudeMode>absolute</altitudeMode>
				<tessellate>1</tessellate>
				<coordinates>
					4.8392874,48.88261962,159009.1576738935
					4.469936000000001,50.50388699999999,6.954644856444652E-11
				</coordinates>
			</LineString>
		</Placemark>
	</Folder>
	<Folder>
			<name>branch71</name>
		<Placemark>
			<name>branch71_part1</name>
			<TimeSpan>
				<begin>8192-03-29</begin>
			</TimeSpan>
			<styleUrl>#branch71_part1_style</styleUrl>
			<LineString>
				<altitudeMode>absolute</altitudeMode>
				<tessellate>1</tessellate>
				<coordinates>
					-95.712891,37.09024,0.0
					-93.04050932,36.34796402,241736.9623411339
				</coordinates>
			</LineString>
		</Placemark>
		<Placemark>
			<name>branch71_part2</name>
			<TimeSpan>
				<begin>8188-00-17</begin>
			</TimeSpan>
			<styleUrl>#branch71_part2_style</styleUrl>
			<LineString>
				<altitudeMode>absolute</altitudeMode>
				<tessellate>1</tessellate>
				<coordinates>
					-93.04050932,36.34796402,241736.9623411339
					-90.36812764,35.605688040000004,338361.2626892403
				</coordinates>
			</LineString>
		</Placemark>
		<Placemark>
			<name>branch71_part3</name>
			<TimeSpan>
				<begin>8183-09-05</begin>
			</TimeSpan>
			<styleUrl>#branch71_part3_style</styleUrl>
			<LineString>
				<altitudeMode>absolute</altitudeMode>
				<tessellate>1</tessellate>
				<coordinates>
					-90.36812764,35.605688040000004,338361.2626892403
					-87.69574596,34.86341206,410066.76941714645
				</coordinates>
			</LineString>
		</Placemark>
		<Placemark>
			<name>branch71_part4</name>
			<TimeSpan>
				<begin>8179-05-22</begin>
			</TimeSpan>
			<styleUrl>#branch71_part4_style</styleUrl>
			<LineString>
				<altitudeMode>absolute</altitudeMode>
				<tessellate>1</tessellate>
				<coordinates>
					-87.69574596,34.86341206,410066.76941714645
					-85.02336428,34.12113608,468439.9564902559
				</coordinates>
			</LineString>
		</Placemark>
		<Placemark>
			<name>branch71_part5</name>
			<TimeSpan>
				<begin>8175-02-10</begin>
			</TimeSpan>
			<styleUrl>#branch71_part5_style</styleUrl>
			<LineString>
				<altitudeMode>absolute</altitudeMode>
				<tessellate>1</tessellate>
				<coordinates>
					-85.02336428,34.12113608,468439.9564902559
					-82.35098260000001,33.378860100000004,518007.7764452866
				</coordinates>
			</LineString>
		</Placemark>
		<Placemark>
			<name>branch71_part6</name>
			<TimeSpan>
				<begin>8170-10-28</begin>
			</TimeSpan>
			<styleUrl>#branch71_part6_style</styleUrl>
			<LineString>
				<altitudeMode>absolute</altitudeMode>
				<tessellate>1</tessellate>
				<coordinates>
					-82.35098260000001,33.378860100000004,518007.7764452866
					-79.67860092000001,32.63658412,561108.675965545
				</coordinates>
			</LineString>
		</Placemark>
		<Placemark>
			<name>branch71_part7</name>
			<TimeSpan>
				<begin>8166-07-16</begin>
			</TimeSpan>
			<styleUrl>#branch71_part7_style</styleUrl>
			<LineString>
				<altitudeMode>absolute</altitudeMode>
				<tessellate>1</tessellate>
				<coordinates>
					-79.67860092000001,32.63658412,561108.675965545
					-77.00621924000001,31.89430814,599139.9354029439
				</coordinates>
			</LineString>
		</Placemark>
		<Placemark>
			<name>branch71_part8</name>
			<TimeSpan>
				<begin>8162-04-04</begin>
			</TimeSpan>
			<styleUrl>#branch71_part8_style</styleUrl>
			<LineString>
				<altitudeMode>absolute</altitudeMode>
				<tessellate>1</tessellate>
				<coordinates>
					-77.00621924000001,31.89430814,599139.9354029439
					-74.33383756,31.15203216,633015.9589696772
				</coordinates>
			</LineString>
		</Placemark>
		<Placemark>
			<name>branch71_part9</name>
			<TimeSpan>
				<begin>8158-00-21</begin>
			</TimeSpan>
			<styleUrl>#branch71_part9_style</styleUrl>
			<LineString>
				<altitudeMode>absolute</altitudeMode>
				<tessellate>1</tessellate>
				<coordinates>
					-74.33383756,31.15203216,633015.9589696772
					-71.66145588,30.409756180000002,663373.6297071023
				</coordinates>
			</LineString>
		</Placemark>
		<Placemark>
			<name>branch71_part10</name>
			<TimeSpan>
				<begin>8153-09-09</begin>
			</TimeSpan>
			<styleUrl>#branch71_part10_style</styleUrl>
			<LineString>
				<altitudeMode>absolute</altitudeMode>
				<tessellate>1</tessellate>
				<coordinates>
					-71.66145588,30.409756180000002,663373.6297071023
					-68.9890742,29.6674802,690677.0352603823
				</coordinates>
			</LineString>
		</Placemark>
		<Placemark>
			<name>branch71_part11</name>
			<TimeSpan>
				<begin>8149-05-27</begin>
			</TimeSpan>
			<styleUrl>#branch71_part11_style</styleUrl>
			<LineString>
				<altitudeMode>absolute</altitudeMode>
				<tessellate>1</tessellate>
				<coordinates>
					-68.9890742,29.6674802,690677.0352603823
					-66.31669252,28.92520422,715276.0219986313
				</coordinates>
			</LineString>
		</Placemark>
		<Placemark>
			<name>branch71_part12</name>
			<TimeSpan>
				<begin>8145-02-15</begin>
			</TimeSpan>
			<styleUrl>#branch71_part12_style</styleUrl>
			<LineString>
				<altitudeMode>absolute</altitudeMode>
				<tessellate>1</tessellate>
				<coordinates>
					-66.31669252,28.92520422,715276.0219986313
					-63.64431084,28.182928240000003,737441.275235609
				</coordinates>
			</LineString>
		</Placemark>
		<Placemark>
			<name>branch71_part13</name>
			<TimeSpan>
				<begin>8140-11-02</begin>
			</TimeSpan>
			<styleUrl>#branch71_part13_style</styleUrl>
			<LineString>
				<altitudeMode>absolute</altitudeMode>
				<tessellate>1</tessellate>
				<coordinates>
					-63.64431084,28.182928240000003,737441.275235609
					-60.97192916,27.44065226,757386.4980053947
				</coordinates>
			</LineString>
		</Placemark>
		<Placemark>
			<name>branch71_part14</name>
			<TimeSpan>
				<begin>8136-07-20</begin>
			</TimeSpan>
			<styleUrl>#branch71_part14_style</styleUrl>
			<LineString>
				<altitudeMode>absolute</altitudeMode>
				<tessellate>1</tessellate>
				<coordinates>
					-60.97192916,27.44065226,757386.4980053947
					-58.29954748000001,26.69837628,775283.0492571406
				</coordinates>
			</LineString>
		</Placemark>
		<Placemark>
			<name>branch71_part15</name>
			<TimeSpan>
				<begin>8132-04-08</begin>
			</TimeSpan>
			<styleUrl>#branch71_part15_style</styleUrl>
			<LineString>
				<altitudeMode>absolute</altitudeMode>
				<tessellate>1</tessellate>
				<coordinates>
					-58.29954748000001,26.69837628,775283.0492571406
					-55.62716580000001,25.956100300000003,791269.9487120964
				</coordinates>
			</LineString>
		</Placemark>
		<Placemark>
			<name>branch71_part16</name>
			<TimeSpan>
				<begin>8128-00-26</begin>
			</TimeSpan>
			<styleUrl>#branch71_part16_style</styleUrl>
			<LineString>
				<altitudeMode>absolute</altitudeMode>
				<tessellate>1</tessellate>
				<coordinates>
					-55.62716580000001,25.956100300000003,791269.9487120964
					-52.95478412000001,25.21382432,805460.9134955321
				</coordinates>
			</LineString>
		</Placemark>
		<Placemark>
			<name>branch71_part17</name>
			<TimeSpan>
				<begin>8123-09-14</begin>
			</TimeSpan>
			<styleUrl>#branch71_part17_style</styleUrl>
			<LineString>
				<altitudeMode>absolute</altitudeMode>
				<tessellate>1</tessellate>
				<coordinates>
					-52.95478412000001,25.21382432,805460.9134955321
					-50.282402440000006,24.47154834,817949.4243338583
				</coordinates>
			</LineString>
		</Placemark>
		<Placemark>
			<name>branch71_part18</name>
			<TimeSpan>
				<begin>8119-06-01</begin>
			</TimeSpan>
			<styleUrl>#branch71_part18_style</styleUrl>
			<LineString>
				<altitudeMode>absolute</altitudeMode>
				<tessellate>1</tessellate>
				<coordinates>
					-50.282402440000006,24.47154834,817949.4243338583
					-47.610020760000005,23.72927236,828812.4423124588
				</coordinates>
			</LineString>
		</Placemark>
		<Placemark>
			<name>branch71_part19</name>
			<TimeSpan>
				<begin>8115-02-19</begin>
			</TimeSpan>
			<styleUrl>#branch71_part19_style</styleUrl>
			<LineString>
				<altitudeMode>absolute</altitudeMode>
				<tessellate>1</tessellate>
				<coordinates>
					-47.610020760000005,23.72927236,828812.4423124588
					-44.93763908000001,22.98699638,838113.1752100161
				</coordinates>
			</LineString>
		</Placemark>
		<Placemark>
			<name>branch71_part20</name>
			<TimeSpan>
				<begin>8110-11-07</begin>
			</TimeSpan>
			<styleUrl>#branch71_part20_style</styleUrl>
			<LineString>
				<altitudeMode>absolute</altitudeMode>
				<tessellate>1</tessellate>
				<coordinates>
					-44.93763908000001,22.98699638,838113.1752100161
					-42.26525740000001,22.2447204,845903.1567231009
				</coordinates>
			</LineString>
		</Placemark>
		<Placemark>
			<name>branch71_part21</name>
			<TimeSpan>
				<begin>8106-07-25</begin>
			</TimeSpan>
			<styleUrl>#branch71_part21_style</styleUrl>
			<LineString>
				<altitudeMode>absolute</altitudeMode>
				<tessellate>1</tessellate>
				<coordinates>
					-42.26525740000001,22.2447204,845903.1567231009
					-39.59287572000001,21.50244442,852223.816149501
				</coordinates>
			</LineString>
		</Placemark>
		<Placemark>
			<name>branch71_part22</name>
			<TimeSpan>
				<begin>8102-04-12</begin>
			</TimeSpan>
			<styleUrl>#branch71_part22_style</styleUrl>
			<LineString>
				<altitudeMode>absolute</altitudeMode>
				<tessellate>1</tessellate>
				<coordinates>
					-39.59287572000001,21.50244442,852223.816149501
					-36.92049404000001,20.76016844,857107.6602361863
				</coordinates>
			</LineString>
		</Placemark>
		<Placemark>
			<name>branch71_part23</name>
			<TimeSpan>
				<begin>8098-01-00</begin>
			</TimeSpan>
			<styleUrl>#branch71_part23_style</styleUrl>
			<LineString>
				<altitudeMode>absolute</altitudeMode>
				<tessellate>1</tessellate>
				<coordinates>
					-36.92049404000001,20.76016844,857107.6602361863
					-34.24811236000001,20.01789246,860579.15139951
				</coordinates>
			</LineString>
		</Placemark>
		<Placemark>
			<name>branch71_part24</name>
			<TimeSpan>
				<begin>8093-09-18</begin>
			</TimeSpan>
			<styleUrl>#branch71_part24_style</styleUrl>
			<LineString>
				<altitudeMode>absolute</altitudeMode>
				<tessellate>1</tessellate>
				<coordinates>
					-34.24811236000001,20.01789246,860579.15139951
					-31.575730680000007,19.27561648,862655.3405481655
				</coordinates>
			</LineString>
		</Placemark>
		<Placemark>
			<name>branch71_part25</name>
			<TimeSpan>
				<begin>8089-06-06</begin>
			</TimeSpan>
			<styleUrl>#branch71_part25_style</styleUrl>
			<LineString>
				<altitudeMode>absolute</altitudeMode>
				<tessellate>1</tessellate>
				<coordinates>
					-31.575730680000007,19.27561648,862655.3405481655
					-28.903349000000006,18.5333405,863346.2940754779
				</coordinates>
			</LineString>
		</Placemark>
		<Placemark>
			<name>branch71_part26</name>
			<TimeSpan>
				<begin>8085-02-24</begin>
			</TimeSpan>
			<styleUrl>#branch71_part26_style</styleUrl>
			<LineString>
				<altitudeMode>absolute</altitudeMode>
				<tessellate>1</tessellate>
				<coordinates>
					-28.903349000000006,18.5333405,863346.2940754779
					-26.230967320000005,17.79106452,862655.3405481655
				</coordinates>
			</LineString>
		</Placemark>
		<Placemark>
			<name>branch71_part27</name>
			<TimeSpan>
				<begin>8080-11-11</begin>
			</TimeSpan>
			<styleUrl>#branch71_part27_style</styleUrl>
			<LineString>
				<altitudeMode>absolute</altitudeMode>
				<tessellate>1</tessellate>
				<coordinates>
					-26.230967320000005,17.79106452,862655.3405481655
					-23.558585640000018,17.04878854,860579.15139951
				</coordinates>
			</LineString>
		</Placemark>
		<Placemark>
			<name>branch71_part28</name>
			<TimeSpan>
				<begin>8076-07-29</begin>
			</TimeSpan>
			<styleUrl>#branch71_part28_style</styleUrl>
			<LineString>
				<altitudeMode>absolute</altitudeMode>
				<tessellate>1</tessellate>
				<coordinates>
					-23.558585640000018,17.04878854,860579.15139951
					-20.886203960000017,16.30651256,857107.6602361863
				</coordinates>
			</LineString>
		</Placemark>
		<Placemark>
			<name>branch71_part29</name>
			<TimeSpan>
				<begin>8072-04-17</begin>
			</TimeSpan>
			<styleUrl>#branch71_part29_style</styleUrl>
			<LineString>
				<altitudeMode>absolute</altitudeMode>
				<tessellate>1</tessellate>
				<coordinates>
					-20.886203960000017,16.30651256,857107.6602361863
					-18.213822280000016,15.56423658,852223.8161495011
				</coordinates>
			</LineString>
		</Placemark>
		<Placemark>
			<name>branch71_part30</name>
			<TimeSpan>
				<begin>8068-01-05</begin>
			</TimeSpan>
			<styleUrl>#branch71_part30_style</styleUrl>
			<LineString>
				<altitudeMode>absolute</altitudeMode>
				<tessellate>1</tessellate>
				<coordinates>
					-18.213822280000016,15.56423658,852223.8161495011
					-15.541440600000016,14.8219606,845903.1567231009
				</coordinates>
			</LineString>
		</Placemark>
		<Placemark>
			<name>branch71_part31</name>
			<TimeSpan>
				<begin>8063-09-22</begin>
			</TimeSpan>
			<styleUrl>#branch71_part31_style</styleUrl>
			<LineString>
				<altitudeMode>absolute</altitudeMode>
				<tessellate>1</tessellate>
				<coordinates>
					-15.541440600000016,14.8219606,845903.1567231009
					-12.869058920000015,14.079684619999998,838113.1752100161
				</coordinates>
			</LineString>
		</Placemark>
		<Placemark>
			<name>branch71_part32</name>
			<TimeSpan>
				<begin>8059-06-10</begin>
			</TimeSpan>
			<styleUrl>#branch71_part32_style</styleUrl>
			<LineString>
				<altitudeMode>absolute</altitudeMode>
				<tessellate>1</tessellate>
				<coordinates>
					-12.869058920000015,14.079684619999998,838113.1752100161
					-10.196677240000014,13.33740864,828812.4423124588
				</coordinates>
			</LineString>
		</Placemark>
		<Placemark>
			<name>branch71_part33</name>
			<TimeSpan>
				<begin>8055-02-28</begin>
			</TimeSpan>
			<styleUrl>#branch71_part33_style</styleUrl>
			<LineString>
				<altitudeMode>absolute</altitudeMode>
				<tessellate>1</tessellate>
				<coordinates>
					-10.196677240000014,13.33740864,828812.4423124588
					-7.524295560000013,12.59513266,817949.4243338582
				</coordinates>
			</LineString>
		</Placemark>
		<Placemark>
			<name>branch71_part34</name>
			<TimeSpan>
				<begin>8050-11-16</begin>
			</TimeSpan>
			<styleUrl>#branch71_part34_style</styleUrl>
			<LineString>
				<altitudeMode>absolute</altitudeMode>
				<tessellate>1</tessellate>
				<coordinates>
					-7.524295560000013,12.59513266,817949.4243338582
					-4.851913880000012,11.852856679999999,805460.9134955321
				</coordinates>
			</LineString>
		</Placemark>
		<Placemark>
			<name>branch71_part35</name>
			<TimeSpan>
				<begin>8046-08-03</begin>
			</TimeSpan>
			<styleUrl>#branch71_part35_style</styleUrl>
			<LineString>
				<altitudeMode>absolute</altitudeMode>
				<tessellate>1</tessellate>
				<coordinates>
					-4.851913880000012,11.852856679999999,805460.9134955321
					-2.1795322000000112,11.1105807,791269.9487120963
				</coordinates>
			</LineString>
		</Placemark>
		<Placemark>
			<name>branch71_part36</name>
			<TimeSpan>
				<begin>8042-04-21</begin>
			</TimeSpan>
			<styleUrl>#branch71_part36_style</styleUrl>
			<LineString>
				<altitudeMode>absolute</altitudeMode>
				<tessellate>1</tessellate>
				<coordinates>
					-2.1795322000000112,11.1105807,791269.9487120963
					0.4928494799999896,10.368304719999998,775283.0492571407
				</coordinates>
			</LineString>
		</Placemark>
		<Placemark>
			<name>branch71_part37</name>
			<TimeSpan>
				<begin>8038-01-09</begin>
			</TimeSpan>
			<styleUrl>#branch71_part37_style</styleUrl>
			<LineString>
				<altitudeMode>absolute</altitudeMode>
				<tessellate>1</tessellate>
				<coordinates>
					0.4928494799999896,10.368304719999998,775283.0492571407
					3.1652311599999905,9.626028739999999,757386.4980053947
				</coordinates>
			</LineString>
		</Placemark>
		<Placemark>
			<name>branch71_part38</name>
			<TimeSpan>
				<begin>8033-09-27</begin>
			</TimeSpan>
			<styleUrl>#branch71_part38_style</styleUrl>
			<LineString>
				<altitudeMode>absolute</altitudeMode>
				<tessellate>1</tessellate>
				<coordinates>
					3.1652311599999905,9.626028739999999,757386.4980053947
					5.837612839999977,8.88375276,737441.275235609
				</coordinates>
			</LineString>
		</Placemark>
		<Placemark>
			<name>branch71_part39</name>
			<TimeSpan>
				<begin>8029-06-15</begin>
			</TimeSpan>
			<styleUrl>#branch71_part39_style</styleUrl>
			<LineString>
				<altitudeMode>absolute</altitudeMode>
				<tessellate>1</tessellate>
				<coordinates>
					5.837612839999977,8.88375276,737441.275235609
					8.509994519999978,8.141476779999998,715276.0219986313
				</coordinates>
			</LineString>
		</Placemark>
		<Placemark>
			<name>branch71_part40</name>
			<TimeSpan>
				<begin>8025-03-02</begin>
			</TimeSpan>
			<styleUrl>#branch71_part40_style</styleUrl>
			<LineString>
				<altitudeMode>absolute</altitudeMode>
				<tessellate>1</tessellate>
				<coordinates>
					8.509994519999978,8.141476779999998,715276.0219986313
					11.182376199999979,7.399200799999999,690677.0352603821
				</coordinates>
			</LineString>
		</Placemark>
		<Placemark>
			<name>branch71_part41</name>
			<TimeSpan>
				<begin>8020-11-20</begin>
			</TimeSpan>
			<styleUrl>#branch71_part41_style</styleUrl>
			<LineString>
				<altitudeMode>absolute</altitudeMode>
				<tessellate>1</tessellate>
				<coordinates>
					11.182376199999979,7.399200799999999,690677.0352603821
					13.85475787999998,6.65692482,663373.6297071023
				</coordinates>
			</LineString>
		</Placemark>
		<Placemark>
			<name>branch71_part42</name>
			<TimeSpan>
				<begin>8016-08-08</begin>
			</TimeSpan>
			<styleUrl>#branch71_part42_style</styleUrl>
			<LineString>
				<altitudeMode>absolute</altitudeMode>
				<tessellate>1</tessellate>
				<coordinates>
					13.85475787999998,6.65692482,663373.6297071023
					16.52713955999998,5.914648839999998,633015.9589696772
				</coordinates>
			</LineString>
		</Placemark>
		<Placemark>
			<name>branch71_part43</name>
			<TimeSpan>
				<begin>8012-04-26</begin>
			</TimeSpan>
			<styleUrl>#branch71_part43_style</styleUrl>
			<LineString>
				<altitudeMode>absolute</altitudeMode>
				<tessellate>1</tessellate>
				<coordinates>
					16.52713955999998,5.914648839999998,633015.9589696772
					19.19952123999998,5.172372859999999,599139.935402944
				</coordinates>
			</LineString>
		</Placemark>
		<Placemark>
			<name>branch71_part44</name>
			<TimeSpan>
				<begin>8008-01-13</begin>
			</TimeSpan>
			<styleUrl>#branch71_part44_style</styleUrl>
			<LineString>
				<altitudeMode>absolute</altitudeMode>
				<tessellate>1</tessellate>
				<coordinates>
					19.19952123999998,5.172372859999999,599139.935402944
					21.871902919999982,4.430096880000001,561108.675965545
				</coordinates>
			</LineString>
		</Placemark>
		<Placemark>
			<name>branch71_part45</name>
			<TimeSpan>
				<begin>8003-10-01</begin>
			</TimeSpan>
			<styleUrl>#branch71_part45_style</styleUrl>
			<LineString>
				<altitudeMode>absolute</altitudeMode>
				<tessellate>1</tessellate>
				<coordinates>
					21.871902919999982,4.430096880000001,561108.675965545
					24.544284599999983,3.6878208999999984,518007.7764452867
				</coordinates>
			</LineString>
		</Placemark>
		<Placemark>
			<name>branch71_part46</name>
			<TimeSpan>
				<begin>7999-06-19</begin>
			</TimeSpan>
			<styleUrl>#branch71_part46_style</styleUrl>
			<LineString>
				<altitudeMode>absolute</altitudeMode>
				<tessellate>1</tessellate>
				<coordinates>
					24.544284599999983,3.6878208999999984,518007.7764452867
					27.216666279999984,2.945544919999996,468439.9564902558
				</coordinates>
			</LineString>
		</Placemark>
		<Placemark>
			<name>branch71_part47</name>
			<TimeSpan>
				<begin>7995-03-07</begin>
			</TimeSpan>
			<styleUrl>#branch71_part47_style</styleUrl>
			<LineString>
				<altitudeMode>absolute</altitudeMode>
				<tessellate>1</tessellate>
				<coordinates>
					27.216666279999984,2.945544919999996,468439.9564902558
					29.889047959999985,2.203268940000001,410066.76941714634
				</coordinates>
			</LineString>
		</Placemark>
		<Placemark>
			<name>branch71_part48</name>
			<TimeSpan>
				<begin>7990-11-25</begin>
			</TimeSpan>
			<styleUrl>#branch71_part48_style</styleUrl>
			<LineString>
				<altitudeMode>absolute</altitudeMode>
				<tessellate>1</tessellate>
				<coordinates>
					29.889047959999985,2.203268940000001,410066.76941714634
					32.561429639999986,1.4609929599999987,338361.2626892406
				</coordinates>
			</LineString>
		</Placemark>
		<Placemark>
			<name>branch71_part49</name>
			<TimeSpan>
				<begin>7986-08-12</begin>
			</TimeSpan>
			<styleUrl>#branch71_part49_style</styleUrl>
			<LineString>
				<altitudeMode>absolute</altitudeMode>
				<tessellate>1</tessellate>
				<coordinates>
					32.561429639999986,1.4609929599999987,338361.2626892406
					35.23381131999999,0.7187169799999964,241736.96234113406
				</coordinates>
			</LineString>
		</Placemark>
		<Placemark>
			<name>branch71_part50</name>
			<TimeSpan>
				<begin>7982-05-00</begin>
			</TimeSpan>
			<styleUrl>#branch71_part50_style</styleUrl>
			<LineString>
				<altitudeMode>absolute</altitudeMode>
				<tessellate>1</tessellate>
				<coordinates>
					35.23381131999999,0.7187169799999964,241736.96234113406
					37.90619299999999,-0.023558999999998775,1.0572942755952635E-10
				</coordinates>
			</LineString>
		</Placemark>
	</Folder>
	<Folder>
			<name>branch86</name>
		<Placemark>
			<name>branch86_part1</name>
			<TimeSpan>
				<begin>8527-04-09</begin>
			</TimeSpan>
			<styleUrl>#branch86_part1_style</styleUrl>
			<LineString>
				<altitudeMode>absolute</altitudeMode>
				<tessellate>1</tessellate>
				<coordinates>
					4.469936,50.503887,0.0
					5.13866114,49.49333808,110507.61021867146
				</coordinates>
			</LineString>
		</Placemark>
		<Placemark>
			<name>branch86_part2</name>
			<TimeSpan>
				<begin>8524-01-08</begin>
			</TimeSpan>
			<styleUrl>#branch86_part2_style</styleUrl>
			<LineString>
				<altitudeMode>absolute</altitudeMode>
				<tessellate>1</tessellate>
				<coordinates>
					5.13866114,49.49333808,110507.61021867146
					5.807386279999999,48.482789159999996,154678.43298863832
				</coordinates>
			</LineString>
		</Placemark>
		<Placemark>
			<name>branch86_part3</name>
			<TimeSpan>
				<begin>8520-10-06</begin>
			</TimeSpan>
			<styleUrl>#branch86_part3_style</styleUrl>
			<LineString>
				<altitudeMode>absolute</altitudeMode>
				<tessellate>1</tessellate>
				<coordinates>
					5.807386279999999,48.482789159999996,154678.43298863832
					6.47611142,47.47224024,187457.8809939359
				</coordinates>
			</LineString>
		</Placemark>
		<Placemark>
			<name>branch86_part4</name>
			<TimeSpan>
				<begin>8517-07-04</begin>
			</TimeSpan>
			<styleUrl>#branch86_part4_style</styleUrl>
			<LineString>
				<altitudeMode>absolute</altitudeMode>
				<tessellate>1</tessellate>
				<coordinates>
					6.47611142,47.47224024,187457.8809939359
					7.14483656,46.46169132,214142.59375703294
				</coordinates>
			</LineString>
		</Placemark>
		<Placemark>
			<name>branch86_part5</name>
			<TimeSpan>
				<begin>8514-04-02</begin>
			</TimeSpan>
			<styleUrl>#branch86_part5_style</styleUrl>
			<LineString>
				<altitudeMode>absolute</altitudeMode>
				<tessellate>1</tessellate>
				<coordinates>
					7.14483656,46.46169132,214142.59375703294
					7.8135617,45.4511424,236802.02189715297
				</coordinates>
			</LineString>
		</Placemark>
		<Placemark>
			<name>branch86_part6</name>
			<TimeSpan>
				<begin>8511-00-30</begin>
			</TimeSpan>
			<styleUrl>#branch86_part6_style</styleUrl>
			<LineString>
				<altitudeMode>absolute</altitudeMode>
				<tessellate>1</tessellate>
				<coordinates>
					7.8135617,45.4511424,236802.02189715297
					8.48228684,44.44059348,256505.1626917222
				</coordinates>
			</LineString>
		</Placemark>
		<Placemark>
			<name>branch86_part7</name>
			<TimeSpan>
				<begin>8507-09-28</begin>
			</TimeSpan>
			<styleUrl>#branch86_part7_style</styleUrl>
			<LineString>
				<altitudeMode>absolute</altitudeMode>
				<tessellate>1</tessellate>
				<coordinates>
					8.48228684,44.44059348,256505.1626917222
					9.15101198,43.43004456,273890.76873777824
				</coordinates>
			</LineString>
		</Placemark>
		<Placemark>
			<name>branch86_part8</name>
			<TimeSpan>
				<begin>8504-06-26</begin>
			</TimeSpan>
			<styleUrl>#branch86_part8_style</styleUrl>
			<LineString>
				<altitudeMode>absolute</altitudeMode>
				<tessellate>1</tessellate>
				<coordinates>
					9.15101198,43.43004456,273890.76873777824
					9.81973712,42.41949564,289376.85068327846
				</coordinates>
			</LineString>
		</Placemark>
		<Placemark>
			<name>branch86_part9</name>
			<TimeSpan>
				<begin>8501-03-24</begin>
			</TimeSpan>
			<styleUrl>#branch86_part9_style</styleUrl>
			<LineString>
				<altitudeMode>absolute</altitudeMode>
				<tessellate>1</tessellate>
				<coordinates>
					9.81973712,42.41949564,289376.85068327846
					10.48846226,41.40894672,303254.5531765529
				</coordinates>
			</LineString>
		</Placemark>
		<Placemark>
			<name>branch86_part10</name>
			<TimeSpan>
				<begin>8498-00-22</begin>
			</TimeSpan>
			<styleUrl>#branch86_part10_style</styleUrl>
			<LineString>
				<altitudeMode>absolute</altitudeMode>
				<tessellate>1</tessellate>
				<coordinates>
					10.48846226,41.40894672,303254.5531765529
					11.157187400000002,40.3983978,315736.02919620404
				</coordinates>
			</LineString>
		</Placemark>
		<Placemark>
			<name>branch86_part11</name>
			<TimeSpan>
				<begin>8494-09-20</begin>
			</TimeSpan>
			<styleUrl>#branch86_part11_style</styleUrl>
			<LineString>
				<altitudeMode>absolute</altitudeMode>
				<tessellate>1</tessellate>
				<coordinates>
					11.157187400000002,40.3983978,315736.02919620404
					11.825912540000001,39.38784888,326981.2074755959
				</coordinates>
			</LineString>
		</Placemark>
		<Placemark>
			<name>branch86_part12</name>
			<TimeSpan>
				<begin>8491-06-18</begin>
			</TimeSpan>
			<styleUrl>#branch86_part12_style</styleUrl>
			<LineString>
				<altitudeMode>absolute</altitudeMode>
				<tessellate>1</tessellate>
				<coordinates>
					11.825912540000001,39.38784888,326981.2074755959
					12.49463768,38.37729996,337113.82907135127
				</coordinates>
			</LineString>
		</Placemark>
		<Placemark>
			<name>branch86_part13</name>
			<TimeSpan>
				<begin>8488-03-17</begin>
			</TimeSpan>
			<styleUrl>#branch86_part13_style</styleUrl>
			<LineString>
				<altitudeMode>absolute</altitudeMode>
				<tessellate>1</tessellate>
				<coordinates>
					12.49463768,38.37729996,337113.82907135127
					13.16336282,37.36675104,346231.58616659296
				</coordinates>
			</LineString>
		</Placemark>
		<Placemark>
			<name>branch86_part14</name>
			<TimeSpan>
				<begin>8485-00-15</begin>
			</TimeSpan>
			<styleUrl>#branch86_part14_style</styleUrl>
			<LineString>
				<altitudeMode>absolute</altitudeMode>
				<tessellate>1</tessellate>
				<coordinates>
					13.16336282,37.36675104,346231.58616659296
					13.832087959999999,36.35620212,354412.81377379486
				</coordinates>
			</LineString>
		</Placemark>
		<Placemark>
			<name>branch86_part15</name>
			<TimeSpan>
				<begin>8481-09-13</begin>
			</TimeSpan>
			<styleUrl>#branch86_part15_style</styleUrl>
			<LineString>
				<altitudeMode>absolute</altitudeMode>
				<tessellate>1</tessellate>
				<coordinates>
					13.832087959999999,36.35620212,354412.81377379486
					14.500813100000002,35.3456532,361721.063354098
				</coordinates>
			</LineString>
		</Placemark>
		<Placemark>
			<name>branch86_part16</name>
			<TimeSpan>
				<begin>8478-06-11</begin>
			</TimeSpan>
			<styleUrl>#branch86_part16_style</styleUrl>
			<LineString>
				<altitudeMode>absolute</altitudeMode>
				<tessellate>1</tessellate>
				<coordinates>
					14.500813100000002,35.3456532,361721.063354098
					15.169538240000001,34.335104279999996,368208.31954250735
				</coordinates>
			</LineString>
		</Placemark>
		<Placemark>
			<name>branch86_part17</name>
			<TimeSpan>
				<begin>8475-03-09</begin>
			</TimeSpan>
			<styleUrl>#branch86_part17_style</styleUrl>
			<LineString>
				<altitudeMode>absolute</altitudeMode>
				<tessellate>1</tessellate>
				<coordinates>
					15.169538240000001,34.335104279999996,368208.31954250735
					15.83826338,33.32455536,373917.316108725
				</coordinates>
			</LineString>
		</Placemark>
		<Placemark>
			<name>branch86_part18</name>
			<TimeSpan>
				<begin>8472-00-07</begin>
			</TimeSpan>
			<styleUrl>#branch86_part18_style</styleUrl>
			<LineString>
				<altitudeMode>absolute</altitudeMode>
				<tessellate>1</tessellate>
				<coordinates>
					15.83826338,33.32455536,373917.316108725
					16.50698852,32.31400644,378883.2350354448
				</coordinates>
			</LineString>
		</Placemark>
		<Placemark>
			<name>branch86_part19</name>
			<TimeSpan>
				<begin>8468-09-05</begin>
			</TimeSpan>
			<styleUrl>#branch86_part19_style</styleUrl>
			<LineString>
				<altitudeMode>absolute</altitudeMode>
				<tessellate>1</tessellate>
				<coordinates>
					16.50698852,32.31400644,378883.2350354448
					17.17571366,31.30345752,383134.9711201435
				</coordinates>
			</LineString>
		</Placemark>
		<Placemark>
			<name>branch86_part20</name>
			<TimeSpan>
				<begin>8465-06-03</begin>
			</TimeSpan>
			<styleUrl>#branch86_part20_style</styleUrl>
			<LineString>
				<altitudeMode>absolute</altitudeMode>
				<tessellate>1</tessellate>
				<coordinates>
					17.17571366,31.30345752,383134.9711201435
					17.844438800000002,30.2929086,386696.08247159584
				</coordinates>
			</LineString>
		</Placemark>
		<Placemark>
			<name>branch86_part21</name>
			<TimeSpan>
				<begin>8462-03-01</begin>
			</TimeSpan>
			<styleUrl>#branch86_part21_style</styleUrl>
			<LineString>
				<altitudeMode>absolute</altitudeMode>
				<tessellate>1</tessellate>
				<coordinates>
					17.844438800000002,30.2929086,386696.08247159584
					18.513163940000002,29.28235968,389585.50807475176
				</coordinates>
			</LineString>
		</Placemark>
		<Placemark>
			<name>branch86_part22</name>
			<TimeSpan>
				<begin>8458-11-29</begin>
			</TimeSpan>
			<styleUrl>#branch86_part22_style</styleUrl>
			<LineString>
				<altitudeMode>absolute</altitudeMode>
				<tessellate>1</tessellate>
				<coordinates>
					18.513163940000002,29.28235968,389585.50807475176
					19.18188908,28.27181076,391818.10806059325
				</coordinates>
			</LineString>
		</Placemark>
		<Placemark>
			<name>branch86_part23</name>
			<TimeSpan>
				<begin>8455-08-27</begin>
			</TimeSpan>
			<styleUrl>#branch86_part23_style</styleUrl>
			<LineString>
				<altitudeMode>absolute</altitudeMode>
				<tessellate>1</tessellate>
				<coordinates>
					19.18188908,28.27181076,391818.10806059325
					19.85061422,27.26126184,393405.06517562794
				</coordinates>
			</LineString>
		</Placemark>
		<Placemark>
			<name>branch86_part24</name>
			<TimeSpan>
				<begin>8452-05-26</begin>
			</TimeSpan>
			<styleUrl>#branch86_part24_style</styleUrl>
			<LineString>
				<altitudeMode>absolute</altitudeMode>
				<tessellate>1</tessellate>
				<coordinates>
					19.85061422,27.26126184,393405.06517562794
					20.51933936,26.250712919999998,394354.17407051043
				</coordinates>
			</LineString>
		</Placemark>
		<Placemark>
			<name>branch86_part25</name>
			<TimeSpan>
				<begin>8449-02-24</begin>
			</TimeSpan>
			<styleUrl>#branch86_part25_style</styleUrl>
			<LineString>
				<altitudeMode>absolute</altitudeMode>
				<tessellate>1</tessellate>
				<coordinates>
					20.51933936,26.250712919999998,394354.17407051043
					21.188064500000003,25.240164,394670.036495255
				</coordinates>
			</LineString>
		</Placemark>
		<Placemark>
			<name>branch86_part26</name>
			<TimeSpan>
				<begin>8445-11-22</begin>
			</TimeSpan>
			<styleUrl>#branch86_part26_style</styleUrl>
			<LineString>
				<altitudeMode>absolute</altitudeMode>
				<tessellate>1</tessellate>
				<coordinates>
					21.188064500000003,25.240164,394670.036495255
					21.856789640000002,24.22961508,394354.17407051043
				</coordinates>
			</LineString>
		</Placemark>
		<Placemark>
			<name>branch86_part27</name>
			<TimeSpan>
				<begin>8442-08-20</begin>
			</TimeSpan>
			<styleUrl>#branch86_part27_style</styleUrl>
			<LineString>
				<altitudeMode>absolute</altitudeMode>
				<tessellate>1</tessellate>
				<coordinates>
					21.856789640000002,24.22961508,394354.17407051043
					22.52551478,23.21906616,393405.06517562794
				</coordinates>
			</LineString>
		</Placemark>
		<Placemark>
			<name>branch86_part28</name>
			<TimeSpan>
				<begin>8439-05-18</begin>
			</TimeSpan>
			<styleUrl>#branch86_part28_style</styleUrl>
			<LineString>
				<altitudeMode>absolute</altitudeMode>
				<tessellate>1</tessellate>
				<coordinates>
					22.52551478,23.21906616,393405.06517562794
					23.19423992,22.20851724,391818.10806059325
				</coordinates>
			</LineString>
		</Placemark>
		<Placemark>
			<name>branch86_part29</name>
			<TimeSpan>
				<begin>8436-02-16</begin>
			</TimeSpan>
			<styleUrl>#branch86_part29_style</styleUrl>
			<LineString>
				<altitudeMode>absolute</altitudeMode>
				<tessellate>1</tessellate>
				<coordinates>
					23.19423992,22.20851724,391818.10806059325
					23.86296506,21.19796832,389585.5080747518
				</coordinates>
			</LineString>
		</Placemark>
		<Placemark>
			<name>branch86_part30</name>
			<TimeSpan>
				<begin>8432-11-14</begin>
			</TimeSpan>
			<styleUrl>#branch86_part30_style</styleUrl>
			<LineString>
				<altitudeMode>absolute</altitudeMode>
				<tessellate>1</tessellate>
				<coordinates>
					23.86296506,21.19796832,389585.5080747518
					24.531690200000003,20.1874194,386696.08247159584
				</coordinates>
			</LineString>
		</Placemark>
		<Placemark>
			<name>branch86_part31</name>
			<TimeSpan>
				<begin>8429-08-12</begin>
			</TimeSpan>
			<styleUrl>#branch86_part31_style</styleUrl>
			<LineString>
				<altitudeMode>absolute</altitudeMode>
				<tessellate>1</tessellate>
				<coordinates>
					24.531690200000003,20.1874194,386696.08247159584
					25.200415340000003,19.17687048,383134.9711201435
				</coordinates>
			</LineString>
		</Placemark>
		<Placemark>
			<name>branch86_part32</name>
			<TimeSpan>
				<begin>8426-05-10</begin>
			</TimeSpan>
			<styleUrl>#branch86_part32_style</styleUrl>
			<LineString>
				<altitudeMode>absolute</altitudeMode>
				<tessellate>1</tessellate>
				<coordinates>
					25.200415340000003,19.17687048,383134.9711201435
					25.869140480000002,18.16632156,378883.2350354448
				</coordinates>
			</LineString>
		</Placemark>
		<Placemark>
			<name>branch86_part33</name>
			<TimeSpan>
				<begin>8423-02-08</begin>
			</TimeSpan>
			<styleUrl>#branch86_part33_style</styleUrl>
			<LineString>
				<altitudeMode>absolute</altitudeMode>
				<tessellate>1</tessellate>
				<coordinates>
					25.869140480000002,18.16632156,378883.2350354448
					26.53786562,17.155772640000002,373917.3161087249
				</coordinates>
			</LineString>
		</Placemark>
		<Placemark>
			<name>branch86_part34</name>
			<TimeSpan>
				<begin>8419-11-06</begin>
			</TimeSpan>
			<styleUrl>#branch86_part34_style</styleUrl>
			<LineString>
				<altitudeMode>absolute</altitudeMode>
				<tessellate>1</tessellate>
				<coordinates>
					26.53786562,17.155772640000002,373917.3161087249
					27.20659076,16.145223719999997,368208.31954250735
				</coordinates>
			</LineString>
		</Placemark>
		<Placemark>
			<name>branch86_part35</name>
			<TimeSpan>
				<begin>8416-08-05</begin>
			</TimeSpan>
			<styleUrl>#branch86_part35_style</styleUrl>
			<LineString>
				<altitudeMode>absolute</altitudeMode>
				<tessellate>1</tessellate>
				<coordinates>
[truncated: 382,692 more chars]
