# Supplementary material for: Phylodynamics and Dispersal of HRSV Entails Its Permanence in the General Population in between Yearly Outbreaks in Children
Source: PLoS One. 2012 Oct 15;7(10):e41953. doi: 10.1371/journal.pone.0041953 (PMC3471929; doi:10.1371/journal.pone.0041953)
Supplement: Figure S4 — Google Earth ‘movies’ depicting inference results on the movement of HRSV genotypes around the globe. These files can be directly uploaded to the Google Earth software (http://www.google.com/earth/index.html). For a global view of the spread of all HRSV genotypes in time load all movies at once. a)GA2 b)GA5 c)GB3 d) GB3 insert e)SAA1 f)SAB1 g)SAB3 h)GA6 i)GA7 j)GB4 k)SAB2. (ZIP) [file pone.0041953.s004.zip › Figure S4/Figure S4.g) SAB3.kml]

<?xml version="1.0" encoding="UTF-8"?>
<kml xmlns="http://earth.google.com/kml/2.2">
<Document>
	<name>SAB3_multi_LocationsANNtest.tree</name>
	<Style id="branch19_part1_style">
		<LineStyle>
			<width>6.951481735422575</width>
			<color>FFff45ba</color>
		</LineStyle>
	</Style>
	<Style id="branch19_part2_style">
		<LineStyle>
			<width>6.9514374385291715</width>
			<color>FFff45ba</color>
		</LineStyle>
	</Style>
	<Style id="branch19_part3_style">
		<LineStyle>
			<width>6.951393141635768</width>
			<color>FFff46b9</color>
		</LineStyle>
	</Style>
	<Style id="branch19_part4_style">
		<LineStyle>
			<width>6.951348844742365</width>
			<color>FFff46b9</color>
		</LineStyle>
	</Style>
	<Style id="branch19_part5_style">
		<LineStyle>
			<width>6.951304547848962</width>
			<color>FFff46b9</color>
		</LineStyle>
	</Style>
	<Style id="branch19_part6_style">
		<LineStyle>
			<width>6.951260250955559</width>
			<color>FFff47b8</color>
		</LineStyle>
	</Style>
	<Style id="branch19_part7_style">
		<LineStyle>
			<width>6.951215954062156</width>
			<color>FFff47b8</color>
		</LineStyle>
	</Style>
	<Style id="branch19_part8_style">
		<LineStyle>
			<width>6.951171657168753</width>
			<color>FFff47b8</color>
		</LineStyle>
	</Style>
	<Style id="branch19_part9_style">
		<LineStyle>
			<width>6.951127360275349</width>
			<color>FFff48b7</color>
		</LineStyle>
	</Style>
	<Style id="branch19_part10_style">
		<LineStyle>
			<width>6.951083063381946</width>
			<color>FFff48b7</color>
		</LineStyle>
	</Style>
	<Style id="branch19_part11_style">
		<LineStyle>
			<width>6.951038766488543</width>
			<color>FFff48b7</color>
		</LineStyle>
	</Style>
	<Style id="branch19_part12_style">
		<LineStyle>
			<width>6.950994469595139</width>
			<color>FFff48b7</color>
		</LineStyle>
	</Style>
	<Style id="branch19_part13_style">
		<LineStyle>
			<width>6.950950172701736</width>
			<color>FFff49b6</color>
		</LineStyle>
	</Style>
	<Style id="branch19_part14_style">
		<LineStyle>
			<width>6.950905875808333</width>
			<color>FFff49b6</color>
		</LineStyle>
	</Style>
	<Style id="branch19_part15_style">
		<LineStyle>
			<width>6.95086157891493</width>
			<color>FFff49b6</color>
		</LineStyle>
	</Style>
	<Style id="branch19_part16_style">
		<LineStyle>
			<width>6.950817282021527</width>
			<color>FFff4ab5</color>
		</LineStyle>
	</Style>
	<Style id="branch19_part17_style">
		<LineStyle>
			<width>6.950772985128124</width>
			<color>FFff4ab5</color>
		</LineStyle>
	</Style>
	<Style id="branch19_part18_style">
		<LineStyle>
			<width>6.950728688234721</width>
			<color>FFff4ab5</color>
		</LineStyle>
	</Style>
	<Style id="branch19_part19_style">
		<LineStyle>
			<width>6.950684391341317</width>
			<color>FFff4bb4</color>
		</LineStyle>
	</Style>
	<Style id="branch19_part20_style">
		<LineStyle>
			<width>6.950640094447914</width>
			<color>FFff4bb4</color>
		</LineStyle>
	</Style>
	<Style id="branch19_part21_style">
		<LineStyle>
			<width>6.95059579755451</width>
			<color>FFff4bb4</color>
		</LineStyle>
	</Style>
	<Style id="branch19_part22_style">
		<LineStyle>
			<width>6.950551500661107</width>
			<color>FFff4cb3</color>
		</LineStyle>
	</Style>
	<Style id="branch19_part23_style">
		<LineStyle>
			<width>6.950507203767705</width>
			<color>FFff4cb3</color>
		</LineStyle>
	</Style>
	<Style id="branch19_part24_style">
		<LineStyle>
			<width>6.950462906874301</width>
			<color>FFff4cb3</color>
		</LineStyle>
	</Style>
	<Style id="branch19_part25_style">
		<LineStyle>
			<width>6.950418609980898</width>
			<color>FFff4db2</color>
		</LineStyle>
	</Style>
	<Style id="branch19_part26_style">
		<LineStyle>
			<width>6.950374313087495</width>
			<color>FFff4db2</color>
		</LineStyle>
	</Style>
	<Style id="branch19_part27_style">
		<LineStyle>
			<width>6.950330016194091</width>
			<color>FFff4db2</color>
		</LineStyle>
	</Style>
	<Style id="branch19_part28_style">
		<LineStyle>
			<width>6.950285719300688</width>
			<color>FFff4eb1</color>
		</LineStyle>
	</Style>
	<Style id="branch19_part29_style">
		<LineStyle>
			<width>6.950241422407285</width>
			<color>FFff4eb1</color>
		</LineStyle>
	</Style>
	<Style id="branch19_part30_style">
		<LineStyle>
			<width>6.950197125513881</width>
			<color>FFff4eb1</color>
		</LineStyle>
	</Style>
	<Style id="branch19_part31_style">
		<LineStyle>
			<width>6.950152828620478</width>
			<color>FFff4fb0</color>
		</LineStyle>
	</Style>
	<Style id="branch19_part32_style">
		<LineStyle>
			<width>6.950108531727075</width>
			<color>FFff4fb0</color>
		</LineStyle>
	</Style>
	<Style id="branch19_part33_style">
		<LineStyle>
			<width>6.950064234833672</width>
			<color>FFff4fb0</color>
		</LineStyle>
	</Style>
	<Style id="branch19_part34_style">
		<LineStyle>
			<width>6.950019937940269</width>
			<color>FFff50af</color>
		</LineStyle>
	</Style>
	<Style id="branch19_part35_style">
		<LineStyle>
			<width>6.949975641046866</width>
			<color>FFff50af</color>
		</LineStyle>
	</Style>
	<Style id="branch19_part36_style">
		<LineStyle>
			<width>6.9499313441534625</width>
			<color>FFff50af</color>
		</LineStyle>
	</Style>
	<Style id="branch19_part37_style">
		<LineStyle>
			<width>6.949887047260059</width>
			<color>FFff50af</color>
		</LineStyle>
	</Style>
	<Style id="branch19_part38_style">
		<LineStyle>
			<width>6.949842750366656</width>
			<color>FFff51ae</color>
		</LineStyle>
	</Style>
	<Style id="branch19_part39_style">
		<LineStyle>
			<width>6.949798453473252</width>
			<color>FFff51ae</color>
		</LineStyle>
	</Style>
	<Style id="branch19_part40_style">
		<LineStyle>
			<width>6.94975415657985</width>
			<color>FFff51ae</color>
		</LineStyle>
	</Style>
	<Style id="branch19_part41_style">
		<LineStyle>
			<width>6.949709859686447</width>
			<color>FFff52ad</color>
		</LineStyle>
	</Style>
	<Style id="branch19_part42_style">
		<LineStyle>
			<width>6.949665562793043</width>
			<color>FFff52ad</color>
		</LineStyle>
	</Style>
	<Style id="branch19_part43_style">
		<LineStyle>
			<width>6.94962126589964</width>
			<color>FFff52ad</color>
		</LineStyle>
	</Style>
	<Style id="branch19_part44_style">
		<LineStyle>
			<width>6.949576969006237</width>
			<color>FFff53ac</color>
		</LineStyle>
	</Style>
	<Style id="branch19_part45_style">
		<LineStyle>
			<width>6.949532672112833</width>
			<color>FFff53ac</color>
		</LineStyle>
	</Style>
	<Style id="branch19_part46_style">
		<LineStyle>
			<width>6.94948837521943</width>
			<color>FFff53ac</color>
		</LineStyle>
	</Style>
	<Style id="branch19_part47_style">
		<LineStyle>
			<width>6.949444078326027</width>
			<color>FFff54ab</color>
		</LineStyle>
	</Style>
	<Style id="branch19_part48_style">
		<LineStyle>
			<width>6.949399781432624</width>
			<color>FFff54ab</color>
		</LineStyle>
	</Style>
	<Style id="branch19_part49_style">
		<LineStyle>
			<width>6.949355484539221</width>
			<color>FFff54ab</color>
		</LineStyle>
	</Style>
	<Style id="branch19_part50_style">
		<LineStyle>
			<width>6.949311187645817</width>
			<color>FFff55aa</color>
		</LineStyle>
	</Style>
	<Style id="branch39_part1_style">
		<LineStyle>
			<width>3.8110473197980452</width>
			<color>FFff609f</color>
		</LineStyle>
	</Style>
	<Style id="branch39_part2_style">
		<LineStyle>
			<width>3.8045659039639057</width>
			<color>FFff609f</color>
		</LineStyle>
	</Style>
	<Style id="branch39_part3_style">
		<LineStyle>
			<width>3.798084488129767</width>
			<color>FFff609f</color>
		</LineStyle>
	</Style>
	<Style id="branch39_part4_style">
		<LineStyle>
			<width>3.791603072295628</width>
			<color>FFff609f</color>
		</LineStyle>
	</Style>
	<Style id="branch39_part5_style">
		<LineStyle>
			<width>3.785121656461489</width>
			<color>FFff609f</color>
		</LineStyle>
	</Style>
	<Style id="branch39_part6_style">
		<LineStyle>
			<width>3.77864024062735</width>
			<color>FFff609f</color>
		</LineStyle>
	</Style>
	<Style id="branch39_part7_style">
		<LineStyle>
			<width>3.7721588247932107</width>
			<color>FFff619e</color>
		</LineStyle>
	</Style>
	<Style id="branch39_part8_style">
		<LineStyle>
			<width>3.765677408959072</width>
			<color>FFff619e</color>
		</LineStyle>
	</Style>
	<Style id="branch39_part9_style">
		<LineStyle>
			<width>3.759195993124933</width>
			<color>FFff619e</color>
		</LineStyle>
	</Style>
	<Style id="branch39_part10_style">
		<LineStyle>
			<width>3.752714577290794</width>
			<color>FFff619e</color>
		</LineStyle>
	</Style>
	<Style id="branch39_part11_style">
		<LineStyle>
			<width>3.746233161456655</width>
			<color>FFff619e</color>
		</LineStyle>
	</Style>
	<Style id="branch39_part12_style">
		<LineStyle>
			<width>3.7397517456225158</width>
			<color>FFff619e</color>
		</LineStyle>
	</Style>
	<Style id="branch39_part13_style">
		<LineStyle>
			<width>3.733270329788377</width>
			<color>FFff619e</color>
		</LineStyle>
	</Style>
	<Style id="branch39_part14_style">
		<LineStyle>
			<width>3.7267889139542376</width>
			<color>FFff619e</color>
		</LineStyle>
	</Style>
	<Style id="branch39_part15_style">
		<LineStyle>
			<width>3.720307498120099</width>
			<color>FFff619e</color>
		</LineStyle>
	</Style>
	<Style id="branch39_part16_style">
		<LineStyle>
			<width>3.71382608228596</width>
			<color>FFff619e</color>
		</LineStyle>
	</Style>
	<Style id="branch39_part17_style">
		<LineStyle>
			<width>3.707344666451821</width>
			<color>FFff619e</color>
		</LineStyle>
	</Style>
	<Style id="branch39_part18_style">
		<LineStyle>
			<width>3.7008632506176817</width>
			<color>FFff619e</color>
		</LineStyle>
	</Style>
	<Style id="branch39_part19_style">
		<LineStyle>
			<width>3.6943818347835427</width>
			<color>FFff629d</color>
		</LineStyle>
	</Style>
	<Style id="branch39_part20_style">
		<LineStyle>
			<width>3.687900418949404</width>
			<color>FFff629d</color>
		</LineStyle>
	</Style>
	<Style id="branch39_part21_style">
		<LineStyle>
			<width>3.681419003115265</width>
			<color>FFff629d</color>
		</LineStyle>
	</Style>
	<Style id="branch39_part22_style">
		<LineStyle>
			<width>3.674937587281126</width>
			<color>FFff629d</color>
		</LineStyle>
	</Style>
	<Style id="branch39_part23_style">
		<LineStyle>
			<width>3.6684561714469868</width>
			<color>FFff629d</color>
		</LineStyle>
	</Style>
	<Style id="branch39_part24_style">
		<LineStyle>
			<width>3.6619747556128477</width>
			<color>FFff629d</color>
		</LineStyle>
	</Style>
	<Style id="branch39_part25_style">
		<LineStyle>
			<width>3.6554933397787086</width>
			<color>FFff629d</color>
		</LineStyle>
	</Style>
	<Style id="branch39_part26_style">
		<LineStyle>
			<width>3.6490119239445695</width>
			<color>FFff629d</color>
		</LineStyle>
	</Style>
	<Style id="branch39_part27_style">
		<LineStyle>
			<width>3.642530508110431</width>
			<color>FFff629d</color>
		</LineStyle>
	</Style>
	<Style id="branch39_part28_style">
		<LineStyle>
			<width>3.6360490922762914</width>
			<color>FFff629d</color>
		</LineStyle>
	</Style>
	<Style id="branch39_part29_style">
		<LineStyle>
			<width>3.6295676764421527</width>
			<color>FFff629d</color>
		</LineStyle>
	</Style>
	<Style id="branch39_part30_style">
		<LineStyle>
			<width>3.6230862606080136</width>
			<color>FFff629d</color>
		</LineStyle>
	</Style>
	<Style id="branch39_part31_style">
		<LineStyle>
			<width>3.6166048447738746</width>
			<color>FFff639c</color>
		</LineStyle>
	</Style>
	<Style id="branch39_part32_style">
		<LineStyle>
			<width>3.610123428939736</width>
			<color>FFff639c</color>
		</LineStyle>
	</Style>
	<Style id="branch39_part33_style">
		<LineStyle>
			<width>3.603642013105597</width>
			<color>FFff639c</color>
		</LineStyle>
	</Style>
	<Style id="branch39_part34_style">
		<LineStyle>
			<width>3.5971605972714578</width>
			<color>FFff639c</color>
		</LineStyle>
	</Style>
	<Style id="branch39_part35_style">
		<LineStyle>
			<width>3.5906791814373187</width>
			<color>FFff639c</color>
		</LineStyle>
	</Style>
	<Style id="branch39_part36_style">
		<LineStyle>
			<width>3.5841977656031796</width>
			<color>FFff639c</color>
		</LineStyle>
	</Style>
	<Style id="branch39_part37_style">
		<LineStyle>
			<width>3.5777163497690405</width>
			<color>FFff639c</color>
		</LineStyle>
	</Style>
	<Style id="branch39_part38_style">
		<LineStyle>
			<width>3.5712349339349014</width>
			<color>FFff639c</color>
		</LineStyle>
	</Style>
	<Style id="branch39_part39_style">
		<LineStyle>
			<width>3.564753518100763</width>
			<color>FFff639c</color>
		</LineStyle>
	</Style>
	<Style id="branch39_part40_style">
		<LineStyle>
			<width>3.5582721022666233</width>
			<color>FFff639c</color>
		</LineStyle>
	</Style>
	<Style id="branch39_part41_style">
		<LineStyle>
			<width>3.5517906864324846</width>
			<color>FFff639c</color>
		</LineStyle>
	</Style>
	<Style id="branch39_part42_style">
		<LineStyle>
			<width>3.5453092705983456</width>
			<color>FFff639c</color>
		</LineStyle>
	</Style>
	<Style id="branch39_part43_style">
		<LineStyle>
			<width>3.5388278547642065</width>
			<color>FFff649b</color>
		</LineStyle>
	</Style>
	<Style id="branch39_part44_style">
		<LineStyle>
			<width>3.532346438930068</width>
			<color>FFff649b</color>
		</LineStyle>
	</Style>
	<Style id="branch39_part45_style">
		<LineStyle>
			<width>3.5258650230959288</width>
			<color>FFff649b</color>
		</LineStyle>
	</Style>
	<Style id="branch39_part46_style">
		<LineStyle>
			<width>3.5193836072617897</width>
			<color>FFff649b</color>
		</LineStyle>
	</Style>
	<Style id="branch39_part47_style">
		<LineStyle>
			<width>3.5129021914276506</width>
			<color>FFff649b</color>
		</LineStyle>
	</Style>
	<Style id="branch39_part48_style">
		<LineStyle>
			<width>3.5064207755935115</width>
			<color>FFff649b</color>
		</LineStyle>
	</Style>
	<Style id="branch39_part49_style">
		<LineStyle>
			<width>3.4999393597593724</width>
			<color>FFff649b</color>
		</LineStyle>
	</Style>
	<Style id="branch39_part50_style">
		<LineStyle>
			<width>3.4934579439252333</width>
			<color>FFff649b</color>
		</LineStyle>
	</Style>
	<Style id="branch40_part1_style">
		<LineStyle>
			<width>3.913366703744902</width>
			<color>FFff649b</color>
		</LineStyle>
	</Style>
	<Style id="branch40_part2_style">
		<LineStyle>
			<width>3.911410826844642</width>
			<color>FFff649b</color>
		</LineStyle>
	</Style>
	<Style id="branch40_part3_style">
		<LineStyle>
			<width>3.909454949944383</width>
			<color>FFff659a</color>
		</LineStyle>
	</Style>
	<Style id="branch40_part4_style">
		<LineStyle>
			<width>3.9074990730441233</width>
			<color>FFff659a</color>
		</LineStyle>
	</Style>
	<Style id="branch40_part5_style">
		<LineStyle>
			<width>3.9055431961438636</width>
			<color>FFff659a</color>
		</LineStyle>
	</Style>
	<Style id="branch40_part6_style">
		<LineStyle>
			<width>3.903587319243604</width>
			<color>FFff659a</color>
		</LineStyle>
	</Style>
	<Style id="branch40_part7_style">
		<LineStyle>
			<width>3.9016314423433442</width>
			<color>FFff659a</color>
		</LineStyle>
	</Style>
	<Style id="branch40_part8_style">
		<LineStyle>
			<width>3.899675565443085</width>
			<color>FFff659a</color>
		</LineStyle>
	</Style>
	<Style id="branch40_part9_style">
		<LineStyle>
			<width>3.8977196885428254</width>
			<color>FFff6699</color>
		</LineStyle>
	</Style>
	<Style id="branch40_part10_style">
		<LineStyle>
			<width>3.8957638116425657</width>
			<color>FFff6699</color>
		</LineStyle>
	</Style>
	<Style id="branch40_part11_style">
		<LineStyle>
			<width>3.8938079347423065</width>
			<color>FFff6699</color>
		</LineStyle>
	</Style>
	<Style id="branch40_part12_style">
		<LineStyle>
			<width>3.891852057842047</width>
			<color>FFff6699</color>
		</LineStyle>
	</Style>
	<Style id="branch40_part13_style">
		<LineStyle>
			<width>3.889896180941787</width>
			<color>FFff6699</color>
		</LineStyle>
	</Style>
	<Style id="branch40_part14_style">
		<LineStyle>
			<width>3.8879403040415275</width>
			<color>FFff6699</color>
		</LineStyle>
	</Style>
	<Style id="branch40_part15_style">
		<LineStyle>
			<width>3.8859844271412682</width>
			<color>FFff6699</color>
		</LineStyle>
	</Style>
	<Style id="branch40_part16_style">
		<LineStyle>
			<width>3.884028550241008</width>
			<color>FFff6798</color>
		</LineStyle>
	</Style>
	<Style id="branch40_part17_style">
		<LineStyle>
			<width>3.882072673340749</width>
			<color>FFff6798</color>
		</LineStyle>
	</Style>
	<Style id="branch40_part18_style">
		<LineStyle>
			<width>3.8801167964404897</width>
			<color>FFff6798</color>
		</LineStyle>
	</Style>
	<Style id="branch40_part19_style">
		<LineStyle>
			<width>3.87816091954023</width>
			<color>FFff6798</color>
		</LineStyle>
	</Style>
	<Style id="branch40_part20_style">
		<LineStyle>
			<width>3.8762050426399703</width>
			<color>FFff6798</color>
		</LineStyle>
	</Style>
	<Style id="branch40_part21_style">
		<LineStyle>
			<width>3.8742491657397107</width>
			<color>FFff6798</color>
		</LineStyle>
	</Style>
	<Style id="branch40_part22_style">
		<LineStyle>
			<width>3.872293288839451</width>
			<color>FFff6897</color>
		</LineStyle>
	</Style>
	<Style id="branch40_part23_style">
		<LineStyle>
			<width>3.8703374119391913</width>
			<color>FFff6897</color>
		</LineStyle>
	</Style>
	<Style id="branch40_part24_style">
		<LineStyle>
			<width>3.868381535038932</width>
			<color>FFff6897</color>
		</LineStyle>
	</Style>
	<Style id="branch40_part25_style">
		<LineStyle>
			<width>3.866425658138673</width>
			<color>FFff6897</color>
		</LineStyle>
	</Style>
	<Style id="branch40_part26_style">
		<LineStyle>
			<width>3.8644697812384132</width>
			<color>FFff6897</color>
		</LineStyle>
	</Style>
	<Style id="branch40_part27_style">
		<LineStyle>
			<width>3.8625139043381536</width>
			<color>FFff6897</color>
		</LineStyle>
	</Style>
	<Style id="branch40_part28_style">
		<LineStyle>
			<width>3.860558027437894</width>
			<color>FFff6897</color>
		</LineStyle>
	</Style>
	<Style id="branch40_part29_style">
		<LineStyle>
			<width>3.8586021505376342</width>
			<color>FFff6996</color>
		</LineStyle>
	</Style>
	<Style id="branch40_part30_style">
		<LineStyle>
			<width>3.8566462736373746</width>
			<color>FFff6996</color>
		</LineStyle>
	</Style>
	<Style id="branch40_part31_style">
		<LineStyle>
			<width>3.8546903967371153</width>
			<color>FFff6996</color>
		</LineStyle>
	</Style>
	<Style id="branch40_part32_style">
		<LineStyle>
			<width>3.852734519836856</width>
			<color>FFff6996</color>
		</LineStyle>
	</Style>
	<Style id="branch40_part33_style">
		<LineStyle>
			<width>3.8507786429365964</width>
			<color>FFff6996</color>
		</LineStyle>
	</Style>
	<Style id="branch40_part34_style">
		<LineStyle>
			<width>3.8488227660363368</width>
			<color>FFff6996</color>
		</LineStyle>
	</Style>
	<Style id="branch40_part35_style">
		<LineStyle>
			<width>3.846866889136077</width>
			<color>FFff6a95</color>
		</LineStyle>
	</Style>
	<Style id="branch40_part36_style">
		<LineStyle>
			<width>3.8449110122358174</width>
			<color>FFff6a95</color>
		</LineStyle>
	</Style>
	<Style id="branch40_part37_style">
		<LineStyle>
			<width>3.8429551353355578</width>
			<color>FFff6a95</color>
		</LineStyle>
	</Style>
	<Style id="branch40_part38_style">
		<LineStyle>
			<width>3.8409992584352985</width>
			<color>FFff6a95</color>
		</LineStyle>
	</Style>
	<Style id="branch40_part39_style">
		<LineStyle>
			<width>3.8390433815350393</width>
			<color>FFff6a95</color>
		</LineStyle>
	</Style>
	<Style id="branch40_part40_style">
		<LineStyle>
			<width>3.8370875046347797</width>
			<color>FFff6a95</color>
		</LineStyle>
	</Style>
	<Style id="branch40_part41_style">
		<LineStyle>
			<width>3.83513162773452</width>
			<color>FFff6a95</color>
		</LineStyle>
	</Style>
	<Style id="branch40_part42_style">
		<LineStyle>
			<width>3.8331757508342603</width>
			<color>FFff6b94</color>
		</LineStyle>
	</Style>
	<Style id="branch40_part43_style">
		<LineStyle>
			<width>3.8312198739340007</width>
			<color>FFff6b94</color>
		</LineStyle>
	</Style>
	<Style id="branch40_part44_style">
		<LineStyle>
			<width>3.829263997033741</width>
			<color>FFff6b94</color>
		</LineStyle>
	</Style>
	<Style id="branch40_part45_style">
		<LineStyle>
			<width>3.8273081201334818</width>
			<color>FFff6b94</color>
		</LineStyle>
	</Style>
	<Style id="branch40_part46_style">
		<LineStyle>
			<width>3.8253522432332225</width>
			<color>FFff6b94</color>
		</LineStyle>
	</Style>
	<Style id="branch40_part47_style">
		<LineStyle>
			<width>3.823396366332963</width>
			<color>FFff6b94</color>
		</LineStyle>
	</Style>
	<Style id="branch40_part48_style">
		<LineStyle>
			<width>3.821440489432703</width>
			<color>FFff6c93</color>
		</LineStyle>
	</Style>
	<Style id="branch40_part49_style">
		<LineStyle>
			<width>3.8194846125324435</width>
			<color>FFff6c93</color>
		</LineStyle>
	</Style>
	<Style id="branch40_part50_style">
		<LineStyle>
			<width>3.817528735632184</width>
			<color>FFff6c93</color>
		</LineStyle>
	</Style>
	<Style id="branch41_part1_style">
		<LineStyle>
			<width>3.7533064516129033</width>
			<color>FFff6c93</color>
		</LineStyle>
	</Style>
	<Style id="branch41_part2_style">
		<LineStyle>
			<width>3.756612903225806</width>
			<color>FFff6c93</color>
		</LineStyle>
	</Style>
	<Style id="branch41_part3_style">
		<LineStyle>
			<width>3.7599193548387095</width>
			<color>FFff6d92</color>
		</LineStyle>
	</Style>
	<Style id="branch41_part4_style">
		<LineStyle>
			<width>3.763225806451613</width>
			<color>FFff6d92</color>
		</LineStyle>
	</Style>
	<Style id="branch41_part5_style">
		<LineStyle>
			<width>3.766532258064516</width>
			<color>FFff6d92</color>
		</LineStyle>
	</Style>
	<Style id="branch41_part6_style">
		<LineStyle>
			<width>3.769838709677419</width>
			<color>FFff6d92</color>
		</LineStyle>
	</Style>
	<Style id="branch41_part7_style">
		<LineStyle>
			<width>3.7731451612903224</width>
			<color>FFff6d92</color>
		</LineStyle>
	</Style>
	<Style id="branch41_part8_style">
		<LineStyle>
			<width>3.7764516129032257</width>
			<color>FFff6e91</color>
		</LineStyle>
	</Style>
	<Style id="branch41_part9_style">
		<LineStyle>
			<width>3.779758064516129</width>
			<color>FFff6e91</color>
		</LineStyle>
	</Style>
	<Style id="branch41_part10_style">
		<LineStyle>
			<width>3.783064516129032</width>
			<color>FFff6e91</color>
		</LineStyle>
	</Style>
	<Style id="branch41_part11_style">
		<LineStyle>
			<width>3.7863709677419353</width>
			<color>FFff6e91</color>
		</LineStyle>
	</Style>
	<Style id="branch41_part12_style">
		<LineStyle>
			<width>3.7896774193548386</width>
			<color>FFff6e91</color>
		</LineStyle>
	</Style>
	<Style id="branch41_part13_style">
		<LineStyle>
			<width>3.792983870967742</width>
			<color>FFff6f90</color>
		</LineStyle>
	</Style>
	<Style id="branch41_part14_style">
		<LineStyle>
			<width>3.796290322580645</width>
			<color>FFff6f90</color>
		</LineStyle>
	</Style>
	<Style id="branch41_part15_style">
		<LineStyle>
			<width>3.7995967741935486</width>
			<color>FFff6f90</color>
		</LineStyle>
	</Style>
	<Style id="branch41_part16_style">
		<LineStyle>
			<width>3.8029032258064515</width>
			<color>FFff6f90</color>
		</LineStyle>
	</Style>
	<Style id="branch41_part17_style">
		<LineStyle>
			<width>3.806209677419355</width>
			<color>FFff708f</color>
		</LineStyle>
	</Style>
	<Style id="branch41_part18_style">
		<LineStyle>
			<width>3.809516129032258</width>
			<color>FFff708f</color>
		</LineStyle>
	</Style>
	<Style id="branch41_part19_style">
		<LineStyle>
			<width>3.812822580645161</width>
			<color>FFff708f</color>
		</LineStyle>
	</Style>
	<Style id="branch41_part20_style">
		<LineStyle>
			<width>3.8161290322580648</width>
			<color>FFff708f</color>
		</LineStyle>
	</Style>
	<Style id="branch41_part21_style">
		<LineStyle>
			<width>3.8194354838709677</width>
			<color>FFff708f</color>
		</LineStyle>
	</Style>
	<Style id="branch41_part22_style">
		<LineStyle>
			<width>3.822741935483871</width>
			<color>FFff718e</color>
		</LineStyle>
	</Style>
	<Style id="branch41_part23_style">
		<LineStyle>
			<width>3.8260483870967743</width>
			<color>FFff718e</color>
		</LineStyle>
	</Style>
	<Style id="branch41_part24_style">
		<LineStyle>
			<width>3.829354838709677</width>
			<color>FFff718e</color>
		</LineStyle>
	</Style>
	<Style id="branch41_part25_style">
		<LineStyle>
			<width>3.8326612903225805</width>
			<color>FFff718e</color>
		</LineStyle>
	</Style>
	<Style id="branch41_part26_style">
		<LineStyle>
			<width>3.835967741935484</width>
			<color>FFff728d</color>
		</LineStyle>
	</Style>
	<Style id="branch41_part27_style">
		<LineStyle>
			<width>3.8392741935483867</width>
			<color>FFff728d</color>
		</LineStyle>
	</Style>
	<Style id="branch41_part28_style">
		<LineStyle>
			<width>3.8425806451612905</width>
			<color>FFff728d</color>
		</LineStyle>
	</Style>
	<Style id="branch41_part29_style">
		<LineStyle>
			<width>3.8458870967741934</width>
			<color>FFff728d</color>
		</LineStyle>
	</Style>
	<Style id="branch41_part30_style">
		<LineStyle>
			<width>3.8491935483870967</width>
			<color>FFff728d</color>
		</LineStyle>
	</Style>
	<Style id="branch41_part31_style">
		<LineStyle>
			<width>3.8525</width>
			<color>FFff738c</color>
		</LineStyle>
	</Style>
	<Style id="branch41_part32_style">
		<LineStyle>
			<width>3.855806451612903</width>
			<color>FFff738c</color>
		</LineStyle>
	</Style>
	<Style id="branch41_part33_style">
		<LineStyle>
			<width>3.8591129032258062</width>
			<color>FFff738c</color>
		</LineStyle>
	</Style>
	<Style id="branch41_part34_style">
		<LineStyle>
			<width>3.8624193548387096</width>
			<color>FFff738c</color>
		</LineStyle>
	</Style>
	<Style id="branch41_part35_style">
		<LineStyle>
			<width>3.8657258064516125</width>
			<color>FFff748b</color>
		</LineStyle>
	</Style>
	<Style id="branch41_part36_style">
		<LineStyle>
			<width>3.8690322580645162</width>
			<color>FFff748b</color>
		</LineStyle>
	</Style>
	<Style id="branch41_part37_style">
		<LineStyle>
			<width>3.872338709677419</width>
			<color>FFff748b</color>
		</LineStyle>
	</Style>
	<Style id="branch41_part38_style">
		<LineStyle>
			<width>3.8756451612903224</width>
			<color>FFff748b</color>
		</LineStyle>
	</Style>
	<Style id="branch41_part39_style">
		<LineStyle>
			<width>3.8789516129032258</width>
			<color>FFff748b</color>
		</LineStyle>
	</Style>
	<Style id="branch41_part40_style">
		<LineStyle>
			<width>3.882258064516129</width>
			<color>FFff758a</color>
		</LineStyle>
	</Style>
	<Style id="branch41_part41_style">
		<LineStyle>
			<width>3.8855645161290324</width>
			<color>FFff758a</color>
		</LineStyle>
	</Style>
	<Style id="branch41_part42_style">
		<LineStyle>
			<width>3.8888709677419353</width>
			<color>FFff758a</color>
		</LineStyle>
	</Style>
	<Style id="branch41_part43_style">
		<LineStyle>
			<width>3.892177419354839</width>
			<color>FFff758a</color>
		</LineStyle>
	</Style>
	<Style id="branch41_part44_style">
		<LineStyle>
			<width>3.895483870967742</width>
			<color>FFff7689</color>
		</LineStyle>
	</Style>
	<Style id="branch41_part45_style">
		<LineStyle>
			<width>3.8987903225806453</width>
			<color>FFff7689</color>
		</LineStyle>
	</Style>
	<Style id="branch41_part46_style">
		<LineStyle>
			<width>3.9020967741935486</width>
			<color>FFff7689</color>
		</LineStyle>
	</Style>
	<Style id="branch41_part47_style">
		<LineStyle>
			<width>3.9054032258064515</width>
			<color>FFff7689</color>
		</LineStyle>
	</Style>
	<Style id="branch41_part48_style">
		<LineStyle>
			<width>3.908709677419355</width>
			<color>FFff7689</color>
		</LineStyle>
	</Style>
	<Style id="branch41_part49_style">
		<LineStyle>
			<width>3.912016129032258</width>
			<color>FFff7788</color>
		</LineStyle>
	</Style>
	<Style id="branch41_part50_style">
		<LineStyle>
			<width>3.915322580645161</width>
			<color>FFff7788</color>
		</LineStyle>
	</Style>
	<Style id="branch42_part1_style">
		<LineStyle>
			<width>3.807550277799515</width>
			<color>FFff758a</color>
		</LineStyle>
	</Style>
	<Style id="branch42_part2_style">
		<LineStyle>
			<width>3.86510055559903</width>
			<color>FFff758a</color>
		</LineStyle>
	</Style>
	<Style id="branch42_part3_style">
		<LineStyle>
			<width>3.9226508333985444</width>
			<color>FFff7689</color>
		</LineStyle>
	</Style>
	<Style id="branch42_part4_style">
		<LineStyle>
			<width>3.980201111198059</width>
			<color>FFff7689</color>
		</LineStyle>
	</Style>
	<Style id="branch42_part5_style">
		<LineStyle>
			<width>4.037751388997574</width>
			<color>FFff7689</color>
		</LineStyle>
	</Style>
	<Style id="branch42_part6_style">
		<LineStyle>
			<width>4.095301666797089</width>
			<color>FFff7689</color>
		</LineStyle>
	</Style>
	<Style id="branch42_part7_style">
		<LineStyle>
			<width>4.152851944596604</width>
			<color>FFff7689</color>
		</LineStyle>
	</Style>
	<Style id="branch42_part8_style">
		<LineStyle>
			<width>4.210402222396119</width>
			<color>FFff7689</color>
		</LineStyle>
	</Style>
	<Style id="branch42_part9_style">
		<LineStyle>
			<width>4.2679525001956335</width>
			<color>FFff7689</color>
		</LineStyle>
	</Style>
	<Style id="branch42_part10_style">
		<LineStyle>
			<width>4.325502777995148</width>
			<color>FFff7689</color>
		</LineStyle>
	</Style>
	<Style id="branch42_part11_style">
		<LineStyle>
			<width>4.383053055794663</width>
			<color>FFff7689</color>
		</LineStyle>
	</Style>
	<Style id="branch42_part12_style">
		<LineStyle>
			<width>4.4406033335941775</width>
			<color>FFff7689</color>
		</LineStyle>
	</Style>
	<Style id="branch42_part13_style">
		<LineStyle>
			<width>4.498153611393692</width>
			<color>FFff7689</color>
		</LineStyle>
	</Style>
	<Style id="branch42_part14_style">
		<LineStyle>
			<width>4.555703889193207</width>
			<color>FFff7689</color>
		</LineStyle>
	</Style>
	<Style id="branch42_part15_style">
		<LineStyle>
			<width>4.613254166992722</width>
			<color>FFff7689</color>
		</LineStyle>
	</Style>
	<Style id="branch42_part16_style">
		<LineStyle>
			<width>4.670804444792237</width>
			<color>FFff7689</color>
		</LineStyle>
	</Style>
	<Style id="branch42_part17_style">
		<LineStyle>
			<width>4.728354722591752</width>
			<color>FFff7689</color>
		</LineStyle>
	</Style>
	<Style id="branch42_part18_style">
		<LineStyle>
			<width>4.785905000391267</width>
			<color>FFff7689</color>
		</LineStyle>
	</Style>
	<Style id="branch42_part19_style">
		<LineStyle>
			<width>4.843455278190782</width>
			<color>FFff7689</color>
		</LineStyle>
	</Style>
	<Style id="branch42_part20_style">
		<LineStyle>
			<width>4.901005555990297</width>
			<color>FFff7689</color>
		</LineStyle>
	</Style>
	<Style id="branch42_part21_style">
		<LineStyle>
			<width>4.958555833789811</width>
			<color>FFff7689</color>
		</LineStyle>
	</Style>
	<Style id="branch42_part22_style">
		<LineStyle>
			<width>5.016106111589326</width>
			<color>FFff7689</color>
		</LineStyle>
	</Style>
	<Style id="branch42_part23_style">
		<LineStyle>
			<width>5.073656389388841</width>
			<color>FFff7689</color>
		</LineStyle>
	</Style>
	<Style id="branch42_part24_style">
		<LineStyle>
			<width>5.131206667188356</width>
			<color>FFff7689</color>
		</LineStyle>
	</Style>
	<Style id="branch42_part25_style">
		<LineStyle>
			<width>5.188756944987871</width>
			<color>FFff7689</color>
		</LineStyle>
	</Style>
	<Style id="branch42_part26_style">
		<LineStyle>
			<width>5.246307222787386</width>
			<color>FFff7689</color>
		</LineStyle>
	</Style>
	<Style id="branch42_part27_style">
		<LineStyle>
			<width>5.303857500586901</width>
			<color>FFff7689</color>
		</LineStyle>
	</Style>
	<Style id="branch42_part28_style">
		<LineStyle>
			<width>5.361407778386415</width>
			<color>FFff7689</color>
		</LineStyle>
	</Style>
	<Style id="branch42_part29_style">
		<LineStyle>
			<width>5.4189580561859305</width>
			<color>FFff7689</color>
		</LineStyle>
	</Style>
	<Style id="branch42_part30_style">
		<LineStyle>
			<width>5.476508333985445</width>
			<color>FFff7689</color>
		</LineStyle>
	</Style>
	<Style id="branch42_part31_style">
		<LineStyle>
			<width>5.5340586117849595</width>
			<color>FFff7689</color>
		</LineStyle>
	</Style>
	<Style id="branch42_part32_style">
		<LineStyle>
			<width>5.591608889584474</width>
			<color>FFff7689</color>
		</LineStyle>
	</Style>
	<Style id="branch42_part33_style">
		<LineStyle>
			<width>5.649159167383989</width>
			<color>FFff7689</color>
		</LineStyle>
	</Style>
	<Style id="branch42_part34_style">
		<LineStyle>
			<width>5.706709445183504</width>
			<color>FFff7689</color>
		</LineStyle>
	</Style>
	<Style id="branch42_part35_style">
		<LineStyle>
			<width>5.764259722983018</width>
			<color>FFff7689</color>
		</LineStyle>
	</Style>
	<Style id="branch42_part36_style">
		<LineStyle>
			<width>5.821810000782534</width>
			<color>FFff7689</color>
		</LineStyle>
	</Style>
	<Style id="branch42_part37_style">
		<LineStyle>
			<width>5.879360278582048</width>
			<color>FFff7788</color>
		</LineStyle>
	</Style>
	<Style id="branch42_part38_style">
		<LineStyle>
			<width>5.936910556381563</width>
			<color>FFff7788</color>
		</LineStyle>
	</Style>
	<Style id="branch42_part39_style">
		<LineStyle>
			<width>5.994460834181078</width>
			<color>FFff7788</color>
		</LineStyle>
	</Style>
	<Style id="branch42_part40_style">
		<LineStyle>
			<width>6.052011111980593</width>
			<color>FFff7788</color>
		</LineStyle>
	</Style>
	<Style id="branch42_part41_style">
		<LineStyle>
			<width>6.109561389780108</width>
			<color>FFff7788</color>
		</LineStyle>
	</Style>
	<Style id="branch42_part42_style">
		<LineStyle>
			<width>6.167111667579623</width>
			<color>FFff7788</color>
		</LineStyle>
	</Style>
	<Style id="branch42_part43_style">
		<LineStyle>
			<width>6.224661945379138</width>
			<color>FFff7788</color>
		</LineStyle>
	</Style>
	<Style id="branch42_part44_style">
		<LineStyle>
			<width>6.282212223178653</width>
			<color>FFff7788</color>
		</LineStyle>
	</Style>
	<Style id="branch42_part45_style">
		<LineStyle>
			<width>6.339762500978167</width>
			<color>FFff7788</color>
		</LineStyle>
	</Style>
	<Style id="branch42_part46_style">
		<LineStyle>
			<width>6.397312778777682</width>
			<color>FFff7788</color>
		</LineStyle>
	</Style>
	<Style id="branch42_part47_style">
		<LineStyle>
			<width>6.454863056577197</width>
			<color>FFff7788</color>
		</LineStyle>
	</Style>
	<Style id="branch42_part48_style">
		<LineStyle>
			<width>6.512413334376712</width>
			<color>FFff7788</color>
		</LineStyle>
	</Style>
	<Style id="branch42_part49_style">
		<LineStyle>
			<width>6.569963612176227</width>
			<color>FFff7788</color>
		</LineStyle>
	</Style>
	<Style id="branch42_part50_style">
		<LineStyle>
			<width>6.6275138899757415</width>
			<color>FFff7788</color>
		</LineStyle>
	</Style>
	<Style id="branch43_part1_style">
		<LineStyle>
			<width>3.328083994985374</width>
			<color>FFff7788</color>
		</LineStyle>
	</Style>
	<Style id="branch43_part2_style">
		<LineStyle>
			<width>3.3366945256999583</width>
			<color>FFff7788</color>
		</LineStyle>
	</Style>
	<Style id="branch43_part3_style">
		<LineStyle>
			<width>3.3453050564145426</width>
			<color>FFff7788</color>
		</LineStyle>
	</Style>
	<Style id="branch43_part4_style">
		<LineStyle>
			<width>3.3539155871291264</width>
			<color>FFff7788</color>
		</LineStyle>
	</Style>
	<Style id="branch43_part5_style">
		<LineStyle>
			<width>3.3625261178437107</width>
			<color>FFff7788</color>
		</LineStyle>
	</Style>
	<Style id="branch43_part6_style">
		<LineStyle>
			<width>3.371136648558295</width>
			<color>FFff7788</color>
		</LineStyle>
	</Style>
	<Style id="branch43_part7_style">
		<LineStyle>
			<width>3.3797471792728793</width>
			<color>FFff7788</color>
		</LineStyle>
	</Style>
	<Style id="branch43_part8_style">
		<LineStyle>
			<width>3.3883577099874636</width>
			<color>FFff7788</color>
		</LineStyle>
	</Style>
	<Style id="branch43_part9_style">
		<LineStyle>
			<width>3.396968240702048</width>
			<color>FFff7788</color>
		</LineStyle>
	</Style>
	<Style id="branch43_part10_style">
		<LineStyle>
			<width>3.4055787714166317</width>
			<color>FFff7788</color>
		</LineStyle>
	</Style>
	<Style id="branch43_part11_style">
		<LineStyle>
			<width>3.414189302131216</width>
			<color>FFff7788</color>
		</LineStyle>
	</Style>
	<Style id="branch43_part12_style">
		<LineStyle>
			<width>3.4227998328458002</width>
			<color>FFff7788</color>
		</LineStyle>
	</Style>
	<Style id="branch43_part13_style">
		<LineStyle>
			<width>3.4314103635603845</width>
			<color>FFff7788</color>
		</LineStyle>
	</Style>
	<Style id="branch43_part14_style">
		<LineStyle>
			<width>3.440020894274969</width>
			<color>FFff7788</color>
		</LineStyle>
	</Style>
	<Style id="branch43_part15_style">
		<LineStyle>
			<width>3.4486314249895527</width>
			<color>FFff7788</color>
		</LineStyle>
	</Style>
	<Style id="branch43_part16_style">
		<LineStyle>
			<width>3.457241955704137</width>
			<color>FFff7788</color>
		</LineStyle>
	</Style>
	<Style id="branch43_part17_style">
		<LineStyle>
			<width>3.4658524864187212</width>
			<color>FFff7788</color>
		</LineStyle>
	</Style>
	<Style id="branch43_part18_style">
		<LineStyle>
			<width>3.4744630171333055</width>
			<color>FFff7788</color>
		</LineStyle>
	</Style>
	<Style id="branch43_part19_style">
		<LineStyle>
			<width>3.48307354784789</width>
			<color>FFff7788</color>
		</LineStyle>
	</Style>
	<Style id="branch43_part20_style">
		<LineStyle>
			<width>3.491684078562474</width>
			<color>FFff7788</color>
		</LineStyle>
	</Style>
	<Style id="branch43_part21_style">
		<LineStyle>
			<width>3.500294609277058</width>
			<color>FFff7788</color>
		</LineStyle>
	</Style>
	<Style id="branch43_part22_style">
		<LineStyle>
			<width>3.508905139991642</width>
			<color>FFff7788</color>
		</LineStyle>
	</Style>
	<Style id="branch43_part23_style">
		<LineStyle>
			<width>3.5175156707062265</width>
			<color>FFff7788</color>
		</LineStyle>
	</Style>
	<Style id="branch43_part24_style">
		<LineStyle>
			<width>3.5261262014208103</width>
			<color>FFff7788</color>
		</LineStyle>
	</Style>
	<Style id="branch43_part25_style">
		<LineStyle>
			<width>3.534736732135395</width>
			<color>FFff7788</color>
		</LineStyle>
	</Style>
	<Style id="branch43_part26_style">
		<LineStyle>
			<width>3.543347262849979</width>
			<color>FFff7788</color>
		</LineStyle>
	</Style>
	<Style id="branch43_part27_style">
		<LineStyle>
			<width>3.551957793564563</width>
			<color>FFff7788</color>
		</LineStyle>
	</Style>
	<Style id="branch43_part28_style">
		<LineStyle>
			<width>3.5605683242791475</width>
			<color>FFff7788</color>
		</LineStyle>
	</Style>
	<Style id="branch43_part29_style">
		<LineStyle>
			<width>3.5691788549937318</width>
			<color>FFff7788</color>
		</LineStyle>
	</Style>
	<Style id="branch43_part30_style">
		<LineStyle>
			<width>3.577789385708316</width>
			<color>FFff7788</color>
		</LineStyle>
	</Style>
	<Style id="branch43_part31_style">
		<LineStyle>
			<width>3.5863999164229003</width>
			<color>FFff7788</color>
		</LineStyle>
	</Style>
	<Style id="branch43_part32_style">
		<LineStyle>
			<width>3.595010447137484</width>
			<color>FFff7788</color>
		</LineStyle>
	</Style>
	<Style id="branch43_part33_style">
		<LineStyle>
			<width>3.6036209778520685</width>
			<color>FFff7788</color>
		</LineStyle>
	</Style>
	<Style id="branch43_part34_style">
		<LineStyle>
			<width>3.6122315085666528</width>
			<color>FFff7788</color>
		</LineStyle>
	</Style>
	<Style id="branch43_part35_style">
		<LineStyle>
			<width>3.6208420392812366</width>
			<color>FFff7788</color>
		</LineStyle>
	</Style>
	<Style id="branch43_part36_style">
		<LineStyle>
			<width>3.629452569995821</width>
			<color>FFff7788</color>
		</LineStyle>
	</Style>
	<Style id="branch43_part37_style">
		<LineStyle>
			<width>3.638063100710405</width>
			<color>FFff7788</color>
		</LineStyle>
	</Style>
	<Style id="branch43_part38_style">
		<LineStyle>
			<width>3.6466736314249895</width>
			<color>FFff7788</color>
		</LineStyle>
	</Style>
	<Style id="branch43_part39_style">
		<LineStyle>
			<width>3.6552841621395737</width>
			<color>FFff7788</color>
		</LineStyle>
	</Style>
	<Style id="branch43_part40_style">
		<LineStyle>
			<width>3.663894692854158</width>
			<color>FFff7788</color>
		</LineStyle>
	</Style>
	<Style id="branch43_part41_style">
		<LineStyle>
			<width>3.6725052235687423</width>
			<color>FFff7788</color>
		</LineStyle>
	</Style>
	<Style id="branch43_part42_style">
		<LineStyle>
			<width>3.6811157542833266</width>
			<color>FFff7788</color>
		</LineStyle>
	</Style>
	<Style id="branch43_part43_style">
		<LineStyle>
			<width>3.6897262849979104</width>
			<color>FFff7788</color>
		</LineStyle>
	</Style>
	<Style id="branch43_part44_style">
		<LineStyle>
			<width>3.6983368157124943</width>
			<color>FFff7788</color>
		</LineStyle>
	</Style>
	<Style id="branch43_part45_style">
		<LineStyle>
			<width>3.706947346427079</width>
			<color>FFff7788</color>
		</LineStyle>
	</Style>
	<Style id="branch43_part46_style">
		<LineStyle>
			<width>3.715557877141663</width>
			<color>FFff7788</color>
		</LineStyle>
	</Style>
	<Style id="branch43_part47_style">
		<LineStyle>
			<width>3.724168407856247</width>
			<color>FFff7788</color>
		</LineStyle>
	</Style>
	<Style id="branch43_part48_style">
		<LineStyle>
			<width>3.7327789385708314</width>
			<color>FFff7788</color>
		</LineStyle>
	</Style>
	<Style id="branch43_part49_style">
		<LineStyle>
			<width>3.7413894692854157</width>
			<color>FFff7788</color>
		</LineStyle>
	</Style>
	<Style id="branch43_part50_style">
		<LineStyle>
			<width>3.75</width>
			<color>FFff7788</color>
		</LineStyle>
	</Style>
	<Style id="branch44_part1_style">
		<LineStyle>
			<width>3.400932448670869</width>
			<color>FFff7887</color>
		</LineStyle>
	</Style>
	<Style id="branch44_part2_style">
		<LineStyle>
			<width>3.3992700204178066</width>
			<color>FFff7887</color>
		</LineStyle>
	</Style>
	<Style id="branch44_part3_style">
		<LineStyle>
			<width>3.3976075921647433</width>
			<color>FFff7986</color>
		</LineStyle>
	</Style>
	<Style id="branch44_part4_style">
		<LineStyle>
			<width>3.3959451639116804</width>
			<color>FFff7986</color>
		</LineStyle>
	</Style>
	<Style id="branch44_part5_style">
		<LineStyle>
			<width>3.3942827356586176</width>
			<color>FFff7a85</color>
		</LineStyle>
	</Style>
	<Style id="branch44_part6_style">
		<LineStyle>
			<width>3.3926203074055548</width>
			<color>FFff7a85</color>
		</LineStyle>
	</Style>
	<Style id="branch44_part7_style">
		<LineStyle>
			<width>3.3909578791524924</width>
			<color>FFff7b84</color>
		</LineStyle>
	</Style>
	<Style id="branch44_part8_style">
		<LineStyle>
			<width>3.389295450899429</width>
			<color>FFff7b84</color>
		</LineStyle>
	</Style>
	<Style id="branch44_part9_style">
		<LineStyle>
			<width>3.3876330226463662</width>
			<color>FFff7c83</color>
		</LineStyle>
	</Style>
	<Style id="branch44_part10_style">
		<LineStyle>
			<width>3.3859705943933034</width>
			<color>FFff7d82</color>
		</LineStyle>
	</Style>
	<Style id="branch44_part11_style">
		<LineStyle>
			<width>3.3843081661402405</width>
			<color>FFff7d82</color>
		</LineStyle>
	</Style>
	<Style id="branch44_part12_style">
		<LineStyle>
			<width>3.382645737887178</width>
			<color>FFff7e81</color>
		</LineStyle>
	</Style>
	<Style id="branch44_part13_style">
		<LineStyle>
			<width>3.380983309634115</width>
			<color>FFff7e81</color>
		</LineStyle>
	</Style>
	<Style id="branch44_part14_style">
		<LineStyle>
			<width>3.379320881381052</width>
			<color>FFff7f80</color>
		</LineStyle>
	</Style>
	<Style id="branch44_part15_style">
		<LineStyle>
			<width>3.377658453127989</width>
			<color>FFff7f80</color>
		</LineStyle>
	</Style>
	<Style id="branch44_part16_style">
		<LineStyle>
			<width>3.3759960248749263</width>
			<color>FFff807f</color>
		</LineStyle>
	</Style>
	<Style id="branch44_part17_style">
		<LineStyle>
			<width>3.374333596621864</width>
			<color>FFff807f</color>
		</LineStyle>
	</Style>
	<Style id="branch44_part18_style">
		<LineStyle>
			<width>3.3726711683688007</width>
			<color>FFff817e</color>
		</LineStyle>
	</Style>
	<Style id="branch44_part19_style">
		<LineStyle>
			<width>3.371008740115738</width>
			<color>FFff817e</color>
		</LineStyle>
	</Style>
	<Style id="branch44_part20_style">
		<LineStyle>
			<width>3.369346311862675</width>
			<color>FFff827d</color>
		</LineStyle>
	</Style>
	<Style id="branch44_part21_style">
		<LineStyle>
			<width>3.367683883609612</width>
			<color>FFff827d</color>
		</LineStyle>
	</Style>
	<Style id="branch44_part22_style">
		<LineStyle>
			<width>3.3660214553565497</width>
			<color>FFff837c</color>
		</LineStyle>
	</Style>
	<Style id="branch44_part23_style">
		<LineStyle>
			<width>3.3643590271034864</width>
			<color>FFff837c</color>
		</LineStyle>
	</Style>
	<Style id="branch44_part24_style">
		<LineStyle>
			<width>3.3626965988504236</width>
			<color>FFff847b</color>
		</LineStyle>
	</Style>
	<Style id="branch44_part25_style">
		<LineStyle>
			<width>3.3610341705973608</width>
			<color>FFff857a</color>
		</LineStyle>
	</Style>
	<Style id="branch44_part26_style">
		<LineStyle>
			<width>3.359371742344298</width>
			<color>FFff857a</color>
		</LineStyle>
	</Style>
	<Style id="branch44_part27_style">
		<LineStyle>
			<width>3.3577093140912355</width>
			<color>FFff8679</color>
		</LineStyle>
	</Style>
	<Style id="branch44_part28_style">
		<LineStyle>
			<width>3.3560468858381722</width>
			<color>FFff8679</color>
		</LineStyle>
	</Style>
	<Style id="branch44_part29_style">
		<LineStyle>
			<width>3.3543844575851094</width>
			<color>FFff8778</color>
		</LineStyle>
	</Style>
	<Style id="branch44_part30_style">
		<LineStyle>
			<width>3.3527220293320465</width>
			<color>FFff8778</color>
		</LineStyle>
	</Style>
	<Style id="branch44_part31_style">
		<LineStyle>
			<width>3.3510596010789837</width>
			<color>FFff8877</color>
		</LineStyle>
	</Style>
	<Style id="branch44_part32_style">
		<LineStyle>
			<width>3.3493971728259213</width>
			<color>FFff8877</color>
		</LineStyle>
	</Style>
	<Style id="branch44_part33_style">
		<LineStyle>
			<width>3.347734744572858</width>
			<color>FFff8976</color>
		</LineStyle>
	</Style>
	<Style id="branch44_part34_style">
		<LineStyle>
			<width>3.346072316319795</width>
			<color>FFff8976</color>
		</LineStyle>
	</Style>
	<Style id="branch44_part35_style">
		<LineStyle>
			<width>3.3444098880667323</width>
			<color>FFff8a75</color>
		</LineStyle>
	</Style>
	<Style id="branch44_part36_style">
		<LineStyle>
			<width>3.3427474598136695</width>
			<color>FFff8a75</color>
		</LineStyle>
	</Style>
	<Style id="branch44_part37_style">
		<LineStyle>
			<width>3.341085031560607</width>
			<color>FFff8b74</color>
		</LineStyle>
	</Style>
	<Style id="branch44_part38_style">
		<LineStyle>
			<width>3.339422603307544</width>
			<color>FFff8c73</color>
		</LineStyle>
	</Style>
	<Style id="branch44_part39_style">
		<LineStyle>
			<width>3.337760175054481</width>
			<color>FFff8c73</color>
		</LineStyle>
	</Style>
	<Style id="branch44_part40_style">
		<LineStyle>
			<width>3.336097746801418</width>
			<color>FFff8d72</color>
		</LineStyle>
	</Style>
	<Style id="branch44_part41_style">
		<LineStyle>
			<width>3.3344353185483553</width>
			<color>FFff8d72</color>
		</LineStyle>
	</Style>
	<Style id="branch44_part42_style">
		<LineStyle>
			<width>3.332772890295293</width>
			<color>FFff8e71</color>
		</LineStyle>
	</Style>
	<Style id="branch44_part43_style">
		<LineStyle>
			<width>3.3311104620422296</width>
			<color>FFff8e71</color>
		</LineStyle>
	</Style>
	<Style id="branch44_part44_style">
		<LineStyle>
			<width>3.3294480337891668</width>
			<color>FFff8f70</color>
		</LineStyle>
	</Style>
	<Style id="branch44_part45_style">
		<LineStyle>
			<width>3.327785605536104</width>
			<color>FFff8f70</color>
		</LineStyle>
	</Style>
	<Style id="branch44_part46_style">
		<LineStyle>
			<width>3.326123177283041</width>
			<color>FFff906f</color>
		</LineStyle>
	</Style>
	<Style id="branch44_part47_style">
		<LineStyle>
			<width>3.3244607490299787</width>
			<color>FFff906f</color>
		</LineStyle>
	</Style>
	<Style id="branch44_part48_style">
		<LineStyle>
			<width>3.3227983207769154</width>
			<color>FFff916e</color>
		</LineStyle>
	</Style>
	<Style id="branch44_part49_style">
		<LineStyle>
			<width>3.3211358925238526</width>
			<color>FFff916e</color>
		</LineStyle>
	</Style>
	<Style id="branch44_part50_style">
		<LineStyle>
			<width>3.3194734642707897</width>
			<color>FFff926d</color>
		</LineStyle>
	</Style>
	<Style id="branch45_part1_style">
		<LineStyle>
			<width>6.54860141099011</width>
			<color>FFff926d</color>
		</LineStyle>
	</Style>
	<Style id="branch45_part2_style">
		<LineStyle>
			<width>6.4843971960091675</width>
			<color>FFff936c</color>
		</LineStyle>
	</Style>
	<Style id="branch45_part3_style">
		<LineStyle>
			<width>6.420192981028225</width>
			<color>FFff936c</color>
		</LineStyle>
	</Style>
	<Style id="branch45_part4_style">
		<LineStyle>
			<width>6.3559887660472825</width>
			<color>FFff946b</color>
		</LineStyle>
	</Style>
	<Style id="branch45_part5_style">
		<LineStyle>
			<width>6.291784551066341</width>
			<color>FFff946b</color>
		</LineStyle>
	</Style>
	<Style id="branch45_part6_style">
		<LineStyle>
			<width>6.227580336085398</width>
			<color>FFff956a</color>
		</LineStyle>
	</Style>
	<Style id="branch45_part7_style">
		<LineStyle>
			<width>6.163376121104456</width>
			<color>FFff956a</color>
		</LineStyle>
	</Style>
	<Style id="branch45_part8_style">
		<LineStyle>
			<width>6.099171906123513</width>
			<color>FFff956a</color>
		</LineStyle>
	</Style>
	<Style id="branch45_part9_style">
		<LineStyle>
			<width>6.034967691142571</width>
			<color>FFff9669</color>
		</LineStyle>
	</Style>
	<Style id="branch45_part10_style">
		<LineStyle>
			<width>5.970763476161628</width>
			<color>FFff9669</color>
		</LineStyle>
	</Style>
	<Style id="branch45_part11_style">
		<LineStyle>
			<width>5.906559261180686</width>
			<color>FFff9768</color>
		</LineStyle>
	</Style>
	<Style id="branch45_part12_style">
		<LineStyle>
			<width>5.842355046199744</width>
			<color>FFff9768</color>
		</LineStyle>
	</Style>
	<Style id="branch45_part13_style">
		<LineStyle>
			<width>5.778150831218801</width>
			<color>FFff9867</color>
		</LineStyle>
	</Style>
	<Style id="branch45_part14_style">
		<LineStyle>
			<width>5.713946616237859</width>
			<color>FFff9867</color>
		</LineStyle>
	</Style>
	<Style id="branch45_part15_style">
		<LineStyle>
			<width>5.649742401256916</width>
			<color>FFff9867</color>
		</LineStyle>
	</Style>
	<Style id="branch45_part16_style">
		<LineStyle>
			<width>5.585538186275974</width>
			<color>FFff9966</color>
		</LineStyle>
	</Style>
	<Style id="branch45_part17_style">
		<LineStyle>
			<width>5.521333971295031</width>
			<color>FFff9966</color>
		</LineStyle>
	</Style>
	<Style id="branch45_part18_style">
		<LineStyle>
			<width>5.457129756314089</width>
			<color>FFff9a65</color>
		</LineStyle>
	</Style>
	<Style id="branch45_part19_style">
		<LineStyle>
			<width>5.392925541333147</width>
			<color>FFff9a65</color>
		</LineStyle>
	</Style>
	<Style id="branch45_part20_style">
		<LineStyle>
			<width>5.328721326352204</width>
			<color>FFff9b64</color>
		</LineStyle>
	</Style>
	<Style id="branch45_part21_style">
		<LineStyle>
			<width>5.264517111371262</width>
			<color>FFff9b64</color>
		</LineStyle>
	</Style>
	<Style id="branch45_part22_style">
		<LineStyle>
			<width>5.20031289639032</width>
			<color>FFff9b64</color>
		</LineStyle>
	</Style>
	<Style id="branch45_part23_style">
		<LineStyle>
			<width>5.136108681409377</width>
			<color>FFff9c63</color>
		</LineStyle>
	</Style>
	<Style id="branch45_part24_style">
		<LineStyle>
			<width>5.0719044664284345</width>
			<color>FFff9c63</color>
		</LineStyle>
	</Style>
	<Style id="branch45_part25_style">
		<LineStyle>
			<width>5.007700251447492</width>
			<color>FFff9d62</color>
		</LineStyle>
	</Style>
	<Style id="branch45_part26_style">
		<LineStyle>
			<width>4.9434960364665494</width>
			<color>FFff9d62</color>
		</LineStyle>
	</Style>
	<Style id="branch45_part27_style">
		<LineStyle>
			<width>4.879291821485607</width>
			<color>FFff9e61</color>
		</LineStyle>
	</Style>
	<Style id="branch45_part28_style">
		<LineStyle>
			<width>4.815087606504665</width>
			<color>FFff9e61</color>
		</LineStyle>
	</Style>
	<Style id="branch45_part29_style">
		<LineStyle>
			<width>4.750883391523722</width>
			<color>FFff9e61</color>
		</LineStyle>
	</Style>
	<Style id="branch45_part30_style">
		<LineStyle>
			<width>4.68667917654278</width>
			<color>FFff9f60</color>
		</LineStyle>
	</Style>
	<Style id="branch45_part31_style">
		<LineStyle>
			<width>4.622474961561838</width>
			<color>FFff9f60</color>
		</LineStyle>
	</Style>
	<Style id="branch45_part32_style">
		<LineStyle>
			<width>4.558270746580895</width>
			<color>FFffa05f</color>
		</LineStyle>
	</Style>
	<Style id="branch45_part33_style">
		<LineStyle>
			<width>4.494066531599953</width>
			<color>FFffa05f</color>
		</LineStyle>
	</Style>
	<Style id="branch45_part34_style">
		<LineStyle>
			<width>4.42986231661901</width>
			<color>FFffa15e</color>
		</LineStyle>
	</Style>
	<Style id="branch45_part35_style">
		<LineStyle>
			<width>4.3656581016380684</width>
			<color>FFffa15e</color>
		</LineStyle>
	</Style>
	<Style id="branch45_part36_style">
		<LineStyle>
			<width>4.301453886657125</width>
			<color>FFffa15e</color>
		</LineStyle>
	</Style>
	<Style id="branch45_part37_style">
		<LineStyle>
			<width>4.237249671676183</width>
			<color>FFffa25d</color>
		</LineStyle>
	</Style>
	<Style id="branch45_part38_style">
		<LineStyle>
			<width>4.173045456695241</width>
			<color>FFffa25d</color>
		</LineStyle>
	</Style>
	<Style id="branch45_part39_style">
		<LineStyle>
			<width>4.108841241714298</width>
			<color>FFffa35c</color>
		</LineStyle>
	</Style>
	<Style id="branch45_part40_style">
		<LineStyle>
			<width>4.044637026733356</width>
			<color>FFffa35c</color>
		</LineStyle>
	</Style>
	<Style id="branch45_part41_style">
		<LineStyle>
			<width>3.9804328117524133</width>
			<color>FFffa45b</color>
		</LineStyle>
	</Style>
	<Style id="branch45_part42_style">
		<LineStyle>
			<width>3.9162285967714707</width>
			<color>FFffa45b</color>
		</LineStyle>
	</Style>
	<Style id="branch45_part43_style">
		<LineStyle>
			<width>3.8520243817905286</width>
			<color>FFffa45b</color>
		</LineStyle>
	</Style>
	<Style id="branch45_part44_style">
		<LineStyle>
			<width>3.787820166809586</width>
			<color>FFffa55a</color>
		</LineStyle>
	</Style>
	<Style id="branch45_part45_style">
		<LineStyle>
			<width>3.7236159518286436</width>
			<color>FFffa55a</color>
		</LineStyle>
	</Style>
	<Style id="branch45_part46_style">
		<LineStyle>
			<width>3.6594117368477015</width>
			<color>FFffa659</color>
		</LineStyle>
	</Style>
	<Style id="branch45_part47_style">
		<LineStyle>
			<width>3.595207521866759</width>
			<color>FFffa659</color>
		</LineStyle>
	</Style>
	<Style id="branch45_part48_style">
		<LineStyle>
			<width>3.5310033068858164</width>
			<color>FFffa758</color>
		</LineStyle>
	</Style>
	<Style id="branch45_part49_style">
		<LineStyle>
			<width>3.466799091904874</width>
			<color>FFffa758</color>
		</LineStyle>
	</Style>
	<Style id="branch45_part50_style">
		<LineStyle>
			<width>3.4025948769239314</width>
			<color>FFffa758</color>
		</LineStyle>
	</Style>
	<Style id="branch47_part1_style">
		<LineStyle>
			<width>6.168494556579784</width>
			<color>FFffab54</color>
		</LineStyle>
	</Style>
	<Style id="branch47_part2_style">
		<LineStyle>
			<width>6.169792673235856</width>
			<color>FFffac53</color>
		</LineStyle>
	</Style>
	<Style id="branch47_part3_style">
		<LineStyle>
			<width>6.1710907898919265</width>
			<color>FFffac53</color>
		</LineStyle>
	</Style>
	<Style id="branch47_part4_style">
		<LineStyle>
			<width>6.172388906547997</width>
			<color>FFffac53</color>
		</LineStyle>
	</Style>
	<Style id="branch47_part5_style">
		<LineStyle>
			<width>6.173687023204068</width>
			<color>FFffac53</color>
		</LineStyle>
	</Style>
	<Style id="branch47_part6_style">
		<LineStyle>
			<width>6.17498513986014</width>
			<color>FFffac53</color>
		</LineStyle>
	</Style>
	<Style id="branch47_part7_style">
		<LineStyle>
			<width>6.176283256516211</width>
			<color>FFffad52</color>
		</LineStyle>
	</Style>
	<Style id="branch47_part8_style">
		<LineStyle>
			<width>6.177581373172282</width>
			<color>FFffad52</color>
		</LineStyle>
	</Style>
	<Style id="branch47_part9_style">
		<LineStyle>
			<width>6.178879489828354</width>
			<color>FFffad52</color>
		</LineStyle>
	</Style>
	<Style id="branch47_part10_style">
		<LineStyle>
			<width>6.180177606484425</width>
			<color>FFffad52</color>
		</LineStyle>
	</Style>
	<Style id="branch47_part11_style">
		<LineStyle>
			<width>6.181475723140496</width>
			<color>FFffae51</color>
		</LineStyle>
	</Style>
	<Style id="branch47_part12_style">
		<LineStyle>
			<width>6.182773839796567</width>
			<color>FFffae51</color>
		</LineStyle>
	</Style>
	<Style id="branch47_part13_style">
		<LineStyle>
			<width>6.184071956452638</width>
			<color>FFffae51</color>
		</LineStyle>
	</Style>
	<Style id="branch47_part14_style">
		<LineStyle>
			<width>6.185370073108709</width>
			<color>FFffae51</color>
		</LineStyle>
	</Style>
	<Style id="branch47_part15_style">
		<LineStyle>
			<width>6.186668189764781</width>
			<color>FFffae51</color>
		</LineStyle>
	</Style>
	<Style id="branch47_part16_style">
		<LineStyle>
			<width>6.187966306420852</width>
			<color>FFffaf50</color>
		</LineStyle>
	</Style>
	<Style id="branch47_part17_style">
		<LineStyle>
			<width>6.189264423076923</width>
			<color>FFffaf50</color>
		</LineStyle>
	</Style>
	<Style id="branch47_part18_style">
		<LineStyle>
			<width>6.190562539732994</width>
			<color>FFffaf50</color>
		</LineStyle>
	</Style>
	<Style id="branch47_part19_style">
		<LineStyle>
			<width>6.191860656389065</width>
			<color>FFffaf50</color>
		</LineStyle>
	</Style>
	<Style id="branch47_part20_style">
		<LineStyle>
			<width>6.193158773045137</width>
			<color>FFffb04f</color>
		</LineStyle>
	</Style>
	<Style id="branch47_part21_style">
		<LineStyle>
			<width>6.194456889701208</width>
			<color>FFffb04f</color>
		</LineStyle>
	</Style>
	<Style id="branch47_part22_style">
		<LineStyle>
			<width>6.195755006357279</width>
			<color>FFffb04f</color>
		</LineStyle>
	</Style>
	<Style id="branch47_part23_style">
		<LineStyle>
			<width>6.19705312301335</width>
			<color>FFffb04f</color>
		</LineStyle>
	</Style>
	<Style id="branch47_part24_style">
		<LineStyle>
			<width>6.198351239669422</width>
			<color>FFffb04f</color>
		</LineStyle>
	</Style>
	<Style id="branch47_part25_style">
		<LineStyle>
			<width>6.199649356325493</width>
			<color>FFffb14e</color>
		</LineStyle>
	</Style>
	<Style id="branch47_part26_style">
		<LineStyle>
			<width>6.2009474729815635</width>
			<color>FFffb14e</color>
		</LineStyle>
	</Style>
	<Style id="branch47_part27_style">
		<LineStyle>
			<width>6.202245589637635</width>
			<color>FFffb14e</color>
		</LineStyle>
	</Style>
	<Style id="branch47_part28_style">
		<LineStyle>
			<width>6.203543706293706</width>
			<color>FFffb14e</color>
		</LineStyle>
	</Style>
	<Style id="branch47_part29_style">
		<LineStyle>
			<width>6.204841822949778</width>
			<color>FFffb24d</color>
		</LineStyle>
	</Style>
	<Style id="branch47_part30_style">
		<LineStyle>
			<width>6.2061399396058485</width>
			<color>FFffb24d</color>
		</LineStyle>
	</Style>
	<Style id="branch47_part31_style">
		<LineStyle>
			<width>6.20743805626192</width>
			<color>FFffb24d</color>
		</LineStyle>
	</Style>
	<Style id="branch47_part32_style">
		<LineStyle>
			<width>6.208736172917991</width>
			<color>FFffb24d</color>
		</LineStyle>
	</Style>
	<Style id="branch47_part33_style">
		<LineStyle>
			<width>6.210034289574062</width>
			<color>FFffb34c</color>
		</LineStyle>
	</Style>
	<Style id="branch47_part34_style">
		<LineStyle>
			<width>6.211332406230134</width>
			<color>FFffb34c</color>
		</LineStyle>
	</Style>
	<Style id="branch47_part35_style">
		<LineStyle>
			<width>6.212630522886204</width>
			<color>FFffb34c</color>
		</LineStyle>
	</Style>
	<Style id="branch47_part36_style">
		<LineStyle>
			<width>6.213928639542276</width>
			<color>FFffb34c</color>
		</LineStyle>
	</Style>
	<Style id="branch47_part37_style">
		<LineStyle>
			<width>6.215226756198347</width>
			<color>FFffb34c</color>
		</LineStyle>
	</Style>
	<Style id="branch47_part38_style">
		<LineStyle>
			<width>6.216524872854419</width>
			<color>FFffb44b</color>
		</LineStyle>
	</Style>
	<Style id="branch47_part39_style">
		<LineStyle>
			<width>6.2178229895104895</width>
			<color>FFffb44b</color>
		</LineStyle>
	</Style>
	<Style id="branch47_part40_style">
		<LineStyle>
			<width>6.21912110616656</width>
			<color>FFffb44b</color>
		</LineStyle>
	</Style>
	<Style id="branch47_part41_style">
		<LineStyle>
			<width>6.220419222822632</width>
			<color>FFffb44b</color>
		</LineStyle>
	</Style>
	<Style id="branch47_part42_style">
		<LineStyle>
			<width>6.221717339478703</width>
			<color>FFffb54a</color>
		</LineStyle>
	</Style>
	<Style id="branch47_part43_style">
		<LineStyle>
			<width>6.223015456134775</width>
			<color>FFffb54a</color>
		</LineStyle>
	</Style>
	<Style id="branch47_part44_style">
		<LineStyle>
			<width>6.224313572790845</width>
			<color>FFffb54a</color>
		</LineStyle>
	</Style>
	<Style id="branch47_part45_style">
		<LineStyle>
			<width>6.225611689446917</width>
			<color>FFffb54a</color>
		</LineStyle>
	</Style>
	<Style id="branch47_part46_style">
		<LineStyle>
			<width>6.226909806102988</width>
			<color>FFffb54a</color>
		</LineStyle>
	</Style>
	<Style id="branch47_part47_style">
		<LineStyle>
			<width>6.228207922759059</width>
			<color>FFffb649</color>
		</LineStyle>
	</Style>
	<Style id="branch47_part48_style">
		<LineStyle>
			<width>6.2295060394151305</width>
			<color>FFffb649</color>
		</LineStyle>
	</Style>
	<Style id="branch47_part49_style">
		<LineStyle>
			<width>6.230804156071201</width>
			<color>FFffb649</color>
		</LineStyle>
	</Style>
	<Style id="branch47_part50_style">
		<LineStyle>
			<width>6.232102272727273</width>
			<color>FFffb649</color>
		</LineStyle>
	</Style>
	<Style id="branch65_part1_style">
		<LineStyle>
			<width>4.695290128063188</width>
			<color>FFffa35c</color>
		</LineStyle>
	</Style>
	<Style id="branch65_part2_style">
		<LineStyle>
			<width>4.7394036623130935</width>
			<color>FFffa35c</color>
		</LineStyle>
	</Style>
	<Style id="branch65_part3_style">
		<LineStyle>
			<width>4.783517196563</width>
			<color>FFffa45b</color>
		</LineStyle>
	</Style>
	<Style id="branch65_part4_style">
		<LineStyle>
			<width>4.827630730812906</width>
			<color>FFffa45b</color>
		</LineStyle>
	</Style>
	<Style id="branch65_part5_style">
		<LineStyle>
			<width>4.871744265062812</width>
			<color>FFffa45b</color>
		</LineStyle>
	</Style>
	<Style id="branch65_part6_style">
		<LineStyle>
			<width>4.915857799312718</width>
			<color>FFffa55a</color>
		</LineStyle>
	</Style>
	<Style id="branch65_part7_style">
		<LineStyle>
			<width>4.959971333562624</width>
			<color>FFffa55a</color>
		</LineStyle>
	</Style>
	<Style id="branch65_part8_style">
		<LineStyle>
			<width>5.004084867812531</width>
			<color>FFffa55a</color>
		</LineStyle>
	</Style>
	<Style id="branch65_part9_style">
		<LineStyle>
			<width>5.048198402062437</width>
			<color>FFffa659</color>
		</LineStyle>
	</Style>
	<Style id="branch65_part10_style">
		<LineStyle>
			<width>5.092311936312343</width>
			<color>FFffa659</color>
		</LineStyle>
	</Style>
	<Style id="branch65_part11_style">
		<LineStyle>
			<width>5.13642547056225</width>
			<color>FFffa659</color>
		</LineStyle>
	</Style>
	<Style id="branch65_part12_style">
		<LineStyle>
			<width>5.180539004812156</width>
			<color>FFffa758</color>
		</LineStyle>
	</Style>
	<Style id="branch65_part13_style">
		<LineStyle>
			<width>5.2246525390620615</width>
			<color>FFffa758</color>
		</LineStyle>
	</Style>
	<Style id="branch65_part14_style">
		<LineStyle>
			<width>5.2687660733119674</width>
			<color>FFffa758</color>
		</LineStyle>
	</Style>
	<Style id="branch65_part15_style">
		<LineStyle>
			<width>5.312879607561873</width>
			<color>FFffa857</color>
		</LineStyle>
	</Style>
	<Style id="branch65_part16_style">
		<LineStyle>
			<width>5.356993141811779</width>
			<color>FFffa857</color>
		</LineStyle>
	</Style>
	<Style id="branch65_part17_style">
		<LineStyle>
			<width>5.401106676061686</width>
			<color>FFffa857</color>
		</LineStyle>
	</Style>
	<Style id="branch65_part18_style">
		<LineStyle>
			<width>5.445220210311593</width>
			<color>FFffa956</color>
		</LineStyle>
	</Style>
	<Style id="branch65_part19_style">
		<LineStyle>
			<width>5.489333744561498</width>
			<color>FFffa956</color>
		</LineStyle>
	</Style>
	<Style id="branch65_part20_style">
		<LineStyle>
			<width>5.533447278811405</width>
			<color>FFffa956</color>
		</LineStyle>
	</Style>
	<Style id="branch65_part21_style">
		<LineStyle>
			<width>5.577560813061311</width>
			<color>FFffaa55</color>
		</LineStyle>
	</Style>
	<Style id="branch65_part22_style">
		<LineStyle>
			<width>5.621674347311217</width>
			<color>FFffaa55</color>
		</LineStyle>
	</Style>
	<Style id="branch65_part23_style">
		<LineStyle>
			<width>5.665787881561123</width>
			<color>FFffaa55</color>
		</LineStyle>
	</Style>
	<Style id="branch65_part24_style">
		<LineStyle>
			<width>5.709901415811029</width>
			<color>FFffab54</color>
		</LineStyle>
	</Style>
	<Style id="branch65_part25_style">
		<LineStyle>
			<width>5.754014950060935</width>
			<color>FFffab54</color>
		</LineStyle>
	</Style>
	<Style id="branch65_part26_style">
		<LineStyle>
			<width>5.798128484310841</width>
			<color>FFffab54</color>
		</LineStyle>
	</Style>
	<Style id="branch65_part27_style">
		<LineStyle>
			<width>5.842242018560747</width>
			<color>FFffac53</color>
		</LineStyle>
	</Style>
	<Style id="branch65_part28_style">
		<LineStyle>
			<width>5.886355552810654</width>
			<color>FFffac53</color>
		</LineStyle>
	</Style>
	<Style id="branch65_part29_style">
		<LineStyle>
			<width>5.93046908706056</width>
			<color>FFffac53</color>
		</LineStyle>
	</Style>
	<Style id="branch65_part30_style">
		<LineStyle>
			<width>5.974582621310466</width>
			<color>FFffad52</color>
		</LineStyle>
	</Style>
	<Style id="branch65_part31_style">
		<LineStyle>
			<width>6.018696155560372</width>
			<color>FFffad52</color>
		</LineStyle>
	</Style>
	<Style id="branch65_part32_style">
		<LineStyle>
			<width>6.062809689810278</width>
			<color>FFffad52</color>
		</LineStyle>
	</Style>
	<Style id="branch65_part33_style">
		<LineStyle>
			<width>6.106923224060185</width>
			<color>FFffae51</color>
		</LineStyle>
	</Style>
	<Style id="branch65_part34_style">
		<LineStyle>
			<width>6.151036758310091</width>
			<color>FFffae51</color>
		</LineStyle>
	</Style>
	<Style id="branch65_part35_style">
		<LineStyle>
			<width>6.1951502925599975</width>
			<color>FFffae51</color>
		</LineStyle>
	</Style>
	<Style id="branch65_part36_style">
		<LineStyle>
			<width>6.239263826809903</width>
			<color>FFffae51</color>
		</LineStyle>
	</Style>
	<Style id="branch65_part37_style">
		<LineStyle>
			<width>6.283377361059809</width>
			<color>FFffaf50</color>
		</LineStyle>
	</Style>
	<Style id="branch65_part38_style">
		<LineStyle>
			<width>6.327490895309715</width>
			<color>FFffaf50</color>
		</LineStyle>
	</Style>
	<Style id="branch65_part39_style">
		<LineStyle>
			<width>6.371604429559621</width>
			<color>FFffaf50</color>
		</LineStyle>
	</Style>
	<Style id="branch65_part40_style">
		<LineStyle>
			<width>6.415717963809528</width>
			<color>FFffb04f</color>
		</LineStyle>
	</Style>
	<Style id="branch65_part41_style">
		<LineStyle>
			<width>6.459831498059433</width>
			<color>FFffb04f</color>
		</LineStyle>
	</Style>
	<Style id="branch65_part42_style">
		<LineStyle>
			<width>6.50394503230934</width>
			<color>FFffb04f</color>
		</LineStyle>
	</Style>
	<Style id="branch65_part43_style">
		<LineStyle>
			<width>6.548058566559246</width>
			<color>FFffb14e</color>
		</LineStyle>
	</Style>
	<Style id="branch65_part44_style">
		<LineStyle>
			<width>6.592172100809152</width>
			<color>FFffb14e</color>
		</LineStyle>
	</Style>
	<Style id="branch65_part45_style">
		<LineStyle>
			<width>6.636285635059059</width>
			<color>FFffb14e</color>
		</LineStyle>
	</Style>
	<Style id="branch65_part46_style">
		<LineStyle>
			<width>6.680399169308965</width>
			<color>FFffb24d</color>
		</LineStyle>
	</Style>
	<Style id="branch65_part47_style">
		<LineStyle>
			<width>6.7245127035588705</width>
			<color>FFffb24d</color>
		</LineStyle>
	</Style>
	<Style id="branch65_part48_style">
		<LineStyle>
			<width>6.7686262378087765</width>
			<color>FFffb24d</color>
		</LineStyle>
	</Style>
	<Style id="branch65_part49_style">
		<LineStyle>
			<width>6.812739772058682</width>
			<color>FFffb34c</color>
		</LineStyle>
	</Style>
	<Style id="branch65_part50_style">
		<LineStyle>
			<width>6.856853306308589</width>
			<color>FFffb34c</color>
		</LineStyle>
	</Style>
	<Style id="branch66_part1_style">
		<LineStyle>
			<width>4.939304573669118</width>
			<color>FFffb34c</color>
		</LineStyle>
	</Style>
	<Style id="branch66_part2_style">
		<LineStyle>
			<width>4.933424410814918</width>
			<color>FFffb44b</color>
		</LineStyle>
	</Style>
	<Style id="branch66_part3_style">
		<LineStyle>
			<width>4.927544247960716</width>
			<color>FFffb44b</color>
		</LineStyle>
	</Style>
	<Style id="branch66_part4_style">
		<LineStyle>
			<width>4.921664085106516</width>
			<color>FFffb44b</color>
		</LineStyle>
	</Style>
	<Style id="branch66_part5_style">
		<LineStyle>
			<width>4.915783922252315</width>
			<color>FFffb44b</color>
		</LineStyle>
	</Style>
	<Style id="branch66_part6_style">
		<LineStyle>
			<width>4.909903759398115</width>
			<color>FFffb44b</color>
		</LineStyle>
	</Style>
	<Style id="branch66_part7_style">
		<LineStyle>
			<width>4.904023596543913</width>
			<color>FFffb54a</color>
		</LineStyle>
	</Style>
	<Style id="branch66_part8_style">
		<LineStyle>
			<width>4.898143433689713</width>
			<color>FFffb54a</color>
		</LineStyle>
	</Style>
	<Style id="branch66_part9_style">
		<LineStyle>
			<width>4.892263270835512</width>
			<color>FFffb54a</color>
		</LineStyle>
	</Style>
	<Style id="branch66_part10_style">
		<LineStyle>
			<width>4.886383107981311</width>
			<color>FFffb54a</color>
		</LineStyle>
	</Style>
	<Style id="branch66_part11_style">
		<LineStyle>
			<width>4.880502945127111</width>
			<color>FFffb649</color>
		</LineStyle>
	</Style>
	<Style id="branch66_part12_style">
		<LineStyle>
			<width>4.87462278227291</width>
			<color>FFffb649</color>
		</LineStyle>
	</Style>
	<Style id="branch66_part13_style">
		<LineStyle>
			<width>4.868742619418709</width>
			<color>FFffb649</color>
		</LineStyle>
	</Style>
	<Style id="branch66_part14_style">
		<LineStyle>
			<width>4.862862456564509</width>
			<color>FFffb649</color>
		</LineStyle>
	</Style>
	<Style id="branch66_part15_style">
		<LineStyle>
			<width>4.856982293710308</width>
			<color>FFffb649</color>
		</LineStyle>
	</Style>
	<Style id="branch66_part16_style">
		<LineStyle>
			<width>4.851102130856107</width>
			<color>FFffb748</color>
		</LineStyle>
	</Style>
	<Style id="branch66_part17_style">
		<LineStyle>
			<width>4.845221968001907</width>
			<color>FFffb748</color>
		</LineStyle>
	</Style>
	<Style id="branch66_part18_style">
		<LineStyle>
			<width>4.839341805147706</width>
			<color>FFffb748</color>
		</LineStyle>
	</Style>
	<Style id="branch66_part19_style">
		<LineStyle>
			<width>4.833461642293505</width>
			<color>FFffb748</color>
		</LineStyle>
	</Style>
	<Style id="branch66_part20_style">
		<LineStyle>
			<width>4.827581479439304</width>
			<color>FFffb748</color>
		</LineStyle>
	</Style>
	<Style id="branch66_part21_style">
		<LineStyle>
			<width>4.821701316585104</width>
			<color>FFffb847</color>
		</LineStyle>
	</Style>
	<Style id="branch66_part22_style">
		<LineStyle>
			<width>4.815821153730902</width>
			<color>FFffb847</color>
		</LineStyle>
	</Style>
	<Style id="branch66_part23_style">
		<LineStyle>
			<width>4.809940990876703</width>
			<color>FFffb847</color>
		</LineStyle>
	</Style>
	<Style id="branch66_part24_style">
		<LineStyle>
			<width>4.804060828022501</width>
			<color>FFffb847</color>
		</LineStyle>
	</Style>
	<Style id="branch66_part25_style">
		<LineStyle>
			<width>4.7981806651683</width>
			<color>FFffb946</color>
		</LineStyle>
	</Style>
	<Style id="branch66_part26_style">
		<LineStyle>
			<width>4.7923005023141</width>
			<color>FFffb946</color>
		</LineStyle>
	</Style>
	<Style id="branch66_part27_style">
		<LineStyle>
			<width>4.786420339459898</width>
			<color>FFffb946</color>
		</LineStyle>
	</Style>
	<Style id="branch66_part28_style">
		<LineStyle>
			<width>4.780540176605698</width>
			<color>FFffb946</color>
		</LineStyle>
	</Style>
	<Style id="branch66_part29_style">
		<LineStyle>
			<width>4.774660013751497</width>
			<color>FFffb946</color>
		</LineStyle>
	</Style>
	<Style id="branch66_part30_style">
		<LineStyle>
			<width>4.768779850897296</width>
			<color>FFffba45</color>
		</LineStyle>
	</Style>
	<Style id="branch66_part31_style">
		<LineStyle>
			<width>4.762899688043095</width>
			<color>FFffba45</color>
		</LineStyle>
	</Style>
	<Style id="branch66_part32_style">
		<LineStyle>
			<width>4.757019525188895</width>
			<color>FFffba45</color>
		</LineStyle>
	</Style>
	<Style id="branch66_part33_style">
		<LineStyle>
			<width>4.751139362334694</width>
			<color>FFffba45</color>
		</LineStyle>
	</Style>
	<Style id="branch66_part34_style">
		<LineStyle>
			<width>4.745259199480493</width>
			<color>FFffbb44</color>
		</LineStyle>
	</Style>
	<Style id="branch66_part35_style">
		<LineStyle>
			<width>4.739379036626293</width>
			<color>FFffbb44</color>
		</LineStyle>
	</Style>
	<Style id="branch66_part36_style">
		<LineStyle>
			<width>4.733498873772092</width>
			<color>FFffbb44</color>
		</LineStyle>
	</Style>
	<Style id="branch66_part37_style">
		<LineStyle>
			<width>4.727618710917891</width>
			<color>FFffbb44</color>
		</LineStyle>
	</Style>
	<Style id="branch66_part38_style">
		<LineStyle>
			<width>4.721738548063691</width>
			<color>FFffbb44</color>
		</LineStyle>
	</Style>
	<Style id="branch66_part39_style">
		<LineStyle>
			<width>4.71585838520949</width>
			<color>FFffbc43</color>
		</LineStyle>
	</Style>
	<Style id="branch66_part40_style">
		<LineStyle>
			<width>4.709978222355289</width>
			<color>FFffbc43</color>
		</LineStyle>
	</Style>
	<Style id="branch66_part41_style">
		<LineStyle>
			<width>4.704098059501089</width>
			<color>FFffbc43</color>
		</LineStyle>
	</Style>
	<Style id="branch66_part42_style">
		<LineStyle>
			<width>4.698217896646887</width>
			<color>FFffbc43</color>
		</LineStyle>
	</Style>
	<Style id="branch66_part43_style">
		<LineStyle>
			<width>4.692337733792687</width>
			<color>FFffbd42</color>
		</LineStyle>
	</Style>
	<Style id="branch66_part44_style">
		<LineStyle>
			<width>4.686457570938486</width>
			<color>FFffbd42</color>
		</LineStyle>
	</Style>
	<Style id="branch66_part45_style">
		<LineStyle>
			<width>4.680577408084286</width>
			<color>FFffbd42</color>
		</LineStyle>
	</Style>
	<Style id="branch66_part46_style">
		<LineStyle>
			<width>4.674697245230084</width>
			<color>FFffbd42</color>
		</LineStyle>
	</Style>
	<Style id="branch66_part47_style">
		<LineStyle>
			<width>4.668817082375884</width>
			<color>FFffbd42</color>
		</LineStyle>
	</Style>
	<Style id="branch66_part48_style">
		<LineStyle>
			<width>4.662936919521683</width>
			<color>FFffbe41</color>
		</LineStyle>
	</Style>
	<Style id="branch66_part49_style">
		<LineStyle>
			<width>4.657056756667482</width>
			<color>FFffbe41</color>
		</LineStyle>
	</Style>
	<Style id="branch66_part50_style">
		<LineStyle>
			<width>4.651176593813282</width>
			<color>FFffbe41</color>
		</LineStyle>
	</Style>
	<Style id="branch67_part1_style">
		<LineStyle>
			<width>6.680889510333303</width>
			<color>FFffbf40</color>
		</LineStyle>
	</Style>
	<Style id="branch67_part2_style">
		<LineStyle>
			<width>6.645466963929018</width>
			<color>FFffc03f</color>
		</LineStyle>
	</Style>
	<Style id="branch67_part3_style">
		<LineStyle>
			<width>6.610044417524732</width>
			<color>FFffc03f</color>
		</LineStyle>
	</Style>
	<Style id="branch67_part4_style">
		<LineStyle>
			<width>6.574621871120447</width>
			<color>FFffc13e</color>
		</LineStyle>
	</Style>
	<Style id="branch67_part5_style">
		<LineStyle>
			<width>6.5391993247161615</width>
			<color>FFffc23d</color>
		</LineStyle>
	</Style>
	<Style id="branch67_part6_style">
		<LineStyle>
			<width>6.5037767783118765</width>
			<color>FFffc23d</color>
		</LineStyle>
	</Style>
	<Style id="branch67_part7_style">
		<LineStyle>
			<width>6.468354231907591</width>
			<color>FFffc33c</color>
		</LineStyle>
	</Style>
	<Style id="branch67_part8_style">
		<LineStyle>
			<width>6.432931685503306</width>
			<color>FFffc43b</color>
		</LineStyle>
	</Style>
	<Style id="branch67_part9_style">
		<LineStyle>
			<width>6.39750913909902</width>
			<color>FFffc53a</color>
		</LineStyle>
	</Style>
	<Style id="branch67_part10_style">
		<LineStyle>
			<width>6.362086592694735</width>
			<color>FFffc53a</color>
		</LineStyle>
	</Style>
	<Style id="branch67_part11_style">
		<LineStyle>
			<width>6.32666404629045</width>
			<color>FFffc639</color>
		</LineStyle>
	</Style>
	<Style id="branch67_part12_style">
		<LineStyle>
			<width>6.291241499886164</width>
			<color>FFffc738</color>
		</LineStyle>
	</Style>
	<Style id="branch67_part13_style">
		<LineStyle>
			<width>6.255818953481879</width>
			<color>FFffc738</color>
		</LineStyle>
	</Style>
	<Style id="branch67_part14_style">
		<LineStyle>
			<width>6.220396407077594</width>
			<color>FFffc837</color>
		</LineStyle>
	</Style>
	<Style id="branch67_part15_style">
		<LineStyle>
			<width>6.184973860673308</width>
			<color>FFffc936</color>
		</LineStyle>
	</Style>
	<Style id="branch67_part16_style">
		<LineStyle>
			<width>6.149551314269023</width>
			<color>FFffca35</color>
		</LineStyle>
	</Style>
	<Style id="branch67_part17_style">
		<LineStyle>
			<width>6.114128767864737</width>
			<color>FFffca35</color>
		</LineStyle>
	</Style>
	<Style id="branch67_part18_style">
		<LineStyle>
			<width>6.078706221460452</width>
			<color>FFffcb34</color>
		</LineStyle>
	</Style>
	<Style id="branch67_part19_style">
		<LineStyle>
			<width>6.043283675056166</width>
			<color>FFffcc33</color>
		</LineStyle>
	</Style>
	<Style id="branch67_part20_style">
		<LineStyle>
			<width>6.00786112865188</width>
			<color>FFffcc33</color>
		</LineStyle>
	</Style>
	<Style id="branch67_part21_style">
		<LineStyle>
			<width>5.972438582247595</width>
			<color>FFffcd32</color>
		</LineStyle>
	</Style>
	<Style id="branch67_part22_style">
		<LineStyle>
			<width>5.93701603584331</width>
			<color>FFffce31</color>
		</LineStyle>
	</Style>
	<Style id="branch67_part23_style">
		<LineStyle>
			<width>5.9015934894390245</width>
			<color>FFffcf30</color>
		</LineStyle>
	</Style>
	<Style id="branch67_part24_style">
		<LineStyle>
			<width>5.866170943034739</width>
			<color>FFffcf30</color>
		</LineStyle>
	</Style>
	<Style id="branch67_part25_style">
		<LineStyle>
			<width>5.8307483966304545</width>
			<color>FFffd02f</color>
		</LineStyle>
	</Style>
	<Style id="branch67_part26_style">
		<LineStyle>
			<width>5.795325850226169</width>
			<color>FFffd12e</color>
		</LineStyle>
	</Style>
	<Style id="branch67_part27_style">
		<LineStyle>
			<width>5.759903303821883</width>
			<color>FFffd12e</color>
		</LineStyle>
	</Style>
	<Style id="branch67_part28_style">
		<LineStyle>
			<width>5.724480757417598</width>
			<color>FFffd22d</color>
		</LineStyle>
	</Style>
	<Style id="branch67_part29_style">
		<LineStyle>
			<width>5.689058211013313</width>
			<color>FFffd32c</color>
		</LineStyle>
	</Style>
	<Style id="branch67_part30_style">
		<LineStyle>
			<width>5.653635664609027</width>
			<color>FFffd42b</color>
		</LineStyle>
	</Style>
	<Style id="branch67_part31_style">
		<LineStyle>
			<width>5.618213118204742</width>
			<color>FFffd42b</color>
		</LineStyle>
	</Style>
	<Style id="branch67_part32_style">
		<LineStyle>
			<width>5.582790571800456</width>
			<color>FFffd52a</color>
		</LineStyle>
	</Style>
	<Style id="branch67_part33_style">
		<LineStyle>
			<width>5.547368025396171</width>
			<color>FFffd629</color>
		</LineStyle>
	</Style>
	<Style id="branch67_part34_style">
		<LineStyle>
			<width>5.511945478991885</width>
			<color>FFffd629</color>
		</LineStyle>
	</Style>
	<Style id="branch67_part35_style">
		<LineStyle>
			<width>5.4765229325876</width>
			<color>FFffd728</color>
		</LineStyle>
	</Style>
	<Style id="branch67_part36_style">
		<LineStyle>
			<width>5.441100386183314</width>
			<color>FFffd827</color>
		</LineStyle>
	</Style>
	<Style id="branch67_part37_style">
		<LineStyle>
			<width>5.405677839779029</width>
			<color>FFffd926</color>
		</LineStyle>
	</Style>
	<Style id="branch67_part38_style">
		<LineStyle>
			<width>5.370255293374743</width>
			<color>FFffd926</color>
		</LineStyle>
	</Style>
	<Style id="branch67_part39_style">
		<LineStyle>
			<width>5.334832746970458</width>
			<color>FFffda25</color>
		</LineStyle>
	</Style>
	<Style id="branch67_part40_style">
		<LineStyle>
			<width>5.299410200566173</width>
			<color>FFffdb24</color>
		</LineStyle>
	</Style>
	<Style id="branch67_part41_style">
		<LineStyle>
			<width>5.2639876541618875</width>
			<color>FFffdb24</color>
		</LineStyle>
	</Style>
	<Style id="branch67_part42_style">
		<LineStyle>
			<width>5.228565107757602</width>
			<color>FFffdc23</color>
		</LineStyle>
	</Style>
	<Style id="branch67_part43_style">
		<LineStyle>
			<width>5.1931425613533175</width>
			<color>FFffdd22</color>
		</LineStyle>
	</Style>
	<Style id="branch67_part44_style">
		<LineStyle>
			<width>5.157720014949032</width>
			<color>FFffde21</color>
		</LineStyle>
	</Style>
	<Style id="branch67_part45_style">
		<LineStyle>
			<width>5.122297468544746</width>
			<color>FFffde21</color>
		</LineStyle>
	</Style>
	<Style id="branch67_part46_style">
		<LineStyle>
			<width>5.086874922140461</width>
			<color>FFffdf20</color>
		</LineStyle>
	</Style>
	<Style id="branch67_part47_style">
		<LineStyle>
			<width>5.051452375736176</width>
			<color>FFffe01f</color>
		</LineStyle>
	</Style>
	<Style id="branch67_part48_style">
		<LineStyle>
			<width>5.01602982933189</width>
			<color>FFffe01f</color>
		</LineStyle>
	</Style>
	<Style id="branch67_part49_style">
		<LineStyle>
			<width>4.980607282927604</width>
			<color>FFffe11e</color>
		</LineStyle>
	</Style>
	<Style id="branch67_part50_style">
		<LineStyle>
			<width>4.945184736523319</width>
			<color>FFffe21d</color>
		</LineStyle>
	</Style>
	<Style id="branch69_part1_style">
		<LineStyle>
			<width>5.350277782479635</width>
			<color>FFff58a7</color>
		</LineStyle>
	</Style>
	<Style id="branch69_part2_style">
		<LineStyle>
			<width>5.315732773158603</width>
			<color>FFff59a6</color>
		</LineStyle>
	</Style>
	<Style id="branch69_part3_style">
		<LineStyle>
			<width>5.281187763837568</width>
			<color>FFff59a6</color>
		</LineStyle>
	</Style>
	<Style id="branch69_part4_style">
		<LineStyle>
			<width>5.246642754516535</width>
			<color>FFff5aa5</color>
		</LineStyle>
	</Style>
	<Style id="branch69_part5_style">
		<LineStyle>
			<width>5.212097745195502</width>
			<color>FFff5ba4</color>
		</LineStyle>
	</Style>
	<Style id="branch69_part6_style">
		<LineStyle>
			<width>5.177552735874468</width>
			<color>FFff5ba4</color>
		</LineStyle>
	</Style>
	<Style id="branch69_part7_style">
		<LineStyle>
			<width>5.143007726553435</width>
			<color>FFff5ca3</color>
		</LineStyle>
	</Style>
	<Style id="branch69_part8_style">
		<LineStyle>
			<width>5.108462717232401</width>
			<color>FFff5da2</color>
		</LineStyle>
	</Style>
	<Style id="branch69_part9_style">
		<LineStyle>
			<width>5.0739177079113675</width>
			<color>FFff5ea1</color>
		</LineStyle>
	</Style>
	<Style id="branch69_part10_style">
		<LineStyle>
			<width>5.039372698590334</width>
			<color>FFff5ea1</color>
		</LineStyle>
	</Style>
	<Style id="branch69_part11_style">
		<LineStyle>
			<width>5.004827689269301</width>
			<color>FFff5fa0</color>
		</LineStyle>
	</Style>
	<Style id="branch69_part12_style">
		<LineStyle>
			<width>4.970282679948268</width>
			<color>FFff609f</color>
		</LineStyle>
	</Style>
	<Style id="branch69_part13_style">
		<LineStyle>
			<width>4.935737670627234</width>
			<color>FFff609f</color>
		</LineStyle>
	</Style>
	<Style id="branch69_part14_style">
		<LineStyle>
			<width>4.901192661306201</width>
			<color>FFff619e</color>
		</LineStyle>
	</Style>
	<Style id="branch69_part15_style">
		<LineStyle>
			<width>4.866647651985167</width>
			<color>FFff629d</color>
		</LineStyle>
	</Style>
	<Style id="branch69_part16_style">
		<LineStyle>
			<width>4.832102642664134</width>
			<color>FFff629d</color>
		</LineStyle>
	</Style>
	<Style id="branch69_part17_style">
		<LineStyle>
			<width>4.7975576333431</width>
			<color>FFff639c</color>
		</LineStyle>
	</Style>
	<Style id="branch69_part18_style">
		<LineStyle>
			<width>4.763012624022068</width>
			<color>FFff649b</color>
		</LineStyle>
	</Style>
	<Style id="branch69_part19_style">
		<LineStyle>
			<width>4.728467614701033</width>
			<color>FFff659a</color>
		</LineStyle>
	</Style>
	<Style id="branch69_part20_style">
		<LineStyle>
			<width>4.693922605379999</width>
			<color>FFff659a</color>
		</LineStyle>
	</Style>
	<Style id="branch69_part21_style">
		<LineStyle>
			<width>4.659377596058967</width>
			<color>FFff6699</color>
		</LineStyle>
	</Style>
	<Style id="branch69_part22_style">
		<LineStyle>
			<width>4.6248325867379325</width>
			<color>FFff6798</color>
		</LineStyle>
	</Style>
	<Style id="branch69_part23_style">
		<LineStyle>
			<width>4.5902875774169</width>
			<color>FFff6798</color>
		</LineStyle>
	</Style>
	<Style id="branch69_part24_style">
		<LineStyle>
			<width>4.555742568095866</width>
			<color>FFff6897</color>
		</LineStyle>
	</Style>
	<Style id="branch69_part25_style">
		<LineStyle>
			<width>4.5211975587748325</width>
			<color>FFff6996</color>
		</LineStyle>
	</Style>
	<Style id="branch69_part26_style">
		<LineStyle>
			<width>4.486652549453799</width>
			<color>FFff6996</color>
		</LineStyle>
	</Style>
	<Style id="branch69_part27_style">
		<LineStyle>
			<width>4.452107540132766</width>
			<color>FFff6a95</color>
		</LineStyle>
	</Style>
	<Style id="branch69_part28_style">
		<LineStyle>
			<width>4.417562530811733</width>
			<color>FFff6b94</color>
		</LineStyle>
	</Style>
	<Style id="branch69_part29_style">
		<LineStyle>
			<width>4.383017521490699</width>
			<color>FFff6c93</color>
		</LineStyle>
	</Style>
	<Style id="branch69_part30_style">
		<LineStyle>
			<width>4.348472512169666</width>
			<color>FFff6c93</color>
		</LineStyle>
	</Style>
	<Style id="branch69_part31_style">
		<LineStyle>
			<width>4.313927502848632</width>
			<color>FFff6d92</color>
		</LineStyle>
	</Style>
	<Style id="branch69_part32_style">
		<LineStyle>
			<width>4.279382493527598</width>
			<color>FFff6e91</color>
		</LineStyle>
	</Style>
	<Style id="branch69_part33_style">
		<LineStyle>
			<width>4.244837484206565</width>
			<color>FFff6e91</color>
		</LineStyle>
	</Style>
	<Style id="branch69_part34_style">
		<LineStyle>
			<width>4.210292474885532</width>
			<color>FFff6f90</color>
		</LineStyle>
	</Style>
	<Style id="branch69_part35_style">
		<LineStyle>
			<width>4.175747465564498</width>
			<color>FFff708f</color>
		</LineStyle>
	</Style>
	<Style id="branch69_part36_style">
		<LineStyle>
			<width>4.141202456243464</width>
			<color>FFff708f</color>
		</LineStyle>
	</Style>
	<Style id="branch69_part37_style">
		<LineStyle>
			<width>4.106657446922432</width>
			<color>FFff718e</color>
		</LineStyle>
	</Style>
	<Style id="branch69_part38_style">
		<LineStyle>
			<width>4.0721124376013975</width>
			<color>FFff728d</color>
		</LineStyle>
	</Style>
	<Style id="branch69_part39_style">
		<LineStyle>
			<width>4.037567428280364</width>
			<color>FFff728d</color>
		</LineStyle>
	</Style>
	<Style id="branch69_part40_style">
		<LineStyle>
			<width>4.003022418959331</width>
			<color>FFff738c</color>
		</LineStyle>
	</Style>
	<Style id="branch69_part41_style">
		<LineStyle>
			<width>3.9684774096382975</width>
			<color>FFff748b</color>
		</LineStyle>
	</Style>
	<Style id="branch69_part42_style">
		<LineStyle>
			<width>3.933932400317264</width>
			<color>FFff758a</color>
		</LineStyle>
	</Style>
	<Style id="branch69_part43_style">
		<LineStyle>
			<width>3.8993873909962304</width>
			<color>FFff758a</color>
		</LineStyle>
	</Style>
	<Style id="branch69_part44_style">
		<LineStyle>
			<width>3.8648423816751967</width>
			<color>FFff7689</color>
		</LineStyle>
	</Style>
	<Style id="branch69_part45_style">
		<LineStyle>
			<width>3.8302973723541633</width>
			<color>FFff7788</color>
		</LineStyle>
	</Style>
	<Style id="branch69_part46_style">
		<LineStyle>
			<width>3.79575236303313</width>
			<color>FFff7788</color>
		</LineStyle>
	</Style>
	<Style id="branch69_part47_style">
		<LineStyle>
			<width>3.7612073537120967</width>
			<color>FFff7887</color>
		</LineStyle>
	</Style>
	<Style id="branch69_part48_style">
		<LineStyle>
			<width>3.7266623443910634</width>
			<color>FFff7986</color>
		</LineStyle>
	</Style>
	<Style id="branch69_part49_style">
		<LineStyle>
			<width>3.6921173350700296</width>
			<color>FFff7986</color>
		</LineStyle>
	</Style>
	<Style id="branch69_part50_style">
		<LineStyle>
			<width>3.6575723257489963</width>
			<color>FFff7a85</color>
		</LineStyle>
	</Style>
	<Style id="branch75_part1_style">
		<LineStyle>
			<width>6.209558386645965</width>
			<color>FFff837c</color>
		</LineStyle>
	</Style>
	<Style id="branch75_part2_style">
		<LineStyle>
			<width>6.2172225393179295</width>
			<color>FFff837c</color>
		</LineStyle>
	</Style>
	<Style id="branch75_part3_style">
		<LineStyle>
			<width>6.224886691989892</width>
			<color>FFff837c</color>
		</LineStyle>
	</Style>
	<Style id="branch75_part4_style">
		<LineStyle>
			<width>6.232550844661855</width>
			<color>FFff837c</color>
		</LineStyle>
	</Style>
	<Style id="branch75_part5_style">
		<LineStyle>
			<width>6.240214997333818</width>
			<color>FFff837c</color>
		</LineStyle>
	</Style>
	<Style id="branch75_part6_style">
		<LineStyle>
			<width>6.247879150005781</width>
			<color>FFff837c</color>
		</LineStyle>
	</Style>
	<Style id="branch75_part7_style">
		<LineStyle>
			<width>6.2555433026777445</width>
			<color>FFff837c</color>
		</LineStyle>
	</Style>
	<Style id="branch75_part8_style">
		<LineStyle>
			<width>6.263207455349708</width>
			<color>FFff837c</color>
		</LineStyle>
	</Style>
	<Style id="branch75_part9_style">
		<LineStyle>
			<width>6.27087160802167</width>
			<color>FFff837c</color>
		</LineStyle>
	</Style>
	<Style id="branch75_part10_style">
		<LineStyle>
			<width>6.278535760693634</width>
			<color>FFff837c</color>
		</LineStyle>
	</Style>
	<Style id="branch75_part11_style">
		<LineStyle>
			<width>6.286199913365596</width>
			<color>FFff837c</color>
		</LineStyle>
	</Style>
	<Style id="branch75_part12_style">
		<LineStyle>
			<width>6.2938640660375595</width>
			<color>FFff837c</color>
		</LineStyle>
	</Style>
	<Style id="branch75_part13_style">
		<LineStyle>
			<width>6.301528218709523</width>
			<color>FFff837c</color>
		</LineStyle>
	</Style>
	<Style id="branch75_part14_style">
		<LineStyle>
			<width>6.309192371381486</width>
			<color>FFff837c</color>
		</LineStyle>
	</Style>
	<Style id="branch75_part15_style">
		<LineStyle>
			<width>6.316856524053449</width>
			<color>FFff837c</color>
		</LineStyle>
	</Style>
	<Style id="branch75_part16_style">
		<LineStyle>
			<width>6.324520676725411</width>
			<color>FFff837c</color>
		</LineStyle>
	</Style>
	<Style id="branch75_part17_style">
		<LineStyle>
			<width>6.332184829397375</width>
			<color>FFff837c</color>
		</LineStyle>
	</Style>
	<Style id="branch75_part18_style">
		<LineStyle>
			<width>6.339848982069338</width>
			<color>FFff837c</color>
		</LineStyle>
	</Style>
	<Style id="branch75_part19_style">
		<LineStyle>
			<width>6.347513134741301</width>
			<color>FFff837c</color>
		</LineStyle>
	</Style>
	<Style id="branch75_part20_style">
		<LineStyle>
			<width>6.355177287413264</width>
			<color>FFff837c</color>
		</LineStyle>
	</Style>
	<Style id="branch75_part21_style">
		<LineStyle>
			<width>6.362841440085227</width>
			<color>FFff837c</color>
		</LineStyle>
	</Style>
	<Style id="branch75_part22_style">
		<LineStyle>
			<width>6.3705055927571905</width>
			<color>FFff837c</color>
		</LineStyle>
	</Style>
	<Style id="branch75_part23_style">
		<LineStyle>
			<width>6.378169745429154</width>
			<color>FFff837c</color>
		</LineStyle>
	</Style>
	<Style id="branch75_part24_style">
		<LineStyle>
			<width>6.385833898101116</width>
			<color>FFff837c</color>
		</LineStyle>
	</Style>
	<Style id="branch75_part25_style">
		<LineStyle>
			<width>6.393498050773079</width>
			<color>FFff837c</color>
		</LineStyle>
	</Style>
	<Style id="branch75_part26_style">
		<LineStyle>
			<width>6.401162203445042</width>
			<color>FFff837c</color>
		</LineStyle>
	</Style>
	<Style id="branch75_part27_style">
		<LineStyle>
			<width>6.408826356117006</width>
			<color>FFff837c</color>
		</LineStyle>
	</Style>
	<Style id="branch75_part28_style">
		<LineStyle>
			<width>6.416490508788969</width>
			<color>FFff837c</color>
		</LineStyle>
	</Style>
	<Style id="branch75_part29_style">
		<LineStyle>
			<width>6.424154661460932</width>
			<color>FFff837c</color>
		</LineStyle>
	</Style>
	<Style id="branch75_part30_style">
		<LineStyle>
			<width>6.431818814132894</width>
			<color>FFff837c</color>
		</LineStyle>
	</Style>
	<Style id="branch75_part31_style">
		<LineStyle>
			<width>6.439482966804858</width>
			<color>FFff837c</color>
		</LineStyle>
	</Style>
	<Style id="branch75_part32_style">
		<LineStyle>
			<width>6.447147119476821</width>
			<color>FFff837c</color>
		</LineStyle>
	</Style>
	<Style id="branch75_part33_style">
		<LineStyle>
			<width>6.454811272148785</width>
			<color>FFff837c</color>
		</LineStyle>
	</Style>
	<Style id="branch75_part34_style">
		<LineStyle>
			<width>6.462475424820747</width>
			<color>FFff837c</color>
		</LineStyle>
	</Style>
	<Style id="branch75_part35_style">
		<LineStyle>
			<width>6.47013957749271</width>
			<color>FFff837c</color>
		</LineStyle>
	</Style>
	<Style id="branch75_part36_style">
		<LineStyle>
			<width>6.477803730164673</width>
			<color>FFff837c</color>
		</LineStyle>
	</Style>
	<Style id="branch75_part37_style">
		<LineStyle>
			<width>6.4854678828366366</width>
			<color>FFff837c</color>
		</LineStyle>
	</Style>
	<Style id="branch75_part38_style">
		<LineStyle>
			<width>6.493132035508599</width>
			<color>FFff837c</color>
		</LineStyle>
	</Style>
	<Style id="branch75_part39_style">
		<LineStyle>
			<width>6.500796188180562</width>
			<color>FFff837c</color>
		</LineStyle>
	</Style>
	<Style id="branch75_part40_style">
		<LineStyle>
			<width>6.508460340852525</width>
			<color>FFff837c</color>
		</LineStyle>
	</Style>
	<Style id="branch75_part41_style">
		<LineStyle>
			<width>6.516124493524488</width>
			<color>FFff837c</color>
		</LineStyle>
	</Style>
	<Style id="branch75_part42_style">
		<LineStyle>
			<width>6.523788646196452</width>
			<color>FFff837c</color>
		</LineStyle>
	</Style>
	<Style id="branch75_part43_style">
		<LineStyle>
			<width>6.531452798868415</width>
			<color>FFff837c</color>
		</LineStyle>
	</Style>
	<Style id="branch75_part44_style">
		<LineStyle>
			<width>6.539116951540378</width>
			<color>FFff837c</color>
		</LineStyle>
	</Style>
	<Style id="branch75_part45_style">
		<LineStyle>
			<width>6.546781104212341</width>
			<color>FFff837c</color>
		</LineStyle>
	</Style>
	<Style id="branch75_part46_style">
		<LineStyle>
			<width>6.554445256884304</width>
			<color>FFff837c</color>
		</LineStyle>
	</Style>
	<Style id="branch75_part47_style">
		<LineStyle>
			<width>6.562109409556267</width>
			<color>FFff837c</color>
		</LineStyle>
	</Style>
	<Style id="branch75_part48_style">
		<LineStyle>
			<width>6.56977356222823</width>
			<color>FFff837c</color>
		</LineStyle>
	</Style>
	<Style id="branch75_part49_style">
		<LineStyle>
			<width>6.577437714900193</width>
			<color>FFff837c</color>
		</LineStyle>
	</Style>
	<Style id="branch75_part50_style">
		<LineStyle>
			<width>6.585101867572156</width>
			<color>FFff837c</color>
		</LineStyle>
	</Style>
	<Style id="branch76_part1_style">
		<LineStyle>
			<width>6.895494873518596</width>
			<color>FFff847b</color>
		</LineStyle>
	</Style>
	<Style id="branch76_part2_style">
		<LineStyle>
			<width>6.88133975842585</width>
			<color>FFff857a</color>
		</LineStyle>
	</Style>
	<Style id="branch76_part3_style">
		<LineStyle>
			<width>6.867184643333103</width>
			<color>FFff8679</color>
		</LineStyle>
	</Style>
	<Style id="branch76_part4_style">
		<LineStyle>
			<width>6.853029528240356</width>
			<color>FFff8778</color>
		</LineStyle>
	</Style>
	<Style id="branch76_part5_style">
		<LineStyle>
			<width>6.838874413147609</width>
			<color>FFff8877</color>
		</LineStyle>
	</Style>
	<Style id="branch76_part6_style">
		<LineStyle>
			<width>6.8247192980548625</width>
			<color>FFff8976</color>
		</LineStyle>
	</Style>
	<Style id="branch76_part7_style">
		<LineStyle>
			<width>6.810564182962115</width>
			<color>FFff8976</color>
		</LineStyle>
	</Style>
	<Style id="branch76_part8_style">
		<LineStyle>
			<width>6.7964090678693685</width>
			<color>FFff8a75</color>
		</LineStyle>
	</Style>
	<Style id="branch76_part9_style">
		<LineStyle>
			<width>6.782253952776622</width>
			<color>FFff8b74</color>
		</LineStyle>
	</Style>
	<Style id="branch76_part10_style">
		<LineStyle>
			<width>6.768098837683875</width>
			<color>FFff8c73</color>
		</LineStyle>
	</Style>
	<Style id="branch76_part11_style">
		<LineStyle>
			<width>6.753943722591129</width>
			<color>FFff8d72</color>
		</LineStyle>
	</Style>
	<Style id="branch76_part12_style">
		<LineStyle>
			<width>6.739788607498381</width>
			<color>FFff8e71</color>
		</LineStyle>
	</Style>
	<Style id="branch76_part13_style">
		<LineStyle>
			<width>6.725633492405635</width>
			<color>FFff8f70</color>
		</LineStyle>
	</Style>
	<Style id="branch76_part14_style">
		<LineStyle>
			<width>6.711478377312888</width>
			<color>FFff8f70</color>
		</LineStyle>
	</Style>
	<Style id="branch76_part15_style">
		<LineStyle>
			<width>6.6973232622201415</width>
			<color>FFff906f</color>
		</LineStyle>
	</Style>
	<Style id="branch76_part16_style">
		<LineStyle>
			<width>6.683168147127395</width>
			<color>FFff916e</color>
		</LineStyle>
	</Style>
	<Style id="branch76_part17_style">
		<LineStyle>
			<width>6.6690130320346475</width>
			<color>FFff926d</color>
		</LineStyle>
	</Style>
	<Style id="branch76_part18_style">
		<LineStyle>
			<width>6.654857916941901</width>
			<color>FFff936c</color>
		</LineStyle>
	</Style>
	<Style id="branch76_part19_style">
		<LineStyle>
			<width>6.640702801849153</width>
			<color>FFff946b</color>
		</LineStyle>
	</Style>
	<Style id="branch76_part20_style">
		<LineStyle>
			<width>6.626547686756407</width>
			<color>FFff956a</color>
		</LineStyle>
	</Style>
	<Style id="branch76_part21_style">
		<LineStyle>
			<width>6.61239257166366</width>
			<color>FFff956a</color>
		</LineStyle>
	</Style>
	<Style id="branch76_part22_style">
		<LineStyle>
			<width>6.598237456570914</width>
			<color>FFff9669</color>
		</LineStyle>
	</Style>
	<Style id="branch76_part23_style">
		<LineStyle>
			<width>6.584082341478167</width>
			<color>FFff9768</color>
		</LineStyle>
	</Style>
	<Style id="branch76_part24_style">
		<LineStyle>
			<width>6.56992722638542</width>
			<color>FFff9867</color>
		</LineStyle>
	</Style>
	<Style id="branch76_part25_style">
		<LineStyle>
			<width>6.555772111292673</width>
			<color>FFff9966</color>
		</LineStyle>
	</Style>
	<Style id="branch76_part26_style">
		<LineStyle>
			<width>6.541616996199926</width>
			<color>FFff9a65</color>
		</LineStyle>
	</Style>
	<Style id="branch76_part27_style">
		<LineStyle>
			<width>6.527461881107179</width>
			<color>FFff9b64</color>
		</LineStyle>
	</Style>
	<Style id="branch76_part28_style">
		<LineStyle>
			<width>6.513306766014432</width>
			<color>FFff9b64</color>
		</LineStyle>
	</Style>
	<Style id="branch76_part29_style">
		<LineStyle>
			<width>6.499151650921686</width>
			<color>FFff9c63</color>
		</LineStyle>
	</Style>
	<Style id="branch76_part30_style">
		<LineStyle>
			<width>6.484996535828939</width>
			<color>FFff9d62</color>
		</LineStyle>
	</Style>
	<Style id="branch76_part31_style">
		<LineStyle>
			<width>6.470841420736193</width>
			<color>FFff9e61</color>
		</LineStyle>
	</Style>
	<Style id="branch76_part32_style">
		<LineStyle>
			<width>6.456686305643445</width>
			<color>FFff9f60</color>
		</LineStyle>
	</Style>
	<Style id="branch76_part33_style">
		<LineStyle>
			<width>6.442531190550699</width>
			<color>FFffa05f</color>
		</LineStyle>
	</Style>
	<Style id="branch76_part34_style">
		<LineStyle>
			<width>6.428376075457951</width>
			<color>FFffa15e</color>
		</LineStyle>
	</Style>
	<Style id="branch76_part35_style">
		<LineStyle>
			<width>6.4142209603652045</width>
			<color>FFffa15e</color>
		</LineStyle>
	</Style>
	<Style id="branch76_part36_style">
		<LineStyle>
			<width>6.400065845272458</width>
			<color>FFffa25d</color>
		</LineStyle>
	</Style>
	<Style id="branch76_part37_style">
		<LineStyle>
			<width>6.385910730179711</width>
			<color>FFffa35c</color>
		</LineStyle>
	</Style>
	<Style id="branch76_part38_style">
		<LineStyle>
			<width>6.371755615086965</width>
			<color>FFffa45b</color>
		</LineStyle>
	</Style>
	<Style id="branch76_part39_style">
		<LineStyle>
			<width>6.357600499994217</width>
			<color>FFffa55a</color>
		</LineStyle>
	</Style>
	<Style id="branch76_part40_style">
		<LineStyle>
			<width>6.343445384901471</width>
			<color>FFffa659</color>
		</LineStyle>
	</Style>
	<Style id="branch76_part41_style">
		<LineStyle>
			<width>6.329290269808724</width>
			<color>FFffa758</color>
		</LineStyle>
	</Style>
	<Style id="branch76_part42_style">
		<LineStyle>
			<width>6.3151351547159775</width>
			<color>FFffa758</color>
		</LineStyle>
	</Style>
	<Style id="branch76_part43_style">
		<LineStyle>
			<width>6.300980039623231</width>
			<color>FFffa857</color>
		</LineStyle>
	</Style>
	<Style id="branch76_part44_style">
		<LineStyle>
			<width>6.2868249245304835</width>
			<color>FFffa956</color>
		</LineStyle>
	</Style>
	<Style id="branch76_part45_style">
		<LineStyle>
			<width>6.272669809437737</width>
			<color>FFffaa55</color>
		</LineStyle>
	</Style>
	<Style id="branch76_part46_style">
		<LineStyle>
			<width>6.25851469434499</width>
			<color>FFffab54</color>
		</LineStyle>
	</Style>
	<Style id="branch76_part47_style">
		<LineStyle>
			<width>6.244359579252243</width>
			<color>FFffac53</color>
		</LineStyle>
	</Style>
	<Style id="branch76_part48_style">
		<LineStyle>
			<width>6.230204464159496</width>
			<color>FFffad52</color>
		</LineStyle>
	</Style>
	<Style id="branch76_part49_style">
		<LineStyle>
			<width>6.21604934906675</width>
			<color>FFffad52</color>
		</LineStyle>
	</Style>
	<Style id="branch76_part50_style">
		<LineStyle>
			<width>6.201894233974003</width>
			<color>FFffae51</color>
		</LineStyle>
	</Style>
	<Style id="branch78_part1_style">
		<LineStyle>
			<width>5.4439339352592775</width>
			<color>FFffb847</color>
		</LineStyle>
	</Style>
	<Style id="branch78_part2_style">
		<LineStyle>
			<width>5.470195167634584</width>
			<color>FFffb847</color>
		</LineStyle>
	</Style>
	<Style id="branch78_part3_style">
		<LineStyle>
			<width>5.49645640000989</width>
			<color>FFffb847</color>
		</LineStyle>
	</Style>
	<Style id="branch78_part4_style">
		<LineStyle>
			<width>5.522717632385197</width>
			<color>FFffb847</color>
		</LineStyle>
	</Style>
	<Style id="branch78_part5_style">
		<LineStyle>
			<width>5.548978864760504</width>
			<color>FFffb847</color>
		</LineStyle>
	</Style>
	<Style id="branch78_part6_style">
		<LineStyle>
			<width>5.5752400971358105</width>
			<color>FFffb847</color>
		</LineStyle>
	</Style>
	<Style id="branch78_part7_style">
		<LineStyle>
			<width>5.601501329511118</width>
			<color>FFffb847</color>
		</LineStyle>
	</Style>
	<Style id="branch78_part8_style">
		<LineStyle>
			<width>5.627762561886424</width>
			<color>FFffb946</color>
		</LineStyle>
	</Style>
	<Style id="branch78_part9_style">
		<LineStyle>
			<width>5.654023794261731</width>
			<color>FFffb946</color>
		</LineStyle>
	</Style>
	<Style id="branch78_part10_style">
		<LineStyle>
			<width>5.680285026637037</width>
			<color>FFffb946</color>
		</LineStyle>
	</Style>
	<Style id="branch78_part11_style">
		<LineStyle>
			<width>5.706546259012344</width>
			<color>FFffb946</color>
		</LineStyle>
	</Style>
	<Style id="branch78_part12_style">
		<LineStyle>
			<width>5.732807491387651</width>
			<color>FFffb946</color>
		</LineStyle>
	</Style>
	<Style id="branch78_part13_style">
		<LineStyle>
			<width>5.759068723762958</width>
			<color>FFffb946</color>
		</LineStyle>
	</Style>
	<Style id="branch78_part14_style">
		<LineStyle>
			<width>5.7853299561382645</width>
			<color>FFffb946</color>
		</LineStyle>
	</Style>
	<Style id="branch78_part15_style">
		<LineStyle>
			<width>5.811591188513571</width>
			<color>FFffb946</color>
		</LineStyle>
	</Style>
	<Style id="branch78_part16_style">
		<LineStyle>
			<width>5.837852420888878</width>
			<color>FFffb946</color>
		</LineStyle>
	</Style>
	<Style id="branch78_part17_style">
		<LineStyle>
			<width>5.864113653264185</width>
			<color>FFffb946</color>
		</LineStyle>
	</Style>
	<Style id="branch78_part18_style">
		<LineStyle>
			<width>5.890374885639492</width>
			<color>FFffb946</color>
		</LineStyle>
	</Style>
	<Style id="branch78_part19_style">
		<LineStyle>
			<width>5.916636118014798</width>
			<color>FFffb946</color>
		</LineStyle>
	</Style>
	<Style id="branch78_part20_style">
		<LineStyle>
			<width>5.942897350390105</width>
			<color>FFffb946</color>
		</LineStyle>
	</Style>
	<Style id="branch78_part21_style">
		<LineStyle>
			<width>5.969158582765411</width>
			<color>FFffb946</color>
		</LineStyle>
	</Style>
	<Style id="branch78_part22_style">
		<LineStyle>
			<width>5.9954198151407185</width>
			<color>FFffb946</color>
		</LineStyle>
	</Style>
	<Style id="branch78_part23_style">
		<LineStyle>
			<width>6.021681047516025</width>
			<color>FFffb946</color>
		</LineStyle>
	</Style>
	<Style id="branch78_part24_style">
		<LineStyle>
			<width>6.047942279891331</width>
			<color>FFffba45</color>
		</LineStyle>
	</Style>
	<Style id="branch78_part25_style">
		<LineStyle>
			<width>6.074203512266639</width>
			<color>FFffba45</color>
		</LineStyle>
	</Style>
	<Style id="branch78_part26_style">
		<LineStyle>
			<width>6.100464744641945</width>
			<color>FFffba45</color>
		</LineStyle>
	</Style>
	<Style id="branch78_part27_style">
		<LineStyle>
			<width>6.1267259770172515</width>
			<color>FFffba45</color>
		</LineStyle>
	</Style>
	<Style id="branch78_part28_style">
		<LineStyle>
			<width>6.152987209392559</width>
			<color>FFffba45</color>
		</LineStyle>
	</Style>
	<Style id="branch78_part29_style">
		<LineStyle>
			<width>6.179248441767865</width>
			<color>FFffba45</color>
		</LineStyle>
	</Style>
	<Style id="branch78_part30_style">
		<LineStyle>
			<width>6.205509674143172</width>
			<color>FFffba45</color>
		</LineStyle>
	</Style>
	<Style id="branch78_part31_style">
		<LineStyle>
			<width>6.231770906518479</width>
			<color>FFffba45</color>
		</LineStyle>
	</Style>
	<Style id="branch78_part32_style">
		<LineStyle>
			<width>6.258032138893785</width>
			<color>FFffba45</color>
		</LineStyle>
	</Style>
	<Style id="branch78_part33_style">
		<LineStyle>
			<width>6.284293371269092</width>
			<color>FFffba45</color>
		</LineStyle>
	</Style>
	<Style id="branch78_part34_style">
		<LineStyle>
			<width>6.310554603644398</width>
			<color>FFffba45</color>
		</LineStyle>
	</Style>
	<Style id="branch78_part35_style">
		<LineStyle>
			<width>6.3368158360197056</width>
			<color>FFffba45</color>
		</LineStyle>
	</Style>
	<Style id="branch78_part36_style">
		<LineStyle>
			<width>6.363077068395013</width>
			<color>FFffba45</color>
		</LineStyle>
	</Style>
	<Style id="branch78_part37_style">
		<LineStyle>
			<width>6.389338300770319</width>
			<color>FFffba45</color>
		</LineStyle>
	</Style>
	<Style id="branch78_part38_style">
		<LineStyle>
			<width>6.415599533145626</width>
			<color>FFffba45</color>
		</LineStyle>
	</Style>
	<Style id="branch78_part39_style">
		<LineStyle>
			<width>6.441860765520932</width>
			<color>FFffba45</color>
		</LineStyle>
	</Style>
	<Style id="branch78_part40_style">
		<LineStyle>
			<width>6.468121997896239</width>
			<color>FFffba45</color>
		</LineStyle>
	</Style>
	<Style id="branch78_part41_style">
		<LineStyle>
			<width>6.494383230271546</width>
			<color>FFffbb44</color>
		</LineStyle>
	</Style>
	<Style id="branch78_part42_style">
		<LineStyle>
			<width>6.520644462646853</width>
			<color>FFffbb44</color>
		</LineStyle>
	</Style>
	<Style id="branch78_part43_style">
		<LineStyle>
			<width>6.54690569502216</width>
			<color>FFffbb44</color>
		</LineStyle>
	</Style>
	<Style id="branch78_part44_style">
		<LineStyle>
			<width>6.573166927397466</width>
			<color>FFffbb44</color>
		</LineStyle>
	</Style>
	<Style id="branch78_part45_style">
		<LineStyle>
			<width>6.599428159772772</width>
			<color>FFffbb44</color>
		</LineStyle>
	</Style>
	<Style id="branch78_part46_style">
		<LineStyle>
			<width>6.62568939214808</width>
			<color>FFffbb44</color>
		</LineStyle>
	</Style>
	<Style id="branch78_part47_style">
		<LineStyle>
			<width>6.651950624523386</width>
			<color>FFffbb44</color>
		</LineStyle>
	</Style>
	<Style id="branch78_part48_style">
		<LineStyle>
			<width>6.6782118568986935</width>
			<color>FFffbb44</color>
		</LineStyle>
	</Style>
	<Style id="branch78_part49_style">
		<LineStyle>
			<width>6.704473089274</width>
			<color>FFffbb44</color>
		</LineStyle>
	</Style>
	<Style id="branch78_part50_style">
		<LineStyle>
			<width>6.730734321649306</width>
			<color>FFffbb44</color>
		</LineStyle>
	</Style>
	<Style id="branch79_part1_style">
		<LineStyle>
			<width>4.572855745046457</width>
			<color>FFffbb44</color>
		</LineStyle>
	</Style>
	<Style id="branch79_part2_style">
		<LineStyle>
			<width>4.590096907451304</width>
			<color>FFffbc43</color>
		</LineStyle>
	</Style>
	<Style id="branch79_part3_style">
		<LineStyle>
			<width>4.6073380698561515</width>
			<color>FFffbc43</color>
		</LineStyle>
	</Style>
	<Style id="branch79_part4_style">
		<LineStyle>
			<width>4.624579232260999</width>
			<color>FFffbd42</color>
		</LineStyle>
	</Style>
	<Style id="branch79_part5_style">
		<LineStyle>
			<width>4.641820394665846</width>
			<color>FFffbd42</color>
		</LineStyle>
	</Style>
	<Style id="branch79_part6_style">
		<LineStyle>
			<width>4.659061557070693</width>
			<color>FFffbe41</color>
		</LineStyle>
	</Style>
	<Style id="branch79_part7_style">
		<LineStyle>
			<width>4.67630271947554</width>
			<color>FFffbe41</color>
		</LineStyle>
	</Style>
	<Style id="branch79_part8_style">
		<LineStyle>
			<width>4.693543881880387</width>
			<color>FFffbe41</color>
		</LineStyle>
	</Style>
	<Style id="branch79_part9_style">
		<LineStyle>
			<width>4.710785044285235</width>
			<color>FFffbf40</color>
		</LineStyle>
	</Style>
	<Style id="branch79_part10_style">
		<LineStyle>
			<width>4.728026206690082</width>
			<color>FFffbf40</color>
		</LineStyle>
	</Style>
	<Style id="branch79_part11_style">
		<LineStyle>
			<width>4.745267369094929</width>
			<color>FFffc03f</color>
		</LineStyle>
	</Style>
	<Style id="branch79_part12_style">
		<LineStyle>
			<width>4.762508531499776</width>
			<color>FFffc03f</color>
		</LineStyle>
	</Style>
	<Style id="branch79_part13_style">
		<LineStyle>
			<width>4.779749693904623</width>
			<color>FFffc03f</color>
		</LineStyle>
	</Style>
	<Style id="branch79_part14_style">
		<LineStyle>
			<width>4.7969908563094705</width>
			<color>FFffc13e</color>
		</LineStyle>
	</Style>
	<Style id="branch79_part15_style">
		<LineStyle>
			<width>4.814232018714318</width>
			<color>FFffc13e</color>
		</LineStyle>
	</Style>
	<Style id="branch79_part16_style">
		<LineStyle>
			<width>4.831473181119165</width>
			<color>FFffc23d</color>
		</LineStyle>
	</Style>
	<Style id="branch79_part17_style">
		<LineStyle>
			<width>4.848714343524012</width>
			<color>FFffc23d</color>
		</LineStyle>
	</Style>
	<Style id="branch79_part18_style">
		<LineStyle>
			<width>4.86595550592886</width>
			<color>FFffc23d</color>
		</LineStyle>
	</Style>
	<Style id="branch79_part19_style">
		<LineStyle>
			<width>4.8831966683337065</width>
			<color>FFffc33c</color>
		</LineStyle>
	</Style>
	<Style id="branch79_part20_style">
		<LineStyle>
			<width>4.900437830738554</width>
			<color>FFffc33c</color>
		</LineStyle>
	</Style>
	<Style id="branch79_part21_style">
		<LineStyle>
			<width>4.917678993143401</width>
			<color>FFffc43b</color>
		</LineStyle>
	</Style>
	<Style id="branch79_part22_style">
		<LineStyle>
			<width>4.934920155548248</width>
			<color>FFffc43b</color>
		</LineStyle>
	</Style>
	<Style id="branch79_part23_style">
		<LineStyle>
			<width>4.952161317953096</width>
			<color>FFffc43b</color>
		</LineStyle>
	</Style>
	<Style id="branch79_part24_style">
		<LineStyle>
			<width>4.969402480357942</width>
			<color>FFffc53a</color>
		</LineStyle>
	</Style>
	<Style id="branch79_part25_style">
		<LineStyle>
			<width>4.98664364276279</width>
			<color>FFffc53a</color>
		</LineStyle>
	</Style>
	<Style id="branch79_part26_style">
		<LineStyle>
			<width>5.003884805167638</width>
			<color>FFffc639</color>
		</LineStyle>
	</Style>
	<Style id="branch79_part27_style">
		<LineStyle>
			<width>5.021125967572484</width>
			<color>FFffc639</color>
		</LineStyle>
	</Style>
	<Style id="branch79_part28_style">
		<LineStyle>
			<width>5.038367129977332</width>
			<color>FFffc639</color>
		</LineStyle>
	</Style>
	<Style id="branch79_part29_style">
		<LineStyle>
			<width>5.055608292382179</width>
			<color>FFffc738</color>
		</LineStyle>
	</Style>
	<Style id="branch79_part30_style">
		<LineStyle>
			<width>5.0728494547870255</width>
			<color>FFffc738</color>
		</LineStyle>
	</Style>
	<Style id="branch79_part31_style">
		<LineStyle>
			<width>5.090090617191874</width>
			<color>FFffc837</color>
		</LineStyle>
	</Style>
	<Style id="branch79_part32_style">
		<LineStyle>
			<width>5.10733177959672</width>
			<color>FFffc837</color>
		</LineStyle>
	</Style>
	<Style id="branch79_part33_style">
		<LineStyle>
			<width>5.124572942001568</width>
			<color>FFffc837</color>
		</LineStyle>
	</Style>
	<Style id="branch79_part34_style">
		<LineStyle>
			<width>5.141814104406415</width>
			<color>FFffc936</color>
		</LineStyle>
	</Style>
	<Style id="branch79_part35_style">
		<LineStyle>
			<width>5.1590552668112615</width>
			<color>FFffc936</color>
		</LineStyle>
	</Style>
	<Style id="branch79_part36_style">
		<LineStyle>
			<width>5.1762964292161096</width>
			<color>FFffca35</color>
		</LineStyle>
	</Style>
	<Style id="branch79_part37_style">
		<LineStyle>
			<width>5.193537591620957</width>
			<color>FFffca35</color>
		</LineStyle>
	</Style>
	<Style id="branch79_part38_style">
		<LineStyle>
			<width>5.210778754025804</width>
			<color>FFffca35</color>
		</LineStyle>
	</Style>
	<Style id="branch79_part39_style">
		<LineStyle>
			<width>5.228019916430651</width>
			<color>FFffcb34</color>
		</LineStyle>
	</Style>
	<Style id="branch79_part40_style">
		<LineStyle>
			<width>5.245261078835498</width>
			<color>FFffcb34</color>
		</LineStyle>
	</Style>
	<Style id="branch79_part41_style">
		<LineStyle>
			<width>5.2625022412403455</width>
			<color>FFffcc33</color>
		</LineStyle>
	</Style>
	<Style id="branch79_part42_style">
		<LineStyle>
			<width>5.279743403645193</width>
			<color>FFffcc33</color>
		</LineStyle>
	</Style>
	<Style id="branch79_part43_style">
		<LineStyle>
			<width>5.29698456605004</width>
			<color>FFffcd32</color>
		</LineStyle>
	</Style>
	<Style id="branch79_part44_style">
		<LineStyle>
			<width>5.314225728454887</width>
			<color>FFffcd32</color>
		</LineStyle>
	</Style>
	<Style id="branch79_part45_style">
		<LineStyle>
			<width>5.331466890859734</width>
			<color>FFffcd32</color>
		</LineStyle>
	</Style>
	<Style id="branch79_part46_style">
		<LineStyle>
			<width>5.348708053264582</width>
			<color>FFffce31</color>
		</LineStyle>
	</Style>
	<Style id="branch79_part47_style">
		<LineStyle>
			<width>5.365949215669429</width>
			<color>FFffce31</color>
		</LineStyle>
	</Style>
	<Style id="branch79_part48_style">
		<LineStyle>
			<width>5.383190378074277</width>
			<color>FFffcf30</color>
		</LineStyle>
	</Style>
	<Style id="branch79_part49_style">
		<LineStyle>
			<width>5.400431540479123</width>
			<color>FFffcf30</color>
		</LineStyle>
	</Style>
	<Style id="branch79_part50_style">
		<LineStyle>
			<width>5.41767270288397</width>
			<color>FFffcf30</color>
		</LineStyle>
	</Style>
	<Style id="branch82_part1_style">
		<LineStyle>
			<width>5.8828198353059875</width>
			<color>FFffb34c</color>
		</LineStyle>
	</Style>
	<Style id="branch82_part2_style">
		<LineStyle>
			<width>5.902137560907333</width>
			<color>FFffb34c</color>
		</LineStyle>
	</Style>
	<Style id="branch82_part3_style">
		<LineStyle>
			<width>5.92145528650868</width>
			<color>FFffb34c</color>
		</LineStyle>
	</Style>
	<Style id="branch82_part4_style">
		<LineStyle>
			<width>5.940773012110025</width>
			<color>FFffb34c</color>
		</LineStyle>
	</Style>
	<Style id="branch82_part5_style">
		<LineStyle>
			<width>5.960090737711371</width>
			<color>FFffb34c</color>
		</LineStyle>
	</Style>
	<Style id="branch82_part6_style">
		<LineStyle>
			<width>5.979408463312717</width>
			<color>FFffb34c</color>
		</LineStyle>
	</Style>
	<Style id="branch82_part7_style">
		<LineStyle>
			<width>5.9987261889140635</width>
			<color>FFffb34c</color>
		</LineStyle>
	</Style>
	<Style id="branch82_part8_style">
		<LineStyle>
			<width>6.01804391451541</width>
			<color>FFffb34c</color>
		</LineStyle>
	</Style>
	<Style id="branch82_part9_style">
		<LineStyle>
			<width>6.037361640116756</width>
			<color>FFffb34c</color>
		</LineStyle>
	</Style>
	<Style id="branch82_part10_style">
		<LineStyle>
			<width>6.056679365718102</width>
			<color>FFffb34c</color>
		</LineStyle>
	</Style>
	<Style id="branch82_part11_style">
		<LineStyle>
			<width>6.075997091319447</width>
			<color>FFffb34c</color>
		</LineStyle>
	</Style>
	<Style id="branch82_part12_style">
		<LineStyle>
			<width>6.095314816920793</width>
			<color>FFffb34c</color>
		</LineStyle>
	</Style>
	<Style id="branch82_part13_style">
		<LineStyle>
			<width>6.1146325425221395</width>
			<color>FFffb34c</color>
		</LineStyle>
	</Style>
	<Style id="branch82_part14_style">
		<LineStyle>
			<width>6.133950268123485</width>
			<color>FFffb34c</color>
		</LineStyle>
	</Style>
	<Style id="branch82_part15_style">
		<LineStyle>
			<width>6.153267993724831</width>
			<color>FFffb34c</color>
		</LineStyle>
	</Style>
	<Style id="branch82_part16_style">
		<LineStyle>
			<width>6.172585719326177</width>
			<color>FFffb34c</color>
		</LineStyle>
	</Style>
	<Style id="branch82_part17_style">
		<LineStyle>
			<width>6.191903444927523</width>
			<color>FFffb34c</color>
		</LineStyle>
	</Style>
	<Style id="branch82_part18_style">
		<LineStyle>
			<width>6.211221170528869</width>
			<color>FFffb34c</color>
		</LineStyle>
	</Style>
	<Style id="branch82_part19_style">
		<LineStyle>
			<width>6.2305388961302155</width>
			<color>FFffb34c</color>
		</LineStyle>
	</Style>
	<Style id="branch82_part20_style">
		<LineStyle>
			<width>6.249856621731562</width>
			<color>FFffb34c</color>
		</LineStyle>
	</Style>
	<Style id="branch82_part21_style">
		<LineStyle>
			<width>6.269174347332908</width>
			<color>FFffb34c</color>
		</LineStyle>
	</Style>
	<Style id="branch82_part22_style">
		<LineStyle>
			<width>6.288492072934254</width>
			<color>FFffb34c</color>
		</LineStyle>
	</Style>
	<Style id="branch82_part23_style">
		<LineStyle>
			<width>6.307809798535599</width>
			<color>FFffb34c</color>
		</LineStyle>
	</Style>
	<Style id="branch82_part24_style">
		<LineStyle>
			<width>6.327127524136945</width>
			<color>FFffb34c</color>
		</LineStyle>
	</Style>
	<Style id="branch82_part25_style">
		<LineStyle>
			<width>6.3464452497382915</width>
			<color>FFffb34c</color>
		</LineStyle>
	</Style>
	<Style id="branch82_part26_style">
		<LineStyle>
			<width>6.365762975339638</width>
			<color>FFffb34c</color>
		</LineStyle>
	</Style>
	<Style id="branch82_part27_style">
		<LineStyle>
			<width>6.385080700940984</width>
			<color>FFffb34c</color>
		</LineStyle>
	</Style>
	<Style id="branch82_part28_style">
		<LineStyle>
			<width>6.40439842654233</width>
			<color>FFffb34c</color>
		</LineStyle>
	</Style>
	<Style id="branch82_part29_style">
		<LineStyle>
			<width>6.423716152143676</width>
			<color>FFffb34c</color>
		</LineStyle>
	</Style>
	<Style id="branch82_part30_style">
		<LineStyle>
			<width>6.443033877745021</width>
			<color>FFffb34c</color>
		</LineStyle>
	</Style>
	<Style id="branch82_part31_style">
		<LineStyle>
			<width>6.4623516033463675</width>
			<color>FFffb34c</color>
		</LineStyle>
	</Style>
	<Style id="branch82_part32_style">
		<LineStyle>
			<width>6.481669328947714</width>
			<color>FFffb34c</color>
		</LineStyle>
	</Style>
	<Style id="branch82_part33_style">
		<LineStyle>
			<width>6.50098705454906</width>
			<color>FFffb34c</color>
		</LineStyle>
	</Style>
	<Style id="branch82_part34_style">
		<LineStyle>
			<width>6.520304780150406</width>
			<color>FFffb34c</color>
		</LineStyle>
	</Style>
	<Style id="branch82_part35_style">
		<LineStyle>
			<width>6.539622505751752</width>
			<color>FFffb34c</color>
		</LineStyle>
	</Style>
	<Style id="branch82_part36_style">
		<LineStyle>
			<width>6.558940231353098</width>
			<color>FFffb34c</color>
		</LineStyle>
	</Style>
	<Style id="branch82_part37_style">
		<LineStyle>
			<width>6.5782579569544435</width>
			<color>FFffb34c</color>
		</LineStyle>
	</Style>
	<Style id="branch82_part38_style">
		<LineStyle>
			<width>6.5975756825557905</width>
			<color>FFffb34c</color>
		</LineStyle>
	</Style>
	<Style id="branch82_part39_style">
		<LineStyle>
			<width>6.616893408157136</width>
			<color>FFffb34c</color>
		</LineStyle>
	</Style>
	<Style id="branch82_part40_style">
		<LineStyle>
			<width>6.636211133758482</width>
			<color>FFffb34c</color>
		</LineStyle>
	</Style>
	<Style id="branch82_part41_style">
		<LineStyle>
			<width>6.655528859359828</width>
			<color>FFffb34c</color>
		</LineStyle>
	</Style>
	<Style id="branch82_part42_style">
		<LineStyle>
			<width>6.674846584961173</width>
			<color>FFffb34c</color>
		</LineStyle>
	</Style>
	<Style id="branch82_part43_style">
		<LineStyle>
			<width>6.6941643105625195</width>
			<color>FFffb34c</color>
		</LineStyle>
	</Style>
	<Style id="branch82_part44_style">
		<LineStyle>
			<width>6.713482036163866</width>
			<color>FFffb34c</color>
		</LineStyle>
	</Style>
	<Style id="branch82_part45_style">
		<LineStyle>
			<width>6.732799761765212</width>
			<color>FFffb34c</color>
		</LineStyle>
	</Style>
	<Style id="branch82_part46_style">
		<LineStyle>
			<width>6.752117487366558</width>
			<color>FFffb34c</color>
		</LineStyle>
	</Style>
	<Style id="branch82_part47_style">
		<LineStyle>
			<width>6.771435212967904</width>
			<color>FFffb34c</color>
		</LineStyle>
	</Style>
	<Style id="branch82_part48_style">
		<LineStyle>
			<width>6.79075293856925</width>
			<color>FFffb34c</color>
		</LineStyle>
	</Style>
	<Style id="branch82_part49_style">
		<LineStyle>
			<width>6.8100706641705955</width>
			<color>FFffb34c</color>
		</LineStyle>
	</Style>
	<Style id="branch82_part50_style">
		<LineStyle>
			<width>6.829388389771942</width>
			<color>FFffb34c</color>
		</LineStyle>
	</Style>
	<Style id="branch84_part1_style">
		<LineStyle>
			<width>4.581772333182871</width>
			<color>FFffb44b</color>
		</LineStyle>
	</Style>
	<Style id="branch84_part2_style">
		<LineStyle>
			<width>4.607930083724131</width>
			<color>FFffb54a</color>
		</LineStyle>
	</Style>
	<Style id="branch84_part3_style">
		<LineStyle>
			<width>4.634087834265392</width>
			<color>FFffb54a</color>
		</LineStyle>
	</Style>
	<Style id="branch84_part4_style">
		<LineStyle>
			<width>4.660245584806653</width>
			<color>FFffb649</color>
		</LineStyle>
	</Style>
	<Style id="branch84_part5_style">
		<LineStyle>
			<width>4.686403335347913</width>
			<color>FFffb649</color>
		</LineStyle>
	</Style>
	<Style id="branch84_part6_style">
		<LineStyle>
			<width>4.712561085889174</width>
			<color>FFffb748</color>
		</LineStyle>
	</Style>
	<Style id="branch84_part7_style">
		<LineStyle>
			<width>4.738718836430435</width>
			<color>FFffb748</color>
		</LineStyle>
	</Style>
	<Style id="branch84_part8_style">
		<LineStyle>
			<width>4.764876586971695</width>
			<color>FFffb847</color>
		</LineStyle>
	</Style>
	<Style id="branch84_part9_style">
		<LineStyle>
			<width>4.791034337512955</width>
			<color>FFffb847</color>
		</LineStyle>
	</Style>
	<Style id="branch84_part10_style">
		<LineStyle>
			<width>4.817192088054217</width>
			<color>FFffb946</color>
		</LineStyle>
	</Style>
	<Style id="branch84_part11_style">
		<LineStyle>
			<width>4.843349838595477</width>
			<color>FFffba45</color>
		</LineStyle>
	</Style>
	<Style id="branch84_part12_style">
		<LineStyle>
			<width>4.869507589136737</width>
			<color>FFffba45</color>
		</LineStyle>
	</Style>
	<Style id="branch84_part13_style">
		<LineStyle>
			<width>4.895665339677998</width>
			<color>FFffbb44</color>
		</LineStyle>
	</Style>
	<Style id="branch84_part14_style">
		<LineStyle>
			<width>4.921823090219259</width>
			<color>FFffbb44</color>
		</LineStyle>
	</Style>
	<Style id="branch84_part15_style">
		<LineStyle>
			<width>4.947980840760519</width>
			<color>FFffbc43</color>
		</LineStyle>
	</Style>
	<Style id="branch84_part16_style">
		<LineStyle>
			<width>4.97413859130178</width>
			<color>FFffbc43</color>
		</LineStyle>
	</Style>
	<Style id="branch84_part17_style">
		<LineStyle>
			<width>5.000296341843041</width>
			<color>FFffbd42</color>
		</LineStyle>
	</Style>
	<Style id="branch84_part18_style">
		<LineStyle>
			<width>5.026454092384301</width>
			<color>FFffbd42</color>
		</LineStyle>
	</Style>
	<Style id="branch84_part19_style">
		<LineStyle>
			<width>5.052611842925561</width>
			<color>FFffbe41</color>
		</LineStyle>
	</Style>
	<Style id="branch84_part20_style">
		<LineStyle>
			<width>5.078769593466823</width>
			<color>FFffbf40</color>
		</LineStyle>
	</Style>
	<Style id="branch84_part21_style">
		<LineStyle>
			<width>5.104927344008083</width>
			<color>FFffbf40</color>
		</LineStyle>
	</Style>
	<Style id="branch84_part22_style">
		<LineStyle>
			<width>5.131085094549344</width>
			<color>FFffc03f</color>
		</LineStyle>
	</Style>
	<Style id="branch84_part23_style">
		<LineStyle>
			<width>5.157242845090604</width>
			<color>FFffc03f</color>
		</LineStyle>
	</Style>
	<Style id="branch84_part24_style">
		<LineStyle>
			<width>5.1834005956318645</width>
			<color>FFffc13e</color>
		</LineStyle>
	</Style>
	<Style id="branch84_part25_style">
		<LineStyle>
			<width>5.209558346173126</width>
			<color>FFffc13e</color>
		</LineStyle>
	</Style>
	<Style id="branch84_part26_style">
		<LineStyle>
			<width>5.235716096714386</width>
			<color>FFffc23d</color>
		</LineStyle>
	</Style>
	<Style id="branch84_part27_style">
		<LineStyle>
			<width>5.2618738472556466</width>
			<color>FFffc23d</color>
		</LineStyle>
	</Style>
	<Style id="branch84_part28_style">
		<LineStyle>
			<width>5.288031597796907</width>
			<color>FFffc33c</color>
		</LineStyle>
	</Style>
	<Style id="branch84_part29_style">
		<LineStyle>
			<width>5.314189348338168</width>
			<color>FFffc43b</color>
		</LineStyle>
	</Style>
	<Style id="branch84_part30_style">
		<LineStyle>
			<width>5.340347098879429</width>
			<color>FFffc43b</color>
		</LineStyle>
	</Style>
	<Style id="branch84_part31_style">
		<LineStyle>
			<width>5.366504849420689</width>
			<color>FFffc53a</color>
		</LineStyle>
	</Style>
	<Style id="branch84_part32_style">
		<LineStyle>
			<width>5.39266259996195</width>
			<color>FFffc53a</color>
		</LineStyle>
	</Style>
	<Style id="branch84_part33_style">
		<LineStyle>
			<width>5.418820350503211</width>
			<color>FFffc639</color>
		</LineStyle>
	</Style>
	<Style id="branch84_part34_style">
		<LineStyle>
			<width>5.444978101044471</width>
			<color>FFffc639</color>
		</LineStyle>
	</Style>
	<Style id="branch84_part35_style">
		<LineStyle>
			<width>5.471135851585732</width>
			<color>FFffc738</color>
		</LineStyle>
	</Style>
	<Style id="branch84_part36_style">
		<LineStyle>
			<width>5.497293602126993</width>
			<color>FFffc837</color>
		</LineStyle>
	</Style>
	<Style id="branch84_part37_style">
		<LineStyle>
			<width>5.523451352668253</width>
			<color>FFffc837</color>
		</LineStyle>
	</Style>
	<Style id="branch84_part38_style">
		<LineStyle>
			<width>5.549609103209514</width>
			<color>FFffc936</color>
		</LineStyle>
	</Style>
	<Style id="branch84_part39_style">
		<LineStyle>
			<width>5.575766853750775</width>
			<color>FFffc936</color>
		</LineStyle>
	</Style>
	<Style id="branch84_part40_style">
		<LineStyle>
			<width>5.601924604292035</width>
			<color>FFffca35</color>
		</LineStyle>
	</Style>
	<Style id="branch84_part41_style">
		<LineStyle>
			<width>5.628082354833296</width>
			<color>FFffca35</color>
		</LineStyle>
	</Style>
	<Style id="branch84_part42_style">
		<LineStyle>
			<width>5.654240105374557</width>
			<color>FFffcb34</color>
		</LineStyle>
	</Style>
	<Style id="branch84_part43_style">
		<LineStyle>
			<width>5.680397855915817</width>
			<color>FFffcb34</color>
		</LineStyle>
	</Style>
	<Style id="branch84_part44_style">
		<LineStyle>
			<width>5.706555606457078</width>
			<color>FFffcc33</color>
		</LineStyle>
	</Style>
	<Style id="branch84_part45_style">
		<LineStyle>
			<width>5.732713356998339</width>
			<color>FFffcd32</color>
		</LineStyle>
	</Style>
	<Style id="branch84_part46_style">
		<LineStyle>
			<width>5.758871107539599</width>
			<color>FFffcd32</color>
		</LineStyle>
	</Style>
	<Style id="branch84_part47_style">
		<LineStyle>
			<width>5.785028858080859</width>
			<color>FFffce31</color>
		</LineStyle>
	</Style>
	<Style id="branch84_part48_style">
		<LineStyle>
			<width>5.81118660862212</width>
			<color>FFffce31</color>
		</LineStyle>
	</Style>
	<Style id="branch84_part49_style">
		<LineStyle>
			<width>5.837344359163381</width>
			<color>FFffcf30</color>
		</LineStyle>
	</Style>
	<Style id="branch84_part50_style">
		<LineStyle>
			<width>5.863502109704641</width>
			<color>FFffcf30</color>
		</LineStyle>
	</Style>
	<Style id="branch85_part1_style">
		<LineStyle>
			<width>5.204284497090899</width>
			<color>FFffd02f</color>
		</LineStyle>
	</Style>
	<Style id="branch85_part2_style">
		<LineStyle>
			<width>5.191046335571525</width>
			<color>FFffd02f</color>
		</LineStyle>
	</Style>
	<Style id="branch85_part3_style">
		<LineStyle>
			<width>5.177808174052152</width>
			<color>FFffd02f</color>
		</LineStyle>
	</Style>
	<Style id="branch85_part4_style">
		<LineStyle>
			<width>5.164570012532779</width>
			<color>FFffd12e</color>
		</LineStyle>
	</Style>
	<Style id="branch85_part5_style">
		<LineStyle>
			<width>5.151331851013406</width>
			<color>FFffd12e</color>
		</LineStyle>
	</Style>
	<Style id="branch85_part6_style">
		<LineStyle>
			<width>5.138093689494033</width>
			<color>FFffd22d</color>
		</LineStyle>
	</Style>
	<Style id="branch85_part7_style">
		<LineStyle>
			<width>5.12485552797466</width>
			<color>FFffd22d</color>
		</LineStyle>
	</Style>
	<Style id="branch85_part8_style">
		<LineStyle>
			<width>5.111617366455286</width>
			<color>FFffd22d</color>
		</LineStyle>
	</Style>
	<Style id="branch85_part9_style">
		<LineStyle>
			<width>5.098379204935913</width>
			<color>FFffd32c</color>
		</LineStyle>
	</Style>
	<Style id="branch85_part10_style">
		<LineStyle>
			<width>5.08514104341654</width>
			<color>FFffd32c</color>
		</LineStyle>
	</Style>
	<Style id="branch85_part11_style">
		<LineStyle>
			<width>5.0719028818971665</width>
			<color>FFffd32c</color>
		</LineStyle>
	</Style>
	<Style id="branch85_part12_style">
		<LineStyle>
			<width>5.058664720377793</width>
			<color>FFffd42b</color>
		</LineStyle>
	</Style>
	<Style id="branch85_part13_style">
		<LineStyle>
			<width>5.04542655885842</width>
			<color>FFffd42b</color>
		</LineStyle>
	</Style>
	<Style id="branch85_part14_style">
		<LineStyle>
			<width>5.032188397339047</width>
			<color>FFffd52a</color>
		</LineStyle>
	</Style>
	<Style id="branch85_part15_style">
		<LineStyle>
			<width>5.018950235819673</width>
			<color>FFffd52a</color>
		</LineStyle>
	</Style>
	<Style id="branch85_part16_style">
		<LineStyle>
			<width>5.0057120743003</width>
			<color>FFffd52a</color>
		</LineStyle>
	</Style>
	<Style id="branch85_part17_style">
		<LineStyle>
			<width>4.992473912780927</width>
			<color>FFffd629</color>
		</LineStyle>
	</Style>
	<Style id="branch85_part18_style">
		<LineStyle>
			<width>4.9792357512615535</width>
			<color>FFffd629</color>
		</LineStyle>
	</Style>
	<Style id="branch85_part19_style">
		<LineStyle>
			<width>4.96599758974218</width>
			<color>FFffd629</color>
		</LineStyle>
	</Style>
	<Style id="branch85_part20_style">
		<LineStyle>
			<width>4.952759428222807</width>
			<color>FFffd728</color>
		</LineStyle>
	</Style>
	<Style id="branch85_part21_style">
		<LineStyle>
			<width>4.939521266703434</width>
			<color>FFffd728</color>
		</LineStyle>
	</Style>
	<Style id="branch85_part22_style">
		<LineStyle>
			<width>4.92628310518406</width>
			<color>FFffd827</color>
		</LineStyle>
	</Style>
	<Style id="branch85_part23_style">
		<LineStyle>
			<width>4.913044943664687</width>
			<color>FFffd827</color>
		</LineStyle>
	</Style>
	<Style id="branch85_part24_style">
		<LineStyle>
			<width>4.899806782145315</width>
			<color>FFffd827</color>
		</LineStyle>
	</Style>
	<Style id="branch85_part25_style">
		<LineStyle>
			<width>4.886568620625941</width>
			<color>FFffd926</color>
		</LineStyle>
	</Style>
	<Style id="branch85_part26_style">
		<LineStyle>
			<width>4.873330459106568</width>
			<color>FFffd926</color>
		</LineStyle>
	</Style>
	<Style id="branch85_part27_style">
		<LineStyle>
			<width>4.860092297587195</width>
			<color>FFffd926</color>
		</LineStyle>
	</Style>
	<Style id="branch85_part28_style">
		<LineStyle>
			<width>4.8468541360678215</width>
			<color>FFffda25</color>
		</LineStyle>
	</Style>
	<Style id="branch85_part29_style">
		<LineStyle>
			<width>4.833615974548448</width>
			<color>FFffda25</color>
		</LineStyle>
	</Style>
	<Style id="branch85_part30_style">
		<LineStyle>
			<width>4.820377813029075</width>
			<color>FFffdb24</color>
		</LineStyle>
	</Style>
	<Style id="branch85_part31_style">
		<LineStyle>
			<width>4.807139651509702</width>
			<color>FFffdb24</color>
		</LineStyle>
	</Style>
	<Style id="branch85_part32_style">
		<LineStyle>
			<width>4.793901489990328</width>
			<color>FFffdb24</color>
		</LineStyle>
	</Style>
	<Style id="branch85_part33_style">
		<LineStyle>
			<width>4.780663328470955</width>
			<color>FFffdc23</color>
		</LineStyle>
	</Style>
	<Style id="branch85_part34_style">
		<LineStyle>
			<width>4.767425166951582</width>
			<color>FFffdc23</color>
		</LineStyle>
	</Style>
	<Style id="branch85_part35_style">
		<LineStyle>
			<width>4.754187005432208</width>
			<color>FFffdc23</color>
		</LineStyle>
	</Style>
	<Style id="branch85_part36_style">
		<LineStyle>
			<width>4.740948843912836</width>
			<color>FFffdd22</color>
		</LineStyle>
	</Style>
	<Style id="branch85_part37_style">
		<LineStyle>
			<width>4.727710682393463</width>
			<color>FFffdd22</color>
		</LineStyle>
	</Style>
	<Style id="branch85_part38_style">
		<LineStyle>
			<width>4.714472520874089</width>
			<color>FFffde21</color>
		</LineStyle>
	</Style>
	<Style id="branch85_part39_style">
		<LineStyle>
			<width>4.701234359354716</width>
			<color>FFffde21</color>
		</LineStyle>
	</Style>
	<Style id="branch85_part40_style">
		<LineStyle>
			<width>4.687996197835343</width>
			<color>FFffde21</color>
		</LineStyle>
	</Style>
	<Style id="branch85_part41_style">
		<LineStyle>
			<width>4.6747580363159695</width>
			<color>FFffdf20</color>
		</LineStyle>
	</Style>
	<Style id="branch85_part42_style">
		<LineStyle>
			<width>4.661519874796596</width>
			<color>FFffdf20</color>
		</LineStyle>
	</Style>
	<Style id="branch85_part43_style">
		<LineStyle>
			<width>4.648281713277223</width>
			<color>FFffdf20</color>
		</LineStyle>
	</Style>
	<Style id="branch85_part44_style">
		<LineStyle>
			<width>4.63504355175785</width>
			<color>FFffe01f</color>
		</LineStyle>
	</Style>
	<Style id="branch85_part45_style">
		<LineStyle>
			<width>4.621805390238476</width>
			<color>FFffe01f</color>
		</LineStyle>
	</Style>
	<Style id="branch85_part46_style">
		<LineStyle>
			<width>4.608567228719103</width>
			<color>FFffe01f</color>
		</LineStyle>
	</Style>
	<Style id="branch85_part47_style">
		<LineStyle>
			<width>4.59532906719973</width>
			<color>FFffe11e</color>
		</LineStyle>
	</Style>
	<Style id="branch85_part48_style">
		<LineStyle>
			<width>4.5820909056803565</width>
			<color>FFffe11e</color>
		</LineStyle>
	</Style>
	<Style id="branch85_part49_style">
		<LineStyle>
			<width>4.568852744160983</width>
			<color>FFffe21d</color>
		</LineStyle>
	</Style>
	<Style id="branch85_part50_style">
		<LineStyle>
			<width>4.55561458264161</width>
			<color>FFffe21d</color>
		</LineStyle>
	</Style>
	<Style id="branch87_part1_style">
		<LineStyle>
			<width>5.88536491480802</width>
			<color>FFffe21d</color>
		</LineStyle>
	</Style>
	<Style id="branch87_part2_style">
		<LineStyle>
			<width>5.895953500372685</width>
			<color>FFffe21d</color>
		</LineStyle>
	</Style>
	<Style id="branch87_part3_style">
		<LineStyle>
			<width>5.906542085937351</width>
			<color>FFffe21d</color>
		</LineStyle>
	</Style>
	<Style id="branch87_part4_style">
		<LineStyle>
			<width>5.917130671502017</width>
			<color>FFffe21d</color>
		</LineStyle>
	</Style>
	<Style id="branch87_part5_style">
		<LineStyle>
			<width>5.927719257066682</width>
			<color>FFffe21d</color>
		</LineStyle>
	</Style>
	<Style id="branch87_part6_style">
		<LineStyle>
			<width>5.938307842631348</width>
			<color>FFffe21d</color>
		</LineStyle>
	</Style>
	<Style id="branch87_part7_style">
		<LineStyle>
			<width>5.948896428196013</width>
			<color>FFffe21d</color>
		</LineStyle>
	</Style>
	<Style id="branch87_part8_style">
		<LineStyle>
			<width>5.959485013760679</width>
			<color>FFffe21d</color>
		</LineStyle>
	</Style>
	<Style id="branch87_part9_style">
		<LineStyle>
			<width>5.970073599325344</width>
			<color>FFffe21d</color>
		</LineStyle>
	</Style>
	<Style id="branch87_part10_style">
		<LineStyle>
			<width>5.980662184890011</width>
			<color>FFffe21d</color>
		</LineStyle>
	</Style>
	<Style id="branch87_part11_style">
		<LineStyle>
			<width>5.991250770454676</width>
			<color>FFffe21d</color>
		</LineStyle>
	</Style>
	<Style id="branch87_part12_style">
		<LineStyle>
			<width>6.0018393560193415</width>
			<color>FFffe21d</color>
		</LineStyle>
	</Style>
	<Style id="branch87_part13_style">
		<LineStyle>
			<width>6.012427941584007</width>
			<color>FFffe21d</color>
		</LineStyle>
	</Style>
	<Style id="branch87_part14_style">
		<LineStyle>
			<width>6.023016527148673</width>
			<color>FFffe21d</color>
		</LineStyle>
	</Style>
	<Style id="branch87_part15_style">
		<LineStyle>
			<width>6.033605112713339</width>
			<color>FFffe21d</color>
		</LineStyle>
	</Style>
	<Style id="branch87_part16_style">
		<LineStyle>
			<width>6.044193698278004</width>
			<color>FFffe21d</color>
		</LineStyle>
	</Style>
	<Style id="branch87_part17_style">
		<LineStyle>
			<width>6.05478228384267</width>
			<color>FFffe21d</color>
		</LineStyle>
	</Style>
	<Style id="branch87_part18_style">
		<LineStyle>
			<width>6.065370869407335</width>
			<color>FFffe21d</color>
		</LineStyle>
	</Style>
	<Style id="branch87_part19_style">
		<LineStyle>
			<width>6.0759594549720015</width>
			<color>FFffe21d</color>
		</LineStyle>
	</Style>
	<Style id="branch87_part20_style">
		<LineStyle>
			<width>6.086548040536667</width>
			<color>FFffe21d</color>
		</LineStyle>
	</Style>
	<Style id="branch87_part21_style">
		<LineStyle>
			<width>6.097136626101332</width>
			<color>FFffe21d</color>
		</LineStyle>
	</Style>
	<Style id="branch87_part22_style">
		<LineStyle>
			<width>6.107725211665998</width>
			<color>FFffe21d</color>
		</LineStyle>
	</Style>
	<Style id="branch87_part23_style">
		<LineStyle>
			<width>6.118313797230664</width>
			<color>FFffe21d</color>
		</LineStyle>
	</Style>
	<Style id="branch87_part24_style">
		<LineStyle>
			<width>6.128902382795329</width>
			<color>FFffe21d</color>
		</LineStyle>
	</Style>
	<Style id="branch87_part25_style">
		<LineStyle>
			<width>6.139490968359994</width>
			<color>FFffe21d</color>
		</LineStyle>
	</Style>
	<Style id="branch87_part26_style">
		<LineStyle>
			<width>6.150079553924661</width>
			<color>FFffe21d</color>
		</LineStyle>
	</Style>
	<Style id="branch87_part27_style">
		<LineStyle>
			<width>6.160668139489326</width>
			<color>FFffe21d</color>
		</LineStyle>
	</Style>
	<Style id="branch87_part28_style">
		<LineStyle>
			<width>6.171256725053992</width>
			<color>FFffe21d</color>
		</LineStyle>
	</Style>
	<Style id="branch87_part29_style">
		<LineStyle>
			<width>6.181845310618657</width>
			<color>FFffe21d</color>
		</LineStyle>
	</Style>
	<Style id="branch87_part30_style">
		<LineStyle>
			<width>6.1924338961833225</width>
			<color>FFffe21d</color>
		</LineStyle>
	</Style>
	<Style id="branch87_part31_style">
		<LineStyle>
			<width>6.203022481747989</width>
			<color>FFffe21d</color>
		</LineStyle>
	</Style>
	<Style id="branch87_part32_style">
		<LineStyle>
			<width>6.213611067312654</width>
			<color>FFffe21d</color>
		</LineStyle>
	</Style>
	<Style id="branch87_part33_style">
		<LineStyle>
			<width>6.22419965287732</width>
			<color>FFffe21d</color>
		</LineStyle>
	</Style>
	<Style id="branch87_part34_style">
		<LineStyle>
			<width>6.234788238441985</width>
			<color>FFffe21d</color>
		</LineStyle>
	</Style>
	<Style id="branch87_part35_style">
		<LineStyle>
			<width>6.245376824006652</width>
			<color>FFffe21d</color>
		</LineStyle>
	</Style>
	<Style id="branch87_part36_style">
		<LineStyle>
			<width>6.255965409571317</width>
			<color>FFffe21d</color>
		</LineStyle>
	</Style>
	<Style id="branch87_part37_style">
		<LineStyle>
			<width>6.2665539951359825</width>
			<color>FFffe21d</color>
		</LineStyle>
	</Style>
	<Style id="branch87_part38_style">
		<LineStyle>
			<width>6.277142580700648</width>
			<color>FFffe21d</color>
		</LineStyle>
	</Style>
	<Style id="branch87_part39_style">
		<LineStyle>
			<width>6.2877311662653135</width>
			<color>FFffe21d</color>
		</LineStyle>
	</Style>
	<Style id="branch87_part40_style">
		<LineStyle>
			<width>6.298319751829979</width>
			<color>FFffe21d</color>
		</LineStyle>
	</Style>
	<Style id="branch87_part41_style">
		<LineStyle>
			<width>6.308908337394644</width>
			<color>FFffe21d</color>
		</LineStyle>
	</Style>
	<Style id="branch87_part42_style">
		<LineStyle>
			<width>6.319496922959311</width>
			<color>FFffe21d</color>
		</LineStyle>
	</Style>
	<Style id="branch87_part43_style">
		<LineStyle>
			<width>6.330085508523976</width>
			<color>FFffe21d</color>
		</LineStyle>
	</Style>
	<Style id="branch87_part44_style">
		<LineStyle>
			<width>6.340674094088642</width>
			<color>FFffe31c</color>
		</LineStyle>
	</Style>
	<Style id="branch87_part45_style">
		<LineStyle>
			<width>6.351262679653307</width>
			<color>FFffe31c</color>
		</LineStyle>
	</Style>
	<Style id="branch87_part46_style">
		<LineStyle>
			<width>6.3618512652179735</width>
			<color>FFffe31c</color>
		</LineStyle>
	</Style>
	<Style id="branch87_part47_style">
		<LineStyle>
			<width>6.372439850782639</width>
			<color>FFffe31c</color>
		</LineStyle>
	</Style>
	<Style id="branch87_part48_style">
		<LineStyle>
			<width>6.383028436347304</width>
			<color>FFffe31c</color>
		</LineStyle>
	</Style>
	<Style id="branch87_part49_style">
		<LineStyle>
			<width>6.39361702191197</width>
			<color>FFffe31c</color>
		</LineStyle>
	</Style>
	<Style id="branch87_part50_style">
		<LineStyle>
			<width>6.404205607476635</width>
			<color>FFffe31c</color>
		</LineStyle>
	</Style>
	<Style id="branch90_part1_style">
		<LineStyle>
			<width>5.877787832079349</width>
			<color>FFff6e91</color>
		</LineStyle>
	</Style>
	<Style id="branch90_part2_style">
		<LineStyle>
			<width>5.899272731422643</width>
			<color>FFff6f90</color>
		</LineStyle>
	</Style>
	<Style id="branch90_part3_style">
		<LineStyle>
			<width>5.920757630765937</width>
			<color>FFff6f90</color>
		</LineStyle>
	</Style>
	<Style id="branch90_part4_style">
		<LineStyle>
			<width>5.942242530109232</width>
			<color>FFff6f90</color>
		</LineStyle>
	</Style>
	<Style id="branch90_part5_style">
		<LineStyle>
			<width>5.963727429452526</width>
			<color>FFff6f90</color>
		</LineStyle>
	</Style>
	<Style id="branch90_part6_style">
		<LineStyle>
			<width>5.985212328795821</width>
			<color>FFff6f90</color>
		</LineStyle>
	</Style>
	<Style id="branch90_part7_style">
		<LineStyle>
			<width>6.0066972281391156</width>
			<color>FFff6f90</color>
		</LineStyle>
	</Style>
	<Style id="branch90_part8_style">
		<LineStyle>
			<width>6.028182127482411</width>
			<color>FFff6f90</color>
		</LineStyle>
	</Style>
	<Style id="branch90_part9_style">
		<LineStyle>
			<width>6.049667026825706</width>
			<color>FFff6f90</color>
		</LineStyle>
	</Style>
	<Style id="branch90_part10_style">
		<LineStyle>
			<width>6.071151926169</width>
			<color>FFff6f90</color>
		</LineStyle>
	</Style>
	<Style id="branch90_part11_style">
		<LineStyle>
			<width>6.092636825512294</width>
			<color>FFff708f</color>
		</LineStyle>
	</Style>
	<Style id="branch90_part12_style">
		<LineStyle>
			<width>6.114121724855589</width>
			<color>FFff708f</color>
		</LineStyle>
	</Style>
	<Style id="branch90_part13_style">
		<LineStyle>
			<width>6.135606624198883</width>
			<color>FFff708f</color>
		</LineStyle>
	</Style>
	<Style id="branch90_part14_style">
		<LineStyle>
			<width>6.157091523542178</width>
			<color>FFff708f</color>
		</LineStyle>
	</Style>
	<Style id="branch90_part15_style">
		<LineStyle>
			<width>6.178576422885473</width>
			<color>FFff708f</color>
		</LineStyle>
	</Style>
	<Style id="branch90_part16_style">
		<LineStyle>
			<width>6.200061322228767</width>
			<color>FFff708f</color>
		</LineStyle>
	</Style>
	<Style id="branch90_part17_style">
		<LineStyle>
			<width>6.221546221572062</width>
			<color>FFff708f</color>
		</LineStyle>
	</Style>
	<Style id="branch90_part18_style">
		<LineStyle>
			<width>6.243031120915356</width>
			<color>FFff708f</color>
		</LineStyle>
	</Style>
	<Style id="branch90_part19_style">
		<LineStyle>
			<width>6.26451602025865</width>
			<color>FFff708f</color>
		</LineStyle>
	</Style>
	<Style id="branch90_part20_style">
		<LineStyle>
			<width>6.286000919601945</width>
			<color>FFff708f</color>
		</LineStyle>
	</Style>
	<Style id="branch90_part21_style">
		<LineStyle>
			<width>6.30748581894524</width>
			<color>FFff718e</color>
		</LineStyle>
	</Style>
	<Style id="branch90_part22_style">
		<LineStyle>
			<width>6.328970718288534</width>
			<color>FFff718e</color>
		</LineStyle>
	</Style>
	<Style id="branch90_part23_style">
		<LineStyle>
			<width>6.350455617631829</width>
			<color>FFff718e</color>
		</LineStyle>
	</Style>
	<Style id="branch90_part24_style">
		<LineStyle>
			<width>6.3719405169751235</width>
			<color>FFff718e</color>
		</LineStyle>
	</Style>
	<Style id="branch90_part25_style">
		<LineStyle>
			<width>6.3934254163184185</width>
			<color>FFff718e</color>
		</LineStyle>
	</Style>
	<Style id="branch90_part26_style">
		<LineStyle>
			<width>6.414910315661713</width>
			<color>FFff718e</color>
		</LineStyle>
	</Style>
	<Style id="branch90_part27_style">
		<LineStyle>
			<width>6.436395215005008</width>
			<color>FFff718e</color>
		</LineStyle>
	</Style>
	<Style id="branch90_part28_style">
		<LineStyle>
			<width>6.457880114348302</width>
			<color>FFff718e</color>
		</LineStyle>
	</Style>
	<Style id="branch90_part29_style">
		<LineStyle>
			<width>6.479365013691597</width>
			<color>FFff718e</color>
		</LineStyle>
	</Style>
	<Style id="branch90_part30_style">
		<LineStyle>
			<width>6.500849913034891</width>
			<color>FFff728d</color>
		</LineStyle>
	</Style>
	<Style id="branch90_part31_style">
		<LineStyle>
			<width>6.522334812378186</width>
			<color>FFff728d</color>
		</LineStyle>
	</Style>
	<Style id="branch90_part32_style">
		<LineStyle>
			<width>6.543819711721481</width>
			<color>FFff728d</color>
		</LineStyle>
	</Style>
	<Style id="branch90_part33_style">
		<LineStyle>
			<width>6.565304611064775</width>
			<color>FFff728d</color>
		</LineStyle>
	</Style>
	<Style id="branch90_part34_style">
		<LineStyle>
			<width>6.58678951040807</width>
			<color>FFff728d</color>
		</LineStyle>
	</Style>
	<Style id="branch90_part35_style">
		<LineStyle>
			<width>6.608274409751364</width>
			<color>FFff728d</color>
		</LineStyle>
	</Style>
	<Style id="branch90_part36_style">
		<LineStyle>
			<width>6.629759309094659</width>
			<color>FFff728d</color>
		</LineStyle>
	</Style>
	<Style id="branch90_part37_style">
		<LineStyle>
			<width>6.651244208437953</width>
			<color>FFff728d</color>
		</LineStyle>
	</Style>
	<Style id="branch90_part38_style">
		<LineStyle>
			<width>6.672729107781247</width>
			<color>FFff728d</color>
		</LineStyle>
	</Style>
	<Style id="branch90_part39_style">
		<LineStyle>
			<width>6.694214007124542</width>
			<color>FFff728d</color>
		</LineStyle>
	</Style>
	<Style id="branch90_part40_style">
		<LineStyle>
			<width>6.7156989064678365</width>
			<color>FFff738c</color>
		</LineStyle>
	</Style>
	<Style id="branch90_part41_style">
		<LineStyle>
			<width>6.7371838058111315</width>
			<color>FFff738c</color>
		</LineStyle>
	</Style>
	<Style id="branch90_part42_style">
		<LineStyle>
			<width>6.7586687051544265</width>
			<color>FFff738c</color>
		</LineStyle>
	</Style>
	<Style id="branch90_part43_style">
		<LineStyle>
			<width>6.7801536044977215</width>
			<color>FFff738c</color>
		</LineStyle>
	</Style>
	<Style id="branch90_part44_style">
		<LineStyle>
			<width>6.801638503841016</width>
			<color>FFff738c</color>
		</LineStyle>
	</Style>
	<Style id="branch90_part45_style">
		<LineStyle>
			<width>6.82312340318431</width>
			<color>FFff738c</color>
		</LineStyle>
	</Style>
	<Style id="branch90_part46_style">
		<LineStyle>
			<width>6.844608302527604</width>
			<color>FFff738c</color>
		</LineStyle>
	</Style>
	<Style id="branch90_part47_style">
		<LineStyle>
			<width>6.866093201870899</width>
			<color>FFff738c</color>
		</LineStyle>
	</Style>
	<Style id="branch90_part48_style">
		<LineStyle>
			<width>6.887578101214194</width>
			<color>FFff738c</color>
		</LineStyle>
	</Style>
	<Style id="branch90_part49_style">
		<LineStyle>
			<width>6.909063000557489</width>
			<color>FFff748b</color>
		</LineStyle>
	</Style>
	<Style id="branch90_part50_style">
		<LineStyle>
			<width>6.930547899900783</width>
			<color>FFff748b</color>
		</LineStyle>
	</Style>
	<Style id="branch105_part1_style">
		<LineStyle>
			<width>6.514462436045833</width>
			<color>FFff728d</color>
		</LineStyle>
	</Style>
	<Style id="branch105_part2_style">
		<LineStyle>
			<width>6.516926205276869</width>
			<color>FFff728d</color>
		</LineStyle>
	</Style>
	<Style id="branch105_part3_style">
		<LineStyle>
			<width>6.519389974507904</width>
			<color>FFff738c</color>
		</LineStyle>
	</Style>
	<Style id="branch105_part4_style">
		<LineStyle>
			<width>6.521853743738939</width>
			<color>FFff748b</color>
		</LineStyle>
	</Style>
	<Style id="branch105_part5_style">
		<LineStyle>
			<width>6.524317512969975</width>
			<color>FFff748b</color>
		</LineStyle>
	</Style>
	<Style id="branch105_part6_style">
		<LineStyle>
			<width>6.52678128220101</width>
			<color>FFff758a</color>
		</LineStyle>
	</Style>
	<Style id="branch105_part7_style">
		<LineStyle>
			<width>6.529245051432046</width>
			<color>FFff7689</color>
		</LineStyle>
	</Style>
	<Style id="branch105_part8_style">
		<LineStyle>
			<width>6.531708820663081</width>
			<color>FFff7689</color>
		</LineStyle>
	</Style>
	<Style id="branch105_part9_style">
		<LineStyle>
			<width>6.534172589894116</width>
			<color>FFff7788</color>
		</LineStyle>
	</Style>
	<Style id="branch105_part10_style">
		<LineStyle>
			<width>6.536636359125151</width>
			<color>FFff7887</color>
		</LineStyle>
	</Style>
	<Style id="branch105_part11_style">
		<LineStyle>
			<width>6.539100128356186</width>
			<color>FFff7887</color>
		</LineStyle>
	</Style>
	<Style id="branch105_part12_style">
		<LineStyle>
			<width>6.5415638975872215</width>
			<color>FFff7986</color>
		</LineStyle>
	</Style>
	<Style id="branch105_part13_style">
		<LineStyle>
			<width>6.544027666818256</width>
			<color>FFff7a85</color>
		</LineStyle>
	</Style>
	<Style id="branch105_part14_style">
		<LineStyle>
			<width>6.546491436049292</width>
			<color>FFff7a85</color>
		</LineStyle>
	</Style>
	<Style id="branch105_part15_style">
		<LineStyle>
			<width>6.548955205280327</width>
			<color>FFff7b84</color>
		</LineStyle>
	</Style>
	<Style id="branch105_part16_style">
		<LineStyle>
			<width>6.551418974511362</width>
			<color>FFff7c83</color>
		</LineStyle>
	</Style>
	<Style id="branch105_part17_style">
		<LineStyle>
			<width>6.553882743742398</width>
			<color>FFff7c83</color>
		</LineStyle>
	</Style>
	<Style id="branch105_part18_style">
		<LineStyle>
			<width>6.556346512973433</width>
			<color>FFff7d82</color>
		</LineStyle>
	</Style>
	<Style id="branch105_part19_style">
		<LineStyle>
			<width>6.558810282204469</width>
			<color>FFff7e81</color>
		</LineStyle>
	</Style>
	<Style id="branch105_part20_style">
		<LineStyle>
			<width>6.561274051435504</width>
			<color>FFff7e81</color>
		</LineStyle>
	</Style>
	<Style id="branch105_part21_style">
		<LineStyle>
			<width>6.563737820666539</width>
			<color>FFff7f80</color>
		</LineStyle>
	</Style>
	<Style id="branch105_part22_style">
		<LineStyle>
			<width>6.566201589897575</width>
			<color>FFff7f80</color>
		</LineStyle>
	</Style>
	<Style id="branch105_part23_style">
		<LineStyle>
			<width>6.56866535912861</width>
			<color>FFff807f</color>
		</LineStyle>
	</Style>
	<Style id="branch105_part24_style">
		<LineStyle>
			<width>6.571129128359645</width>
			<color>FFff817e</color>
		</LineStyle>
	</Style>
	<Style id="branch105_part25_style">
		<LineStyle>
			<width>6.5735928975906806</width>
			<color>FFff817e</color>
		</LineStyle>
	</Style>
	<Style id="branch105_part26_style">
		<LineStyle>
			<width>6.5760566668217155</width>
			<color>FFff827d</color>
		</LineStyle>
	</Style>
	<Style id="branch105_part27_style">
		<LineStyle>
			<width>6.5785204360527505</width>
			<color>FFff837c</color>
		</LineStyle>
	</Style>
	<Style id="branch105_part28_style">
		<LineStyle>
			<width>6.5809842052837855</width>
			<color>FFff837c</color>
		</LineStyle>
	</Style>
	<Style id="branch105_part29_style">
		<LineStyle>
			<width>6.583447974514821</width>
			<color>FFff847b</color>
		</LineStyle>
	</Style>
	<Style id="branch105_part30_style">
		<LineStyle>
			<width>6.585911743745856</width>
			<color>FFff857a</color>
		</LineStyle>
	</Style>
	<Style id="branch105_part31_style">
		<LineStyle>
			<width>6.588375512976891</width>
			<color>FFff857a</color>
		</LineStyle>
	</Style>
	<Style id="branch105_part32_style">
		<LineStyle>
			<width>6.590839282207927</width>
			<color>FFff8679</color>
		</LineStyle>
	</Style>
	<Style id="branch105_part33_style">
		<LineStyle>
			<width>6.593303051438962</width>
			<color>FFff8778</color>
		</LineStyle>
	</Style>
	<Style id="branch105_part34_style">
		<LineStyle>
			<width>6.595766820669997</width>
			<color>FFff8778</color>
		</LineStyle>
	</Style>
	<Style id="branch105_part35_style">
		<LineStyle>
			<width>6.598230589901033</width>
			<color>FFff8877</color>
		</LineStyle>
	</Style>
	<Style id="branch105_part36_style">
		<LineStyle>
			<width>6.600694359132068</width>
			<color>FFff8976</color>
		</LineStyle>
	</Style>
	<Style id="branch105_part37_style">
		<LineStyle>
			<width>6.603158128363104</width>
			<color>FFff8976</color>
		</LineStyle>
	</Style>
	<Style id="branch105_part38_style">
		<LineStyle>
			<width>6.605621897594139</width>
			<color>FFff8a75</color>
		</LineStyle>
	</Style>
	<Style id="branch105_part39_style">
		<LineStyle>
			<width>6.608085666825174</width>
			<color>FFff8b74</color>
		</LineStyle>
	</Style>
	<Style id="branch105_part40_style">
		<LineStyle>
			<width>6.61054943605621</width>
			<color>FFff8b74</color>
		</LineStyle>
	</Style>
	<Style id="branch105_part41_style">
		<LineStyle>
			<width>6.613013205287245</width>
			<color>FFff8c73</color>
		</LineStyle>
	</Style>
	<Style id="branch105_part42_style">
		<LineStyle>
			<width>6.61547697451828</width>
			<color>FFff8c73</color>
		</LineStyle>
	</Style>
	<Style id="branch105_part43_style">
		<LineStyle>
			<width>6.6179407437493145</width>
			<color>FFff8d72</color>
		</LineStyle>
	</Style>
	<Style id="branch105_part44_style">
		<LineStyle>
			<width>6.62040451298035</width>
			<color>FFff8e71</color>
		</LineStyle>
	</Style>
	<Style id="branch105_part45_style">
		<LineStyle>
			<width>6.622868282211385</width>
			<color>FFff8e71</color>
		</LineStyle>
	</Style>
	<Style id="branch105_part46_style">
		<LineStyle>
			<width>6.62533205144242</width>
			<color>FFff8f70</color>
		</LineStyle>
	</Style>
	<Style id="branch105_part47_style">
		<LineStyle>
			<width>6.627795820673456</width>
			<color>FFff906f</color>
		</LineStyle>
	</Style>
	<Style id="branch105_part48_style">
		<LineStyle>
			<width>6.630259589904491</width>
			<color>FFff906f</color>
		</LineStyle>
	</Style>
	<Style id="branch105_part49_style">
		<LineStyle>
			<width>6.632723359135527</width>
			<color>FFff916e</color>
		</LineStyle>
	</Style>
	<Style id="branch105_part50_style">
		<LineStyle>
			<width>6.635187128366562</width>
			<color>FFff926d</color>
		</LineStyle>
	</Style>
	<Style id="branch107_part1_style">
		<LineStyle>
			<width>6.001556429032498</width>
			<color>FFff926d</color>
		</LineStyle>
	</Style>
	<Style id="branch107_part2_style">
		<LineStyle>
			<width>6.0119736175586675</width>
			<color>FFff936c</color>
		</LineStyle>
	</Style>
	<Style id="branch107_part3_style">
		<LineStyle>
			<width>6.022390806084838</width>
			<color>FFff946b</color>
		</LineStyle>
	</Style>
	<Style id="branch107_part4_style">
		<LineStyle>
			<width>6.032807994611006</width>
			<color>FFff956a</color>
		</LineStyle>
	</Style>
	<Style id="branch107_part5_style">
		<LineStyle>
			<width>6.043225183137176</width>
			<color>FFff9669</color>
		</LineStyle>
	</Style>
	<Style id="branch107_part6_style">
		<LineStyle>
			<width>6.053642371663345</width>
			<color>FFff9768</color>
		</LineStyle>
	</Style>
	<Style id="branch107_part7_style">
		<LineStyle>
			<width>6.064059560189515</width>
			<color>FFff9768</color>
		</LineStyle>
	</Style>
	<Style id="branch107_part8_style">
		<LineStyle>
			<width>6.074476748715684</width>
			<color>FFff9867</color>
		</LineStyle>
	</Style>
	<Style id="branch107_part9_style">
		<LineStyle>
			<width>6.084893937241853</width>
			<color>FFff9966</color>
		</LineStyle>
	</Style>
	<Style id="branch107_part10_style">
		<LineStyle>
			<width>6.095311125768023</width>
			<color>FFff9a65</color>
		</LineStyle>
	</Style>
	<Style id="branch107_part11_style">
		<LineStyle>
			<width>6.105728314294192</width>
			<color>FFff9b64</color>
		</LineStyle>
	</Style>
	<Style id="branch107_part12_style">
		<LineStyle>
			<width>6.116145502820362</width>
			<color>FFff9b64</color>
		</LineStyle>
	</Style>
	<Style id="branch107_part13_style">
		<LineStyle>
			<width>6.126562691346531</width>
			<color>FFff9c63</color>
		</LineStyle>
	</Style>
	<Style id="branch107_part14_style">
		<LineStyle>
			<width>6.1369798798727</width>
			<color>FFff9d62</color>
		</LineStyle>
	</Style>
	<Style id="branch107_part15_style">
		<LineStyle>
			<width>6.1473970683988695</width>
			<color>FFff9e61</color>
		</LineStyle>
	</Style>
	<Style id="branch107_part16_style">
		<LineStyle>
			<width>6.15781425692504</width>
			<color>FFff9f60</color>
		</LineStyle>
	</Style>
	<Style id="branch107_part17_style">
		<LineStyle>
			<width>6.168231445451209</width>
			<color>FFff9f60</color>
		</LineStyle>
	</Style>
	<Style id="branch107_part18_style">
		<LineStyle>
			<width>6.178648633977378</width>
			<color>FFffa05f</color>
		</LineStyle>
	</Style>
	<Style id="branch107_part19_style">
		<LineStyle>
			<width>6.189065822503547</width>
			<color>FFffa15e</color>
		</LineStyle>
	</Style>
	<Style id="branch107_part20_style">
		<LineStyle>
			<width>6.1994830110297166</width>
			<color>FFffa25d</color>
		</LineStyle>
	</Style>
	<Style id="branch107_part21_style">
		<LineStyle>
			<width>6.209900199555886</width>
			<color>FFffa35c</color>
		</LineStyle>
	</Style>
	<Style id="branch107_part22_style">
		<LineStyle>
			<width>6.220317388082055</width>
			<color>FFffa35c</color>
		</LineStyle>
	</Style>
	<Style id="branch107_part23_style">
		<LineStyle>
			<width>6.230734576608225</width>
			<color>FFffa45b</color>
		</LineStyle>
	</Style>
	<Style id="branch107_part24_style">
		<LineStyle>
			<width>6.241151765134394</width>
			<color>FFffa55a</color>
		</LineStyle>
	</Style>
	<Style id="branch107_part25_style">
		<LineStyle>
			<width>6.251568953660564</width>
			<color>FFffa659</color>
		</LineStyle>
	</Style>
	<Style id="branch107_part26_style">
		<LineStyle>
			<width>6.261986142186733</width>
			<color>FFffa758</color>
		</LineStyle>
	</Style>
	<Style id="branch107_part27_style">
		<LineStyle>
			<width>6.272403330712902</width>
			<color>FFffa758</color>
		</LineStyle>
	</Style>
	<Style id="branch107_part28_style">
		<LineStyle>
			<width>6.282820519239071</width>
			<color>FFffa857</color>
		</LineStyle>
	</Style>
	<Style id="branch107_part29_style">
		<LineStyle>
			<width>6.2932377077652415</width>
			<color>FFffa956</color>
		</LineStyle>
	</Style>
	<Style id="branch107_part30_style">
		<LineStyle>
			<width>6.303654896291411</width>
			<color>FFffaa55</color>
		</LineStyle>
	</Style>
	<Style id="branch107_part31_style">
		<LineStyle>
			<width>6.31407208481758</width>
			<color>FFffab54</color>
		</LineStyle>
	</Style>
	<Style id="branch107_part32_style">
		<LineStyle>
			<width>6.324489273343749</width>
			<color>FFffab54</color>
		</LineStyle>
	</Style>
	<Style id="branch107_part33_style">
		<LineStyle>
			<width>6.3349064618699185</width>
			<color>FFffac53</color>
		</LineStyle>
	</Style>
	<Style id="branch107_part34_style">
		<LineStyle>
			<width>6.345323650396088</width>
			<color>FFffad52</color>
		</LineStyle>
	</Style>
	<Style id="branch107_part35_style">
		<LineStyle>
			<width>6.355740838922257</width>
			<color>FFffae51</color>
		</LineStyle>
	</Style>
	<Style id="branch107_part36_style">
		<LineStyle>
			<width>6.366158027448427</width>
			<color>FFffaf50</color>
		</LineStyle>
	</Style>
	<Style id="branch107_part37_style">
		<LineStyle>
			<width>6.376575215974596</width>
			<color>FFffb04f</color>
		</LineStyle>
	</Style>
	<Style id="branch107_part38_style">
		<LineStyle>
			<width>6.3869924045007656</width>
			<color>FFffb04f</color>
		</LineStyle>
	</Style>
	<Style id="branch107_part39_style">
		<LineStyle>
			<width>6.397409593026936</width>
			<color>FFffb14e</color>
		</LineStyle>
	</Style>
	<Style id="branch107_part40_style">
		<LineStyle>
			<width>6.407826781553104</width>
			<color>FFffb24d</color>
		</LineStyle>
	</Style>
	<Style id="branch107_part41_style">
		<LineStyle>
			<width>6.418243970079273</width>
			<color>FFffb34c</color>
		</LineStyle>
	</Style>
	<Style id="branch107_part42_style">
		<LineStyle>
			<width>6.428661158605443</width>
			<color>FFffb44b</color>
		</LineStyle>
	</Style>
	<Style id="branch107_part43_style">
		<LineStyle>
			<width>6.439078347131613</width>
			<color>FFffb44b</color>
		</LineStyle>
	</Style>
	<Style id="branch107_part44_style">
		<LineStyle>
			<width>6.449495535657782</width>
			<color>FFffb54a</color>
		</LineStyle>
	</Style>
	<Style id="branch107_part45_style">
		<LineStyle>
			<width>6.459912724183951</width>
			<color>FFffb649</color>
		</LineStyle>
	</Style>
	<Style id="branch107_part46_style">
		<LineStyle>
			<width>6.47032991271012</width>
			<color>FFffb748</color>
		</LineStyle>
	</Style>
	<Style id="branch107_part47_style">
		<LineStyle>
			<width>6.48074710123629</width>
			<color>FFffb847</color>
		</LineStyle>
	</Style>
	<Style id="branch107_part48_style">
		<LineStyle>
			<width>6.491164289762459</width>
			<color>FFffb847</color>
		</LineStyle>
	</Style>
	<Style id="branch107_part49_style">
		<LineStyle>
			<width>6.501581478288629</width>
			<color>FFffb946</color>
		</LineStyle>
	</Style>
	<Style id="branch107_part50_style">
		<LineStyle>
			<width>6.511998666814798</width>
			<color>FFffba45</color>
		</LineStyle>
	</Style>
	<Style id="branch121_part1_style">
		<LineStyle>
			<width>5.3736837807409135</width>
			<color>FFff916e</color>
		</LineStyle>
	</Style>
	<Style id="branch121_part2_style">
		<LineStyle>
			<width>5.3977223449415765</width>
			<color>FFff916e</color>
		</LineStyle>
	</Style>
	<Style id="branch121_part3_style">
		<LineStyle>
			<width>5.42176090914224</width>
			<color>FFff916e</color>
		</LineStyle>
	</Style>
	<Style id="branch121_part4_style">
		<LineStyle>
			<width>5.445799473342904</width>
			<color>FFff916e</color>
		</LineStyle>
	</Style>
	<Style id="branch121_part5_style">
		<LineStyle>
			<width>5.469838037543568</width>
			<color>FFff916e</color>
		</LineStyle>
	</Style>
	<Style id="branch121_part6_style">
		<LineStyle>
			<width>5.493876601744231</width>
			<color>FFff926d</color>
		</LineStyle>
	</Style>
	<Style id="branch121_part7_style">
		<LineStyle>
			<width>5.517915165944894</width>
			<color>FFff926d</color>
		</LineStyle>
	</Style>
	<Style id="branch121_part8_style">
		<LineStyle>
			<width>5.541953730145558</width>
			<color>FFff926d</color>
		</LineStyle>
	</Style>
	<Style id="branch121_part9_style">
		<LineStyle>
			<width>5.565992294346222</width>
			<color>FFff926d</color>
		</LineStyle>
	</Style>
	<Style id="branch121_part10_style">
		<LineStyle>
			<width>5.590030858546885</width>
			<color>FFff926d</color>
		</LineStyle>
	</Style>
	<Style id="branch121_part11_style">
		<LineStyle>
			<width>5.614069422747548</width>
			<color>FFff936c</color>
		</LineStyle>
	</Style>
	<Style id="branch121_part12_style">
		<LineStyle>
			<width>5.638107986948212</width>
			<color>FFff936c</color>
		</LineStyle>
	</Style>
	<Style id="branch121_part13_style">
		<LineStyle>
			<width>5.662146551148876</width>
			<color>FFff936c</color>
		</LineStyle>
	</Style>
	<Style id="branch121_part14_style">
		<LineStyle>
			<width>5.686185115349539</width>
			<color>FFff936c</color>
		</LineStyle>
	</Style>
	<Style id="branch121_part15_style">
		<LineStyle>
			<width>5.710223679550202</width>
			<color>FFff946b</color>
		</LineStyle>
	</Style>
	<Style id="branch121_part16_style">
		<LineStyle>
			<width>5.734262243750866</width>
			<color>FFff946b</color>
		</LineStyle>
	</Style>
	<Style id="branch121_part17_style">
		<LineStyle>
			<width>5.75830080795153</width>
			<color>FFff946b</color>
		</LineStyle>
	</Style>
	<Style id="branch121_part18_style">
		<LineStyle>
			<width>5.782339372152193</width>
			<color>FFff946b</color>
		</LineStyle>
	</Style>
	<Style id="branch121_part19_style">
		<LineStyle>
			<width>5.806377936352857</width>
			<color>FFff946b</color>
		</LineStyle>
	</Style>
	<Style id="branch121_part20_style">
		<LineStyle>
			<width>5.830416500553521</width>
			<color>FFff956a</color>
		</LineStyle>
	</Style>
	<Style id="branch121_part21_style">
		<LineStyle>
			<width>5.854455064754184</width>
			<color>FFff956a</color>
		</LineStyle>
	</Style>
	<Style id="branch121_part22_style">
		<LineStyle>
			<width>5.878493628954848</width>
			<color>FFff956a</color>
		</LineStyle>
	</Style>
	<Style id="branch121_part23_style">
		<LineStyle>
			<width>5.902532193155511</width>
			<color>FFff956a</color>
		</LineStyle>
	</Style>
	<Style id="branch121_part24_style">
		<LineStyle>
			<width>5.926570757356175</width>
			<color>FFff956a</color>
		</LineStyle>
	</Style>
	<Style id="branch121_part25_style">
		<LineStyle>
			<width>5.950609321556838</width>
			<color>FFff9669</color>
		</LineStyle>
	</Style>
	<Style id="branch121_part26_style">
		<LineStyle>
			<width>5.974647885757502</width>
			<color>FFff9669</color>
		</LineStyle>
	</Style>
	<Style id="branch121_part27_style">
		<LineStyle>
			<width>5.998686449958165</width>
			<color>FFff9669</color>
		</LineStyle>
	</Style>
	<Style id="branch121_part28_style">
		<LineStyle>
			<width>6.022725014158829</width>
			<color>FFff9669</color>
		</LineStyle>
	</Style>
	<Style id="branch121_part29_style">
		<LineStyle>
			<width>6.046763578359492</width>
			<color>FFff9669</color>
		</LineStyle>
	</Style>
	<Style id="branch121_part30_style">
		<LineStyle>
			<width>6.070802142560156</width>
			<color>FFff9768</color>
		</LineStyle>
	</Style>
	<Style id="branch121_part31_style">
		<LineStyle>
			<width>6.094840706760819</width>
			<color>FFff9768</color>
		</LineStyle>
	</Style>
	<Style id="branch121_part32_style">
		<LineStyle>
			<width>6.118879270961483</width>
			<color>FFff9768</color>
		</LineStyle>
	</Style>
	<Style id="branch121_part33_style">
		<LineStyle>
			<width>6.142917835162146</width>
			<color>FFff9768</color>
		</LineStyle>
	</Style>
	<Style id="branch121_part34_style">
		<LineStyle>
			<width>6.16695639936281</width>
			<color>FFff9768</color>
		</LineStyle>
	</Style>
	<Style id="branch121_part35_style">
		<LineStyle>
			<width>6.190994963563473</width>
			<color>FFff9867</color>
		</LineStyle>
	</Style>
	<Style id="branch121_part36_style">
		<LineStyle>
			<width>6.215033527764137</width>
			<color>FFff9867</color>
		</LineStyle>
	</Style>
	<Style id="branch121_part37_style">
		<LineStyle>
			<width>6.2390720919648</width>
			<color>FFff9867</color>
		</LineStyle>
	</Style>
	<Style id="branch121_part38_style">
		<LineStyle>
			<width>6.263110656165464</width>
			<color>FFff9867</color>
		</LineStyle>
	</Style>
	<Style id="branch121_part39_style">
		<LineStyle>
			<width>6.2871492203661274</width>
			<color>FFff9867</color>
		</LineStyle>
	</Style>
	<Style id="branch121_part40_style">
		<LineStyle>
			<width>6.311187784566791</width>
			<color>FFff9966</color>
		</LineStyle>
	</Style>
	<Style id="branch121_part41_style">
		<LineStyle>
			<width>6.3352263487674545</width>
			<color>FFff9966</color>
		</LineStyle>
	</Style>
	<Style id="branch121_part42_style">
		<LineStyle>
			<width>6.3592649129681185</width>
			<color>FFff9966</color>
		</LineStyle>
	</Style>
	<Style id="branch121_part43_style">
		<LineStyle>
			<width>6.3833034771687815</width>
			<color>FFff9966</color>
		</LineStyle>
	</Style>
	<Style id="branch121_part44_style">
		<LineStyle>
			<width>6.4073420413694455</width>
			<color>FFff9966</color>
		</LineStyle>
	</Style>
	<Style id="branch121_part45_style">
		<LineStyle>
			<width>6.431380605570109</width>
			<color>FFff9a65</color>
		</LineStyle>
	</Style>
	<Style id="branch121_part46_style">
		<LineStyle>
			<width>6.455419169770773</width>
			<color>FFff9a65</color>
		</LineStyle>
	</Style>
	<Style id="branch121_part47_style">
		<LineStyle>
			<width>6.479457733971436</width>
			<color>FFff9a65</color>
		</LineStyle>
	</Style>
	<Style id="branch121_part48_style">
		<LineStyle>
			<width>6.5034962981721</width>
			<color>FFff9a65</color>
		</LineStyle>
	</Style>
	<Style id="branch121_part49_style">
		<LineStyle>
			<width>6.527534862372763</width>
			<color>FFff9a65</color>
		</LineStyle>
	</Style>
	<Style id="branch121_part50_style">
		<LineStyle>
			<width>6.551573426573427</width>
			<color>FFff9b64</color>
		</LineStyle>
	</Style>
	<Style id="branch128_part1_style">
		<LineStyle>
			<width>4.510168391795986</width>
			<color>FFff9c63</color>
		</LineStyle>
	</Style>
	<Style id="branch128_part2_style">
		<LineStyle>
			<width>4.527300571892807</width>
			<color>FFff9d62</color>
		</LineStyle>
	</Style>
	<Style id="branch128_part3_style">
		<LineStyle>
			<width>4.54443275198963</width>
			<color>FFff9e61</color>
		</LineStyle>
	</Style>
	<Style id="branch128_part4_style">
		<LineStyle>
			<width>4.561564932086451</width>
			<color>FFff9f60</color>
		</LineStyle>
	</Style>
	<Style id="branch128_part5_style">
		<LineStyle>
			<width>4.5786971121832725</width>
			<color>FFffa05f</color>
		</LineStyle>
	</Style>
	<Style id="branch128_part6_style">
		<LineStyle>
			<width>4.5958292922800945</width>
			<color>FFffa25d</color>
		</LineStyle>
	</Style>
	<Style id="branch128_part7_style">
		<LineStyle>
			<width>4.612961472376917</width>
			<color>FFffa35c</color>
		</LineStyle>
	</Style>
	<Style id="branch128_part8_style">
		<LineStyle>
			<width>4.630093652473738</width>
			<color>FFffa45b</color>
		</LineStyle>
	</Style>
	<Style id="branch128_part9_style">
		<LineStyle>
			<width>4.64722583257056</width>
			<color>FFffa55a</color>
		</LineStyle>
	</Style>
	<Style id="branch128_part10_style">
		<LineStyle>
			<width>4.664358012667382</width>
			<color>FFffa659</color>
		</LineStyle>
	</Style>
	<Style id="branch128_part11_style">
		<LineStyle>
			<width>4.681490192764203</width>
			<color>FFffa758</color>
		</LineStyle>
	</Style>
	<Style id="branch128_part12_style">
		<LineStyle>
			<width>4.698622372861025</width>
			<color>FFffa857</color>
		</LineStyle>
	</Style>
	<Style id="branch128_part13_style">
		<LineStyle>
			<width>4.715754552957846</width>
			<color>FFffa956</color>
		</LineStyle>
	</Style>
	<Style id="branch128_part14_style">
		<LineStyle>
			<width>4.732886733054668</width>
			<color>FFffab54</color>
		</LineStyle>
	</Style>
	<Style id="branch128_part15_style">
		<LineStyle>
			<width>4.75001891315149</width>
			<color>FFffac53</color>
		</LineStyle>
	</Style>
	<Style id="branch128_part16_style">
		<LineStyle>
			<width>4.767151093248312</width>
			<color>FFffad52</color>
		</LineStyle>
	</Style>
	<Style id="branch128_part17_style">
		<LineStyle>
			<width>4.7842832733451335</width>
			<color>FFffae51</color>
		</LineStyle>
	</Style>
	<Style id="branch128_part18_style">
		<LineStyle>
			<width>4.801415453441955</width>
			<color>FFffaf50</color>
		</LineStyle>
	</Style>
	<Style id="branch128_part19_style">
		<LineStyle>
			<width>4.818547633538777</width>
			<color>FFffb04f</color>
		</LineStyle>
	</Style>
	<Style id="branch128_part20_style">
		<LineStyle>
			<width>4.835679813635599</width>
			<color>FFffb14e</color>
		</LineStyle>
	</Style>
	<Style id="branch128_part21_style">
		<LineStyle>
			<width>4.85281199373242</width>
			<color>FFffb34c</color>
		</LineStyle>
	</Style>
	<Style id="branch128_part22_style">
		<LineStyle>
			<width>4.869944173829242</width>
			<color>FFffb44b</color>
		</LineStyle>
	</Style>
	<Style id="branch128_part23_style">
		<LineStyle>
			<width>4.887076353926064</width>
			<color>FFffb54a</color>
		</LineStyle>
	</Style>
	<Style id="branch128_part24_style">
		<LineStyle>
			<width>4.904208534022885</width>
			<color>FFffb649</color>
		</LineStyle>
	</Style>
	<Style id="branch128_part25_style">
		<LineStyle>
			<width>4.921340714119706</width>
			<color>FFffb748</color>
		</LineStyle>
	</Style>
	<Style id="branch128_part26_style">
		<LineStyle>
			<width>4.938472894216529</width>
			<color>FFffb847</color>
		</LineStyle>
	</Style>
	<Style id="branch128_part27_style">
		<LineStyle>
			<width>4.95560507431335</width>
			<color>FFffb946</color>
		</LineStyle>
	</Style>
	<Style id="branch128_part28_style">
		<LineStyle>
			<width>4.972737254410172</width>
			<color>FFffbb44</color>
		</LineStyle>
	</Style>
	<Style id="branch128_part29_style">
		<LineStyle>
			<width>4.989869434506994</width>
			<color>FFffbc43</color>
		</LineStyle>
	</Style>
	<Style id="branch128_part30_style">
		<LineStyle>
			<width>5.007001614603816</width>
			<color>FFffbd42</color>
		</LineStyle>
	</Style>
	<Style id="branch128_part31_style">
		<LineStyle>
			<width>5.024133794700638</width>
			<color>FFffbe41</color>
		</LineStyle>
	</Style>
	<Style id="branch128_part32_style">
		<LineStyle>
			<width>5.041265974797459</width>
			<color>FFffbf40</color>
		</LineStyle>
	</Style>
	<Style id="branch128_part33_style">
		<LineStyle>
			<width>5.058398154894281</width>
			<color>FFffc03f</color>
		</LineStyle>
	</Style>
	<Style id="branch128_part34_style">
		<LineStyle>
			<width>5.075530334991102</width>
			<color>FFffc13e</color>
		</LineStyle>
	</Style>
	<Style id="branch128_part35_style">
		<LineStyle>
			<width>5.092662515087924</width>
			<color>FFffc23d</color>
		</LineStyle>
	</Style>
	<Style id="branch128_part36_style">
		<LineStyle>
			<width>5.109794695184745</width>
			<color>FFffc43b</color>
		</LineStyle>
	</Style>
	<Style id="branch128_part37_style">
		<LineStyle>
			<width>5.126926875281567</width>
			<color>FFffc53a</color>
		</LineStyle>
	</Style>
	<Style id="branch128_part38_style">
		<LineStyle>
			<width>5.144059055378389</width>
			<color>FFffc639</color>
		</LineStyle>
	</Style>
	<Style id="branch128_part39_style">
		<LineStyle>
			<width>5.161191235475211</width>
			<color>FFffc738</color>
		</LineStyle>
	</Style>
	<Style id="branch128_part40_style">
		<LineStyle>
			<width>5.178323415572033</width>
			<color>FFffc837</color>
		</LineStyle>
	</Style>
	<Style id="branch128_part41_style">
		<LineStyle>
			<width>5.195455595668854</width>
			<color>FFffc936</color>
		</LineStyle>
	</Style>
	<Style id="branch128_part42_style">
		<LineStyle>
			<width>5.212587775765677</width>
			<color>FFffca35</color>
		</LineStyle>
	</Style>
	<Style id="branch128_part43_style">
		<LineStyle>
			<width>5.229719955862498</width>
			<color>FFffcc33</color>
		</LineStyle>
	</Style>
	<Style id="branch128_part44_style">
		<LineStyle>
			<width>5.246852135959319</width>
			<color>FFffcd32</color>
		</LineStyle>
	</Style>
	<Style id="branch128_part45_style">
		<LineStyle>
			<width>5.263984316056141</width>
			<color>FFffce31</color>
		</LineStyle>
	</Style>
	<Style id="branch128_part46_style">
		<LineStyle>
			<width>5.281116496152963</width>
			<color>FFffcf30</color>
		</LineStyle>
	</Style>
	<Style id="branch128_part47_style">
		<LineStyle>
			<width>5.298248676249784</width>
			<color>FFffd02f</color>
		</LineStyle>
	</Style>
	<Style id="branch128_part48_style">
		<LineStyle>
			<width>5.315380856346605</width>
			<color>FFffd12e</color>
		</LineStyle>
	</Style>
	<Style id="branch128_part49_style">
		<LineStyle>
			<width>5.332513036443428</width>
			<color>FFffd22d</color>
		</LineStyle>
	</Style>
	<Style id="branch128_part50_style">
		<LineStyle>
			<width>5.3496452165402495</width>
			<color>FFffd42b</color>
		</LineStyle>
	</Style>
	<Style id="branch129_part1_style">
		<LineStyle>
			<width>6.434071250549772</width>
			<color>FFffd42b</color>
		</LineStyle>
	</Style>
	<Style id="branch129_part2_style">
		<LineStyle>
			<width>6.39445829057323</width>
			<color>FFffd42b</color>
		</LineStyle>
	</Style>
	<Style id="branch129_part3_style">
		<LineStyle>
			<width>6.354845330596687</width>
			<color>FFffd42b</color>
		</LineStyle>
	</Style>
	<Style id="branch129_part4_style">
		<LineStyle>
			<width>6.315232370620143</width>
			<color>FFffd42b</color>
		</LineStyle>
	</Style>
	<Style id="branch129_part5_style">
		<LineStyle>
			<width>6.275619410643601</width>
			<color>FFffd42b</color>
		</LineStyle>
	</Style>
	<Style id="branch129_part6_style">
		<LineStyle>
			<width>6.236006450667057</width>
			<color>FFffd42b</color>
		</LineStyle>
	</Style>
	<Style id="branch129_part7_style">
		<LineStyle>
			<width>6.1963934906905145</width>
			<color>FFffd42b</color>
		</LineStyle>
	</Style>
	<Style id="branch129_part8_style">
		<LineStyle>
			<width>6.156780530713972</width>
			<color>FFffd42b</color>
		</LineStyle>
	</Style>
	<Style id="branch129_part9_style">
		<LineStyle>
			<width>6.117167570737428</width>
			<color>FFffd42b</color>
		</LineStyle>
	</Style>
	<Style id="branch129_part10_style">
		<LineStyle>
			<width>6.0775546107608855</width>
			<color>FFffd42b</color>
		</LineStyle>
	</Style>
	<Style id="branch129_part11_style">
		<LineStyle>
			<width>6.037941650784342</width>
			<color>FFffd52a</color>
		</LineStyle>
	</Style>
	<Style id="branch129_part12_style">
		<LineStyle>
			<width>5.998328690807799</width>
			<color>FFffd52a</color>
		</LineStyle>
	</Style>
	<Style id="branch129_part13_style">
		<LineStyle>
			<width>5.958715730831257</width>
			<color>FFffd52a</color>
		</LineStyle>
	</Style>
	<Style id="branch129_part14_style">
		<LineStyle>
			<width>5.919102770854713</width>
			<color>FFffd52a</color>
		</LineStyle>
	</Style>
	<Style id="branch129_part15_style">
		<LineStyle>
			<width>5.87948981087817</width>
			<color>FFffd52a</color>
		</LineStyle>
	</Style>
	<Style id="branch129_part16_style">
		<LineStyle>
			<width>5.839876850901627</width>
			<color>FFffd52a</color>
		</LineStyle>
	</Style>
	<Style id="branch129_part17_style">
		<LineStyle>
			<width>5.800263890925084</width>
			<color>FFffd52a</color>
		</LineStyle>
	</Style>
	<Style id="branch129_part18_style">
		<LineStyle>
			<width>5.760650930948541</width>
			<color>FFffd52a</color>
		</LineStyle>
	</Style>
	<Style id="branch129_part19_style">
		<LineStyle>
			<width>5.721037970971999</width>
			<color>FFffd52a</color>
		</LineStyle>
	</Style>
	<Style id="branch129_part20_style">
		<LineStyle>
			<width>5.681425010995455</width>
			<color>FFffd52a</color>
		</LineStyle>
	</Style>
	<Style id="branch129_part21_style">
		<LineStyle>
			<width>5.6418120510189125</width>
			<color>FFffd52a</color>
		</LineStyle>
	</Style>
	<Style id="branch129_part22_style">
		<LineStyle>
			<width>5.602199091042369</width>
			<color>FFffd629</color>
		</LineStyle>
	</Style>
	<Style id="branch129_part23_style">
		<LineStyle>
			<width>5.562586131065826</width>
			<color>FFffd629</color>
		</LineStyle>
	</Style>
	<Style id="branch129_part24_style">
		<LineStyle>
			<width>5.5229731710892835</width>
			<color>FFffd629</color>
		</LineStyle>
	</Style>
	<Style id="branch129_part25_style">
		<LineStyle>
			<width>5.483360211112741</width>
			<color>FFffd629</color>
		</LineStyle>
	</Style>
	<Style id="branch129_part26_style">
		<LineStyle>
			<width>5.443747251136197</width>
			<color>FFffd629</color>
		</LineStyle>
	</Style>
	<Style id="branch129_part27_style">
		<LineStyle>
			<width>5.404134291159654</width>
			<color>FFffd629</color>
		</LineStyle>
	</Style>
	<Style id="branch129_part28_style">
		<LineStyle>
			<width>5.364521331183111</width>
			<color>FFffd629</color>
		</LineStyle>
	</Style>
	<Style id="branch129_part29_style">
		<LineStyle>
			<width>5.324908371206568</width>
			<color>FFffd629</color>
		</LineStyle>
	</Style>
	<Style id="branch129_part30_style">
		<LineStyle>
			<width>5.285295411230025</width>
			<color>FFffd629</color>
		</LineStyle>
	</Style>
	<Style id="branch129_part31_style">
		<LineStyle>
			<width>5.245682451253482</width>
			<color>FFffd629</color>
		</LineStyle>
	</Style>
	<Style id="branch129_part32_style">
		<LineStyle>
			<width>5.2060694912769385</width>
			<color>FFffd629</color>
		</LineStyle>
	</Style>
	<Style id="branch129_part33_style">
		<LineStyle>
			<width>5.166456531300396</width>
			<color>FFffd728</color>
		</LineStyle>
	</Style>
	<Style id="branch129_part34_style">
		<LineStyle>
			<width>5.126843571323853</width>
			<color>FFffd728</color>
		</LineStyle>
	</Style>
	<Style id="branch129_part35_style">
		<LineStyle>
			<width>5.08723061134731</width>
			<color>FFffd728</color>
		</LineStyle>
	</Style>
	<Style id="branch129_part36_style">
		<LineStyle>
			<width>5.047617651370766</width>
			<color>FFffd728</color>
		</LineStyle>
	</Style>
	<Style id="branch129_part37_style">
		<LineStyle>
			<width>5.008004691394223</width>
			<color>FFffd728</color>
		</LineStyle>
	</Style>
	<Style id="branch129_part38_style">
		<LineStyle>
			<width>4.968391731417681</width>
			<color>FFffd728</color>
		</LineStyle>
	</Style>
	<Style id="branch129_part39_style">
		<LineStyle>
			<width>4.928778771441137</width>
			<color>FFffd728</color>
		</LineStyle>
	</Style>
	<Style id="branch129_part40_style">
		<LineStyle>
			<width>4.889165811464594</width>
			<color>FFffd728</color>
		</LineStyle>
	</Style>
	<Style id="branch129_part41_style">
		<LineStyle>
			<width>4.849552851488052</width>
			<color>FFffd728</color>
		</LineStyle>
	</Style>
	<Style id="branch129_part42_style">
		<LineStyle>
			<width>4.809939891511508</width>
			<color>FFffd728</color>
		</LineStyle>
	</Style>
	<Style id="branch129_part43_style">
		<LineStyle>
			<width>4.7703269315349655</width>
			<color>FFffd728</color>
		</LineStyle>
	</Style>
	<Style id="branch129_part44_style">
		<LineStyle>
			<width>4.730713971558423</width>
			<color>FFffd827</color>
		</LineStyle>
	</Style>
	<Style id="branch129_part45_style">
		<LineStyle>
			<width>4.69110101158188</width>
			<color>FFffd827</color>
		</LineStyle>
	</Style>
	<Style id="branch129_part46_style">
		<LineStyle>
			<width>4.6514880516053365</width>
			<color>FFffd827</color>
		</LineStyle>
	</Style>
	<Style id="branch129_part47_style">
		<LineStyle>
			<width>4.611875091628794</width>
			<color>FFffd827</color>
		</LineStyle>
	</Style>
	<Style id="branch129_part48_style">
		<LineStyle>
			<width>4.57226213165225</width>
			<color>FFffd827</color>
		</LineStyle>
	</Style>
	<Style id="branch129_part49_style">
		<LineStyle>
			<width>4.532649171675708</width>
			<color>FFffd827</color>
		</LineStyle>
	</Style>
	<Style id="branch129_part50_style">
		<LineStyle>
			<width>4.493036211699165</width>
			<color>FFffd827</color>
		</LineStyle>
	</Style>
	<Style id="branch142_part1_style">
		<LineStyle>
			<width>6.903069333965605</width>
			<color>FFffe31c</color>
		</LineStyle>
	</Style>
	<Style id="branch142_part2_style">
		<LineStyle>
			<width>6.8820837624406614</width>
			<color>FFffe41b</color>
		</LineStyle>
	</Style>
	<Style id="branch142_part3_style">
		<LineStyle>
			<width>6.861098190915717</width>
			<color>FFffe41b</color>
		</LineStyle>
	</Style>
	<Style id="branch142_part4_style">
		<LineStyle>
			<width>6.840112619390774</width>
			<color>FFffe51a</color>
		</LineStyle>
	</Style>
	<Style id="branch142_part5_style">
		<LineStyle>
			<width>6.81912704786583</width>
			<color>FFffe51a</color>
		</LineStyle>
	</Style>
	<Style id="branch142_part6_style">
		<LineStyle>
			<width>6.798141476340886</width>
			<color>FFffe619</color>
		</LineStyle>
	</Style>
	<Style id="branch142_part7_style">
		<LineStyle>
			<width>6.777155904815942</width>
			<color>FFffe718</color>
		</LineStyle>
	</Style>
	<Style id="branch142_part8_style">
		<LineStyle>
			<width>6.7561703332909975</width>
			<color>FFffe718</color>
		</LineStyle>
	</Style>
	<Style id="branch142_part9_style">
		<LineStyle>
			<width>6.735184761766054</width>
			<color>FFffe817</color>
		</LineStyle>
	</Style>
	<Style id="branch142_part10_style">
		<LineStyle>
			<width>6.71419919024111</width>
			<color>FFffe817</color>
		</LineStyle>
	</Style>
	<Style id="branch142_part11_style">
		<LineStyle>
			<width>6.693213618716166</width>
			<color>FFffe916</color>
		</LineStyle>
	</Style>
	<Style id="branch142_part12_style">
		<LineStyle>
			<width>6.672228047191222</width>
			<color>FFffe916</color>
		</LineStyle>
	</Style>
	<Style id="branch142_part13_style">
		<LineStyle>
			<width>6.651242475666279</width>
			<color>FFffea15</color>
		</LineStyle>
	</Style>
	<Style id="branch142_part14_style">
		<LineStyle>
			<width>6.630256904141334</width>
			<color>FFffeb14</color>
		</LineStyle>
	</Style>
	<Style id="branch142_part15_style">
		<LineStyle>
			<width>6.60927133261639</width>
			<color>FFffeb14</color>
		</LineStyle>
	</Style>
	<Style id="branch142_part16_style">
		<LineStyle>
			<width>6.588285761091447</width>
			<color>FFffec13</color>
		</LineStyle>
	</Style>
	<Style id="branch142_part17_style">
		<LineStyle>
			<width>6.567300189566502</width>
			<color>FFffec13</color>
		</LineStyle>
	</Style>
	<Style id="branch142_part18_style">
		<LineStyle>
			<width>6.546314618041559</width>
			<color>FFffed12</color>
		</LineStyle>
	</Style>
	<Style id="branch142_part19_style">
		<LineStyle>
			<width>6.525329046516616</width>
			<color>FFffed12</color>
		</LineStyle>
	</Style>
	<Style id="branch142_part20_style">
		<LineStyle>
			<width>6.504343474991671</width>
			<color>FFffee11</color>
		</LineStyle>
	</Style>
	<Style id="branch142_part21_style">
		<LineStyle>
			<width>6.483357903466727</width>
			<color>FFffee11</color>
		</LineStyle>
	</Style>
	<Style id="branch142_part22_style">
		<LineStyle>
			<width>6.462372331941783</width>
			<color>FFffef10</color>
		</LineStyle>
	</Style>
	<Style id="branch142_part23_style">
		<LineStyle>
			<width>6.441386760416839</width>
			<color>FFfff00f</color>
		</LineStyle>
	</Style>
	<Style id="branch142_part24_style">
		<LineStyle>
			<width>6.420401188891895</width>
			<color>FFfff00f</color>
		</LineStyle>
	</Style>
	<Style id="branch142_part25_style">
		<LineStyle>
			<width>6.399415617366952</width>
			<color>FFfff10e</color>
		</LineStyle>
	</Style>
	<Style id="branch142_part26_style">
		<LineStyle>
			<width>6.378430045842007</width>
			<color>FFfff10e</color>
		</LineStyle>
	</Style>
	<Style id="branch142_part27_style">
		<LineStyle>
			<width>6.357444474317064</width>
			<color>FFfff20d</color>
		</LineStyle>
	</Style>
	<Style id="branch142_part28_style">
		<LineStyle>
			<width>6.33645890279212</width>
			<color>FFfff20d</color>
		</LineStyle>
	</Style>
	<Style id="branch142_part29_style">
		<LineStyle>
			<width>6.315473331267176</width>
			<color>FFfff30c</color>
		</LineStyle>
	</Style>
	<Style id="branch142_part30_style">
		<LineStyle>
			<width>6.294487759742232</width>
			<color>FFfff40b</color>
		</LineStyle>
	</Style>
	<Style id="branch142_part31_style">
		<LineStyle>
			<width>6.273502188217288</width>
			<color>FFfff40b</color>
		</LineStyle>
	</Style>
	<Style id="branch142_part32_style">
		<LineStyle>
			<width>6.252516616692344</width>
			<color>FFfff50a</color>
		</LineStyle>
	</Style>
	<Style id="branch142_part33_style">
		<LineStyle>
			<width>6.231531045167401</width>
			<color>FFfff50a</color>
		</LineStyle>
	</Style>
	<Style id="branch142_part34_style">
		<LineStyle>
			<width>6.210545473642457</width>
			<color>FFfff609</color>
		</LineStyle>
	</Style>
	<Style id="branch142_part35_style">
		<LineStyle>
			<width>6.189559902117512</width>
			<color>FFfff609</color>
		</LineStyle>
	</Style>
	<Style id="branch142_part36_style">
		<LineStyle>
			<width>6.168574330592569</width>
			<color>FFfff708</color>
		</LineStyle>
	</Style>
	<Style id="branch142_part37_style">
		<LineStyle>
			<width>6.147588759067625</width>
			<color>FFfff807</color>
		</LineStyle>
	</Style>
	<Style id="branch142_part38_style">
		<LineStyle>
			<width>6.12660318754268</width>
			<color>FFfff807</color>
		</LineStyle>
	</Style>
	<Style id="branch142_part39_style">
		<LineStyle>
			<width>6.105617616017737</width>
			<color>FFfff906</color>
		</LineStyle>
	</Style>
	<Style id="branch142_part40_style">
		<LineStyle>
			<width>6.084632044492793</width>
			<color>FFfff906</color>
		</LineStyle>
	</Style>
	<Style id="branch142_part41_style">
		<LineStyle>
			<width>6.063646472967849</width>
			<color>FFfffa05</color>
		</LineStyle>
	</Style>
	<Style id="branch142_part42_style">
		<LineStyle>
			<width>6.042660901442905</width>
			<color>FFfffa05</color>
		</LineStyle>
	</Style>
	<Style id="branch142_part43_style">
		<LineStyle>
			<width>6.0216753299179615</width>
			<color>FFfffb04</color>
		</LineStyle>
	</Style>
	<Style id="branch142_part44_style">
		<LineStyle>
			<width>6.000689758393017</width>
			<color>FFfffc03</color>
		</LineStyle>
	</Style>
	<Style id="branch142_part45_style">
		<LineStyle>
			<width>5.979704186868073</width>
			<color>FFfffc03</color>
		</LineStyle>
	</Style>
	<Style id="branch142_part46_style">
		<LineStyle>
			<width>5.9587186153431295</width>
			<color>FFfffd02</color>
		</LineStyle>
	</Style>
	<Style id="branch142_part47_style">
		<LineStyle>
			<width>5.937733043818186</width>
			<color>FFfffd02</color>
		</LineStyle>
	</Style>
	<Style id="branch142_part48_style">
		<LineStyle>
			<width>5.916747472293242</width>
			<color>FFfffe01</color>
		</LineStyle>
	</Style>
	<Style id="branch142_part49_style">
		<LineStyle>
			<width>5.8957619007682975</width>
			<color>FFfffe01</color>
		</LineStyle>
	</Style>
	<Style id="branch142_part50_style">
		<LineStyle>
			<width>5.874776329243354</width>
			<color>FFffff00</color>
		</LineStyle>
	</Style>
	<Style id="branch184_part1_style">
		<LineStyle>
			<width>6.946873870617997</width>
			<color>FFff42bd</color>
		</LineStyle>
	</Style>
	<Style id="branch184_part2_style">
		<LineStyle>
			<width>6.947958077340079</width>
			<color>FFff43bc</color>
		</LineStyle>
	</Style>
	<Style id="branch184_part3_style">
		<LineStyle>
			<width>6.949042284062161</width>
			<color>FFff45ba</color>
		</LineStyle>
	</Style>
	<Style id="branch184_part4_style">
		<LineStyle>
			<width>6.950126490784243</width>
			<color>FFff46b9</color>
		</LineStyle>
	</Style>
	<Style id="branch184_part5_style">
		<LineStyle>
			<width>6.951210697506324</width>
			<color>FFff47b8</color>
		</LineStyle>
	</Style>
	<Style id="branch184_part6_style">
		<LineStyle>
			<width>6.952294904228406</width>
			<color>FFff48b7</color>
		</LineStyle>
	</Style>
	<Style id="branch184_part7_style">
		<LineStyle>
			<width>6.953379110950488</width>
			<color>FFff49b6</color>
		</LineStyle>
	</Style>
	<Style id="branch184_part8_style">
		<LineStyle>
			<width>6.95446331767257</width>
			<color>FFff4bb4</color>
		</LineStyle>
	</Style>
	<Style id="branch184_part9_style">
		<LineStyle>
			<width>6.955547524394651</width>
			<color>FFff4cb3</color>
		</LineStyle>
	</Style>
	<Style id="branch184_part10_style">
		<LineStyle>
			<width>6.956631731116733</width>
			<color>FFff4db2</color>
		</LineStyle>
	</Style>
	<Style id="branch184_part11_style">
		<LineStyle>
			<width>6.957715937838814</width>
			<color>FFff4eb1</color>
		</LineStyle>
	</Style>
	<Style id="branch184_part12_style">
		<LineStyle>
			<width>6.958800144560896</width>
			<color>FFff50af</color>
		</LineStyle>
	</Style>
	<Style id="branch184_part13_style">
		<LineStyle>
			<width>6.9598843512829776</width>
			<color>FFff51ae</color>
		</LineStyle>
	</Style>
	<Style id="branch184_part14_style">
		<LineStyle>
			<width>6.960968558005059</width>
			<color>FFff52ad</color>
		</LineStyle>
	</Style>
	<Style id="branch184_part15_style">
		<LineStyle>
			<width>6.962052764727141</width>
			<color>FFff53ac</color>
		</LineStyle>
	</Style>
	<Style id="branch184_part16_style">
		<LineStyle>
			<width>6.963136971449223</width>
			<color>FFff55aa</color>
		</LineStyle>
	</Style>
	<Style id="branch184_part17_style">
		<LineStyle>
			<width>6.964221178171305</width>
			<color>FFff56a9</color>
		</LineStyle>
	</Style>
	<Style id="branch184_part18_style">
		<LineStyle>
			<width>6.9653053848933855</width>
			<color>FFff57a8</color>
		</LineStyle>
	</Style>
	<Style id="branch184_part19_style">
		<LineStyle>
			<width>6.966389591615467</width>
			<color>FFff58a7</color>
		</LineStyle>
	</Style>
	<Style id="branch184_part20_style">
		<LineStyle>
			<width>6.967473798337549</width>
			<color>FFff5aa5</color>
		</LineStyle>
	</Style>
	<Style id="branch184_part21_style">
		<LineStyle>
			<width>6.968558005059631</width>
			<color>FFff5ba4</color>
		</LineStyle>
	</Style>
	<Style id="branch184_part22_style">
		<LineStyle>
			<width>6.9696422117817125</width>
			<color>FFff5ca3</color>
		</LineStyle>
	</Style>
	<Style id="branch184_part23_style">
		<LineStyle>
			<width>6.970726418503794</width>
			<color>FFff5da2</color>
		</LineStyle>
	</Style>
	<Style id="branch184_part24_style">
		<LineStyle>
			<width>6.971810625225876</width>
			<color>FFff5ea1</color>
		</LineStyle>
	</Style>
	<Style id="branch184_part25_style">
		<LineStyle>
			<width>6.972894831947958</width>
			<color>FFff609f</color>
		</LineStyle>
	</Style>
	<Style id="branch184_part26_style">
		<LineStyle>
			<width>6.9739790386700395</width>
			<color>FFff619e</color>
		</LineStyle>
	</Style>
	<Style id="branch184_part27_style">
		<LineStyle>
			<width>6.975063245392121</width>
			<color>FFff629d</color>
		</LineStyle>
	</Style>
	<Style id="branch184_part28_style">
		<LineStyle>
			<width>6.976147452114203</width>
			<color>FFff639c</color>
		</LineStyle>
	</Style>
	<Style id="branch184_part29_style">
		<LineStyle>
			<width>6.977231658836285</width>
			<color>FFff659a</color>
		</LineStyle>
	</Style>
	<Style id="branch184_part30_style">
		<LineStyle>
			<width>6.978315865558367</width>
			<color>FFff6699</color>
		</LineStyle>
	</Style>
	<Style id="branch184_part31_style">
		<LineStyle>
			<width>6.979400072280448</width>
			<color>FFff6798</color>
		</LineStyle>
	</Style>
	<Style id="branch184_part32_style">
		<LineStyle>
			<width>6.98048427900253</width>
			<color>FFff6897</color>
		</LineStyle>
	</Style>
	<Style id="branch184_part33_style">
		<LineStyle>
			<width>6.981568485724611</width>
			<color>FFff6a95</color>
		</LineStyle>
	</Style>
	<Style id="branch184_part34_style">
		<LineStyle>
			<width>6.982652692446693</width>
			<color>FFff6b94</color>
		</LineStyle>
	</Style>
	<Style id="branch184_part35_style">
		<LineStyle>
			<width>6.9837368991687745</width>
			<color>FFff6c93</color>
		</LineStyle>
	</Style>
	<Style id="branch184_part36_style">
		<LineStyle>
			<width>6.984821105890856</width>
			<color>FFff6d92</color>
		</LineStyle>
	</Style>
	<Style id="branch184_part37_style">
		<LineStyle>
			<width>6.985905312612938</width>
			<color>FFff6f90</color>
		</LineStyle>
	</Style>
	<Style id="branch184_part38_style">
		<LineStyle>
			<width>6.98698951933502</width>
			<color>FFff708f</color>
		</LineStyle>
	</Style>
	<Style id="branch184_part39_style">
		<LineStyle>
			<width>6.9880737260571015</width>
			<color>FFff718e</color>
		</LineStyle>
	</Style>
	<Style id="branch184_part40_style">
		<LineStyle>
			<width>6.989157932779183</width>
			<color>FFff728d</color>
		</LineStyle>
	</Style>
	<Style id="branch184_part41_style">
		<LineStyle>
			<width>6.990242139501265</width>
			<color>FFff738c</color>
		</LineStyle>
	</Style>
	<Style id="branch184_part42_style">
		<LineStyle>
			<width>6.991326346223347</width>
			<color>FFff758a</color>
		</LineStyle>
	</Style>
	<Style id="branch184_part43_style">
		<LineStyle>
			<width>6.992410552945429</width>
			<color>FFff7689</color>
		</LineStyle>
	</Style>
	<Style id="branch184_part44_style">
		<LineStyle>
			<width>6.99349475966751</width>
			<color>FFff7788</color>
		</LineStyle>
	</Style>
	<Style id="branch184_part45_style">
		<LineStyle>
			<width>6.994578966389592</width>
			<color>FFff7887</color>
		</LineStyle>
	</Style>
	<Style id="branch184_part46_style">
		<LineStyle>
			<width>6.995663173111674</width>
			<color>FFff7a85</color>
		</LineStyle>
	</Style>
	<Style id="branch184_part47_style">
		<LineStyle>
			<width>6.996747379833755</width>
			<color>FFff7b84</color>
		</LineStyle>
	</Style>
	<Style id="branch184_part48_style">
		<LineStyle>
			<width>6.9978315865558365</width>
			<color>FFff7c83</color>
		</LineStyle>
	</Style>
	<Style id="branch184_part49_style">
		<LineStyle>
			<width>6.998915793277918</width>
			<color>FFff7d82</color>
		</LineStyle>
	</Style>
	<Style id="branch184_part50_style">
		<LineStyle>
			<width>7.0</width>
			<color>FFff7f80</color>
		</LineStyle>
	</Style>
	<Style id="branch190_part1_style">
		<LineStyle>
			<width>3.393083994985374</width>
			<color>FFff40bf</color>
		</LineStyle>
	</Style>
	<Style id="branch190_part2_style">
		<LineStyle>
			<width>3.466694525699958</width>
			<color>FFff41be</color>
		</LineStyle>
	</Style>
	<Style id="branch190_part3_style">
		<LineStyle>
			<width>3.5403050564145424</width>
			<color>FFff42bd</color>
		</LineStyle>
	</Style>
	<Style id="branch190_part4_style">
		<LineStyle>
			<width>3.6139155871291266</width>
			<color>FFff43bc</color>
		</LineStyle>
	</Style>
	<Style id="branch190_part5_style">
		<LineStyle>
			<width>3.687526117843711</width>
			<color>FFff44bb</color>
		</LineStyle>
	</Style>
	<Style id="branch190_part6_style">
		<LineStyle>
			<width>3.7611366485582947</width>
			<color>FFff45ba</color>
		</LineStyle>
	</Style>
	<Style id="branch190_part7_style">
		<LineStyle>
			<width>3.8347471792728793</width>
			<color>FFff47b8</color>
		</LineStyle>
	</Style>
	<Style id="branch190_part8_style">
		<LineStyle>
			<width>3.9083577099874636</width>
			<color>FFff48b7</color>
		</LineStyle>
	</Style>
	<Style id="branch190_part9_style">
		<LineStyle>
			<width>3.981968240702048</width>
			<color>FFff49b6</color>
		</LineStyle>
	</Style>
	<Style id="branch190_part10_style">
		<LineStyle>
			<width>4.055578771416632</width>
			<color>FFff4ab5</color>
		</LineStyle>
	</Style>
	<Style id="branch190_part11_style">
		<LineStyle>
			<width>4.129189302131216</width>
			<color>FFff4bb4</color>
		</LineStyle>
	</Style>
	<Style id="branch190_part12_style">
		<LineStyle>
			<width>4.2027998328458</width>
			<color>FFff4cb3</color>
		</LineStyle>
	</Style>
	<Style id="branch190_part13_style">
		<LineStyle>
			<width>4.276410363560384</width>
			<color>FFff4db2</color>
		</LineStyle>
	</Style>
	<Style id="branch190_part14_style">
		<LineStyle>
			<width>4.3500208942749685</width>
			<color>FFff4eb1</color>
		</LineStyle>
	</Style>
	<Style id="branch190_part15_style">
		<LineStyle>
			<width>4.423631424989553</width>
			<color>FFff50af</color>
		</LineStyle>
	</Style>
	<Style id="branch190_part16_style">
		<LineStyle>
			<width>4.497241955704137</width>
			<color>FFff51ae</color>
		</LineStyle>
	</Style>
	<Style id="branch190_part17_style">
		<LineStyle>
			<width>4.570852486418721</width>
			<color>FFff52ad</color>
		</LineStyle>
	</Style>
	<Style id="branch190_part18_style">
		<LineStyle>
			<width>4.6444630171333054</width>
			<color>FFff53ac</color>
		</LineStyle>
	</Style>
	<Style id="branch190_part19_style">
		<LineStyle>
			<width>4.71807354784789</width>
			<color>FFff54ab</color>
		</LineStyle>
	</Style>
	<Style id="branch190_part20_style">
		<LineStyle>
			<width>4.791684078562474</width>
			<color>FFff55aa</color>
		</LineStyle>
	</Style>
	<Style id="branch190_part21_style">
		<LineStyle>
			<width>4.865294609277058</width>
			<color>FFff56a9</color>
		</LineStyle>
	</Style>
	<Style id="branch190_part22_style">
		<LineStyle>
			<width>4.938905139991642</width>
			<color>FFff58a7</color>
		</LineStyle>
	</Style>
	<Style id="branch190_part23_style">
		<LineStyle>
			<width>5.012515670706227</width>
			<color>FFff59a6</color>
		</LineStyle>
	</Style>
	<Style id="branch190_part24_style">
		<LineStyle>
			<width>5.086126201420811</width>
			<color>FFff5aa5</color>
		</LineStyle>
	</Style>
	<Style id="branch190_part25_style">
		<LineStyle>
			<width>5.1597367321353955</width>
			<color>FFff5ba4</color>
		</LineStyle>
	</Style>
	<Style id="branch190_part26_style">
		<LineStyle>
			<width>5.233347262849979</width>
			<color>FFff5ca3</color>
		</LineStyle>
	</Style>
	<Style id="branch190_part27_style">
		<LineStyle>
			<width>5.306957793564563</width>
			<color>FFff5da2</color>
		</LineStyle>
	</Style>
	<Style id="branch190_part28_style">
		<LineStyle>
			<width>5.380568324279148</width>
			<color>FFff5ea1</color>
		</LineStyle>
	</Style>
	<Style id="branch190_part29_style">
		<LineStyle>
			<width>5.454178854993732</width>
			<color>FFff5fa0</color>
		</LineStyle>
	</Style>
	<Style id="branch190_part30_style">
		<LineStyle>
			<width>5.527789385708316</width>
			<color>FFff619e</color>
		</LineStyle>
	</Style>
	<Style id="branch190_part31_style">
		<LineStyle>
			<width>5.601399916422901</width>
			<color>FFff629d</color>
		</LineStyle>
	</Style>
	<Style id="branch190_part32_style">
		<LineStyle>
			<width>5.675010447137485</width>
			<color>FFff639c</color>
		</LineStyle>
	</Style>
	<Style id="branch190_part33_style">
		<LineStyle>
			<width>5.7486209778520685</width>
			<color>FFff649b</color>
		</LineStyle>
	</Style>
	<Style id="branch190_part34_style">
		<LineStyle>
			<width>5.822231508566652</width>
			<color>FFff659a</color>
		</LineStyle>
	</Style>
	<Style id="branch190_part35_style">
		<LineStyle>
			<width>5.895842039281238</width>
			<color>FFff6699</color>
		</LineStyle>
	</Style>
	<Style id="branch190_part36_style">
		<LineStyle>
			<width>5.969452569995822</width>
			<color>FFff6798</color>
		</LineStyle>
	</Style>
	<Style id="branch190_part37_style">
		<LineStyle>
			<width>6.043063100710405</width>
			<color>FFff6897</color>
		</LineStyle>
	</Style>
	<Style id="branch190_part38_style">
		<LineStyle>
			<width>6.116673631424989</width>
			<color>FFff6a95</color>
		</LineStyle>
	</Style>
	<Style id="branch190_part39_style">
		<LineStyle>
			<width>6.190284162139574</width>
			<color>FFff6b94</color>
		</LineStyle>
	</Style>
	<Style id="branch190_part40_style">
		<LineStyle>
			<width>6.263894692854158</width>
			<color>FFff6c93</color>
		</LineStyle>
	</Style>
	<Style id="branch190_part41_style">
		<LineStyle>
			<width>6.337505223568742</width>
			<color>FFff6d92</color>
		</LineStyle>
	</Style>
	<Style id="branch190_part42_style">
		<LineStyle>
			<width>6.411115754283327</width>
			<color>FFff6e91</color>
		</LineStyle>
	</Style>
	<Style id="branch190_part43_style">
		<LineStyle>
			<width>6.484726284997911</width>
			<color>FFff6f90</color>
		</LineStyle>
	</Style>
	<Style id="branch190_part44_style">
		<LineStyle>
			<width>6.558336815712495</width>
			<color>FFff708f</color>
		</LineStyle>
	</Style>
	<Style id="branch190_part45_style">
		<LineStyle>
			<width>6.631947346427079</width>
			<color>FFff728d</color>
		</LineStyle>
	</Style>
	<Style id="branch190_part46_style">
		<LineStyle>
			<width>6.705557877141664</width>
			<color>FFff738c</color>
		</LineStyle>
	</Style>
	<Style id="branch190_part47_style">
		<LineStyle>
			<width>6.779168407856248</width>
			<color>FFff748b</color>
		</LineStyle>
	</Style>
	<Style id="branch190_part48_style">
		<LineStyle>
			<width>6.852778938570832</width>
			<color>FFff758a</color>
		</LineStyle>
	</Style>
	<Style id="branch190_part49_style">
		<LineStyle>
			<width>6.926389469285416</width>
			<color>FFff7689</color>
		</LineStyle>
	</Style>
	<Style id="branch190_part50_style">
		<LineStyle>
			<width>7.0</width>
			<color>FFff7788</color>
		</LineStyle>
	</Style>
	<Style id="branch194_part1_style">
		<LineStyle>
			<width>3.563588785046729</width>
			<color>FFff59a6</color>
		</LineStyle>
	</Style>
	<Style id="branch194_part2_style">
		<LineStyle>
			<width>3.633719626168224</width>
			<color>FFff59a6</color>
		</LineStyle>
	</Style>
	<Style id="branch194_part3_style">
		<LineStyle>
			<width>3.7038504672897195</width>
			<color>FFff59a6</color>
		</LineStyle>
	</Style>
	<Style id="branch194_part4_style">
		<LineStyle>
			<width>3.773981308411215</width>
			<color>FFff59a6</color>
		</LineStyle>
	</Style>
	<Style id="branch194_part5_style">
		<LineStyle>
			<width>3.84411214953271</width>
			<color>FFff59a6</color>
		</LineStyle>
	</Style>
	<Style id="branch194_part6_style">
		<LineStyle>
			<width>3.9142429906542056</width>
			<color>FFff59a6</color>
		</LineStyle>
	</Style>
	<Style id="branch194_part7_style">
		<LineStyle>
			<width>3.984373831775701</width>
			<color>FFff5aa5</color>
		</LineStyle>
	</Style>
	<Style id="branch194_part8_style">
		<LineStyle>
			<width>4.054504672897196</width>
			<color>FFff5aa5</color>
		</LineStyle>
	</Style>
	<Style id="branch194_part9_style">
		<LineStyle>
			<width>4.124635514018691</width>
			<color>FFff5aa5</color>
		</LineStyle>
	</Style>
	<Style id="branch194_part10_style">
		<LineStyle>
			<width>4.194766355140187</width>
			<color>FFff5aa5</color>
		</LineStyle>
	</Style>
	<Style id="branch194_part11_style">
		<LineStyle>
			<width>4.264897196261682</width>
			<color>FFff5aa5</color>
		</LineStyle>
	</Style>
	<Style id="branch194_part12_style">
		<LineStyle>
			<width>4.335028037383177</width>
			<color>FFff5aa5</color>
		</LineStyle>
	</Style>
	<Style id="branch194_part13_style">
		<LineStyle>
			<width>4.405158878504673</width>
			<color>FFff5aa5</color>
		</LineStyle>
	</Style>
	<Style id="branch194_part14_style">
		<LineStyle>
			<width>4.4752897196261685</width>
			<color>FFff5ba4</color>
		</LineStyle>
	</Style>
	<Style id="branch194_part15_style">
		<LineStyle>
			<width>4.545420560747663</width>
			<color>FFff5ba4</color>
		</LineStyle>
	</Style>
	<Style id="branch194_part16_style">
		<LineStyle>
			<width>4.615551401869158</width>
			<color>FFff5ba4</color>
		</LineStyle>
	</Style>
	<Style id="branch194_part17_style">
		<LineStyle>
			<width>4.685682242990654</width>
			<color>FFff5ba4</color>
		</LineStyle>
	</Style>
	<Style id="branch194_part18_style">
		<LineStyle>
			<width>4.755813084112149</width>
			<color>FFff5ba4</color>
		</LineStyle>
	</Style>
	<Style id="branch194_part19_style">
		<LineStyle>
			<width>4.825943925233645</width>
			<color>FFff5ba4</color>
		</LineStyle>
	</Style>
	<Style id="branch194_part20_style">
		<LineStyle>
			<width>4.89607476635514</width>
			<color>FFff5ca3</color>
		</LineStyle>
	</Style>
	<Style id="branch194_part21_style">
		<LineStyle>
			<width>4.966205607476635</width>
			<color>FFff5ca3</color>
		</LineStyle>
	</Style>
	<Style id="branch194_part22_style">
		<LineStyle>
			<width>5.036336448598131</width>
			<color>FFff5ca3</color>
		</LineStyle>
	</Style>
	<Style id="branch194_part23_style">
		<LineStyle>
			<width>5.1064672897196255</width>
			<color>FFff5ca3</color>
		</LineStyle>
	</Style>
	<Style id="branch194_part24_style">
		<LineStyle>
			<width>5.176598130841121</width>
			<color>FFff5ca3</color>
		</LineStyle>
	</Style>
	<Style id="branch194_part25_style">
		<LineStyle>
			<width>5.246728971962617</width>
			<color>FFff5ca3</color>
		</LineStyle>
	</Style>
	<Style id="branch194_part26_style">
		<LineStyle>
			<width>5.316859813084112</width>
			<color>FFff5ca3</color>
		</LineStyle>
	</Style>
	<Style id="branch194_part27_style">
		<LineStyle>
			<width>5.386990654205607</width>
			<color>FFff5da2</color>
		</LineStyle>
	</Style>
	<Style id="branch194_part28_style">
		<LineStyle>
			<width>5.457121495327103</width>
			<color>FFff5da2</color>
		</LineStyle>
	</Style>
	<Style id="branch194_part29_style">
		<LineStyle>
			<width>5.527252336448598</width>
			<color>FFff5da2</color>
		</LineStyle>
	</Style>
	<Style id="branch194_part30_style">
		<LineStyle>
			<width>5.597383177570093</width>
			<color>FFff5da2</color>
		</LineStyle>
	</Style>
	<Style id="branch194_part31_style">
		<LineStyle>
			<width>5.667514018691588</width>
			<color>FFff5da2</color>
		</LineStyle>
	</Style>
	<Style id="branch194_part32_style">
		<LineStyle>
			<width>5.737644859813084</width>
			<color>FFff5da2</color>
		</LineStyle>
	</Style>
	<Style id="branch194_part33_style">
		<LineStyle>
			<width>5.807775700934579</width>
			<color>FFff5da2</color>
		</LineStyle>
	</Style>
	<Style id="branch194_part34_style">
		<LineStyle>
			<width>5.877906542056074</width>
			<color>FFff5ea1</color>
		</LineStyle>
	</Style>
	<Style id="branch194_part35_style">
		<LineStyle>
			<width>5.948037383177569</width>
			<color>FFff5ea1</color>
		</LineStyle>
	</Style>
	<Style id="branch194_part36_style">
		<LineStyle>
			<width>6.018168224299065</width>
			<color>FFff5ea1</color>
		</LineStyle>
	</Style>
	<Style id="branch194_part37_style">
		<LineStyle>
			<width>6.088299065420561</width>
			<color>FFff5ea1</color>
		</LineStyle>
	</Style>
	<Style id="branch194_part38_style">
		<LineStyle>
			<width>6.158429906542056</width>
			<color>FFff5ea1</color>
		</LineStyle>
	</Style>
	<Style id="branch194_part39_style">
		<LineStyle>
			<width>6.228560747663551</width>
			<color>FFff5ea1</color>
		</LineStyle>
	</Style>
	<Style id="branch194_part40_style">
		<LineStyle>
			<width>6.298691588785046</width>
			<color>FFff5fa0</color>
		</LineStyle>
	</Style>
	<Style id="branch194_part41_style">
		<LineStyle>
			<width>6.368822429906541</width>
			<color>FFff5fa0</color>
		</LineStyle>
	</Style>
	<Style id="branch194_part42_style">
		<LineStyle>
			<width>6.438953271028037</width>
			<color>FFff5fa0</color>
		</LineStyle>
	</Style>
	<Style id="branch194_part43_style">
		<LineStyle>
			<width>6.509084112149532</width>
			<color>FFff5fa0</color>
		</LineStyle>
	</Style>
	<Style id="branch194_part44_style">
		<LineStyle>
			<width>6.579214953271028</width>
			<color>FFff5fa0</color>
		</LineStyle>
	</Style>
	<Style id="branch194_part45_style">
		<LineStyle>
			<width>6.649345794392524</width>
			<color>FFff5fa0</color>
		</LineStyle>
	</Style>
	<Style id="branch194_part46_style">
		<LineStyle>
			<width>6.7194766355140185</width>
			<color>FFff5fa0</color>
		</LineStyle>
	</Style>
	<Style id="branch194_part47_style">
		<LineStyle>
			<width>6.7896074766355134</width>
			<color>FFff609f</color>
		</LineStyle>
	</Style>
	<Style id="branch194_part48_style">
		<LineStyle>
			<width>6.859738317757008</width>
			<color>FFff609f</color>
		</LineStyle>
	</Style>
	<Style id="branch194_part49_style">
		<LineStyle>
			<width>6.929869158878503</width>
			<color>FFff609f</color>
		</LineStyle>
	</Style>
	<Style id="branch194_part50_style">
		<LineStyle>
			<width>7.0</width>
			<color>FFff609f</color>
		</LineStyle>
	</Style>
	<Style id="branch218_part1_style">
		<LineStyle>
			<width>3.7244208792340165</width>
			<color>FFff04fb</color>
		</LineStyle>
	</Style>
	<Style id="branch218_part2_style">
		<LineStyle>
			<width>3.7912694327190364</width>
			<color>FFff05fa</color>
		</LineStyle>
	</Style>
	<Style id="branch218_part3_style">
		<LineStyle>
			<width>3.858117986204056</width>
			<color>FFff07f8</color>
		</LineStyle>
	</Style>
	<Style id="branch218_part4_style">
		<LineStyle>
			<width>3.924966539689077</width>
			<color>FFff09f6</color>
		</LineStyle>
	</Style>
	<Style id="branch218_part5_style">
		<LineStyle>
			<width>3.9918150931740968</width>
			<color>FFff0af5</color>
		</LineStyle>
	</Style>
	<Style id="branch218_part6_style">
		<LineStyle>
			<width>4.058663646659117</width>
			<color>FFff0cf3</color>
		</LineStyle>
	</Style>
	<Style id="branch218_part7_style">
		<LineStyle>
			<width>4.125512200144136</width>
			<color>FFff0ef1</color>
		</LineStyle>
	</Style>
	<Style id="branch218_part8_style">
		<LineStyle>
			<width>4.192360753629157</width>
			<color>FFff10ef</color>
		</LineStyle>
	</Style>
	<Style id="branch218_part9_style">
		<LineStyle>
			<width>4.259209307114177</width>
			<color>FFff11ee</color>
		</LineStyle>
	</Style>
	<Style id="branch218_part10_style">
		<LineStyle>
			<width>4.326057860599198</width>
			<color>FFff13ec</color>
		</LineStyle>
	</Style>
	<Style id="branch218_part11_style">
		<LineStyle>
			<width>4.392906414084218</width>
			<color>FFff15ea</color>
		</LineStyle>
	</Style>
	<Style id="branch218_part12_style">
		<LineStyle>
			<width>4.459754967569237</width>
			<color>FFff16e9</color>
		</LineStyle>
	</Style>
	<Style id="branch218_part13_style">
		<LineStyle>
			<width>4.526603521054257</width>
			<color>FFff18e7</color>
		</LineStyle>
	</Style>
	<Style id="branch218_part14_style">
		<LineStyle>
			<width>4.593452074539277</width>
			<color>FFff1ae5</color>
		</LineStyle>
	</Style>
	<Style id="branch218_part15_style">
		<LineStyle>
			<width>4.660300628024297</width>
			<color>FFff1ce3</color>
		</LineStyle>
	</Style>
	<Style id="branch218_part16_style">
		<LineStyle>
			<width>4.727149181509318</width>
			<color>FFff1de2</color>
		</LineStyle>
	</Style>
	<Style id="branch218_part17_style">
		<LineStyle>
			<width>4.793997734994338</width>
			<color>FFff1fe0</color>
		</LineStyle>
	</Style>
	<Style id="branch218_part18_style">
		<LineStyle>
			<width>4.860846288479358</width>
			<color>FFff21de</color>
		</LineStyle>
	</Style>
	<Style id="branch218_part19_style">
		<LineStyle>
			<width>4.927694841964378</width>
			<color>FFff22dd</color>
		</LineStyle>
	</Style>
	<Style id="branch218_part20_style">
		<LineStyle>
			<width>4.994543395449398</width>
			<color>FFff24db</color>
		</LineStyle>
	</Style>
	<Style id="branch218_part21_style">
		<LineStyle>
			<width>5.061391948934418</width>
			<color>FFff26d9</color>
		</LineStyle>
	</Style>
	<Style id="branch218_part22_style">
		<LineStyle>
			<width>5.128240502419438</width>
			<color>FFff27d8</color>
		</LineStyle>
	</Style>
	<Style id="branch218_part23_style">
		<LineStyle>
			<width>5.195089055904458</width>
			<color>FFff29d6</color>
		</LineStyle>
	</Style>
	<Style id="branch218_part24_style">
		<LineStyle>
			<width>5.261937609389478</width>
			<color>FFff2bd4</color>
		</LineStyle>
	</Style>
	<Style id="branch218_part25_style">
		<LineStyle>
			<width>5.328786162874499</width>
			<color>FFff2dd2</color>
		</LineStyle>
	</Style>
	<Style id="branch218_part26_style">
		<LineStyle>
			<width>5.395634716359518</width>
			<color>FFff2ed1</color>
		</LineStyle>
	</Style>
	<Style id="branch218_part27_style">
		<LineStyle>
			<width>5.4624832698445385</width>
			<color>FFff30cf</color>
		</LineStyle>
	</Style>
	<Style id="branch218_part28_style">
		<LineStyle>
			<width>5.529331823329558</width>
			<color>FFff32cd</color>
		</LineStyle>
	</Style>
	<Style id="branch218_part29_style">
		<LineStyle>
			<width>5.596180376814578</width>
			<color>FFff33cc</color>
		</LineStyle>
	</Style>
	<Style id="branch218_part30_style">
		<LineStyle>
			<width>5.663028930299599</width>
			<color>FFff35ca</color>
		</LineStyle>
	</Style>
	<Style id="branch218_part31_style">
		<LineStyle>
			<width>5.729877483784619</width>
			<color>FFff37c8</color>
		</LineStyle>
	</Style>
	<Style id="branch218_part32_style">
		<LineStyle>
			<width>5.7967260372696385</width>
			<color>FFff39c6</color>
		</LineStyle>
	</Style>
	<Style id="branch218_part33_style">
		<LineStyle>
			<width>5.863574590754659</width>
			<color>FFff3ac5</color>
		</LineStyle>
	</Style>
	<Style id="branch218_part34_style">
		<LineStyle>
			<width>5.930423144239679</width>
			<color>FFff3cc3</color>
		</LineStyle>
	</Style>
	<Style id="branch218_part35_style">
		<LineStyle>
			<width>5.997271697724699</width>
			<color>FFff3ec1</color>
		</LineStyle>
	</Style>
	<Style id="branch218_part36_style">
		<LineStyle>
			<width>6.064120251209719</width>
			<color>FFff3fc0</color>
		</LineStyle>
	</Style>
	<Style id="branch218_part37_style">
		<LineStyle>
			<width>6.130968804694739</width>
			<color>FFff41be</color>
		</LineStyle>
	</Style>
	<Style id="branch218_part38_style">
		<LineStyle>
			<width>6.197817358179759</width>
			<color>FFff43bc</color>
		</LineStyle>
	</Style>
	<Style id="branch218_part39_style">
		<LineStyle>
			<width>6.264665911664779</width>
			<color>FFff44bb</color>
		</LineStyle>
	</Style>
	<Style id="branch218_part40_style">
		<LineStyle>
			<width>6.3315144651498</width>
			<color>FFff46b9</color>
		</LineStyle>
	</Style>
	<Style id="branch218_part41_style">
		<LineStyle>
			<width>6.39836301863482</width>
			<color>FFff48b7</color>
		</LineStyle>
	</Style>
	<Style id="branch218_part42_style">
		<LineStyle>
			<width>6.4652115721198395</width>
			<color>FFff4ab5</color>
		</LineStyle>
	</Style>
	<Style id="branch218_part43_style">
		<LineStyle>
			<width>6.532060125604859</width>
			<color>FFff4bb4</color>
		</LineStyle>
	</Style>
	<Style id="branch218_part44_style">
		<LineStyle>
			<width>6.598908679089879</width>
			<color>FFff4db2</color>
		</LineStyle>
	</Style>
	<Style id="branch218_part45_style">
		<LineStyle>
			<width>6.6657572325749</width>
			<color>FFff4fb0</color>
		</LineStyle>
	</Style>
	<Style id="branch218_part46_style">
		<LineStyle>
			<width>6.732605786059921</width>
			<color>FFff50af</color>
		</LineStyle>
	</Style>
	<Style id="branch218_part47_style">
		<LineStyle>
			<width>6.79945433954494</width>
			<color>FFff52ad</color>
		</LineStyle>
	</Style>
	<Style id="branch218_part48_style">
		<LineStyle>
			<width>6.86630289302996</width>
			<color>FFff54ab</color>
		</LineStyle>
	</Style>
	<Style id="branch218_part49_style">
		<LineStyle>
			<width>6.933151446514979</width>
			<color>FFff56a9</color>
		</LineStyle>
	</Style>
	<Style id="branch218_part50_style">
		<LineStyle>
			<width>7.0</width>
			<color>FFff57a8</color>
		</LineStyle>
	</Style>
	<Style id="branch235_part1_style">
		<LineStyle>
			<width>6.820267737617135</width>
			<color>FFff5ba4</color>
		</LineStyle>
	</Style>
	<Style id="branch235_part2_style">
		<LineStyle>
			<width>6.823935742971887</width>
			<color>FFff5da2</color>
		</LineStyle>
	</Style>
	<Style id="branch235_part3_style">
		<LineStyle>
			<width>6.82760374832664</width>
			<color>FFff5fa0</color>
		</LineStyle>
	</Style>
	<Style id="branch235_part4_style">
		<LineStyle>
			<width>6.831271753681392</width>
			<color>FFff619e</color>
		</LineStyle>
	</Style>
	<Style id="branch235_part5_style">
		<LineStyle>
			<width>6.8349397590361445</width>
			<color>FFff639c</color>
		</LineStyle>
	</Style>
	<Style id="branch235_part6_style">
		<LineStyle>
			<width>6.838607764390897</width>
			<color>FFff659a</color>
		</LineStyle>
	</Style>
	<Style id="branch235_part7_style">
		<LineStyle>
			<width>6.842275769745649</width>
			<color>FFff6798</color>
		</LineStyle>
	</Style>
	<Style id="branch235_part8_style">
		<LineStyle>
			<width>6.845943775100402</width>
			<color>FFff6996</color>
		</LineStyle>
	</Style>
	<Style id="branch235_part9_style">
		<LineStyle>
			<width>6.849611780455153</width>
			<color>FFff6b94</color>
		</LineStyle>
	</Style>
	<Style id="branch235_part10_style">
		<LineStyle>
			<width>6.853279785809907</width>
			<color>FFff6d92</color>
		</LineStyle>
	</Style>
	<Style id="branch235_part11_style">
		<LineStyle>
			<width>6.856947791164659</width>
			<color>FFff6f90</color>
		</LineStyle>
	</Style>
	<Style id="branch235_part12_style">
		<LineStyle>
			<width>6.860615796519411</width>
			<color>FFff718e</color>
		</LineStyle>
	</Style>
	<Style id="branch235_part13_style">
		<LineStyle>
			<width>6.864283801874163</width>
			<color>FFff738c</color>
		</LineStyle>
	</Style>
	<Style id="branch235_part14_style">
		<LineStyle>
			<width>6.867951807228915</width>
			<color>FFff758a</color>
		</LineStyle>
	</Style>
	<Style id="branch235_part15_style">
		<LineStyle>
			<width>6.871619812583668</width>
			<color>FFff7788</color>
		</LineStyle>
	</Style>
	<Style id="branch235_part16_style">
		<LineStyle>
			<width>6.87528781793842</width>
			<color>FFff7986</color>
		</LineStyle>
	</Style>
	<Style id="branch235_part17_style">
		<LineStyle>
			<width>6.878955823293173</width>
			<color>FFff7b84</color>
		</LineStyle>
	</Style>
	<Style id="branch235_part18_style">
		<LineStyle>
			<width>6.882623828647925</width>
			<color>FFff7d82</color>
		</LineStyle>
	</Style>
	<Style id="branch235_part19_style">
		<LineStyle>
			<width>6.8862918340026775</width>
			<color>FFff7f80</color>
		</LineStyle>
	</Style>
	<Style id="branch235_part20_style">
		<LineStyle>
			<width>6.889959839357429</width>
			<color>FFff817e</color>
		</LineStyle>
	</Style>
	<Style id="branch235_part21_style">
		<LineStyle>
			<width>6.8936278447121815</width>
			<color>FFff837c</color>
		</LineStyle>
	</Style>
	<Style id="branch235_part22_style">
		<LineStyle>
			<width>6.897295850066935</width>
			<color>FFff857a</color>
		</LineStyle>
	</Style>
	<Style id="branch235_part23_style">
		<LineStyle>
			<width>6.900963855421686</width>
			<color>FFff8778</color>
		</LineStyle>
	</Style>
	<Style id="branch235_part24_style">
		<LineStyle>
			<width>6.904631860776439</width>
			<color>FFff8976</color>
		</LineStyle>
	</Style>
	<Style id="branch235_part25_style">
		<LineStyle>
			<width>6.908299866131191</width>
			<color>FFff8b74</color>
		</LineStyle>
	</Style>
	<Style id="branch235_part26_style">
		<LineStyle>
			<width>6.911967871485944</width>
			<color>FFff8d72</color>
		</LineStyle>
	</Style>
	<Style id="branch235_part27_style">
		<LineStyle>
			<width>6.915635876840696</width>
			<color>FFff906f</color>
		</LineStyle>
	</Style>
	<Style id="branch235_part28_style">
		<LineStyle>
			<width>6.9193038821954485</width>
			<color>FFff926d</color>
		</LineStyle>
	</Style>
	<Style id="branch235_part29_style">
		<LineStyle>
			<width>6.922971887550201</width>
			<color>FFff946b</color>
		</LineStyle>
	</Style>
	<Style id="branch235_part30_style">
		<LineStyle>
			<width>6.926639892904953</width>
			<color>FFff9669</color>
		</LineStyle>
	</Style>
	<Style id="branch235_part31_style">
		<LineStyle>
			<width>6.930307898259706</width>
			<color>FFff9867</color>
		</LineStyle>
	</Style>
	<Style id="branch235_part32_style">
		<LineStyle>
			<width>6.933975903614457</width>
			<color>FFff9a65</color>
		</LineStyle>
	</Style>
	<Style id="branch235_part33_style">
		<LineStyle>
			<width>6.937643908969211</width>
			<color>FFff9c63</color>
		</LineStyle>
	</Style>
	<Style id="branch235_part34_style">
		<LineStyle>
			<width>6.941311914323963</width>
			<color>FFff9e61</color>
		</LineStyle>
	</Style>
	<Style id="branch235_part35_style">
		<LineStyle>
			<width>6.9449799196787145</width>
			<color>FFffa05f</color>
		</LineStyle>
	</Style>
	<Style id="branch235_part36_style">
		<LineStyle>
			<width>6.948647925033467</width>
			<color>FFffa25d</color>
		</LineStyle>
	</Style>
	<Style id="branch235_part37_style">
		<LineStyle>
			<width>6.952315930388219</width>
			<color>FFffa45b</color>
		</LineStyle>
	</Style>
	<Style id="branch235_part38_style">
		<LineStyle>
			<width>6.955983935742972</width>
			<color>FFffa659</color>
		</LineStyle>
	</Style>
	<Style id="branch235_part39_style">
		<LineStyle>
			<width>6.959651941097724</width>
			<color>FFffa857</color>
		</LineStyle>
	</Style>
	<Style id="branch235_part40_style">
		<LineStyle>
			<width>6.963319946452477</width>
			<color>FFffaa55</color>
		</LineStyle>
	</Style>
	<Style id="branch235_part41_style">
		<LineStyle>
			<width>6.966987951807229</width>
			<color>FFffac53</color>
		</LineStyle>
	</Style>
	<Style id="branch235_part42_style">
		<LineStyle>
			<width>6.9706559571619815</width>
			<color>FFffae51</color>
		</LineStyle>
	</Style>
	<Style id="branch235_part43_style">
		<LineStyle>
			<width>6.974323962516733</width>
			<color>FFffb04f</color>
		</LineStyle>
	</Style>
	<Style id="branch235_part44_style">
		<LineStyle>
			<width>6.9779919678714855</width>
			<color>FFffb24d</color>
		</LineStyle>
	</Style>
	<Style id="branch235_part45_style">
		<LineStyle>
			<width>6.981659973226239</width>
			<color>FFffb44b</color>
		</LineStyle>
	</Style>
	<Style id="branch235_part46_style">
		<LineStyle>
			<width>6.98532797858099</width>
			<color>FFffb649</color>
		</LineStyle>
	</Style>
	<Style id="branch235_part47_style">
		<LineStyle>
			<width>6.988995983935743</width>
			<color>FFffb847</color>
		</LineStyle>
	</Style>
	<Style id="branch235_part48_style">
		<LineStyle>
			<width>6.992663989290495</width>
			<color>FFffba45</color>
		</LineStyle>
	</Style>
	<Style id="branch235_part49_style">
		<LineStyle>
			<width>6.996331994645248</width>
			<color>FFffbc43</color>
		</LineStyle>
	</Style>
	<Style id="branch235_part50_style">
		<LineStyle>
			<width>7.0</width>
			<color>FFffbe41</color>
		</LineStyle>
	</Style>
	<Style id="branch280_part1_style">
		<LineStyle>
			<width>6.8</width>
			<color>FFffb649</color>
		</LineStyle>
	</Style>
	<Style id="branch280_part2_style">
		<LineStyle>
			<width>6.804081632653061</width>
			<color>FFffb748</color>
		</LineStyle>
	</Style>
	<Style id="branch280_part3_style">
		<LineStyle>
			<width>6.808163265306122</width>
			<color>FFffb847</color>
		</LineStyle>
	</Style>
	<Style id="branch280_part4_style">
		<LineStyle>
			<width>6.812244897959184</width>
			<color>FFffb946</color>
		</LineStyle>
	</Style>
	<Style id="branch280_part5_style">
		<LineStyle>
			<width>6.816326530612245</width>
			<color>FFffba45</color>
		</LineStyle>
	</Style>
	<Style id="branch280_part6_style">
		<LineStyle>
			<width>6.820408163265306</width>
			<color>FFffbb44</color>
		</LineStyle>
	</Style>
	<Style id="branch280_part7_style">
		<LineStyle>
			<width>6.824489795918367</width>
			<color>FFffbc43</color>
		</LineStyle>
	</Style>
	<Style id="branch280_part8_style">
		<LineStyle>
			<width>6.828571428571428</width>
			<color>FFffbc43</color>
		</LineStyle>
	</Style>
	<Style id="branch280_part9_style">
		<LineStyle>
			<width>6.832653061224489</width>
			<color>FFffbd42</color>
		</LineStyle>
	</Style>
	<Style id="branch280_part10_style">
		<LineStyle>
			<width>6.836734693877551</width>
			<color>FFffbe41</color>
		</LineStyle>
	</Style>
	<Style id="branch280_part11_style">
		<LineStyle>
			<width>6.840816326530612</width>
			<color>FFffbf40</color>
		</LineStyle>
	</Style>
	<Style id="branch280_part12_style">
		<LineStyle>
			<width>6.844897959183673</width>
			<color>FFffc03f</color>
		</LineStyle>
	</Style>
	<Style id="branch280_part13_style">
		<LineStyle>
			<width>6.848979591836734</width>
			<color>FFffc13e</color>
		</LineStyle>
	</Style>
	<Style id="branch280_part14_style">
		<LineStyle>
			<width>6.853061224489796</width>
			<color>FFffc23d</color>
		</LineStyle>
	</Style>
	<Style id="branch280_part15_style">
		<LineStyle>
			<width>6.857142857142857</width>
			<color>FFffc33c</color>
		</LineStyle>
	</Style>
	<Style id="branch280_part16_style">
		<LineStyle>
			<width>6.8612244897959185</width>
			<color>FFffc43b</color>
		</LineStyle>
	</Style>
	<Style id="branch280_part17_style">
		<LineStyle>
			<width>6.865306122448979</width>
			<color>FFffc43b</color>
		</LineStyle>
	</Style>
	<Style id="branch280_part18_style">
		<LineStyle>
			<width>6.869387755102041</width>
			<color>FFffc53a</color>
		</LineStyle>
	</Style>
	<Style id="branch280_part19_style">
		<LineStyle>
			<width>6.873469387755102</width>
			<color>FFffc639</color>
		</LineStyle>
	</Style>
	<Style id="branch280_part20_style">
		<LineStyle>
			<width>6.877551020408163</width>
			<color>FFffc738</color>
		</LineStyle>
	</Style>
	<Style id="branch280_part21_style">
		<LineStyle>
			<width>6.881632653061224</width>
			<color>FFffc837</color>
		</LineStyle>
	</Style>
	<Style id="branch280_part22_style">
		<LineStyle>
			<width>6.885714285714285</width>
			<color>FFffc936</color>
		</LineStyle>
	</Style>
	<Style id="branch280_part23_style">
		<LineStyle>
			<width>6.889795918367347</width>
			<color>FFffca35</color>
		</LineStyle>
	</Style>
	<Style id="branch280_part24_style">
		<LineStyle>
			<width>6.893877551020408</width>
			<color>FFffcb34</color>
		</LineStyle>
	</Style>
	<Style id="branch280_part25_style">
		<LineStyle>
			<width>6.8979591836734695</width>
			<color>FFffcc33</color>
		</LineStyle>
	</Style>
	<Style id="branch280_part26_style">
		<LineStyle>
			<width>6.90204081632653</width>
			<color>FFffcc33</color>
		</LineStyle>
	</Style>
	<Style id="branch280_part27_style">
		<LineStyle>
			<width>6.906122448979592</width>
			<color>FFffcd32</color>
		</LineStyle>
	</Style>
	<Style id="branch280_part28_style">
		<LineStyle>
			<width>6.910204081632653</width>
			<color>FFffce31</color>
		</LineStyle>
	</Style>
	<Style id="branch280_part29_style">
		<LineStyle>
			<width>6.914285714285715</width>
			<color>FFffcf30</color>
		</LineStyle>
	</Style>
	<Style id="branch280_part30_style">
		<LineStyle>
			<width>6.918367346938775</width>
			<color>FFffd02f</color>
		</LineStyle>
	</Style>
	<Style id="branch280_part31_style">
		<LineStyle>
			<width>6.922448979591837</width>
			<color>FFffd12e</color>
		</LineStyle>
	</Style>
	<Style id="branch280_part32_style">
		<LineStyle>
			<width>6.926530612244898</width>
			<color>FFffd22d</color>
		</LineStyle>
	</Style>
	<Style id="branch280_part33_style">
		<LineStyle>
			<width>6.930612244897959</width>
			<color>FFffd32c</color>
		</LineStyle>
	</Style>
	<Style id="branch280_part34_style">
		<LineStyle>
			<width>6.9346938775510205</width>
			<color>FFffd32c</color>
		</LineStyle>
	</Style>
	<Style id="branch280_part35_style">
		<LineStyle>
			<width>6.938775510204081</width>
			<color>FFffd42b</color>
		</LineStyle>
	</Style>
	<Style id="branch280_part36_style">
		<LineStyle>
			<width>6.942857142857143</width>
			<color>FFffd52a</color>
		</LineStyle>
	</Style>
	<Style id="branch280_part37_style">
		<LineStyle>
			<width>6.946938775510204</width>
			<color>FFffd629</color>
		</LineStyle>
	</Style>
	<Style id="branch280_part38_style">
		<LineStyle>
			<width>6.951020408163266</width>
			<color>FFffd728</color>
		</LineStyle>
	</Style>
	<Style id="branch280_part39_style">
		<LineStyle>
			<width>6.955102040816326</width>
			<color>FFffd827</color>
		</LineStyle>
	</Style>
	<Style id="branch280_part40_style">
		<LineStyle>
			<width>6.959183673469388</width>
			<color>FFffd926</color>
		</LineStyle>
	</Style>
	<Style id="branch280_part41_style">
		<LineStyle>
			<width>6.963265306122449</width>
			<color>FFffda25</color>
		</LineStyle>
	</Style>
	<Style id="branch280_part42_style">
		<LineStyle>
			<width>6.967346938775511</width>
			<color>FFffdb24</color>
		</LineStyle>
	</Style>
	<Style id="branch280_part43_style">
		<LineStyle>
			<width>6.9714285714285715</width>
			<color>FFffdb24</color>
		</LineStyle>
	</Style>
	<Style id="branch280_part44_style">
		<LineStyle>
			<width>6.975510204081632</width>
			<color>FFffdc23</color>
		</LineStyle>
	</Style>
	<Style id="branch280_part45_style">
		<LineStyle>
			<width>6.979591836734693</width>
			<color>FFffdd22</color>
		</LineStyle>
	</Style>
	<Style id="branch280_part46_style">
		<LineStyle>
			<width>6.983673469387755</width>
			<color>FFffde21</color>
		</LineStyle>
	</Style>
	<Style id="branch280_part47_style">
		<LineStyle>
			<width>6.987755102040817</width>
			<color>FFffdf20</color>
		</LineStyle>
	</Style>
	<Style id="branch280_part48_style">
		<LineStyle>
			<width>6.9918367346938775</width>
			<color>FFffe01f</color>
		</LineStyle>
	</Style>
	<Style id="branch280_part49_style">
		<LineStyle>
			<width>6.995918367346938</width>
			<color>FFffe11e</color>
		</LineStyle>
	</Style>
	<Style id="branch280_part50_style">
		<LineStyle>
			<width>7.0</width>
			<color>FFffe21d</color>
		</LineStyle>
	</Style>
	<Style id="branch288_part1_style">
		<LineStyle>
			<width>6.751303155006859</width>
			<color>FFffb847</color>
		</LineStyle>
	</Style>
	<Style id="branch288_part2_style">
		<LineStyle>
			<width>6.756378600823046</width>
			<color>FFffb946</color>
		</LineStyle>
	</Style>
	<Style id="branch288_part3_style">
		<LineStyle>
			<width>6.761454046639232</width>
			<color>FFffb946</color>
		</LineStyle>
	</Style>
	<Style id="branch288_part4_style">
		<LineStyle>
			<width>6.766529492455419</width>
			<color>FFffba45</color>
		</LineStyle>
	</Style>
	<Style id="branch288_part5_style">
		<LineStyle>
			<width>6.771604938271605</width>
			<color>FFffbb44</color>
		</LineStyle>
	</Style>
	<Style id="branch288_part6_style">
		<LineStyle>
			<width>6.776680384087792</width>
			<color>FFffbb44</color>
		</LineStyle>
	</Style>
	<Style id="branch288_part7_style">
		<LineStyle>
			<width>6.781755829903978</width>
			<color>FFffbc43</color>
		</LineStyle>
	</Style>
	<Style id="branch288_part8_style">
		<LineStyle>
			<width>6.786831275720164</width>
			<color>FFffbc43</color>
		</LineStyle>
	</Style>
	<Style id="branch288_part9_style">
		<LineStyle>
			<width>6.7919067215363516</width>
			<color>FFffbd42</color>
		</LineStyle>
	</Style>
	<Style id="branch288_part10_style">
		<LineStyle>
			<width>6.796982167352538</width>
			<color>FFffbd42</color>
		</LineStyle>
	</Style>
	<Style id="branch288_part11_style">
		<LineStyle>
			<width>6.802057613168724</width>
			<color>FFffbe41</color>
		</LineStyle>
	</Style>
	<Style id="branch288_part12_style">
		<LineStyle>
			<width>6.807133058984911</width>
			<color>FFffbf40</color>
		</LineStyle>
	</Style>
	<Style id="branch288_part13_style">
		<LineStyle>
			<width>6.812208504801098</width>
			<color>FFffbf40</color>
		</LineStyle>
	</Style>
	<Style id="branch288_part14_style">
		<LineStyle>
			<width>6.817283950617284</width>
			<color>FFffc03f</color>
		</LineStyle>
	</Style>
	<Style id="branch288_part15_style">
		<LineStyle>
			<width>6.822359396433471</width>
			<color>FFffc03f</color>
		</LineStyle>
	</Style>
	<Style id="branch288_part16_style">
		<LineStyle>
			<width>6.827434842249657</width>
			<color>FFffc13e</color>
		</LineStyle>
	</Style>
	<Style id="branch288_part17_style">
		<LineStyle>
			<width>6.832510288065844</width>
			<color>FFffc23d</color>
		</LineStyle>
	</Style>
	<Style id="branch288_part18_style">
		<LineStyle>
			<width>6.8375857338820305</width>
			<color>FFffc23d</color>
		</LineStyle>
	</Style>
	<Style id="branch288_part19_style">
		<LineStyle>
			<width>6.842661179698217</width>
			<color>FFffc33c</color>
		</LineStyle>
	</Style>
	<Style id="branch288_part20_style">
		<LineStyle>
			<width>6.847736625514403</width>
			<color>FFffc33c</color>
		</LineStyle>
	</Style>
	<Style id="branch288_part21_style">
		<LineStyle>
			<width>6.85281207133059</width>
			<color>FFffc43b</color>
		</LineStyle>
	</Style>
	<Style id="branch288_part22_style">
		<LineStyle>
			<width>6.857887517146777</width>
			<color>FFffc53a</color>
		</LineStyle>
	</Style>
	<Style id="branch288_part23_style">
		<LineStyle>
			<width>6.862962962962963</width>
			<color>FFffc53a</color>
		</LineStyle>
	</Style>
	<Style id="branch288_part24_style">
		<LineStyle>
			<width>6.8680384087791495</width>
			<color>FFffc639</color>
		</LineStyle>
	</Style>
	<Style id="branch288_part25_style">
		<LineStyle>
			<width>6.873113854595336</width>
			<color>FFffc639</color>
		</LineStyle>
	</Style>
	<Style id="branch288_part26_style">
		<LineStyle>
			<width>6.878189300411523</width>
			<color>FFffc738</color>
		</LineStyle>
	</Style>
	<Style id="branch288_part27_style">
		<LineStyle>
			<width>6.8832647462277095</width>
			<color>FFffc738</color>
		</LineStyle>
	</Style>
	<Style id="branch288_part28_style">
		<LineStyle>
			<width>6.888340192043896</width>
			<color>FFffc837</color>
		</LineStyle>
	</Style>
	<Style id="branch288_part29_style">
		<LineStyle>
			<width>6.893415637860082</width>
			<color>FFffc936</color>
		</LineStyle>
	</Style>
	<Style id="branch288_part30_style">
		<LineStyle>
			<width>6.898491083676269</width>
			<color>FFffc936</color>
		</LineStyle>
	</Style>
	<Style id="branch288_part31_style">
		<LineStyle>
			<width>6.903566529492456</width>
			<color>FFffca35</color>
		</LineStyle>
	</Style>
	<Style id="branch288_part32_style">
		<LineStyle>
			<width>6.908641975308642</width>
			<color>FFffca35</color>
		</LineStyle>
	</Style>
	<Style id="branch288_part33_style">
		<LineStyle>
			<width>6.9137174211248285</width>
			<color>FFffcb34</color>
		</LineStyle>
	</Style>
	<Style id="branch288_part34_style">
		<LineStyle>
			<width>6.918792866941015</width>
			<color>FFffcc33</color>
		</LineStyle>
	</Style>
	<Style id="branch288_part35_style">
		<LineStyle>
			<width>6.923868312757202</width>
			<color>FFffcc33</color>
		</LineStyle>
	</Style>
	<Style id="branch288_part36_style">
		<LineStyle>
			<width>6.928943758573388</width>
			<color>FFffcd32</color>
		</LineStyle>
	</Style>
	<Style id="branch288_part37_style">
		<LineStyle>
			<width>6.934019204389575</width>
			<color>FFffcd32</color>
		</LineStyle>
	</Style>
	<Style id="branch288_part38_style">
		<LineStyle>
			<width>6.939094650205761</width>
			<color>FFffce31</color>
		</LineStyle>
	</Style>
	<Style id="branch288_part39_style">
		<LineStyle>
			<width>6.944170096021948</width>
			<color>FFffcf30</color>
		</LineStyle>
	</Style>
	<Style id="branch288_part40_style">
		<LineStyle>
			<width>6.949245541838135</width>
			<color>FFffcf30</color>
		</LineStyle>
	</Style>
	<Style id="branch288_part41_style">
		<LineStyle>
			<width>6.954320987654321</width>
			<color>FFffd02f</color>
		</LineStyle>
	</Style>
	<Style id="branch288_part42_style">
		<LineStyle>
			<width>6.959396433470507</width>
			<color>FFffd02f</color>
		</LineStyle>
	</Style>
	<Style id="branch288_part43_style">
		<LineStyle>
			<width>6.964471879286695</width>
			<color>FFffd12e</color>
		</LineStyle>
	</Style>
	<Style id="branch288_part44_style">
		<LineStyle>
			<width>6.96954732510288</width>
			<color>FFffd12e</color>
		</LineStyle>
	</Style>
	<Style id="branch288_part45_style">
		<LineStyle>
			<width>6.974622770919067</width>
			<color>FFffd22d</color>
		</LineStyle>
	</Style>
	<Style id="branch288_part46_style">
		<LineStyle>
			<width>6.979698216735254</width>
			<color>FFffd32c</color>
		</LineStyle>
	</Style>
	<Style id="branch288_part47_style">
		<LineStyle>
			<width>6.98477366255144</width>
			<color>FFffd32c</color>
		</LineStyle>
	</Style>
	<Style id="branch288_part48_style">
		<LineStyle>
			<width>6.989849108367626</width>
			<color>FFffd42b</color>
		</LineStyle>
	</Style>
	<Style id="branch288_part49_style">
		<LineStyle>
			<width>6.994924554183814</width>
			<color>FFffd42b</color>
		</LineStyle>
	</Style>
	<Style id="branch288_part50_style">
		<LineStyle>
			<width>7.0</width>
			<color>FFffd52a</color>
		</LineStyle>
	</Style>
	<Style id="circle_3595.2310413452337_style">
		<LineStyle>
			<width>0.1</width>
		</LineStyle>
		<PolyStyle>
			<color>8Fffff00</color>
			<outline>0</outline>
		</PolyStyle>
	</Style>
	<Style id="circle_3559.2787309317814_style">
		<LineStyle>
			<width>0.1</width>
		</LineStyle>
		<PolyStyle>
			<color>8Ffffc03</color>
			<outline>0</outline>
		</PolyStyle>
	</Style>
	<Style id="circle_3523.326420518329_style">
		<LineStyle>
			<width>0.1</width>
		</LineStyle>
		<PolyStyle>
			<color>8Ffffa05</color>
			<outline>0</outline>
		</PolyStyle>
	</Style>
	<Style id="circle_3487.3741101048768_style">
		<LineStyle>
			<width>0.1</width>
		</LineStyle>
		<PolyStyle>
			<color>8Ffff708</color>
			<outline>0</outline>
		</PolyStyle>
	</Style>
	<Style id="circle_3451.4217996914244_style">
		<LineStyle>
			<width>0.1</width>
		</LineStyle>
		<PolyStyle>
			<color>8Ffff50a</color>
			<outline>0</outline>
		</PolyStyle>
	</Style>
	<Style id="circle_3415.469489277972_style">
		<LineStyle>
			<width>0.1</width>
		</LineStyle>
		<PolyStyle>
			<color>8Ffff20d</color>
			<outline>0</outline>
		</PolyStyle>
	</Style>
	<Style id="circle_3379.51717886452_style">
		<LineStyle>
			<width>0.1</width>
		</LineStyle>
		<PolyStyle>
			<color>8Ffff00f</color>
			<outline>0</outline>
		</PolyStyle>
	</Style>
	<Style id="circle_3343.5648684510675_style">
		<LineStyle>
			<width>0.1</width>
		</LineStyle>
		<PolyStyle>
			<color>8Fffed12</color>
			<outline>0</outline>
		</PolyStyle>
	</Style>
	<Style id="circle_3307.612558037615_style">
		<LineStyle>
			<width>0.1</width>
		</LineStyle>
		<PolyStyle>
			<color>8Fffeb14</color>
			<outline>0</outline>
		</PolyStyle>
	</Style>
	<Style id="circle_3271.660247624163_style">
		<LineStyle>
			<width>0.1</width>
		</LineStyle>
		<PolyStyle>
			<color>8Fffe817</color>
			<outline>0</outline>
		</PolyStyle>
	</Style>
	<Style id="circle_3235.7079372107105_style">
		<LineStyle>
			<width>0.1</width>
		</LineStyle>
		<PolyStyle>
			<color>8Fffe61a</color>
			<outline>0</outline>
		</PolyStyle>
	</Style>
	<Style id="circle_3199.755626797258_style">
		<LineStyle>
			<width>0.1</width>
		</LineStyle>
		<PolyStyle>
			<color>8Fffe31c</color>
			<outline>0</outline>
		</PolyStyle>
	</Style>
	<Style id="circle_3163.803316383806_style">
		<LineStyle>
			<width>0.1</width>
		</LineStyle>
		<PolyStyle>
			<color>8Fffe01f</color>
			<outline>0</outline>
		</PolyStyle>
	</Style>
	<Style id="circle_3127.8510059703535_style">
		<LineStyle>
			<width>0.1</width>
		</LineStyle>
		<PolyStyle>
			<color>8Fffde21</color>
			<outline>0</outline>
		</PolyStyle>
	</Style>
	<Style id="circle_3091.8986955569007_style">
		<LineStyle>
			<width>0.1</width>
		</LineStyle>
		<PolyStyle>
			<color>8Fffdb24</color>
			<outline>0</outline>
		</PolyStyle>
	</Style>
	<Style id="circle_3055.9463851434484_style">
		<LineStyle>
			<width>0.1</width>
		</LineStyle>
		<PolyStyle>
			<color>8Fffd926</color>
			<outline>0</outline>
		</PolyStyle>
	</Style>
	<Style id="circle_3019.994074729996_style">
		<LineStyle>
			<width>0.1</width>
		</LineStyle>
		<PolyStyle>
			<color>8Fffd629</color>
			<outline>0</outline>
		</PolyStyle>
	</Style>
	<Style id="circle_2984.041764316544_style">
		<LineStyle>
			<width>0.1</width>
		</LineStyle>
		<PolyStyle>
			<color>8Fffd42b</color>
			<outline>0</outline>
		</PolyStyle>
	</Style>
	<Style id="circle_2948.0894539030915_style">
		<LineStyle>
			<width>0.1</width>
		</LineStyle>
		<PolyStyle>
			<color>8Fffd12e</color>
			<outline>0</outline>
		</PolyStyle>
	</Style>
	<Style id="circle_2912.137143489639_style">
		<LineStyle>
			<width>0.1</width>
		</LineStyle>
		<PolyStyle>
			<color>8Fffcf30</color>
			<outline>0</outline>
		</PolyStyle>
	</Style>
	<Style id="circle_2876.184833076187_style">
		<LineStyle>
			<width>0.1</width>
		</LineStyle>
		<PolyStyle>
			<color>8Fffcc33</color>
			<outline>0</outline>
		</PolyStyle>
	</Style>
	<Style id="circle_2840.2325226627345_style">
		<LineStyle>
			<width>0.1</width>
		</LineStyle>
		<PolyStyle>
			<color>8Fffc936</color>
			<outline>0</outline>
		</PolyStyle>
	</Style>
	<Style id="circle_2804.280212249282_style">
		<LineStyle>
			<width>0.1</width>
		</LineStyle>
		<PolyStyle>
			<color>8Fffc738</color>
			<outline>0</outline>
		</PolyStyle>
	</Style>
	<Style id="circle_2768.32790183583_style">
		<LineStyle>
			<width>0.1</width>
		</LineStyle>
		<PolyStyle>
			<color>8Fffc43b</color>
			<outline>0</outline>
		</PolyStyle>
	</Style>
	<Style id="circle_2732.3755914223775_style">
		<LineStyle>
			<width>0.1</width>
		</LineStyle>
		<PolyStyle>
			<color>8Fffc23d</color>
			<outline>0</outline>
		</PolyStyle>
	</Style>
	<Style id="circle_2696.423281008925_style">
		<LineStyle>
			<width>0.1</width>
		</LineStyle>
		<PolyStyle>
			<color>8Fffbf40</color>
			<outline>0</outline>
		</PolyStyle>
	</Style>
	<Style id="circle_2660.470970595473_style">
		<LineStyle>
			<width>0.1</width>
		</LineStyle>
		<PolyStyle>
			<color>8Fffbd42</color>
			<outline>0</outline>
		</PolyStyle>
	</Style>
	<Style id="circle_2624.5186601820205_style">
		<LineStyle>
			<width>0.1</width>
		</LineStyle>
		<PolyStyle>
			<color>8Fffba45</color>
			<outline>0</outline>
		</PolyStyle>
	</Style>
	<Style id="circle_2588.566349768568_style">
		<LineStyle>
			<width>0.1</width>
		</LineStyle>
		<PolyStyle>
			<color>8Fffb847</color>
			<outline>0</outline>
		</PolyStyle>
	</Style>
	<Style id="circle_2552.614039355116_style">
		<LineStyle>
			<width>0.1</width>
		</LineStyle>
		<PolyStyle>
			<color>8Fffb54a</color>
			<outline>0</outline>
		</PolyStyle>
	</Style>
	<Style id="circle_2516.6617289416636_style">
		<LineStyle>
			<width>0.1</width>
		</LineStyle>
		<PolyStyle>
			<color>8Fffb34d</color>
			<outline>0</outline>
		</PolyStyle>
	</Style>
	<Style id="circle_2480.7094185282112_style">
		<LineStyle>
			<width>0.1</width>
		</LineStyle>
		<PolyStyle>
			<color>8Fffb04f</color>
			<outline>0</outline>
		</PolyStyle>
	</Style>
	<Style id="circle_2444.757108114759_style">
		<LineStyle>
			<width>0.1</width>
		</LineStyle>
		<PolyStyle>
			<color>8Fffad52</color>
			<outline>0</outline>
		</PolyStyle>
	</Style>
	<Style id="circle_2408.8047977013066_style">
		<LineStyle>
			<width>0.1</width>
		</LineStyle>
		<PolyStyle>
			<color>8Fffab54</color>
			<outline>0</outline>
		</PolyStyle>
	</Style>
	<Style id="circle_2372.8524872878543_style">
		<LineStyle>
			<width>0.1</width>
		</LineStyle>
		<PolyStyle>
			<color>8Fffa857</color>
			<outline>0</outline>
		</PolyStyle>
	</Style>
	<Style id="circle_2336.900176874402_style">
		<LineStyle>
			<width>0.1</width>
		</LineStyle>
		<PolyStyle>
			<color>8Fffa659</color>
			<outline>0</outline>
		</PolyStyle>
	</Style>
	<Style id="circle_2300.9478664609496_style">
		<LineStyle>
			<width>0.1</width>
		</LineStyle>
		<PolyStyle>
			<color>8Fffa35c</color>
			<outline>0</outline>
		</PolyStyle>
	</Style>
	<Style id="circle_2264.9955560474973_style">
		<LineStyle>
			<width>0.1</width>
		</LineStyle>
		<PolyStyle>
			<color>8Fffa15e</color>
			<outline>0</outline>
		</PolyStyle>
	</Style>
	<Style id="circle_2229.043245634045_style">
		<LineStyle>
			<width>0.1</width>
		</LineStyle>
		<PolyStyle>
			<color>8Fff9e61</color>
			<outline>0</outline>
		</PolyStyle>
	</Style>
	<Style id="circle_2193.0909352205927_style">
		<LineStyle>
			<width>0.1</width>
		</LineStyle>
		<PolyStyle>
			<color>8Fff9c63</color>
			<outline>0</outline>
		</PolyStyle>
	</Style>
	<Style id="circle_2157.1386248071403_style">
		<LineStyle>
			<width>0.1</width>
		</LineStyle>
		<PolyStyle>
			<color>8Fff9966</color>
			<outline>0</outline>
		</PolyStyle>
	</Style>
	<Style id="circle_2121.186314393688_style">
		<LineStyle>
			<width>0.1</width>
		</LineStyle>
		<PolyStyle>
			<color>8Fff9669</color>
			<outline>0</outline>
		</PolyStyle>
	</Style>
	<Style id="circle_2085.2340039802357_style">
		<LineStyle>
			<width>0.1</width>
		</LineStyle>
		<PolyStyle>
			<color>8Fff946b</color>
			<outline>0</outline>
		</PolyStyle>
	</Style>
	<Style id="circle_2049.2816935667834_style">
		<LineStyle>
			<width>0.1</width>
		</LineStyle>
		<PolyStyle>
			<color>8Fff916e</color>
			<outline>0</outline>
		</PolyStyle>
	</Style>
	<Style id="circle_2013.3293831533308_style">
		<LineStyle>
			<width>0.1</width>
		</LineStyle>
		<PolyStyle>
			<color>8Fff8f70</color>
			<outline>0</outline>
		</PolyStyle>
	</Style>
	<Style id="circle_1977.3770727398785_style">
		<LineStyle>
			<width>0.1</width>
		</LineStyle>
		<PolyStyle>
			<color>8Fff8c73</color>
			<outline>0</outline>
		</PolyStyle>
	</Style>
	<Style id="circle_1941.4247623264262_style">
		<LineStyle>
			<width>0.1</width>
		</LineStyle>
		<PolyStyle>
			<color>8Fff8a75</color>
			<outline>0</outline>
		</PolyStyle>
	</Style>
	<Style id="circle_1905.4724519129738_style">
		<LineStyle>
			<width>0.1</width>
		</LineStyle>
		<PolyStyle>
			<color>8Fff8778</color>
			<outline>0</outline>
		</PolyStyle>
	</Style>
	<Style id="circle_1869.5201414995215_style">
		<LineStyle>
			<width>0.1</width>
		</LineStyle>
		<PolyStyle>
			<color>8Fff857a</color>
			<outline>0</outline>
		</PolyStyle>
	</Style>
	<Style id="circle_1833.5678310860692_style">
		<LineStyle>
			<width>0.1</width>
		</LineStyle>
		<PolyStyle>
			<color>8Fff827d</color>
			<outline>0</outline>
		</PolyStyle>
	</Style>
	<Style id="circle_1797.6155206726169_style">
		<LineStyle>
			<width>0.1</width>
		</LineStyle>
		<PolyStyle>
			<color>8Fff8080</color>
			<outline>0</outline>
		</PolyStyle>
	</Style>
	<Style id="circle_1761.6632102591645_style">
		<LineStyle>
			<width>0.1</width>
		</LineStyle>
		<PolyStyle>
			<color>8Fff7d82</color>
			<outline>0</outline>
		</PolyStyle>
	</Style>
	<Style id="circle_1725.7108998457122_style">
		<LineStyle>
			<width>0.1</width>
		</LineStyle>
		<PolyStyle>
			<color>8Fff7a85</color>
			<outline>0</outline>
		</PolyStyle>
	</Style>
	<Style id="circle_1689.75858943226_style">
		<LineStyle>
			<width>0.1</width>
		</LineStyle>
		<PolyStyle>
			<color>8Fff7887</color>
			<outline>0</outline>
		</PolyStyle>
	</Style>
	<Style id="circle_1653.8062790188076_style">
		<LineStyle>
			<width>0.1</width>
		</LineStyle>
		<PolyStyle>
			<color>8Fff758a</color>
			<outline>0</outline>
		</PolyStyle>
	</Style>
	<Style id="circle_1617.8539686053552_style">
		<LineStyle>
			<width>0.1</width>
		</LineStyle>
		<PolyStyle>
			<color>8Fff738c</color>
			<outline>0</outline>
		</PolyStyle>
	</Style>
	<Style id="circle_1581.9016581919027_style">
		<LineStyle>
			<width>0.1</width>
		</LineStyle>
		<PolyStyle>
			<color>8Fff708f</color>
			<outline>0</outline>
		</PolyStyle>
	</Style>
	<Style id="circle_1545.9493477784504_style">
		<LineStyle>
			<width>0.1</width>
		</LineStyle>
		<PolyStyle>
			<color>8Fff6e91</color>
			<outline>0</outline>
		</PolyStyle>
	</Style>
	<Style id="circle_1509.997037364998_style">
		<LineStyle>
			<width>0.1</width>
		</LineStyle>
		<PolyStyle>
			<color>8Fff6b94</color>
			<outline>0</outline>
		</PolyStyle>
	</Style>
	<Style id="circle_1474.0447269515457_style">
		<LineStyle>
			<width>0.1</width>
		</LineStyle>
		<PolyStyle>
			<color>8Fff6996</color>
			<outline>0</outline>
		</PolyStyle>
	</Style>
	<Style id="circle_1438.0924165380934_style">
		<LineStyle>
			<width>0.1</width>
		</LineStyle>
		<PolyStyle>
			<color>8Fff6699</color>
			<outline>0</outline>
		</PolyStyle>
	</Style>
	<Style id="circle_1402.140106124641_style">
		<LineStyle>
			<width>0.1</width>
		</LineStyle>
		<PolyStyle>
			<color>8Fff639c</color>
			<outline>0</outline>
		</PolyStyle>
	</Style>
	<Style id="circle_1366.1877957111888_style">
		<LineStyle>
			<width>0.1</width>
		</LineStyle>
		<PolyStyle>
			<color>8Fff619e</color>
			<outline>0</outline>
		</PolyStyle>
	</Style>
	<Style id="circle_1330.2354852977364_style">
		<LineStyle>
			<width>0.1</width>
		</LineStyle>
		<PolyStyle>
			<color>8Fff5ea1</color>
			<outline>0</outline>
		</PolyStyle>
	</Style>
	<Style id="circle_1294.283174884284_style">
		<LineStyle>
			<width>0.1</width>
		</LineStyle>
		<PolyStyle>
			<color>8Fff5ca3</color>
			<outline>0</outline>
		</PolyStyle>
	</Style>
	<Style id="circle_1258.3308644708318_style">
		<LineStyle>
			<width>0.1</width>
		</LineStyle>
		<PolyStyle>
			<color>8Fff59a6</color>
			<outline>0</outline>
		</PolyStyle>
	</Style>
	<Style id="circle_1222.3785540573795_style">
		<LineStyle>
			<width>0.1</width>
		</LineStyle>
		<PolyStyle>
			<color>8Fff57a8</color>
			<outline>0</outline>
		</PolyStyle>
	</Style>
	<Style id="circle_1186.4262436439271_style">
		<LineStyle>
			<width>0.1</width>
		</LineStyle>
		<PolyStyle>
			<color>8Fff54ab</color>
			<outline>0</outline>
		</PolyStyle>
	</Style>
	<Style id="circle_1150.4739332304748_style">
		<LineStyle>
			<width>0.1</width>
		</LineStyle>
		<PolyStyle>
			<color>8Fff52ad</color>
			<outline>0</outline>
		</PolyStyle>
	</Style>
	<Style id="circle_1114.5216228170225_style">
		<LineStyle>
			<width>0.1</width>
		</LineStyle>
		<PolyStyle>
			<color>8Fff4fb0</color>
			<outline>0</outline>
		</PolyStyle>
	</Style>
	<Style id="circle_1078.5693124035702_style">
		<LineStyle>
			<width>0.1</width>
		</LineStyle>
		<PolyStyle>
			<color>8Fff4db3</color>
			<outline>0</outline>
		</PolyStyle>
	</Style>
	<Style id="circle_1042.6170019901178_style">
		<LineStyle>
			<width>0.1</width>
		</LineStyle>
		<PolyStyle>
			<color>8Fff4ab5</color>
			<outline>0</outline>
		</PolyStyle>
	</Style>
	<Style id="circle_1006.6646915766655_style">
		<LineStyle>
			<width>0.1</width>
		</LineStyle>
		<PolyStyle>
			<color>8Fff47b8</color>
			<outline>0</outline>
		</PolyStyle>
	</Style>
	<Style id="circle_970.7123811632132_style">
		<LineStyle>
			<width>0.1</width>
		</LineStyle>
		<PolyStyle>
			<color>8Fff45ba</color>
			<outline>0</outline>
		</PolyStyle>
	</Style>
	<Style id="circle_934.7600707497609_style">
		<LineStyle>
			<width>0.1</width>
		</LineStyle>
		<PolyStyle>
			<color>8Fff42bd</color>
			<outline>0</outline>
		</PolyStyle>
	</Style>
	<Style id="circle_898.8077603363085_style">
		<LineStyle>
			<width>0.1</width>
		</LineStyle>
		<PolyStyle>
			<color>8Fff40bf</color>
			<outline>0</outline>
		</PolyStyle>
	</Style>
	<Style id="circle_862.8554499228562_style">
		<LineStyle>
			<width>0.1</width>
		</LineStyle>
		<PolyStyle>
			<color>8Fff3dc2</color>
			<outline>0</outline>
		</PolyStyle>
	</Style>
	<Style id="circle_826.9031395094039_style">
		<LineStyle>
			<width>0.1</width>
		</LineStyle>
		<PolyStyle>
			<color>8Fff3bc4</color>
			<outline>0</outline>
		</PolyStyle>
	</Style>
	<Style id="circle_790.9508290959516_style">
		<LineStyle>
			<width>0.1</width>
		</LineStyle>
		<PolyStyle>
			<color>8Fff38c7</color>
			<outline>0</outline>
		</PolyStyle>
	</Style>
	<Style id="circle_754.9985186824993_style">
		<LineStyle>
			<width>0.1</width>
		</LineStyle>
		<PolyStyle>
			<color>8Fff36c9</color>
			<outline>0</outline>
		</PolyStyle>
	</Style>
	<Style id="circle_719.0462082690469_style">
		<LineStyle>
			<width>0.1</width>
		</LineStyle>
		<PolyStyle>
			<color>8Fff33cc</color>
			<outline>0</outline>
		</PolyStyle>
	</Style>
	<Style id="circle_683.0938978555942_style">
		<LineStyle>
			<width>0.1</width>
		</LineStyle>
		<PolyStyle>
			<color>8Fff30cf</color>
			<outline>0</outline>
		</PolyStyle>
	</Style>
	<Style id="circle_647.1415874421418_style">
		<LineStyle>
			<width>0.1</width>
		</LineStyle>
		<PolyStyle>
			<color>8Fff2ed1</color>
			<outline>0</outline>
		</PolyStyle>
	</Style>
	<Style id="circle_611.1892770286895_style">
		<LineStyle>
			<width>0.1</width>
		</LineStyle>
		<PolyStyle>
			<color>8Fff2bd4</color>
			<outline>0</outline>
		</PolyStyle>
	</Style>
	<Style id="circle_575.2369666152372_style">
		<LineStyle>
			<width>0.1</width>
		</LineStyle>
		<PolyStyle>
			<color>8Fff29d6</color>
			<outline>0</outline>
		</PolyStyle>
	</Style>
	<Style id="circle_539.2846562017849_style">
		<LineStyle>
			<width>0.1</width>
		</LineStyle>
		<PolyStyle>
			<color>8Fff26d9</color>
			<outline>0</outline>
		</PolyStyle>
	</Style>
	<Style id="circle_503.33234578833253_style">
		<LineStyle>
			<width>0.1</width>
		</LineStyle>
		<PolyStyle>
			<color>8Fff24db</color>
			<outline>0</outline>
		</PolyStyle>
	</Style>
	<Style id="circle_467.3800353748802_style">
		<LineStyle>
			<width>0.1</width>
		</LineStyle>
		<PolyStyle>
			<color>8Fff21de</color>
			<outline>0</outline>
		</PolyStyle>
	</Style>
	<Style id="circle_431.4277249614279_style">
		<LineStyle>
			<width>0.1</width>
		</LineStyle>
		<PolyStyle>
			<color>8Fff1fe0</color>
			<outline>0</outline>
		</PolyStyle>
	</Style>
	<Style id="circle_395.47541454797556_style">
		<LineStyle>
			<width>0.1</width>
		</LineStyle>
		<PolyStyle>
			<color>8Fff1ce3</color>
			<outline>0</outline>
		</PolyStyle>
	</Style>
	<Style id="circle_359.52310413452324_style">
		<LineStyle>
			<width>0.1</width>
		</LineStyle>
		<PolyStyle>
			<color>8Fff19e6</color>
			<outline>0</outline>
		</PolyStyle>
	</Style>
	<Style id="circle_323.5707937210709_style">
		<LineStyle>
			<width>0.1</width>
		</LineStyle>
		<PolyStyle>
			<color>8Fff17e8</color>
			<outline>0</outline>
		</PolyStyle>
	</Style>
	<Style id="circle_287.6184833076186_style">
		<LineStyle>
			<width>0.1</width>
		</LineStyle>
		<PolyStyle>
			<color>8Fff14eb</color>
			<outline>0</outline>
		</PolyStyle>
	</Style>
	<Style id="circle_251.66617289416627_style">
		<LineStyle>
			<width>0.1</width>
		</LineStyle>
		<PolyStyle>
			<color>8Fff12ed</color>
			<outline>0</outline>
		</PolyStyle>
	</Style>
	<Style id="circle_215.71386248071394_style">
		<LineStyle>
			<width>0.1</width>
		</LineStyle>
		<PolyStyle>
			<color>8Fff0ff0</color>
			<outline>0</outline>
		</PolyStyle>
	</Style>
	<Style id="circle_179.76155206726162_style">
		<LineStyle>
			<width>0.1</width>
		</LineStyle>
		<PolyStyle>
			<color>8Fff0df2</color>
			<outline>0</outline>
		</PolyStyle>
	</Style>
	<Style id="circle_143.8092416538093_style">
		<LineStyle>
			<width>0.1</width>
		</LineStyle>
		<PolyStyle>
			<color>8Fff0af5</color>
			<outline>0</outline>
		</PolyStyle>
	</Style>
	<Style id="circle_107.85693124035697_style">
		<LineStyle>
			<width>0.1</width>
		</LineStyle>
		<PolyStyle>
			<color>8Fff08f7</color>
			<outline>0</outline>
		</PolyStyle>
	</Style>
	<Style id="circle_71.90462082690465_style">
		<LineStyle>
			<width>0.1</width>
		</LineStyle>
		<PolyStyle>
			<color>8Fff05fa</color>
			<outline>0</outline>
		</PolyStyle>
	</Style>
	<Style id="circle_35.952310413452324_style">
		<LineStyle>
			<width>0.1</width>
		</LineStyle>
		<PolyStyle>
			<color>8Fff03fc</color>
			<outline>0</outline>
		</PolyStyle>
	</Style>
	<Folder>
	<name>branches</name>
	<description>branches on which the state changes</description>
	<Folder>
			<name>branch19</name>
		<Placemark>
			<name>branch19_part1</name>
			<TimeSpan>
				<begin>13263-03-17</begin>
			</TimeSpan>
			<styleUrl>#branch19_part1_style</styleUrl>
			<LineString>
				<altitudeMode>absolute</altitudeMode>
				<tessellate>1</tessellate>
				<coordinates>
					4.469936,50.503887,0.0
					3.447760916,49.022830393999996,161909.34381638336
				</coordinates>
			</LineString>
		</Placemark>
		<Placemark>
			<name>branch19_part2</name>
			<TimeSpan>
				<begin>13258-09-16</begin>
			</TimeSpan>
			<styleUrl>#branch19_part2_style</styleUrl>
			<LineString>
				<altitudeMode>absolute</altitudeMode>
				<tessellate>1</tessellate>
				<coordinates>
					3.447760916,49.022830393999996,161909.34381638336
					2.425585832,47.541773788,226625.87253656329
				</coordinates>
			</LineString>
		</Placemark>
		<Placemark>
			<name>branch19_part3</name>
			<TimeSpan>
				<begin>13254-03-15</begin>
			</TimeSpan>
			<styleUrl>#branch19_part3_style</styleUrl>
			<LineString>
				<altitudeMode>absolute</altitudeMode>
				<tessellate>1</tessellate>
				<coordinates>
					2.425585832,47.541773788,226625.87253656329
					1.4034107479999998,46.060717182,274652.41936622467
				</coordinates>
			</LineString>
		</Placemark>
		<Placemark>
			<name>branch19_part4</name>
			<TimeSpan>
				<begin>13249-09-14</begin>
			</TimeSpan>
			<styleUrl>#branch19_part4_style</styleUrl>
			<LineString>
				<altitudeMode>absolute</altitudeMode>
				<tessellate>1</tessellate>
				<coordinates>
					1.4034107479999998,46.060717182,274652.41936622467
					0.3812356640000001,44.579660576,313749.3134611412
				</coordinates>
			</LineString>
		</Placemark>
		<Placemark>
			<name>branch19_part5</name>
			<TimeSpan>
				<begin>13245-03-14</begin>
			</TimeSpan>
			<styleUrl>#branch19_part5_style</styleUrl>
			<LineString>
				<altitudeMode>absolute</altitudeMode>
				<tessellate>1</tessellate>
				<coordinates>
					0.3812356640000001,44.579660576,313749.3134611412
					-0.6409394199999996,43.09860397,346948.5938922498
				</coordinates>
			</LineString>
		</Placemark>
		<Placemark>
			<name>branch19_part6</name>
			<TimeSpan>
				<begin>13240-09-13</begin>
			</TimeSpan>
			<styleUrl>#branch19_part6_style</styleUrl>
			<LineString>
				<altitudeMode>absolute</altitudeMode>
				<tessellate>1</tessellate>
				<coordinates>
					-0.6409394199999996,43.09860397,346948.5938922498
					-1.6631145040000002,41.617547364,375816.4934953445
				</coordinates>
			</LineString>
		</Placemark>
		<Placemark>
			<name>branch19_part7</name>
			<TimeSpan>
				<begin>13236-03-12</begin>
			</TimeSpan>
			<styleUrl>#branch19_part7_style</styleUrl>
			<LineString>
				<altitudeMode>absolute</altitudeMode>
				<tessellate>1</tessellate>
				<coordinates>
					-1.6631145040000002,41.617547364,375816.4934953445
					-2.685289588,40.136490758,401288.8755439382
				</coordinates>
			</LineString>
		</Placemark>
		<Placemark>
			<name>branch19_part8</name>
			<TimeSpan>
				<begin>13231-09-11</begin>
			</TimeSpan>
			<styleUrl>#branch19_part8_style</styleUrl>
			<LineString>
				<altitudeMode>absolute</altitudeMode>
				<tessellate>1</tessellate>
				<coordinates>
					-2.685289588,40.136490758,401288.8755439382
					-3.7074646719999995,38.655434152,423978.18500526104
				</coordinates>
			</LineString>
		</Placemark>
		<Placemark>
			<name>branch19_part9</name>
			<TimeSpan>
				<begin>13227-03-10</begin>
			</TimeSpan>
			<styleUrl>#branch19_part9_style</styleUrl>
			<LineString>
				<altitudeMode>absolute</altitudeMode>
				<tessellate>1</tessellate>
				<coordinates>
					-3.7074646719999995,38.655434152,423978.18500526104
					-4.729639756,37.174377546,444310.9901389423
				</coordinates>
			</LineString>
		</Placemark>
		<Placemark>
			<name>branch19_part10</name>
			<TimeSpan>
				<begin>13222-09-09</begin>
			</TimeSpan>
			<styleUrl>#branch19_part10_style</styleUrl>
			<LineString>
				<altitudeMode>absolute</altitudeMode>
				<tessellate>1</tessellate>
				<coordinates>
					-4.729639756,37.174377546,444310.9901389423
					-5.751814839999999,35.69332094,462598.1251896666
				</coordinates>
			</LineString>
		</Placemark>
		<Placemark>
			<name>branch19_part11</name>
			<TimeSpan>
				<begin>13218-03-09</begin>
			</TimeSpan>
			<styleUrl>#branch19_part11_style</styleUrl>
			<LineString>
				<altitudeMode>absolute</altitudeMode>
				<tessellate>1</tessellate>
				<coordinates>
					-5.751814839999999,35.69332094,462598.1251896666
					-6.773989923999999,34.212264334,479073.90846569435
				</coordinates>
			</LineString>
		</Placemark>
		<Placemark>
			<name>branch19_part12</name>
			<TimeSpan>
				<begin>13213-09-08</begin>
			</TimeSpan>
			<styleUrl>#branch19_part12_style</styleUrl>
			<LineString>
				<altitudeMode>absolute</altitudeMode>
				<tessellate>1</tessellate>
				<coordinates>
					-6.773989923999999,34.212264334,479073.90846569435
					-7.796165008,32.731207728,493919.6381893046
				</coordinates>
			</LineString>
		</Placemark>
		<Placemark>
			<name>branch19_part13</name>
			<TimeSpan>
				<begin>13209-03-07</begin>
			</TimeSpan>
			<styleUrl>#branch19_part13_style</styleUrl>
			<LineString>
				<altitudeMode>absolute</altitudeMode>
				<tessellate>1</tessellate>
				<coordinates>
					-7.796165008,32.731207728,493919.6381893046
					-8.818340092,31.250151122000002,507278.447283507
				</coordinates>
			</LineString>
		</Placemark>
		<Placemark>
			<name>branch19_part14</name>
			<TimeSpan>
				<begin>13204-09-06</begin>
			</TimeSpan>
			<styleUrl>#branch19_part14_style</styleUrl>
			<LineString>
				<altitudeMode>absolute</altitudeMode>
				<tessellate>1</tessellate>
				<coordinates>
					-8.818340092,31.250151122000002,507278.447283507
					-9.840515176,29.769094516,519265.10766710766
				</coordinates>
			</LineString>
		</Placemark>
		<Placemark>
			<name>branch19_part15</name>
			<TimeSpan>
				<begin>13200-03-05</begin>
			</TimeSpan>
			<styleUrl>#branch19_part15_style</styleUrl>
			<LineString>
				<altitudeMode>absolute</altitudeMode>
				<tessellate>1</tessellate>
				<coordinates>
					-9.840515176,29.769094516,519265.10766710766
					-10.862690259999997,28.28803791,529972.7312565763
				</coordinates>
			</LineString>
		</Placemark>
		<Placemark>
			<name>branch19_part16</name>
			<TimeSpan>
				<begin>13195-09-05</begin>
			</TimeSpan>
			<styleUrl>#branch19_part16_style</styleUrl>
			<LineString>
				<altitudeMode>absolute</altitudeMode>
				<tessellate>1</tessellate>
				<coordinates>
					-10.862690259999997,28.28803791,529972.7312565763
					-11.884865343999998,26.806981304,539477.4829253139
				</coordinates>
			</LineString>
		</Placemark>
		<Placemark>
			<name>branch19_part17</name>
			<TimeSpan>
				<begin>13191-03-04</begin>
			</TimeSpan>
			<styleUrl>#branch19_part17_style</styleUrl>
			<LineString>
				<altitudeMode>absolute</altitudeMode>
				<tessellate>1</tessellate>
				<coordinates>
					-11.884865343999998,26.806981304,539477.4829253139
					-12.907040427999998,25.325924698,547841.9737151989
				</coordinates>
			</LineString>
		</Placemark>
		<Placemark>
			<name>branch19_part18</name>
			<TimeSpan>
				<begin>13186-09-03</begin>
			</TimeSpan>
			<styleUrl>#branch19_part18_style</styleUrl>
			<LineString>
				<altitudeMode>absolute</altitudeMode>
				<tessellate>1</tessellate>
				<coordinates>
					-12.907040427999998,25.325924698,547841.9737151989
					-13.929215511999999,23.844868092000002,555117.7502275999
				</coordinates>
			</LineString>
		</Placemark>
		<Placemark>
			<name>branch19_part19</name>
			<TimeSpan>
				<begin>13182-03-02</begin>
			</TimeSpan>
			<styleUrl>#branch19_part19_style</styleUrl>
			<LineString>
				<altitudeMode>absolute</altitudeMode>
				<tessellate>1</tessellate>
				<coordinates>
					-13.929215511999999,23.844868092000002,555117.7502275999
					-14.951390595999996,22.363811486,561347.1474446042
				</coordinates>
			</LineString>
		</Placemark>
		<Placemark>
			<name>branch19_part20</name>
			<TimeSpan>
				<begin>13177-09-01</begin>
			</TimeSpan>
			<styleUrl>#branch19_part20_style</styleUrl>
			<LineString>
				<altitudeMode>absolute</altitudeMode>
				<tessellate>1</tessellate>
				<coordinates>
					-14.951390595999996,22.363811486,561347.1474446042
					-15.973565679999997,20.88275488,566564.6813414083
				</coordinates>
			</LineString>
		</Placemark>
		<Placemark>
			<name>branch19_part21</name>
			<TimeSpan>
				<begin>13173-03-00</begin>
			</TimeSpan>
			<styleUrl>#branch19_part21_style</styleUrl>
			<LineString>
				<altitudeMode>absolute</altitudeMode>
				<tessellate>1</tessellate>
				<coordinates>
					-15.973565679999997,20.88275488,566564.6813414083
					-16.995740763999997,19.401698274,570798.1002207733
				</coordinates>
			</LineString>
		</Placemark>
		<Placemark>
			<name>branch19_part22</name>
			<TimeSpan>
				<begin>13168-08-30</begin>
			</TimeSpan>
			<styleUrl>#branch19_part22_style</styleUrl>
			<LineString>
				<altitudeMode>absolute</altitudeMode>
				<tessellate>1</tessellate>
				<coordinates>
					-16.995740763999997,19.401698274,570798.1002207733
					-18.017915847999998,17.920641668000002,574069.1762850984
				</coordinates>
			</LineString>
		</Placemark>
		<Placemark>
			<name>branch19_part23</name>
			<TimeSpan>
				<begin>13164-02-29</begin>
			</TimeSpan>
			<styleUrl>#branch19_part23_style</styleUrl>
			<LineString>
				<altitudeMode>absolute</altitudeMode>
				<tessellate>1</tessellate>
				<coordinates>
					-18.017915847999998,17.920641668000002,574069.1762850984
					-19.040090932,16.439585062,576394.293846247
				</coordinates>
			</LineString>
		</Placemark>
		<Placemark>
			<name>branch19_part24</name>
			<TimeSpan>
				<begin>13159-08-28</begin>
			</TimeSpan>
			<styleUrl>#branch19_part24_style</styleUrl>
			<LineString>
				<altitudeMode>absolute</altitudeMode>
				<tessellate>1</tessellate>
				<coordinates>
					-19.040090932,16.439585062,576394.293846247
					-20.062266016,14.958528456000003,577784.8731744639
				</coordinates>
			</LineString>
		</Placemark>
		<Placemark>
			<name>branch19_part25</name>
			<TimeSpan>
				<begin>13155-02-27</begin>
			</TimeSpan>
			<styleUrl>#branch19_part25_style</styleUrl>
			<LineString>
				<altitudeMode>absolute</altitudeMode>
				<tessellate>1</tessellate>
				<coordinates>
					-20.062266016,14.958528456000003,577784.8731744639
					-21.084441099999996,13.47747185,578247.6564870832
				</coordinates>
			</LineString>
		</Placemark>
		<Placemark>
			<name>branch19_part26</name>
			<TimeSpan>
				<begin>13150-08-26</begin>
			</TimeSpan>
			<styleUrl>#branch19_part26_style</styleUrl>
			<LineString>
				<altitudeMode>absolute</altitudeMode>
				<tessellate>1</tessellate>
				<coordinates>
					-21.084441099999996,13.47747185,578247.6564870832
					-22.106616183999996,11.996415244000005,577784.8731744639
				</coordinates>
			</LineString>
		</Placemark>
		<Placemark>
			<name>branch19_part27</name>
			<TimeSpan>
				<begin>13146-02-26</begin>
			</TimeSpan>
			<styleUrl>#branch19_part27_style</styleUrl>
			<LineString>
				<altitudeMode>absolute</altitudeMode>
				<tessellate>1</tessellate>
				<coordinates>
					-22.106616183999996,11.996415244000005,577784.8731744639
					-23.128791267999997,10.515358638000002,576394.293846247
				</coordinates>
			</LineString>
		</Placemark>
		<Placemark>
			<name>branch19_part28</name>
			<TimeSpan>
				<begin>13141-08-25</begin>
			</TimeSpan>
			<styleUrl>#branch19_part28_style</styleUrl>
			<LineString>
				<altitudeMode>absolute</altitudeMode>
				<tessellate>1</tessellate>
				<coordinates>
					-23.128791267999997,10.515358638000002,576394.293846247
					-24.150966351999998,9.034302032,574069.1762850984
				</coordinates>
			</LineString>
		</Placemark>
		<Placemark>
			<name>branch19_part29</name>
			<TimeSpan>
				<begin>13137-02-24</begin>
			</TimeSpan>
			<styleUrl>#branch19_part29_style</styleUrl>
			<LineString>
				<altitudeMode>absolute</altitudeMode>
				<tessellate>1</tessellate>
				<coordinates>
					-24.150966351999998,9.034302032,574069.1762850984
					-25.173141435999998,7.553245426000004,570798.1002207734
				</coordinates>
			</LineString>
		</Placemark>
		<Placemark>
			<name>branch19_part30</name>
			<TimeSpan>
				<begin>13132-08-23</begin>
			</TimeSpan>
			<styleUrl>#branch19_part30_style</styleUrl>
			<LineString>
				<altitudeMode>absolute</altitudeMode>
				<tessellate>1</tessellate>
				<coordinates>
					-25.173141435999998,7.553245426000004,570798.1002207734
					-26.195316519999995,6.072188820000001,566564.6813414083
				</coordinates>
			</LineString>
		</Placemark>
		<Placemark>
			<name>branch19_part31</name>
			<TimeSpan>
				<begin>13128-02-22</begin>
			</TimeSpan>
			<styleUrl>#branch19_part31_style</styleUrl>
			<LineString>
				<altitudeMode>absolute</altitudeMode>
				<tessellate>1</tessellate>
				<coordinates>
					-26.195316519999995,6.072188820000001,566564.6813414083
					-27.217491603999996,4.591132214000005,561347.1474446042
				</coordinates>
			</LineString>
		</Placemark>
		<Placemark>
			<name>branch19_part32</name>
			<TimeSpan>
				<begin>13123-08-21</begin>
			</TimeSpan>
			<styleUrl>#branch19_part32_style</styleUrl>
			<LineString>
				<altitudeMode>absolute</altitudeMode>
				<tessellate>1</tessellate>
				<coordinates>
					-27.217491603999996,4.591132214000005,561347.1474446042
					-28.239666687999996,3.1100756080000025,555117.7502275999
				</coordinates>
			</LineString>
		</Placemark>
		<Placemark>
			<name>branch19_part33</name>
			<TimeSpan>
				<begin>13119-02-21</begin>
			</TimeSpan>
			<styleUrl>#branch19_part33_style</styleUrl>
			<LineString>
				<altitudeMode>absolute</altitudeMode>
				<tessellate>1</tessellate>
				<coordinates>
					-28.239666687999996,3.1100756080000025,555117.7502275999
					-29.261841771999993,1.6290190019999997,547841.9737151988
				</coordinates>
			</LineString>
		</Placemark>
		<Placemark>
			<name>branch19_part34</name>
			<TimeSpan>
				<begin>13114-08-20</begin>
			</TimeSpan>
			<styleUrl>#branch19_part34_style</styleUrl>
			<LineString>
				<altitudeMode>absolute</altitudeMode>
				<tessellate>1</tessellate>
				<coordinates>
					-29.261841771999993,1.6290190019999997,547841.9737151988
					-30.284016855999997,0.14796239600000405,539477.4829253139
				</coordinates>
			</LineString>
		</Placemark>
		<Placemark>
			<name>branch19_part35</name>
			<TimeSpan>
				<begin>13110-02-19</begin>
			</TimeSpan>
			<styleUrl>#branch19_part35_style</styleUrl>
			<LineString>
				<altitudeMode>absolute</altitudeMode>
				<tessellate>1</tessellate>
				<coordinates>
					-30.284016855999997,0.14796239600000405,539477.4829253139
					-31.306191939999994,-1.3330942099999987,529972.7312565761
				</coordinates>
			</LineString>
		</Placemark>
		<Placemark>
			<name>branch19_part36</name>
			<TimeSpan>
				<begin>13105-08-18</begin>
			</TimeSpan>
			<styleUrl>#branch19_part36_style</styleUrl>
			<LineString>
				<altitudeMode>absolute</altitudeMode>
				<tessellate>1</tessellate>
				<coordinates>
					-31.306191939999994,-1.3330942099999987,529972.7312565761
					-32.328367024,-2.8141508159999944,519265.1076671077
				</coordinates>
			</LineString>
		</Placemark>
		<Placemark>
			<name>branch19_part37</name>
			<TimeSpan>
				<begin>13101-02-17</begin>
			</TimeSpan>
			<styleUrl>#branch19_part37_style</styleUrl>
			<LineString>
				<altitudeMode>absolute</altitudeMode>
				<tessellate>1</tessellate>
				<coordinates>
					-32.328367024,-2.8141508159999944,519265.1076671077
					-33.350542108,-4.295207421999997,507278.447283507
				</coordinates>
			</LineString>
		</Placemark>
		<Placemark>
			<name>branch19_part38</name>
			<TimeSpan>
				<begin>13096-08-17</begin>
			</TimeSpan>
			<styleUrl>#branch19_part38_style</styleUrl>
			<LineString>
				<altitudeMode>absolute</altitudeMode>
				<tessellate>1</tessellate>
				<coordinates>
					-33.350542108,-4.295207421999997,507278.447283507
					-34.372717191999996,-5.776264028,493919.6381893046
				</coordinates>
			</LineString>
		</Placemark>
		<Placemark>
			<name>branch19_part39</name>
			<TimeSpan>
				<begin>13092-02-16</begin>
			</TimeSpan>
			<styleUrl>#branch19_part39_style</styleUrl>
			<LineString>
				<altitudeMode>absolute</altitudeMode>
				<tessellate>1</tessellate>
				<coordinates>
					-34.372717191999996,-5.776264028,493919.6381893046
					-35.394892276,-7.257320633999996,479073.90846569435
				</coordinates>
			</LineString>
		</Placemark>
		<Placemark>
			<name>branch19_part40</name>
			<TimeSpan>
				<begin>13087-08-15</begin>
			</TimeSpan>
			<styleUrl>#branch19_part40_style</styleUrl>
			<LineString>
				<altitudeMode>absolute</altitudeMode>
				<tessellate>1</tessellate>
				<coordinates>
					-35.394892276,-7.257320633999996,479073.90846569435
					-36.41706736,-8.738377239999998,462598.12518966646
				</coordinates>
			</LineString>
		</Placemark>
		<Placemark>
			<name>branch19_part41</name>
			<TimeSpan>
				<begin>13083-02-14</begin>
			</TimeSpan>
			<styleUrl>#branch19_part41_style</styleUrl>
			<LineString>
				<altitudeMode>absolute</altitudeMode>
				<tessellate>1</tessellate>
				<coordinates>
					-36.41706736,-8.738377239999998,462598.12518966646
					-37.439242444,-10.219433845999994,444310.9901389423
				</coordinates>
			</LineString>
		</Placemark>
		<Placemark>
			<name>branch19_part42</name>
			<TimeSpan>
				<begin>13078-08-13</begin>
			</TimeSpan>
			<styleUrl>#branch19_part42_style</styleUrl>
			<LineString>
				<altitudeMode>absolute</altitudeMode>
				<tessellate>1</tessellate>
				<coordinates>
					-37.439242444,-10.219433845999994,444310.9901389423
					-38.461417528,-11.700490451999997,423978.18500526104
				</coordinates>
			</LineString>
		</Placemark>
		<Placemark>
			<name>branch19_part43</name>
			<TimeSpan>
				<begin>13074-02-12</begin>
			</TimeSpan>
			<styleUrl>#branch19_part43_style</styleUrl>
			<LineString>
				<altitudeMode>absolute</altitudeMode>
				<tessellate>1</tessellate>
				<coordinates>
					-38.461417528,-11.700490451999997,423978.18500526104
					-39.483592611999995,-13.181547058,401288.87554393825
				</coordinates>
			</LineString>
		</Placemark>
		<Placemark>
			<name>branch19_part44</name>
			<TimeSpan>
				<begin>13069-08-12</begin>
			</TimeSpan>
			<styleUrl>#branch19_part44_style</styleUrl>
			<LineString>
				<altitudeMode>absolute</altitudeMode>
				<tessellate>1</tessellate>
				<coordinates>
					-39.483592611999995,-13.181547058,401288.87554393825
					-40.505767696,-14.662603663999995,375816.4934953445
				</coordinates>
			</LineString>
		</Placemark>
		<Placemark>
			<name>branch19_part45</name>
			<TimeSpan>
				<begin>13065-02-11</begin>
			</TimeSpan>
			<styleUrl>#branch19_part45_style</styleUrl>
			<LineString>
				<altitudeMode>absolute</altitudeMode>
				<tessellate>1</tessellate>
				<coordinates>
					-40.505767696,-14.662603663999995,375816.4934953445
					-41.52794278,-16.14366026999999,346948.5938922499
				</coordinates>
			</LineString>
		</Placemark>
		<Placemark>
			<name>branch19_part46</name>
			<TimeSpan>
				<begin>13060-08-10</begin>
			</TimeSpan>
			<styleUrl>#branch19_part46_style</styleUrl>
			<LineString>
				<altitudeMode>absolute</altitudeMode>
				<tessellate>1</tessellate>
				<coordinates>
					-41.52794278,-16.14366026999999,346948.5938922499
					-42.550117864,-17.624716876,313749.31346114114
				</coordinates>
			</LineString>
		</Placemark>
		<Placemark>
			<name>branch19_part47</name>
			<TimeSpan>
				<begin>13056-02-09</begin>
			</TimeSpan>
			<styleUrl>#branch19_part47_style</styleUrl>
			<LineString>
				<altitudeMode>absolute</altitudeMode>
				<tessellate>1</tessellate>
				<coordinates>
					-42.550117864,-17.624716876,313749.31346114114
					-43.572292948,-19.105773481999996,274652.41936622455
				</coordinates>
			</LineString>
		</Placemark>
		<Placemark>
			<name>branch19_part48</name>
			<TimeSpan>
				<begin>13051-08-08</begin>
			</TimeSpan>
			<styleUrl>#branch19_part48_style</styleUrl>
			<LineString>
				<altitudeMode>absolute</altitudeMode>
				<tessellate>1</tessellate>
				<coordinates>
					-43.572292948,-19.105773481999996,274652.41936622455
					-44.594468032,-20.586830087999992,226625.87253656352
				</coordinates>
			</LineString>
		</Placemark>
		<Placemark>
			<name>branch19_part49</name>
			<TimeSpan>
				<begin>13047-02-07</begin>
			</TimeSpan>
			<styleUrl>#branch19_part49_style</styleUrl>
			<LineString>
				<altitudeMode>absolute</altitudeMode>
				<tessellate>1</tessellate>
				<coordinates>
					-44.594468032,-20.586830087999992,226625.87253656352
					-45.616643116,-22.067886694000002,161909.34381638348
				</coordinates>
			</LineString>
		</Placemark>
		<Placemark>
			<name>branch19_part50</name>
			<TimeSpan>
				<begin>13042-08-07</begin>
			</TimeSpan>
			<styleUrl>#branch19_part50_style</styleUrl>
			<LineString>
				<altitudeMode>absolute</altitudeMode>
				<tessellate>1</tessellate>
				<coordinates>
					-45.616643116,-22.067886694000002,161909.34381638348
					-46.638818199999996,-23.548943299999998,7.081491416313646E-11
				</coordinates>
			</LineString>
		</Placemark>
	</Folder>
	<Folder>
			<name>branch39</name>
		<Placemark>
			<name>branch39_part1</name>
			<TimeSpan>
				<begin>12881-02-21</begin>
			</TimeSpan>
			<styleUrl>#branch39_part1_style</styleUrl>
			<LineString>
				<altitudeMode>absolute</altitudeMode>
				<tessellate>1</tessellate>
				<coordinates>
					4.469936,50.503887,0.0
					7.14559576,50.21790574,187431.56571830573
				</coordinates>
			</LineString>
		</Placemark>
		<Placemark>
			<name>branch39_part2</name>
			<TimeSpan>
				<begin>12880-00-22</begin>
			</TimeSpan>
			<styleUrl>#branch39_part2_style</styleUrl>
			<LineString>
				<altitudeMode>absolute</altitudeMode>
				<tessellate>1</tessellate>
				<coordinates>
					7.14559576,50.21790574,187431.56571830573
					9.821255520000001,49.93192448,262349.5415433033
				</coordinates>
			</LineString>
		</Placemark>
		<Placemark>
			<name>branch39_part3</name>
			<TimeSpan>
				<begin>12878-10-22</begin>
			</TimeSpan>
			<styleUrl>#branch39_part3_style</styleUrl>
			<LineString>
				<altitudeMode>absolute</altitudeMode>
				<tessellate>1</tessellate>
				<coordinates>
					9.821255520000001,49.93192448,262349.5415433033
					12.49691528,49.64594322,317946.64703547
				</coordinates>
			</LineString>
		</Placemark>
		<Placemark>
			<name>branch39_part4</name>
			<TimeSpan>
				<begin>12877-08-22</begin>
			</TimeSpan>
			<styleUrl>#branch39_part4_style</styleUrl>
			<LineString>
				<altitudeMode>absolute</altitudeMode>
				<tessellate>1</tessellate>
				<coordinates>
					12.49691528,49.64594322,317946.64703547
					15.172575040000002,49.35996196,363206.49370153673
				</coordinates>
			</LineString>
		</Placemark>
		<Placemark>
			<name>branch39_part5</name>
			<TimeSpan>
				<begin>12876-06-23</begin>
			</TimeSpan>
			<styleUrl>#branch39_part5_style</styleUrl>
			<LineString>
				<altitudeMode>absolute</altitudeMode>
				<tessellate>1</tessellate>
				<coordinates>
					15.172575040000002,49.35996196,363206.49370153673
					17.8482348,49.0739807,401639.06939636916
				</coordinates>
			</LineString>
		</Placemark>
		<Placemark>
			<name>branch39_part6</name>
			<TimeSpan>
				<begin>12875-04-23</begin>
			</TimeSpan>
			<styleUrl>#branch39_part6_style</styleUrl>
			<LineString>
				<altitudeMode>absolute</altitudeMode>
				<tessellate>1</tessellate>
				<coordinates>
					17.8482348,49.0739807,401639.06939636916
					20.523894560000002,48.78799944,435057.49661044683
				</coordinates>
			</LineString>
		</Placemark>
		<Placemark>
			<name>branch39_part7</name>
			<TimeSpan>
				<begin>12874-02-23</begin>
			</TimeSpan>
			<styleUrl>#branch39_part7_style</styleUrl>
			<LineString>
				<altitudeMode>absolute</altitudeMode>
				<tessellate>1</tessellate>
				<coordinates>
					20.523894560000002,48.78799944,435057.49661044683
					23.19955432,48.50201818,464545.16135793173
				</coordinates>
			</LineString>
		</Placemark>
		<Placemark>
			<name>branch39_part8</name>
			<TimeSpan>
				<begin>12873-00-24</begin>
			</TimeSpan>
			<styleUrl>#branch39_part8_style</styleUrl>
			<LineString>
				<altitudeMode>absolute</altitudeMode>
				<tessellate>1</tessellate>
				<coordinates>
					23.19955432,48.50201818,464545.16135793173
					25.875214080000003,48.21603692,490811.05001612904
				</coordinates>
			</LineString>
		</Placemark>
		<Placemark>
			<name>branch39_part9</name>
			<TimeSpan>
				<begin>12871-10-24</begin>
			</TimeSpan>
			<styleUrl>#branch39_part9_style</styleUrl>
			<LineString>
				<altitudeMode>absolute</altitudeMode>
				<tessellate>1</tessellate>
				<coordinates>
					25.875214080000003,48.21603692,490811.05001612904
					28.550873840000005,47.93005566,514348.97199037316
				</coordinates>
			</LineString>
		</Placemark>
		<Placemark>
			<name>branch39_part10</name>
			<TimeSpan>
				<begin>12870-08-24</begin>
			</TimeSpan>
			<styleUrl>#branch39_part10_style</styleUrl>
			<LineString>
				<altitudeMode>absolute</altitudeMode>
				<tessellate>1</tessellate>
				<coordinates>
					28.550873840000005,47.93005566,514348.97199037316
					31.226533600000003,47.6440744,535518.7591951591
				</coordinates>
			</LineString>
		</Placemark>
		<Placemark>
			<name>branch39_part11</name>
			<TimeSpan>
				<begin>12869-06-25</begin>
			</TimeSpan>
			<styleUrl>#branch39_part11_style</styleUrl>
			<LineString>
				<altitudeMode>absolute</altitudeMode>
				<tessellate>1</tessellate>
				<coordinates>
					31.226533600000003,47.6440744,535518.7591951591
					33.90219336,47.35809314,554591.6661878738
				</coordinates>
			</LineString>
		</Placemark>
		<Placemark>
			<name>branch39_part12</name>
			<TimeSpan>
				<begin>12868-04-25</begin>
			</TimeSpan>
			<styleUrl>#branch39_part12_style</styleUrl>
			<LineString>
				<altitudeMode>absolute</altitudeMode>
				<tessellate>1</tessellate>
				<coordinates>
					33.90219336,47.35809314,554591.6661878738
					36.57785312,47.07211188,571777.5697357425
				</coordinates>
			</LineString>
		</Placemark>
		<Placemark>
			<name>branch39_part13</name>
			<TimeSpan>
				<begin>12867-02-25</begin>
			</TimeSpan>
			<styleUrl>#branch39_part13_style</styleUrl>
			<LineString>
				<altitudeMode>absolute</altitudeMode>
				<tessellate>1</tessellate>
				<coordinates>
					36.57785312,47.07211188,571777.5697357425
					39.25351288,46.78613062,587242.1652040426
				</coordinates>
			</LineString>
		</Placemark>
		<Placemark>
			<name>branch39_part14</name>
			<TimeSpan>
				<begin>12866-00-26</begin>
			</TimeSpan>
			<styleUrl>#branch39_part14_style</styleUrl>
			<LineString>
				<altitudeMode>absolute</altitudeMode>
				<tessellate>1</tessellate>
				<coordinates>
					39.25351288,46.78613062,587242.1652040426
					41.92917264,46.50014936,601118.3163295747
				</coordinates>
			</LineString>
		</Placemark>
		<Placemark>
			<name>branch39_part15</name>
			<TimeSpan>
				<begin>12864-10-26</begin>
			</TimeSpan>
			<styleUrl>#branch39_part15_style</styleUrl>
			<LineString>
				<altitudeMode>absolute</altitudeMode>
				<tessellate>1</tessellate>
				<coordinates>
					41.92917264,46.50014936,601118.3163295747
					44.6048324,46.2141681,613513.8125201613
				</coordinates>
			</LineString>
		</Placemark>
		<Placemark>
			<name>branch39_part16</name>
			<TimeSpan>
				<begin>12863-08-26</begin>
			</TimeSpan>
			<styleUrl>#branch39_part16_style</styleUrl>
			<LineString>
				<altitudeMode>absolute</altitudeMode>
				<tessellate>1</tessellate>
				<coordinates>
					44.6048324,46.2141681,613513.8125201613
					47.28049216,45.92818684,624516.8247308433
				</coordinates>
			</LineString>
		</Placemark>
		<Placemark>
			<name>branch39_part17</name>
			<TimeSpan>
				<begin>12862-06-27</begin>
			</TimeSpan>
			<styleUrl>#branch39_part17_style</styleUrl>
			<LineString>
				<altitudeMode>absolute</altitudeMode>
				<tessellate>1</tessellate>
				<coordinates>
					47.28049216,45.92818684,624516.8247308433
					49.95615192,45.64220558,634199.8335568345
				</coordinates>
			</LineString>
		</Placemark>
		<Placemark>
			<name>branch39_part18</name>
			<TimeSpan>
				<begin>12861-04-27</begin>
			</TimeSpan>
			<styleUrl>#branch39_part18_style</styleUrl>
			<LineString>
				<altitudeMode>absolute</altitudeMode>
				<tessellate>1</tessellate>
				<coordinates>
					49.95615192,45.64220558,634199.8335568345
					52.631811680000006,45.35622432,642622.5110341908
				</coordinates>
			</LineString>
		</Placemark>
		<Placemark>
			<name>branch39_part19</name>
			<TimeSpan>
				<begin>12860-02-27</begin>
			</TimeSpan>
			<styleUrl>#branch39_part19_style</styleUrl>
			<LineString>
				<altitudeMode>absolute</altitudeMode>
				<tessellate>1</tessellate>
				<coordinates>
					52.631811680000006,45.35622432,642622.5110341908
					55.30747144,45.070243059999996,649833.8655264215
				</coordinates>
			</LineString>
		</Placemark>
		<Placemark>
			<name>branch39_part20</name>
			<TimeSpan>
				<begin>12859-00-28</begin>
			</TimeSpan>
			<styleUrl>#branch39_part20_style</styleUrl>
			<LineString>
				<altitudeMode>absolute</altitudeMode>
				<tessellate>1</tessellate>
				<coordinates>
					55.30747144,45.070243059999996,649833.8655264215
					57.9831312,44.784261799999996,655873.8538582583
				</coordinates>
			</LineString>
		</Placemark>
		<Placemark>
			<name>branch39_part21</name>
			<TimeSpan>
				<begin>12857-10-28</begin>
			</TimeSpan>
			<styleUrl>#branch39_part21_style</styleUrl>
			<LineString>
				<altitudeMode>absolute</altitudeMode>
				<tessellate>1</tessellate>
				<coordinates>
					57.9831312,44.784261799999996,655873.8538582583
					60.658790960000005,44.498280539999996,660774.5983748976
				</coordinates>
			</LineString>
		</Placemark>
		<Placemark>
			<name>branch39_part22</name>
			<TimeSpan>
				<begin>12856-08-28</begin>
			</TimeSpan>
			<styleUrl>#branch39_part22_style</styleUrl>
			<LineString>
				<altitudeMode>absolute</altitudeMode>
				<tessellate>1</tessellate>
				<coordinates>
					60.658790960000005,44.498280539999996,660774.5983748976
					63.33445072,44.212299279999996,664561.3032917889
				</coordinates>
			</LineString>
		</Placemark>
		<Placemark>
			<name>branch39_part23</name>
			<TimeSpan>
				<begin>12855-06-29</begin>
			</TimeSpan>
			<styleUrl>#branch39_part23_style</styleUrl>
			<LineString>
				<altitudeMode>absolute</altitudeMode>
				<tessellate>1</tessellate>
				<coordinates>
					63.33445072,44.212299279999996,664561.3032917889
					66.01011048000001,43.92631802,667252.9356256179
				</coordinates>
			</LineString>
		</Placemark>
		<Placemark>
			<name>branch39_part24</name>
			<TimeSpan>
				<begin>12854-04-29</begin>
			</TimeSpan>
			<styleUrl>#branch39_part24_style</styleUrl>
			<LineString>
				<altitudeMode>absolute</altitudeMode>
				<tessellate>1</tessellate>
				<coordinates>
					66.01011048000001,43.92631802,667252.9356256179
					68.68577024000001,43.64033676,668862.7158557123
				</coordinates>
			</LineString>
		</Placemark>
		<Placemark>
			<name>branch39_part25</name>
			<TimeSpan>
				<begin>12853-02-29</begin>
			</TimeSpan>
			<styleUrl>#branch39_part25_style</styleUrl>
			<LineString>
				<altitudeMode>absolute</altitudeMode>
				<tessellate>1</tessellate>
				<coordinates>
					68.68577024000001,43.64033676,668862.7158557123
					71.36143000000001,43.3543555,669398.4489939488
				</coordinates>
			</LineString>
		</Placemark>
		<Placemark>
			<name>branch39_part26</name>
			<TimeSpan>
				<begin>12852-00-30</begin>
			</TimeSpan>
			<styleUrl>#branch39_part26_style</styleUrl>
			<LineString>
				<altitudeMode>absolute</altitudeMode>
				<tessellate>1</tessellate>
				<coordinates>
					71.36143000000001,43.3543555,669398.4489939488
					74.03708976000001,43.06837424,668862.7158557123
				</coordinates>
			</LineString>
		</Placemark>
		<Placemark>
			<name>branch39_part27</name>
			<TimeSpan>
				<begin>12850-11-00</begin>
			</TimeSpan>
			<styleUrl>#branch39_part27_style</styleUrl>
			<LineString>
				<altitudeMode>absolute</altitudeMode>
				<tessellate>1</tessellate>
				<coordinates>
					74.03708976000001,43.06837424,668862.7158557123
					76.71274952000002,42.78239298,667252.9356256179
				</coordinates>
			</LineString>
		</Placemark>
		<Placemark>
			<name>branch39_part28</name>
			<TimeSpan>
				<begin>12849-09-00</begin>
			</TimeSpan>
			<styleUrl>#branch39_part28_style</styleUrl>
			<LineString>
				<altitudeMode>absolute</altitudeMode>
				<tessellate>1</tessellate>
				<coordinates>
					76.71274952000002,42.78239298,667252.9356256179
					79.38840928,42.49641172,664561.3032917889
				</coordinates>
			</LineString>
		</Placemark>
		<Placemark>
			<name>branch39_part29</name>
			<TimeSpan>
				<begin>12848-07-01</begin>
			</TimeSpan>
			<styleUrl>#branch39_part29_style</styleUrl>
			<LineString>
				<altitudeMode>absolute</altitudeMode>
				<tessellate>1</tessellate>
				<coordinates>
					79.38840928,42.49641172,664561.3032917889
					82.06406904,42.21043046,660774.5983748977
				</coordinates>
			</LineString>
		</Placemark>
		<Placemark>
			<name>branch39_part30</name>
			<TimeSpan>
				<begin>12847-05-01</begin>
			</TimeSpan>
			<styleUrl>#branch39_part30_style</styleUrl>
			<LineString>
				<altitudeMode>absolute</altitudeMode>
				<tessellate>1</tessellate>
				<coordinates>
					82.06406904,42.21043046,660774.5983748977
					84.73972880000001,41.9244492,655873.8538582583
				</coordinates>
			</LineString>
		</Placemark>
		<Placemark>
			<name>branch39_part31</name>
			<TimeSpan>
				<begin>12846-03-01</begin>
			</TimeSpan>
			<styleUrl>#branch39_part31_style</styleUrl>
			<LineString>
				<altitudeMode>absolute</altitudeMode>
				<tessellate>1</tessellate>
				<coordinates>
					84.73972880000001,41.9244492,655873.8538582583
					87.41538856000001,41.63846794,649833.8655264215
				</coordinates>
			</LineString>
		</Placemark>
		<Placemark>
			<name>branch39_part32</name>
			<TimeSpan>
				<begin>12845-01-02</begin>
			</TimeSpan>
			<styleUrl>#branch39_part32_style</styleUrl>
			<LineString>
				<altitudeMode>absolute</altitudeMode>
				<tessellate>1</tessellate>
				<coordinates>
					87.41538856000001,41.63846794,649833.8655264215
					90.09104832000001,41.35248668,642622.5110341908
				</coordinates>
			</LineString>
		</Placemark>
		<Placemark>
			<name>branch39_part33</name>
			<TimeSpan>
				<begin>12843-11-02</begin>
			</TimeSpan>
			<styleUrl>#branch39_part33_style</styleUrl>
			<LineString>
				<altitudeMode>absolute</altitudeMode>
				<tessellate>1</tessellate>
				<coordinates>
					90.09104832000001,41.35248668,642622.5110341908
					92.76670808000002,41.06650542,634199.8335568345
				</coordinates>
			</LineString>
		</Placemark>
		<Placemark>
			<name>branch39_part34</name>
			<TimeSpan>
				<begin>12842-09-02</begin>
			</TimeSpan>
			<styleUrl>#branch39_part34_style</styleUrl>
			<LineString>
				<altitudeMode>absolute</altitudeMode>
				<tessellate>1</tessellate>
				<coordinates>
					92.76670808000002,41.06650542,634199.8335568345
					95.44236784000002,40.78052416,624516.8247308433
				</coordinates>
			</LineString>
		</Placemark>
		<Placemark>
			<name>branch39_part35</name>
			<TimeSpan>
				<begin>12841-07-03</begin>
			</TimeSpan>
			<styleUrl>#branch39_part35_style</styleUrl>
			<LineString>
				<altitudeMode>absolute</altitudeMode>
				<tessellate>1</tessellate>
				<coordinates>
					95.44236784000002,40.78052416,624516.8247308433
					98.11802760000002,40.4945429,613513.8125201612
				</coordinates>
			</LineString>
		</Placemark>
		<Placemark>
			<name>branch39_part36</name>
			<TimeSpan>
				<begin>12840-05-03</begin>
			</TimeSpan>
			<styleUrl>#branch39_part36_style</styleUrl>
			<LineString>
				<altitudeMode>absolute</altitudeMode>
				<tessellate>1</tessellate>
				<coordinates>
					98.11802760000002,40.4945429,613513.8125201612
					100.79368736000002,40.20856164,601118.3163295747
				</coordinates>
			</LineString>
		</Placemark>
		<Placemark>
			<name>branch39_part37</name>
			<TimeSpan>
				<begin>12839-03-03</begin>
			</TimeSpan>
			<styleUrl>#branch39_part37_style</styleUrl>
			<LineString>
				<altitudeMode>absolute</altitudeMode>
				<tessellate>1</tessellate>
				<coordinates>
					100.79368736000002,40.20856164,601118.3163295747
					103.46934712000001,39.92258038,587242.1652040426
				</coordinates>
			</LineString>
		</Placemark>
		<Placemark>
			<name>branch39_part38</name>
			<TimeSpan>
				<begin>12838-01-04</begin>
			</TimeSpan>
			<styleUrl>#branch39_part38_style</styleUrl>
			<LineString>
				<altitudeMode>absolute</altitudeMode>
				<tessellate>1</tessellate>
				<coordinates>
					103.46934712000001,39.92258038,587242.1652040426
					106.14500688000001,39.63659912,571777.5697357425
				</coordinates>
			</LineString>
		</Placemark>
		<Placemark>
			<name>branch39_part39</name>
			<TimeSpan>
				<begin>12836-11-04</begin>
			</TimeSpan>
			<styleUrl>#branch39_part39_style</styleUrl>
			<LineString>
				<altitudeMode>absolute</altitudeMode>
				<tessellate>1</tessellate>
				<coordinates>
					106.14500688000001,39.63659912,571777.5697357425
					108.82066664000001,39.35061786,554591.6661878738
				</coordinates>
			</LineString>
		</Placemark>
		<Placemark>
			<name>branch39_part40</name>
			<TimeSpan>
				<begin>12835-09-04</begin>
			</TimeSpan>
			<styleUrl>#branch39_part40_style</styleUrl>
			<LineString>
				<altitudeMode>absolute</altitudeMode>
				<tessellate>1</tessellate>
				<coordinates>
					108.82066664000001,39.35061786,554591.6661878738
					111.49632640000002,39.0646366,535518.7591951588
				</coordinates>
			</LineString>
		</Placemark>
		<Placemark>
			<name>branch39_part41</name>
			<TimeSpan>
				<begin>12834-07-05</begin>
			</TimeSpan>
			<styleUrl>#branch39_part41_style</styleUrl>
			<LineString>
				<altitudeMode>absolute</altitudeMode>
				<tessellate>1</tessellate>
				<coordinates>
					111.49632640000002,39.0646366,535518.7591951588
					114.17198616000002,38.77865534,514348.97199037316
				</coordinates>
			</LineString>
		</Placemark>
		<Placemark>
			<name>branch39_part42</name>
			<TimeSpan>
				<begin>12833-05-05</begin>
			</TimeSpan>
			<styleUrl>#branch39_part42_style</styleUrl>
			<LineString>
				<altitudeMode>absolute</altitudeMode>
				<tessellate>1</tessellate>
				<coordinates>
					114.17198616000002,38.77865534,514348.97199037316
					116.84764592000002,38.49267408,490811.05001612904
				</coordinates>
			</LineString>
		</Placemark>
		<Placemark>
			<name>branch39_part43</name>
			<TimeSpan>
				<begin>12832-03-05</begin>
			</TimeSpan>
			<styleUrl>#branch39_part43_style</styleUrl>
			<LineString>
				<altitudeMode>absolute</altitudeMode>
				<tessellate>1</tessellate>
				<coordinates>
					116.84764592000002,38.49267408,490811.05001612904
					119.52330568000002,38.20669282,464545.1613579318
				</coordinates>
			</LineString>
		</Placemark>
		<Placemark>
			<name>branch39_part44</name>
			<TimeSpan>
				<begin>12831-01-06</begin>
			</TimeSpan>
			<styleUrl>#branch39_part44_style</styleUrl>
			<LineString>
				<altitudeMode>absolute</altitudeMode>
				<tessellate>1</tessellate>
				<coordinates>
					119.52330568000002,38.20669282,464545.1613579318
					122.19896544000001,37.92071156,435057.49661044683
				</coordinates>
			</LineString>
		</Placemark>
		<Placemark>
			<name>branch39_part45</name>
			<TimeSpan>
				<begin>12829-11-06</begin>
			</TimeSpan>
			<styleUrl>#branch39_part45_style</styleUrl>
			<LineString>
				<altitudeMode>absolute</altitudeMode>
				<tessellate>1</tessellate>
				<coordinates>
					122.19896544000001,37.92071156,435057.49661044683
					124.87462520000001,37.6347303,401639.0693963692
				</coordinates>
			</LineString>
		</Placemark>
		<Placemark>
			<name>branch39_part46</name>
			<TimeSpan>
				<begin>12828-09-06</begin>
			</TimeSpan>
			<styleUrl>#branch39_part46_style</styleUrl>
			<LineString>
				<altitudeMode>absolute</altitudeMode>
				<tessellate>1</tessellate>
				<coordinates>
					124.87462520000001,37.6347303,401639.0693963692
					127.55028496000001,37.34874904,363206.4937015367
				</coordinates>
			</LineString>
		</Placemark>
		<Placemark>
			<name>branch39_part47</name>
			<TimeSpan>
				<begin>12827-07-07</begin>
			</TimeSpan>
			<styleUrl>#branch39_part47_style</styleUrl>
			<LineString>
				<altitudeMode>absolute</altitudeMode>
				<tessellate>1</tessellate>
				<coordinates>
					127.55028496000001,37.34874904,363206.4937015367
					130.22594472,37.06276778,317946.64703546994
				</coordinates>
			</LineString>
		</Placemark>
		<Placemark>
			<name>branch39_part48</name>
			<TimeSpan>
				<begin>12826-05-07</begin>
			</TimeSpan>
			<styleUrl>#branch39_part48_style</styleUrl>
			<LineString>
				<altitudeMode>absolute</altitudeMode>
				<tessellate>1</tessellate>
				<coordinates>
					130.22594472,37.06276778,317946.64703546994
					132.90160448,36.77678652,262349.5415433035
				</coordinates>
			</LineString>
		</Placemark>
		<Placemark>
			<name>branch39_part49</name>
			<TimeSpan>
				<begin>12825-03-07</begin>
			</TimeSpan>
			<styleUrl>#branch39_part49_style</styleUrl>
			<LineString>
				<altitudeMode>absolute</altitudeMode>
				<tessellate>1</tessellate>
				<coordinates>
					132.90160448,36.77678652,262349.5415433035
					135.57726424,36.49080526,187431.56571830585
				</coordinates>
			</LineString>
		</Placemark>
		<Placemark>
			<name>branch39_part50</name>
			<TimeSpan>
				<begin>12824-01-08</begin>
			</TimeSpan>
			<styleUrl>#branch39_part50_style</styleUrl>
			<LineString>
				<altitudeMode>absolute</altitudeMode>
				<tessellate>1</tessellate>
				<coordinates>
					135.57726424,36.49080526,187431.56571830585
					138.252924,36.204824,8.197766679146421E-11
				</coordinates>
			</LineString>
		</Placemark>
	</Folder>
	<Folder>
			<name>branch40</name>
		<Placemark>
			<name>branch40_part1</name>
			<TimeSpan>
				<begin>12821-11-05</begin>
			</TimeSpan>
			<styleUrl>#branch40_part1_style</styleUrl>
			<LineString>
				<altitudeMode>absolute</altitudeMode>
				<tessellate>1</tessellate>
				<coordinates>
					138.252924,36.204824,0.0
					141.57254882,34.83027194,336885.097065923
				</coordinates>
			</LineString>
		</Placemark>
		<Placemark>
			<name>branch40_part2</name>
			<TimeSpan>
				<begin>12819-09-02</begin>
			</TimeSpan>
			<styleUrl>#branch40_part2_style</styleUrl>
			<LineString>
				<altitudeMode>absolute</altitudeMode>
				<tessellate>1</tessellate>
				<coordinates>
					141.57254882,34.83027194,336885.097065923
					144.89217364,33.455719880000004,471540.9084339961
				</coordinates>
			</LineString>
		</Placemark>
		<Placemark>
			<name>branch40_part3</name>
			<TimeSpan>
				<begin>12817-06-28</begin>
			</TimeSpan>
			<styleUrl>#branch40_part3_style</styleUrl>
			<LineString>
				<altitudeMode>absolute</altitudeMode>
				<tessellate>1</tessellate>
				<coordinates>
					144.89217364,33.455719880000004,471540.9084339961
					148.21179846,32.081167820000005,571469.8409408202
				</coordinates>
			</LineString>
		</Placemark>
		<Placemark>
			<name>branch40_part4</name>
			<TimeSpan>
				<begin>12815-04-25</begin>
			</TimeSpan>
			<styleUrl>#branch40_part4_style</styleUrl>
			<LineString>
				<altitudeMode>absolute</altitudeMode>
				<tessellate>1</tessellate>
				<coordinates>
					148.21179846,32.081167820000005,571469.8409408202
					151.53142328,30.706615760000002,652818.82705665
				</coordinates>
			</LineString>
		</Placemark>
		<Placemark>
			<name>branch40_part5</name>
			<TimeSpan>
				<begin>12813-02-22</begin>
			</TimeSpan>
			<styleUrl>#branch40_part5_style</styleUrl>
			<LineString>
				<altitudeMode>absolute</altitudeMode>
				<tessellate>1</tessellate>
				<coordinates>
					151.53142328,30.706615760000002,652818.82705665
					154.8510481,29.332063700000003,721896.6365698344
				</coordinates>
			</LineString>
		</Placemark>
		<Placemark>
			<name>branch40_part6</name>
			<TimeSpan>
				<begin>12811-00-19</begin>
			</TimeSpan>
			<styleUrl>#branch40_part6_style</styleUrl>
			<LineString>
				<altitudeMode>absolute</altitudeMode>
				<tessellate>1</tessellate>
				<coordinates>
					154.8510481,29.332063700000003,721896.6365698344
					158.17067292000002,27.95751164,781962.1332894486
				</coordinates>
			</LineString>
		</Placemark>
		<Placemark>
			<name>branch40_part7</name>
			<TimeSpan>
				<begin>12808-10-16</begin>
			</TimeSpan>
			<styleUrl>#branch40_part7_style</styleUrl>
			<LineString>
				<altitudeMode>absolute</altitudeMode>
				<tessellate>1</tessellate>
				<coordinates>
					158.17067292000002,27.95751164,781962.1332894486
					161.49029774000002,26.58295958,834962.5698094837
				</coordinates>
			</LineString>
		</Placemark>
		<Placemark>
			<name>branch40_part8</name>
			<TimeSpan>
				<begin>12806-08-13</begin>
			</TimeSpan>
			<styleUrl>#branch40_part8_style</styleUrl>
			<LineString>
				<altitudeMode>absolute</altitudeMode>
				<tessellate>1</tessellate>
				<coordinates>
					161.49029774000002,26.58295958,834962.5698094837
					164.80992256000002,25.20840752,882172.2616040783
				</coordinates>
			</LineString>
		</Placemark>
		<Placemark>
			<name>branch40_part9</name>
			<TimeSpan>
				<begin>12804-06-10</begin>
			</TimeSpan>
			<styleUrl>#branch40_part9_style</styleUrl>
			<LineString>
				<altitudeMode>absolute</altitudeMode>
				<tessellate>1</tessellate>
				<coordinates>
					164.80992256000002,25.20840752,882172.2616040783
					168.12954738000002,23.833855460000002,924478.7701083121
				</coordinates>
			</LineString>
		</Placemark>
		<Placemark>
			<name>branch40_part10</name>
			<TimeSpan>
				<begin>12802-04-07</begin>
			</TimeSpan>
			<styleUrl>#branch40_part10_style</styleUrl>
			<LineString>
				<altitudeMode>absolute</altitudeMode>
				<tessellate>1</tessellate>
				<coordinates>
					168.12954738000002,23.833855460000002,924478.7701083121
					171.44917220000002,22.459303400000003,962528.8487597796
				</coordinates>
			</LineString>
		</Placemark>
		<Placemark>
			<name>branch40_part11</name>
			<TimeSpan>
				<begin>12800-02-04</begin>
			</TimeSpan>
			<styleUrl>#branch40_part11_style</styleUrl>
			<LineString>
				<altitudeMode>absolute</altitudeMode>
				<tessellate>1</tessellate>
				<coordinates>
					171.44917220000002,22.459303400000003,962528.8487597796
					174.76879702,21.08475134,996810.0441333853
				</coordinates>
			</LineString>
		</Placemark>
		<Placemark>
			<name>branch40_part12</name>
			<TimeSpan>
				<begin>12798-00-01</begin>
			</TimeSpan>
			<styleUrl>#branch40_part12_style</styleUrl>
			<LineString>
				<altitudeMode>absolute</altitudeMode>
				<tessellate>1</tessellate>
				<coordinates>
					174.76879702,21.08475134,996810.0441333853
					178.08842184,19.71019928,1027699.5838045777
				</coordinates>
			</LineString>
		</Placemark>
		<Placemark>
			<name>branch40_part13</name>
			<TimeSpan>
				<begin>12795-09-28</begin>
			</TimeSpan>
			<styleUrl>#branch40_part13_style</styleUrl>
			<LineString>
				<altitudeMode>absolute</altitudeMode>
				<tessellate>1</tessellate>
				<coordinates>
					178.08842184,19.71019928,1027699.5838045777
					-178.59195334,18.335647220000002,1055495.2847339152
				</coordinates>
			</LineString>
		</Placemark>
		<Placemark>
			<name>branch40_part14</name>
			<TimeSpan>
				<begin>12793-07-24</begin>
			</TimeSpan>
			<styleUrl>#branch40_part14_style</styleUrl>
			<LineString>
				<altitudeMode>absolute</altitudeMode>
				<tessellate>1</tessellate>
				<coordinates>
					-178.59195334,18.335647220000002,1055495.2847339152
					-175.27232852,16.96109516,1080435.953083514
				</coordinates>
			</LineString>
		</Placemark>
		<Placemark>
			<name>branch40_part15</name>
			<TimeSpan>
				<begin>12791-05-21</begin>
			</TimeSpan>
			<styleUrl>#branch40_part15_style</styleUrl>
			<LineString>
				<altitudeMode>absolute</altitudeMode>
				<tessellate>1</tessellate>
				<coordinates>
					-175.27232852,16.96109516,1080435.953083514
					-171.9527037,15.5865431,1102715.3270050979
				</coordinates>
			</LineString>
		</Placemark>
		<Placemark>
			<name>branch40_part16</name>
			<TimeSpan>
				<begin>12789-03-18</begin>
			</TimeSpan>
			<styleUrl>#branch40_part16_style</styleUrl>
			<LineString>
				<altitudeMode>absolute</altitudeMode>
				<tessellate>1</tessellate>
				<coordinates>
					-171.9527037,15.5865431,1102715.3270050979
					-168.63307888,14.211991040000001,1122491.8829038204
				</coordinates>
			</LineString>
		</Placemark>
		<Placemark>
			<name>branch40_part17</name>
			<TimeSpan>
				<begin>12787-01-15</begin>
			</TimeSpan>
			<styleUrl>#branch40_part17_style</styleUrl>
			<LineString>
				<altitudeMode>absolute</altitudeMode>
				<tessellate>1</tessellate>
				<coordinates>
					-168.63307888,14.211991040000001,1122491.8829038204
					-165.31345406,12.837438980000002,1139895.8957003462
				</coordinates>
			</LineString>
		</Placemark>
		<Placemark>
			<name>branch40_part18</name>
			<TimeSpan>
				<begin>12784-11-12</begin>
			</TimeSpan>
			<styleUrl>#branch40_part18_style</styleUrl>
			<LineString>
				<altitudeMode>absolute</altitudeMode>
				<tessellate>1</tessellate>
				<coordinates>
					-165.31345406,12.837438980000002,1139895.8957003462
					-161.99382924,11.462886920000003,1155034.6185117355
				</coordinates>
			</LineString>
		</Placemark>
		<Placemark>
			<name>branch40_part19</name>
			<TimeSpan>
				<begin>12782-09-09</begin>
			</TimeSpan>
			<styleUrl>#branch40_part19_style</styleUrl>
			<LineString>
				<altitudeMode>absolute</altitudeMode>
				<tessellate>1</tessellate>
				<coordinates>
					-161.99382924,11.462886920000003,1155034.6185117355
					-158.67420442,10.08833486,1167996.1378202979
				</coordinates>
			</LineString>
		</Placemark>
		<Placemark>
			<name>branch40_part20</name>
			<TimeSpan>
				<begin>12780-07-06</begin>
			</TimeSpan>
			<styleUrl>#branch40_part20_style</styleUrl>
			<LineString>
				<altitudeMode>absolute</altitudeMode>
				<tessellate>1</tessellate>
				<coordinates>
					-158.67420442,10.08833486,1167996.1378202979
					-155.3545796,8.7137828,1178852.2710849904
				</coordinates>
			</LineString>
		</Placemark>
		<Placemark>
			<name>branch40_part21</name>
			<TimeSpan>
				<begin>12778-05-03</begin>
			</TimeSpan>
			<styleUrl>#branch40_part21_style</styleUrl>
			<LineString>
				<altitudeMode>absolute</altitudeMode>
				<tessellate>1</tessellate>
				<coordinates>
					-155.3545796,8.7137828,1178852.2710849904
					-152.03495478000002,7.339230740000001,1187660.7542551337
				</coordinates>
			</LineString>
		</Placemark>
		<Placemark>
			<name>branch40_part22</name>
			<TimeSpan>
				<begin>12776-02-30</begin>
			</TimeSpan>
			<styleUrl>#branch40_part22_style</styleUrl>
			<LineString>
				<altitudeMode>absolute</altitudeMode>
				<tessellate>1</tessellate>
				<coordinates>
					-152.03495478000002,7.339230740000001,1187660.7542551337
					-148.71532996000002,5.964678679999999,1194466.8887960154
				</coordinates>
			</LineString>
		</Placemark>
		<Placemark>
			<name>branch40_part23</name>
			<TimeSpan>
				<begin>12774-00-27</begin>
			</TimeSpan>
			<styleUrl>#branch40_part23_style</styleUrl>
			<LineString>
				<altitudeMode>absolute</altitudeMode>
				<tessellate>1</tessellate>
				<coordinates>
					-148.71532996000002,5.964678679999999,1194466.8887960154
					-145.39570514000002,4.5901266199999995,1199304.7655782572
				</coordinates>
			</LineString>
		</Placemark>
		<Placemark>
			<name>branch40_part24</name>
			<TimeSpan>
				<begin>12771-10-23</begin>
			</TimeSpan>
			<styleUrl>#branch40_part24_style</styleUrl>
			<LineString>
				<altitudeMode>absolute</altitudeMode>
				<tessellate>1</tessellate>
				<coordinates>
					-145.39570514000002,4.5901266199999995,1199304.7655782572
					-142.07608032000002,3.2155745600000003,1202198.1467811074
				</coordinates>
			</LineString>
		</Placemark>
		<Placemark>
			<name>branch40_part25</name>
			<TimeSpan>
				<begin>12769-08-20</begin>
			</TimeSpan>
			<styleUrl>#branch40_part25_style</styleUrl>
			<LineString>
				<altitudeMode>absolute</altitudeMode>
				<tessellate>1</tessellate>
				<coordinates>
					-142.07608032000002,3.2155745600000003,1202198.1467811074
					-138.75645550000002,1.8410225000000011,1203161.0609497244
				</coordinates>
			</LineString>
		</Placemark>
		<Placemark>
			<name>branch40_part26</name>
			<TimeSpan>
				<begin>12767-06-17</begin>
			</TimeSpan>
			<styleUrl>#branch40_part26_style</styleUrl>
			<LineString>
				<altitudeMode>absolute</altitudeMode>
				<tessellate>1</tessellate>
				<coordinates>
					-138.75645550000002,1.8410225000000011,1203161.0609497244
					-135.43683068,0.46647044000000193,1202198.1467811074
				</coordinates>
			</LineString>
		</Placemark>
		<Placemark>
			<name>branch40_part27</name>
			<TimeSpan>
				<begin>12765-04-14</begin>
			</TimeSpan>
			<styleUrl>#branch40_part27_style</styleUrl>
			<LineString>
				<altitudeMode>absolute</altitudeMode>
				<tessellate>1</tessellate>
				<coordinates>
					-135.43683068,0.46647044000000193,1202198.1467811074
					-132.11720586,-0.9080816199999973,1199304.7655782572
				</coordinates>
			</LineString>
		</Placemark>
		<Placemark>
			<name>branch40_part28</name>
			<TimeSpan>
				<begin>12763-02-11</begin>
			</TimeSpan>
			<styleUrl>#branch40_part28_style</styleUrl>
			<LineString>
				<altitudeMode>absolute</altitudeMode>
				<tessellate>1</tessellate>
				<coordinates>
					-132.11720586,-0.9080816199999973,1199304.7655782572
					-128.79758104,-2.2826336800000036,1194466.8887960154
				</coordinates>
			</LineString>
		</Placemark>
		<Placemark>
			<name>branch40_part29</name>
			<TimeSpan>
				<begin>12761-00-08</begin>
			</TimeSpan>
			<styleUrl>#branch40_part29_style</styleUrl>
			<LineString>
				<altitudeMode>absolute</altitudeMode>
				<tessellate>1</tessellate>
				<coordinates>
					-128.79758104,-2.2826336800000036,1194466.8887960154
					-125.47795622000001,-3.6571857400000027,1187660.754255134
				</coordinates>
			</LineString>
		</Placemark>
		<Placemark>
			<name>branch40_part30</name>
			<TimeSpan>
				<begin>12758-10-05</begin>
			</TimeSpan>
			<styleUrl>#branch40_part30_style</styleUrl>
			<LineString>
				<altitudeMode>absolute</altitudeMode>
				<tessellate>1</tessellate>
				<coordinates>
					-125.47795622000001,-3.6571857400000027,1187660.754255134
					-122.15833140000001,-5.031737800000002,1178852.2710849904
				</coordinates>
			</LineString>
		</Placemark>
		<Placemark>
			<name>branch40_part31</name>
			<TimeSpan>
				<begin>12756-08-02</begin>
			</TimeSpan>
			<styleUrl>#branch40_part31_style</styleUrl>
			<LineString>
				<altitudeMode>absolute</altitudeMode>
				<tessellate>1</tessellate>
				<coordinates>
					-122.15833140000001,-5.031737800000002,1178852.2710849904
					-118.83870658000001,-6.406289860000001,1167996.1378202979
				</coordinates>
			</LineString>
		</Placemark>
		<Placemark>
			<name>branch40_part32</name>
			<TimeSpan>
				<begin>12754-05-29</begin>
			</TimeSpan>
			<styleUrl>#branch40_part32_style</styleUrl>
			<LineString>
				<altitudeMode>absolute</altitudeMode>
				<tessellate>1</tessellate>
				<coordinates>
					-118.83870658000001,-6.406289860000001,1167996.1378202979
					-115.51908176,-7.78084192,1155034.6185117355
				</coordinates>
			</LineString>
		</Placemark>
		<Placemark>
			<name>branch40_part33</name>
			<TimeSpan>
				<begin>12752-03-26</begin>
			</TimeSpan>
			<styleUrl>#branch40_part33_style</styleUrl>
			<LineString>
				<altitudeMode>absolute</altitudeMode>
				<tessellate>1</tessellate>
				<coordinates>
					-115.51908176,-7.78084192,1155034.6185117355
					-112.19945694,-9.15539398,1139895.895700346
				</coordinates>
			</LineString>
		</Placemark>
		<Placemark>
			<name>branch40_part34</name>
			<TimeSpan>
				<begin>12750-01-23</begin>
			</TimeSpan>
			<styleUrl>#branch40_part34_style</styleUrl>
			<LineString>
				<altitudeMode>absolute</altitudeMode>
				<tessellate>1</tessellate>
				<coordinates>
					-112.19945694,-9.15539398,1139895.895700346
					-108.87983212,-10.529946039999999,1122491.8829038204
				</coordinates>
			</LineString>
		</Placemark>
		<Placemark>
			<name>branch40_part35</name>
			<TimeSpan>
				<begin>12747-11-19</begin>
			</TimeSpan>
			<styleUrl>#branch40_part35_style</styleUrl>
			<LineString>
				<altitudeMode>absolute</altitudeMode>
				<tessellate>1</tessellate>
				<coordinates>
					-108.87983212,-10.529946039999999,1122491.8829038204
					-105.5602073,-11.904498099999998,1102715.3270050976
				</coordinates>
			</LineString>
		</Placemark>
		<Placemark>
			<name>branch40_part36</name>
			<TimeSpan>
				<begin>12745-09-16</begin>
			</TimeSpan>
			<styleUrl>#branch40_part36_style</styleUrl>
			<LineString>
				<altitudeMode>absolute</altitudeMode>
				<tessellate>1</tessellate>
				<coordinates>
					-105.5602073,-11.904498099999998,1102715.3270050976
					-102.24058248,-13.279050159999997,1080435.9530835142
				</coordinates>
			</LineString>
		</Placemark>
		<Placemark>
			<name>branch40_part37</name>
			<TimeSpan>
				<begin>12743-07-13</begin>
			</TimeSpan>
			<styleUrl>#branch40_part37_style</styleUrl>
			<LineString>
				<altitudeMode>absolute</altitudeMode>
				<tessellate>1</tessellate>
				<coordinates>
					-102.24058248,-13.279050159999997,1080435.9530835142
					-98.92095766,-14.653602220000003,1055495.2847339152
				</coordinates>
			</LineString>
		</Placemark>
		<Placemark>
			<name>branch40_part38</name>
			<TimeSpan>
				<begin>12741-05-10</begin>
			</TimeSpan>
			<styleUrl>#branch40_part38_style</styleUrl>
			<LineString>
				<altitudeMode>absolute</altitudeMode>
				<tessellate>1</tessellate>
				<coordinates>
					-98.92095766,-14.653602220000003,1055495.2847339152
					-95.60133284,-16.028154280000003,1027699.5838045777
				</coordinates>
			</LineString>
		</Placemark>
		<Placemark>
			<name>branch40_part39</name>
			<TimeSpan>
				<begin>12739-03-07</begin>
			</TimeSpan>
			<styleUrl>#branch40_part39_style</styleUrl>
			<LineString>
				<altitudeMode>absolute</altitudeMode>
				<tessellate>1</tessellate>
				<coordinates>
					-95.60133284,-16.028154280000003,1027699.5838045777
					-92.28170802,-17.40270634,996810.0441333853
				</coordinates>
			</LineString>
		</Placemark>
		<Placemark>
			<name>branch40_part40</name>
			<TimeSpan>
				<begin>12737-01-04</begin>
			</TimeSpan>
			<styleUrl>#branch40_part40_style</styleUrl>
			<LineString>
				<altitudeMode>absolute</altitudeMode>
				<tessellate>1</tessellate>
				<coordinates>
					-92.28170802,-17.40270634,996810.0441333853
					-88.9620832,-18.7772584,962528.8487597794
				</coordinates>
			</LineString>
		</Placemark>
		<Placemark>
			<name>branch40_part41</name>
			<TimeSpan>
				<begin>12734-11-01</begin>
			</TimeSpan>
			<styleUrl>#branch40_part41_style</styleUrl>
			<LineString>
				<altitudeMode>absolute</altitudeMode>
				<tessellate>1</tessellate>
				<coordinates>
					-88.9620832,-18.7772584,962528.8487597794
					-85.64245838,-20.15181046,924478.7701083121
				</coordinates>
			</LineString>
		</Placemark>
		<Placemark>
			<name>branch40_part42</name>
			<TimeSpan>
				<begin>12732-08-28</begin>
			</TimeSpan>
			<styleUrl>#branch40_part42_style</styleUrl>
			<LineString>
				<altitudeMode>absolute</altitudeMode>
				<tessellate>1</tessellate>
				<coordinates>
					-85.64245838,-20.15181046,924478.7701083121
					-82.32283356000005,-21.52636252,882172.2616040783
				</coordinates>
			</LineString>
		</Placemark>
		<Placemark>
			<name>branch40_part43</name>
			<TimeSpan>
				<begin>12730-06-25</begin>
			</TimeSpan>
			<styleUrl>#branch40_part43_style</styleUrl>
			<LineString>
				<altitudeMode>absolute</altitudeMode>
				<tessellate>1</tessellate>
				<coordinates>
					-82.32283356000005,-21.52636252,882172.2616040783
					-79.00320873999999,-22.90091458,834962.5698094838
				</coordinates>
			</LineString>
		</Placemark>
		<Placemark>
			<name>branch40_part44</name>
			<TimeSpan>
				<begin>12728-04-22</begin>
			</TimeSpan>
			<styleUrl>#branch40_part44_style</styleUrl>
			<LineString>
				<altitudeMode>absolute</altitudeMode>
				<tessellate>1</tessellate>
				<coordinates>
					-79.00320873999999,-22.90091458,834962.5698094838
					-75.68358392000005,-24.275466640000005,781962.1332894486
				</coordinates>
			</LineString>
		</Placemark>
		<Placemark>
			<name>branch40_part45</name>
			<TimeSpan>
				<begin>12726-02-18</begin>
			</TimeSpan>
			<styleUrl>#branch40_part45_style</styleUrl>
			<LineString>
				<altitudeMode>absolute</altitudeMode>
				<tessellate>1</tessellate>
				<coordinates>
					-75.68358392000005,-24.275466640000005,781962.1332894486
					-72.36395909999999,-25.650018700000004,721896.6365698347
				</coordinates>
			</LineString>
		</Placemark>
		<Placemark>
			<name>branch40_part46</name>
			<TimeSpan>
				<begin>12724-00-15</begin>
			</TimeSpan>
			<styleUrl>#branch40_part46_style</styleUrl>
			<LineString>
				<altitudeMode>absolute</altitudeMode>
				<tessellate>1</tessellate>
				<coordinates>
					-72.36395909999999,-25.650018700000004,721896.6365698347
					-69.04433428000004,-27.024570760000003,652818.8270566498
				</coordinates>
			</LineString>
		</Placemark>
		<Placemark>
			<name>branch40_part47</name>
			<TimeSpan>
				<begin>12721-10-12</begin>
			</TimeSpan>
			<styleUrl>#branch40_part47_style</styleUrl>
			<LineString>
				<altitudeMode>absolute</altitudeMode>
				<tessellate>1</tessellate>
				<coordinates>
					-69.04433428000004,-27.024570760000003,652818.8270566498
					-65.72470945999999,-28.399122820000002,571469.84094082
				</coordinates>
			</LineString>
		</Placemark>
		<Placemark>
			<name>branch40_part48</name>
			<TimeSpan>
				<begin>12719-08-09</begin>
			</TimeSpan>
			<styleUrl>#branch40_part48_style</styleUrl>
			<LineString>
				<altitudeMode>absolute</altitudeMode>
				<tessellate>1</tessellate>
				<coordinates>
					-65.72470945999999,-28.399122820000002,571469.84094082
					-62.40508464000004,-29.77367488,471540.90843399655
				</coordinates>
			</LineString>
		</Placemark>
		<Placemark>
			<name>branch40_part49</name>
			<TimeSpan>
				<begin>12717-06-06</begin>
			</TimeSpan>
			<styleUrl>#branch40_part49_style</styleUrl>
			<LineString>
				<altitudeMode>absolute</altitudeMode>
				<tessellate>1</tessellate>
				<coordinates>
					-62.40508464000004,-29.77367488,471540.90843399655
					-59.08545981999998,-31.14822694,336885.0970659232
				</coordinates>
			</LineString>
		</Placemark>
		<Placemark>
			<name>branch40_part50</name>
			<TimeSpan>
				<begin>12715-04-03</begin>
			</TimeSpan>
			<styleUrl>#branch40_part50_style</styleUrl>
			<LineString>
				<altitudeMode>absolute</altitudeMode>
				<tessellate>1</tessellate>
				<coordinates>
					-59.08545981999998,-31.14822694,336885.0970659232
					-55.76583500000004,-32.522779,1.4734473421508134E-10
				</coordinates>
			</LineString>
		</Placemark>
	</Folder>
	<Folder>
			<name>branch41</name>
		<Placemark>
			<name>branch41_part1</name>
			<TimeSpan>
				<begin>12712-02-22</begin>
			</TimeSpan>
			<styleUrl>#branch41_part1_style</styleUrl>
			<LineString>
				<altitudeMode>absolute</altitudeMode>
				<tessellate>1</tessellate>
				<coordinates>
					-55.765835,-32.522779,0.0
					-54.56111958,-30.86224568,181852.32340624844
				</coordinates>
			</LineString>
		</Placemark>
		<Placemark>
			<name>branch41_part2</name>
			<TimeSpan>
				<begin>12709-01-12</begin>
			</TimeSpan>
			<styleUrl>#branch41_part2_style</styleUrl>
			<LineString>
				<altitudeMode>absolute</altitudeMode>
				<tessellate>1</tessellate>
				<coordinates>
					-54.56111958,-30.86224568,181852.32340624844
					-53.356404160000004,-29.20171236,254540.22907708256
				</coordinates>
			</LineString>
		</Placemark>
		<Placemark>
			<name>branch41_part3</name>
			<TimeSpan>
				<begin>12706-00-01</begin>
			</TimeSpan>
			<styleUrl>#branch41_part3_style</styleUrl>
			<LineString>
				<altitudeMode>absolute</altitudeMode>
				<tessellate>1</tessellate>
				<coordinates>
					-53.356404160000004,-29.20171236,254540.22907708256
					-52.151688740000004,-27.54117904,308482.3853497779
				</coordinates>
			</LineString>
		</Placemark>
		<Placemark>
			<name>branch41_part4</name>
			<TimeSpan>
				<begin>12702-10-21</begin>
			</TimeSpan>
			<styleUrl>#branch41_part4_style</styleUrl>
			<LineString>
				<altitudeMode>absolute</altitudeMode>
				<tessellate>1</tessellate>
				<coordinates>
					-52.151688740000004,-27.54117904,308482.3853497779
					-50.946973320000005,-25.88064572,352394.9901540546
				</coordinates>
			</LineString>
		</Placemark>
		<Placemark>
			<name>branch41_part5</name>
			<TimeSpan>
				<begin>12699-09-10</begin>
			</TimeSpan>
			<styleUrl>#branch41_part5_style</styleUrl>
			<LineString>
				<altitudeMode>absolute</altitudeMode>
				<tessellate>1</tessellate>
				<coordinates>
					-50.946973320000005,-25.88064572,352394.9901540546
					-49.7422579,-24.220112399999998,389683.55015624635
				</coordinates>
			</LineString>
		</Placemark>
		<Placemark>
			<name>branch41_part6</name>
			<TimeSpan>
				<begin>12696-07-29</begin>
			</TimeSpan>
			<styleUrl>#branch41_part6_style</styleUrl>
			<LineString>
				<altitudeMode>absolute</altitudeMode>
				<tessellate>1</tessellate>
				<coordinates>
					-49.7422579,-24.220112399999998,389683.55015624635
					-48.53754248,-22.55957908,422107.21694989724
				</coordinates>
			</LineString>
		</Placemark>
		<Placemark>
			<name>branch41_part7</name>
			<TimeSpan>
				<begin>12693-06-19</begin>
			</TimeSpan>
			<styleUrl>#branch41_part7_style</styleUrl>
			<LineString>
				<altitudeMode>absolute</altitudeMode>
				<tessellate>1</tessellate>
				<coordinates>
					-48.53754248,-22.55957908,422107.21694989724
					-47.33282706,-20.89904576,450717.12758903636
				</coordinates>
			</LineString>
		</Placemark>
		<Placemark>
			<name>branch41_part8</name>
			<TimeSpan>
				<begin>12690-05-08</begin>
			</TimeSpan>
			<styleUrl>#branch41_part8_style</styleUrl>
			<LineString>
				<altitudeMode>absolute</altitudeMode>
				<tessellate>1</tessellate>
				<coordinates>
					-47.33282706,-20.89904576,450717.12758903636
					-46.12811164,-19.23851244,476201.16417869873
				</coordinates>
			</LineString>
		</Placemark>
		<Placemark>
			<name>branch41_part9</name>
			<TimeSpan>
				<begin>12687-03-27</begin>
			</TimeSpan>
			<styleUrl>#branch41_part9_style</styleUrl>
			<LineString>
				<altitudeMode>absolute</altitudeMode>
				<tessellate>1</tessellate>
				<coordinates>
					-46.12811164,-19.23851244,476201.16417869873
					-44.92339622,-17.57797912,499038.43698686815
				</coordinates>
			</LineString>
		</Placemark>
		<Placemark>
			<name>branch41_part10</name>
			<TimeSpan>
				<begin>12684-02-17</begin>
			</TimeSpan>
			<styleUrl>#branch41_part10_style</styleUrl>
			<LineString>
				<altitudeMode>absolute</altitudeMode>
				<tessellate>1</tessellate>
				<coordinates>
					-44.92339622,-17.57797912,499038.43698686815
					-43.7186808,-15.9174458,519578.0668749953
				</coordinates>
			</LineString>
		</Placemark>
		<Placemark>
			<name>branch41_part11</name>
			<TimeSpan>
				<begin>12681-01-06</begin>
			</TimeSpan>
			<styleUrl>#branch41_part11_style</styleUrl>
			<LineString>
				<altitudeMode>absolute</altitudeMode>
				<tessellate>1</tessellate>
				<coordinates>
					-43.7186808,-15.9174458,519578.0668749953
					-42.51396538,-14.25691248,538083.2340139673
				</coordinates>
			</LineString>
		</Placemark>
		<Placemark>
			<name>branch41_part12</name>
			<TimeSpan>
				<begin>12677-11-26</begin>
			</TimeSpan>
			<styleUrl>#branch41_part12_style</styleUrl>
			<LineString>
				<altitudeMode>absolute</altitudeMode>
				<tessellate>1</tessellate>
				<coordinates>
					-42.51396538,-14.25691248,538083.2340139673
					-41.30924996,-12.596379159999998,554757.5678063482
				</coordinates>
			</LineString>
		</Placemark>
		<Placemark>
			<name>branch41_part13</name>
			<TimeSpan>
				<begin>12674-10-15</begin>
			</TimeSpan>
			<styleUrl>#branch41_part13_style</styleUrl>
			<LineString>
				<altitudeMode>absolute</altitudeMode>
				<tessellate>1</tessellate>
				<coordinates>
					-41.30924996,-12.596379159999998,554757.5678063482
					-40.10453454,-10.935845839999999,569761.8313927429
				</coordinates>
			</LineString>
		</Placemark>
		<Placemark>
			<name>branch41_part14</name>
			<TimeSpan>
				<begin>12671-09-04</begin>
			</TimeSpan>
			<styleUrl>#branch41_part14_style</styleUrl>
			<LineString>
				<altitudeMode>absolute</altitudeMode>
				<tessellate>1</tessellate>
				<coordinates>
					-40.10453454,-10.935845839999999,569761.8313927429
					-38.899819120000004,-9.27531252,583224.9335785653
				</coordinates>
			</LineString>
		</Placemark>
		<Placemark>
			<name>branch41_part15</name>
			<TimeSpan>
				<begin>12668-07-24</begin>
			</TimeSpan>
			<styleUrl>#branch41_part15_style</styleUrl>
			<LineString>
				<altitudeMode>absolute</altitudeMode>
				<tessellate>1</tessellate>
				<coordinates>
					-38.899819120000004,-9.27531252,583224.9335785653
					-37.695103700000004,-7.614779199999997,595251.4552233734
				</coordinates>
			</LineString>
		</Placemark>
		<Placemark>
			<name>branch41_part16</name>
			<TimeSpan>
				<begin>12665-06-13</begin>
			</TimeSpan>
			<styleUrl>#branch41_part16_style</styleUrl>
			<LineString>
				<altitudeMode>absolute</altitudeMode>
				<tessellate>1</tessellate>
				<coordinates>
					-37.695103700000004,-7.614779199999997,595251.4552233734
					-36.490388280000005,-5.954245879999998,605926.9427129624
				</coordinates>
			</LineString>
		</Placemark>
		<Placemark>
			<name>branch41_part17</name>
			<TimeSpan>
				<begin>12662-05-03</begin>
			</TimeSpan>
			<styleUrl>#branch41_part17_style</styleUrl>
			<LineString>
				<altitudeMode>absolute</altitudeMode>
				<tessellate>1</tessellate>
				<coordinates>
					-36.490388280000005,-5.954245879999998,605926.9427129624
					-35.285672860000005,-4.2937125599999995,615321.71912547
				</coordinates>
			</LineString>
		</Placemark>
		<Placemark>
			<name>branch41_part18</name>
			<TimeSpan>
				<begin>12659-03-22</begin>
			</TimeSpan>
			<styleUrl>#branch41_part18_style</styleUrl>
			<LineString>
				<altitudeMode>absolute</altitudeMode>
				<tessellate>1</tessellate>
				<coordinates>
					-35.285672860000005,-4.2937125599999995,615321.71912547
					-34.080957440000006,-2.633179239999997,623493.6802499943
				</coordinates>
			</LineString>
		</Placemark>
		<Placemark>
			<name>branch41_part19</name>
			<TimeSpan>
				<begin>12656-02-11</begin>
			</TimeSpan>
			<styleUrl>#branch41_part19_style</styleUrl>
			<LineString>
				<altitudeMode>absolute</altitudeMode>
				<tessellate>1</tessellate>
				<coordinates>
					-34.080957440000006,-2.633179239999997,623493.6802499943
					-32.87624202,-0.9726459199999979,630490.375626744
				</coordinates>
			</LineString>
		</Placemark>
		<Placemark>
			<name>branch41_part20</name>
			<TimeSpan>
				<begin>12653-01-01</begin>
			</TimeSpan>
			<styleUrl>#branch41_part20_style</styleUrl>
			<LineString>
				<altitudeMode>absolute</altitudeMode>
				<tessellate>1</tessellate>
				<coordinates>
					-32.87624202,-0.9726459199999979,630490.375626744
					-31.6715266,0.687887400000001,636350.5726927065
				</coordinates>
			</LineString>
		</Placemark>
		<Placemark>
			<name>branch41_part21</name>
			<TimeSpan>
				<begin>12649-11-20</begin>
			</TimeSpan>
			<styleUrl>#branch41_part21_style</styleUrl>
			<LineString>
				<altitudeMode>absolute</altitudeMode>
				<tessellate>1</tessellate>
				<coordinates>
					-31.6715266,0.687887400000001,636350.5726927065
					-30.46681118,2.34842072,641105.437612902
				</coordinates>
			</LineString>
		</Placemark>
		<Placemark>
			<name>branch41_part22</name>
			<TimeSpan>
				<begin>12646-10-10</begin>
			</TimeSpan>
			<styleUrl>#branch41_part22_style</styleUrl>
			<LineString>
				<altitudeMode>absolute</altitudeMode>
				<tessellate>1</tessellate>
				<coordinates>
					-30.46681118,2.34842072,641105.437612902
					-29.26209576,4.008954039999999,644779.4243533504
				</coordinates>
			</LineString>
		</Placemark>
		<Placemark>
			<name>branch41_part23</name>
			<TimeSpan>
				<begin>12643-08-29</begin>
			</TimeSpan>
			<styleUrl>#branch41_part23_style</styleUrl>
			<LineString>
				<altitudeMode>absolute</altitudeMode>
				<tessellate>1</tessellate>
				<coordinates>
					-29.26209576,4.008954039999999,644779.4243533504
					-28.05738034,5.669487360000005,647390.9353429019
				</coordinates>
			</LineString>
		</Placemark>
		<Placemark>
			<name>branch41_part24</name>
			<TimeSpan>
				<begin>12640-07-18</begin>
			</TimeSpan>
			<styleUrl>#branch41_part24_style</styleUrl>
			<LineString>
				<altitudeMode>absolute</altitudeMode>
				<tessellate>1</tessellate>
				<coordinates>
					-28.05738034,5.669487360000005,647390.9353429019
					-26.852664920000002,7.330020680000004,648952.7975292109
				</coordinates>
			</LineString>
		</Placemark>
		<Placemark>
			<name>branch41_part25</name>
			<TimeSpan>
				<begin>12637-06-08</begin>
			</TimeSpan>
			<styleUrl>#branch41_part25_style</styleUrl>
			<LineString>
				<altitudeMode>absolute</altitudeMode>
				<tessellate>1</tessellate>
				<coordinates>
					-26.852664920000002,7.330020680000004,648952.7975292109
					-25.6479495,8.990554000000003,649472.5835937441
				</coordinates>
			</LineString>
		</Placemark>
		<Placemark>
			<name>branch41_part26</name>
			<TimeSpan>
				<begin>12634-04-27</begin>
			</TimeSpan>
			<styleUrl>#branch41_part26_style</styleUrl>
			<LineString>
				<altitudeMode>absolute</altitudeMode>
				<tessellate>1</tessellate>
				<coordinates>
					-25.6479495,8.990554000000003,649472.5835937441
					-24.44323408,10.651087320000002,648952.7975292109
				</coordinates>
			</LineString>
		</Placemark>
		<Placemark>
			<name>branch41_part27</name>
			<TimeSpan>
				<begin>12631-03-16</begin>
			</TimeSpan>
			<styleUrl>#branch41_part27_style</styleUrl>
			<LineString>
				<altitudeMode>absolute</altitudeMode>
				<tessellate>1</tessellate>
				<coordinates>
					-24.44323408,10.651087320000002,648952.7975292109
					-23.238518659999997,12.311620640000001,647390.9353429019
				</coordinates>
			</LineString>
		</Placemark>
		<Placemark>
			<name>branch41_part28</name>
			<TimeSpan>
				<begin>12628-02-06</begin>
			</TimeSpan>
			<styleUrl>#branch41_part28_style</styleUrl>
			<LineString>
				<altitudeMode>absolute</altitudeMode>
				<tessellate>1</tessellate>
				<coordinates>
					-23.238518659999997,12.311620640000001,647390.9353429019
					-22.033803239999997,13.97215396,644779.4243533504
				</coordinates>
			</LineString>
		</Placemark>
		<Placemark>
			<name>branch41_part29</name>
			<TimeSpan>
				<begin>12625-00-25</begin>
			</TimeSpan>
			<styleUrl>#branch41_part29_style</styleUrl>
			<LineString>
				<altitudeMode>absolute</altitudeMode>
				<tessellate>1</tessellate>
				<coordinates>
					-22.033803239999997,13.97215396,644779.4243533504
					-20.829087819999998,15.632687280000006,641105.437612902
				</coordinates>
			</LineString>
		</Placemark>
		<Placemark>
			<name>branch41_part30</name>
			<TimeSpan>
				<begin>12621-11-15</begin>
			</TimeSpan>
			<styleUrl>#branch41_part30_style</styleUrl>
			<LineString>
				<altitudeMode>absolute</altitudeMode>
				<tessellate>1</tessellate>
				<coordinates>
					-20.829087819999998,15.632687280000006,641105.437612902
					-19.6243724,17.293220600000005,636350.5726927065
				</coordinates>
			</LineString>
		</Placemark>
		<Placemark>
			<name>branch41_part31</name>
			<TimeSpan>
				<begin>12618-10-04</begin>
			</TimeSpan>
			<styleUrl>#branch41_part31_style</styleUrl>
			<LineString>
				<altitudeMode>absolute</altitudeMode>
				<tessellate>1</tessellate>
				<coordinates>
					-19.6243724,17.293220600000005,636350.5726927065
					-18.41965698,18.953753920000004,630490.375626744
				</coordinates>
			</LineString>
		</Placemark>
		<Placemark>
			<name>branch41_part32</name>
			<TimeSpan>
				<begin>12615-08-23</begin>
			</TimeSpan>
			<styleUrl>#branch41_part32_style</styleUrl>
			<LineString>
				<altitudeMode>absolute</altitudeMode>
				<tessellate>1</tessellate>
				<coordinates>
					-18.41965698,18.953753920000004,630490.375626744
					-17.21494156,20.614287240000003,623493.6802499943
				</coordinates>
			</LineString>
		</Placemark>
		<Placemark>
			<name>branch41_part33</name>
			<TimeSpan>
				<begin>12612-07-13</begin>
			</TimeSpan>
			<styleUrl>#branch41_part33_style</styleUrl>
			<LineString>
				<altitudeMode>absolute</altitudeMode>
				<tessellate>1</tessellate>
				<coordinates>
					-17.21494156,20.614287240000003,623493.6802499943
					-16.01022614,22.274820560000002,615321.7191254699
				</coordinates>
			</LineString>
		</Placemark>
		<Placemark>
			<name>branch41_part34</name>
			<TimeSpan>
				<begin>12609-06-02</begin>
			</TimeSpan>
			<styleUrl>#branch41_part34_style</styleUrl>
			<LineString>
				<altitudeMode>absolute</altitudeMode>
				<tessellate>1</tessellate>
				<coordinates>
					-16.01022614,22.274820560000002,615321.7191254699
					-14.805510720000001,23.93535388,605926.9427129624
				</coordinates>
			</LineString>
		</Placemark>
		<Placemark>
			<name>branch41_part35</name>
			<TimeSpan>
				<begin>12606-04-22</begin>
			</TimeSpan>
			<styleUrl>#branch41_part35_style</styleUrl>
			<LineString>
				<altitudeMode>absolute</altitudeMode>
				<tessellate>1</tessellate>
				<coordinates>
					-14.805510720000001,23.93535388,605926.9427129624
					-13.600795300000001,25.5958872,595251.4552233733
				</coordinates>
			</LineString>
		</Placemark>
		<Placemark>
			<name>branch41_part36</name>
			<TimeSpan>
				<begin>12603-03-11</begin>
			</TimeSpan>
			<styleUrl>#branch41_part36_style</styleUrl>
			<LineString>
				<altitudeMode>absolute</altitudeMode>
				<tessellate>1</tessellate>
				<coordinates>
					-13.600795300000001,25.5958872,595251.4552233733
					-12.396079880000002,27.256420520000006,583224.9335785654
				</coordinates>
			</LineString>
		</Placemark>
		<Placemark>
			<name>branch41_part37</name>
			<TimeSpan>
				<begin>12600-02-00</begin>
			</TimeSpan>
			<styleUrl>#branch41_part37_style</styleUrl>
			<LineString>
				<altitudeMode>absolute</altitudeMode>
				<tessellate>1</tessellate>
				<coordinates>
					-12.396079880000002,27.256420520000006,583224.9335785654
					-11.191364460000003,28.916953840000005,569761.8313927429
				</coordinates>
			</LineString>
		</Placemark>
		<Placemark>
			<name>branch41_part38</name>
			<TimeSpan>
				<begin>12597-00-20</begin>
			</TimeSpan>
			<styleUrl>#branch41_part38_style</styleUrl>
			<LineString>
				<altitudeMode>absolute</altitudeMode>
				<tessellate>1</tessellate>
				<coordinates>
					-11.191364460000003,28.916953840000005,569761.8313927429
					-9.986649039999996,30.577487160000004,554757.5678063482
				</coordinates>
			</LineString>
		</Placemark>
		<Placemark>
			<name>branch41_part39</name>
			<TimeSpan>
				<begin>12593-11-09</begin>
			</TimeSpan>
			<styleUrl>#branch41_part39_style</styleUrl>
			<LineString>
				<altitudeMode>absolute</altitudeMode>
				<tessellate>1</tessellate>
				<coordinates>
					-9.986649039999996,30.577487160000004,554757.5678063482
					-8.781933619999997,32.23802048,538083.2340139673
				</coordinates>
			</LineString>
		</Placemark>
		<Placemark>
			<name>branch41_part40</name>
			<TimeSpan>
				<begin>12590-09-29</begin>
			</TimeSpan>
			<styleUrl>#branch41_part40_style</styleUrl>
			<LineString>
				<altitudeMode>absolute</altitudeMode>
				<tessellate>1</tessellate>
				<coordinates>
					-8.781933619999997,32.23802048,538083.2340139673
					-7.577218199999997,33.8985538,519578.06687499513
				</coordinates>
			</LineString>
		</Placemark>
		<Placemark>
			<name>branch41_part41</name>
			<TimeSpan>
				<begin>12587-08-18</begin>
			</TimeSpan>
			<styleUrl>#branch41_part41_style</styleUrl>
			<LineString>
				<altitudeMode>absolute</altitudeMode>
				<tessellate>1</tessellate>
				<coordinates>
					-7.577218199999997,33.8985538,519578.06687499513
					-6.372502779999998,35.55908712,499038.43698686815
				</coordinates>
			</LineString>
		</Placemark>
		<Placemark>
			<name>branch41_part42</name>
			<TimeSpan>
				<begin>12584-07-07</begin>
			</TimeSpan>
			<styleUrl>#branch41_part42_style</styleUrl>
			<LineString>
				<altitudeMode>absolute</altitudeMode>
				<tessellate>1</tessellate>
				<coordinates>
					-6.372502779999998,35.55908712,499038.43698686815
					-5.167787359999998,37.21962044,476201.16417869873
				</coordinates>
			</LineString>
		</Placemark>
		<Placemark>
			<name>branch41_part43</name>
			<TimeSpan>
				<begin>12581-05-27</begin>
			</TimeSpan>
			<styleUrl>#branch41_part43_style</styleUrl>
			<LineString>
				<altitudeMode>absolute</altitudeMode>
				<tessellate>1</tessellate>
				<coordinates>
					-5.167787359999998,37.21962044,476201.16417869873
					-3.963071939999999,38.88015376,450717.1275890364
				</coordinates>
			</LineString>
		</Placemark>
		<Placemark>
			<name>branch41_part44</name>
			<TimeSpan>
				<begin>12578-04-16</begin>
			</TimeSpan>
			<styleUrl>#branch41_part44_style</styleUrl>
			<LineString>
				<altitudeMode>absolute</altitudeMode>
				<tessellate>1</tessellate>
				<coordinates>
					-3.963071939999999,38.88015376,450717.1275890364
					-2.7583565199999995,40.54068708,422107.21694989724
				</coordinates>
			</LineString>
		</Placemark>
		<Placemark>
			<name>branch41_part45</name>
			<TimeSpan>
				<begin>12575-03-05</begin>
			</TimeSpan>
			<styleUrl>#branch41_part45_style</styleUrl>
			<LineString>
				<altitudeMode>absolute</altitudeMode>
				<tessellate>1</tessellate>
				<coordinates>
					-2.7583565199999995,40.54068708,422107.21694989724
					-1.5536411,42.20122040000001,389683.55015624646
				</coordinates>
			</LineString>
		</Placemark>
		<Placemark>
			<name>branch41_part46</name>
			<TimeSpan>
				<begin>12572-01-25</begin>
			</TimeSpan>
			<styleUrl>#branch41_part46_style</styleUrl>
			<LineString>
				<altitudeMode>absolute</altitudeMode>
				<tessellate>1</tessellate>
				<coordinates>
					-1.5536411,42.20122040000001,389683.55015624646
					-0.3489256800000007,43.86175372000001,352394.99015405454
				</coordinates>
			</LineString>
		</Placemark>
		<Placemark>
			<name>branch41_part47</name>
			<TimeSpan>
				<begin>12569-00-14</begin>
			</TimeSpan>
			<styleUrl>#branch41_part47_style</styleUrl>
			<LineString>
				<altitudeMode>absolute</altitudeMode>
				<tessellate>1</tessellate>
				<coordinates>
					-0.3489256800000007,43.86175372000001,352394.99015405454
					0.8557897399999987,45.52228704000001,308482.3853497778
				</coordinates>
			</LineString>
		</Placemark>
		<Placemark>
			<name>branch41_part48</name>
			<TimeSpan>
				<begin>12565-11-04</begin>
			</TimeSpan>
			<styleUrl>#branch41_part48_style</styleUrl>
			<LineString>
				<altitudeMode>absolute</altitudeMode>
				<tessellate>1</tessellate>
				<coordinates>
					0.8557897399999987,45.52228704000001,308482.3853497778
					2.060505159999998,47.18282036000001,254540.2290770828
				</coordinates>
			</LineString>
		</Placemark>
		<Placemark>
			<name>branch41_part49</name>
			<TimeSpan>
				<begin>12562-09-23</begin>
			</TimeSpan>
			<styleUrl>#branch41_part49_style</styleUrl>
			<LineString>
				<altitudeMode>absolute</altitudeMode>
				<tessellate>1</tessellate>
				<coordinates>
					2.060505159999998,47.18282036000001,254540.2290770828
					3.2652205800000047,48.84335368000001,181852.32340624853
				</coordinates>
			</LineString>
		</Placemark>
		<Placemark>
			<name>branch41_part50</name>
			<TimeSpan>
				<begin>12559-08-12</begin>
			</TimeSpan>
			<styleUrl>#branch41_part50_style</styleUrl>
			<LineString>
				<altitudeMode>absolute</altitudeMode>
				<tessellate>1</tessellate>
				<coordinates>
					3.2652205800000047,48.84335368000001,181852.32340624853
					4.469936000000004,50.503887000000006,7.953745206320405E-11
				</coordinates>
			</LineString>
		</Placemark>
	</Folder>
	<Folder>
			<name>branch42</name>
		<Placemark>
			<name>branch42_part1</name>
			<TimeSpan>
				<begin>12579-09-28</begin>
			</TimeSpan>
			<styleUrl>#branch42_part1_style</styleUrl>
			<LineString>
				<altitudeMode>absolute</altitudeMode>
				<tessellate>1</tessellate>
				<coordinates>
					22.937506,-30.559482,0.0
					22.5681546,-28.93821462,159009.15767389338
				</coordinates>
			</LineString>
		</Placemark>
		<Placemark>
			<name>branch42_part2</name>
			<TimeSpan>
				<begin>12579-05-00</begin>
			</TimeSpan>
			<styleUrl>#branch42_part2_style</styleUrl>
			<LineString>
				<altitudeMode>absolute</altitudeMode>
				<tessellate>1</tessellate>
				<coordinates>
					22.5681546,-28.93821462,159009.15767389338
					22.1988032,-27.316947239999998,222566.4575604541
				</coordinates>
			</LineString>
		</Placemark>
		<Placemark>
			<name>branch42_part3</name>
			<TimeSpan>
				<begin>12579-00-02</begin>
			</TimeSpan>
			<styleUrl>#branch42_part3_style</styleUrl>
			<LineString>
				<altitudeMode>absolute</altitudeMode>
				<tessellate>1</tessellate>
				<coordinates>
					22.1988032,-27.316947239999998,222566.4575604541
					21.829451799999998,-25.69567986,269732.7333130799
				</coordinates>
			</LineString>
		</Placemark>
		<Placemark>
			<name>branch42_part4</name>
			<TimeSpan>
				<begin>12578-07-04</begin>
			</TimeSpan>
			<styleUrl>#branch42_part4_style</styleUrl>
			<LineString>
				<altitudeMode>absolute</altitudeMode>
				<tessellate>1</tessellate>
				<coordinates>
					21.829451799999998,-25.69567986,269732.7333130799
					21.460100399999998,-24.07441248,308129.30790946854
				</coordinates>
			</LineString>
		</Placemark>
		<Placemark>
			<name>branch42_part5</name>
			<TimeSpan>
				<begin>12578-02-06</begin>
			</TimeSpan>
			<styleUrl>#branch42_part5_style</styleUrl>
			<LineString>
				<altitudeMode>absolute</altitudeMode>
				<tessellate>1</tessellate>
				<coordinates>
					21.460100399999998,-24.07441248,308129.30790946854
					21.090749,-22.4531451,340733.9093011999
				</coordinates>
			</LineString>
		</Placemark>
		<Placemark>
			<name>branch42_part6</name>
			<TimeSpan>
				<begin>12577-09-09</begin>
			</TimeSpan>
			<styleUrl>#branch42_part6_style</styleUrl>
			<LineString>
				<altitudeMode>absolute</altitudeMode>
				<tessellate>1</tessellate>
				<coordinates>
					21.090749,-22.4531451,340733.9093011999
					20.7213976,-20.83187772,369084.71532329253
				</coordinates>
			</LineString>
		</Placemark>
		<Placemark>
			<name>branch42_part7</name>
			<TimeSpan>
				<begin>12577-04-11</begin>
			</TimeSpan>
			<styleUrl>#branch42_part7_style</styleUrl>
			<LineString>
				<altitudeMode>absolute</altitudeMode>
				<tessellate>1</tessellate>
				<coordinates>
					20.7213976,-20.83187772,369084.71532329253
					20.3520462,-19.21061034,394100.8256849519
				</coordinates>
			</LineString>
		</Placemark>
		<Placemark>
			<name>branch42_part8</name>
			<TimeSpan>
				<begin>12576-11-13</begin>
			</TimeSpan>
			<styleUrl>#branch42_part8_style</styleUrl>
			<LineString>
				<altitudeMode>absolute</altitudeMode>
				<tessellate>1</tessellate>
				<coordinates>
					20.3520462,-19.21061034,394100.8256849519
					19.982694799999997,-17.58934296,416383.71498959116
				</coordinates>
			</LineString>
		</Placemark>
		<Placemark>
			<name>branch42_part9</name>
			<TimeSpan>
				<begin>12576-06-15</begin>
			</TimeSpan>
			<styleUrl>#branch42_part9_style</styleUrl>
			<LineString>
				<altitudeMode>absolute</altitudeMode>
				<tessellate>1</tessellate>
				<coordinates>
					19.982694799999997,-17.58934296,416383.71498959116
					19.613343399999998,-15.96807558,436352.31063235184
				</coordinates>
			</LineString>
		</Placemark>
		<Placemark>
			<name>branch42_part10</name>
			<TimeSpan>
				<begin>12576-01-17</begin>
			</TimeSpan>
			<styleUrl>#branch42_part10_style</styleUrl>
			<LineString>
				<altitudeMode>absolute</altitudeMode>
				<tessellate>1</tessellate>
				<coordinates>
					19.613343399999998,-15.96807558,436352.31063235184
					19.243992,-14.346808200000002,454311.8790682666
				</coordinates>
			</LineString>
		</Placemark>
		<Placemark>
			<name>branch42_part11</name>
			<TimeSpan>
				<begin>12575-08-19</begin>
			</TimeSpan>
			<styleUrl>#branch42_part11_style</styleUrl>
			<LineString>
				<altitudeMode>absolute</altitudeMode>
				<tessellate>1</tessellate>
				<coordinates>
					19.243992,-14.346808200000002,454311.8790682666
					18.8746406,-12.725540819999999,470492.5414005767
				</coordinates>
			</LineString>
		</Placemark>
		<Placemark>
			<name>branch42_part12</name>
			<TimeSpan>
				<begin>12575-03-21</begin>
			</TimeSpan>
			<styleUrl>#branch42_part12_style</styleUrl>
			<LineString>
				<altitudeMode>absolute</altitudeMode>
				<tessellate>1</tessellate>
				<coordinates>
					18.8746406,-12.725540819999999,470492.5414005767
					18.5052892,-11.10427344,485072.3483639268
				</coordinates>
			</LineString>
		</Placemark>
		<Placemark>
			<name>branch42_part13</name>
			<TimeSpan>
				<begin>12574-10-24</begin>
			</TimeSpan>
			<styleUrl>#branch42_part13_style</styleUrl>
			<LineString>
				<altitudeMode>absolute</altitudeMode>
				<tessellate>1</tessellate>
				<coordinates>
					18.5052892,-11.10427344,485072.3483639268
					18.1359378,-9.483006060000001,498191.86902608466
				</coordinates>
			</LineString>
		</Placemark>
		<Placemark>
			<name>branch42_part14</name>
			<TimeSpan>
				<begin>12574-05-26</begin>
			</TimeSpan>
			<styleUrl>#branch42_part14_style</styleUrl>
			<LineString>
				<altitudeMode>absolute</altitudeMode>
				<tessellate>1</tessellate>
				<coordinates>
					18.1359378,-9.483006060000001,498191.86902608466
					17.7665864,-7.861738679999998,509963.81946447876
				</coordinates>
			</LineString>
		</Placemark>
		<Placemark>
			<name>branch42_part15</name>
			<TimeSpan>
				<begin>12574-00-28</begin>
			</TimeSpan>
			<styleUrl>#branch42_part15_style</styleUrl>
			<LineString>
				<altitudeMode>absolute</altitudeMode>
				<tessellate>1</tessellate>
				<coordinates>
					17.7665864,-7.861738679999998,509963.81946447876
					17.397235,-6.240471299999999,520479.64373698883
				</coordinates>
			</LineString>
		</Placemark>
		<Placemark>
			<name>branch42_part16</name>
			<TimeSpan>
				<begin>12573-07-30</begin>
			</TimeSpan>
			<styleUrl>#branch42_part16_style</styleUrl>
			<LineString>
				<altitudeMode>absolute</altitudeMode>
				<tessellate>1</tessellate>
				<coordinates>
					17.397235,-6.240471299999999,520479.64373698883
					17.0278836,-4.61920392,529814.1424207676
				</coordinates>
			</LineString>
		</Placemark>
		<Placemark>
			<name>branch42_part17</name>
			<TimeSpan>
				<begin>12573-03-02</begin>
			</TimeSpan>
			<styleUrl>#branch42_part17_style</styleUrl>
			<LineString>
				<altitudeMode>absolute</altitudeMode>
				<tessellate>1</tessellate>
				<coordinates>
					17.0278836,-4.61920392,529814.1424207676
					16.6585322,-2.9979365400000013,538028.8050431978
				</coordinates>
			</LineString>
		</Placemark>
		<Placemark>
			<name>branch42_part18</name>
			<TimeSpan>
				<begin>12572-10-04</begin>
			</TimeSpan>
			<styleUrl>#branch42_part18_style</styleUrl>
			<LineString>
				<altitudeMode>absolute</altitudeMode>
				<tessellate>1</tessellate>
				<coordinates>
					16.6585322,-2.9979365400000013,538028.8050431978
					16.289180799999997,-1.3766691600000023,545174.25488192
				</coordinates>
			</LineString>
		</Placemark>
		<Placemark>
			<name>branch42_part19</name>
			<TimeSpan>
				<begin>12572-05-06</begin>
			</TimeSpan>
			<styleUrl>#branch42_part19_style</styleUrl>
			<LineString>
				<altitudeMode>absolute</altitudeMode>
				<tessellate>1</tessellate>
				<coordinates>
					16.289180799999997,-1.3766691600000023,545174.25488192
					15.9198294,0.2445982200000003,551292.0685975711
				</coordinates>
			</LineString>
		</Placemark>
		<Placemark>
			<name>branch42_part20</name>
			<TimeSpan>
				<begin>12572-00-08</begin>
			</TimeSpan>
			<styleUrl>#branch42_part20_style</styleUrl>
			<LineString>
				<altitudeMode>absolute</altitudeMode>
				<tessellate>1</tessellate>
				<coordinates>
					15.9198294,0.2445982200000003,551292.0685975711
					15.550477999999998,1.8658655999999958,556416.1439011353
				</coordinates>
			</LineString>
		</Placemark>
		<Placemark>
			<name>branch42_part21</name>
			<TimeSpan>
				<begin>12571-07-11</begin>
			</TimeSpan>
			<styleUrl>#branch42_part21_style</styleUrl>
			<LineString>
				<altitudeMode>absolute</altitudeMode>
				<tessellate>1</tessellate>
				<coordinates>
					15.550477999999998,1.8658655999999958,556416.1439011353
					15.181126599999999,3.487132980000002,560573.7320564673
				</coordinates>
			</LineString>
		</Placemark>
		<Placemark>
			<name>branch42_part22</name>
			<TimeSpan>
				<begin>12571-02-13</begin>
			</TimeSpan>
			<styleUrl>#branch42_part22_style</styleUrl>
			<LineString>
				<altitudeMode>absolute</altitudeMode>
				<tessellate>1</tessellate>
				<coordinates>
					15.181126599999999,3.487132980000002,560573.7320564673
					14.8117752,5.108400360000001,563786.2152734053
				</coordinates>
			</LineString>
		</Placemark>
		<Placemark>
			<name>branch42_part23</name>
			<TimeSpan>
				<begin>12570-09-15</begin>
			</TimeSpan>
			<styleUrl>#branch42_part23_style</styleUrl>
			<LineString>
				<altitudeMode>absolute</altitudeMode>
				<tessellate>1</tessellate>
				<coordinates>
					14.8117752,5.108400360000001,563786.2152734053
					14.442423799999998,6.72966774,566069.6843813421
				</coordinates>
			</LineString>
		</Placemark>
		<Placemark>
			<name>branch42_part24</name>
			<TimeSpan>
				<begin>12570-04-17</begin>
			</TimeSpan>
			<styleUrl>#branch42_part24_style</styleUrl>
			<LineString>
				<altitudeMode>absolute</altitudeMode>
				<tessellate>1</tessellate>
				<coordinates>
					14.442423799999998,6.72966774,566069.6843813421
					14.0730724,8.350935119999999,567435.355085988
				</coordinates>
			</LineString>
		</Placemark>
		<Placemark>
			<name>branch42_part25</name>
			<TimeSpan>
				<begin>12569-11-19</begin>
			</TimeSpan>
			<styleUrl>#branch42_part25_style</styleUrl>
			<LineString>
				<altitudeMode>absolute</altitudeMode>
				<tessellate>1</tessellate>
				<coordinates>
					14.0730724,8.350935119999999,567435.355085988
					13.703721,9.972202499999998,567889.8488353333
				</coordinates>
			</LineString>
		</Placemark>
		<Placemark>
			<name>branch42_part26</name>
			<TimeSpan>
				<begin>12569-06-21</begin>
			</TimeSpan>
			<styleUrl>#branch42_part26_style</styleUrl>
			<LineString>
				<altitudeMode>absolute</altitudeMode>
				<tessellate>1</tessellate>
				<coordinates>
					13.703721,9.972202499999998,567889.8488353333
					13.334369599999999,11.593469879999997,567435.355085988
				</coordinates>
			</LineString>
		</Placemark>
		<Placemark>
			<name>branch42_part27</name>
			<TimeSpan>
				<begin>12569-01-23</begin>
			</TimeSpan>
			<styleUrl>#branch42_part27_style</styleUrl>
			<LineString>
				<altitudeMode>absolute</altitudeMode>
				<tessellate>1</tessellate>
				<coordinates>
					13.334369599999999,11.593469879999997,567435.355085988
					12.9650182,13.214737259999996,566069.6843813421
				</coordinates>
			</LineString>
		</Placemark>
		<Placemark>
			<name>branch42_part28</name>
			<TimeSpan>
				<begin>12568-08-25</begin>
			</TimeSpan>
			<styleUrl>#branch42_part28_style</styleUrl>
			<LineString>
				<altitudeMode>absolute</altitudeMode>
				<tessellate>1</tessellate>
				<coordinates>
					12.9650182,13.214737259999996,566069.6843813421
					12.5956668,14.836004640000002,563786.2152734053
				</coordinates>
			</LineString>
		</Placemark>
		<Placemark>
			<name>branch42_part29</name>
			<TimeSpan>
				<begin>12568-03-28</begin>
			</TimeSpan>
			<styleUrl>#branch42_part29_style</styleUrl>
			<LineString>
				<altitudeMode>absolute</altitudeMode>
				<tessellate>1</tessellate>
				<coordinates>
					12.5956668,14.836004640000002,563786.2152734053
					12.226315399999999,16.45727202,560573.7320564674
				</coordinates>
			</LineString>
		</Placemark>
		<Placemark>
			<name>branch42_part30</name>
			<TimeSpan>
				<begin>12567-10-30</begin>
			</TimeSpan>
			<styleUrl>#branch42_part30_style</styleUrl>
			<LineString>
				<altitudeMode>absolute</altitudeMode>
				<tessellate>1</tessellate>
				<coordinates>
					12.226315399999999,16.45727202,560573.7320564674
					11.856964,18.0785394,556416.1439011353
				</coordinates>
			</LineString>
		</Placemark>
		<Placemark>
			<name>branch42_part31</name>
			<TimeSpan>
				<begin>12567-06-02</begin>
			</TimeSpan>
			<styleUrl>#branch42_part31_style</styleUrl>
			<LineString>
				<altitudeMode>absolute</altitudeMode>
				<tessellate>1</tessellate>
				<coordinates>
					11.856964,18.0785394,556416.1439011353
					11.487612599999999,19.69980678,551292.0685975711
				</coordinates>
			</LineString>
		</Placemark>
		<Placemark>
			<name>branch42_part32</name>
			<TimeSpan>
				<begin>12567-01-04</begin>
			</TimeSpan>
			<styleUrl>#branch42_part32_style</styleUrl>
			<LineString>
				<altitudeMode>absolute</altitudeMode>
				<tessellate>1</tessellate>
				<coordinates>
					11.487612599999999,19.69980678,551292.0685975711
					11.1182612,21.32107416,545174.25488192
				</coordinates>
			</LineString>
		</Placemark>
		<Placemark>
			<name>branch42_part33</name>
			<TimeSpan>
				<begin>12566-08-06</begin>
			</TimeSpan>
			<styleUrl>#branch42_part33_style</styleUrl>
			<LineString>
				<altitudeMode>absolute</altitudeMode>
				<tessellate>1</tessellate>
				<coordinates>
					11.1182612,21.32107416,545174.25488192
					10.7489098,22.942341539999997,538028.8050431978
				</coordinates>
			</LineString>
		</Placemark>
		<Placemark>
			<name>branch42_part34</name>
			<TimeSpan>
				<begin>12566-03-08</begin>
			</TimeSpan>
			<styleUrl>#branch42_part34_style</styleUrl>
			<LineString>
				<altitudeMode>absolute</altitudeMode>
				<tessellate>1</tessellate>
				<coordinates>
					10.7489098,22.942341539999997,538028.8050431978
					10.379558399999999,24.563608919999997,529814.1424207676
				</coordinates>
			</LineString>
		</Placemark>
		<Placemark>
			<name>branch42_part35</name>
			<TimeSpan>
				<begin>12565-10-10</begin>
			</TimeSpan>
			<styleUrl>#branch42_part35_style</styleUrl>
			<LineString>
				<altitudeMode>absolute</altitudeMode>
				<tessellate>1</tessellate>
				<coordinates>
					10.379558399999999,24.563608919999997,529814.1424207676
					10.010207,26.184876299999996,520479.6437369888
				</coordinates>
			</LineString>
		</Placemark>
		<Placemark>
			<name>branch42_part36</name>
			<TimeSpan>
				<begin>12565-05-13</begin>
			</TimeSpan>
			<styleUrl>#branch42_part36_style</styleUrl>
			<LineString>
				<altitudeMode>absolute</altitudeMode>
				<tessellate>1</tessellate>
				<coordinates>
					10.010207,26.184876299999996,520479.6437369888
					9.640855599999998,27.806143679999995,509963.8194644788
				</coordinates>
			</LineString>
		</Placemark>
		<Placemark>
			<name>branch42_part37</name>
			<TimeSpan>
				<begin>12565-00-15</begin>
			</TimeSpan>
			<styleUrl>#branch42_part37_style</styleUrl>
			<LineString>
				<altitudeMode>absolute</altitudeMode>
				<tessellate>1</tessellate>
				<coordinates>
					9.640855599999998,27.806143679999995,509963.8194644788
					9.271504199999999,29.42741106,498191.86902608466
				</coordinates>
			</LineString>
		</Placemark>
		<Placemark>
			<name>branch42_part38</name>
			<TimeSpan>
				<begin>12564-07-17</begin>
			</TimeSpan>
			<styleUrl>#branch42_part38_style</styleUrl>
			<LineString>
				<altitudeMode>absolute</altitudeMode>
				<tessellate>1</tessellate>
				<coordinates>
					9.271504199999999,29.42741106,498191.86902608466
					8.9021528,31.04867844,485072.3483639268
				</coordinates>
			</LineString>
		</Placemark>
		<Placemark>
			<name>branch42_part39</name>
			<TimeSpan>
				<begin>12564-02-19</begin>
			</TimeSpan>
			<styleUrl>#branch42_part39_style</styleUrl>
			<LineString>
				<altitudeMode>absolute</altitudeMode>
				<tessellate>1</tessellate>
				<coordinates>
					8.9021528,31.04867844,485072.3483639268
					8.532801399999999,32.669945819999995,470492.5414005767
				</coordinates>
			</LineString>
		</Placemark>
		<Placemark>
			<name>branch42_part40</name>
			<TimeSpan>
				<begin>12563-09-21</begin>
			</TimeSpan>
			<styleUrl>#branch42_part40_style</styleUrl>
			<LineString>
				<altitudeMode>absolute</altitudeMode>
				<tessellate>1</tessellate>
				<coordinates>
					8.532801399999999,32.669945819999995,470492.5414005767
					8.16345,34.29121319999999,454311.8790682665
				</coordinates>
			</LineString>
		</Placemark>
		<Placemark>
			<name>branch42_part41</name>
			<TimeSpan>
				<begin>12563-04-23</begin>
			</TimeSpan>
			<styleUrl>#branch42_part41_style</styleUrl>
			<LineString>
				<altitudeMode>absolute</altitudeMode>
				<tessellate>1</tessellate>
				<coordinates>
					8.16345,34.29121319999999,454311.8790682665
					7.7940986,35.91248057999999,436352.31063235184
				</coordinates>
			</LineString>
		</Placemark>
		<Placemark>
			<name>branch42_part42</name>
			<TimeSpan>
				<begin>12562-11-25</begin>
			</TimeSpan>
			<styleUrl>#branch42_part42_style</styleUrl>
			<LineString>
				<altitudeMode>absolute</altitudeMode>
				<tessellate>1</tessellate>
				<coordinates>
					7.7940986,35.91248057999999,436352.31063235184
					7.424747199999999,37.53374796,416383.71498959116
				</coordinates>
			</LineString>
		</Placemark>
		<Placemark>
			<name>branch42_part43</name>
			<TimeSpan>
				<begin>12562-06-27</begin>
			</TimeSpan>
			<styleUrl>#branch42_part43_style</styleUrl>
			<LineString>
				<altitudeMode>absolute</altitudeMode>
				<tessellate>1</tessellate>
				<coordinates>
					7.424747199999999,37.53374796,416383.71498959116
					7.055395799999999,39.15501533999999,394100.82568495197
				</coordinates>
			</LineString>
		</Placemark>
		<Placemark>
			<name>branch42_part44</name>
			<TimeSpan>
				<begin>12562-01-30</begin>
			</TimeSpan>
			<styleUrl>#branch42_part44_style</styleUrl>
			<LineString>
				<altitudeMode>absolute</altitudeMode>
				<tessellate>1</tessellate>
				<coordinates>
					7.055395799999999,39.15501533999999,394100.82568495197
					6.6860444,40.77628272,369084.71532329253
				</coordinates>
			</LineString>
		</Placemark>
		<Placemark>
			<name>branch42_part45</name>
			<TimeSpan>
				<begin>12561-09-02</begin>
			</TimeSpan>
			<styleUrl>#branch42_part45_style</styleUrl>
			<LineString>
				<altitudeMode>absolute</altitudeMode>
				<tessellate>1</tessellate>
				<coordinates>
					6.6860444,40.77628272,369084.71532329253
					6.316693000000001,42.39755009999999,340733.90930119995
				</coordinates>
			</LineString>
		</Placemark>
		<Placemark>
			<name>branch42_part46</name>
			<TimeSpan>
				<begin>12561-04-04</begin>
			</TimeSpan>
			<styleUrl>#branch42_part46_style</styleUrl>
			<LineString>
				<altitudeMode>absolute</altitudeMode>
				<tessellate>1</tessellate>
				<coordinates>
					6.316693000000001,42.39755009999999,340733.90930119995
					5.947341599999998,44.018817479999996,308129.3079094685
				</coordinates>
			</LineString>
		</Placemark>
		<Placemark>
			<name>branch42_part47</name>
			<TimeSpan>
				<begin>12560-11-06</begin>
			</TimeSpan>
			<styleUrl>#branch42_part47_style</styleUrl>
			<LineString>
				<altitudeMode>absolute</altitudeMode>
				<tessellate>1</tessellate>
				<coordinates>
					5.947341599999998,44.018817479999996,308129.3079094685
					5.577990199999999,45.64008485999999,269732.73331307987
				</coordinates>
			</LineString>
		</Placemark>
		<Placemark>
			<name>branch42_part48</name>
			<TimeSpan>
				<begin>12560-06-08</begin>
			</TimeSpan>
			<styleUrl>#branch42_part48_style</styleUrl>
			<LineString>
				<altitudeMode>absolute</altitudeMode>
				<tessellate>1</tessellate>
				<coordinates>
					5.577990199999999,45.64008485999999,269732.73331307987
					5.208638799999999,47.261352239999994,222566.4575604543
				</coordinates>
			</LineString>
		</Placemark>
		<Placemark>
			<name>branch42_part49</name>
			<TimeSpan>
				<begin>12560-01-10</begin>
			</TimeSpan>
			<styleUrl>#branch42_part49_style</styleUrl>
			<LineString>
				<altitudeMode>absolute</altitudeMode>
				<tessellate>1</tessellate>
				<coordinates>
					5.208638799999999,47.261352239999994,222566.4575604543
					4.8392874,48.88261962,159009.1576738935
				</coordinates>
			</LineString>
		</Placemark>
		<Placemark>
			<name>branch42_part50</name>
			<TimeSpan>
				<begin>12559-08-12</begin>
			</TimeSpan>
			<styleUrl>#branch42_part50_style</styleUrl>
			<LineString>
				<altitudeMode>absolute</altitudeMode>
				<tessellate>1</tessellate>
				<coordinates>
					4.8392874,48.88261962,159009.1576738935
					4.469936000000001,50.50388699999999,6.954644856444652E-11
				</coordinates>
			</LineString>
		</Placemark>
	</Folder>
	<Folder>
			<name>branch43</name>
		<Placemark>
			<name>branch43_part1</name>
			<TimeSpan>
				<begin>12559-07-14</begin>
			</TimeSpan>
			<styleUrl>#branch43_part1_style</styleUrl>
			<LineString>
				<altitudeMode>absolute</altitudeMode>
				<tessellate>1</tessellate>
				<coordinates>
					4.469936,50.503887,0.0
					4.8392874,48.88261962,159009.15767389338
				</coordinates>
			</LineString>
		</Placemark>
		<Placemark>
			<name>branch43_part2</name>
			<TimeSpan>
				<begin>12559-06-15</begin>
			</TimeSpan>
			<styleUrl>#branch43_part2_style</styleUrl>
			<LineString>
				<altitudeMode>absolute</altitudeMode>
				<tessellate>1</tessellate>
				<coordinates>
					4.8392874,48.88261962,159009.15767389338
					5.208638799999999,47.26135224,222566.4575604541
				</coordinates>
			</LineString>
		</Placemark>
		<Placemark>
			<name>branch43_part3</name>
			<TimeSpan>
				<begin>12559-05-16</begin>
			</TimeSpan>
			<styleUrl>#branch43_part3_style</styleUrl>
			<LineString>
				<altitudeMode>absolute</altitudeMode>
				<tessellate>1</tessellate>
				<coordinates>
					5.208638799999999,47.26135224,222566.4575604541
					5.5779901999999995,45.64008486,269732.7333130799
				</coordinates>
			</LineString>
		</Placemark>
		<Placemark>
			<name>branch43_part4</name>
			<TimeSpan>
				<begin>12559-04-18</begin>
			</TimeSpan>
			<styleUrl>#branch43_part4_style</styleUrl>
			<LineString>
				<altitudeMode>absolute</altitudeMode>
				<tessellate>1</tessellate>
				<coordinates>
					5.5779901999999995,45.64008486,269732.7333130799
					5.9473416,44.018817479999996,308129.30790946854
				</coordinates>
			</LineString>
		</Placemark>
		<Placemark>
			<name>branch43_part5</name>
			<TimeSpan>
				<begin>12559-03-19</begin>
			</TimeSpan>
			<styleUrl>#branch43_part5_style</styleUrl>
			<LineString>
				<altitudeMode>absolute</altitudeMode>
				<tessellate>1</tessellate>
				<coordinates>
					5.9473416,44.018817479999996,308129.30790946854
					6.316693,42.397550100000004,340733.9093011999
				</coordinates>
			</LineString>
		</Placemark>
		<Placemark>
			<name>branch43_part6</name>
			<TimeSpan>
				<begin>12559-02-20</begin>
			</TimeSpan>
			<styleUrl>#branch43_part6_style</styleUrl>
			<LineString>
				<altitudeMode>absolute</altitudeMode>
				<tessellate>1</tessellate>
				<coordinates>
					6.316693,42.397550100000004,340733.9093011999
					6.6860444,40.77628272,369084.71532329253
				</coordinates>
			</LineString>
		</Placemark>
		<Placemark>
			<name>branch43_part7</name>
			<TimeSpan>
				<begin>12559-01-22</begin>
			</TimeSpan>
			<styleUrl>#branch43_part7_style</styleUrl>
			<LineString>
				<altitudeMode>absolute</altitudeMode>
				<tessellate>1</tessellate>
				<coordinates>
					6.6860444,40.77628272,369084.71532329253
					7.055395799999999,39.15501534,394100.8256849519
				</coordinates>
			</LineString>
		</Placemark>
		<Placemark>
			<name>branch43_part8</name>
			<TimeSpan>
				<begin>12559-00-23</begin>
			</TimeSpan>
			<styleUrl>#branch43_part8_style</styleUrl>
			<LineString>
				<altitudeMode>absolute</altitudeMode>
				<tessellate>1</tessellate>
				<coordinates>
					7.055395799999999,39.15501534,394100.8256849519
					7.4247472,37.53374796,416383.71498959116
				</coordinates>
			</LineString>
		</Placemark>
		<Placemark>
			<name>branch43_part9</name>
			<TimeSpan>
				<begin>12558-11-24</begin>
			</TimeSpan>
			<styleUrl>#branch43_part9_style</styleUrl>
			<LineString>
				<altitudeMode>absolute</altitudeMode>
				<tessellate>1</tessellate>
				<coordinates>
					7.4247472,37.53374796,416383.71498959116
					7.7940986,35.91248058,436352.31063235184
				</coordinates>
			</LineString>
		</Placemark>
		<Placemark>
			<name>branch43_part10</name>
			<TimeSpan>
				<begin>12558-10-25</begin>
			</TimeSpan>
			<styleUrl>#branch43_part10_style</styleUrl>
			<LineString>
				<altitudeMode>absolute</altitudeMode>
				<tessellate>1</tessellate>
				<coordinates>
					7.7940986,35.91248058,436352.31063235184
					8.16345,34.2912132,454311.8790682666
				</coordinates>
			</LineString>
		</Placemark>
		<Placemark>
			<name>branch43_part11</name>
			<TimeSpan>
				<begin>12558-09-27</begin>
			</TimeSpan>
			<styleUrl>#branch43_part11_style</styleUrl>
			<LineString>
				<altitudeMode>absolute</altitudeMode>
				<tessellate>1</tessellate>
				<coordinates>
					8.16345,34.2912132,454311.8790682666
					8.5328014,32.669945819999995,470492.5414005767
				</coordinates>
			</LineString>
		</Placemark>
		<Placemark>
			<name>branch43_part12</name>
			<TimeSpan>
				<begin>12558-08-28</begin>
			</TimeSpan>
			<styleUrl>#branch43_part12_style</styleUrl>
			<LineString>
				<altitudeMode>absolute</altitudeMode>
				<tessellate>1</tessellate>
				<coordinates>
					8.5328014,32.669945819999995,470492.5414005767
					8.9021528,31.04867844,485072.3483639268
				</coordinates>
			</LineString>
		</Placemark>
		<Placemark>
			<name>branch43_part13</name>
			<TimeSpan>
				<begin>12558-07-29</begin>
			</TimeSpan>
			<styleUrl>#branch43_part13_style</styleUrl>
			<LineString>
				<altitudeMode>absolute</altitudeMode>
				<tessellate>1</tessellate>
				<coordinates>
					8.9021528,31.04867844,485072.3483639268
					9.271504199999999,29.42741106,498191.86902608466
				</coordinates>
			</LineString>
		</Placemark>
		<Placemark>
			<name>branch43_part14</name>
			<TimeSpan>
				<begin>12558-07-01</begin>
			</TimeSpan>
			<styleUrl>#branch43_part14_style</styleUrl>
			<LineString>
				<altitudeMode>absolute</altitudeMode>
				<tessellate>1</tessellate>
				<coordinates>
					9.271504199999999,29.42741106,498191.86902608466
					9.640855599999998,27.806143679999998,509963.81946447876
				</coordinates>
			</LineString>
		</Placemark>
		<Placemark>
			<name>branch43_part15</name>
			<TimeSpan>
				<begin>12558-06-02</begin>
			</TimeSpan>
			<styleUrl>#branch43_part15_style</styleUrl>
			<LineString>
				<altitudeMode>absolute</altitudeMode>
				<tessellate>1</tessellate>
				<coordinates>
					9.640855599999998,27.806143679999998,509963.81946447876
					10.010207,26.1848763,520479.64373698883
				</coordinates>
			</LineString>
		</Placemark>
		<Placemark>
			<name>branch43_part16</name>
			<TimeSpan>
				<begin>12558-05-03</begin>
			</TimeSpan>
			<styleUrl>#branch43_part16_style</styleUrl>
			<LineString>
				<altitudeMode>absolute</altitudeMode>
				<tessellate>1</tessellate>
				<coordinates>
					10.010207,26.1848763,520479.64373698883
					10.3795584,24.56360892,529814.1424207676
				</coordinates>
			</LineString>
		</Placemark>
		<Placemark>
			<name>branch43_part17</name>
			<TimeSpan>
				<begin>12558-04-05</begin>
			</TimeSpan>
			<styleUrl>#branch43_part17_style</styleUrl>
			<LineString>
				<altitudeMode>absolute</altitudeMode>
				<tessellate>1</tessellate>
				<coordinates>
					10.3795584,24.56360892,529814.1424207676
					10.7489098,22.94234154,538028.8050431978
				</coordinates>
			</LineString>
		</Placemark>
		<Placemark>
			<name>branch43_part18</name>
			<TimeSpan>
				<begin>12558-03-06</begin>
			</TimeSpan>
			<styleUrl>#branch43_part18_style</styleUrl>
			<LineString>
				<altitudeMode>absolute</altitudeMode>
				<tessellate>1</tessellate>
				<coordinates>
					10.7489098,22.94234154,538028.8050431978
					11.1182612,21.321074160000002,545174.25488192
				</coordinates>
			</LineString>
		</Placemark>
		<Placemark>
			<name>branch43_part19</name>
			<TimeSpan>
				<begin>12558-02-07</begin>
			</TimeSpan>
			<styleUrl>#branch43_part19_style</styleUrl>
			<LineString>
				<altitudeMode>absolute</altitudeMode>
				<tessellate>1</tessellate>
				<coordinates>
					11.1182612,21.321074160000002,545174.25488192
					11.487612599999999,19.69980678,551292.0685975711
				</coordinates>
			</LineString>
		</Placemark>
		<Placemark>
			<name>branch43_part20</name>
			<TimeSpan>
				<begin>12558-01-08</begin>
			</TimeSpan>
			<styleUrl>#branch43_part20_style</styleUrl>
			<LineString>
				<altitudeMode>absolute</altitudeMode>
				<tessellate>1</tessellate>
				<coordinates>
					11.487612599999999,19.69980678,551292.0685975711
					11.856964,18.078539400000004,556416.1439011353
				</coordinates>
			</LineString>
		</Placemark>
		<Placemark>
			<name>branch43_part21</name>
			<TimeSpan>
				<begin>12558-00-10</begin>
			</TimeSpan>
			<styleUrl>#branch43_part21_style</styleUrl>
			<LineString>
				<altitudeMode>absolute</altitudeMode>
				<tessellate>1</tessellate>
				<coordinates>
					11.856964,18.078539400000004,556416.1439011353
					12.2263154,16.457272019999998,560573.7320564673
				</coordinates>
			</LineString>
		</Placemark>
		<Placemark>
			<name>branch43_part22</name>
			<TimeSpan>
				<begin>12557-11-11</begin>
			</TimeSpan>
			<styleUrl>#branch43_part22_style</styleUrl>
			<LineString>
				<altitudeMode>absolute</altitudeMode>
				<tessellate>1</tessellate>
				<coordinates>
					12.2263154,16.457272019999998,560573.7320564673
					12.5956668,14.836004639999999,563786.2152734053
				</coordinates>
			</LineString>
		</Placemark>
		<Placemark>
			<name>branch43_part23</name>
			<TimeSpan>
				<begin>12557-10-12</begin>
			</TimeSpan>
			<styleUrl>#branch43_part23_style</styleUrl>
			<LineString>
				<altitudeMode>absolute</altitudeMode>
				<tessellate>1</tessellate>
				<coordinates>
					12.5956668,14.836004639999999,563786.2152734053
					12.9650182,13.21473726,566069.6843813421
				</coordinates>
			</LineString>
		</Placemark>
		<Placemark>
			<name>branch43_part24</name>
			<TimeSpan>
				<begin>12557-09-14</begin>
			</TimeSpan>
			<styleUrl>#branch43_part24_style</styleUrl>
			<LineString>
				<altitudeMode>absolute</altitudeMode>
				<tessellate>1</tessellate>
				<coordinates>
					12.9650182,13.21473726,566069.6843813421
					13.334369599999999,11.59346988,567435.355085988
				</coordinates>
			</LineString>
		</Placemark>
		<Placemark>
			<name>branch43_part25</name>
			<TimeSpan>
				<begin>12557-08-15</begin>
			</TimeSpan>
			<styleUrl>#branch43_part25_style</styleUrl>
			<LineString>
				<altitudeMode>absolute</altitudeMode>
				<tessellate>1</tessellate>
				<coordinates>
					13.334369599999999,11.59346988,567435.355085988
					13.703720999999998,9.972202500000002,567889.8488353333
				</coordinates>
			</LineString>
		</Placemark>
		<Placemark>
			<name>branch43_part26</name>
			<TimeSpan>
				<begin>12557-07-16</begin>
			</TimeSpan>
			<styleUrl>#branch43_part26_style</styleUrl>
			<LineString>
				<altitudeMode>absolute</altitudeMode>
				<tessellate>1</tessellate>
				<coordinates>
					13.703720999999998,9.972202500000002,567889.8488353333
					14.073072400000001,8.350935120000003,567435.355085988
				</coordinates>
			</LineString>
		</Placemark>
		<Placemark>
			<name>branch43_part27</name>
			<TimeSpan>
				<begin>12557-06-18</begin>
			</TimeSpan>
			<styleUrl>#branch43_part27_style</styleUrl>
			<LineString>
				<altitudeMode>absolute</altitudeMode>
				<tessellate>1</tessellate>
				<coordinates>
					14.073072400000001,8.350935120000003,567435.355085988
					14.4424238,6.729667740000004,566069.6843813421
				</coordinates>
			</LineString>
		</Placemark>
		<Placemark>
			<name>branch43_part28</name>
			<TimeSpan>
				<begin>12557-05-19</begin>
			</TimeSpan>
			<styleUrl>#branch43_part28_style</styleUrl>
			<LineString>
				<altitudeMode>absolute</altitudeMode>
				<tessellate>1</tessellate>
				<coordinates>
					14.4424238,6.729667740000004,566069.6843813421
					14.8117752,5.108400359999997,563786.2152734053
				</coordinates>
			</LineString>
		</Placemark>
		<Placemark>
			<name>branch43_part29</name>
			<TimeSpan>
				<begin>12557-04-20</begin>
			</TimeSpan>
			<styleUrl>#branch43_part29_style</styleUrl>
			<LineString>
				<altitudeMode>absolute</altitudeMode>
				<tessellate>1</tessellate>
				<coordinates>
					14.8117752,5.108400359999997,563786.2152734053
					15.181126599999999,3.4871329799999984,560573.7320564674
				</coordinates>
			</LineString>
		</Placemark>
		<Placemark>
			<name>branch43_part30</name>
			<TimeSpan>
				<begin>12557-03-22</begin>
			</TimeSpan>
			<styleUrl>#branch43_part30_style</styleUrl>
			<LineString>
				<altitudeMode>absolute</altitudeMode>
				<tessellate>1</tessellate>
				<coordinates>
					15.181126599999999,3.4871329799999984,560573.7320564674
					15.550477999999998,1.8658655999999993,556416.1439011353
				</coordinates>
			</LineString>
		</Placemark>
		<Placemark>
			<name>branch43_part31</name>
			<TimeSpan>
				<begin>12557-02-23</begin>
			</TimeSpan>
			<styleUrl>#branch43_part31_style</styleUrl>
			<LineString>
				<altitudeMode>absolute</altitudeMode>
				<tessellate>1</tessellate>
				<coordinates>
					15.550477999999998,1.8658655999999993,556416.1439011353
					15.919829400000001,0.2445982200000003,551292.0685975711
				</coordinates>
			</LineString>
		</Placemark>
		<Placemark>
			<name>branch43_part32</name>
			<TimeSpan>
				<begin>12557-01-24</begin>
			</TimeSpan>
			<styleUrl>#branch43_part32_style</styleUrl>
			<LineString>
				<altitudeMode>absolute</altitudeMode>
				<tessellate>1</tessellate>
				<coordinates>
					15.919829400000001,0.2445982200000003,551292.0685975711
					16.2891808,-1.3766691599999987,545174.25488192
				</coordinates>
			</LineString>
		</Placemark>
		<Placemark>
			<name>branch43_part33</name>
			<TimeSpan>
				<begin>12557-00-25</begin>
			</TimeSpan>
			<styleUrl>#branch43_part33_style</styleUrl>
			<LineString>
				<altitudeMode>absolute</altitudeMode>
				<tessellate>1</tessellate>
				<coordinates>
					16.2891808,-1.3766691599999987,545174.25488192
					16.6585322,-2.9979365399999978,538028.8050431978
				</coordinates>
			</LineString>
		</Placemark>
		<Placemark>
			<name>branch43_part34</name>
			<TimeSpan>
				<begin>12556-11-27</begin>
			</TimeSpan>
			<styleUrl>#branch43_part34_style</styleUrl>
			<LineString>
				<altitudeMode>absolute</altitudeMode>
				<tessellate>1</tessellate>
				<coordinates>
					16.6585322,-2.9979365399999978,538028.8050431978
					17.0278836,-4.619203919999997,529814.1424207676
				</coordinates>
			</LineString>
		</Placemark>
		<Placemark>
			<name>branch43_part35</name>
			<TimeSpan>
				<begin>12556-10-28</begin>
			</TimeSpan>
			<styleUrl>#branch43_part35_style</styleUrl>
			<LineString>
				<altitudeMode>absolute</altitudeMode>
				<tessellate>1</tessellate>
				<coordinates>
					17.0278836,-4.619203919999997,529814.1424207676
					17.397235,-6.240471299999996,520479.6437369888
				</coordinates>
			</LineString>
		</Placemark>
		<Placemark>
			<name>branch43_part36</name>
			<TimeSpan>
				<begin>12556-09-29</begin>
			</TimeSpan>
			<styleUrl>#branch43_part36_style</styleUrl>
			<LineString>
				<altitudeMode>absolute</altitudeMode>
				<tessellate>1</tessellate>
				<coordinates>
					17.397235,-6.240471299999996,520479.6437369888
					17.7665864,-7.861738679999995,509963.8194644788
				</coordinates>
			</LineString>
		</Placemark>
		<Placemark>
			<name>branch43_part37</name>
			<TimeSpan>
				<begin>12556-09-01</begin>
			</TimeSpan>
			<styleUrl>#branch43_part37_style</styleUrl>
			<LineString>
				<altitudeMode>absolute</altitudeMode>
				<tessellate>1</tessellate>
				<coordinates>
					17.7665864,-7.861738679999995,509963.8194644788
					18.1359378,-9.483006060000001,498191.86902608466
				</coordinates>
			</LineString>
		</Placemark>
		<Placemark>
			<name>branch43_part38</name>
			<TimeSpan>
				<begin>12556-08-02</begin>
			</TimeSpan>
			<styleUrl>#branch43_part38_style</styleUrl>
			<LineString>
				<altitudeMode>absolute</altitudeMode>
				<tessellate>1</tessellate>
				<coordinates>
					18.1359378,-9.483006060000001,498191.86902608466
					18.5052892,-11.10427344,485072.3483639268
				</coordinates>
			</LineString>
		</Placemark>
		<Placemark>
			<name>branch43_part39</name>
			<TimeSpan>
				<begin>12556-07-03</begin>
			</TimeSpan>
			<styleUrl>#branch43_part39_style</styleUrl>
			<LineString>
				<altitudeMode>absolute</altitudeMode>
				<tessellate>1</tessellate>
				<coordinates>
					18.5052892,-11.10427344,485072.3483639268
					18.8746406,-12.725540819999999,470492.5414005767
				</coordinates>
			</LineString>
		</Placemark>
		<Placemark>
			<name>branch43_part40</name>
			<TimeSpan>
				<begin>12556-06-05</begin>
			</TimeSpan>
			<styleUrl>#branch43_part40_style</styleUrl>
			<LineString>
				<altitudeMode>absolute</altitudeMode>
				<tessellate>1</tessellate>
				<coordinates>
					18.8746406,-12.725540819999999,470492.5414005767
					19.243992,-14.346808199999991,454311.8790682665
				</coordinates>
			</LineString>
		</Placemark>
		<Placemark>
			<name>branch43_part41</name>
			<TimeSpan>
				<begin>12556-05-06</begin>
			</TimeSpan>
			<styleUrl>#branch43_part41_style</styleUrl>
			<LineString>
				<altitudeMode>absolute</altitudeMode>
				<tessellate>1</tessellate>
				<coordinates>
					19.243992,-14.346808199999991,454311.8790682665
					19.613343399999998,-15.968075579999997,436352.31063235184
				</coordinates>
			</LineString>
		</Placemark>
		<Placemark>
			<name>branch43_part42</name>
			<TimeSpan>
				<begin>12556-04-07</begin>
			</TimeSpan>
			<styleUrl>#branch43_part42_style</styleUrl>
			<LineString>
				<altitudeMode>absolute</altitudeMode>
				<tessellate>1</tessellate>
				<coordinates>
					19.613343399999998,-15.968075579999997,436352.31063235184
					19.9826948,-17.589342960000003,416383.71498959116
				</coordinates>
			</LineString>
		</Placemark>
		<Placemark>
			<name>branch43_part43</name>
			<TimeSpan>
				<begin>12556-03-08</begin>
			</TimeSpan>
			<styleUrl>#branch43_part43_style</styleUrl>
			<LineString>
				<altitudeMode>absolute</altitudeMode>
				<tessellate>1</tessellate>
				<coordinates>
					19.9826948,-17.589342960000003,416383.71498959116
					20.3520462,-19.210610339999995,394100.82568495197
				</coordinates>
			</LineString>
		</Placemark>
		<Placemark>
			<name>branch43_part44</name>
			<TimeSpan>
				<begin>12556-02-10</begin>
			</TimeSpan>
			<styleUrl>#branch43_part44_style</styleUrl>
			<LineString>
				<altitudeMode>absolute</altitudeMode>
				<tessellate>1</tessellate>
				<coordinates>
					20.3520462,-19.210610339999995,394100.82568495197
					20.7213976,-20.83187772,369084.71532329253
				</coordinates>
			</LineString>
		</Placemark>
		<Placemark>
			<name>branch43_part45</name>
			<TimeSpan>
				<begin>12556-01-11</begin>
			</TimeSpan>
			<styleUrl>#branch43_part45_style</styleUrl>
			<LineString>
				<altitudeMode>absolute</altitudeMode>
				<tessellate>1</tessellate>
				<coordinates>
					20.7213976,-20.83187772,369084.71532329253
					21.090749,-22.453145099999993,340733.90930119995
				</coordinates>
			</LineString>
		</Placemark>
		<Placemark>
			<name>branch43_part46</name>
			<TimeSpan>
				<begin>12556-00-12</begin>
			</TimeSpan>
			<styleUrl>#branch43_part46_style</styleUrl>
			<LineString>
				<altitudeMode>absolute</altitudeMode>
				<tessellate>1</tessellate>
				<coordinates>
					21.090749,-22.453145099999993,340733.90930119995
					21.4601004,-24.07441248,308129.3079094685
				</coordinates>
			</LineString>
		</Placemark>
		<Placemark>
			<name>branch43_part47</name>
			<TimeSpan>
				<begin>12555-11-14</begin>
			</TimeSpan>
			<styleUrl>#branch43_part47_style</styleUrl>
			<LineString>
				<altitudeMode>absolute</altitudeMode>
				<tessellate>1</tessellate>
				<coordinates>
					21.4601004,-24.07441248,308129.3079094685
					21.8294518,-25.69567985999999,269732.73331307987
				</coordinates>
			</LineString>
		</Placemark>
		<Placemark>
			<name>branch43_part48</name>
			<TimeSpan>
				<begin>12555-10-15</begin>
			</TimeSpan>
			<styleUrl>#branch43_part48_style</styleUrl>
			<LineString>
				<altitudeMode>absolute</altitudeMode>
				<tessellate>1</tessellate>
				<coordinates>
					21.8294518,-25.69567985999999,269732.73331307987
					22.1988032,-27.316947239999998,222566.4575604543
				</coordinates>
			</LineString>
		</Placemark>
		<Placemark>
			<name>branch43_part49</name>
			<TimeSpan>
				<begin>12555-09-16</begin>
			</TimeSpan>
			<styleUrl>#branch43_part49_style</styleUrl>
			<LineString>
				<altitudeMode>absolute</altitudeMode>
				<tessellate>1</tessellate>
				<coordinates>
					22.1988032,-27.316947239999998,222566.4575604543
					22.5681546,-28.938214620000004,159009.1576738935
				</coordinates>
			</LineString>
		</Placemark>
		<Placemark>
			<name>branch43_part50</name>
			<TimeSpan>
				<begin>12555-08-18</begin>
			</TimeSpan>
			<styleUrl>#branch43_part50_style</styleUrl>
			<LineString>
				<altitudeMode>absolute</altitudeMode>
				<tessellate>1</tessellate>
				<coordinates>
					22.5681546,-28.938214620000004,159009.1576738935
					22.937506,-30.559481999999996,6.954644856444652E-11
				</coordinates>
			</LineString>
		</Placemark>
	</Folder>
	<Folder>
			<name>branch44</name>
		<Placemark>
			<name>branch44_part1</name>
			<TimeSpan>
				<begin>12548-01-28</begin>
			</TimeSpan>
			<styleUrl>#branch44_part1_style</styleUrl>
			<LineString>
				<altitudeMode>absolute</altitudeMode>
				<tessellate>1</tessellate>
				<coordinates>
					22.937506,-30.559482,0.0
					25.24381436,-29.22419588,226373.49204955407
				</coordinates>
			</LineString>
		</Placemark>
		<Placemark>
			<name>branch44_part2</name>
			<TimeSpan>
				<begin>12540-07-08</begin>
			</TimeSpan>
			<styleUrl>#branch44_part2_style</styleUrl>
			<LineString>
				<altitudeMode>absolute</altitudeMode>
				<tessellate>1</tessellate>
				<coordinates>
					25.24381436,-29.22419588,226373.49204955407
					27.550122719999997,-27.888909759999997,316856.88389336667
				</coordinates>
			</LineString>
		</Placemark>
		<Placemark>
			<name>branch44_part3</name>
			<TimeSpan>
				<begin>12533-00-18</begin>
			</TimeSpan>
			<styleUrl>#branch44_part3_style</styleUrl>
			<LineString>
				<altitudeMode>absolute</altitudeMode>
				<tessellate>1</tessellate>
				<coordinates>
					27.550122719999997,-27.888909759999997,316856.88389336667
					29.85643108,-26.553623639999998,384005.1834333946
				</coordinates>
			</LineString>
		</Placemark>
		<Placemark>
			<name>branch44_part4</name>
			<TimeSpan>
				<begin>12525-05-28</begin>
			</TimeSpan>
			<styleUrl>#branch44_part4_style</styleUrl>
			<LineString>
				<altitudeMode>absolute</altitudeMode>
				<tessellate>1</tessellate>
				<coordinates>
					29.85643108,-26.553623639999998,384005.1834333946
					32.162739439999996,-25.21833752,438668.492146417
				</coordinates>
			</LineString>
		</Placemark>
		<Placemark>
			<name>branch44_part5</name>
			<TimeSpan>
				<begin>12517-11-08</begin>
			</TimeSpan>
			<styleUrl>#branch44_part5_style</styleUrl>
			<LineString>
				<altitudeMode>absolute</altitudeMode>
				<tessellate>1</tessellate>
				<coordinates>
					32.162739439999996,-25.21833752,438668.492146417
					34.4690478,-23.8830514,485086.05439190124
				</coordinates>
			</LineString>
		</Placemark>
		<Placemark>
			<name>branch44_part6</name>
			<TimeSpan>
				<begin>12510-04-18</begin>
			</TimeSpan>
			<styleUrl>#branch44_part6_style</styleUrl>
			<LineString>
				<altitudeMode>absolute</altitudeMode>
				<tessellate>1</tessellate>
				<coordinates>
					34.4690478,-23.8830514,485086.05439190124
					36.77535616,-22.54776528,525447.6980577513
				</coordinates>
			</LineString>
		</Placemark>
		<Placemark>
			<name>branch44_part7</name>
			<TimeSpan>
				<begin>12502-09-28</begin>
			</TimeSpan>
			<styleUrl>#branch44_part7_style</styleUrl>
			<LineString>
				<altitudeMode>absolute</altitudeMode>
				<tessellate>1</tessellate>
				<coordinates>
					36.77535616,-22.54776528,525447.6980577513
					39.081664520000004,-21.212479159999997,561061.9000503175
				</coordinates>
			</LineString>
		</Placemark>
		<Placemark>
			<name>branch44_part8</name>
			<TimeSpan>
				<begin>12495-03-08</begin>
			</TimeSpan>
			<styleUrl>#branch44_part8_style</styleUrl>
			<LineString>
				<altitudeMode>absolute</altitudeMode>
				<tessellate>1</tessellate>
				<coordinates>
					39.081664520000004,-21.212479159999997,561061.9000503175
					41.38797288,-19.877193039999998,592784.9500848944
				</coordinates>
			</LineString>
		</Placemark>
		<Placemark>
			<name>branch44_part9</name>
			<TimeSpan>
				<begin>12487-08-18</begin>
			</TimeSpan>
			<styleUrl>#branch44_part9_style</styleUrl>
			<LineString>
				<altitudeMode>absolute</altitudeMode>
				<tessellate>1</tessellate>
				<coordinates>
					41.38797288,-19.877193039999998,592784.9500848944
					43.694281239999995,-18.54190692,621213.2544234905
				</coordinates>
			</LineString>
		</Placemark>
		<Placemark>
			<name>branch44_part10</name>
			<TimeSpan>
				<begin>12480-01-29</begin>
			</TimeSpan>
			<styleUrl>#branch44_part10_style</styleUrl>
			<LineString>
				<altitudeMode>absolute</altitudeMode>
				<tessellate>1</tessellate>
				<coordinates>
					43.694281239999995,-18.54190692,621213.2544234905
					46.0005896,-17.206620799999996,646781.4058558685
				</coordinates>
			</LineString>
		</Placemark>
		<Placemark>
			<name>branch44_part11</name>
			<TimeSpan>
				<begin>12472-07-09</begin>
			</TimeSpan>
			<styleUrl>#branch44_part11_style</styleUrl>
			<LineString>
				<altitudeMode>absolute</altitudeMode>
				<tessellate>1</tessellate>
				<coordinates>
					46.0005896,-17.206620799999996,646781.4058558685
					48.30689796,-15.871334679999997,669817.0164422209
				</coordinates>
			</LineString>
		</Placemark>
		<Placemark>
			<name>branch44_part12</name>
			<TimeSpan>
				<begin>12465-00-19</begin>
			</TimeSpan>
			<styleUrl>#branch44_part12_style</styleUrl>
			<LineString>
				<altitudeMode>absolute</altitudeMode>
				<tessellate>1</tessellate>
				<coordinates>
					48.30689796,-15.871334679999997,669817.0164422209
					50.61320632,-14.536048559999998,690573.568228193
				</coordinates>
			</LineString>
		</Placemark>
		<Placemark>
			<name>branch44_part13</name>
			<TimeSpan>
				<begin>12457-05-29</begin>
			</TimeSpan>
			<styleUrl>#branch44_part13_style</styleUrl>
			<LineString>
				<altitudeMode>absolute</altitudeMode>
				<tessellate>1</tessellate>
				<coordinates>
					50.61320632,-14.536048559999998,690573.568228193
					52.91951468,-13.200762439999998,709251.1824596943
				</coordinates>
			</LineString>
		</Placemark>
		<Placemark>
			<name>branch44_part14</name>
			<TimeSpan>
				<begin>12449-11-09</begin>
			</TimeSpan>
			<styleUrl>#branch44_part14_style</styleUrl>
			<LineString>
				<altitudeMode>absolute</altitudeMode>
				<tessellate>1</tessellate>
				<coordinates>
					52.91951468,-13.200762439999998,709251.1824596943
					55.22582304,-11.865476319999996,726010.3274545934
				</coordinates>
			</LineString>
		</Placemark>
		<Placemark>
			<name>branch44_part15</name>
			<TimeSpan>
				<begin>12442-04-19</begin>
			</TimeSpan>
			<styleUrl>#branch44_part15_style</styleUrl>
			<LineString>
				<altitudeMode>absolute</altitudeMode>
				<tessellate>1</tessellate>
				<coordinates>
					55.22582304,-11.865476319999996,726010.3274545934
					57.5321314,-10.530190199999996,740981.1876061179
				</coordinates>
			</LineString>
		</Placemark>
		<Placemark>
			<name>branch44_part16</name>
			<TimeSpan>
				<begin>12434-09-29</begin>
			</TimeSpan>
			<styleUrl>#branch44_part16_style</styleUrl>
			<LineString>
				<altitudeMode>absolute</altitudeMode>
				<tessellate>1</tessellate>
				<coordinates>
					57.5321314,-10.530190199999996,740981.1876061179
					59.83843976,-9.194904079999997,754270.2528051967
				</coordinates>
			</LineString>
		</Placemark>
		<Placemark>
			<name>branch44_part17</name>
			<TimeSpan>
				<begin>12427-03-09</begin>
			</TimeSpan>
			<styleUrl>#branch44_part17_style</styleUrl>
			<LineString>
				<altitudeMode>absolute</altitudeMode>
				<tessellate>1</tessellate>
				<coordinates>
					59.83843976,-9.194904079999997,754270.2528051967
					62.14474812,-7.859617959999998,765965.0626579867
				</coordinates>
			</LineString>
		</Placemark>
		<Placemark>
			<name>branch44_part18</name>
			<TimeSpan>
				<begin>12419-08-19</begin>
			</TimeSpan>
			<styleUrl>#branch44_part18_style</styleUrl>
			<LineString>
				<altitudeMode>absolute</altitudeMode>
				<tessellate>1</tessellate>
				<coordinates>
					62.14474812,-7.859617959999998,765965.0626579867
					64.45105648,-6.5243318399999986,776137.6870270421
				</coordinates>
			</LineString>
		</Placemark>
		<Placemark>
			<name>branch44_part19</name>
			<TimeSpan>
				<begin>12412-01-29</begin>
			</TimeSpan>
			<styleUrl>#branch44_part19_style</styleUrl>
			<LineString>
				<altitudeMode>absolute</altitudeMode>
				<tessellate>1</tessellate>
				<coordinates>
					64.45105648,-6.5243318399999986,776137.6870270421
					66.75736484000001,-5.189045719999996,784847.316552663
				</coordinates>
			</LineString>
		</Placemark>
		<Placemark>
			<name>branch44_part20</name>
			<TimeSpan>
				<begin>12404-07-09</begin>
			</TimeSpan>
			<styleUrl>#branch44_part20_style</styleUrl>
			<LineString>
				<altitudeMode>absolute</altitudeMode>
				<tessellate>1</tessellate>
				<coordinates>
					66.75736484000001,-5.189045719999996,784847.316552663
					69.0636732,-3.8537595999999965,792142.2097334168
				</coordinates>
			</LineString>
		</Placemark>
		<Placemark>
			<name>branch44_part21</name>
			<TimeSpan>
				<begin>12397-00-20</begin>
			</TimeSpan>
			<styleUrl>#branch44_part21_style</styleUrl>
			<LineString>
				<altitudeMode>absolute</altitudeMode>
				<tessellate>1</tessellate>
				<coordinates>
					69.0636732,-3.8537595999999965,792142.2097334168
					71.36998156,-2.5184734799999973,798061.1628490391
				</coordinates>
			</LineString>
		</Placemark>
		<Placemark>
			<name>branch44_part22</name>
			<TimeSpan>
				<begin>12389-05-30</begin>
			</TimeSpan>
			<styleUrl>#branch44_part22_style</styleUrl>
			<LineString>
				<altitudeMode>absolute</altitudeMode>
				<tessellate>1</tessellate>
				<coordinates>
					71.36998156,-2.5184734799999973,798061.1628490391
					73.67628992,-1.1831873599999945,802634.6166966488
				</coordinates>
			</LineString>
		</Placemark>
		<Placemark>
			<name>branch44_part23</name>
			<TimeSpan>
				<begin>12381-11-10</begin>
			</TimeSpan>
			<styleUrl>#branch44_part23_style</styleUrl>
			<LineString>
				<altitudeMode>absolute</altitudeMode>
				<tessellate>1</tessellate>
				<coordinates>
					73.67628992,-1.1831873599999945,802634.6166966488
					75.98259827999999,0.15209876000000477,805885.4789961086
				</coordinates>
			</LineString>
		</Placemark>
		<Placemark>
			<name>branch44_part24</name>
			<TimeSpan>
				<begin>12374-04-20</begin>
			</TimeSpan>
			<styleUrl>#branch44_part24_style</styleUrl>
			<LineString>
				<altitudeMode>absolute</altitudeMode>
				<tessellate>1</tessellate>
				<coordinates>
					75.98259827999999,0.15209876000000477,805885.4789961086
					78.28890664,1.487384880000004,807829.7169942401
				</coordinates>
			</LineString>
		</Placemark>
		<Placemark>
			<name>branch44_part25</name>
			<TimeSpan>
				<begin>12366-09-30</begin>
			</TimeSpan>
			<styleUrl>#branch44_part25_style</styleUrl>
			<LineString>
				<altitudeMode>absolute</altitudeMode>
				<tessellate>1</tessellate>
				<coordinates>
					78.28890664,1.487384880000004,807829.7169942401
					80.595215,2.8226710000000033,808476.7573198356
				</coordinates>
			</LineString>
		</Placemark>
		<Placemark>
			<name>branch44_part26</name>
			<TimeSpan>
				<begin>12359-03-10</begin>
			</TimeSpan>
			<styleUrl>#branch44_part26_style</styleUrl>
			<LineString>
				<altitudeMode>absolute</altitudeMode>
				<tessellate>1</tessellate>
				<coordinates>
					80.595215,2.8226710000000033,808476.7573198356
					82.90152336,4.1579571200000025,807829.7169942401
				</coordinates>
			</LineString>
		</Placemark>
		<Placemark>
			<name>branch44_part27</name>
			<TimeSpan>
				<begin>12351-08-20</begin>
			</TimeSpan>
			<styleUrl>#branch44_part27_style</styleUrl>
			<LineString>
				<altitudeMode>absolute</altitudeMode>
				<tessellate>1</tessellate>
				<coordinates>
					82.90152336,4.1579571200000025,807829.7169942401
					85.20783172,5.493243240000002,805885.4789961086
				</coordinates>
			</LineString>
		</Placemark>
		<Placemark>
			<name>branch44_part28</name>
			<TimeSpan>
				<begin>12344-02-00</begin>
			</TimeSpan>
			<styleUrl>#branch44_part28_style</styleUrl>
			<LineString>
				<altitudeMode>absolute</altitudeMode>
				<tessellate>1</tessellate>
				<coordinates>
					85.20783172,5.493243240000002,805885.4789961086
					87.51414008,6.828529360000008,802634.6166966488
				</coordinates>
			</LineString>
		</Placemark>
		<Placemark>
			<name>branch44_part29</name>
			<TimeSpan>
				<begin>12336-07-10</begin>
			</TimeSpan>
			<styleUrl>#branch44_part29_style</styleUrl>
			<LineString>
				<altitudeMode>absolute</altitudeMode>
				<tessellate>1</tessellate>
				<coordinates>
					87.51414008,6.828529360000008,802634.6166966488
					89.82044844,8.163815480000007,798061.1628490392
				</coordinates>
			</LineString>
		</Placemark>
		<Placemark>
			<name>branch44_part30</name>
			<TimeSpan>
				<begin>12329-00-20</begin>
			</TimeSpan>
			<styleUrl>#branch44_part30_style</styleUrl>
			<LineString>
				<altitudeMode>absolute</altitudeMode>
				<tessellate>1</tessellate>
				<coordinates>
					89.82044844,8.163815480000007,798061.1628490392
					92.1267568,9.499101600000007,792142.2097334168
				</coordinates>
			</LineString>
		</Placemark>
		<Placemark>
			<name>branch44_part31</name>
			<TimeSpan>
				<begin>12321-06-01</begin>
			</TimeSpan>
			<styleUrl>#branch44_part31_style</styleUrl>
			<LineString>
				<altitudeMode>absolute</altitudeMode>
				<tessellate>1</tessellate>
				<coordinates>
					92.1267568,9.499101600000007,792142.2097334168
					94.43306516,10.834387720000006,784847.316552663
				</coordinates>
			</LineString>
		</Placemark>
		<Placemark>
			<name>branch44_part32</name>
			<TimeSpan>
				<begin>12313-11-11</begin>
			</TimeSpan>
			<styleUrl>#branch44_part32_style</styleUrl>
			<LineString>
				<altitudeMode>absolute</altitudeMode>
				<tessellate>1</tessellate>
				<coordinates>
					94.43306516,10.834387720000006,784847.316552663
[truncated: 1,228,942 more chars]
