# Supplementary material for: Phylodynamics and Dispersal of HRSV Entails Its Permanence in the General Population in between Yearly Outbreaks in Children
Source: PLoS One. 2012 Oct 15;7(10):e41953. doi: 10.1371/journal.pone.0041953 (PMC3471929; doi:10.1371/journal.pone.0041953)
Supplement: Figure S4 — Google Earth ‘movies’ depicting inference results on the movement of HRSV genotypes around the globe. These files can be directly uploaded to the Google Earth software (http://www.google.com/earth/index.html). For a global view of the spread of all HRSV genotypes in time load all movies at once. a)GA2 b)GA5 c)GB3 d) GB3 insert e)SAA1 f)SAB1 g)SAB3 h)GA6 i)GA7 j)GB4 k)SAB2. (ZIP) [file pone.0041953.s004.zip › Figure S4/Figure S4.h) GA6.kml]

<?xml version="1.0" encoding="UTF-8"?>
<kml xmlns="http://earth.google.com/kml/2.2">
<Document>
	<name>GA6_multi_locationsANNtest.tree</name>
	<Style id="branch1_part1_style">
		<LineStyle>
			<width>4.523447790738141</width>
			<color>FFffba45</color>
		</LineStyle>
	</Style>
	<Style id="branch1_part2_style">
		<LineStyle>
			<width>4.571376584218152</width>
			<color>FFffba45</color>
		</LineStyle>
	</Style>
	<Style id="branch1_part3_style">
		<LineStyle>
			<width>4.619305377698165</width>
			<color>FFffba45</color>
		</LineStyle>
	</Style>
	<Style id="branch1_part4_style">
		<LineStyle>
			<width>4.667234171178177</width>
			<color>FFffba45</color>
		</LineStyle>
	</Style>
	<Style id="branch1_part5_style">
		<LineStyle>
			<width>4.71516296465819</width>
			<color>FFffba45</color>
		</LineStyle>
	</Style>
	<Style id="branch1_part6_style">
		<LineStyle>
			<width>4.763091758138202</width>
			<color>FFffba45</color>
		</LineStyle>
	</Style>
	<Style id="branch1_part7_style">
		<LineStyle>
			<width>4.811020551618215</width>
			<color>FFffbb44</color>
		</LineStyle>
	</Style>
	<Style id="branch1_part8_style">
		<LineStyle>
			<width>4.858949345098227</width>
			<color>FFffbb44</color>
		</LineStyle>
	</Style>
	<Style id="branch1_part9_style">
		<LineStyle>
			<width>4.906878138578239</width>
			<color>FFffbb44</color>
		</LineStyle>
	</Style>
	<Style id="branch1_part10_style">
		<LineStyle>
			<width>4.954806932058252</width>
			<color>FFffbb44</color>
		</LineStyle>
	</Style>
	<Style id="branch1_part11_style">
		<LineStyle>
			<width>5.002735725538264</width>
			<color>FFffbb44</color>
		</LineStyle>
	</Style>
	<Style id="branch1_part12_style">
		<LineStyle>
			<width>5.050664519018277</width>
			<color>FFffbb44</color>
		</LineStyle>
	</Style>
	<Style id="branch1_part13_style">
		<LineStyle>
			<width>5.098593312498289</width>
			<color>FFffbc43</color>
		</LineStyle>
	</Style>
	<Style id="branch1_part14_style">
		<LineStyle>
			<width>5.146522105978302</width>
			<color>FFffbc43</color>
		</LineStyle>
	</Style>
	<Style id="branch1_part15_style">
		<LineStyle>
			<width>5.194450899458314</width>
			<color>FFffbc43</color>
		</LineStyle>
	</Style>
	<Style id="branch1_part16_style">
		<LineStyle>
			<width>5.242379692938327</width>
			<color>FFffbc43</color>
		</LineStyle>
	</Style>
	<Style id="branch1_part17_style">
		<LineStyle>
			<width>5.290308486418339</width>
			<color>FFffbc43</color>
		</LineStyle>
	</Style>
	<Style id="branch1_part18_style">
		<LineStyle>
			<width>5.338237279898352</width>
			<color>FFffbc43</color>
		</LineStyle>
	</Style>
	<Style id="branch1_part19_style">
		<LineStyle>
			<width>5.386166073378364</width>
			<color>FFffbd42</color>
		</LineStyle>
	</Style>
	<Style id="branch1_part20_style">
		<LineStyle>
			<width>5.434094866858376</width>
			<color>FFffbd42</color>
		</LineStyle>
	</Style>
	<Style id="branch1_part21_style">
		<LineStyle>
			<width>5.482023660338388</width>
			<color>FFffbd42</color>
		</LineStyle>
	</Style>
	<Style id="branch1_part22_style">
		<LineStyle>
			<width>5.529952453818401</width>
			<color>FFffbd42</color>
		</LineStyle>
	</Style>
	<Style id="branch1_part23_style">
		<LineStyle>
			<width>5.577881247298413</width>
			<color>FFffbd42</color>
		</LineStyle>
	</Style>
	<Style id="branch1_part24_style">
		<LineStyle>
			<width>5.6258100407784255</width>
			<color>FFffbd42</color>
		</LineStyle>
	</Style>
	<Style id="branch1_part25_style">
		<LineStyle>
			<width>5.6737388342584385</width>
			<color>FFffbe41</color>
		</LineStyle>
	</Style>
	<Style id="branch1_part26_style">
		<LineStyle>
			<width>5.721667627738451</width>
			<color>FFffbe41</color>
		</LineStyle>
	</Style>
	<Style id="branch1_part27_style">
		<LineStyle>
			<width>5.769596421218463</width>
			<color>FFffbe41</color>
		</LineStyle>
	</Style>
	<Style id="branch1_part28_style">
		<LineStyle>
			<width>5.817525214698476</width>
			<color>FFffbe41</color>
		</LineStyle>
	</Style>
	<Style id="branch1_part29_style">
		<LineStyle>
			<width>5.865454008178489</width>
			<color>FFffbe41</color>
		</LineStyle>
	</Style>
	<Style id="branch1_part30_style">
		<LineStyle>
			<width>5.9133828016585</width>
			<color>FFffbe41</color>
		</LineStyle>
	</Style>
	<Style id="branch1_part31_style">
		<LineStyle>
			<width>5.961311595138513</width>
			<color>FFffbf40</color>
		</LineStyle>
	</Style>
	<Style id="branch1_part32_style">
		<LineStyle>
			<width>6.009240388618526</width>
			<color>FFffbf40</color>
		</LineStyle>
	</Style>
	<Style id="branch1_part33_style">
		<LineStyle>
			<width>6.057169182098538</width>
			<color>FFffbf40</color>
		</LineStyle>
	</Style>
	<Style id="branch1_part34_style">
		<LineStyle>
			<width>6.10509797557855</width>
			<color>FFffbf40</color>
		</LineStyle>
	</Style>
	<Style id="branch1_part35_style">
		<LineStyle>
			<width>6.153026769058562</width>
			<color>FFffbf40</color>
		</LineStyle>
	</Style>
	<Style id="branch1_part36_style">
		<LineStyle>
			<width>6.200955562538575</width>
			<color>FFffbf40</color>
		</LineStyle>
	</Style>
	<Style id="branch1_part37_style">
		<LineStyle>
			<width>6.248884356018587</width>
			<color>FFffc03f</color>
		</LineStyle>
	</Style>
	<Style id="branch1_part38_style">
		<LineStyle>
			<width>6.2968131494986</width>
			<color>FFffc03f</color>
		</LineStyle>
	</Style>
	<Style id="branch1_part39_style">
		<LineStyle>
			<width>6.3447419429786125</width>
			<color>FFffc03f</color>
		</LineStyle>
	</Style>
	<Style id="branch1_part40_style">
		<LineStyle>
			<width>6.392670736458625</width>
			<color>FFffc03f</color>
		</LineStyle>
	</Style>
	<Style id="branch1_part41_style">
		<LineStyle>
			<width>6.440599529938637</width>
			<color>FFffc03f</color>
		</LineStyle>
	</Style>
	<Style id="branch1_part42_style">
		<LineStyle>
			<width>6.488528323418651</width>
			<color>FFffc13e</color>
		</LineStyle>
	</Style>
	<Style id="branch1_part43_style">
		<LineStyle>
			<width>6.536457116898662</width>
			<color>FFffc13e</color>
		</LineStyle>
	</Style>
	<Style id="branch1_part44_style">
		<LineStyle>
			<width>6.584385910378675</width>
			<color>FFffc13e</color>
		</LineStyle>
	</Style>
	<Style id="branch1_part45_style">
		<LineStyle>
			<width>6.632314703858687</width>
			<color>FFffc13e</color>
		</LineStyle>
	</Style>
	<Style id="branch1_part46_style">
		<LineStyle>
			<width>6.6802434973387</width>
			<color>FFffc13e</color>
		</LineStyle>
	</Style>
	<Style id="branch1_part47_style">
		<LineStyle>
			<width>6.728172290818712</width>
			<color>FFffc13e</color>
		</LineStyle>
	</Style>
	<Style id="branch1_part48_style">
		<LineStyle>
			<width>6.776101084298724</width>
			<color>FFffc23d</color>
		</LineStyle>
	</Style>
	<Style id="branch1_part49_style">
		<LineStyle>
			<width>6.824029877778737</width>
			<color>FFffc23d</color>
		</LineStyle>
	</Style>
	<Style id="branch1_part50_style">
		<LineStyle>
			<width>6.871958671258749</width>
			<color>FFffc23d</color>
		</LineStyle>
	</Style>
	<Style id="branch18_part1_style">
		<LineStyle>
			<width>5.297606160727595</width>
			<color>FFff2ed1</color>
		</LineStyle>
	</Style>
	<Style id="branch18_part2_style">
		<LineStyle>
			<width>5.330501024897543</width>
			<color>FFff2ed1</color>
		</LineStyle>
	</Style>
	<Style id="branch18_part3_style">
		<LineStyle>
			<width>5.363395889067489</width>
			<color>FFff2ed1</color>
		</LineStyle>
	</Style>
	<Style id="branch18_part4_style">
		<LineStyle>
			<width>5.3962907532374365</width>
			<color>FFff2ed1</color>
		</LineStyle>
	</Style>
	<Style id="branch18_part5_style">
		<LineStyle>
			<width>5.429185617407383</width>
			<color>FFff2fd0</color>
		</LineStyle>
	</Style>
	<Style id="branch18_part6_style">
		<LineStyle>
			<width>5.462080481577329</width>
			<color>FFff2fd0</color>
		</LineStyle>
	</Style>
	<Style id="branch18_part7_style">
		<LineStyle>
			<width>5.494975345747277</width>
			<color>FFff2fd0</color>
		</LineStyle>
	</Style>
	<Style id="branch18_part8_style">
		<LineStyle>
			<width>5.527870209917223</width>
			<color>FFff2fd0</color>
		</LineStyle>
	</Style>
	<Style id="branch18_part9_style">
		<LineStyle>
			<width>5.56076507408717</width>
			<color>FFff2fd0</color>
		</LineStyle>
	</Style>
	<Style id="branch18_part10_style">
		<LineStyle>
			<width>5.593659938257118</width>
			<color>FFff30cf</color>
		</LineStyle>
	</Style>
	<Style id="branch18_part11_style">
		<LineStyle>
			<width>5.626554802427064</width>
			<color>FFff30cf</color>
		</LineStyle>
	</Style>
	<Style id="branch18_part12_style">
		<LineStyle>
			<width>5.659449666597012</width>
			<color>FFff30cf</color>
		</LineStyle>
	</Style>
	<Style id="branch18_part13_style">
		<LineStyle>
			<width>5.692344530766958</width>
			<color>FFff30cf</color>
		</LineStyle>
	</Style>
	<Style id="branch18_part14_style">
		<LineStyle>
			<width>5.725239394936905</width>
			<color>FFff31ce</color>
		</LineStyle>
	</Style>
	<Style id="branch18_part15_style">
		<LineStyle>
			<width>5.7581342591068525</width>
			<color>FFff31ce</color>
		</LineStyle>
	</Style>
	<Style id="branch18_part16_style">
		<LineStyle>
			<width>5.7910291232767985</width>
			<color>FFff31ce</color>
		</LineStyle>
	</Style>
	<Style id="branch18_part17_style">
		<LineStyle>
			<width>5.823923987446745</width>
			<color>FFff31ce</color>
		</LineStyle>
	</Style>
	<Style id="branch18_part18_style">
		<LineStyle>
			<width>5.856818851616692</width>
			<color>FFff32cd</color>
		</LineStyle>
	</Style>
	<Style id="branch18_part19_style">
		<LineStyle>
			<width>5.889713715786639</width>
			<color>FFff32cd</color>
		</LineStyle>
	</Style>
	<Style id="branch18_part20_style">
		<LineStyle>
			<width>5.922608579956587</width>
			<color>FFff32cd</color>
		</LineStyle>
	</Style>
	<Style id="branch18_part21_style">
		<LineStyle>
			<width>5.955503444126533</width>
			<color>FFff32cd</color>
		</LineStyle>
	</Style>
	<Style id="branch18_part22_style">
		<LineStyle>
			<width>5.98839830829648</width>
			<color>FFff32cd</color>
		</LineStyle>
	</Style>
	<Style id="branch18_part23_style">
		<LineStyle>
			<width>6.021293172466428</width>
			<color>FFff33cc</color>
		</LineStyle>
	</Style>
	<Style id="branch18_part24_style">
		<LineStyle>
			<width>6.054188036636374</width>
			<color>FFff33cc</color>
		</LineStyle>
	</Style>
	<Style id="branch18_part25_style">
		<LineStyle>
			<width>6.087082900806322</width>
			<color>FFff33cc</color>
		</LineStyle>
	</Style>
	<Style id="branch18_part26_style">
		<LineStyle>
			<width>6.119977764976268</width>
			<color>FFff33cc</color>
		</LineStyle>
	</Style>
	<Style id="branch18_part27_style">
		<LineStyle>
			<width>6.152872629146215</width>
			<color>FFff34cb</color>
		</LineStyle>
	</Style>
	<Style id="branch18_part28_style">
		<LineStyle>
			<width>6.185767493316162</width>
			<color>FFff34cb</color>
		</LineStyle>
	</Style>
	<Style id="branch18_part29_style">
		<LineStyle>
			<width>6.218662357486108</width>
			<color>FFff34cb</color>
		</LineStyle>
	</Style>
	<Style id="branch18_part30_style">
		<LineStyle>
			<width>6.251557221656056</width>
			<color>FFff34cb</color>
		</LineStyle>
	</Style>
	<Style id="branch18_part31_style">
		<LineStyle>
			<width>6.284452085826002</width>
			<color>FFff34cb</color>
		</LineStyle>
	</Style>
	<Style id="branch18_part32_style">
		<LineStyle>
			<width>6.317346949995949</width>
			<color>FFff35ca</color>
		</LineStyle>
	</Style>
	<Style id="branch18_part33_style">
		<LineStyle>
			<width>6.350241814165897</width>
			<color>FFff35ca</color>
		</LineStyle>
	</Style>
	<Style id="branch18_part34_style">
		<LineStyle>
			<width>6.383136678335843</width>
			<color>FFff35ca</color>
		</LineStyle>
	</Style>
	<Style id="branch18_part35_style">
		<LineStyle>
			<width>6.416031542505791</width>
			<color>FFff35ca</color>
		</LineStyle>
	</Style>
	<Style id="branch18_part36_style">
		<LineStyle>
			<width>6.448926406675737</width>
			<color>FFff36c9</color>
		</LineStyle>
	</Style>
	<Style id="branch18_part37_style">
		<LineStyle>
			<width>6.481821270845684</width>
			<color>FFff36c9</color>
		</LineStyle>
	</Style>
	<Style id="branch18_part38_style">
		<LineStyle>
			<width>6.514716135015631</width>
			<color>FFff36c9</color>
		</LineStyle>
	</Style>
	<Style id="branch18_part39_style">
		<LineStyle>
			<width>6.5476109991855775</width>
			<color>FFff36c9</color>
		</LineStyle>
	</Style>
	<Style id="branch18_part40_style">
		<LineStyle>
			<width>6.580505863355525</width>
			<color>FFff37c8</color>
		</LineStyle>
	</Style>
	<Style id="branch18_part41_style">
		<LineStyle>
			<width>6.613400727525471</width>
			<color>FFff37c8</color>
		</LineStyle>
	</Style>
	<Style id="branch18_part42_style">
		<LineStyle>
			<width>6.646295591695418</width>
			<color>FFff37c8</color>
		</LineStyle>
	</Style>
	<Style id="branch18_part43_style">
		<LineStyle>
			<width>6.679190455865365</width>
			<color>FFff37c8</color>
		</LineStyle>
	</Style>
	<Style id="branch18_part44_style">
		<LineStyle>
			<width>6.712085320035312</width>
			<color>FFff37c8</color>
		</LineStyle>
	</Style>
	<Style id="branch18_part45_style">
		<LineStyle>
			<width>6.744980184205259</width>
			<color>FFff38c7</color>
		</LineStyle>
	</Style>
	<Style id="branch18_part46_style">
		<LineStyle>
			<width>6.777875048375206</width>
			<color>FFff38c7</color>
		</LineStyle>
	</Style>
	<Style id="branch18_part47_style">
		<LineStyle>
			<width>6.810769912545153</width>
			<color>FFff38c7</color>
		</LineStyle>
	</Style>
	<Style id="branch18_part48_style">
		<LineStyle>
			<width>6.8436647767151</width>
			<color>FFff38c7</color>
		</LineStyle>
	</Style>
	<Style id="branch18_part49_style">
		<LineStyle>
			<width>6.876559640885047</width>
			<color>FFff39c6</color>
		</LineStyle>
	</Style>
	<Style id="branch18_part50_style">
		<LineStyle>
			<width>6.909454505054994</width>
			<color>FFff39c6</color>
		</LineStyle>
	</Style>
	<Style id="branch20_part1_style">
		<LineStyle>
			<width>4.491358727026045</width>
			<color>FFff42bd</color>
		</LineStyle>
	</Style>
	<Style id="branch20_part2_style">
		<LineStyle>
			<width>4.507198456793962</width>
			<color>FFff44bb</color>
		</LineStyle>
	</Style>
	<Style id="branch20_part3_style">
		<LineStyle>
			<width>4.5230381865618785</width>
			<color>FFff47b8</color>
		</LineStyle>
	</Style>
	<Style id="branch20_part4_style">
		<LineStyle>
			<width>4.538877916329795</width>
			<color>FFff4ab5</color>
		</LineStyle>
	</Style>
	<Style id="branch20_part5_style">
		<LineStyle>
			<width>4.554717646097712</width>
			<color>FFff4cb3</color>
		</LineStyle>
	</Style>
	<Style id="branch20_part6_style">
		<LineStyle>
			<width>4.570557375865629</width>
			<color>FFff4fb0</color>
		</LineStyle>
	</Style>
	<Style id="branch20_part7_style">
		<LineStyle>
			<width>4.586397105633546</width>
			<color>FFff51ae</color>
		</LineStyle>
	</Style>
	<Style id="branch20_part8_style">
		<LineStyle>
			<width>4.602236835401463</width>
			<color>FFff54ab</color>
		</LineStyle>
	</Style>
	<Style id="branch20_part9_style">
		<LineStyle>
			<width>4.61807656516938</width>
			<color>FFff57a8</color>
		</LineStyle>
	</Style>
	<Style id="branch20_part10_style">
		<LineStyle>
			<width>4.633916294937297</width>
			<color>FFff59a6</color>
		</LineStyle>
	</Style>
	<Style id="branch20_part11_style">
		<LineStyle>
			<width>4.649756024705214</width>
			<color>FFff5ca3</color>
		</LineStyle>
	</Style>
	<Style id="branch20_part12_style">
		<LineStyle>
			<width>4.665595754473131</width>
			<color>FFff5ea1</color>
		</LineStyle>
	</Style>
	<Style id="branch20_part13_style">
		<LineStyle>
			<width>4.681435484241048</width>
			<color>FFff619e</color>
		</LineStyle>
	</Style>
	<Style id="branch20_part14_style">
		<LineStyle>
			<width>4.697275214008965</width>
			<color>FFff649b</color>
		</LineStyle>
	</Style>
	<Style id="branch20_part15_style">
		<LineStyle>
			<width>4.713114943776882</width>
			<color>FFff6699</color>
		</LineStyle>
	</Style>
	<Style id="branch20_part16_style">
		<LineStyle>
			<width>4.7289546735447985</width>
			<color>FFff6996</color>
		</LineStyle>
	</Style>
	<Style id="branch20_part17_style">
		<LineStyle>
			<width>4.744794403312715</width>
			<color>FFff6c93</color>
		</LineStyle>
	</Style>
	<Style id="branch20_part18_style">
		<LineStyle>
			<width>4.760634133080632</width>
			<color>FFff6e91</color>
		</LineStyle>
	</Style>
	<Style id="branch20_part19_style">
		<LineStyle>
			<width>4.776473862848549</width>
			<color>FFff718e</color>
		</LineStyle>
	</Style>
	<Style id="branch20_part20_style">
		<LineStyle>
			<width>4.792313592616466</width>
			<color>FFff738c</color>
		</LineStyle>
	</Style>
	<Style id="branch20_part21_style">
		<LineStyle>
			<width>4.808153322384383</width>
			<color>FFff7689</color>
		</LineStyle>
	</Style>
	<Style id="branch20_part22_style">
		<LineStyle>
			<width>4.8239930521523</width>
			<color>FFff7986</color>
		</LineStyle>
	</Style>
	<Style id="branch20_part23_style">
		<LineStyle>
			<width>4.839832781920216</width>
			<color>FFff7b84</color>
		</LineStyle>
	</Style>
	<Style id="branch20_part24_style">
		<LineStyle>
			<width>4.855672511688133</width>
			<color>FFff7e81</color>
		</LineStyle>
	</Style>
	<Style id="branch20_part25_style">
		<LineStyle>
			<width>4.87151224145605</width>
			<color>FFff807f</color>
		</LineStyle>
	</Style>
	<Style id="branch20_part26_style">
		<LineStyle>
			<width>4.887351971223967</width>
			<color>FFff837c</color>
		</LineStyle>
	</Style>
	<Style id="branch20_part27_style">
		<LineStyle>
			<width>4.903191700991884</width>
			<color>FFff8679</color>
		</LineStyle>
	</Style>
	<Style id="branch20_part28_style">
		<LineStyle>
			<width>4.919031430759801</width>
			<color>FFff8877</color>
		</LineStyle>
	</Style>
	<Style id="branch20_part29_style">
		<LineStyle>
			<width>4.934871160527718</width>
			<color>FFff8b74</color>
		</LineStyle>
	</Style>
	<Style id="branch20_part30_style">
		<LineStyle>
			<width>4.9507108902956345</width>
			<color>FFff8e71</color>
		</LineStyle>
	</Style>
	<Style id="branch20_part31_style">
		<LineStyle>
			<width>4.966550620063551</width>
			<color>FFff906f</color>
		</LineStyle>
	</Style>
	<Style id="branch20_part32_style">
		<LineStyle>
			<width>4.982390349831468</width>
			<color>FFff936c</color>
		</LineStyle>
	</Style>
	<Style id="branch20_part33_style">
		<LineStyle>
			<width>4.998230079599385</width>
			<color>FFff956a</color>
		</LineStyle>
	</Style>
	<Style id="branch20_part34_style">
		<LineStyle>
			<width>5.014069809367302</width>
			<color>FFff9867</color>
		</LineStyle>
	</Style>
	<Style id="branch20_part35_style">
		<LineStyle>
			<width>5.029909539135219</width>
			<color>FFff9b64</color>
		</LineStyle>
	</Style>
	<Style id="branch20_part36_style">
		<LineStyle>
			<width>5.045749268903136</width>
			<color>FFff9d62</color>
		</LineStyle>
	</Style>
	<Style id="branch20_part37_style">
		<LineStyle>
			<width>5.061588998671053</width>
			<color>FFffa05f</color>
		</LineStyle>
	</Style>
	<Style id="branch20_part38_style">
		<LineStyle>
			<width>5.07742872843897</width>
			<color>FFffa25d</color>
		</LineStyle>
	</Style>
	<Style id="branch20_part39_style">
		<LineStyle>
			<width>5.093268458206887</width>
			<color>FFffa55a</color>
		</LineStyle>
	</Style>
	<Style id="branch20_part40_style">
		<LineStyle>
			<width>5.109108187974804</width>
			<color>FFffa857</color>
		</LineStyle>
	</Style>
	<Style id="branch20_part41_style">
		<LineStyle>
			<width>5.124947917742721</width>
			<color>FFffaa55</color>
		</LineStyle>
	</Style>
	<Style id="branch20_part42_style">
		<LineStyle>
			<width>5.1407876475106375</width>
			<color>FFffad52</color>
		</LineStyle>
	</Style>
	<Style id="branch20_part43_style">
		<LineStyle>
			<width>5.1566273772785545</width>
			<color>FFffb04f</color>
		</LineStyle>
	</Style>
	<Style id="branch20_part44_style">
		<LineStyle>
			<width>5.172467107046471</width>
			<color>FFffb24d</color>
		</LineStyle>
	</Style>
	<Style id="branch20_part45_style">
		<LineStyle>
			<width>5.188306836814388</width>
			<color>FFffb54a</color>
		</LineStyle>
	</Style>
	<Style id="branch20_part46_style">
		<LineStyle>
			<width>5.204146566582305</width>
			<color>FFffb748</color>
		</LineStyle>
	</Style>
	<Style id="branch20_part47_style">
		<LineStyle>
			<width>5.219986296350222</width>
			<color>FFffba45</color>
		</LineStyle>
	</Style>
	<Style id="branch20_part48_style">
		<LineStyle>
			<width>5.235826026118139</width>
			<color>FFffbd42</color>
		</LineStyle>
	</Style>
	<Style id="branch20_part49_style">
		<LineStyle>
			<width>5.251665755886056</width>
			<color>FFffbf40</color>
		</LineStyle>
	</Style>
	<Style id="branch20_part50_style">
		<LineStyle>
			<width>5.267505485653973</width>
			<color>FFffc23d</color>
		</LineStyle>
	</Style>
	<Style id="branch48_part1_style">
		<LineStyle>
			<width>6.93063829787234</width>
			<color>FFff00ff</color>
		</LineStyle>
	</Style>
	<Style id="branch48_part2_style">
		<LineStyle>
			<width>6.932053842813721</width>
			<color>FFff00ff</color>
		</LineStyle>
	</Style>
	<Style id="branch48_part3_style">
		<LineStyle>
			<width>6.933469387755102</width>
			<color>FFff01fe</color>
		</LineStyle>
	</Style>
	<Style id="branch48_part4_style">
		<LineStyle>
			<width>6.934884932696483</width>
			<color>FFff01fe</color>
		</LineStyle>
	</Style>
	<Style id="branch48_part5_style">
		<LineStyle>
			<width>6.936300477637864</width>
			<color>FFff01fe</color>
		</LineStyle>
	</Style>
	<Style id="branch48_part6_style">
		<LineStyle>
			<width>6.937716022579244</width>
			<color>FFff01fe</color>
		</LineStyle>
	</Style>
	<Style id="branch48_part7_style">
		<LineStyle>
			<width>6.939131567520626</width>
			<color>FFff01fe</color>
		</LineStyle>
	</Style>
	<Style id="branch48_part8_style">
		<LineStyle>
			<width>6.940547112462006</width>
			<color>FFff02fd</color>
		</LineStyle>
	</Style>
	<Style id="branch48_part9_style">
		<LineStyle>
			<width>6.941962657403387</width>
			<color>FFff02fd</color>
		</LineStyle>
	</Style>
	<Style id="branch48_part10_style">
		<LineStyle>
			<width>6.943378202344768</width>
			<color>FFff02fd</color>
		</LineStyle>
	</Style>
	<Style id="branch48_part11_style">
		<LineStyle>
			<width>6.944793747286148</width>
			<color>FFff02fd</color>
		</LineStyle>
	</Style>
	<Style id="branch48_part12_style">
		<LineStyle>
			<width>6.946209292227529</width>
			<color>FFff02fd</color>
		</LineStyle>
	</Style>
	<Style id="branch48_part13_style">
		<LineStyle>
			<width>6.94762483716891</width>
			<color>FFff02fd</color>
		</LineStyle>
	</Style>
	<Style id="branch48_part14_style">
		<LineStyle>
			<width>6.949040382110291</width>
			<color>FFff03fc</color>
		</LineStyle>
	</Style>
	<Style id="branch48_part15_style">
		<LineStyle>
			<width>6.950455927051672</width>
			<color>FFff03fc</color>
		</LineStyle>
	</Style>
	<Style id="branch48_part16_style">
		<LineStyle>
			<width>6.951871471993052</width>
			<color>FFff03fc</color>
		</LineStyle>
	</Style>
	<Style id="branch48_part17_style">
		<LineStyle>
			<width>6.953287016934434</width>
			<color>FFff03fc</color>
		</LineStyle>
	</Style>
	<Style id="branch48_part18_style">
		<LineStyle>
			<width>6.954702561875814</width>
			<color>FFff03fc</color>
		</LineStyle>
	</Style>
	<Style id="branch48_part19_style">
		<LineStyle>
			<width>6.956118106817195</width>
			<color>FFff04fb</color>
		</LineStyle>
	</Style>
	<Style id="branch48_part20_style">
		<LineStyle>
			<width>6.957533651758576</width>
			<color>FFff04fb</color>
		</LineStyle>
	</Style>
	<Style id="branch48_part21_style">
		<LineStyle>
			<width>6.958949196699956</width>
			<color>FFff04fb</color>
		</LineStyle>
	</Style>
	<Style id="branch48_part22_style">
		<LineStyle>
			<width>6.960364741641337</width>
			<color>FFff04fb</color>
		</LineStyle>
	</Style>
	<Style id="branch48_part23_style">
		<LineStyle>
			<width>6.9617802865827185</width>
			<color>FFff04fb</color>
		</LineStyle>
	</Style>
	<Style id="branch48_part24_style">
		<LineStyle>
			<width>6.963195831524098</width>
			<color>FFff05fa</color>
		</LineStyle>
	</Style>
	<Style id="branch48_part25_style">
		<LineStyle>
			<width>6.96461137646548</width>
			<color>FFff05fa</color>
		</LineStyle>
	</Style>
	<Style id="branch48_part26_style">
		<LineStyle>
			<width>6.966026921406861</width>
			<color>FFff05fa</color>
		</LineStyle>
	</Style>
	<Style id="branch48_part27_style">
		<LineStyle>
			<width>6.967442466348241</width>
			<color>FFff05fa</color>
		</LineStyle>
	</Style>
	<Style id="branch48_part28_style">
		<LineStyle>
			<width>6.968858011289623</width>
			<color>FFff05fa</color>
		</LineStyle>
	</Style>
	<Style id="branch48_part29_style">
		<LineStyle>
			<width>6.970273556231003</width>
			<color>FFff06f9</color>
		</LineStyle>
	</Style>
	<Style id="branch48_part30_style">
		<LineStyle>
			<width>6.971689101172384</width>
			<color>FFff06f9</color>
		</LineStyle>
	</Style>
	<Style id="branch48_part31_style">
		<LineStyle>
			<width>6.9731046461137645</width>
			<color>FFff06f9</color>
		</LineStyle>
	</Style>
	<Style id="branch48_part32_style">
		<LineStyle>
			<width>6.974520191055146</width>
			<color>FFff06f9</color>
		</LineStyle>
	</Style>
	<Style id="branch48_part33_style">
		<LineStyle>
			<width>6.975935735996526</width>
			<color>FFff06f9</color>
		</LineStyle>
	</Style>
	<Style id="branch48_part34_style">
		<LineStyle>
			<width>6.977351280937907</width>
			<color>FFff06f9</color>
		</LineStyle>
	</Style>
	<Style id="branch48_part35_style">
		<LineStyle>
			<width>6.978766825879288</width>
			<color>FFff07f8</color>
		</LineStyle>
	</Style>
	<Style id="branch48_part36_style">
		<LineStyle>
			<width>6.9801823708206685</width>
			<color>FFff07f8</color>
		</LineStyle>
	</Style>
	<Style id="branch48_part37_style">
		<LineStyle>
			<width>6.981597915762049</width>
			<color>FFff07f8</color>
		</LineStyle>
	</Style>
	<Style id="branch48_part38_style">
		<LineStyle>
			<width>6.983013460703431</width>
			<color>FFff07f8</color>
		</LineStyle>
	</Style>
	<Style id="branch48_part39_style">
		<LineStyle>
			<width>6.984429005644811</width>
			<color>FFff07f8</color>
		</LineStyle>
	</Style>
	<Style id="branch48_part40_style">
		<LineStyle>
			<width>6.985844550586192</width>
			<color>FFff08f7</color>
		</LineStyle>
	</Style>
	<Style id="branch48_part41_style">
		<LineStyle>
			<width>6.9872600955275725</width>
			<color>FFff08f7</color>
		</LineStyle>
	</Style>
	<Style id="branch48_part42_style">
		<LineStyle>
			<width>6.988675640468953</width>
			<color>FFff08f7</color>
		</LineStyle>
	</Style>
	<Style id="branch48_part43_style">
		<LineStyle>
			<width>6.990091185410334</width>
			<color>FFff08f7</color>
		</LineStyle>
	</Style>
	<Style id="branch48_part44_style">
		<LineStyle>
			<width>6.991506730351715</width>
			<color>FFff08f7</color>
		</LineStyle>
	</Style>
	<Style id="branch48_part45_style">
		<LineStyle>
			<width>6.992922275293096</width>
			<color>FFff09f6</color>
		</LineStyle>
	</Style>
	<Style id="branch48_part46_style">
		<LineStyle>
			<width>6.994337820234477</width>
			<color>FFff09f6</color>
		</LineStyle>
	</Style>
	<Style id="branch48_part47_style">
		<LineStyle>
			<width>6.995753365175857</width>
			<color>FFff09f6</color>
		</LineStyle>
	</Style>
	<Style id="branch48_part48_style">
		<LineStyle>
			<width>6.997168910117239</width>
			<color>FFff09f6</color>
		</LineStyle>
	</Style>
	<Style id="branch48_part49_style">
		<LineStyle>
			<width>6.998584455058619</width>
			<color>FFff09f6</color>
		</LineStyle>
	</Style>
	<Style id="branch48_part50_style">
		<LineStyle>
			<width>7.0</width>
			<color>FFff09f6</color>
		</LineStyle>
	</Style>
	<Style id="circle_5524.986123942205_style">
		<LineStyle>
			<width>0.1</width>
		</LineStyle>
		<PolyStyle>
			<color>8Fffff00</color>
			<outline>0</outline>
		</PolyStyle>
	</Style>
	<Style id="circle_5469.736262702783_style">
		<LineStyle>
			<width>0.1</width>
		</LineStyle>
		<PolyStyle>
			<color>8Ffffc03</color>
			<outline>0</outline>
		</PolyStyle>
	</Style>
	<Style id="circle_5414.486401463361_style">
		<LineStyle>
			<width>0.1</width>
		</LineStyle>
		<PolyStyle>
			<color>8Ffffa05</color>
			<outline>0</outline>
		</PolyStyle>
	</Style>
	<Style id="circle_5359.236540223939_style">
		<LineStyle>
			<width>0.1</width>
		</LineStyle>
		<PolyStyle>
			<color>8Ffff708</color>
			<outline>0</outline>
		</PolyStyle>
	</Style>
	<Style id="circle_5303.986678984517_style">
		<LineStyle>
			<width>0.1</width>
		</LineStyle>
		<PolyStyle>
			<color>8Ffff50a</color>
			<outline>0</outline>
		</PolyStyle>
	</Style>
	<Style id="circle_5248.736817745095_style">
		<LineStyle>
			<width>0.1</width>
		</LineStyle>
		<PolyStyle>
			<color>8Ffff20d</color>
			<outline>0</outline>
		</PolyStyle>
	</Style>
	<Style id="circle_5193.486956505673_style">
		<LineStyle>
			<width>0.1</width>
		</LineStyle>
		<PolyStyle>
			<color>8Ffff00f</color>
			<outline>0</outline>
		</PolyStyle>
	</Style>
	<Style id="circle_5138.237095266251_style">
		<LineStyle>
			<width>0.1</width>
		</LineStyle>
		<PolyStyle>
			<color>8Fffed12</color>
			<outline>0</outline>
		</PolyStyle>
	</Style>
	<Style id="circle_5082.987234026828_style">
		<LineStyle>
			<width>0.1</width>
		</LineStyle>
		<PolyStyle>
			<color>8Fffeb14</color>
			<outline>0</outline>
		</PolyStyle>
	</Style>
	<Style id="circle_5027.7373727874065_style">
		<LineStyle>
			<width>0.1</width>
		</LineStyle>
		<PolyStyle>
			<color>8Fffe817</color>
			<outline>0</outline>
		</PolyStyle>
	</Style>
	<Style id="circle_4972.4875115479845_style">
		<LineStyle>
			<width>0.1</width>
		</LineStyle>
		<PolyStyle>
			<color>8Fffe51a</color>
			<outline>0</outline>
		</PolyStyle>
	</Style>
	<Style id="circle_4917.2376503085625_style">
		<LineStyle>
			<width>0.1</width>
		</LineStyle>
		<PolyStyle>
			<color>8Fffe31c</color>
			<outline>0</outline>
		</PolyStyle>
	</Style>
	<Style id="circle_4861.9877890691405_style">
		<LineStyle>
			<width>0.1</width>
		</LineStyle>
		<PolyStyle>
			<color>8Fffe01f</color>
			<outline>0</outline>
		</PolyStyle>
	</Style>
	<Style id="circle_4806.7379278297185_style">
		<LineStyle>
			<width>0.1</width>
		</LineStyle>
		<PolyStyle>
			<color>8Fffde21</color>
			<outline>0</outline>
		</PolyStyle>
	</Style>
	<Style id="circle_4751.4880665902965_style">
		<LineStyle>
			<width>0.1</width>
		</LineStyle>
		<PolyStyle>
			<color>8Fffdb24</color>
			<outline>0</outline>
		</PolyStyle>
	</Style>
	<Style id="circle_4696.2382053508745_style">
		<LineStyle>
			<width>0.1</width>
		</LineStyle>
		<PolyStyle>
			<color>8Fffd926</color>
			<outline>0</outline>
		</PolyStyle>
	</Style>
	<Style id="circle_4640.9883441114525_style">
		<LineStyle>
			<width>0.1</width>
		</LineStyle>
		<PolyStyle>
			<color>8Fffd629</color>
			<outline>0</outline>
		</PolyStyle>
	</Style>
	<Style id="circle_4585.7384828720305_style">
		<LineStyle>
			<width>0.1</width>
		</LineStyle>
		<PolyStyle>
			<color>8Fffd42b</color>
			<outline>0</outline>
		</PolyStyle>
	</Style>
	<Style id="circle_4530.488621632609_style">
		<LineStyle>
			<width>0.1</width>
		</LineStyle>
		<PolyStyle>
			<color>8Fffd12e</color>
			<outline>0</outline>
		</PolyStyle>
	</Style>
	<Style id="circle_4475.238760393187_style">
		<LineStyle>
			<width>0.1</width>
		</LineStyle>
		<PolyStyle>
			<color>8Fffcf30</color>
			<outline>0</outline>
		</PolyStyle>
	</Style>
	<Style id="circle_4419.988899153765_style">
		<LineStyle>
			<width>0.1</width>
		</LineStyle>
		<PolyStyle>
			<color>8Fffcc33</color>
			<outline>0</outline>
		</PolyStyle>
	</Style>
	<Style id="circle_4364.739037914342_style">
		<LineStyle>
			<width>0.1</width>
		</LineStyle>
		<PolyStyle>
			<color>8Fffc936</color>
			<outline>0</outline>
		</PolyStyle>
	</Style>
	<Style id="circle_4309.489176674921_style">
		<LineStyle>
			<width>0.1</width>
		</LineStyle>
		<PolyStyle>
			<color>8Fffc738</color>
			<outline>0</outline>
		</PolyStyle>
	</Style>
	<Style id="circle_4254.239315435498_style">
		<LineStyle>
			<width>0.1</width>
		</LineStyle>
		<PolyStyle>
			<color>8Fffc43b</color>
			<outline>0</outline>
		</PolyStyle>
	</Style>
	<Style id="circle_4198.989454196076_style">
		<LineStyle>
			<width>0.1</width>
		</LineStyle>
		<PolyStyle>
			<color>8Fffc23d</color>
			<outline>0</outline>
		</PolyStyle>
	</Style>
	<Style id="circle_4143.739592956654_style">
		<LineStyle>
			<width>0.1</width>
		</LineStyle>
		<PolyStyle>
			<color>8Fffbf40</color>
			<outline>0</outline>
		</PolyStyle>
	</Style>
	<Style id="circle_4088.4897317172317_style">
		<LineStyle>
			<width>0.1</width>
		</LineStyle>
		<PolyStyle>
			<color>8Fffbd42</color>
			<outline>0</outline>
		</PolyStyle>
	</Style>
	<Style id="circle_4033.2398704778097_style">
		<LineStyle>
			<width>0.1</width>
		</LineStyle>
		<PolyStyle>
			<color>8Fffba45</color>
			<outline>0</outline>
		</PolyStyle>
	</Style>
	<Style id="circle_3977.9900092383878_style">
		<LineStyle>
			<width>0.1</width>
		</LineStyle>
		<PolyStyle>
			<color>8Fffb847</color>
			<outline>0</outline>
		</PolyStyle>
	</Style>
	<Style id="circle_3922.7401479989658_style">
		<LineStyle>
			<width>0.1</width>
		</LineStyle>
		<PolyStyle>
			<color>8Fffb54a</color>
			<outline>0</outline>
		</PolyStyle>
	</Style>
	<Style id="circle_3867.490286759544_style">
		<LineStyle>
			<width>0.1</width>
		</LineStyle>
		<PolyStyle>
			<color>8Fffb34c</color>
			<outline>0</outline>
		</PolyStyle>
	</Style>
	<Style id="circle_3812.240425520122_style">
		<LineStyle>
			<width>0.1</width>
		</LineStyle>
		<PolyStyle>
			<color>8Fffb04f</color>
			<outline>0</outline>
		</PolyStyle>
	</Style>
	<Style id="circle_3756.9905642807_style">
		<LineStyle>
			<width>0.1</width>
		</LineStyle>
		<PolyStyle>
			<color>8Fffad52</color>
			<outline>0</outline>
		</PolyStyle>
	</Style>
	<Style id="circle_3701.740703041278_style">
		<LineStyle>
			<width>0.1</width>
		</LineStyle>
		<PolyStyle>
			<color>8Fffab54</color>
			<outline>0</outline>
		</PolyStyle>
	</Style>
	<Style id="circle_3646.4908418018554_style">
		<LineStyle>
			<width>0.1</width>
		</LineStyle>
		<PolyStyle>
			<color>8Fffa857</color>
			<outline>0</outline>
		</PolyStyle>
	</Style>
	<Style id="circle_3591.2409805624334_style">
		<LineStyle>
			<width>0.1</width>
		</LineStyle>
		<PolyStyle>
			<color>8Fffa659</color>
			<outline>0</outline>
		</PolyStyle>
	</Style>
	<Style id="circle_3535.9911193230114_style">
		<LineStyle>
			<width>0.1</width>
		</LineStyle>
		<PolyStyle>
			<color>8Fffa35c</color>
			<outline>0</outline>
		</PolyStyle>
	</Style>
	<Style id="circle_3480.7412580835894_style">
		<LineStyle>
			<width>0.1</width>
		</LineStyle>
		<PolyStyle>
			<color>8Fffa15e</color>
			<outline>0</outline>
		</PolyStyle>
	</Style>
	<Style id="circle_3425.4913968441674_style">
		<LineStyle>
			<width>0.1</width>
		</LineStyle>
		<PolyStyle>
			<color>8Fff9e61</color>
			<outline>0</outline>
		</PolyStyle>
	</Style>
	<Style id="circle_3370.2415356047454_style">
		<LineStyle>
			<width>0.1</width>
		</LineStyle>
		<PolyStyle>
			<color>8Fff9c63</color>
			<outline>0</outline>
		</PolyStyle>
	</Style>
	<Style id="circle_3314.991674365323_style">
		<LineStyle>
			<width>0.1</width>
		</LineStyle>
		<PolyStyle>
			<color>8Fff9966</color>
			<outline>0</outline>
		</PolyStyle>
	</Style>
	<Style id="circle_3259.741813125901_style">
		<LineStyle>
			<width>0.1</width>
		</LineStyle>
		<PolyStyle>
			<color>8Fff9669</color>
			<outline>0</outline>
		</PolyStyle>
	</Style>
	<Style id="circle_3204.491951886479_style">
		<LineStyle>
			<width>0.1</width>
		</LineStyle>
		<PolyStyle>
			<color>8Fff946b</color>
			<outline>0</outline>
		</PolyStyle>
	</Style>
	<Style id="circle_3149.242090647057_style">
		<LineStyle>
			<width>0.1</width>
		</LineStyle>
		<PolyStyle>
			<color>8Fff916e</color>
			<outline>0</outline>
		</PolyStyle>
	</Style>
	<Style id="circle_3093.992229407635_style">
		<LineStyle>
			<width>0.1</width>
		</LineStyle>
		<PolyStyle>
			<color>8Fff8f70</color>
			<outline>0</outline>
		</PolyStyle>
	</Style>
	<Style id="circle_3038.742368168213_style">
		<LineStyle>
			<width>0.1</width>
		</LineStyle>
		<PolyStyle>
			<color>8Fff8c73</color>
			<outline>0</outline>
		</PolyStyle>
	</Style>
	<Style id="circle_2983.492506928791_style">
		<LineStyle>
			<width>0.1</width>
		</LineStyle>
		<PolyStyle>
			<color>8Fff8a75</color>
			<outline>0</outline>
		</PolyStyle>
	</Style>
	<Style id="circle_2928.2426456893686_style">
		<LineStyle>
			<width>0.1</width>
		</LineStyle>
		<PolyStyle>
			<color>8Fff8778</color>
			<outline>0</outline>
		</PolyStyle>
	</Style>
	<Style id="circle_2872.9927844499466_style">
		<LineStyle>
			<width>0.1</width>
		</LineStyle>
		<PolyStyle>
			<color>8Fff857a</color>
			<outline>0</outline>
		</PolyStyle>
	</Style>
	<Style id="circle_2817.7429232105246_style">
		<LineStyle>
			<width>0.1</width>
		</LineStyle>
		<PolyStyle>
			<color>8Fff827d</color>
			<outline>0</outline>
		</PolyStyle>
	</Style>
	<Style id="circle_2762.4930619711026_style">
		<LineStyle>
			<width>0.1</width>
		</LineStyle>
		<PolyStyle>
			<color>8Fff8080</color>
			<outline>0</outline>
		</PolyStyle>
	</Style>
	<Style id="circle_2707.2432007316806_style">
		<LineStyle>
			<width>0.1</width>
		</LineStyle>
		<PolyStyle>
			<color>8Fff7d82</color>
			<outline>0</outline>
		</PolyStyle>
	</Style>
	<Style id="circle_2651.9933394922587_style">
		<LineStyle>
			<width>0.1</width>
		</LineStyle>
		<PolyStyle>
			<color>8Fff7a85</color>
			<outline>0</outline>
		</PolyStyle>
	</Style>
	<Style id="circle_2596.7434782528367_style">
		<LineStyle>
			<width>0.1</width>
		</LineStyle>
		<PolyStyle>
			<color>8Fff7887</color>
			<outline>0</outline>
		</PolyStyle>
	</Style>
	<Style id="circle_2541.493617013414_style">
		<LineStyle>
			<width>0.1</width>
		</LineStyle>
		<PolyStyle>
			<color>8Fff758a</color>
			<outline>0</outline>
		</PolyStyle>
	</Style>
	<Style id="circle_2486.2437557739922_style">
		<LineStyle>
			<width>0.1</width>
		</LineStyle>
		<PolyStyle>
			<color>8Fff738c</color>
			<outline>0</outline>
		</PolyStyle>
	</Style>
	<Style id="circle_2430.9938945345702_style">
		<LineStyle>
			<width>0.1</width>
		</LineStyle>
		<PolyStyle>
			<color>8Fff708f</color>
			<outline>0</outline>
		</PolyStyle>
	</Style>
	<Style id="circle_2375.7440332951483_style">
		<LineStyle>
			<width>0.1</width>
		</LineStyle>
		<PolyStyle>
			<color>8Fff6e91</color>
			<outline>0</outline>
		</PolyStyle>
	</Style>
	<Style id="circle_2320.4941720557263_style">
		<LineStyle>
			<width>0.1</width>
		</LineStyle>
		<PolyStyle>
			<color>8Fff6b94</color>
			<outline>0</outline>
		</PolyStyle>
	</Style>
	<Style id="circle_2265.2443108163043_style">
		<LineStyle>
			<width>0.1</width>
		</LineStyle>
		<PolyStyle>
			<color>8Fff6996</color>
			<outline>0</outline>
		</PolyStyle>
	</Style>
	<Style id="circle_2209.9944495768823_style">
		<LineStyle>
			<width>0.1</width>
		</LineStyle>
		<PolyStyle>
			<color>8Fff6699</color>
			<outline>0</outline>
		</PolyStyle>
	</Style>
	<Style id="circle_2154.74458833746_style">
		<LineStyle>
			<width>0.1</width>
		</LineStyle>
		<PolyStyle>
			<color>8Fff639c</color>
			<outline>0</outline>
		</PolyStyle>
	</Style>
	<Style id="circle_2099.494727098038_style">
		<LineStyle>
			<width>0.1</width>
		</LineStyle>
		<PolyStyle>
			<color>8Fff619e</color>
			<outline>0</outline>
		</PolyStyle>
	</Style>
	<Style id="circle_2044.2448658586159_style">
		<LineStyle>
			<width>0.1</width>
		</LineStyle>
		<PolyStyle>
			<color>8Fff5ea1</color>
			<outline>0</outline>
		</PolyStyle>
	</Style>
	<Style id="circle_1988.9950046191939_style">
		<LineStyle>
			<width>0.1</width>
		</LineStyle>
		<PolyStyle>
			<color>8Fff5ca3</color>
			<outline>0</outline>
		</PolyStyle>
	</Style>
	<Style id="circle_1933.745143379772_style">
		<LineStyle>
			<width>0.1</width>
		</LineStyle>
		<PolyStyle>
			<color>8Fff59a6</color>
			<outline>0</outline>
		</PolyStyle>
	</Style>
	<Style id="circle_1878.49528214035_style">
		<LineStyle>
			<width>0.1</width>
		</LineStyle>
		<PolyStyle>
			<color>8Fff57a8</color>
			<outline>0</outline>
		</PolyStyle>
	</Style>
	<Style id="circle_1823.245420900928_style">
		<LineStyle>
			<width>0.1</width>
		</LineStyle>
		<PolyStyle>
			<color>8Fff54ab</color>
			<outline>0</outline>
		</PolyStyle>
	</Style>
	<Style id="circle_1767.9955596615055_style">
		<LineStyle>
			<width>0.1</width>
		</LineStyle>
		<PolyStyle>
			<color>8Fff52ad</color>
			<outline>0</outline>
		</PolyStyle>
	</Style>
	<Style id="circle_1712.7456984220835_style">
		<LineStyle>
			<width>0.1</width>
		</LineStyle>
		<PolyStyle>
			<color>8Fff4fb0</color>
			<outline>0</outline>
		</PolyStyle>
	</Style>
	<Style id="circle_1657.4958371826615_style">
		<LineStyle>
			<width>0.1</width>
		</LineStyle>
		<PolyStyle>
			<color>8Fff4db3</color>
			<outline>0</outline>
		</PolyStyle>
	</Style>
	<Style id="circle_1602.2459759432395_style">
		<LineStyle>
			<width>0.1</width>
		</LineStyle>
		<PolyStyle>
			<color>8Fff4ab5</color>
			<outline>0</outline>
		</PolyStyle>
	</Style>
	<Style id="circle_1546.9961147038175_style">
		<LineStyle>
			<width>0.1</width>
		</LineStyle>
		<PolyStyle>
			<color>8Fff47b8</color>
			<outline>0</outline>
		</PolyStyle>
	</Style>
	<Style id="circle_1491.7462534643955_style">
		<LineStyle>
			<width>0.1</width>
		</LineStyle>
		<PolyStyle>
			<color>8Fff45ba</color>
			<outline>0</outline>
		</PolyStyle>
	</Style>
	<Style id="circle_1436.4963922249735_style">
		<LineStyle>
			<width>0.1</width>
		</LineStyle>
		<PolyStyle>
			<color>8Fff42bd</color>
			<outline>0</outline>
		</PolyStyle>
	</Style>
	<Style id="circle_1381.2465309855515_style">
		<LineStyle>
			<width>0.1</width>
		</LineStyle>
		<PolyStyle>
			<color>8Fff40bf</color>
			<outline>0</outline>
		</PolyStyle>
	</Style>
	<Style id="circle_1325.9966697461296_style">
		<LineStyle>
			<width>0.1</width>
		</LineStyle>
		<PolyStyle>
			<color>8Fff3dc2</color>
			<outline>0</outline>
		</PolyStyle>
	</Style>
	<Style id="circle_1270.7468085067076_style">
		<LineStyle>
			<width>0.1</width>
		</LineStyle>
		<PolyStyle>
			<color>8Fff3bc4</color>
			<outline>0</outline>
		</PolyStyle>
	</Style>
	<Style id="circle_1215.4969472672856_style">
		<LineStyle>
			<width>0.1</width>
		</LineStyle>
		<PolyStyle>
			<color>8Fff38c7</color>
			<outline>0</outline>
		</PolyStyle>
	</Style>
	<Style id="circle_1160.2470860278627_style">
		<LineStyle>
			<width>0.1</width>
		</LineStyle>
		<PolyStyle>
			<color>8Fff36c9</color>
			<outline>0</outline>
		</PolyStyle>
	</Style>
	<Style id="circle_1104.9972247884407_style">
		<LineStyle>
			<width>0.1</width>
		</LineStyle>
		<PolyStyle>
			<color>8Fff33cc</color>
			<outline>0</outline>
		</PolyStyle>
	</Style>
	<Style id="circle_1049.7473635490187_style">
		<LineStyle>
			<width>0.1</width>
		</LineStyle>
		<PolyStyle>
			<color>8Fff30cf</color>
			<outline>0</outline>
		</PolyStyle>
	</Style>
	<Style id="circle_994.4975023095967_style">
		<LineStyle>
			<width>0.1</width>
		</LineStyle>
		<PolyStyle>
			<color>8Fff2ed1</color>
			<outline>0</outline>
		</PolyStyle>
	</Style>
	<Style id="circle_939.2476410701747_style">
		<LineStyle>
			<width>0.1</width>
		</LineStyle>
		<PolyStyle>
			<color>8Fff2bd4</color>
			<outline>0</outline>
		</PolyStyle>
	</Style>
	<Style id="circle_883.9977798307527_style">
		<LineStyle>
			<width>0.1</width>
		</LineStyle>
		<PolyStyle>
			<color>8Fff29d6</color>
			<outline>0</outline>
		</PolyStyle>
	</Style>
	<Style id="circle_828.7479185913307_style">
		<LineStyle>
			<width>0.1</width>
		</LineStyle>
		<PolyStyle>
			<color>8Fff26d9</color>
			<outline>0</outline>
		</PolyStyle>
	</Style>
	<Style id="circle_773.4980573519088_style">
		<LineStyle>
			<width>0.1</width>
		</LineStyle>
		<PolyStyle>
			<color>8Fff24db</color>
			<outline>0</outline>
		</PolyStyle>
	</Style>
	<Style id="circle_718.2481961124868_style">
		<LineStyle>
			<width>0.1</width>
		</LineStyle>
		<PolyStyle>
			<color>8Fff21de</color>
			<outline>0</outline>
		</PolyStyle>
	</Style>
	<Style id="circle_662.9983348730648_style">
		<LineStyle>
			<width>0.1</width>
		</LineStyle>
		<PolyStyle>
			<color>8Fff1fe0</color>
			<outline>0</outline>
		</PolyStyle>
	</Style>
	<Style id="circle_607.7484736336428_style">
		<LineStyle>
			<width>0.1</width>
		</LineStyle>
		<PolyStyle>
			<color>8Fff1ce3</color>
			<outline>0</outline>
		</PolyStyle>
	</Style>
	<Style id="circle_552.4986123942208_style">
		<LineStyle>
			<width>0.1</width>
		</LineStyle>
		<PolyStyle>
			<color>8Fff1ae5</color>
			<outline>0</outline>
		</PolyStyle>
	</Style>
	<Style id="circle_497.2487511547988_style">
		<LineStyle>
			<width>0.1</width>
		</LineStyle>
		<PolyStyle>
			<color>8Fff17e8</color>
			<outline>0</outline>
		</PolyStyle>
	</Style>
	<Style id="circle_441.9988899153768_style">
		<LineStyle>
			<width>0.1</width>
		</LineStyle>
		<PolyStyle>
			<color>8Fff14eb</color>
			<outline>0</outline>
		</PolyStyle>
	</Style>
	<Style id="circle_386.7490286759539_style">
		<LineStyle>
			<width>0.1</width>
		</LineStyle>
		<PolyStyle>
			<color>8Fff12ed</color>
			<outline>0</outline>
		</PolyStyle>
	</Style>
	<Style id="circle_331.49916743653193_style">
		<LineStyle>
			<width>0.1</width>
		</LineStyle>
		<PolyStyle>
			<color>8Fff0ff0</color>
			<outline>0</outline>
		</PolyStyle>
	</Style>
	<Style id="circle_276.24930619710995_style">
		<LineStyle>
			<width>0.1</width>
		</LineStyle>
		<PolyStyle>
			<color>8Fff0df2</color>
			<outline>0</outline>
		</PolyStyle>
	</Style>
	<Style id="circle_220.99944495768796_style">
		<LineStyle>
			<width>0.1</width>
		</LineStyle>
		<PolyStyle>
			<color>8Fff0af5</color>
			<outline>0</outline>
		</PolyStyle>
	</Style>
	<Style id="circle_165.74958371826597_style">
		<LineStyle>
			<width>0.1</width>
		</LineStyle>
		<PolyStyle>
			<color>8Fff08f7</color>
			<outline>0</outline>
		</PolyStyle>
	</Style>
	<Style id="circle_110.49972247884398_style">
		<LineStyle>
			<width>0.1</width>
		</LineStyle>
		<PolyStyle>
			<color>8Fff05fa</color>
			<outline>0</outline>
		</PolyStyle>
	</Style>
	<Style id="circle_55.24986123942199_style">
		<LineStyle>
			<width>0.1</width>
		</LineStyle>
		<PolyStyle>
			<color>8Fff03fc</color>
			<outline>0</outline>
		</PolyStyle>
	</Style>
	<Folder>
	<name>branches</name>
	<description>branches on which the state changes</description>
	<Folder>
			<name>branch1</name>
		<Placemark>
			<name>branch1_part1</name>
			<TimeSpan>
				<begin>11167-03-29</begin>
			</TimeSpan>
			<styleUrl>#branch1_part1_style</styleUrl>
			<LineString>
				<altitudeMode>absolute</altitudeMode>
				<tessellate>1</tessellate>
				<coordinates>
					4.469936,50.503887,0.0
					7.8782567,48.675798119999996,288949.0404433655
				</coordinates>
			</LineString>
		</Placemark>
		<Placemark>
			<name>branch1_part2</name>
			<TimeSpan>
				<begin>11163-08-08</begin>
			</TimeSpan>
			<styleUrl>#branch1_part2_style</styleUrl>
			<LineString>
				<altitudeMode>absolute</altitudeMode>
				<tessellate>1</tessellate>
				<coordinates>
					7.8782567,48.675798119999996,288949.0404433655
					11.2865774,46.84770924,404444.40614460857
				</coordinates>
			</LineString>
		</Placemark>
		<Placemark>
			<name>branch1_part3</name>
			<TimeSpan>
				<begin>11160-00-17</begin>
			</TimeSpan>
			<styleUrl>#branch1_part3_style</styleUrl>
			<LineString>
				<altitudeMode>absolute</altitudeMode>
				<tessellate>1</tessellate>
				<coordinates>
					11.2865774,46.84770924,404444.40614460857
					14.6948981,45.01962036,490154.2502779821
				</coordinates>
			</LineString>
		</Placemark>
		<Placemark>
			<name>branch1_part4</name>
			<TimeSpan>
				<begin>11156-04-26</begin>
			</TimeSpan>
			<styleUrl>#branch1_part4_style</styleUrl>
			<LineString>
				<altitudeMode>absolute</altitudeMode>
				<tessellate>1</tessellate>
				<coordinates>
					14.6948981,45.01962036,490154.2502779821
					18.1032188,43.19153148,559927.9258840893
				</coordinates>
			</LineString>
		</Placemark>
		<Placemark>
			<name>branch1_part5</name>
			<TimeSpan>
				<begin>11152-09-05</begin>
			</TimeSpan>
			<styleUrl>#branch1_part5_style</styleUrl>
			<LineString>
				<altitudeMode>absolute</altitudeMode>
				<tessellate>1</tessellate>
				<coordinates>
					18.1032188,43.19153148,559927.9258840893
					21.5115395,41.3634426,619176.5152357827
				</coordinates>
			</LineString>
		</Placemark>
		<Placemark>
			<name>branch1_part6</name>
			<TimeSpan>
				<begin>11149-01-14</begin>
			</TimeSpan>
			<styleUrl>#branch1_part6_style</styleUrl>
			<LineString>
				<altitudeMode>absolute</altitudeMode>
				<tessellate>1</tessellate>
				<coordinates>
					21.5115395,41.3634426,619176.5152357827
					24.919860200000002,39.53535372,670695.1718698883
				</coordinates>
			</LineString>
		</Placemark>
		<Placemark>
			<name>branch1_part7</name>
			<TimeSpan>
				<begin>11145-05-23</begin>
			</TimeSpan>
			<styleUrl>#branch1_part7_style</styleUrl>
			<LineString>
				<altitudeMode>absolute</altitudeMode>
				<tessellate>1</tessellate>
				<coordinates>
					24.919860200000002,39.53535372,670695.1718698883
					28.328180900000003,37.70726484,716154.0699004737
				</coordinates>
			</LineString>
		</Placemark>
		<Placemark>
			<name>branch1_part8</name>
			<TimeSpan>
				<begin>11141-10-02</begin>
			</TimeSpan>
			<styleUrl>#branch1_part8_style</styleUrl>
			<LineString>
				<altitudeMode>absolute</altitudeMode>
				<tessellate>1</tessellate>
				<coordinates>
					28.328180900000003,37.70726484,716154.0699004737
					31.736501600000004,35.87917596,756646.1998951876
				</coordinates>
			</LineString>
		</Placemark>
		<Placemark>
			<name>branch1_part9</name>
			<TimeSpan>
				<begin>11138-02-11</begin>
			</TimeSpan>
			<styleUrl>#branch1_part9_style</styleUrl>
			<LineString>
				<altitudeMode>absolute</altitudeMode>
				<tessellate>1</tessellate>
				<coordinates>
					31.736501600000004,35.87917596,756646.1998951876
					35.1448223,34.05108708,792932.8303910901
				</coordinates>
			</LineString>
		</Placemark>
		<Placemark>
			<name>branch1_part10</name>
			<TimeSpan>
				<begin>11134-06-20</begin>
			</TimeSpan>
			<styleUrl>#branch1_part10_style</styleUrl>
			<LineString>
				<altitudeMode>absolute</altitudeMode>
				<tessellate>1</tessellate>
				<coordinates>
					35.1448223,34.05108708,792932.8303910901
					38.553143,32.2229982,825568.6869810439
				</coordinates>
			</LineString>
		</Placemark>
		<Placemark>
			<name>branch1_part11</name>
			<TimeSpan>
				<begin>11130-10-29</begin>
			</TimeSpan>
			<styleUrl>#branch1_part11_style</styleUrl>
			<LineString>
				<altitudeMode>absolute</altitudeMode>
				<tessellate>1</tessellate>
				<coordinates>
					38.553143,32.2229982,825568.6869810439
					41.9614637,30.39490932,854971.942259257
				</coordinates>
			</LineString>
		</Placemark>
		<Placemark>
			<name>branch1_part12</name>
			<TimeSpan>
				<begin>11127-03-08</begin>
			</TimeSpan>
			<styleUrl>#branch1_part12_style</styleUrl>
			<LineString>
				<altitudeMode>absolute</altitudeMode>
				<tessellate>1</tessellate>
				<coordinates>
					41.9614637,30.39490932,854971.942259257
					45.3697844,28.56682044,881466.1473323348
				</coordinates>
			</LineString>
		</Placemark>
		<Placemark>
			<name>branch1_part13</name>
			<TimeSpan>
				<begin>11123-07-17</begin>
			</TimeSpan>
			<styleUrl>#branch1_part13_style</styleUrl>
			<LineString>
				<altitudeMode>absolute</altitudeMode>
				<tessellate>1</tessellate>
				<coordinates>
					45.3697844,28.56682044,881466.1473323348
					48.778105100000005,26.73873156,905306.7421877708
				</coordinates>
			</LineString>
		</Placemark>
		<Placemark>
			<name>branch1_part14</name>
			<TimeSpan>
				<begin>11119-11-26</begin>
			</TimeSpan>
			<styleUrl>#branch1_part14_style</styleUrl>
			<LineString>
				<altitudeMode>absolute</altitudeMode>
				<tessellate>1</tessellate>
				<coordinates>
					48.778105100000005,26.73873156,905306.7421877708
					52.1864258,24.91064268,926698.5527795659
				</coordinates>
			</LineString>
		</Placemark>
		<Placemark>
			<name>branch1_part15</name>
			<TimeSpan>
				<begin>11116-04-05</begin>
			</TimeSpan>
			<styleUrl>#branch1_part15_style</styleUrl>
			<LineString>
				<altitudeMode>absolute</altitudeMode>
				<tessellate>1</tessellate>
				<coordinates>
					52.1864258,24.91064268,926698.5527795659
					55.59474650000001,23.0825538,945807.7498689843
				</coordinates>
			</LineString>
		</Placemark>
		<Placemark>
			<name>branch1_part16</name>
			<TimeSpan>
				<begin>11112-08-13</begin>
			</TimeSpan>
			<styleUrl>#branch1_part16_style</styleUrl>
			<LineString>
				<altitudeMode>absolute</altitudeMode>
				<tessellate>1</tessellate>
				<coordinates>
					55.59474650000001,23.0825538,945807.7498689843
					59.003067200000004,21.25446492,962770.2599354128
				</coordinates>
			</LineString>
		</Placemark>
		<Placemark>
			<name>branch1_part17</name>
			<TimeSpan>
				<begin>11109-00-22</begin>
			</TimeSpan>
			<styleUrl>#branch1_part17_style</styleUrl>
			<LineString>
				<altitudeMode>absolute</altitudeMode>
				<tessellate>1</tessellate>
				<coordinates>
					59.003067200000004,21.25446492,962770.2599354128
					62.4113879,19.42637604,977697.8208195801
				</coordinates>
			</LineString>
		</Placemark>
		<Placemark>
			<name>branch1_part18</name>
			<TimeSpan>
				<begin>11105-05-01</begin>
			</TimeSpan>
			<styleUrl>#branch1_part18_style</styleUrl>
			<LineString>
				<altitudeMode>absolute</altitudeMode>
				<tessellate>1</tessellate>
				<coordinates>
					62.4113879,19.42637604,977697.8208195801
					65.81970860000001,17.598287159999998,990682.4243772526
				</coordinates>
			</LineString>
		</Placemark>
		<Placemark>
			<name>branch1_part19</name>
			<TimeSpan>
				<begin>11101-09-10</begin>
			</TimeSpan>
			<styleUrl>#branch1_part19_style</styleUrl>
			<LineString>
				<altitudeMode>absolute</altitudeMode>
				<tessellate>1</tessellate>
				<coordinates>
					65.81970860000001,17.598287159999998,990682.4243772526
					69.22802930000002,15.770198280000002,1001799.6230883739
				</coordinates>
			</LineString>
		</Placemark>
		<Placemark>
			<name>branch1_part20</name>
			<TimeSpan>
				<begin>11098-01-19</begin>
			</TimeSpan>
			<styleUrl>#branch1_part20_style</styleUrl>
			<LineString>
				<altitudeMode>absolute</altitudeMode>
				<tessellate>1</tessellate>
				<coordinates>
					69.22802930000002,15.770198280000002,1001799.6230883739
					72.63635000000001,13.9421094,1011111.0153615216
				</coordinates>
			</LineString>
		</Placemark>
		<Placemark>
			<name>branch1_part21</name>
			<TimeSpan>
				<begin>11094-05-28</begin>
			</TimeSpan>
			<styleUrl>#branch1_part21_style</styleUrl>
			<LineString>
				<altitudeMode>absolute</altitudeMode>
				<tessellate>1</tessellate>
				<coordinates>
					72.63635000000001,13.9421094,1011111.0153615216
					76.04467070000001,12.114020520000004,1018666.1217819056
				</coordinates>
			</LineString>
		</Placemark>
		<Placemark>
			<name>branch1_part22</name>
			<TimeSpan>
				<begin>11090-10-07</begin>
			</TimeSpan>
			<styleUrl>#branch1_part22_style</styleUrl>
			<LineString>
				<altitudeMode>absolute</altitudeMode>
				<tessellate>1</tessellate>
				<coordinates>
					76.04467070000001,12.114020520000004,1018666.1217819056
					79.45299140000002,10.285931640000001,1024503.7977783935
				</coordinates>
			</LineString>
		</Placemark>
		<Placemark>
			<name>branch1_part23</name>
			<TimeSpan>
				<begin>11087-02-16</begin>
			</TimeSpan>
			<styleUrl>#branch1_part23_style</styleUrl>
			<LineString>
				<altitudeMode>absolute</altitudeMode>
				<tessellate>1</tessellate>
				<coordinates>
					79.45299140000002,10.285931640000001,1024503.7977783935
					82.86131210000002,8.457842759999998,1028653.2833632022
				</coordinates>
			</LineString>
		</Placemark>
		<Placemark>
			<name>branch1_part24</name>
			<TimeSpan>
				<begin>11083-06-25</begin>
			</TimeSpan>
			<styleUrl>#branch1_part24_style</styleUrl>
			<LineString>
				<altitudeMode>absolute</altitudeMode>
				<tessellate>1</tessellate>
				<coordinates>
					82.86131210000002,8.457842759999998,1028653.2833632022
					86.26963280000001,6.629753880000003,1031134.9595474026
				</coordinates>
			</LineString>
		</Placemark>
		<Placemark>
			<name>branch1_part25</name>
			<TimeSpan>
				<begin>11079-11-04</begin>
			</TimeSpan>
			<styleUrl>#branch1_part25_style</styleUrl>
			<LineString>
				<altitudeMode>absolute</altitudeMode>
				<tessellate>1</tessellate>
				<coordinates>
					86.26963280000001,6.629753880000003,1031134.9595474026
					89.67795350000002,4.801665,1031960.8587263048
				</coordinates>
			</LineString>
		</Placemark>
		<Placemark>
			<name>branch1_part26</name>
			<TimeSpan>
				<begin>11076-03-13</begin>
			</TimeSpan>
			<styleUrl>#branch1_part26_style</styleUrl>
			<LineString>
				<altitudeMode>absolute</altitudeMode>
				<tessellate>1</tessellate>
				<coordinates>
					89.67795350000002,4.801665,1031960.8587263048
					93.08627420000002,2.973576120000004,1031134.9595474026
				</coordinates>
			</LineString>
		</Placemark>
		<Placemark>
			<name>branch1_part27</name>
			<TimeSpan>
				<begin>11072-07-22</begin>
			</TimeSpan>
			<styleUrl>#branch1_part27_style</styleUrl>
			<LineString>
				<altitudeMode>absolute</altitudeMode>
				<tessellate>1</tessellate>
				<coordinates>
					93.08627420000002,2.973576120000004,1031134.9595474026
					96.49459490000001,1.1454872400000013,1028653.2833632022
				</coordinates>
			</LineString>
		</Placemark>
		<Placemark>
			<name>branch1_part28</name>
			<TimeSpan>
				<begin>11069-00-01</begin>
			</TimeSpan>
			<styleUrl>#branch1_part28_style</styleUrl>
			<LineString>
				<altitudeMode>absolute</altitudeMode>
				<tessellate>1</tessellate>
				<coordinates>
					96.49459490000001,1.1454872400000013,1028653.2833632022
					99.90291560000001,-0.6826016400000015,1024503.7977783935
				</coordinates>
			</LineString>
		</Placemark>
		<Placemark>
			<name>branch1_part29</name>
			<TimeSpan>
				<begin>11065-04-10</begin>
			</TimeSpan>
			<styleUrl>#branch1_part29_style</styleUrl>
			<LineString>
				<altitudeMode>absolute</altitudeMode>
				<tessellate>1</tessellate>
				<coordinates>
					99.90291560000001,-0.6826016400000015,1024503.7977783935
					103.31123630000002,-2.510690519999997,1018666.1217819058
				</coordinates>
			</LineString>
		</Placemark>
		<Placemark>
			<name>branch1_part30</name>
			<TimeSpan>
				<begin>11061-08-19</begin>
			</TimeSpan>
			<styleUrl>#branch1_part30_style</styleUrl>
			<LineString>
				<altitudeMode>absolute</altitudeMode>
				<tessellate>1</tessellate>
				<coordinates>
					103.31123630000002,-2.510690519999997,1018666.1217819058
					106.71955700000002,-4.3387794,1011111.0153615216
				</coordinates>
			</LineString>
		</Placemark>
		<Placemark>
			<name>branch1_part31</name>
			<TimeSpan>
				<begin>11058-00-28</begin>
			</TimeSpan>
			<styleUrl>#branch1_part31_style</styleUrl>
			<LineString>
				<altitudeMode>absolute</altitudeMode>
				<tessellate>1</tessellate>
				<coordinates>
					106.71955700000002,-4.3387794,1011111.0153615216
					110.12787770000001,-6.166868279999996,1001799.6230883739
				</coordinates>
			</LineString>
		</Placemark>
		<Placemark>
			<name>branch1_part32</name>
			<TimeSpan>
				<begin>11054-05-07</begin>
			</TimeSpan>
			<styleUrl>#branch1_part32_style</styleUrl>
			<LineString>
				<altitudeMode>absolute</altitudeMode>
				<tessellate>1</tessellate>
				<coordinates>
					110.12787770000001,-6.166868279999996,1001799.6230883739
					113.53619840000002,-7.9949571599999985,990682.4243772526
				</coordinates>
			</LineString>
		</Placemark>
		<Placemark>
			<name>branch1_part33</name>
			<TimeSpan>
				<begin>11050-09-16</begin>
			</TimeSpan>
			<styleUrl>#branch1_part33_style</styleUrl>
			<LineString>
				<altitudeMode>absolute</altitudeMode>
				<tessellate>1</tessellate>
				<coordinates>
					113.53619840000002,-7.9949571599999985,990682.4243772526
					116.94451910000002,-9.823046040000001,977697.82081958
				</coordinates>
			</LineString>
		</Placemark>
		<Placemark>
			<name>branch1_part34</name>
			<TimeSpan>
				<begin>11047-01-25</begin>
			</TimeSpan>
			<styleUrl>#branch1_part34_style</styleUrl>
			<LineString>
				<altitudeMode>absolute</altitudeMode>
				<tessellate>1</tessellate>
				<coordinates>
					116.94451910000002,-9.823046040000001,977697.82081958
					120.35283980000001,-11.651134919999997,962770.2599354128
				</coordinates>
			</LineString>
		</Placemark>
		<Placemark>
			<name>branch1_part35</name>
			<TimeSpan>
				<begin>11043-06-04</begin>
			</TimeSpan>
			<styleUrl>#branch1_part35_style</styleUrl>
			<LineString>
				<altitudeMode>absolute</altitudeMode>
				<tessellate>1</tessellate>
				<coordinates>
					120.35283980000001,-11.651134919999997,962770.2599354128
					123.76116050000002,-13.4792238,945807.7498689842
				</coordinates>
			</LineString>
		</Placemark>
		<Placemark>
			<name>branch1_part36</name>
			<TimeSpan>
				<begin>11039-10-13</begin>
			</TimeSpan>
			<styleUrl>#branch1_part36_style</styleUrl>
			<LineString>
				<altitudeMode>absolute</altitudeMode>
				<tessellate>1</tessellate>
				<coordinates>
					123.76116050000002,-13.4792238,945807.7498689842
					127.16948120000002,-15.307312680000003,926698.552779566
				</coordinates>
			</LineString>
		</Placemark>
		<Placemark>
			<name>branch1_part37</name>
			<TimeSpan>
				<begin>11036-02-21</begin>
			</TimeSpan>
			<styleUrl>#branch1_part37_style</styleUrl>
			<LineString>
				<altitudeMode>absolute</altitudeMode>
				<tessellate>1</tessellate>
				<coordinates>
					127.16948120000002,-15.307312680000003,926698.552779566
					130.57780190000003,-17.13540156,905306.7421877708
				</coordinates>
			</LineString>
		</Placemark>
		<Placemark>
			<name>branch1_part38</name>
			<TimeSpan>
				<begin>11032-07-00</begin>
			</TimeSpan>
			<styleUrl>#branch1_part38_style</styleUrl>
			<LineString>
				<altitudeMode>absolute</altitudeMode>
				<tessellate>1</tessellate>
				<coordinates>
					130.57780190000003,-17.13540156,905306.7421877708
					133.98612260000002,-18.963490439999994,881466.1473323348
				</coordinates>
			</LineString>
		</Placemark>
		<Placemark>
			<name>branch1_part39</name>
			<TimeSpan>
				<begin>11028-11-09</begin>
			</TimeSpan>
			<styleUrl>#branch1_part39_style</styleUrl>
			<LineString>
				<altitudeMode>absolute</altitudeMode>
				<tessellate>1</tessellate>
				<coordinates>
					133.98612260000002,-18.963490439999994,881466.1473323348
					137.3944433,-20.791579320000004,854971.942259257
				</coordinates>
			</LineString>
		</Placemark>
		<Placemark>
			<name>branch1_part40</name>
			<TimeSpan>
				<begin>11025-03-18</begin>
			</TimeSpan>
			<styleUrl>#branch1_part40_style</styleUrl>
			<LineString>
				<altitudeMode>absolute</altitudeMode>
				<tessellate>1</tessellate>
				<coordinates>
					137.3944433,-20.791579320000004,854971.942259257
					140.802764,-22.6196682,825568.6869810437
				</coordinates>
			</LineString>
		</Placemark>
		<Placemark>
			<name>branch1_part41</name>
			<TimeSpan>
				<begin>11021-07-27</begin>
			</TimeSpan>
			<styleUrl>#branch1_part41_style</styleUrl>
			<LineString>
				<altitudeMode>absolute</altitudeMode>
				<tessellate>1</tessellate>
				<coordinates>
					140.802764,-22.6196682,825568.6869810437
					144.21108470000001,-24.447757079999995,792932.8303910901
				</coordinates>
			</LineString>
		</Placemark>
		<Placemark>
			<name>branch1_part42</name>
			<TimeSpan>
				<begin>11018-00-06</begin>
			</TimeSpan>
			<styleUrl>#branch1_part42_style</styleUrl>
			<LineString>
				<altitudeMode>absolute</altitudeMode>
				<tessellate>1</tessellate>
				<coordinates>
					144.21108470000001,-24.447757079999995,792932.8303910901
					147.6194054,-26.27584595999999,756646.1998951876
				</coordinates>
			</LineString>
		</Placemark>
		<Placemark>
			<name>branch1_part43</name>
			<TimeSpan>
				<begin>11014-04-15</begin>
			</TimeSpan>
			<styleUrl>#branch1_part43_style</styleUrl>
			<LineString>
				<altitudeMode>absolute</altitudeMode>
				<tessellate>1</tessellate>
				<coordinates>
					147.6194054,-26.27584595999999,756646.1998951876
					151.0277261,-28.10393484,716154.0699004738
				</coordinates>
			</LineString>
		</Placemark>
		<Placemark>
			<name>branch1_part44</name>
			<TimeSpan>
				<begin>11010-08-24</begin>
			</TimeSpan>
			<styleUrl>#branch1_part44_style</styleUrl>
			<LineString>
				<altitudeMode>absolute</altitudeMode>
				<tessellate>1</tessellate>
				<coordinates>
					151.0277261,-28.10393484,716154.0699004738
					154.4360468,-29.932023719999997,670695.1718698883
				</coordinates>
			</LineString>
		</Placemark>
		<Placemark>
			<name>branch1_part45</name>
			<TimeSpan>
				<begin>11007-01-03</begin>
			</TimeSpan>
			<styleUrl>#branch1_part45_style</styleUrl>
			<LineString>
				<altitudeMode>absolute</altitudeMode>
				<tessellate>1</tessellate>
				<coordinates>
					154.4360468,-29.932023719999997,670695.1718698883
					157.8443675,-31.760112599999992,619176.5152357828
				</coordinates>
			</LineString>
		</Placemark>
		<Placemark>
			<name>branch1_part46</name>
			<TimeSpan>
				<begin>11003-05-12</begin>
			</TimeSpan>
			<styleUrl>#branch1_part46_style</styleUrl>
			<LineString>
				<altitudeMode>absolute</altitudeMode>
				<tessellate>1</tessellate>
				<coordinates>
					157.8443675,-31.760112599999992,619176.5152357828
					161.25268820000002,-33.58820148,559927.9258840892
				</coordinates>
			</LineString>
		</Placemark>
		<Placemark>
			<name>branch1_part47</name>
			<TimeSpan>
				<begin>10999-09-21</begin>
			</TimeSpan>
			<styleUrl>#branch1_part47_style</styleUrl>
			<LineString>
				<altitudeMode>absolute</altitudeMode>
				<tessellate>1</tessellate>
				<coordinates>
					161.25268820000002,-33.58820148,559927.9258840892
					164.6610089,-35.41629036,490154.250277982
				</coordinates>
			</LineString>
		</Placemark>
		<Placemark>
			<name>branch1_part48</name>
			<TimeSpan>
				<begin>10996-01-30</begin>
			</TimeSpan>
			<styleUrl>#branch1_part48_style</styleUrl>
			<LineString>
				<altitudeMode>absolute</altitudeMode>
				<tessellate>1</tessellate>
				<coordinates>
					164.6610089,-35.41629036,490154.250277982
					168.0693296,-37.244379239999994,404444.406144609
				</coordinates>
			</LineString>
		</Placemark>
		<Placemark>
			<name>branch1_part49</name>
			<TimeSpan>
				<begin>10992-06-09</begin>
			</TimeSpan>
			<styleUrl>#branch1_part49_style</styleUrl>
			<LineString>
				<altitudeMode>absolute</altitudeMode>
				<tessellate>1</tessellate>
				<coordinates>
					168.0693296,-37.244379239999994,404444.406144609
					171.47765030000002,-39.07246812,288949.0404433657
				</coordinates>
			</LineString>
		</Placemark>
		<Placemark>
			<name>branch1_part50</name>
			<TimeSpan>
				<begin>10988-10-18</begin>
			</TimeSpan>
			<styleUrl>#branch1_part50_style</styleUrl>
			<LineString>
				<altitudeMode>absolute</altitudeMode>
				<tessellate>1</tessellate>
				<coordinates>
					171.47765030000002,-39.07246812,288949.0404433657
					174.885971,-40.900557,1.2637875624845232E-10
				</coordinates>
			</LineString>
		</Placemark>
	</Folder>
	<Folder>
			<name>branch18</name>
		<Placemark>
			<name>branch18_part1</name>
			<TimeSpan>
				<begin>14200-04-11</begin>
			</TimeSpan>
			<styleUrl>#branch18_part1_style</styleUrl>
			<LineString>
				<altitudeMode>absolute</altitudeMode>
				<tessellate>1</tessellate>
				<coordinates>
					-46.6388182,-23.5489433,0.0
					-47.620299656,-22.336159634,142638.70486886954
				</coordinates>
			</LineString>
		</Placemark>
		<Placemark>
			<name>branch18_part2</name>
			<TimeSpan>
				<begin>14195-05-02</begin>
			</TimeSpan>
			<styleUrl>#branch18_part2_style</styleUrl>
			<LineString>
				<altitudeMode>absolute</altitudeMode>
				<tessellate>1</tessellate>
				<coordinates>
					-47.620299656,-22.336159634,142638.70486886954
					-48.601781112000005,-21.123375968,199652.5968572415
				</coordinates>
			</LineString>
		</Placemark>
		<Placemark>
			<name>branch18_part3</name>
			<TimeSpan>
				<begin>14190-05-22</begin>
			</TimeSpan>
			<styleUrl>#branch18_part3_style</styleUrl>
			<LineString>
				<altitudeMode>absolute</altitudeMode>
				<tessellate>1</tessellate>
				<coordinates>
					-48.601781112000005,-21.123375968,199652.5968572415
					-49.583262568,-19.910592302,241962.96806642812
				</coordinates>
			</LineString>
		</Placemark>
		<Placemark>
			<name>branch18_part4</name>
			<TimeSpan>
				<begin>14185-06-13</begin>
			</TimeSpan>
			<styleUrl>#branch18_part4_style</styleUrl>
			<LineString>
				<altitudeMode>absolute</altitudeMode>
				<tessellate>1</tessellate>
				<coordinates>
					-49.583262568,-19.910592302,241962.96806642812
					-50.564744024,-18.697808636,276406.5042246541
				</coordinates>
			</LineString>
		</Placemark>
		<Placemark>
			<name>branch18_part5</name>
			<TimeSpan>
				<begin>14180-07-04</begin>
			</TimeSpan>
			<styleUrl>#branch18_part5_style</styleUrl>
			<LineString>
				<altitudeMode>absolute</altitudeMode>
				<tessellate>1</tessellate>
				<coordinates>
					-50.564744024,-18.697808636,276406.5042246541
					-51.546225480000004,-17.48502497,305654.36757614877
				</coordinates>
			</LineString>
		</Placemark>
		<Placemark>
			<name>branch18_part6</name>
			<TimeSpan>
				<begin>14175-07-25</begin>
			</TimeSpan>
			<styleUrl>#branch18_part6_style</styleUrl>
			<LineString>
				<altitudeMode>absolute</altitudeMode>
				<tessellate>1</tessellate>
				<coordinates>
					-51.546225480000004,-17.48502497,305654.36757614877
					-52.527706936,-16.272241304,331086.3760977799
				</coordinates>
			</LineString>
		</Placemark>
		<Placemark>
			<name>branch18_part7</name>
			<TimeSpan>
				<begin>14170-08-16</begin>
			</TimeSpan>
			<styleUrl>#branch18_part7_style</styleUrl>
			<LineString>
				<altitudeMode>absolute</altitudeMode>
				<tessellate>1</tessellate>
				<coordinates>
					-52.527706936,-16.272241304,331086.3760977799
					-53.509188392,-15.059457638000001,353527.0055246827
				</coordinates>
			</LineString>
		</Placemark>
		<Placemark>
			<name>branch18_part8</name>
			<TimeSpan>
				<begin>14165-09-07</begin>
			</TimeSpan>
			<styleUrl>#branch18_part8_style</styleUrl>
			<LineString>
				<altitudeMode>absolute</altitudeMode>
				<tessellate>1</tessellate>
				<coordinates>
					-53.509188392,-15.059457638000001,353527.0055246827
					-54.490669848,-13.846673972000001,373515.8069097489
				</coordinates>
			</LineString>
		</Placemark>
		<Placemark>
			<name>branch18_part9</name>
			<TimeSpan>
				<begin>14160-09-28</begin>
			</TimeSpan>
			<styleUrl>#branch18_part9_style</styleUrl>
			<LineString>
				<altitudeMode>absolute</altitudeMode>
				<tessellate>1</tessellate>
				<coordinates>
					-54.490669848,-13.846673972000001,373515.8069097489
					-55.472151304,-12.633890306000001,391428.5778608095
				</coordinates>
			</LineString>
		</Placemark>
		<Placemark>
			<name>branch18_part10</name>
			<TimeSpan>
				<begin>14155-10-18</begin>
			</TimeSpan>
			<styleUrl>#branch18_part10_style</styleUrl>
			<LineString>
				<altitudeMode>absolute</altitudeMode>
				<tessellate>1</tessellate>
				<coordinates>
					-55.472151304,-12.633890306000001,391428.5778608095
					-56.453632760000005,-11.421106640000001,407539.1567681985
				</coordinates>
			</LineString>
		</Placemark>
		<Placemark>
			<name>branch18_part11</name>
			<TimeSpan>
				<begin>14150-11-09</begin>
			</TimeSpan>
			<styleUrl>#branch18_part11_style</styleUrl>
			<LineString>
				<altitudeMode>absolute</altitudeMode>
				<tessellate>1</tessellate>
				<coordinates>
					-56.453632760000005,-11.421106640000001,407539.1567681985
					-57.435114216,-10.208322974000001,422053.97310182493
				</coordinates>
			</LineString>
		</Placemark>
		<Placemark>
			<name>branch18_part12</name>
			<TimeSpan>
				<begin>14146-00-00</begin>
			</TimeSpan>
			<styleUrl>#branch18_part12_style</styleUrl>
			<LineString>
				<altitudeMode>absolute</altitudeMode>
				<tessellate>1</tessellate>
				<coordinates>
					-57.435114216,-10.208322974000001,422053.97310182493
					-58.416595672,-8.995539308000001,435132.7467580911
				</coordinates>
			</LineString>
		</Placemark>
		<Placemark>
			<name>branch18_part13</name>
			<TimeSpan>
				<begin>14141-00-21</begin>
			</TimeSpan>
			<styleUrl>#branch18_part13_style</styleUrl>
			<LineString>
				<altitudeMode>absolute</altitudeMode>
				<tessellate>1</tessellate>
				<coordinates>
					-58.416595672,-8.995539308000001,435132.7467580911
					-59.398077128000004,-7.7827556420000015,446901.57481256366
				</coordinates>
			</LineString>
		</Placemark>
		<Placemark>
			<name>branch18_part14</name>
			<TimeSpan>
				<begin>14136-01-12</begin>
			</TimeSpan>
			<styleUrl>#branch18_part14_style</styleUrl>
			<LineString>
				<altitudeMode>absolute</altitudeMode>
				<tessellate>1</tessellate>
				<coordinates>
					-59.398077128000004,-7.7827556420000015,446901.57481256366
					-60.379558584,-6.5699719760000015,457461.56889640586
				</coordinates>
			</LineString>
		</Placemark>
		<Placemark>
			<name>branch18_part15</name>
			<TimeSpan>
				<begin>14131-02-03</begin>
			</TimeSpan>
			<styleUrl>#branch18_part15_style</styleUrl>
			<LineString>
				<altitudeMode>absolute</altitudeMode>
				<tessellate>1</tessellate>
				<coordinates>
					-60.379558584,-6.5699719760000015,457461.56889640586
					-61.361040040000006,-5.3571883100000015,466894.758637186
				</coordinates>
			</LineString>
		</Placemark>
		<Placemark>
			<name>branch18_part16</name>
			<TimeSpan>
				<begin>14126-02-23</begin>
			</TimeSpan>
			<styleUrl>#branch18_part16_style</styleUrl>
			<LineString>
				<altitudeMode>absolute</altitudeMode>
				<tessellate>1</tessellate>
				<coordinates>
					-61.361040040000006,-5.3571883100000015,466894.758637186
					-62.342521496,-4.1444046440000015,475268.24367623654
				</coordinates>
			</LineString>
		</Placemark>
		<Placemark>
			<name>branch18_part17</name>
			<TimeSpan>
				<begin>14121-03-14</begin>
			</TimeSpan>
			<styleUrl>#branch18_part17_style</styleUrl>
			<LineString>
				<altitudeMode>absolute</altitudeMode>
				<tessellate>1</tessellate>
				<coordinates>
					-62.342521496,-4.1444046440000015,475268.24367623654
					-63.324002952,-2.9316209780000015,482637.18301620346
				</coordinates>
			</LineString>
		</Placemark>
		<Placemark>
			<name>branch18_part18</name>
			<TimeSpan>
				<begin>14116-04-05</begin>
			</TimeSpan>
			<styleUrl>#branch18_part18_style</styleUrl>
			<LineString>
				<altitudeMode>absolute</altitudeMode>
				<tessellate>1</tessellate>
				<coordinates>
					-63.324002952,-2.9316209780000015,482637.18301620346
					-64.305484408,-1.7188373120000016,489046.98812183813
				</coordinates>
			</LineString>
		</Placemark>
		<Placemark>
			<name>branch18_part19</name>
			<TimeSpan>
				<begin>14111-04-26</begin>
			</TimeSpan>
			<styleUrl>#branch18_part19_style</styleUrl>
			<LineString>
				<altitudeMode>absolute</altitudeMode>
				<tessellate>1</tessellate>
				<coordinates>
					-64.305484408,-1.7188373120000016,489046.98812183813
					-65.286965864,-0.5060536460000016,494534.9552162816
				</coordinates>
			</LineString>
		</Placemark>
		<Placemark>
			<name>branch18_part20</name>
			<TimeSpan>
				<begin>14106-05-17</begin>
			</TimeSpan>
			<styleUrl>#branch18_part20_style</styleUrl>
			<LineString>
				<altitudeMode>absolute</altitudeMode>
				<tessellate>1</tessellate>
				<coordinates>
					-65.286965864,-0.5060536460000016,494534.9552162816
					-66.26844732,0.7067300199999984,499131.49214310385
				</coordinates>
			</LineString>
		</Placemark>
		<Placemark>
			<name>branch18_part21</name>
			<TimeSpan>
				<begin>14101-06-08</begin>
			</TimeSpan>
			<styleUrl>#branch18_part21_style</styleUrl>
			<LineString>
				<altitudeMode>absolute</altitudeMode>
				<tessellate>1</tessellate>
				<coordinates>
					-66.26844732,0.7067300199999984,499131.49214310385
					-67.249928776,1.9195136859999984,502861.0445697065
				</coordinates>
			</LineString>
		</Placemark>
		<Placemark>
			<name>branch18_part22</name>
			<TimeSpan>
				<begin>14096-06-29</begin>
			</TimeSpan>
			<styleUrl>#branch18_part22_style</styleUrl>
			<LineString>
				<altitudeMode>absolute</altitudeMode>
				<tessellate>1</tessellate>
				<coordinates>
					-67.249928776,1.9195136859999984,502861.0445697065
					-68.231410232,3.1322973519999984,505742.79334556486
				</coordinates>
			</LineString>
		</Placemark>
		<Placemark>
			<name>branch18_part23</name>
			<TimeSpan>
				<begin>14091-07-19</begin>
			</TimeSpan>
			<styleUrl>#branch18_part23_style</styleUrl>
			<LineString>
				<altitudeMode>absolute</altitudeMode>
				<tessellate>1</tessellate>
				<coordinates>
					-68.231410232,3.1322973519999984,505742.79334556486
					-69.212891688,4.345081017999998,507791.1727026341
				</coordinates>
			</LineString>
		</Placemark>
		<Placemark>
			<name>branch18_part24</name>
			<TimeSpan>
				<begin>14086-08-10</begin>
			</TimeSpan>
			<styleUrl>#branch18_part24_style</styleUrl>
			<LineString>
				<altitudeMode>absolute</altitudeMode>
				<tessellate>1</tessellate>
				<coordinates>
					-69.212891688,4.345081017999998,507791.1727026341
					-70.194373144,5.557864683999998,509016.24365727406
				</coordinates>
			</LineString>
		</Placemark>
		<Placemark>
			<name>branch18_part25</name>
			<TimeSpan>
				<begin>14081-09-01</begin>
			</TimeSpan>
			<styleUrl>#branch18_part25_style</styleUrl>
			<LineString>
				<altitudeMode>absolute</altitudeMode>
				<tessellate>1</tessellate>
				<coordinates>
					-70.194373144,5.557864683999998,509016.24365727406
					-71.17585460000001,6.770648349999998,509423.94596024806
				</coordinates>
			</LineString>
		</Placemark>
		<Placemark>
			<name>branch18_part26</name>
			<TimeSpan>
				<begin>14076-09-22</begin>
			</TimeSpan>
			<styleUrl>#branch18_part26_style</styleUrl>
			<LineString>
				<altitudeMode>absolute</altitudeMode>
				<tessellate>1</tessellate>
				<coordinates>
					-71.17585460000001,6.770648349999998,509423.94596024806
					-72.157336056,7.983432015999998,509016.24365727406
				</coordinates>
			</LineString>
		</Placemark>
		<Placemark>
			<name>branch18_part27</name>
			<TimeSpan>
				<begin>14071-10-13</begin>
			</TimeSpan>
			<styleUrl>#branch18_part27_style</styleUrl>
			<LineString>
				<altitudeMode>absolute</altitudeMode>
				<tessellate>1</tessellate>
				<coordinates>
					-72.157336056,7.983432015999998,509016.24365727406
					-73.138817512,9.196215681999998,507791.1727026341
				</coordinates>
			</LineString>
		</Placemark>
		<Placemark>
			<name>branch18_part28</name>
			<TimeSpan>
				<begin>14066-11-04</begin>
			</TimeSpan>
			<styleUrl>#branch18_part28_style</styleUrl>
			<LineString>
				<altitudeMode>absolute</altitudeMode>
				<tessellate>1</tessellate>
				<coordinates>
					-73.138817512,9.196215681999998,507791.1727026341
					-74.120298968,10.408999347999998,505742.79334556486
				</coordinates>
			</LineString>
		</Placemark>
		<Placemark>
			<name>branch18_part29</name>
			<TimeSpan>
				<begin>14061-11-25</begin>
			</TimeSpan>
			<styleUrl>#branch18_part29_style</styleUrl>
			<LineString>
				<altitudeMode>absolute</altitudeMode>
				<tessellate>1</tessellate>
				<coordinates>
					-74.120298968,10.408999347999998,505742.79334556486
					-75.101780424,11.621783013999998,502861.04456970654
				</coordinates>
			</LineString>
		</Placemark>
		<Placemark>
			<name>branch18_part30</name>
			<TimeSpan>
				<begin>14057-00-15</begin>
			</TimeSpan>
			<styleUrl>#branch18_part30_style</styleUrl>
			<LineString>
				<altitudeMode>absolute</altitudeMode>
				<tessellate>1</tessellate>
				<coordinates>
					-75.101780424,11.621783013999998,502861.04456970654
					-76.08326188000001,12.834566679999998,499131.49214310385
				</coordinates>
			</LineString>
		</Placemark>
		<Placemark>
			<name>branch18_part31</name>
			<TimeSpan>
				<begin>14052-01-06</begin>
			</TimeSpan>
			<styleUrl>#branch18_part31_style</styleUrl>
			<LineString>
				<altitudeMode>absolute</altitudeMode>
				<tessellate>1</tessellate>
				<coordinates>
					-76.08326188000001,12.834566679999998,499131.49214310385
					-77.06474333599999,14.047350345999998,494534.9552162816
				</coordinates>
			</LineString>
		</Placemark>
		<Placemark>
			<name>branch18_part32</name>
			<TimeSpan>
				<begin>14047-01-27</begin>
			</TimeSpan>
			<styleUrl>#branch18_part32_style</styleUrl>
			<LineString>
				<altitudeMode>absolute</altitudeMode>
				<tessellate>1</tessellate>
				<coordinates>
					-77.06474333599999,14.047350345999998,494534.9552162816
					-78.046224792,15.260134011999998,489046.98812183813
				</coordinates>
			</LineString>
		</Placemark>
		<Placemark>
			<name>branch18_part33</name>
			<TimeSpan>
				<begin>14042-02-18</begin>
			</TimeSpan>
			<styleUrl>#branch18_part33_style</styleUrl>
			<LineString>
				<altitudeMode>absolute</altitudeMode>
				<tessellate>1</tessellate>
				<coordinates>
					-78.046224792,15.260134011999998,489046.98812183813
					-79.027706248,16.472917677999998,482637.1830162034
				</coordinates>
			</LineString>
		</Placemark>
		<Placemark>
			<name>branch18_part34</name>
			<TimeSpan>
				<begin>14037-03-09</begin>
			</TimeSpan>
			<styleUrl>#branch18_part34_style</styleUrl>
			<LineString>
				<altitudeMode>absolute</altitudeMode>
				<tessellate>1</tessellate>
				<coordinates>
					-79.027706248,16.472917677999998,482637.1830162034
					-80.009187704,17.685701343999998,475268.24367623654
				</coordinates>
			</LineString>
		</Placemark>
		<Placemark>
			<name>branch18_part35</name>
			<TimeSpan>
				<begin>14032-03-30</begin>
			</TimeSpan>
			<styleUrl>#branch18_part35_style</styleUrl>
			<LineString>
				<altitudeMode>absolute</altitudeMode>
				<tessellate>1</tessellate>
				<coordinates>
					-80.009187704,17.685701343999998,475268.24367623654
					-80.99066916000001,18.898485009999998,466894.75863718597
				</coordinates>
			</LineString>
		</Placemark>
		<Placemark>
			<name>branch18_part36</name>
			<TimeSpan>
				<begin>14027-04-21</begin>
			</TimeSpan>
			<styleUrl>#branch18_part36_style</styleUrl>
			<LineString>
				<altitudeMode>absolute</altitudeMode>
				<tessellate>1</tessellate>
				<coordinates>
					-80.99066916000001,18.898485009999998,466894.75863718597
					-81.972150616,20.111268675999998,457461.5688964059
				</coordinates>
			</LineString>
		</Placemark>
		<Placemark>
			<name>branch18_part37</name>
			<TimeSpan>
				<begin>14022-05-11</begin>
			</TimeSpan>
			<styleUrl>#branch18_part37_style</styleUrl>
			<LineString>
				<altitudeMode>absolute</altitudeMode>
				<tessellate>1</tessellate>
				<coordinates>
					-81.972150616,20.111268675999998,457461.5688964059
					-82.953632072,21.324052341999998,446901.57481256366
				</coordinates>
			</LineString>
		</Placemark>
		<Placemark>
			<name>branch18_part38</name>
			<TimeSpan>
				<begin>14017-06-02</begin>
			</TimeSpan>
			<styleUrl>#branch18_part38_style</styleUrl>
			<LineString>
				<altitudeMode>absolute</altitudeMode>
				<tessellate>1</tessellate>
				<coordinates>
					-82.953632072,21.324052341999998,446901.57481256366
					-83.935113528,22.536836007999998,435132.7467580911
				</coordinates>
			</LineString>
		</Placemark>
		<Placemark>
			<name>branch18_part39</name>
			<TimeSpan>
				<begin>14012-06-23</begin>
			</TimeSpan>
			<styleUrl>#branch18_part39_style</styleUrl>
			<LineString>
				<altitudeMode>absolute</altitudeMode>
				<tessellate>1</tessellate>
				<coordinates>
					-83.935113528,22.536836007999998,435132.7467580911
					-84.916594984,23.749619673999998,422053.97310182493
				</coordinates>
			</LineString>
		</Placemark>
		<Placemark>
			<name>branch18_part40</name>
			<TimeSpan>
				<begin>14007-07-14</begin>
			</TimeSpan>
			<styleUrl>#branch18_part40_style</styleUrl>
			<LineString>
				<altitudeMode>absolute</altitudeMode>
				<tessellate>1</tessellate>
				<coordinates>
					-84.916594984,23.749619673999998,422053.97310182493
					-85.89807644,24.962403339999998,407539.15676819836
				</coordinates>
			</LineString>
		</Placemark>
		<Placemark>
			<name>branch18_part41</name>
			<TimeSpan>
				<begin>14002-08-05</begin>
			</TimeSpan>
			<styleUrl>#branch18_part41_style</styleUrl>
			<LineString>
				<altitudeMode>absolute</altitudeMode>
				<tessellate>1</tessellate>
				<coordinates>
					-85.89807644,24.962403339999998,407539.15676819836
					-86.879557896,26.175187005999998,391428.5778608095
				</coordinates>
			</LineString>
		</Placemark>
		<Placemark>
			<name>branch18_part42</name>
			<TimeSpan>
				<begin>13997-08-26</begin>
			</TimeSpan>
			<styleUrl>#branch18_part42_style</styleUrl>
			<LineString>
				<altitudeMode>absolute</altitudeMode>
				<tessellate>1</tessellate>
				<coordinates>
					-86.879557896,26.175187005999998,391428.5778608095
					-87.861039352,27.387970671999998,373515.8069097489
				</coordinates>
			</LineString>
		</Placemark>
		<Placemark>
			<name>branch18_part43</name>
			<TimeSpan>
				<begin>13992-09-17</begin>
			</TimeSpan>
			<styleUrl>#branch18_part43_style</styleUrl>
			<LineString>
				<altitudeMode>absolute</altitudeMode>
				<tessellate>1</tessellate>
				<coordinates>
					-87.861039352,27.387970671999998,373515.8069097489
					-88.84252080799999,28.600754337999998,353527.00552468275
				</coordinates>
			</LineString>
		</Placemark>
		<Placemark>
			<name>branch18_part44</name>
			<TimeSpan>
				<begin>13987-10-07</begin>
			</TimeSpan>
			<styleUrl>#branch18_part44_style</styleUrl>
			<LineString>
				<altitudeMode>absolute</altitudeMode>
				<tessellate>1</tessellate>
				<coordinates>
					-88.84252080799999,28.600754337999998,353527.00552468275
					-89.824002264,29.813538003999998,331086.3760977799
				</coordinates>
			</LineString>
		</Placemark>
		<Placemark>
			<name>branch18_part45</name>
			<TimeSpan>
				<begin>13982-10-28</begin>
			</TimeSpan>
			<styleUrl>#branch18_part45_style</styleUrl>
			<LineString>
				<altitudeMode>absolute</altitudeMode>
				<tessellate>1</tessellate>
				<coordinates>
					-89.824002264,29.813538003999998,331086.3760977799
					-90.80548372,31.026321669999998,305654.3675761488
				</coordinates>
			</LineString>
		</Placemark>
		<Placemark>
			<name>branch18_part46</name>
			<TimeSpan>
				<begin>13977-11-19</begin>
			</TimeSpan>
			<styleUrl>#branch18_part46_style</styleUrl>
			<LineString>
				<altitudeMode>absolute</altitudeMode>
				<tessellate>1</tessellate>
				<coordinates>
					-90.80548372,31.026321669999998,305654.3675761488
					-91.786965176,32.239105335999994,276406.5042246541
				</coordinates>
			</LineString>
		</Placemark>
		<Placemark>
			<name>branch18_part47</name>
			<TimeSpan>
				<begin>13973-00-10</begin>
			</TimeSpan>
			<styleUrl>#branch18_part47_style</styleUrl>
			<LineString>
				<altitudeMode>absolute</altitudeMode>
				<tessellate>1</tessellate>
				<coordinates>
					-91.786965176,32.239105335999994,276406.5042246541
					-92.768446632,33.451889002,241962.96806642806
				</coordinates>
			</LineString>
		</Placemark>
		<Placemark>
			<name>branch18_part48</name>
			<TimeSpan>
				<begin>13968-01-01</begin>
			</TimeSpan>
			<styleUrl>#branch18_part48_style</styleUrl>
			<LineString>
				<altitudeMode>absolute</altitudeMode>
				<tessellate>1</tessellate>
				<coordinates>
					-92.768446632,33.451889002,241962.96806642806
					-93.74992808799999,34.664672667999994,199652.5968572417
				</coordinates>
			</LineString>
		</Placemark>
		<Placemark>
			<name>branch18_part49</name>
			<TimeSpan>
				<begin>13963-01-22</begin>
			</TimeSpan>
			<styleUrl>#branch18_part49_style</styleUrl>
			<LineString>
				<altitudeMode>absolute</altitudeMode>
				<tessellate>1</tessellate>
				<coordinates>
					-93.74992808799999,34.664672667999994,199652.5968572417
					-94.731409544,35.877456334,142638.70486886962
				</coordinates>
			</LineString>
		</Placemark>
		<Placemark>
			<name>branch18_part50</name>
			<TimeSpan>
				<begin>13958-02-12</begin>
			</TimeSpan>
			<styleUrl>#branch18_part50_style</styleUrl>
			<LineString>
				<altitudeMode>absolute</altitudeMode>
				<tessellate>1</tessellate>
				<coordinates>
					-94.731409544,35.877456334,142638.70486886962
					-95.712891,37.090239999999994,6.23864404829232E-11
				</coordinates>
			</LineString>
		</Placemark>
	</Folder>
	<Folder>
			<name>branch20</name>
		<Placemark>
			<name>branch20_part1</name>
			<TimeSpan>
				<begin>13765-01-02</begin>
			</TimeSpan>
			<styleUrl>#branch20_part1_style</styleUrl>
			<LineString>
				<altitudeMode>absolute</altitudeMode>
				<tessellate>1</tessellate>
				<coordinates>
					-95.712891,37.09024,0.0
					-97.50091376,35.53042406,433509.2589467353
				</coordinates>
			</LineString>
		</Placemark>
		<Placemark>
			<name>branch20_part2</name>
			<TimeSpan>
				<begin>13708-05-05</begin>
			</TimeSpan>
			<styleUrl>#branch20_part2_style</styleUrl>
			<LineString>
				<altitudeMode>absolute</altitudeMode>
				<tessellate>1</tessellate>
				<coordinates>
					-97.50091376,35.53042406,433509.2589467353
					-99.28893652,33.97060812,606786.5618237508
				</coordinates>
			</LineString>
		</Placemark>
		<Placemark>
			<name>branch20_part3</name>
			<TimeSpan>
				<begin>13651-09-09</begin>
			</TimeSpan>
			<styleUrl>#branch20_part3_style</styleUrl>
			<LineString>
				<altitudeMode>absolute</altitudeMode>
				<tessellate>1</tessellate>
				<coordinates>
					-99.28893652,33.97060812,606786.5618237508
					-101.07695928,32.41079218,735376.7483759765
				</coordinates>
			</LineString>
		</Placemark>
		<Placemark>
			<name>branch20_part4</name>
			<TimeSpan>
				<begin>13595-01-12</begin>
			</TimeSpan>
			<styleUrl>#branch20_part4_style</styleUrl>
			<LineString>
				<altitudeMode>absolute</altitudeMode>
				<tessellate>1</tessellate>
				<coordinates>
					-101.07695928,32.41079218,735376.7483759765
					-102.86498204,30.85097624,840057.9556905306
				</coordinates>
			</LineString>
		</Placemark>
		<Placemark>
			<name>branch20_part5</name>
			<TimeSpan>
				<begin>13538-05-15</begin>
			</TimeSpan>
			<styleUrl>#branch20_part5_style</styleUrl>
			<LineString>
				<altitudeMode>absolute</altitudeMode>
				<tessellate>1</tessellate>
				<coordinates>
					-102.86498204,30.85097624,840057.9556905306
					-104.65300479999999,29.2911603,928948.4120287178
				</coordinates>
			</LineString>
		</Placemark>
		<Placemark>
			<name>branch20_part6</name>
			<TimeSpan>
				<begin>13481-09-19</begin>
			</TimeSpan>
			<styleUrl>#branch20_part6_style</styleUrl>
			<LineString>
				<altitudeMode>absolute</altitudeMode>
				<tessellate>1</tessellate>
				<coordinates>
					-104.65300479999999,29.2911603,928948.4120287178
					-106.44102756,27.73134436,1006241.676699586
				</coordinates>
			</LineString>
		</Placemark>
		<Placemark>
			<name>branch20_part7</name>
			<TimeSpan>
				<begin>13425-01-22</begin>
			</TimeSpan>
			<styleUrl>#branch20_part7_style</styleUrl>
			<LineString>
				<altitudeMode>absolute</altitudeMode>
				<tessellate>1</tessellate>
				<coordinates>
					-106.44102756,27.73134436,1006241.676699586
					-108.22905032,26.17152842,1074443.5062247366
				</coordinates>
			</LineString>
		</Placemark>
		<Placemark>
			<name>branch20_part8</name>
			<TimeSpan>
				<begin>13368-05-26</begin>
			</TimeSpan>
			<styleUrl>#branch20_part8_style</styleUrl>
			<LineString>
				<altitudeMode>absolute</altitudeMode>
				<tessellate>1</tessellate>
				<coordinates>
					-108.22905032,26.17152842,1074443.5062247366
					-110.01707308,24.61171248,1135193.7106215006
				</coordinates>
			</LineString>
		</Placemark>
		<Placemark>
			<name>branch20_part9</name>
			<TimeSpan>
				<begin>13311-09-29</begin>
			</TimeSpan>
			<styleUrl>#branch20_part9_style</styleUrl>
			<LineString>
				<altitudeMode>absolute</altitudeMode>
				<tessellate>1</tessellate>
				<coordinates>
					-110.01707308,24.61171248,1135193.7106215006
					-111.80509583999999,23.05189654,1189634.418477168
				</coordinates>
			</LineString>
		</Placemark>
		<Placemark>
			<name>branch20_part10</name>
			<TimeSpan>
				<begin>13255-02-02</begin>
			</TimeSpan>
			<styleUrl>#branch20_part10_style</styleUrl>
			<LineString>
				<altitudeMode>absolute</altitudeMode>
				<tessellate>1</tessellate>
				<coordinates>
					-111.80509583999999,23.05189654,1189634.418477168
					-113.5931186,21.4920806,1238597.8827049574
				</coordinates>
			</LineString>
		</Placemark>
		<Placemark>
			<name>branch20_part11</name>
			<TimeSpan>
				<begin>13198-06-06</begin>
			</TimeSpan>
			<styleUrl>#branch20_part11_style</styleUrl>
			<LineString>
				<altitudeMode>absolute</altitudeMode>
				<tessellate>1</tessellate>
				<coordinates>
					-113.5931186,21.4920806,1238597.8827049574
					-115.38114136,19.93226466,1282711.486220378
				</coordinates>
			</LineString>
		</Placemark>
		<Placemark>
			<name>branch20_part12</name>
			<TimeSpan>
				<begin>13141-10-09</begin>
			</TimeSpan>
			<styleUrl>#branch20_part12_style</styleUrl>
			<LineString>
				<altitudeMode>absolute</altitudeMode>
				<tessellate>1</tessellate>
				<coordinates>
					-115.38114136,19.93226466,1282711.486220378
					-117.16916412,18.37244872,1322460.6516441128
				</coordinates>
			</LineString>
		</Placemark>
		<Placemark>
			<name>branch20_part13</name>
			<TimeSpan>
				<begin>13085-02-12</begin>
			</TimeSpan>
			<styleUrl>#branch20_part13_style</styleUrl>
			<LineString>
				<altitudeMode>absolute</altitudeMode>
				<tessellate>1</tessellate>
				<coordinates>
					-117.16916412,18.37244872,1322460.6516441128
					-118.95718688,16.81263278,1358228.6147173631
				</coordinates>
			</LineString>
		</Placemark>
		<Placemark>
			<name>branch20_part14</name>
			<TimeSpan>
				<begin>13028-06-16</begin>
			</TimeSpan>
			<styleUrl>#branch20_part14_style</styleUrl>
			<LineString>
				<altitudeMode>absolute</altitudeMode>
				<tessellate>1</tessellate>
				<coordinates>
					-118.95718688,16.81263278,1358228.6147173631
					-120.74520964,15.252816840000001,1390322.67511967
				</coordinates>
			</LineString>
		</Placemark>
		<Placemark>
			<name>branch20_part15</name>
			<TimeSpan>
				<begin>12971-10-19</begin>
			</TimeSpan>
			<styleUrl>#branch20_part15_style</styleUrl>
			<LineString>
				<altitudeMode>absolute</altitudeMode>
				<tessellate>1</tessellate>
				<coordinates>
					-120.74520964,15.252816840000001,1390322.67511967
					-122.5332324,13.693000900000001,1418992.1382768755
				</coordinates>
			</LineString>
		</Placemark>
		<Placemark>
			<name>branch20_part16</name>
			<TimeSpan>
				<begin>12915-02-23</begin>
			</TimeSpan>
			<styleUrl>#branch20_part16_style</styleUrl>
			<LineString>
				<altitudeMode>absolute</altitudeMode>
				<tessellate>1</tessellate>
				<coordinates>
					-122.5332324,13.693000900000001,1418992.1382768755
					-124.32125515999999,12.133184960000001,1444440.9342219697
				</coordinates>
			</LineString>
		</Placemark>
		<Placemark>
			<name>branch20_part17</name>
			<TimeSpan>
				<begin>12858-06-26</begin>
			</TimeSpan>
			<styleUrl>#branch20_part17_style</styleUrl>
			<LineString>
				<altitudeMode>absolute</altitudeMode>
				<tessellate>1</tessellate>
				<coordinates>
					-124.32125515999999,12.133184960000001,1444440.9342219697
					-126.10927792,10.573369020000001,1466836.702855941
				</coordinates>
			</LineString>
		</Placemark>
		<Placemark>
			<name>branch20_part18</name>
			<TimeSpan>
				<begin>12801-10-29</begin>
			</TimeSpan>
			<styleUrl>#branch20_part18_style</styleUrl>
			<LineString>
				<altitudeMode>absolute</altitudeMode>
				<tessellate>1</tessellate>
				<coordinates>
					-126.10927792,10.573369020000001,1466836.702855941
					-127.89730068,9.013553080000001,1486317.4592459488
				</coordinates>
			</LineString>
		</Placemark>
		<Placemark>
			<name>branch20_part19</name>
			<TimeSpan>
				<begin>12745-03-03</begin>
			</TimeSpan>
			<styleUrl>#branch20_part19_style</styleUrl>
			<LineString>
				<altitudeMode>absolute</altitudeMode>
				<tessellate>1</tessellate>
				<coordinates>
					-127.89730068,9.013553080000001,1486317.4592459488
					-129.68532344,7.453737140000001,1502996.5545197274
				</coordinates>
			</LineString>
		</Placemark>
		<Placemark>
			<name>branch20_part20</name>
			<TimeSpan>
				<begin>12688-07-06</begin>
			</TimeSpan>
			<styleUrl>#branch20_part20_style</styleUrl>
			<LineString>
				<altitudeMode>absolute</altitudeMode>
				<tessellate>1</tessellate>
				<coordinates>
					-129.68532344,7.453737140000001,1502996.5545197274
					-131.47334619999998,5.893921200000001,1516966.4045593776
				</coordinates>
			</LineString>
		</Placemark>
		<Placemark>
			<name>branch20_part21</name>
			<TimeSpan>
				<begin>12631-11-10</begin>
			</TimeSpan>
			<styleUrl>#branch20_part21_style</styleUrl>
			<LineString>
				<altitudeMode>absolute</altitudeMode>
				<tessellate>1</tessellate>
				<coordinates>
					-131.47334619999998,5.893921200000001,1516966.4045593776
					-133.26136896,4.334105260000001,1528301.3049298336
				</coordinates>
			</LineString>
		</Placemark>
		<Placemark>
			<name>branch20_part22</name>
			<TimeSpan>
				<begin>12575-03-13</begin>
			</TimeSpan>
			<styleUrl>#branch20_part22_style</styleUrl>
			<LineString>
				<altitudeMode>absolute</altitudeMode>
				<tessellate>1</tessellate>
				<coordinates>
					-133.26136896,4.334105260000001,1528301.3049298336
					-135.04939172,2.774289320000001,1537059.5502983783
				</coordinates>
			</LineString>
		</Placemark>
		<Placemark>
			<name>branch20_part23</name>
			<TimeSpan>
				<begin>12518-07-16</begin>
			</TimeSpan>
			<styleUrl>#branch20_part23_style</styleUrl>
			<LineString>
				<altitudeMode>absolute</altitudeMode>
				<tessellate>1</tessellate>
				<coordinates>
					-135.04939172,2.774289320000001,1537059.5502983783
					-136.83741448,1.2144733800000012,1543285.0093555204
				</coordinates>
			</LineString>
		</Placemark>
		<Placemark>
			<name>branch20_part24</name>
			<TimeSpan>
				<begin>12461-11-20</begin>
			</TimeSpan>
			<styleUrl>#branch20_part24_style</styleUrl>
			<LineString>
				<altitudeMode>absolute</altitudeMode>
				<tessellate>1</tessellate>
				<coordinates>
					-136.83741448,1.2144733800000012,1543285.0093555204
					-138.62543724,-0.34534255999999885,1547008.2596625905
				</coordinates>
			</LineString>
		</Placemark>
		<Placemark>
			<name>branch20_part25</name>
			<TimeSpan>
				<begin>12405-03-23</begin>
			</TimeSpan>
			<styleUrl>#branch20_part25_style</styleUrl>
			<LineString>
				<altitudeMode>absolute</altitudeMode>
				<tessellate>1</tessellate>
				<coordinates>
					-138.62543724,-0.34534255999999885,1547008.2596625905
					-140.41346,-1.9051584999999989,1548247.3533811967
				</coordinates>
			</LineString>
		</Placemark>
		<Placemark>
			<name>branch20_part26</name>
			<TimeSpan>
				<begin>12348-07-27</begin>
			</TimeSpan>
			<styleUrl>#branch20_part26_style</styleUrl>
			<LineString>
				<altitudeMode>absolute</altitudeMode>
				<tessellate>1</tessellate>
				<coordinates>
					-140.41346,-1.9051584999999989,1548247.3533811967
					-142.20148276,-3.464974439999999,1547008.2596625905
				</coordinates>
			</LineString>
		</Placemark>
		<Placemark>
			<name>branch20_part27</name>
			<TimeSpan>
				<begin>12291-11-30</begin>
			</TimeSpan>
			<styleUrl>#branch20_part27_style</styleUrl>
			<LineString>
				<altitudeMode>absolute</altitudeMode>
				<tessellate>1</tessellate>
				<coordinates>
					-142.20148276,-3.464974439999999,1547008.2596625905
					-143.98950552,-5.024790379999999,1543285.0093555204
				</coordinates>
			</LineString>
		</Placemark>
		<Placemark>
			<name>branch20_part28</name>
			<TimeSpan>
				<begin>12235-04-03</begin>
			</TimeSpan>
			<styleUrl>#branch20_part28_style</styleUrl>
			<LineString>
				<altitudeMode>absolute</altitudeMode>
				<tessellate>1</tessellate>
				<coordinates>
					-143.98950552,-5.024790379999999,1543285.0093555204
					-145.77752827999998,-6.584606319999999,1537059.5502983783
				</coordinates>
			</LineString>
		</Placemark>
		<Placemark>
			<name>branch20_part29</name>
			<TimeSpan>
				<begin>12178-08-07</begin>
			</TimeSpan>
			<styleUrl>#branch20_part29_style</styleUrl>
			<LineString>
				<altitudeMode>absolute</altitudeMode>
				<tessellate>1</tessellate>
				<coordinates>
					-145.77752827999998,-6.584606319999999,1537059.5502983783
					-147.56555104,-8.144422259999999,1528301.3049298336
				</coordinates>
			</LineString>
		</Placemark>
		<Placemark>
			<name>branch20_part30</name>
			<TimeSpan>
				<begin>12122-00-10</begin>
			</TimeSpan>
			<styleUrl>#branch20_part30_style</styleUrl>
			<LineString>
				<altitudeMode>absolute</altitudeMode>
				<tessellate>1</tessellate>
				<coordinates>
					-147.56555104,-8.144422259999999,1528301.3049298336
					-149.3535738,-9.704238199999999,1516966.4045593776
				</coordinates>
			</LineString>
		</Placemark>
		<Placemark>
			<name>branch20_part31</name>
			<TimeSpan>
				<begin>12065-04-13</begin>
			</TimeSpan>
			<styleUrl>#branch20_part31_style</styleUrl>
			<LineString>
				<altitudeMode>absolute</altitudeMode>
				<tessellate>1</tessellate>
				<coordinates>
					-149.3535738,-9.704238199999999,1516966.4045593776
					-151.14159655999998,-11.264054139999999,1502996.5545197274
				</coordinates>
			</LineString>
		</Placemark>
		<Placemark>
			<name>branch20_part32</name>
			<TimeSpan>
				<begin>12008-08-17</begin>
			</TimeSpan>
			<styleUrl>#branch20_part32_style</styleUrl>
			<LineString>
				<altitudeMode>absolute</altitudeMode>
				<tessellate>1</tessellate>
				<coordinates>
					-151.14159655999998,-11.264054139999999,1502996.5545197274
					-152.92961932,-12.823870079999999,1486317.4592459488
				</coordinates>
			</LineString>
		</Placemark>
		<Placemark>
			<name>branch20_part33</name>
			<TimeSpan>
				<begin>11952-00-20</begin>
			</TimeSpan>
			<styleUrl>#branch20_part33_style</styleUrl>
			<LineString>
				<altitudeMode>absolute</altitudeMode>
				<tessellate>1</tessellate>
				<coordinates>
					-152.92961932,-12.823870079999999,1486317.4592459488
					-154.71764208,-14.383686019999999,1466836.7028559407
				</coordinates>
			</LineString>
		</Placemark>
		<Placemark>
			<name>branch20_part34</name>
			<TimeSpan>
				<begin>11895-04-24</begin>
			</TimeSpan>
			<styleUrl>#branch20_part34_style</styleUrl>
			<LineString>
				<altitudeMode>absolute</altitudeMode>
				<tessellate>1</tessellate>
				<coordinates>
					-154.71764208,-14.383686019999999,1466836.7028559407
					-156.50566484,-15.943501959999999,1444440.9342219697
				</coordinates>
			</LineString>
		</Placemark>
		<Placemark>
			<name>branch20_part35</name>
			<TimeSpan>
				<begin>11838-08-27</begin>
			</TimeSpan>
			<styleUrl>#branch20_part35_style</styleUrl>
			<LineString>
				<altitudeMode>absolute</altitudeMode>
				<tessellate>1</tessellate>
				<coordinates>
					-156.50566484,-15.943501959999999,1444440.9342219697
					-158.2936876,-17.5033179,1418992.1382768753
				</coordinates>
			</LineString>
		</Placemark>
		<Placemark>
			<name>branch20_part36</name>
			<TimeSpan>
				<begin>11782-01-00</begin>
			</TimeSpan>
			<styleUrl>#branch20_part36_style</styleUrl>
			<LineString>
				<altitudeMode>absolute</altitudeMode>
				<tessellate>1</tessellate>
				<coordinates>
					-158.2936876,-17.5033179,1418992.1382768753
					-160.08171036,-19.06313384,1390322.6751196703
				</coordinates>
			</LineString>
		</Placemark>
		<Placemark>
			<name>branch20_part37</name>
			<TimeSpan>
				<begin>11725-05-04</begin>
			</TimeSpan>
			<styleUrl>#branch20_part37_style</styleUrl>
			<LineString>
				<altitudeMode>absolute</altitudeMode>
				<tessellate>1</tessellate>
				<coordinates>
					-160.08171036,-19.06313384,1390322.6751196703
					-161.86973311999998,-20.62294978,1358228.6147173631
				</coordinates>
			</LineString>
		</Placemark>
		<Placemark>
			<name>branch20_part38</name>
			<TimeSpan>
				<begin>11668-09-07</begin>
			</TimeSpan>
			<styleUrl>#branch20_part38_style</styleUrl>
			<LineString>
				<altitudeMode>absolute</altitudeMode>
				<tessellate>1</tessellate>
				<coordinates>
					-161.86973311999998,-20.62294978,1358228.6147173631
					-163.65775588,-22.18276572,1322460.6516441128
				</coordinates>
			</LineString>
		</Placemark>
		<Placemark>
			<name>branch20_part39</name>
			<TimeSpan>
				<begin>11612-01-11</begin>
			</TimeSpan>
			<styleUrl>#branch20_part39_style</styleUrl>
			<LineString>
				<altitudeMode>absolute</altitudeMode>
				<tessellate>1</tessellate>
				<coordinates>
					-163.65775588,-22.18276572,1322460.6516441128
					-165.44577864,-23.74258166,1282711.486220378
				</coordinates>
			</LineString>
		</Placemark>
		<Placemark>
			<name>branch20_part40</name>
			<TimeSpan>
				<begin>11555-05-14</begin>
			</TimeSpan>
			<styleUrl>#branch20_part40_style</styleUrl>
			<LineString>
				<altitudeMode>absolute</altitudeMode>
				<tessellate>1</tessellate>
				<coordinates>
					-165.44577864,-23.74258166,1282711.486220378
					-167.2338014,-25.3023976,1238597.8827049572
				</coordinates>
			</LineString>
		</Placemark>
		<Placemark>
			<name>branch20_part41</name>
			<TimeSpan>
				<begin>11498-09-17</begin>
			</TimeSpan>
			<styleUrl>#branch20_part41_style</styleUrl>
			<LineString>
				<altitudeMode>absolute</altitudeMode>
				<tessellate>1</tessellate>
				<coordinates>
					-167.2338014,-25.3023976,1238597.8827049572
					-169.02182416,-26.86221354,1189634.418477168
				</coordinates>
			</LineString>
		</Placemark>
		<Placemark>
			<name>branch20_part42</name>
			<TimeSpan>
				<begin>11442-01-21</begin>
			</TimeSpan>
			<styleUrl>#branch20_part42_style</styleUrl>
			<LineString>
				<altitudeMode>absolute</altitudeMode>
				<tessellate>1</tessellate>
				<coordinates>
					-169.02182416,-26.86221354,1189634.418477168
					-170.80984691999998,-28.42202948,1135193.7106215006
				</coordinates>
			</LineString>
		</Placemark>
		<Placemark>
			<name>branch20_part43</name>
			<TimeSpan>
				<begin>11385-05-24</begin>
			</TimeSpan>
			<styleUrl>#branch20_part43_style</styleUrl>
			<LineString>
				<altitudeMode>absolute</altitudeMode>
				<tessellate>1</tessellate>
				<coordinates>
					-170.80984691999998,-28.42202948,1135193.7106215006
					-172.59786967999997,-29.981845420000006,1074443.5062247368
				</coordinates>
			</LineString>
		</Placemark>
		<Placemark>
			<name>branch20_part44</name>
			<TimeSpan>
				<begin>11328-09-28</begin>
			</TimeSpan>
			<styleUrl>#branch20_part44_style</styleUrl>
			<LineString>
				<altitudeMode>absolute</altitudeMode>
				<tessellate>1</tessellate>
				<coordinates>
					-172.59786967999997,-29.981845420000006,1074443.5062247368
					-174.38589244,-31.54166136,1006241.676699586
				</coordinates>
			</LineString>
		</Placemark>
		<Placemark>
			<name>branch20_part45</name>
			<TimeSpan>
				<begin>11272-02-01</begin>
			</TimeSpan>
			<styleUrl>#branch20_part45_style</styleUrl>
			<LineString>
				<altitudeMode>absolute</altitudeMode>
				<tessellate>1</tessellate>
				<coordinates>
					-174.38589244,-31.54166136,1006241.676699586
					-176.1739152,-33.10147729999999,928948.412028718
				</coordinates>
			</LineString>
		</Placemark>
		<Placemark>
			<name>branch20_part46</name>
			<TimeSpan>
				<begin>11215-06-04</begin>
			</TimeSpan>
			<styleUrl>#branch20_part46_style</styleUrl>
			<LineString>
				<altitudeMode>absolute</altitudeMode>
				<tessellate>1</tessellate>
				<coordinates>
					-176.1739152,-33.10147729999999,928948.412028718
					-177.96193796,-34.66129324,840057.9556905305
				</coordinates>
			</LineString>
		</Placemark>
		<Placemark>
			<name>branch20_part47</name>
			<TimeSpan>
				<begin>11158-10-08</begin>
			</TimeSpan>
			<styleUrl>#branch20_part47_style</styleUrl>
			<LineString>
				<altitudeMode>absolute</altitudeMode>
				<tessellate>1</tessellate>
				<coordinates>
					-177.96193796,-34.66129324,840057.9556905305
					-179.74996072,-36.221109180000006,735376.7483759763
				</coordinates>
			</LineString>
		</Placemark>
		<Placemark>
			<name>branch20_part48</name>
			<TimeSpan>
				<begin>11102-02-11</begin>
			</TimeSpan>
			<styleUrl>#branch20_part48_style</styleUrl>
			<LineString>
				<altitudeMode>absolute</altitudeMode>
				<tessellate>1</tessellate>
				<coordinates>
					-179.74996072,-36.221109180000006,735376.7483759763
					178.46201652000002,-37.78092512,606786.5618237514
				</coordinates>
			</LineString>
		</Placemark>
		<Placemark>
			<name>branch20_part49</name>
			<TimeSpan>
				<begin>11045-06-14</begin>
			</TimeSpan>
			<styleUrl>#branch20_part49_style</styleUrl>
			<LineString>
				<altitudeMode>absolute</altitudeMode>
				<tessellate>1</tessellate>
				<coordinates>
					178.46201652000002,-37.78092512,606786.5618237514
					176.67399376000003,-39.34074105999999,433509.2589467355
				</coordinates>
			</LineString>
		</Placemark>
		<Placemark>
			<name>branch20_part50</name>
			<TimeSpan>
				<begin>10988-10-18</begin>
			</TimeSpan>
			<styleUrl>#branch20_part50_style</styleUrl>
			<LineString>
				<altitudeMode>absolute</altitudeMode>
				<tessellate>1</tessellate>
				<coordinates>
					176.67399376000003,-39.34074105999999,433509.2589467355
					174.885971,-40.900557,1.8960561656066437E-10
				</coordinates>
			</LineString>
		</Placemark>
	</Folder>
	<Folder>
			<name>branch48</name>
		<Placemark>
			<name>branch48_part1</name>
			<TimeSpan>
				<begin>15184-10-20</begin>
			</TimeSpan>
			<styleUrl>#branch48_part1_style</styleUrl>
			<LineString>
				<altitudeMode>absolute</altitudeMode>
				<tessellate>1</tessellate>
				<coordinates>
					4.469936,50.503887,0.0
					3.447760916,49.022830393999996,161909.34381638336
				</coordinates>
			</LineString>
		</Placemark>
		<Placemark>
			<name>branch48_part2</name>
			<TimeSpan>
				<begin>15180-09-11</begin>
			</TimeSpan>
			<styleUrl>#branch48_part2_style</styleUrl>
			<LineString>
				<altitudeMode>absolute</altitudeMode>
				<tessellate>1</tessellate>
				<coordinates>
					3.447760916,49.022830393999996,161909.34381638336
					2.425585832,47.541773788,226625.87253656329
				</coordinates>
			</LineString>
		</Placemark>
		<Placemark>
			<name>branch48_part3</name>
			<TimeSpan>
				<begin>15176-08-01</begin>
			</TimeSpan>
			<styleUrl>#branch48_part3_style</styleUrl>
			<LineString>
				<altitudeMode>absolute</altitudeMode>
				<tessellate>1</tessellate>
				<coordinates>
					2.425585832,47.541773788,226625.87253656329
					1.4034107479999998,46.060717182,274652.41936622467
				</coordinates>
			</LineString>
		</Placemark>
		<Placemark>
			<name>branch48_part4</name>
			<TimeSpan>
				<begin>15172-06-21</begin>
			</TimeSpan>
			<styleUrl>#branch48_part4_style</styleUrl>
			<LineString>
				<altitudeMode>absolute</altitudeMode>
				<tessellate>1</tessellate>
				<coordinates>
					1.4034107479999998,46.060717182,274652.41936622467
					0.3812356640000001,44.579660576,313749.3134611412
				</coordinates>
			</LineString>
		</Placemark>
		<Placemark>
			<name>branch48_part5</name>
			<TimeSpan>
				<begin>15168-05-12</begin>
			</TimeSpan>
			<styleUrl>#branch48_part5_style</styleUrl>
			<LineString>
				<altitudeMode>absolute</altitudeMode>
				<tessellate>1</tessellate>
				<coordinates>
					0.3812356640000001,44.579660576,313749.3134611412
					-0.6409394199999996,43.09860397,346948.5938922498
				</coordinates>
			</LineString>
		</Placemark>
		<Placemark>
			<name>branch48_part6</name>
			<TimeSpan>
				<begin>15164-04-02</begin>
			</TimeSpan>
			<styleUrl>#branch48_part6_style</styleUrl>
			<LineString>
				<altitudeMode>absolute</altitudeMode>
				<tessellate>1</tessellate>
				<coordinates>
					-0.6409394199999996,43.09860397,346948.5938922498
					-1.6631145040000002,41.617547364,375816.4934953445
				</coordinates>
			</LineString>
		</Placemark>
		<Placemark>
			<name>branch48_part7</name>
			<TimeSpan>
				<begin>15160-02-22</begin>
			</TimeSpan>
			<styleUrl>#branch48_part7_style</styleUrl>
			<LineString>
				<altitudeMode>absolute</altitudeMode>
				<tessellate>1</tessellate>
				<coordinates>
					-1.6631145040000002,41.617547364,375816.4934953445
					-2.685289588,40.136490758,401288.8755439382
				</coordinates>
			</LineString>
		</Placemark>
		<Placemark>
			<name>branch48_part8</name>
			<TimeSpan>
				<begin>15156-01-13</begin>
			</TimeSpan>
			<styleUrl>#branch48_part8_style</styleUrl>
			<LineString>
				<altitudeMode>absolute</altitudeMode>
				<tessellate>1</tessellate>
				<coordinates>
					-2.685289588,40.136490758,401288.8755439382
					-3.7074646719999995,38.655434152,423978.18500526104
				</coordinates>
			</LineString>
		</Placemark>
		<Placemark>
			<name>branch48_part9</name>
			<TimeSpan>
				<begin>15152-00-03</begin>
			</TimeSpan>
			<styleUrl>#branch48_part9_style</styleUrl>
			<LineString>
				<altitudeMode>absolute</altitudeMode>
				<tessellate>1</tessellate>
				<coordinates>
					-3.7074646719999995,38.655434152,423978.18500526104
					-4.729639756,37.174377546,444310.9901389423
				</coordinates>
			</LineString>
		</Placemark>
		<Placemark>
			<name>branch48_part10</name>
			<TimeSpan>
				<begin>15147-10-23</begin>
			</TimeSpan>
			<styleUrl>#branch48_part10_style</styleUrl>
			<LineString>
				<altitudeMode>absolute</altitudeMode>
				<tessellate>1</tessellate>
				<coordinates>
					-4.729639756,37.174377546,444310.9901389423
					-5.751814839999999,35.69332094,462598.1251896666
				</coordinates>
			</LineString>
		</Placemark>
		<Placemark>
			<name>branch48_part11</name>
			<TimeSpan>
				<begin>15143-09-14</begin>
			</TimeSpan>
			<styleUrl>#branch48_part11_style</styleUrl>
			<LineString>
				<altitudeMode>absolute</altitudeMode>
				<tessellate>1</tessellate>
				<coordinates>
					-5.751814839999999,35.69332094,462598.1251896666
					-6.773989923999999,34.212264334,479073.90846569435
				</coordinates>
			</LineString>
		</Placemark>
		<Placemark>
			<name>branch48_part12</name>
			<TimeSpan>
				<begin>15139-08-04</begin>
			</TimeSpan>
			<styleUrl>#branch48_part12_style</styleUrl>
			<LineString>
				<altitudeMode>absolute</altitudeMode>
				<tessellate>1</tessellate>
				<coordinates>
					-6.773989923999999,34.212264334,479073.90846569435
					-7.796165008,32.731207728,493919.6381893046
				</coordinates>
			</LineString>
		</Placemark>
		<Placemark>
			<name>branch48_part13</name>
			<TimeSpan>
				<begin>15135-06-25</begin>
			</TimeSpan>
			<styleUrl>#branch48_part13_style</styleUrl>
			<LineString>
				<altitudeMode>absolute</altitudeMode>
				<tessellate>1</tessellate>
				<coordinates>
					-7.796165008,32.731207728,493919.6381893046
					-8.818340092,31.250151122000002,507278.447283507
				</coordinates>
			</LineString>
		</Placemark>
		<Placemark>
			<name>branch48_part14</name>
			<TimeSpan>
				<begin>15131-05-15</begin>
			</TimeSpan>
			<styleUrl>#branch48_part14_style</styleUrl>
			<LineString>
				<altitudeMode>absolute</altitudeMode>
				<tessellate>1</tessellate>
				<coordinates>
					-8.818340092,31.250151122000002,507278.447283507
					-9.840515176,29.769094516,519265.10766710766
				</coordinates>
			</LineString>
		</Placemark>
		<Placemark>
			<name>branch48_part15</name>
			<TimeSpan>
				<begin>15127-04-05</begin>
			</TimeSpan>
			<styleUrl>#branch48_part15_style</styleUrl>
			<LineString>
				<altitudeMode>absolute</altitudeMode>
				<tessellate>1</tessellate>
				<coordinates>
					-9.840515176,29.769094516,519265.10766710766
					-10.862690259999997,28.28803791,529972.7312565763
				</coordinates>
			</LineString>
		</Placemark>
		<Placemark>
			<name>branch48_part16</name>
			<TimeSpan>
				<begin>15123-02-26</begin>
			</TimeSpan>
			<styleUrl>#branch48_part16_style</styleUrl>
			<LineString>
				<altitudeMode>absolute</altitudeMode>
				<tessellate>1</tessellate>
				<coordinates>
					-10.862690259999997,28.28803791,529972.7312565763
					-11.884865343999998,26.806981304,539477.4829253139
				</coordinates>
			</LineString>
		</Placemark>
		<Placemark>
			<name>branch48_part17</name>
			<TimeSpan>
				<begin>15119-01-16</begin>
			</TimeSpan>
			<styleUrl>#branch48_part17_style</styleUrl>
			<LineString>
				<altitudeMode>absolute</altitudeMode>
				<tessellate>1</tessellate>
				<coordinates>
					-11.884865343999998,26.806981304,539477.4829253139
					-12.907040427999998,25.325924698,547841.9737151989
				</coordinates>
			</LineString>
		</Placemark>
		<Placemark>
			<name>branch48_part18</name>
			<TimeSpan>
				<begin>15115-00-06</begin>
			</TimeSpan>
			<styleUrl>#branch48_part18_style</styleUrl>
			<LineString>
				<altitudeMode>absolute</altitudeMode>
				<tessellate>1</tessellate>
				<coordinates>
					-12.907040427999998,25.325924698,547841.9737151989
					-13.929215511999999,23.844868092000002,555117.7502275999
				</coordinates>
			</LineString>
		</Placemark>
		<Placemark>
			<name>branch48_part19</name>
			<TimeSpan>
				<begin>15110-10-27</begin>
			</TimeSpan>
			<styleUrl>#branch48_part19_style</styleUrl>
			<LineString>
				<altitudeMode>absolute</altitudeMode>
				<tessellate>1</tessellate>
				<coordinates>
					-13.929215511999999,23.844868092000002,555117.7502275999
					-14.951390595999996,22.363811486,561347.1474446042
				</coordinates>
			</LineString>
		</Placemark>
		<Placemark>
			<name>branch48_part20</name>
			<TimeSpan>
				<begin>15106-09-17</begin>
			</TimeSpan>
			<styleUrl>#branch48_part20_style</styleUrl>
			<LineString>
				<altitudeMode>absolute</altitudeMode>
				<tessellate>1</tessellate>
				<coordinates>
					-14.951390595999996,22.363811486,561347.1474446042
					-15.973565679999997,20.88275488,566564.6813414083
				</coordinates>
			</LineString>
		</Placemark>
		<Placemark>
			<name>branch48_part21</name>
			<TimeSpan>
				<begin>15102-08-07</begin>
			</TimeSpan>
			<styleUrl>#branch48_part21_style</styleUrl>
			<LineString>
				<altitudeMode>absolute</altitudeMode>
				<tessellate>1</tessellate>
				<coordinates>
					-15.973565679999997,20.88275488,566564.6813414083
					-16.995740763999997,19.401698274,570798.1002207733
				</coordinates>
			</LineString>
		</Placemark>
		<Placemark>
			<name>branch48_part22</name>
			<TimeSpan>
				<begin>15098-06-28</begin>
			</TimeSpan>
			<styleUrl>#branch48_part22_style</styleUrl>
			<LineString>
				<altitudeMode>absolute</altitudeMode>
				<tessellate>1</tessellate>
				<coordinates>
					-16.995740763999997,19.401698274,570798.1002207733
					-18.017915847999998,17.920641668000002,574069.1762850984
				</coordinates>
			</LineString>
		</Placemark>
		<Placemark>
			<name>branch48_part23</name>
			<TimeSpan>
				<begin>15094-05-18</begin>
			</TimeSpan>
			<styleUrl>#branch48_part23_style</styleUrl>
			<LineString>
				<altitudeMode>absolute</altitudeMode>
				<tessellate>1</tessellate>
				<coordinates>
					-18.017915847999998,17.920641668000002,574069.1762850984
					-19.040090932,16.439585062,576394.293846247
				</coordinates>
			</LineString>
		</Placemark>
		<Placemark>
			<name>branch48_part24</name>
			<TimeSpan>
				<begin>15090-04-08</begin>
			</TimeSpan>
			<styleUrl>#branch48_part24_style</styleUrl>
			<LineString>
				<altitudeMode>absolute</altitudeMode>
				<tessellate>1</tessellate>
				<coordinates>
					-19.040090932,16.439585062,576394.293846247
					-20.062266016,14.958528456000003,577784.8731744639
				</coordinates>
			</LineString>
		</Placemark>
		<Placemark>
			<name>branch48_part25</name>
			<TimeSpan>
				<begin>15086-02-29</begin>
			</TimeSpan>
			<styleUrl>#branch48_part25_style</styleUrl>
			<LineString>
				<altitudeMode>absolute</altitudeMode>
				<tessellate>1</tessellate>
				<coordinates>
					-20.062266016,14.958528456000003,577784.8731744639
					-21.084441099999996,13.47747185,578247.6564870832
				</coordinates>
			</LineString>
		</Placemark>
		<Placemark>
			<name>branch48_part26</name>
			<TimeSpan>
				<begin>15082-01-19</begin>
			</TimeSpan>
			<styleUrl>#branch48_part26_style</styleUrl>
			<LineString>
				<altitudeMode>absolute</altitudeMode>
				<tessellate>1</tessellate>
				<coordinates>
					-21.084441099999996,13.47747185,578247.6564870832
					-22.106616183999996,11.996415244000005,577784.8731744639
				</coordinates>
			</LineString>
		</Placemark>
		<Placemark>
			<name>branch48_part27</name>
			<TimeSpan>
				<begin>15078-00-09</begin>
			</TimeSpan>
			<styleUrl>#branch48_part27_style</styleUrl>
			<LineString>
				<altitudeMode>absolute</altitudeMode>
				<tessellate>1</tessellate>
				<coordinates>
					-22.106616183999996,11.996415244000005,577784.8731744639
					-23.128791267999997,10.515358638000002,576394.293846247
				</coordinates>
			</LineString>
		</Placemark>
		<Placemark>
			<name>branch48_part28</name>
			<TimeSpan>
				<begin>15073-10-30</begin>
			</TimeSpan>
			<styleUrl>#branch48_part28_style</styleUrl>
			<LineString>
				<altitudeMode>absolute</altitudeMode>
				<tessellate>1</tessellate>
				<coordinates>
					-23.128791267999997,10.515358638000002,576394.293846247
					-24.150966351999998,9.034302032,574069.1762850984
				</coordinates>
			</LineString>
		</Placemark>
		<Placemark>
			<name>branch48_part29</name>
			<TimeSpan>
				<begin>15069-09-20</begin>
			</TimeSpan>
			<styleUrl>#branch48_part29_style</styleUrl>
			<LineString>
				<altitudeMode>absolute</altitudeMode>
				<tessellate>1</tessellate>
				<coordinates>
					-24.150966351999998,9.034302032,574069.1762850984
					-25.173141435999998,7.553245426000004,570798.1002207734
				</coordinates>
			</LineString>
		</Placemark>
		<Placemark>
			<name>branch48_part30</name>
			<TimeSpan>
				<begin>15065-08-10</begin>
			</TimeSpan>
			<styleUrl>#branch48_part30_style</styleUrl>
			<LineString>
				<altitudeMode>absolute</altitudeMode>
				<tessellate>1</tessellate>
				<coordinates>
					-25.173141435999998,7.553245426000004,570798.1002207734
					-26.195316519999995,6.072188820000001,566564.6813414083
				</coordinates>
			</LineString>
		</Placemark>
		<Placemark>
			<name>branch48_part31</name>
			<TimeSpan>
				<begin>15061-07-01</begin>
			</TimeSpan>
			<styleUrl>#branch48_part31_style</styleUrl>
			<LineString>
				<altitudeMode>absolute</altitudeMode>
				<tessellate>1</tessellate>
				<coordinates>
					-26.195316519999995,6.072188820000001,566564.6813414083
					-27.217491603999996,4.591132214000005,561347.1474446042
				</coordinates>
			</LineString>
		</Placemark>
		<Placemark>
			<name>branch48_part32</name>
			<TimeSpan>
				<begin>15057-05-21</begin>
			</TimeSpan>
			<styleUrl>#branch48_part32_style</styleUrl>
			<LineString>
				<altitudeMode>absolute</altitudeMode>
				<tessellate>1</tessellate>
				<coordinates>
					-27.217491603999996,4.591132214000005,561347.1474446042
					-28.239666687999996,3.1100756080000025,555117.7502275999
				</coordinates>
			</LineString>
		</Placemark>
		<Placemark>
			<name>branch48_part33</name>
			<TimeSpan>
				<begin>15053-04-12</begin>
			</TimeSpan>
			<styleUrl>#branch48_part33_style</styleUrl>
			<LineString>
				<altitudeMode>absolute</altitudeMode>
				<tessellate>1</tessellate>
				<coordinates>
					-28.239666687999996,3.1100756080000025,555117.7502275999
					-29.261841771999993,1.6290190019999997,547841.9737151988
				</coordinates>
			</LineString>
		</Placemark>
		<Placemark>
			<name>branch48_part34</name>
			<TimeSpan>
				<begin>15049-03-02</begin>
			</TimeSpan>
			<styleUrl>#branch48_part34_style</styleUrl>
			<LineString>
				<altitudeMode>absolute</altitudeMode>
				<tessellate>1</tessellate>
				<coordinates>
					-29.261841771999993,1.6290190019999997,547841.9737151988
					-30.284016855999997,0.14796239600000405,539477.4829253139
				</coordinates>
			</LineString>
		</Placemark>
		<Placemark>
			<name>branch48_part35</name>
			<TimeSpan>
				<begin>15045-01-22</begin>
			</TimeSpan>
			<styleUrl>#branch48_part35_style</styleUrl>
			<LineString>
				<altitudeMode>absolute</altitudeMode>
				<tessellate>1</tessellate>
				<coordinates>
					-30.284016855999997,0.14796239600000405,539477.4829253139
					-31.306191939999994,-1.3330942099999987,529972.7312565761
				</coordinates>
			</LineString>
		</Placemark>
		<Placemark>
			<name>branch48_part36</name>
			<TimeSpan>
				<begin>15041-00-13</begin>
			</TimeSpan>
			<styleUrl>#branch48_part36_style</styleUrl>
			<LineString>
				<altitudeMode>absolute</altitudeMode>
				<tessellate>1</tessellate>
				<coordinates>
					-31.306191939999994,-1.3330942099999987,529972.7312565761
					-32.328367024,-2.8141508159999944,519265.1076671077
				</coordinates>
			</LineString>
		</Placemark>
		<Placemark>
			<name>branch48_part37</name>
			<TimeSpan>
				<begin>15036-11-03</begin>
			</TimeSpan>
			<styleUrl>#branch48_part37_style</styleUrl>
			<LineString>
				<altitudeMode>absolute</altitudeMode>
				<tessellate>1</tessellate>
				<coordinates>
					-32.328367024,-2.8141508159999944,519265.1076671077
					-33.350542108,-4.295207421999997,507278.447283507
				</coordinates>
			</LineString>
		</Placemark>
		<Placemark>
			<name>branch48_part38</name>
			<TimeSpan>
				<begin>15032-09-23</begin>
			</TimeSpan>
			<styleUrl>#branch48_part38_style</styleUrl>
			<LineString>
				<altitudeMode>absolute</altitudeMode>
				<tessellate>1</tessellate>
				<coordinates>
					-33.350542108,-4.295207421999997,507278.447283507
					-34.372717191999996,-5.776264028,493919.6381893046
				</coordinates>
			</LineString>
		</Placemark>
		<Placemark>
			<name>branch48_part39</name>
			<TimeSpan>
				<begin>15028-08-14</begin>
			</TimeSpan>
			<styleUrl>#branch48_part39_style</styleUrl>
			<LineString>
				<altitudeMode>absolute</altitudeMode>
				<tessellate>1</tessellate>
				<coordinates>
					-34.372717191999996,-5.776264028,493919.6381893046
					-35.394892276,-7.257320633999996,479073.90846569435
				</coordinates>
			</LineString>
		</Placemark>
		<Placemark>
			<name>branch48_part40</name>
			<TimeSpan>
				<begin>15024-07-04</begin>
			</TimeSpan>
			<styleUrl>#branch48_part40_style</styleUrl>
			<LineString>
				<altitudeMode>absolute</altitudeMode>
				<tessellate>1</tessellate>
				<coordinates>
					-35.394892276,-7.257320633999996,479073.90846569435
					-36.41706736,-8.738377239999998,462598.12518966646
				</coordinates>
			</LineString>
		</Placemark>
		<Placemark>
			<name>branch48_part41</name>
			<TimeSpan>
				<begin>15020-05-24</begin>
			</TimeSpan>
			<styleUrl>#branch48_part41_style</styleUrl>
			<LineString>
				<altitudeMode>absolute</altitudeMode>
				<tessellate>1</tessellate>
				<coordinates>
					-36.41706736,-8.738377239999998,462598.12518966646
					-37.439242444,-10.219433845999994,444310.9901389423
				</coordinates>
			</LineString>
		</Placemark>
		<Placemark>
			<name>branch48_part42</name>
			<TimeSpan>
				<begin>15016-04-15</begin>
			</TimeSpan>
			<styleUrl>#branch48_part42_style</styleUrl>
			<LineString>
				<altitudeMode>absolute</altitudeMode>
				<tessellate>1</tessellate>
				<coordinates>
					-37.439242444,-10.219433845999994,444310.9901389423
					-38.461417528,-11.700490451999997,423978.18500526104
				</coordinates>
			</LineString>
		</Placemark>
		<Placemark>
			<name>branch48_part43</name>
			<TimeSpan>
				<begin>15012-03-05</begin>
			</TimeSpan>
			<styleUrl>#branch48_part43_style</styleUrl>
			<LineString>
				<altitudeMode>absolute</altitudeMode>
				<tessellate>1</tessellate>
				<coordinates>
					-38.461417528,-11.700490451999997,423978.18500526104
					-39.483592611999995,-13.181547058,401288.87554393825
				</coordinates>
			</LineString>
		</Placemark>
		<Placemark>
			<name>branch48_part44</name>
			<TimeSpan>
				<begin>15008-01-25</begin>
			</TimeSpan>
			<styleUrl>#branch48_part44_style</styleUrl>
			<LineString>
				<altitudeMode>absolute</altitudeMode>
				<tessellate>1</tessellate>
				<coordinates>
					-39.483592611999995,-13.181547058,401288.87554393825
					-40.505767696,-14.662603663999995,375816.4934953445
				</coordinates>
			</LineString>
		</Placemark>
		<Placemark>
			<name>branch48_part45</name>
			<TimeSpan>
				<begin>15004-00-16</begin>
			</TimeSpan>
			<styleUrl>#branch48_part45_style</styleUrl>
			<LineString>
				<altitudeMode>absolute</altitudeMode>
				<tessellate>1</tessellate>
				<coordinates>
					-40.505767696,-14.662603663999995,375816.4934953445
					-41.52794278,-16.14366026999999,346948.5938922499
				</coordinates>
			</LineString>
		</Placemark>
		<Placemark>
			<name>branch48_part46</name>
			<TimeSpan>
				<begin>14999-11-06</begin>
			</TimeSpan>
			<styleUrl>#branch48_part46_style</styleUrl>
			<LineString>
				<altitudeMode>absolute</altitudeMode>
				<tessellate>1</tessellate>
				<coordinates>
					-41.52794278,-16.14366026999999,346948.5938922499
					-42.550117864,-17.624716876,313749.31346114114
				</coordinates>
			</LineString>
		</Placemark>
		<Placemark>
			<name>branch48_part47</name>
			<TimeSpan>
				<begin>14995-09-26</begin>
			</TimeSpan>
			<styleUrl>#branch48_part47_style</styleUrl>
			<LineString>
				<altitudeMode>absolute</altitudeMode>
				<tessellate>1</tessellate>
				<coordinates>
					-42.550117864,-17.624716876,313749.31346114114
					-43.572292948,-19.105773481999996,274652.41936622455
				</coordinates>
			</LineString>
		</Placemark>
		<Placemark>
			<name>branch48_part48</name>
			<TimeSpan>
				<begin>14991-08-17</begin>
			</TimeSpan>
			<styleUrl>#branch48_part48_style</styleUrl>
			<LineString>
				<altitudeMode>absolute</altitudeMode>
				<tessellate>1</tessellate>
				<coordinates>
					-43.572292948,-19.105773481999996,274652.41936622455
					-44.594468032,-20.586830087999992,226625.87253656352
				</coordinates>
			</LineString>
		</Placemark>
		<Placemark>
			<name>branch48_part49</name>
			<TimeSpan>
				<begin>14987-07-07</begin>
			</TimeSpan>
			<styleUrl>#branch48_part49_style</styleUrl>
			<LineString>
				<altitudeMode>absolute</altitudeMode>
				<tessellate>1</tessellate>
				<coordinates>
					-44.594468032,-20.586830087999992,226625.87253656352
					-45.616643116,-22.067886694000002,161909.34381638348
				</coordinates>
			</LineString>
		</Placemark>
		<Placemark>
			<name>branch48_part50</name>
			<TimeSpan>
				<begin>14983-05-27</begin>
			</TimeSpan>
			<styleUrl>#branch48_part50_style</styleUrl>
			<LineString>
				<altitudeMode>absolute</altitudeMode>
				<tessellate>1</tessellate>
				<coordinates>
					-45.616643116,-22.067886694000002,161909.34381638348
					-46.638818199999996,-23.548943299999998,7.081491416313646E-11
				</coordinates>
			</LineString>
		</Placemark>
	</Folder>
	</Folder>
	<Folder>
		<name>Locations</name>
		<description>Location states</description>
			<Placemark>
				<name>N</name>
				<Point>
					<altitudeMode>relativeToGround</altitudeMode>
					<coordinates>-95.712891,37.09024,0</coordinates>
				</Point>
			</Placemark>
			<Placemark>
				<name>E</name>
				<Point>
					<altitudeMode>relativeToGround</altitudeMode>
					<coordinates>4.469936,50.503887,0</coordinates>
				</Point>
			</Placemark>
			<Placemark>
				<name>B</name>
				<Point>
					<altitudeMode>relativeToGround</altitudeMode>
					<coordinates>-46.6388182,-23.5489433,0</coordinates>
				</Point>
			</Placemark>
			<Placemark>
				<name>O</name>
				<Point>
					<altitudeMode>relativeToGround</altitudeMode>
					<coordinates>174.885971,-40.900557,0</coordinates>
				</Point>
			</Placemark>
	</Folder>
	<Folder>
		<name>circles</name>
		<description>circles representing the number of lineages maintaining that state at any moment</description>
			<Placemark>
				<name>O_5524.986123942205_5469.736262702783</name>
				<TimeSpan>
					<begin>9664-00-05</begin>
					<end>9719-03-05</end>
				</TimeSpan>
				<styleUrl>#circle_5524.986123942205_style</styleUrl>
				<Polygon>
					<altitudeMode>clampToGround</altitudeMode>
					<tessellate>1</tessellate>
					<outerBoundaryIs>
						<LinearRing>
							<coordinates>
								174.88597100000004, -36.40898057940239, 0
								175.85495115716373, -36.47302784705082, 0
								176.79946702567045, -36.663536631478415, 0
								177.69534901833785, -36.97563168256629, 0
								178.51903089354104, -37.401266947863164, 0
								179.2478880646762, -37.92934492712714, 0
								179.86062422775757, -38.5458852751443, 0
								-179.66227224620658, -39.234246036791774, 0
								-179.33798002066158, -39.97540402826722, 0
								-179.18068652005556, -40.748304713522465, 0
								-179.20081343993522, -41.53029559469732, 0
								-179.4041423411079, -42.29765918720075, 0
								-179.79089126359602, -43.026260094269645, 0
								179.64516201453586, -43.69231330637498, 0
								178.91736750443658, -44.27326586959581, 0
								178.04652434358346, -44.74876134121921, 0
								177.06065692671524, -45.101628718766015, 0
								175.99411507280837, -45.31881111822846, 0
								174.88597100000004, -45.3921334205976, 0
								173.77782692719168, -45.31881111822846, 0
								172.71128507328484, -45.101628718766015, 0
								171.72541765641662, -44.74876134121921, 0
								170.8545744955634, -44.27326586959581, 0
								170.12677998546414, -43.69231330637498, 0
								169.56283326359605, -43.026260094269645, 0
								169.17608434110795, -42.29765918720075, 0
								168.97275543993518, -41.53029559469732, 0
								168.95262852005553, -40.748304713522465, 0
								169.10992202066166, -39.975404028267235, 0
								169.4342142462066, -39.234246036791774, 0
								169.9113177722424, -38.5458852751443, 0
								170.52405393532382, -37.92934492712714, 0
								171.25291110645904, -37.401266947863164, 0
								172.07659298166223, -36.97563168256629, 0
								172.97247497432954, -36.663536631478415, 0
								173.91699084283627, -36.47302784705082, 0
								174.88597100000004, -36.40898057940239, 0
							</coordinates>
						</LinearRing>
					</outerBoundaryIs>
				</Polygon>
			</Placemark>
			<Placemark>
				<name>O_5469.736262702783_5414.486401463361</name>
				<TimeSpan>
					<begin>9719-03-05</begin>
					<end>9774-06-05</end>
				</TimeSpan>
				<styleUrl>#circle_5469.736262702783_style</styleUrl>
				<Polygon>
					<altitudeMode>clampToGround</altitudeMode>
					<tessellate>1</tessellate>
					<outerBoundaryIs>
						<LinearRing>
							<coordinates>
								174.88597100000004, -34.54850870955566, 0
								176.22396741959534, -34.636932666218335, 0
								177.53042362067043, -34.90007604607777, 0
								178.77403456172334, -35.33157980792145, 0
								179.92397622782426, -35.92093232339884, 0
								-179.0498211443501, -36.653595574357546, 0
								-178.17634451208568, -37.51117623379791, 0
								-177.4830714624074, -38.47164119030631, 0
								-176.99538775446928, -39.50958358644789, 0
								-176.7357802319613, -40.59655561449332, 0
								-176.722737253198, -41.701497316643156, 0
								-176.96931174364664, -42.791304260463335, 0
								-177.48135916582052, -43.8315870054847, 0
								-178.25556363687818, -44.78767517402236, 0
								-179.27750755020264, -45.625900366923084, 0
								179.47980438596304, -46.31514778112669, 0
								178.0564487978919, -46.82859528540145, 0
								176.50462466533853, -47.14547309526547, 0
								174.88597100000004, -47.25260529044433, 0
								173.26731733466144, -47.14547309526547, 0
								171.7154932021081, -46.82859528540145, 0
								170.29213761403702, -46.31514778112669, 0
								169.0494495502026, -45.625900366923084, 0
								168.0275056368782, -44.78767517402236, 0
								167.25330116582057, -43.83158700548471, 0
								166.7412537436466, -42.79130426046334, 0
								166.49467925319803, -41.701497316643156, 0
								166.50772223196128, -40.59655561449332, 0
								166.76732975446924, -39.5095835864479, 0
								167.25501346240745, -38.4716411903063, 0
								167.94828651208573, -37.51117623379791, 0
								168.8217631443501, -36.653595574357546, 0
								169.84796577217577, -35.92093232339884, 0
								170.99790743827666, -35.33157980792145, 0
								172.24151837932956, -34.90007604607777, 0
								173.54797458040463, -34.636932666218335, 0
								174.88597100000004, -34.54850870955566, 0
							</coordinates>
						</LinearRing>
					</outerBoundaryIs>
				</Polygon>
			</Placemark>
			<Placemark>
				<name>O_5414.486401463361_5359.236540223939</name>
				<TimeSpan>
					<begin>9774-06-05</begin>
					<end>9829-09-05</end>
				</TimeSpan>
				<styleUrl>#circle_5414.486401463361_style</styleUrl>
				<Polygon>
					<altitudeMode>clampToGround</altitudeMode>
					<tessellate>1</tessellate>
					<outerBoundaryIs>
						<LinearRing>
							<coordinates>
								174.88597100000004, -34.54850870955566, 0
								176.22396741959534, -34.636932666218335, 0
								177.53042362067043, -34.90007604607777, 0
								178.77403456172334, -35.33157980792145, 0
								179.92397622782426, -35.92093232339884, 0
								-179.0498211443501, -36.653595574357546, 0
								-178.17634451208568, -37.51117623379791, 0
								-177.4830714624074, -38.47164119030631, 0
								-176.99538775446928, -39.50958358644789, 0
								-176.7357802319613, -40.59655561449332, 0
								-176.722737253198, -41.701497316643156, 0
								-176.96931174364664, -42.791304260463335, 0
								-177.48135916582052, -43.8315870054847, 0
								-178.25556363687818, -44.78767517402236, 0
								-179.27750755020264, -45.625900366923084, 0
								179.47980438596304, -46.31514778112669, 0
								178.0564487978919, -46.82859528540145, 0
								176.50462466533853, -47.14547309526547, 0
								174.88597100000004, -47.25260529044433, 0
								173.26731733466144, -47.14547309526547, 0
								171.7154932021081, -46.82859528540145, 0
								170.29213761403702, -46.31514778112669, 0
								169.0494495502026, -45.625900366923084, 0
								168.0275056368782, -44.78767517402236, 0
								167.25330116582057, -43.83158700548471, 0
								166.7412537436466, -42.79130426046334, 0
								166.49467925319803, -41.701497316643156, 0
								166.50772223196128, -40.59655561449332, 0
								166.76732975446924, -39.5095835864479, 0
								167.25501346240745, -38.4716411903063, 0
								167.94828651208573, -37.51117623379791, 0
								168.8217631443501, -36.653595574357546, 0
								169.84796577217577, -35.92093232339884, 0
								170.99790743827666, -35.33157980792145, 0
								172.24151837932956, -34.90007604607777, 0
								173.54797458040463, -34.636932666218335, 0
								174.88597100000004, -34.54850870955566, 0
							</coordinates>
						</LinearRing>
					</outerBoundaryIs>
				</Polygon>
			</Placemark>
			<Placemark>
				<name>O_5359.236540223939_5303.986678984517</name>
				<TimeSpan>
					<begin>9829-09-05</begin>
					<end>9885-00-05</end>
				</TimeSpan>
				<styleUrl>#circle_5359.236540223939_style</styleUrl>
				<Polygon>
					<altitudeMode>clampToGround</altitudeMode>
					<tessellate>1</tessellate>
					<outerBoundaryIs>
						<LinearRing>
							<coordinates>
								174.88597100000004, -34.54850870955566, 0
								176.22396741959534, -34.636932666218335, 0
								177.53042362067043, -34.90007604607777, 0
								178.77403456172334, -35.33157980792145, 0
								179.92397622782426, -35.92093232339884, 0
								-179.0498211443501, -36.653595574357546, 0
								-178.17634451208568, -37.51117623379791, 0
								-177.4830714624074, -38.47164119030631, 0
								-176.99538775446928, -39.50958358644789, 0
								-176.7357802319613, -40.59655561449332, 0
								-176.722737253198, -41.701497316643156, 0
								-176.96931174364664, -42.791304260463335, 0
								-177.48135916582052, -43.8315870054847, 0
								-178.25556363687818, -44.78767517402236, 0
								-179.27750755020264, -45.625900366923084, 0
								179.47980438596304, -46.31514778112669, 0
								178.0564487978919, -46.82859528540145, 0
								176.50462466533853, -47.14547309526547, 0
								174.88597100000004, -47.25260529044433, 0
								173.26731733466144, -47.14547309526547, 0
								171.7154932021081, -46.82859528540145, 0
								170.29213761403702, -46.31514778112669, 0
								169.0494495502026, -45.625900366923084, 0
								168.0275056368782, -44.78767517402236, 0
								167.25330116582057, -43.83158700548471, 0
								166.7412537436466, -42.79130426046334, 0
								166.49467925319803, -41.701497316643156, 0
								166.50772223196128, -40.59655561449332, 0
								166.76732975446924, -39.5095835864479, 0
								167.25501346240745, -38.4716411903063, 0
								167.94828651208573, -37.51117623379791, 0
								168.8217631443501, -36.653595574357546, 0
								169.84796577217577, -35.92093232339884, 0
								170.99790743827666, -35.33157980792145, 0
								172.24151837932956, -34.90007604607777, 0
								173.54797458040463, -34.636932666218335, 0
								174.88597100000004, -34.54850870955566, 0
							</coordinates>
						</LinearRing>
					</outerBoundaryIs>
				</Polygon>
			</Placemark>
			<Placemark>
				<name>O_5303.986678984517_5248.736817745095</name>
				<TimeSpan>
					<begin>9885-00-05</begin>
					<end>9940-03-05</end>
				</TimeSpan>
				<styleUrl>#circle_5303.986678984517_style</styleUrl>
				<Polygon>
					<altitudeMode>clampToGround</altitudeMode>
					<tessellate>1</tessellate>
					<outerBoundaryIs>
						<LinearRing>
							<coordinates>
								174.88597100000004, -34.54850870955566, 0
								176.22396741959534, -34.636932666218335, 0
								177.53042362067043, -34.90007604607777, 0
								178.77403456172334, -35.33157980792145, 0
								179.92397622782426, -35.92093232339884, 0
								-179.0498211443501, -36.653595574357546, 0
								-178.17634451208568, -37.51117623379791, 0
								-177.4830714624074, -38.47164119030631, 0
								-176.99538775446928, -39.50958358644789, 0
								-176.7357802319613, -40.59655561449332, 0
								-176.722737253198, -41.701497316643156, 0
								-176.96931174364664, -42.791304260463335, 0
								-177.48135916582052, -43.8315870054847, 0
								-178.25556363687818, -44.78767517402236, 0
								-179.27750755020264, -45.625900366923084, 0
								179.47980438596304, -46.31514778112669, 0
								178.0564487978919, -46.82859528540145, 0
								176.50462466533853, -47.14547309526547, 0
								174.88597100000004, -47.25260529044433, 0
								173.26731733466144, -47.14547309526547, 0
								171.7154932021081, -46.82859528540145, 0
								170.29213761403702, -46.31514778112669, 0
								169.0494495502026, -45.625900366923084, 0
								168.0275056368782, -44.78767517402236, 0
								167.25330116582057, -43.83158700548471, 0
								166.7412537436466, -42.79130426046334, 0
								166.49467925319803, -41.701497316643156, 0
								166.50772223196128, -40.59655561449332, 0
								166.76732975446924, -39.5095835864479, 0
								167.25501346240745, -38.4716411903063, 0
								167.94828651208573, -37.51117623379791, 0
								168.8217631443501, -36.653595574357546, 0
								169.84796577217577, -35.92093232339884, 0
								170.99790743827666, -35.33157980792145, 0
								172.24151837932956, -34.90007604607777, 0
								173.54797458040463, -34.636932666218335, 0
								174.88597100000004, -34.54850870955566, 0
							</coordinates>
						</LinearRing>
					</outerBoundaryIs>
				</Polygon>
			</Placemark>
			<Placemark>
				<name>O_5248.736817745095_5193.486956505673</name>
				<TimeSpan>
					<begin>9940-03-05</begin>
					<end>9995-06-05</end>
				</TimeSpan>
				<styleUrl>#circle_5248.736817745095_style</styleUrl>
				<Polygon>
					<altitudeMode>clampToGround</altitudeMode>
					<tessellate>1</tessellate>
					<outerBoundaryIs>
						<LinearRing>
							<coordinates>
								174.88597100000004, -34.54850870955566, 0
								176.22396741959534, -34.636932666218335, 0
								177.53042362067043, -34.90007604607777, 0
								178.77403456172334, -35.33157980792145, 0
								179.92397622782426, -35.92093232339884, 0
								-179.0498211443501, -36.653595574357546, 0
								-178.17634451208568, -37.51117623379791, 0
								-177.4830714624074, -38.47164119030631, 0
								-176.99538775446928, -39.50958358644789, 0
								-176.7357802319613, -40.59655561449332, 0
								-176.722737253198, -41.701497316643156, 0
								-176.96931174364664, -42.791304260463335, 0
								-177.48135916582052, -43.8315870054847, 0
								-178.25556363687818, -44.78767517402236, 0
								-179.27750755020264, -45.625900366923084, 0
								179.47980438596304, -46.31514778112669, 0
								178.0564487978919, -46.82859528540145, 0
								176.50462466533853, -47.14547309526547, 0
								174.88597100000004, -47.25260529044433, 0
								173.26731733466144, -47.14547309526547, 0
								171.7154932021081, -46.82859528540145, 0
								170.29213761403702, -46.31514778112669, 0
								169.0494495502026, -45.625900366923084, 0
								168.0275056368782, -44.78767517402236, 0
								167.25330116582057, -43.83158700548471, 0
								166.7412537436466, -42.79130426046334, 0
								166.49467925319803, -41.701497316643156, 0
								166.50772223196128, -40.59655561449332, 0
								166.76732975446924, -39.5095835864479, 0
								167.25501346240745, -38.4716411903063, 0
								167.94828651208573, -37.51117623379791, 0
								168.8217631443501, -36.653595574357546, 0
								169.84796577217577, -35.92093232339884, 0
								170.99790743827666, -35.33157980792145, 0
								172.24151837932956, -34.90007604607777, 0
								173.54797458040463, -34.636932666218335, 0
								174.88597100000004, -34.54850870955566, 0
							</coordinates>
						</LinearRing>
					</outerBoundaryIs>
				</Polygon>
			</Placemark>
			<Placemark>
				<name>O_5193.486956505673_5138.237095266251</name>
				<TimeSpan>
					<begin>9995-06-05</begin>
					<end>10050-09-05</end>
				</TimeSpan>
				<styleUrl>#circle_5193.486956505673_style</styleUrl>
				<Polygon>
					<altitudeMode>clampToGround</altitudeMode>
					<tessellate>1</tessellate>
					<outerBoundaryIs>
						<LinearRing>
							<coordinates>
								174.88597100000004, -34.54850870955566, 0
								176.22396741959534, -34.636932666218335, 0
								177.53042362067043, -34.90007604607777, 0
								178.77403456172334, -35.33157980792145, 0
								179.92397622782426, -35.92093232339884, 0
								-179.0498211443501, -36.653595574357546, 0
								-178.17634451208568, -37.51117623379791, 0
								-177.4830714624074, -38.47164119030631, 0
								-176.99538775446928, -39.50958358644789, 0
								-176.7357802319613, -40.59655561449332, 0
								-176.722737253198, -41.701497316643156, 0
								-176.96931174364664, -42.791304260463335, 0
								-177.48135916582052, -43.8315870054847, 0
								-178.25556363687818, -44.78767517402236, 0
								-179.27750755020264, -45.625900366923084, 0
								179.47980438596304, -46.31514778112669, 0
								178.0564487978919, -46.82859528540145, 0
								176.50462466533853, -47.14547309526547, 0
								174.88597100000004, -47.25260529044433, 0
								173.26731733466144, -47.14547309526547, 0
								171.7154932021081, -46.82859528540145, 0
								170.29213761403702, -46.31514778112669, 0
								169.0494495502026, -45.625900366923084, 0
								168.0275056368782, -44.78767517402236, 0
								167.25330116582057, -43.83158700548471, 0
								166.7412537436466, -42.79130426046334, 0
								166.49467925319803, -41.701497316643156, 0
								166.50772223196128, -40.59655561449332, 0
								166.76732975446924, -39.5095835864479, 0
								167.25501346240745, -38.4716411903063, 0
								167.94828651208573, -37.51117623379791, 0
								168.8217631443501, -36.653595574357546, 0
								169.84796577217577, -35.92093232339884, 0
								170.99790743827666, -35.33157980792145, 0
								172.24151837932956, -34.90007604607777, 0
								173.54797458040463, -34.636932666218335, 0
								174.88597100000004, -34.54850870955566, 0
							</coordinates>
						</LinearRing>
					</outerBoundaryIs>
				</Polygon>
			</Placemark>
			<Placemark>
				<name>O_5138.237095266251_5082.987234026829</name>
				<TimeSpan>
					<begin>10050-09-05</begin>
					<end>10106-00-05</end>
				</TimeSpan>
				<styleUrl>#circle_5138.237095266251_style</styleUrl>
				<Polygon>
					<altitudeMode>clampToGround</altitudeMode>
					<tessellate>1</tessellate>
					<outerBoundaryIs>
						<LinearRing>
							<coordinates>
								174.88597100000004, -34.54850870955566, 0
								176.22396741959534, -34.636932666218335, 0
								177.53042362067043, -34.90007604607777, 0
								178.77403456172334, -35.33157980792145, 0
								179.92397622782426, -35.92093232339884, 0
								-179.0498211443501, -36.653595574357546, 0
								-178.17634451208568, -37.51117623379791, 0
								-177.4830714624074, -38.47164119030631, 0
								-176.99538775446928, -39.50958358644789, 0
								-176.7357802319613, -40.59655561449332, 0
								-176.722737253198, -41.701497316643156, 0
								-176.96931174364664, -42.791304260463335, 0
								-177.48135916582052, -43.8315870054847, 0
								-178.25556363687818, -44.78767517402236, 0
								-179.27750755020264, -45.625900366923084, 0
								179.47980438596304, -46.31514778112669, 0
								178.0564487978919, -46.82859528540145, 0
								176.50462466533853, -47.14547309526547, 0
								174.88597100000004, -47.25260529044433, 0
								173.26731733466144, -47.14547309526547, 0
								171.7154932021081, -46.82859528540145, 0
								170.29213761403702, -46.31514778112669, 0
								169.0494495502026, -45.625900366923084, 0
								168.0275056368782, -44.78767517402236, 0
								167.25330116582057, -43.83158700548471, 0
								166.7412537436466, -42.79130426046334, 0
								166.49467925319803, -41.701497316643156, 0
								166.50772223196128, -40.59655561449332, 0
								166.76732975446924, -39.5095835864479, 0
								167.25501346240745, -38.4716411903063, 0
								167.94828651208573, -37.51117623379791, 0
								168.8217631443501, -36.653595574357546, 0
								169.84796577217577, -35.92093232339884, 0
								170.99790743827666, -35.33157980792145, 0
								172.24151837932956, -34.90007604607777, 0
								173.54797458040463, -34.636932666218335, 0
								174.88597100000004, -34.54850870955566, 0
							</coordinates>
						</LinearRing>
					</outerBoundaryIs>
				</Polygon>
			</Placemark>
			<Placemark>
				<name>O_5082.987234026828_5027.7373727874065</name>
				<TimeSpan>
					<begin>10106-00-05</begin>
					<end>10161-03-05</end>
				</TimeSpan>
				<styleUrl>#circle_5082.987234026828_style</styleUrl>
				<Polygon>
					<altitudeMode>clampToGround</altitudeMode>
					<tessellate>1</tessellate>
					<outerBoundaryIs>
						<LinearRing>
							<coordinates>
								174.88597100000004, -33.12091843344658, 0
								176.49618637130106, -33.22732016758505, 0
								178.0702715866641, -33.54405952740443, 0
								179.57227745946165, -34.06376919897575, 0
								-179.0333845879569, -34.77426780107178, 0
								-177.78175560066222, -35.6586958131002, 0
								-176.70710711387724, -36.69568896817163, 0
								-175.84262951398023, -37.85958040900273, 0
								-175.21994431719705, -39.120631329552914, 0
								-174.86832210970246, -40.445305122830405, 0
								-174.81346529063126, -41.79662219327838, 0
								-175.0757177849638, -43.134659905392894, 0
								-175.66761805991078, -44.41728982156816, 0
								-176.59084870429209, -45.60126244721909, 0
								-177.83287836869818, -46.643741685748736, 0
								-179.36392189276526, -47.50433654623201, 0
								178.86483860219252, -48.14756165917133, 0
								176.92072136736425, -48.54549037562926, 0
								174.88597100000004, -48.680195566553415, 0
								172.85122063263577, -48.54549037562926, 0
								170.90710339780753, -48.14756165917134, 0
								169.1358638927653, -47.50433654623201, 0
								167.60482036869817, -46.643741685748736, 0
								166.36279070429208, -45.60126244721909, 0
								165.43956005991086, -44.41728982156818, 0
								164.84765978496387, -43.1346599053929, 0
								164.58540729063128, -41.79662219327838, 0
								164.64026410970243, -40.445305122830405, 0
								164.99188631719713, -39.120631329552914, 0
								165.61457151398022, -37.85958040900273, 0
								166.47904911387732, -36.69568896817163, 0
								167.55369760066228, -35.658695813100216, 0
								168.80532658795687, -34.77426780107178, 0
								170.19966454053838, -34.06376919897575, 0
								171.70167041333588, -33.54405952740444, 0
								173.27575562869896, -33.22732016758505, 0
								174.88597100000004, -33.12091843344658, 0
							</coordinates>
						</LinearRing>
					</outerBoundaryIs>
				</Polygon>
			</Placemark>
			<Placemark>
				<name>O_5027.7373727874065_4972.4875115479845</name>
				<TimeSpan>
					<begin>10161-03-05</begin>
					<end>10216-06-04</end>
				</TimeSpan>
				<styleUrl>#circle_5027.7373727874065_style</styleUrl>
				<Polygon>
					<altitudeMode>clampToGround</altitudeMode>
					<tessellate>1</tessellate>
					<outerBoundaryIs>
						<LinearRing>
							<coordinates>
								174.88597100000004, -30.857086797408563, 0
								176.9104379854748, -30.990839353668694, 0
								178.8926405846864, -31.389145895869593, 0
								-179.20956267729198, -32.04319530190047, 0
								-177.43810423686307, -32.938435445826606, 0
								-175.8346786633357, -34.05474732512279, 0
								-174.44075975234819, -35.366643922681824, 0
								-173.2976054147321, -36.84346236872009, 0
								-172.44613104666192, -38.44952698157287, 0
								-171.92645730408577, -40.144281994300655, 0
								-171.77685482361443, -41.88242858626526, 0
								-172.03173385172278, -43.61415331278497, 0
								-172.71830465693665, -45.28560337969091, 0
								-173.85164963301037, -46.83983870463831, 0
								-175.42832275549907, -48.218542870653586, 0
								-177.41932718433446, -49.364749387502705, 0
								-179.76433957699058, -50.22666238149927, 0
								177.63011016025635, -50.76227871542042, 0
								174.88597100000004, -50.94402720259143, 0
								172.14183183974362, -50.76227871542042, 0
								169.5362815769906, -50.22666238149927, 0
								167.19126918433452, -49.364749387502705, 0
								165.20026475549906, -48.21854287065359, 0
								163.62359163301034, -46.83983870463831, 0
								162.49024665693668, -45.28560337969091, 0
								161.80367585172274, -43.61415331278497, 0
								161.54879682361445, -41.88242858626526, 0
								161.6983993040858, -40.144281994300655, 0
								162.2180730466619, -38.44952698157288, 0
								163.0695474147321, -36.84346236872009, 0
								164.21270175234824, -35.366643922681824, 0
								165.60662066333575, -34.05474732512279, 0
								167.21004623686312, -32.938435445826606, 0
								168.981504677292, -32.04319530190047, 0
								170.8793014153136, -31.389145895869593, 0
								172.86150401452525, -30.990839353668694, 0
								174.88597100000004, -30.857086797408563, 0
							</coordinates>
						</LinearRing>
					</outerBoundaryIs>
				</Polygon>
			</Placemark>
			<Placemark>
				<name>O_4972.4875115479845_4917.2376503085625</name>
				<TimeSpan>
					<begin>10216-06-04</begin>
					<end>10271-09-04</end>
				</TimeSpan>
				<styleUrl>#circle_4972.4875115479845_style</styleUrl>
				<Polygon>
					<altitudeMode>clampToGround</altitudeMode>
					<tessellate>1</tessellate>
					<outerBoundaryIs>
						<LinearRing>
							<coordinates>
								174.88597100000004, -29.89848662881937, 0
								177.07997883144122, -30.04343076033372, 0
								179.22945786925573, -30.475118161173306, 0
								-178.71000319527076, -31.184164005845638, 0
								-176.78263797170058, -32.15508387348328, 0
								-175.0325378045944, -33.36649547174936, 0
								-173.50378428302017, -34.79134086190496, 0
								-172.24062588629292, -36.39708489461431, 0
								-171.28757322525556, -38.14585383538963, 0
								-170.6891942045856, -39.99450054576408, 0
								-170.48927649226962, -41.894622582506884, 0
								-170.7289018869168, -43.79262176083713, 0
								-171.4428899495302, -45.62998140276201, 0
								-172.65412253338184, -47.344045127856994, 0
								-174.36564187282323, -48.86967922117354, 0
								-176.55133389578896, -50.14221724576761, 0
								-179.1474842265301, -51.10190460962955, 0
								177.95102902454693, -51.69958173525004, 0
								174.88597100000004, -51.902627371180614, 0
								171.82091297545304, -51.69958173525004, 0
								168.9194262265302, -51.10190460962955, 0
								166.32327589578904, -50.14221724576761, 0
								164.1375838728232, -48.86967922117354, 0
								162.4260645333819, -47.344045127856994, 0
								161.2148319495302, -45.62998140276202, 0
								160.50084388691687, -43.79262176083713, 0
								160.26121849226965, -41.894622582506884, 0
								160.46113620458559, -39.99450054576408, 0
								161.05951522525552, -38.14585383538964, 0
								162.0125678862929, -36.39708489461431, 0
								163.27572628302016, -34.79134086190496, 0
								164.8044798045944, -33.36649547174936, 0
								166.55457997170066, -32.15508387348328, 0
								168.4819451952707, -31.184164005845638, 0
								170.54248413074427, -30.475118161173306, 0
								172.69196316855877, -30.04343076033372, 0
								174.88597100000004, -29.89848662881937, 0
							</coordinates>
						</LinearRing>
					</outerBoundaryIs>
				</Polygon>
			</Placemark>
			<Placemark>
				<name>O_4917.2376503085625_4861.9877890691405</name>
				<TimeSpan>
					<begin>10271-09-04</begin>
					<end>10327-00-04</end>
				</TimeSpan>
				<styleUrl>#circle_4917.2376503085625_style</styleUrl>
				<Polygon>
					<altitudeMode>clampToGround</altitudeMode>
					<tessellate>1</tessellate>
					<outerBoundaryIs>
						<LinearRing>
							<coordinates>
								174.88597100000004, -29.89848662881937, 0
								177.07997883144122, -30.04343076033372, 0
								179.22945786925573, -30.475118161173306, 0
								-178.71000319527076, -31.184164005845638, 0
								-176.78263797170058, -32.15508387348328, 0
								-175.0325378045944, -33.36649547174936, 0
								-173.50378428302017, -34.79134086190496, 0
								-172.24062588629292, -36.39708489461431, 0
								-171.28757322525556, -38.14585383538963, 0
								-170.6891942045856, -39.99450054576408, 0
								-170.48927649226962, -41.894622582506884, 0
								-170.7289018869168, -43.79262176083713, 0
								-171.4428899495302, -45.62998140276201, 0
								-172.65412253338184, -47.344045127856994, 0
								-174.36564187282323, -48.86967922117354, 0
								-176.55133389578896, -50.14221724576761, 0
								-179.1474842265301, -51.10190460962955, 0
								177.95102902454693, -51.69958173525004, 0
								174.88597100000004, -51.902627371180614, 0
								171.82091297545304, -51.69958173525004, 0
								168.9194262265302, -51.10190460962955, 0
								166.32327589578904, -50.14221724576761, 0
								164.1375838728232, -48.86967922117354, 0
								162.4260645333819, -47.344045127856994, 0
								161.2148319495302, -45.62998140276202, 0
								160.50084388691687, -43.79262176083713, 0
								160.26121849226965, -41.894622582506884, 0
								160.46113620458559, -39.99450054576408, 0
								161.05951522525552, -38.14585383538964, 0
								162.0125678862929, -36.39708489461431, 0
								163.27572628302016, -34.79134086190496, 0
								164.8044798045944, -33.36649547174936, 0
								166.55457997170066, -32.15508387348328, 0
								168.4819451952707, -31.184164005845638, 0
								170.54248413074427, -30.475118161173306, 0
								172.69196316855877, -30.04343076033372, 0
								174.88597100000004, -29.89848662881937, 0
							</coordinates>
						</LinearRing>
					</outerBoundaryIs>
				</Polygon>
			</Placemark>
			<Placemark>
				<name>O_4861.9877890691405_4806.7379278297185</name>
				<TimeSpan>
					<begin>10327-00-04</begin>
					<end>10382-03-04</end>
				</TimeSpan>
				<styleUrl>#circle_4861.9877890691405_style</styleUrl>
				<Polygon>
					<altitudeMode>clampToGround</altitudeMode>
					<tessellate>1</tessellate>
					<outerBoundaryIs>
						<LinearRing>
							<coordinates>
								174.88597100000004, -36.40898057940239, 0
								175.85495115716373, -36.47302784705082, 0
								176.79946702567045, -36.663536631478415, 0
								177.69534901833785, -36.97563168256629, 0
								178.51903089354104, -37.401266947863164, 0
								179.2478880646762, -37.92934492712714, 0
								179.86062422775757, -38.5458852751443, 0
								-179.66227224620658, -39.234246036791774, 0
								-179.33798002066158, -39.97540402826722, 0
								-179.18068652005556, -40.748304713522465, 0
								-179.20081343993522, -41.53029559469732, 0
								-179.4041423411079, -42.29765918720075, 0
								-179.79089126359602, -43.026260094269645, 0
								179.64516201453586, -43.69231330637498, 0
								178.91736750443658, -44.27326586959581, 0
								178.04652434358346, -44.74876134121921, 0
								177.06065692671524, -45.101628718766015, 0
								175.99411507280837, -45.31881111822846, 0
								174.88597100000004, -45.3921334205976, 0
								173.77782692719168, -45.31881111822846, 0
								172.71128507328484, -45.101628718766015, 0
								171.72541765641662, -44.74876134121921, 0
								170.8545744955634, -44.27326586959581, 0
								170.12677998546414, -43.69231330637498, 0
								169.56283326359605, -43.026260094269645, 0
								169.17608434110795, -42.29765918720075, 0
								168.97275543993518, -41.53029559469732, 0
								168.95262852005553, -40.748304713522465, 0
								169.10992202066166, -39.975404028267235, 0
								169.4342142462066, -39.234246036791774, 0
								169.9113177722424, -38.5458852751443, 0
								170.52405393532382, -37.92934492712714, 0
								171.25291110645904, -37.401266947863164, 0
								172.07659298166223, -36.97563168256629, 0
								172.97247497432954, -36.663536631478415, 0
								173.91699084283627, -36.47302784705082, 0
								174.88597100000004, -36.40898057940239, 0
							</coordinates>
						</LinearRing>
					</outerBoundaryIs>
				</Polygon>
			</Placemark>
			<Placemark>
				<name>O_4806.7379278297185_4751.4880665902965</name>
				<TimeSpan>
					<begin>10382-03-04</begin>
					<end>10437-06-04</end>
				</TimeSpan>
				<styleUrl>#circle_4806.7379278297185_style</styleUrl>
				<Polygon>
					<altitudeMode>clampToGround</altitudeMode>
					<tessellate>1</tessellate>
					<outerBoundaryIs>
						<LinearRing>
							<coordinates>
								174.88597100000004, -36.40898057940239, 0
								175.85495115716373, -36.47302784705082, 0
								176.79946702567045, -36.663536631478415, 0
								177.69534901833785, -36.97563168256629, 0
								178.51903089354104, -37.401266947863164, 0
								179.2478880646762, -37.92934492712714, 0
								179.86062422775757, -38.5458852751443, 0
								-179.66227224620658, -39.234246036791774, 0
								-179.33798002066158, -39.97540402826722, 0
								-179.18068652005556, -40.748304713522465, 0
								-179.20081343993522, -41.53029559469732, 0
								-179.4041423411079, -42.29765918720075, 0
								-179.79089126359602, -43.026260094269645, 0
								179.64516201453586, -43.69231330637498, 0
								178.91736750443658, -44.27326586959581, 0
								178.04652434358346, -44.74876134121921, 0
								177.06065692671524, -45.101628718766015, 0
								175.99411507280837, -45.31881111822846, 0
								174.88597100000004, -45.3921334205976, 0
								173.77782692719168, -45.31881111822846, 0
								172.71128507328484, -45.101628718766015, 0
								171.72541765641662, -44.74876134121921, 0
								170.8545744955634, -44.27326586959581, 0
								170.12677998546414, -43.69231330637498, 0
								169.56283326359605, -43.026260094269645, 0
								169.17608434110795, -42.29765918720075, 0
								168.97275543993518, -41.53029559469732, 0
								168.95262852005553, -40.748304713522465, 0
								169.10992202066166, -39.975404028267235, 0
								169.4342142462066, -39.234246036791774, 0
								169.9113177722424, -38.5458852751443, 0
								170.52405393532382, -37.92934492712714, 0
								171.25291110645904, -37.401266947863164, 0
								172.07659298166223, -36.97563168256629, 0
								172.97247497432954, -36.663536631478415, 0
								173.91699084283627, -36.47302784705082, 0
								174.88597100000004, -36.40898057940239, 0
							</coordinates>
						</LinearRing>
					</outerBoundaryIs>
				</Polygon>
			</Placemark>
			<Placemark>
				<name>O_4751.4880665902965_4696.2382053508745</name>
				<TimeSpan>
					<begin>10437-06-04</begin>
					<end>10492-09-04</end>
				</TimeSpan>
				<styleUrl>#circle_4751.4880665902965_style</styleUrl>
				<Polygon>
					<altitudeMode>clampToGround</altitudeMode>
					<tessellate>1</tessellate>
					<outerBoundaryIs>
						<LinearRing>
							<coordinates>
								174.88597100000004, -36.40898057940239, 0
								175.85495115716373, -36.47302784705082, 0
								176.79946702567045, -36.663536631478415, 0
								177.69534901833785, -36.97563168256629, 0
								178.51903089354104, -37.401266947863164, 0
								179.2478880646762, -37.92934492712714, 0
								179.86062422775757, -38.5458852751443, 0
								-179.66227224620658, -39.234246036791774, 0
								-179.33798002066158, -39.97540402826722, 0
								-179.18068652005556, -40.748304713522465, 0
								-179.20081343993522, -41.53029559469732, 0
								-179.4041423411079, -42.29765918720075, 0
								-179.79089126359602, -43.026260094269645, 0
								179.64516201453586, -43.69231330637498, 0
								178.91736750443658, -44.27326586959581, 0
								178.04652434358346, -44.74876134121921, 0
								177.06065692671524, -45.101628718766015, 0
								175.99411507280837, -45.31881111822846, 0
								174.88597100000004, -45.3921334205976, 0
								173.77782692719168, -45.31881111822846, 0
								172.71128507328484, -45.101628718766015, 0
								171.72541765641662, -44.74876134121921, 0
								170.8545744955634, -44.27326586959581, 0
								170.12677998546414, -43.69231330637498, 0
								169.56283326359605, -43.026260094269645, 0
								169.17608434110795, -42.29765918720075, 0
								168.97275543993518, -41.53029559469732, 0
								168.95262852005553, -40.748304713522465, 0
								169.10992202066166, -39.975404028267235, 0
								169.4342142462066, -39.234246036791774, 0
								169.9113177722424, -38.5458852751443, 0
								170.52405393532382, -37.92934492712714, 0
								171.25291110645904, -37.401266947863164, 0
								172.07659298166223, -36.97563168256629, 0
								172.97247497432954, -36.663536631478415, 0
								173.91699084283627, -36.47302784705082, 0
								174.88597100000004, -36.40898057940239, 0
							</coordinates>
						</LinearRing>
					</outerBoundaryIs>
				</Polygon>
			</Placemark>
			<Placemark>
				<name>O_4696.2382053508745_4640.9883441114525</name>
				<TimeSpan>
					<begin>10492-09-04</begin>
					<end>10548-00-04</end>
				</TimeSpan>
				<styleUrl>#circle_4696.2382053508745_style</styleUrl>
				<Polygon>
					<altitudeMode>clampToGround</altitudeMode>
					<tessellate>1</tessellate>
					<outerBoundaryIs>
						<LinearRing>
							<coordinates>
								174.88597100000004, -36.40898057940239, 0
								175.85495115716373, -36.47302784705082, 0
								176.79946702567045, -36.663536631478415, 0
								177.69534901833785, -36.97563168256629, 0
								178.51903089354104, -37.401266947863164, 0
								179.2478880646762, -37.92934492712714, 0
								179.86062422775757, -38.5458852751443, 0
								-179.66227224620658, -39.234246036791774, 0
								-179.33798002066158, -39.97540402826722, 0
								-179.18068652005556, -40.748304713522465, 0
								-179.20081343993522, -41.53029559469732, 0
								-179.4041423411079, -42.29765918720075, 0
								-179.79089126359602, -43.026260094269645, 0
								179.64516201453586, -43.69231330637498, 0
								178.91736750443658, -44.27326586959581, 0
								178.04652434358346, -44.74876134121921, 0
								177.06065692671524, -45.101628718766015, 0
								175.99411507280837, -45.31881111822846, 0
								174.88597100000004, -45.3921334205976, 0
								173.77782692719168, -45.31881111822846, 0
								172.71128507328484, -45.101628718766015, 0
								171.72541765641662, -44.74876134121921, 0
								170.8545744955634, -44.27326586959581, 0
								170.12677998546414, -43.69231330637498, 0
								169.56283326359605, -43.026260094269645, 0
								169.17608434110795, -42.29765918720075, 0
								168.97275543993518, -41.53029559469732, 0
								168.95262852005553, -40.748304713522465, 0
								169.10992202066166, -39.975404028267235, 0
								169.4342142462066, -39.234246036791774, 0
								169.9113177722424, -38.5458852751443, 0
								170.52405393532382, -37.92934492712714, 0
								171.25291110645904, -37.401266947863164, 0
								172.07659298166223, -36.97563168256629, 0
								172.97247497432954, -36.663536631478415, 0
								173.91699084283627, -36.47302784705082, 0
								174.88597100000004, -36.40898057940239, 0
							</coordinates>
						</LinearRing>
					</outerBoundaryIs>
				</Polygon>
			</Placemark>
			<Placemark>
				<name>O_4640.9883441114525_4585.7384828720305</name>
				<TimeSpan>
					<begin>10548-00-04</begin>
					<end>10603-03-04</end>
				</TimeSpan>
				<styleUrl>#circle_4640.9883441114525_style</styleUrl>
				<Polygon>
					<altitudeMode>clampToGround</altitudeMode>
					<tessellate>1</tessellate>
					<outerBoundaryIs>
						<LinearRing>
							<coordinates>
								174.88597100000004, -36.40898057940239, 0
								175.85495115716373, -36.47302784705082, 0
								176.79946702567045, -36.663536631478415, 0
								177.69534901833785, -36.97563168256629, 0
								178.51903089354104, -37.401266947863164, 0
								179.2478880646762, -37.92934492712714, 0
								179.86062422775757, -38.5458852751443, 0
								-179.66227224620658, -39.234246036791774, 0
								-179.33798002066158, -39.97540402826722, 0
								-179.18068652005556, -40.748304713522465, 0
								-179.20081343993522, -41.53029559469732, 0
								-179.4041423411079, -42.29765918720075, 0
								-179.79089126359602, -43.026260094269645, 0
								179.64516201453586, -43.69231330637498, 0
								178.91736750443658, -44.27326586959581, 0
								178.04652434358346, -44.74876134121921, 0
								177.06065692671524, -45.101628718766015, 0
								175.99411507280837, -45.31881111822846, 0
								174.88597100000004, -45.3921334205976, 0
								173.77782692719168, -45.31881111822846, 0
								172.71128507328484, -45.101628718766015, 0
								171.72541765641662, -44.74876134121921, 0
								170.8545744955634, -44.27326586959581, 0
								170.12677998546414, -43.69231330637498, 0
								169.56283326359605, -43.026260094269645, 0
								169.17608434110795, -42.29765918720075, 0
								168.97275543993518, -41.53029559469732, 0
								168.95262852005553, -40.748304713522465, 0
								169.10992202066166, -39.975404028267235, 0
								169.4342142462066, -39.234246036791774, 0
								169.9113177722424, -38.5458852751443, 0
								170.52405393532382, -37.92934492712714, 0
								171.25291110645904, -37.401266947863164, 0
								172.07659298166223, -36.97563168256629, 0
								172.97247497432954, -36.663536631478415, 0
								173.91699084283627, -36.47302784705082, 0
								174.88597100000004, -36.40898057940239, 0
							</coordinates>
						</LinearRing>
					</outerBoundaryIs>
				</Polygon>
			</Placemark>
			<Placemark>
				<name>O_4585.7384828720305_4530.488621632609</name>
				<TimeSpan>
					<begin>10603-03-04</begin>
					<end>10658-06-04</end>
				</TimeSpan>
				<styleUrl>#circle_4585.7384828720305_style</styleUrl>
				<Polygon>
					<altitudeMode>clampToGround</altitudeMode>
					<tessellate>1</tessellate>
					<outerBoundaryIs>
						<LinearRing>
							<coordinates>
								174.88597100000004, -36.40898057940239, 0
								175.85495115716373, -36.47302784705082, 0
								176.79946702567045, -36.663536631478415, 0
								177.69534901833785, -36.97563168256629, 0
								178.51903089354104, -37.401266947863164, 0
								179.2478880646762, -37.92934492712714, 0
								179.86062422775757, -38.5458852751443, 0
								-179.66227224620658, -39.234246036791774, 0
								-179.33798002066158, -39.97540402826722, 0
								-179.18068652005556, -40.748304713522465, 0
								-179.20081343993522, -41.53029559469732, 0
								-179.4041423411079, -42.29765918720075, 0
								-179.79089126359602, -43.026260094269645, 0
								179.64516201453586, -43.69231330637498, 0
								178.91736750443658, -44.27326586959581, 0
								178.04652434358346, -44.74876134121921, 0
								177.06065692671524, -45.101628718766015, 0
								175.99411507280837, -45.31881111822846, 0
								174.88597100000004, -45.3921334205976, 0
								173.77782692719168, -45.31881111822846, 0
								172.71128507328484, -45.101628718766015, 0
								171.72541765641662, -44.74876134121921, 0
								170.8545744955634, -44.27326586959581, 0
								170.12677998546414, -43.69231330637498, 0
								169.56283326359605, -43.026260094269645, 0
								169.17608434110795, -42.29765918720075, 0
								168.97275543993518, -41.53029559469732, 0
								168.95262852005553, -40.748304713522465, 0
								169.10992202066166, -39.975404028267235, 0
								169.4342142462066, -39.234246036791774, 0
								169.9113177722424, -38.5458852751443, 0
								170.52405393532382, -37.92934492712714, 0
								171.25291110645904, -37.401266947863164, 0
								172.07659298166223, -36.97563168256629, 0
								172.97247497432954, -36.663536631478415, 0
								173.91699084283627, -36.47302784705082, 0
								174.88597100000004, -36.40898057940239, 0
							</coordinates>
						</LinearRing>
					</outerBoundaryIs>
				</Polygon>
			</Placemark>
			<Placemark>
				<name>O_4530.488621632609_4475.238760393187</name>
				<TimeSpan>
					<begin>10658-06-04</begin>
					<end>10713-09-04</end>
				</TimeSpan>
				<styleUrl>#circle_4530.488621632609_style</styleUrl>
				<Polygon>
					<altitudeMode>clampToGround</altitudeMode>
					<tessellate>1</tessellate>
					<outerBoundaryIs>
						<LinearRing>
							<coordinates>
								174.88597100000004, -36.40898057940239, 0
								175.85495115716373, -36.47302784705082, 0
								176.79946702567045, -36.663536631478415, 0
								177.69534901833785, -36.97563168256629, 0
								178.51903089354104, -37.401266947863164, 0
								179.2478880646762, -37.92934492712714, 0
								179.86062422775757, -38.5458852751443, 0
								-179.66227224620658, -39.234246036791774, 0
								-179.33798002066158, -39.97540402826722, 0
								-179.18068652005556, -40.748304713522465, 0
								-179.20081343993522, -41.53029559469732, 0
								-179.4041423411079, -42.29765918720075, 0
								-179.79089126359602, -43.026260094269645, 0
								179.64516201453586, -43.69231330637498, 0
								178.91736750443658, -44.27326586959581, 0
								178.04652434358346, -44.74876134121921, 0
								177.06065692671524, -45.101628718766015, 0
								175.99411507280837, -45.31881111822846, 0
								174.88597100000004, -45.3921334205976, 0
								173.77782692719168, -45.31881111822846, 0
								172.71128507328484, -45.101628718766015, 0
								171.72541765641662, -44.74876134121921, 0
								170.8545744955634, -44.27326586959581, 0
								170.12677998546414, -43.69231330637498, 0
								169.56283326359605, -43.026260094269645, 0
								169.17608434110795, -42.29765918720075, 0
								168.97275543993518, -41.53029559469732, 0
								168.95262852005553, -40.748304713522465, 0
								169.10992202066166, -39.975404028267235, 0
								169.4342142462066, -39.234246036791774, 0
								169.9113177722424, -38.5458852751443, 0
								170.52405393532382, -37.92934492712714, 0
								171.25291110645904, -37.401266947863164, 0
								172.07659298166223, -36.97563168256629, 0
								172.97247497432954, -36.663536631478415, 0
								173.91699084283627, -36.47302784705082, 0
								174.88597100000004, -36.40898057940239, 0
							</coordinates>
						</LinearRing>
					</outerBoundaryIs>
				</Polygon>
			</Placemark>
			<Placemark>
				<name>O_4475.238760393187_4419.988899153765</name>
				<TimeSpan>
					<begin>10713-09-04</begin>
					<end>10769-00-04</end>
				</TimeSpan>
				<styleUrl>#circle_4475.238760393187_style</styleUrl>
				<Polygon>
					<altitudeMode>clampToGround</altitudeMode>
					<tessellate>1</tessellate>
					<outerBoundaryIs>
						<LinearRing>
							<coordinates>
								174.88597100000004, -36.40898057940239, 0
								175.85495115716373, -36.47302784705082, 0
								176.79946702567045, -36.663536631478415, 0
								177.69534901833785, -36.97563168256629, 0
								178.51903089354104, -37.401266947863164, 0
								179.2478880646762, -37.92934492712714, 0
								179.86062422775757, -38.5458852751443, 0
								-179.66227224620658, -39.234246036791774, 0
								-179.33798002066158, -39.97540402826722, 0
								-179.18068652005556, -40.748304713522465, 0
								-179.20081343993522, -41.53029559469732, 0
								-179.4041423411079, -42.29765918720075, 0
								-179.79089126359602, -43.026260094269645, 0
								179.64516201453586, -43.69231330637498, 0
								178.91736750443658, -44.27326586959581, 0
								178.04652434358346, -44.74876134121921, 0
								177.06065692671524, -45.101628718766015, 0
								175.99411507280837, -45.31881111822846, 0
								174.88597100000004, -45.3921334205976, 0
								173.77782692719168, -45.31881111822846, 0
								172.71128507328484, -45.101628718766015, 0
								171.72541765641662, -44.74876134121921, 0
								170.8545744955634, -44.27326586959581, 0
								170.12677998546414, -43.69231330637498, 0
								169.56283326359605, -43.026260094269645, 0
								169.17608434110795, -42.29765918720075, 0
								168.97275543993518, -41.53029559469732, 0
								168.95262852005553, -40.748304713522465, 0
								169.10992202066166, -39.975404028267235, 0
								169.4342142462066, -39.234246036791774, 0
								169.9113177722424, -38.5458852751443, 0
								170.52405393532382, -37.92934492712714, 0
								171.25291110645904, -37.401266947863164, 0
								172.07659298166223, -36.97563168256629, 0
								172.97247497432954, -36.663536631478415, 0
								173.91699084283627, -36.47302784705082, 0
								174.88597100000004, -36.40898057940239, 0
							</coordinates>
						</LinearRing>
					</outerBoundaryIs>
				</Polygon>
			</Placemark>
			<Placemark>
				<name>O_4419.988899153765_4364.739037914343</name>
				<TimeSpan>
					<begin>10769-00-04</begin>
					<end>10824-03-04</end>
				</TimeSpan>
				<styleUrl>#circle_4419.988899153765_style</styleUrl>
				<Polygon>
					<altitudeMode>clampToGround</altitudeMode>
					<tessellate>1</tessellate>
					<outerBoundaryIs>
						<LinearRing>
							<coordinates>
								174.88597100000004, -33.12091843344658, 0
								176.49618637130106, -33.22732016758505, 0
								178.0702715866641, -33.54405952740443, 0
								179.57227745946165, -34.06376919897575, 0
								-179.0333845879569, -34.77426780107178, 0
								-177.78175560066222, -35.6586958131002, 0
								-176.70710711387724, -36.69568896817163, 0
								-175.84262951398023, -37.85958040900273, 0
								-175.21994431719705, -39.120631329552914, 0
								-174.86832210970246, -40.445305122830405, 0
								-174.81346529063126, -41.79662219327838, 0
								-175.0757177849638, -43.134659905392894, 0
								-175.66761805991078, -44.41728982156816, 0
								-176.59084870429209, -45.60126244721909, 0
								-177.83287836869818, -46.643741685748736, 0
								-179.36392189276526, -47.50433654623201, 0
								178.86483860219252, -48.14756165917133, 0
								176.92072136736425, -48.54549037562926, 0
								174.88597100000004, -48.680195566553415, 0
								172.85122063263577, -48.54549037562926, 0
								170.90710339780753, -48.14756165917134, 0
								169.1358638927653, -47.50433654623201, 0
								167.60482036869817, -46.643741685748736, 0
								166.36279070429208, -45.60126244721909, 0
								165.43956005991086, -44.41728982156818, 0
								164.84765978496387, -43.1346599053929, 0
								164.58540729063128, -41.79662219327838, 0
								164.64026410970243, -40.445305122830405, 0
								164.99188631719713, -39.120631329552914, 0
								165.61457151398022, -37.85958040900273, 0
								166.47904911387732, -36.69568896817163, 0
								167.55369760066228, -35.658695813100216, 0
								168.80532658795687, -34.77426780107178, 0
								170.19966454053838, -34.06376919897575, 0
								171.70167041333588, -33.54405952740444, 0
								173.27575562869896, -33.22732016758505, 0
								174.88597100000004, -33.12091843344658, 0
							</coordinates>
						</LinearRing>
					</outerBoundaryIs>
				</Polygon>
			</Placemark>
			<Placemark>
				<name>O_4364.739037914342_4309.48917667492</name>
				<TimeSpan>
					<begin>10824-03-04</begin>
					<end>10879-06-04</end>
				</TimeSpan>
				<styleUrl>#circle_4364.739037914342_style</styleUrl>
				<Polygon>
					<altitudeMode>clampToGround</altitudeMode>
					<tessellate>1</tessellate>
					<outerBoundaryIs>
						<LinearRing>
							<coordinates>
								174.88597100000004, -33.12091843344658, 0
								176.49618637130106, -33.22732016758505, 0
								178.0702715866641, -33.54405952740443, 0
								179.57227745946165, -34.06376919897575, 0
								-179.0333845879569, -34.77426780107178, 0
								-177.78175560066222, -35.6586958131002, 0
								-176.70710711387724, -36.69568896817163, 0
								-175.84262951398023, -37.85958040900273, 0
								-175.21994431719705, -39.120631329552914, 0
								-174.86832210970246, -40.445305122830405, 0
								-174.81346529063126, -41.79662219327838, 0
								-175.0757177849638, -43.134659905392894, 0
								-175.66761805991078, -44.41728982156816, 0
								-176.59084870429209, -45.60126244721909, 0
								-177.83287836869818, -46.643741685748736, 0
								-179.36392189276526, -47.50433654623201, 0
								178.86483860219252, -48.14756165917133, 0
								176.92072136736425, -48.54549037562926, 0
								174.88597100000004, -48.680195566553415, 0
								172.85122063263577, -48.54549037562926, 0
								170.90710339780753, -48.14756165917134, 0
								169.1358638927653, -47.50433654623201, 0
								167.60482036869817, -46.643741685748736, 0
								166.36279070429208, -45.60126244721909, 0
								165.43956005991086, -44.41728982156818, 0
								164.84765978496387, -43.1346599053929, 0
								164.58540729063128, -41.79662219327838, 0
								164.64026410970243, -40.445305122830405, 0
								164.99188631719713, -39.120631329552914, 0
								165.61457151398022, -37.85958040900273, 0
								166.47904911387732, -36.69568896817163, 0
								167.55369760066228, -35.658695813100216, 0
								168.80532658795687, -34.77426780107178, 0
								170.19966454053838, -34.06376919897575, 0
								171.70167041333588, -33.54405952740444, 0
								173.27575562869896, -33.22732016758505, 0
								174.88597100000004, -33.12091843344658, 0
							</coordinates>
						</LinearRing>
					</outerBoundaryIs>
				</Polygon>
			</Placemark>
			<Placemark>
				<name>O_4309.489176674921_4254.239315435499</name>
				<TimeSpan>
					<begin>10879-06-04</begin>
					<end>10934-09-04</end>
				</TimeSpan>
				<styleUrl>#circle_4309.489176674921_style</styleUrl>
				<Polygon>
					<altitudeMode>clampToGround</altitudeMode>
					<tessellate>1</tessellate>
					<outerBoundaryIs>
						<LinearRing>
							<coordinates>
								174.88597100000004, -33.12091843344658, 0
								176.49618637130106, -33.22732016758505, 0
								178.0702715866641, -33.54405952740443, 0
								179.57227745946165, -34.06376919897575, 0
								-179.0333845879569, -34.77426780107178, 0
								-177.78175560066222, -35.6586958131002, 0
								-176.70710711387724, -36.69568896817163, 0
								-175.84262951398023, -37.85958040900273, 0
								-175.21994431719705, -39.120631329552914, 0
								-174.86832210970246, -40.445305122830405, 0
								-174.81346529063126, -41.79662219327838, 0
								-175.0757177849638, -43.134659905392894, 0
								-175.66761805991078, -44.41728982156816, 0
								-176.59084870429209, -45.60126244721909, 0
								-177.83287836869818, -46.643741685748736, 0
								-179.36392189276526, -47.50433654623201, 0
								178.86483860219252, -48.14756165917133, 0
								176.92072136736425, -48.54549037562926, 0
								174.88597100000004, -48.680195566553415, 0
								172.85122063263577, -48.54549037562926, 0
								170.90710339780753, -48.14756165917134, 0
								169.1358638927653, -47.50433654623201, 0
								167.60482036869817, -46.643741685748736, 0
								166.36279070429208, -45.60126244721909, 0
								165.43956005991086, -44.41728982156818, 0
								164.84765978496387, -43.1346599053929, 0
								164.58540729063128, -41.79662219327838, 0
								164.64026410970243, -40.445305122830405, 0
								164.99188631719713, -39.120631329552914, 0
								165.61457151398022, -37.85958040900273, 0
								166.47904911387732, -36.69568896817163, 0
								167.55369760066228, -35.658695813100216, 0
								168.80532658795687, -34.77426780107178, 0
								170.19966454053838, -34.06376919897575, 0
								171.70167041333588, -33.54405952740444, 0
								173.27575562869896, -33.22732016758505, 0
								174.88597100000004, -33.12091843344658, 0
							</coordinates>
						</LinearRing>
					</outerBoundaryIs>
				</Polygon>
			</Placemark>
			<Placemark>
				<name>O_4254.239315435498_4198.989454196076</name>
				<TimeSpan>
					<begin>10934-09-04</begin>
					<end>10990-00-04</end>
				</TimeSpan>
				<styleUrl>#circle_4254.239315435498_style</styleUrl>
				<Polygon>
					<altitudeMode>clampToGround</altitudeMode>
					<tessellate>1</tessellate>
					<outerBoundaryIs>
						<LinearRing>
							<coordinates>
								174.88597100000004, -31.917404158804782, 0
								176.71893707748703, -32.03851395039242, 0
								178.51235933589075, -32.399113576323344, 0
								-179.77316252956916, -32.99104933379933, 0
								-178.1767595913238, -33.800844766200655, 0
								-176.73719023595098, -34.80985262619002, 0
								-175.49273742207012, -35.99443729677581, 0
								-174.48104749252423, -37.32616829355033, 0
								-173.73880389533147, -38.77201462537683, 0
								-173.3010752351929, -40.294548729361644, 0
								-173.20012502189036, -41.852198550431204, 0
								-173.46343925194316, -43.39962699337505, 0
								-174.11075447701947, -44.888365834673564, 0
								-175.15001170762537, -46.26787503784503, 0
								-176.57248669054707, -47.4872145064978, 0
								-178.34787844952626, -48.49746613928169, 0
								179.57923688141184, -49.254890340620264, 0
								177.2897909166243, -49.72453539310385, 0
								174.88597100000004, -49.88370984119521, 0
								172.48215108337567, -49.72453539310385, 0
								170.19270511858818, -49.254890340620264, 0
								168.1198204495263, -48.49746613928169, 0
								166.344428690547, -47.4872145064978, 0
								164.92195370762536, -46.26787503784503, 0
								163.88269647701944, -44.88836583467358, 0
								163.23538125194324, -43.39962699337505, 0
								162.9720670218904, -41.852198550431204, 0
								163.07301723519288, -40.294548729361644, 0
								163.51074589533155, -38.77201462537683, 0
								164.2529894925243, -37.32616829355032, 0
								165.2646794220701, -35.99443729677581, 0
								166.50913223595106, -34.80985262619002, 0
								167.94870159132387, -33.800844766200655, 0
								169.54510452956924, -32.99104933379933, 0
								171.25958266410922, -32.39911357632335, 0
								173.05300492251305, -32.03851395039242, 0
								174.88597100000004, -31.917404158804782, 0
							</coordinates>
						</LinearRing>
					</outerBoundaryIs>
				</Polygon>
			</Placemark>
			<Placemark>
				<name>O_4198.989454196076_4143.739592956654</name>
				<TimeSpan>
					<begin>10990-00-04</begin>
					<end>11045-03-04</end>
				</TimeSpan>
				<styleUrl>#circle_4198.989454196076_style</styleUrl>
				<Polygon>
					<altitudeMode>clampToGround</altitudeMode>
					<tessellate>1</tessellate>
					<outerBoundaryIs>
						<LinearRing>
							<coordinates>
								174.88597100000004, -33.12091843344658, 0
								176.49618637130106, -33.22732016758505, 0
								178.0702715866641, -33.54405952740443, 0
								179.57227745946165, -34.06376919897575, 0
								-179.0333845879569, -34.77426780107178, 0
								-177.78175560066222, -35.6586958131002, 0
								-176.70710711387724, -36.69568896817163, 0
								-175.84262951398023, -37.85958040900273, 0
								-175.21994431719705, -39.120631329552914, 0
								-174.86832210970246, -40.445305122830405, 0
								-174.81346529063126, -41.79662219327838, 0
								-175.0757177849638, -43.134659905392894, 0
								-175.66761805991078, -44.41728982156816, 0
								-176.59084870429209, -45.60126244721909, 0
								-177.83287836869818, -46.643741685748736, 0
								-179.36392189276526, -47.50433654623201, 0
								178.86483860219252, -48.14756165917133, 0
								176.92072136736425, -48.54549037562926, 0
								174.88597100000004, -48.680195566553415, 0
								172.85122063263577, -48.54549037562926, 0
								170.90710339780753, -48.14756165917134, 0
								169.1358638927653, -47.50433654623201, 0
								167.60482036869817, -46.643741685748736, 0
								166.36279070429208, -45.60126244721909, 0
								165.43956005991086, -44.41728982156818, 0
								164.84765978496387, -43.1346599053929, 0
								164.58540729063128, -41.79662219327838, 0
								164.64026410970243, -40.445305122830405, 0
								164.99188631719713, -39.120631329552914, 0
								165.61457151398022, -37.85958040900273, 0
								166.47904911387732, -36.69568896817163, 0
								167.55369760066228, -35.658695813100216, 0
								168.80532658795687, -34.77426780107178, 0
								170.19966454053838, -34.06376919897575, 0
								171.70167041333588, -33.54405952740444, 0
								173.27575562869896, -33.22732016758505, 0
								174.88597100000004, -33.12091843344658, 0
							</coordinates>
						</LinearRing>
					</outerBoundaryIs>
				</Polygon>
			</Placemark>
			<Placemark>
				<name>O_4143.739592956654_4088.4897317172317</name>
				<TimeSpan>
					<begin>11045-03-04</begin>
					<end>11100-06-04</end>
				</TimeSpan>
				<styleUrl>#circle_4143.739592956654_style</styleUrl>
				<Polygon>
					<altitudeMode>clampToGround</altitudeMode>
					<tessellate>1</tessellate>
					<outerBoundaryIs>
						<LinearRing>
							<coordinates>
								174.88597100000004, -34.54850870955566, 0
								176.22396741959534, -34.636932666218335, 0
								177.53042362067043, -34.90007604607777, 0
								178.77403456172334, -35.33157980792145, 0
								179.92397622782426, -35.92093232339884, 0
								-179.0498211443501, -36.653595574357546, 0
								-178.17634451208568, -37.51117623379791, 0
								-177.4830714624074, -38.47164119030631, 0
								-176.99538775446928, -39.50958358644789, 0
								-176.7357802319613, -40.59655561449332, 0
								-176.722737253198, -41.701497316643156, 0
								-176.96931174364664, -42.791304260463335, 0
								-177.48135916582052, -43.8315870054847, 0
								-178.25556363687818, -44.78767517402236, 0
								-179.27750755020264, -45.625900366923084, 0
								179.47980438596304, -46.31514778112669, 0
								178.0564487978919, -46.82859528540145, 0
								176.50462466533853, -47.14547309526547, 0
								174.88597100000004, -47.25260529044433, 0
								173.26731733466144, -47.14547309526547, 0
								171.7154932021081, -46.82859528540145, 0
								170.29213761403702, -46.31514778112669, 0
								169.0494495502026, -45.625900366923084, 0
								168.0275056368782, -44.78767517402236, 0
								167.25330116582057, -43.83158700548471, 0
								166.7412537436466, -42.79130426046334, 0
								166.49467925319803, -41.701497316643156, 0
								166.50772223196128, -40.59655561449332, 0
								166.76732975446924, -39.5095835864479, 0
								167.25501346240745, -38.4716411903063, 0
								167.94828651208573, -37.51117623379791, 0
								168.8217631443501, -36.653595574357546, 0
								169.84796577217577, -35.92093232339884, 0
								170.99790743827666, -35.33157980792145, 0
								172.24151837932956, -34.90007604607777, 0
								173.54797458040463, -34.636932666218335, 0
								174.88597100000004, -34.54850870955566, 0
							</coordinates>
						</LinearRing>
					</outerBoundaryIs>
				</Polygon>
			</Placemark>
			<Placemark>
				<name>O_4088.4897317172317_4033.2398704778097</name>
				<TimeSpan>
					<begin>11100-06-04</begin>
					<end>11155-09-04</end>
				</TimeSpan>
				<styleUrl>#circle_4088.4897317172317_style</styleUrl>
				<Polygon>
					<altitudeMode>clampToGround</altitudeMode>
					<tessellate>1</tessellate>
					<outerBoundaryIs>
						<LinearRing>
							<coordinates>
								174.88597100000004, -34.54850870955566, 0
								176.22396741959534, -34.636932666218335, 0
								177.53042362067043, -34.90007604607777, 0
								178.77403456172334, -35.33157980792145, 0
								179.92397622782426, -35.92093232339884, 0
								-179.0498211443501, -36.653595574357546, 0
								-178.17634451208568, -37.51117623379791, 0
								-177.4830714624074, -38.47164119030631, 0
								-176.99538775446928, -39.50958358644789, 0
								-176.7357802319613, -40.59655561449332, 0
								-176.722737253198, -41.701497316643156, 0
								-176.96931174364664, -42.791304260463335, 0
								-177.48135916582052, -43.8315870054847, 0
								-178.25556363687818, -44.78767517402236, 0
								-179.27750755020264, -45.625900366923084, 0
								179.47980438596304, -46.31514778112669, 0
								178.0564487978919, -46.82859528540145, 0
								176.50462466533853, -47.14547309526547, 0
								174.88597100000004, -47.25260529044433, 0
								173.26731733466144, -47.14547309526547, 0
								171.7154932021081, -46.82859528540145, 0
								170.29213761403702, -46.31514778112669, 0
								169.0494495502026, -45.625900366923084, 0
								168.0275056368782, -44.78767517402236, 0
								167.25330116582057, -43.83158700548471, 0
								166.7412537436466, -42.79130426046334, 0
								166.49467925319803, -41.701497316643156, 0
								166.50772223196128, -40.59655561449332, 0
								166.76732975446924, -39.5095835864479, 0
								167.25501346240745, -38.4716411903063, 0
								167.94828651208573, -37.51117623379791, 0
								168.8217631443501, -36.653595574357546, 0
								169.84796577217577, -35.92093232339884, 0
								170.99790743827666, -35.33157980792145, 0
								172.24151837932956, -34.90007604607777, 0
								173.54797458040463, -34.636932666218335, 0
								174.88597100000004, -34.54850870955566, 0
							</coordinates>
						</LinearRing>
					</outerBoundaryIs>
				</Polygon>
			</Placemark>
			<Placemark>
				<name>O_4033.2398704778097_3977.9900092383878</name>
				<TimeSpan>
					<begin>11155-09-04</begin>
					<end>11211-00-04</end>
				</TimeSpan>
				<styleUrl>#circle_4033.2398704778097_style</styleUrl>
				<Polygon>
					<altitudeMode>clampToGround</altitudeMode>
					<tessellate>1</tessellate>
					<outerBoundaryIs>
						<LinearRing>
							<coordinates>
								174.88597100000004, -34.54850870955566, 0
								176.22396741959534, -34.636932666218335, 0
								177.53042362067043, -34.90007604607777, 0
								178.77403456172334, -35.33157980792145, 0
								179.92397622782426, -35.92093232339884, 0
								-179.0498211443501, -36.653595574357546, 0
								-178.17634451208568, -37.51117623379791, 0
								-177.4830714624074, -38.47164119030631, 0
								-176.99538775446928, -39.50958358644789, 0
								-176.7357802319613, -40.59655561449332, 0
								-176.722737253198, -41.701497316643156, 0
								-176.96931174364664, -42.791304260463335, 0
								-177.48135916582052, -43.8315870054847, 0
								-178.25556363687818, -44.78767517402236, 0
								-179.27750755020264, -45.625900366923084, 0
								179.47980438596304, -46.31514778112669, 0
								178.0564487978919, -46.82859528540145, 0
								176.50462466533853, -47.14547309526547, 0
								174.88597100000004, -47.25260529044433, 0
								173.26731733466144, -47.14547309526547, 0
								171.7154932021081, -46.82859528540145, 0
								170.29213761403702, -46.31514778112669, 0
								169.0494495502026, -45.625900366923084, 0
								168.0275056368782, -44.78767517402236, 0
								167.25330116582057, -43.83158700548471, 0
								166.7412537436466, -42.79130426046334, 0
								166.49467925319803, -41.701497316643156, 0
								166.50772223196128, -40.59655561449332, 0
								166.76732975446924, -39.5095835864479, 0
								167.25501346240745, -38.4716411903063, 0
								167.94828651208573, -37.51117623379791, 0
								168.8217631443501, -36.653595574357546, 0
								169.84796577217577, -35.92093232339884, 0
								170.99790743827666, -35.33157980792145, 0
								172.24151837932956, -34.90007604607777, 0
								173.54797458040463, -34.636932666218335, 0
								174.88597100000004, -34.54850870955566, 0
							</coordinates>
						</LinearRing>
					</outerBoundaryIs>
				</Polygon>
			</Placemark>
			<Placemark>
				<name>O_3977.9900092383878_3922.7401479989658</name>
				<TimeSpan>
					<begin>11211-00-04</begin>
					<end>11266-03-04</end>
				</TimeSpan>
				<styleUrl>#circle_3977.9900092383878_style</styleUrl>
				<Polygon>
					<altitudeMode>clampToGround</altitudeMode>
					<tessellate>1</tessellate>
					<outerBoundaryIs>
						<LinearRing>
							<coordinates>
								174.88597100000004, -34.54850870955566, 0
								176.22396741959534, -34.636932666218335, 0
								177.53042362067043, -34.90007604607777, 0
								178.77403456172334, -35.33157980792145, 0
								179.92397622782426, -35.92093232339884, 0
								-179.0498211443501, -36.653595574357546, 0
								-178.17634451208568, -37.51117623379791, 0
								-177.4830714624074, -38.47164119030631, 0
								-176.99538775446928, -39.50958358644789, 0
								-176.7357802319613, -40.59655561449332, 0
								-176.722737253198, -41.701497316643156, 0
								-176.96931174364664, -42.791304260463335, 0
								-177.48135916582052, -43.8315870054847, 0
								-178.25556363687818, -44.78767517402236, 0
								-179.27750755020264, -45.625900366923084, 0
								179.47980438596304, -46.31514778112669, 0
								178.0564487978919, -46.82859528540145, 0
								176.50462466533853, -47.14547309526547, 0
								174.88597100000004, -47.25260529044433, 0
								173.26731733466144, -47.14547309526547, 0
								171.7154932021081, -46.82859528540145, 0
								170.29213761403702, -46.31514778112669, 0
								169.0494495502026, -45.625900366923084, 0
								168.0275056368782, -44.78767517402236, 0
								167.25330116582057, -43.83158700548471, 0
								166.7412537436466, -42.79130426046334, 0
								166.49467925319803, -41.701497316643156, 0
								166.50772223196128, -40.59655561449332, 0
								166.76732975446924, -39.5095835864479, 0
								167.25501346240745, -38.4716411903063, 0
								167.94828651208573, -37.51117623379791, 0
								168.8217631443501, -36.653595574357546, 0
								169.84796577217577, -35.92093232339884, 0
								170.99790743827666, -35.33157980792145, 0
								172.24151837932956, -34.90007604607777, 0
								173.54797458040463, -34.636932666218335, 0
								174.88597100000004, -34.54850870955566, 0
							</coordinates>
						</LinearRing>
					</outerBoundaryIs>
				</Polygon>
			</Placemark>
			<Placemark>
				<name>O_3922.7401479989658_3867.490286759544</name>
				<TimeSpan>
					<begin>11266-03-04</begin>
					<end>11321-06-03</end>
				</TimeSpan>
				<styleUrl>#circle_3922.7401479989658_style</styleUrl>
				<Polygon>
					<altitudeMode>clampToGround</altitudeMode>
					<tessellate>1</tessellate>
					<outerBoundaryIs>
						<LinearRing>
							<coordinates>
								174.88597100000004, -34.54850870955566, 0
								176.22396741959534, -34.636932666218335, 0
								177.53042362067043, -34.90007604607777, 0
								178.77403456172334, -35.33157980792145, 0
								179.92397622782426, -35.92093232339884, 0
								-179.0498211443501, -36.653595574357546, 0
								-178.17634451208568, -37.51117623379791, 0
								-177.4830714624074, -38.47164119030631, 0
								-176.99538775446928, -39.50958358644789, 0
								-176.7357802319613, -40.59655561449332, 0
								-176.722737253198, -41.701497316643156, 0
								-176.96931174364664, -42.791304260463335, 0
								-177.48135916582052, -43.8315870054847, 0
								-178.25556363687818, -44.78767517402236, 0
								-179.27750755020264, -45.625900366923084, 0
								179.47980438596304, -46.31514778112669, 0
								178.0564487978919, -46.82859528540145, 0
								176.50462466533853, -47.14547309526547, 0
								174.88597100000004, -47.25260529044433, 0
								173.26731733466144, -47.14547309526547, 0
								171.7154932021081, -46.82859528540145, 0
								170.29213761403702, -46.31514778112669, 0
								169.0494495502026, -45.625900366923084, 0
								168.0275056368782, -44.78767517402236, 0
								167.25330116582057, -43.83158700548471, 0
								166.7412537436466, -42.79130426046334, 0
								166.49467925319803, -41.701497316643156, 0
								166.50772223196128, -40.59655561449332, 0
								166.76732975446924, -39.5095835864479, 0
								167.25501346240745, -38.4716411903063, 0
								167.94828651208573, -37.51117623379791, 0
								168.8217631443501, -36.653595574357546, 0
								169.84796577217577, -35.92093232339884, 0
								170.99790743827666, -35.33157980792145, 0
								172.24151837932956, -34.90007604607777, 0
								173.54797458040463, -34.636932666218335, 0
								174.88597100000004, -34.54850870955566, 0
							</coordinates>
						</LinearRing>
					</outerBoundaryIs>
				</Polygon>
			</Placemark>
			<Placemark>
				<name>O_3867.490286759544_3812.240425520122</name>
				<TimeSpan>
					<begin>11321-06-03</begin>
					<end>11376-09-03</end>
				</TimeSpan>
				<styleUrl>#circle_3867.490286759544_style</styleUrl>
				<Polygon>
					<altitudeMode>clampToGround</altitudeMode>
					<tessellate>1</tessellate>
					<outerBoundaryIs>
						<LinearRing>
							<coordinates>
								174.88597100000004, -34.54850870955566, 0
								176.22396741959534, -34.636932666218335, 0
								177.53042362067043, -34.90007604607777, 0
								178.77403456172334, -35.33157980792145, 0
								179.92397622782426, -35.92093232339884, 0
								-179.0498211443501, -36.653595574357546, 0
								-178.17634451208568, -37.51117623379791, 0
								-177.4830714624074, -38.47164119030631, 0
								-176.99538775446928, -39.50958358644789, 0
								-176.7357802319613, -40.59655561449332, 0
								-176.722737253198, -41.701497316643156, 0
								-176.96931174364664, -42.791304260463335, 0
								-177.48135916582052, -43.8315870054847, 0
								-178.25556363687818, -44.78767517402236, 0
								-179.27750755020264, -45.625900366923084, 0
								179.47980438596304, -46.31514778112669, 0
								178.0564487978919, -46.82859528540145, 0
								176.50462466533853, -47.14547309526547, 0
								174.88597100000004, -47.25260529044433, 0
								173.26731733466144, -47.14547309526547, 0
								171.7154932021081, -46.82859528540145, 0
								170.29213761403702, -46.31514778112669, 0
								169.0494495502026, -45.625900366923084, 0
								168.0275056368782, -44.78767517402236, 0
								167.25330116582057, -43.83158700548471, 0
								166.7412537436466, -42.79130426046334, 0
								166.49467925319803, -41.701497316643156, 0
								166.50772223196128, -40.59655561449332, 0
								166.76732975446924, -39.5095835864479, 0
								167.25501346240745, -38.4716411903063, 0
								167.94828651208573, -37.51117623379791, 0
								168.8217631443501, -36.653595574357546, 0
								169.84796577217577, -35.92093232339884, 0
								170.99790743827666, -35.33157980792145, 0
								172.24151837932956, -34.90007604607777, 0
								173.54797458040463, -34.636932666218335, 0
								174.88597100000004, -34.54850870955566, 0
							</coordinates>
						</LinearRing>
					</outerBoundaryIs>
				</Polygon>
			</Placemark>
			<Placemark>
				<name>O_3812.240425520122_3756.9905642807</name>
				<TimeSpan>
					<begin>11376-09-03</begin>
					<end>11432-00-03</end>
				</TimeSpan>
				<styleUrl>#circle_3812.240425520122_style</styleUrl>
				<Polygon>
					<altitudeMode>clampToGround</altitudeMode>
					<tessellate>1</tessellate>
					<outerBoundaryIs>
						<LinearRing>
							<coordinates>
								174.88597100000004, -34.54850870955566, 0
								176.22396741959534, -34.636932666218335, 0
								177.53042362067043, -34.90007604607777, 0
								178.77403456172334, -35.33157980792145, 0
								179.92397622782426, -35.92093232339884, 0
								-179.0498211443501, -36.653595574357546, 0
								-178.17634451208568, -37.51117623379791, 0
								-177.4830714624074, -38.47164119030631, 0
								-176.99538775446928, -39.50958358644789, 0
								-176.7357802319613, -40.59655561449332, 0
								-176.722737253198, -41.701497316643156, 0
								-176.96931174364664, -42.791304260463335, 0
								-177.48135916582052, -43.8315870054847, 0
								-178.25556363687818, -44.78767517402236, 0
								-179.27750755020264, -45.625900366923084, 0
								179.47980438596304, -46.31514778112669, 0
								178.0564487978919, -46.82859528540145, 0
								176.50462466533853, -47.14547309526547, 0
								174.88597100000004, -47.25260529044433, 0
								173.26731733466144, -47.14547309526547, 0
								171.7154932021081, -46.82859528540145, 0
								170.29213761403702, -46.31514778112669, 0
								169.0494495502026, -45.625900366923084, 0
								168.0275056368782, -44.78767517402236, 0
								167.25330116582057, -43.83158700548471, 0
								166.7412537436466, -42.79130426046334, 0
								166.49467925319803, -41.701497316643156, 0
								166.50772223196128, -40.59655561449332, 0
								166.76732975446924, -39.5095835864479, 0
								167.25501346240745, -38.4716411903063, 0
								167.94828651208573, -37.51117623379791, 0
								168.8217631443501, -36.653595574357546, 0
								169.84796577217577, -35.92093232339884, 0
								170.99790743827666, -35.33157980792145, 0
								172.24151837932956, -34.90007604607777, 0
								173.54797458040463, -34.636932666218335, 0
								174.88597100000004, -34.54850870955566, 0
							</coordinates>
						</LinearRing>
					</outerBoundaryIs>
				</Polygon>
			</Placemark>
			<Placemark>
				<name>O_3756.9905642807_3701.740703041278</name>
				<TimeSpan>
					<begin>11432-00-03</begin>
					<end>11487-03-03</end>
				</TimeSpan>
				<styleUrl>#circle_3756.9905642807_style</styleUrl>
				<Polygon>
					<altitudeMode>clampToGround</altitudeMode>
					<tessellate>1</tessellate>
					<outerBoundaryIs>
						<LinearRing>
							<coordinates>
								174.88597100000004, -36.40898057940239, 0
								175.85495115716373, -36.47302784705082, 0
								176.79946702567045, -36.663536631478415, 0
								177.69534901833785, -36.97563168256629, 0
								178.51903089354104, -37.401266947863164, 0
								179.2478880646762, -37.92934492712714, 0
								179.86062422775757, -38.5458852751443, 0
								-179.66227224620658, -39.234246036791774, 0
								-179.33798002066158, -39.97540402826722, 0
								-179.18068652005556, -40.748304713522465, 0
								-179.20081343993522, -41.53029559469732, 0
								-179.4041423411079, -42.29765918720075, 0
								-179.79089126359602, -43.026260094269645, 0
								179.64516201453586, -43.69231330637498, 0
								178.91736750443658, -44.27326586959581, 0
								178.04652434358346, -44.74876134121921, 0
								177.06065692671524, -45.101628718766015, 0
								175.99411507280837, -45.31881111822846, 0
								174.88597100000004, -45.3921334205976, 0
								173.77782692719168, -45.31881111822846, 0
								172.71128507328484, -45.101628718766015, 0
								171.72541765641662, -44.74876134121921, 0
								170.8545744955634, -44.27326586959581, 0
								170.12677998546414, -43.69231330637498, 0
								169.56283326359605, -43.026260094269645, 0
								169.17608434110795, -42.29765918720075, 0
								168.97275543993518, -41.53029559469732, 0
								168.95262852005553, -40.748304713522465, 0
								169.10992202066166, -39.975404028267235, 0
								169.4342142462066, -39.234246036791774, 0
								169.9113177722424, -38.5458852751443, 0
								170.52405393532382, -37.92934492712714, 0
								171.25291110645904, -37.401266947863164, 0
								172.07659298166223, -36.97563168256629, 0
								172.97247497432954, -36.663536631478415, 0
								173.91699084283627, -36.47302784705082, 0
								174.88597100000004, -36.40898057940239, 0
							</coordinates>
						</LinearRing>
					</outerBoundaryIs>
				</Polygon>
			</Placemark>
			<Placemark>
				<name>O_3701.740703041278_3646.490841801856</name>
				<TimeSpan>
					<begin>11487-03-03</begin>
					<end>11542-06-03</end>
				</TimeSpan>
				<styleUrl>#circle_3701.740703041278_style</styleUrl>
				<Polygon>
					<altitudeMode>clampToGround</altitudeMode>
					<tessellate>1</tessellate>
					<outerBoundaryIs>
						<LinearRing>
							<coordinates>
								174.88597100000004, -36.40898057940239, 0
								175.85495115716373, -36.47302784705082, 0
								176.79946702567045, -36.663536631478415, 0
								177.69534901833785, -36.97563168256629, 0
								178.51903089354104, -37.401266947863164, 0
								179.2478880646762, -37.92934492712714, 0
								179.86062422775757, -38.5458852751443, 0
								-179.66227224620658, -39.234246036791774, 0
								-179.33798002066158, -39.97540402826722, 0
								-179.18068652005556, -40.748304713522465, 0
								-179.20081343993522, -41.53029559469732, 0
								-179.4041423411079, -42.29765918720075, 0
								-179.79089126359602, -43.026260094269645, 0
								179.64516201453586, -43.69231330637498, 0
								178.91736750443658, -44.27326586959581, 0
								178.04652434358346, -44.74876134121921, 0
								177.06065692671524, -45.101628718766015, 0
								175.99411507280837, -45.31881111822846, 0
								174.88597100000004, -45.3921334205976, 0
								173.77782692719168, -45.31881111822846, 0
								172.71128507328484, -45.101628718766015, 0
								171.72541765641662, -44.74876134121921, 0
								170.8545744955634, -44.27326586959581, 0
								170.12677998546414, -43.69231330637498, 0
								169.56283326359605, -43.026260094269645, 0
								169.17608434110795, -42.29765918720075, 0
								168.97275543993518, -41.53029559469732, 0
								168.95262852005553, -40.748304713522465, 0
								169.10992202066166, -39.975404028267235, 0
								169.4342142462066, -39.234246036791774, 0
								169.9113177722424, -38.5458852751443, 0
								170.52405393532382, -37.92934492712714, 0
								171.25291110645904, -37.401266947863164, 0
								172.07659298166223, -36.97563168256629, 0
								172.97247497432954, -36.663536631478415, 0
								173.91699084283627, -36.47302784705082, 0
								174.88597100000004, -36.40898057940239, 0
							</coordinates>
						</LinearRing>
					</outerBoundaryIs>
				</Polygon>
			</Placemark>
			<Placemark>
				<name>O_3646.4908418018554_3591.2409805624334</name>
				<TimeSpan>
					<begin>11542-06-03</begin>
					<end>11597-09-03</end>
				</TimeSpan>
				<styleUrl>#circle_3646.4908418018554_style</styleUrl>
				<Polygon>
					<altitudeMode>clampToGround</altitudeMode>
					<tessellate>1</tessellate>
					<outerBoundaryIs>
						<LinearRing>
							<coordinates>
								174.88597100000004, -36.40898057940239, 0
								175.85495115716373, -36.47302784705082, 0
								176.79946702567045, -36.663536631478415, 0
								177.69534901833785, -36.97563168256629, 0
								178.51903089354104, -37.401266947863164, 0
								179.2478880646762, -37.92934492712714, 0
								179.86062422775757, -38.5458852751443, 0
								-179.66227224620658, -39.234246036791774, 0
								-179.33798002066158, -39.97540402826722, 0
								-179.18068652005556, -40.748304713522465, 0
								-179.20081343993522, -41.53029559469732, 0
								-179.4041423411079, -42.29765918720075, 0
								-179.79089126359602, -43.026260094269645, 0
								179.64516201453586, -43.69231330637498, 0
								178.91736750443658, -44.27326586959581, 0
								178.04652434358346, -44.74876134121921, 0
								177.06065692671524, -45.101628718766015, 0
								175.99411507280837, -45.31881111822846, 0
								174.88597100000004, -45.3921334205976, 0
								173.77782692719168, -45.31881111822846, 0
								172.71128507328484, -45.101628718766015, 0
								171.72541765641662, -44.74876134121921, 0
								170.8545744955634, -44.27326586959581, 0
								170.12677998546414, -43.69231330637498, 0
								169.56283326359605, -43.026260094269645, 0
								169.17608434110795, -42.29765918720075, 0
								168.97275543993518, -41.53029559469732, 0
								168.95262852005553, -40.748304713522465, 0
								169.10992202066166, -39.975404028267235, 0
								169.4342142462066, -39.234246036791774, 0
								169.9113177722424, -38.5458852751443, 0
								170.52405393532382, -37.92934492712714, 0
								171.25291110645904, -37.401266947863164, 0
								172.07659298166223, -36.97563168256629, 0
								172.97247497432954, -36.663536631478415, 0
								173.91699084283627, -36.47302784705082, 0
								174.88597100000004, -36.40898057940239, 0
							</coordinates>
						</LinearRing>
					</outerBoundaryIs>
				</Polygon>
			</Placemark>
			<Placemark>
				<name>O_3591.2409805624334_3535.9911193230114</name>
				<TimeSpan>
					<begin>11597-09-03</begin>
					<end>11653-00-03</end>
				</TimeSpan>
				<styleUrl>#circle_3591.2409805624334_style</styleUrl>
				<Polygon>
					<altitudeMode>clampToGround</altitudeMode>
					<tessellate>1</tessellate>
					<outerBoundaryIs>
						<LinearRing>
							<coordinates>
								174.88597100000004, -36.40898057940239, 0
								175.85495115716373, -36.47302784705082, 0
								176.79946702567045, -36.663536631478415, 0
								177.69534901833785, -36.97563168256629, 0
								178.51903089354104, -37.401266947863164, 0
								179.2478880646762, -37.92934492712714, 0
								179.86062422775757, -38.5458852751443, 0
								-179.66227224620658, -39.234246036791774, 0
								-179.33798002066158, -39.97540402826722, 0
								-179.18068652005556, -40.748304713522465, 0
								-179.20081343993522, -41.53029559469732, 0
								-179.4041423411079, -42.29765918720075, 0
								-179.79089126359602, -43.026260094269645, 0
								179.64516201453586, -43.69231330637498, 0
								178.91736750443658, -44.27326586959581, 0
								178.04652434358346, -44.74876134121921, 0
								177.06065692671524, -45.101628718766015, 0
								175.99411507280837, -45.31881111822846, 0
								174.88597100000004, -45.3921334205976, 0
								173.77782692719168, -45.31881111822846, 0
								172.71128507328484, -45.101628718766015, 0
								171.72541765641662, -44.74876134121921, 0
								170.8545744955634, -44.27326586959581, 0
								170.12677998546414, -43.69231330637498, 0
								169.56283326359605, -43.026260094269645, 0
								169.17608434110795, -42.29765918720075, 0
								168.97275543993518, -41.53029559469732, 0
								168.95262852005553, -40.748304713522465, 0
								169.10992202066166, -39.975404028267235, 0
								169.4342142462066, -39.234246036791774, 0
								169.9113177722424, -38.5458852751443, 0
								170.52405393532382, -37.92934492712714, 0
								171.25291110645904, -37.401266947863164, 0
								172.07659298166223, -36.97563168256629, 0
								172.97247497432954, -36.663536631478415, 0
								173.91699084283627, -36.47302784705082, 0
								174.88597100000004, -36.40898057940239, 0
							</coordinates>
						</LinearRing>
					</outerBoundaryIs>
				</Polygon>
			</Placemark>
			<Placemark>
				<name>O_3535.9911193230114_3480.7412580835894</name>
				<TimeSpan>
					<begin>11653-00-03</begin>
					<end>11708-03-03</end>
				</TimeSpan>
				<styleUrl>#circle_3535.9911193230114_style</styleUrl>
				<Polygon>
					<altitudeMode>clampToGround</altitudeMode>
					<tessellate>1</tessellate>
					<outerBoundaryIs>
						<LinearRing>
							<coordinates>
								174.88597100000004, -36.40898057940239, 0
								175.85495115716373, -36.47302784705082, 0
								176.79946702567045, -36.663536631478415, 0
								177.69534901833785, -36.97563168256629, 0
								178.51903089354104, -37.401266947863164, 0
								179.2478880646762, -37.92934492712714, 0
								179.86062422775757, -38.5458852751443, 0
								-179.66227224620658, -39.234246036791774, 0
								-179.33798002066158, -39.97540402826722, 0
								-179.18068652005556, -40.748304713522465, 0
								-179.20081343993522, -41.53029559469732, 0
								-179.4041423411079, -42.29765918720075, 0
								-179.79089126359602, -43.026260094269645, 0
								179.64516201453586, -43.69231330637498, 0
								178.91736750443658, -44.27326586959581, 0
								178.04652434358346, -44.74876134121921, 0
								177.06065692671524, -45.101628718766015, 0
								175.99411507280837, -45.31881111822846, 0
								174.88597100000004, -45.3921334205976, 0
								173.77782692719168, -45.31881111822846, 0
								172.71128507328484, -45.101628718766015, 0
								171.72541765641662, -44.74876134121921, 0
								170.8545744955634, -44.27326586959581, 0
								170.12677998546414, -43.69231330637498, 0
								169.56283326359605, -43.026260094269645, 0
								169.17608434110795, -42.29765918720075, 0
								168.97275543993518, -41.53029559469732, 0
								168.95262852005553, -40.748304713522465, 0
								169.10992202066166, -39.975404028267235, 0
								169.4342142462066, -39.234246036791774, 0
								169.9113177722424, -38.5458852751443, 0
								170.52405393532382, -37.92934492712714, 0
								171.25291110645904, -37.401266947863164, 0
								172.07659298166223, -36.97563168256629, 0
								172.97247497432954, -36.663536631478415, 0
								173.91699084283627, -36.47302784705082, 0
								174.88597100000004, -36.40898057940239, 0
							</coordinates>
						</LinearRing>
					</outerBoundaryIs>
				</Polygon>
			</Placemark>
			<Placemark>
				<name>O_3480.7412580835894_3425.4913968441674</name>
				<TimeSpan>
					<begin>11708-03-03</begin>
					<end>11763-06-03</end>
				</TimeSpan>
				<styleUrl>#circle_3480.7412580835894_style</styleUrl>
				<Polygon>
					<altitudeMode>clampToGround</altitudeMode>
					<tessellate>1</tessellate>
					<outerBoundaryIs>
						<LinearRing>
							<coordinates>
								174.88597100000004, -36.40898057940239, 0
								175.85495115716373, -36.47302784705082, 0
								176.79946702567045, -36.663536631478415, 0
								177.69534901833785, -36.97563168256629, 0
								178.51903089354104, -37.401266947863164, 0
								179.2478880646762, -37.92934492712714, 0
								179.86062422775757, -38.5458852751443, 0
								-179.66227224620658, -39.234246036791774, 0
								-179.33798002066158, -39.97540402826722, 0
								-179.18068652005556, -40.748304713522465, 0
								-179.20081343993522, -41.53029559469732, 0
								-179.4041423411079, -42.29765918720075, 0
								-179.79089126359602, -43.026260094269645, 0
								179.64516201453586, -43.69231330637498, 0
								178.91736750443658, -44.27326586959581, 0
								178.04652434358346, -44.74876134121921, 0
								177.06065692671524, -45.101628718766015, 0
								175.99411507280837, -45.31881111822846, 0
								174.88597100000004, -45.3921334205976, 0
								173.77782692719168, -45.31881111822846, 0
								172.71128507328484, -45.101628718766015, 0
								171.72541765641662, -44.74876134121921, 0
								170.8545744955634, -44.27326586959581, 0
								170.12677998546414, -43.69231330637498, 0
								169.56283326359605, -43.026260094269645, 0
								169.17608434110795, -42.29765918720075, 0
								168.97275543993518, -41.53029559469732, 0
								168.95262852005553, -40.748304713522465, 0
								169.10992202066166, -39.975404028267235, 0
								169.4342142462066, -39.234246036791774, 0
								169.9113177722424, -38.5458852751443, 0
								170.52405393532382, -37.92934492712714, 0
								171.25291110645904, -37.401266947863164, 0
								172.07659298166223, -36.97563168256629, 0
								172.97247497432954, -36.663536631478415, 0
								173.91699084283627, -36.47302784705082, 0
								174.88597100000004, -36.40898057940239, 0
							</coordinates>
						</LinearRing>
					</outerBoundaryIs>
				</Polygon>
			</Placemark>
			<Placemark>
				<name>N_1325.9966697461296_1270.7468085067076</name>
				<TimeSpan>
					<begin>13863-00-01</begin>
					<end>13918-03-01</end>
				</TimeSpan>
				<styleUrl>#circle_1325.9966697461296_style</styleUrl>
				<Polygon>
					<altitudeMode>clampToGround</altitudeMode>
					<tessellate>1</tessellate>
					<outerBoundaryIs>
						<LinearRing>
							<coordinates>
								-95.712891, 43.44228829044433, 0
								-94.19929432210195, 43.33657679753553, 0
								-92.74594303032103, 43.023732067316715, 0
								-91.40876838021967, 42.51629144921087, 0
								-90.23579263518498, 41.83410680571225, 0
								-89.26474816322413, 41.002976146498156, 0
								-88.52206273602987, 40.0530549939909, 0
								-88.02304668588206, 39.0172512424018, 0
								-87.77292679246017, 37.92975350097376, 0
								-87.76832785805259, 36.82477419804272, 0
								-87.9988663681052, 35.735528095378186, 0
								-88.44863195647481, 34.69342606178434, 0
								-89.09744350057309, 33.72744430980729, 0
								-89.92185194464467, 32.86362613941618, 0
								-90.8959148642346, 32.12468012281611, 0
								-91.99179264399338, 31.52964991225814, 0
								-93.18022107637873, 31.093642398946127, 0
								-94.43090822576629, 30.827610347793616, 0
								-95.712891, 30.73819170955567, 0
								-96.99487377423371, 30.827610347793616, 0
								-98.24556092362127, 31.09364239894612, 0
								-99.43398935600662, 31.52964991225814, 0
								-100.5298671357654, 32.12468012281611, 0
								-101.50393005535531, 32.86362613941618, 0
								-102.32833849942689, 33.72744430980728, 0
								-102.97715004352517, 34.69342606178434, 0
								-103.4269156318948, 35.735528095378186, 0
								-103.65745414194743, 36.82477419804272, 0
								-103.6528552075398, 37.92975350097376, 0
								-103.40273531411792, 39.0172512424018, 0
								-102.90371926397015, 40.0530549939909, 0
								-102.16103383677586, 41.002976146498156, 0
								-101.18998936481502, 41.83410680571225, 0
								-100.01701361978031, 42.51629144921087, 0
								-98.67983896967895, 43.02373206731671, 0
								-97.22648767789805, 43.33657679753553, 0
								-95.712891, 43.44228829044433, 0
							</coordinates>
						</LinearRing>
					</outerBoundaryIs>
				</Polygon>
			</Placemark>
			<Placemark>
				<name>N_1270.7468085067076_1215.4969472672856</name>
				<TimeSpan>
					<begin>13918-03-01</begin>
					<end>13973-06-01</end>
				</TimeSpan>
				<styleUrl>#circle_1270.7468085067076_style</styleUrl>
				<Polygon>
					<altitudeMode>clampToGround</altitudeMode>
					<tessellate>1</tessellate>
					<outerBoundaryIs>
						<LinearRing>
							<coordinates>
								-95.712891, 43.44228829044433, 0
								-94.19929432210195, 43.33657679753553, 0
								-92.74594303032103, 43.023732067316715, 0
								-91.40876838021967, 42.51629144921087, 0
								-90.23579263518498, 41.83410680571225, 0
								-89.26474816322413, 41.002976146498156, 0
								-88.52206273602987, 40.0530549939909, 0
								-88.02304668588206, 39.0172512424018, 0
								-87.77292679246017, 37.92975350097376, 0
								-87.76832785805259, 36.82477419804272, 0
								-87.9988663681052, 35.735528095378186, 0
								-88.44863195647481, 34.69342606178434, 0
								-89.09744350057309, 33.72744430980729, 0
								-89.92185194464467, 32.86362613941618, 0
								-90.8959148642346, 32.12468012281611, 0
								-91.99179264399338, 31.52964991225814, 0
								-93.18022107637873, 31.093642398946127, 0
								-94.43090822576629, 30.827610347793616, 0
								-95.712891, 30.73819170955567, 0
								-96.99487377423371, 30.827610347793616, 0
								-98.24556092362127, 31.09364239894612, 0
								-99.43398935600662, 31.52964991225814, 0
								-100.5298671357654, 32.12468012281611, 0
								-101.50393005535531, 32.86362613941618, 0
								-102.32833849942689, 33.72744430980728, 0
								-102.97715004352517, 34.69342606178434, 0
								-103.4269156318948, 35.735528095378186, 0
								-103.65745414194743, 36.82477419804272, 0
								-103.6528552075398, 37.92975350097376, 0
								-103.40273531411792, 39.0172512424018, 0
								-102.90371926397015, 40.0530549939909, 0
								-102.16103383677586, 41.002976146498156, 0
								-101.18998936481502, 41.83410680571225, 0
								-100.01701361978031, 42.51629144921087, 0
								-98.67983896967895, 43.02373206731671, 0
								-97.22648767789805, 43.33657679753553, 0
								-95.712891, 43.44228829044433, 0
							</coordinates>
						</LinearRing>
					</outerBoundaryIs>
				</Polygon>
			</Placemark>
			<Placemark>
				<name>N_1215.4969472672856_1160.2470860278636</name>
				<TimeSpan>
					<begin>13973-06-01</begin>
					<end>14028-09-01</end>
				</TimeSpan>
				<styleUrl>#circle_1215.4969472672856_style</styleUrl>
				<Polygon>
					<altitudeMode>clampToGround</altitudeMode>
					<tessellate>1</tessellate>
					<outerBoundaryIs>
						<LinearRing>
							<coordinates>
								-95.712891, 43.44228829044433, 0
								-94.19929432210195, 43.33657679753553, 0
								-92.74594303032103, 43.023732067316715, 0
								-91.40876838021967, 42.51629144921087, 0
								-90.23579263518498, 41.83410680571225, 0
								-89.26474816322413, 41.002976146498156, 0
								-88.52206273602987, 40.0530549939909, 0
								-88.02304668588206, 39.0172512424018, 0
								-87.77292679246017, 37.92975350097376, 0
								-87.76832785805259, 36.82477419804272, 0
								-87.9988663681052, 35.735528095378186, 0
								-88.44863195647481, 34.69342606178434, 0
								-89.09744350057309, 33.72744430980729, 0
								-89.92185194464467, 32.86362613941618, 0
								-90.8959148642346, 32.12468012281611, 0
								-91.99179264399338, 31.52964991225814, 0
								-93.18022107637873, 31.093642398946127, 0
								-94.43090822576629, 30.827610347793616, 0
								-95.712891, 30.73819170955567, 0
								-96.99487377423371, 30.827610347793616, 0
								-98.24556092362127, 31.09364239894612, 0
								-99.43398935600662, 31.52964991225814, 0
								-100.5298671357654, 32.12468012281611, 0
								-101.50393005535531, 32.86362613941618, 0
								-102.32833849942689, 33.72744430980728, 0
								-102.97715004352517, 34.69342606178434, 0
								-103.4269156318948, 35.735528095378186, 0
								-103.65745414194743, 36.82477419804272, 0
								-103.6528552075398, 37.92975350097376, 0
								-103.40273531411792, 39.0172512424018, 0
								-102.90371926397015, 40.0530549939909, 0
								-102.16103383677586, 41.002976146498156, 0
								-101.18998936481502, 41.83410680571225, 0
								-100.01701361978031, 42.51629144921087, 0
								-98.67983896967895, 43.02373206731671, 0
								-97.22648767789805, 43.33657679753553, 0
								-95.712891, 43.44228829044433, 0
							</coordinates>
						</LinearRing>
					</outerBoundaryIs>
				</Polygon>
			</Placemark>
			<Placemark>
				<name>N_1160.2470860278627_1104.9972247884407</name>
				<TimeSpan>
					<begin>14028-09-01</begin>
					<end>14084-00-01</end>
				</TimeSpan>
				<styleUrl>#circle_1160.2470860278627_style</styleUrl>
				<Polygon>
					<altitudeMode>clampToGround</altitudeMode>
					<tessellate>1</tessellate>
					<outerBoundaryIs>
						<LinearRing>
							<coordinates>
								-95.712891, 43.44228829044433, 0
								-94.19929432210195, 43.33657679753553, 0
								-92.74594303032103, 43.023732067316715, 0
								-91.40876838021967, 42.51629144921087, 0
								-90.23579263518498, 41.83410680571225, 0
								-89.26474816322413, 41.002976146498156, 0
								-88.52206273602987, 40.0530549939909, 0
								-88.02304668588206, 39.0172512424018, 0
								-87.77292679246017, 37.92975350097376, 0
								-87.76832785805259, 36.82477419804272, 0
								-87.9988663681052, 35.735528095378186, 0
								-88.44863195647481, 34.69342606178434, 0
								-89.09744350057309, 33.72744430980729, 0
								-89.92185194464467, 32.86362613941618, 0
								-90.8959148642346, 32.12468012281611, 0
								-91.99179264399338, 31.52964991225814, 0
								-93.18022107637873, 31.093642398946127, 0
								-94.43090822576629, 30.827610347793616, 0
								-95.712891, 30.73819170955567, 0
								-96.99487377423371, 30.827610347793616, 0
								-98.24556092362127, 31.09364239894612, 0
								-99.43398935600662, 31.52964991225814, 0
								-100.5298671357654, 32.12468012281611, 0
								-101.50393005535531, 32.86362613941618, 0
								-102.32833849942689, 33.72744430980728, 0
								-102.97715004352517, 34.69342606178434, 0
								-103.4269156318948, 35.735528095378186, 0
								-103.65745414194743, 36.82477419804272, 0
								-103.6528552075398, 37.92975350097376, 0
								-103.40273531411792, 39.0172512424018, 0
								-102.90371926397015, 40.0530549939909, 0
								-102.16103383677586, 41.002976146498156, 0
								-101.18998936481502, 41.83410680571225, 0
								-100.01701361978031, 42.51629144921087, 0
								-98.67983896967895, 43.02373206731671, 0
								-97.22648767789805, 43.33657679753553, 0
								-95.712891, 43.44228829044433, 0
							</coordinates>
						</LinearRing>
					</outerBoundaryIs>
				</Polygon>
			</Placemark>
			<Placemark>
				<name>N_1104.9972247884407_1049.7473635490187</name>
				<TimeSpan>
					<begin>14084-00-01</begin>
					<end>14139-03-01</end>
				</TimeSpan>
				<styleUrl>#circle_1104.9972247884407_style</styleUrl>
				<Polygon>
					<altitudeMode>clampToGround</altitudeMode>
					<tessellate>1</tessellate>
					<outerBoundaryIs>
						<LinearRing>
							<coordinates>
								-95.712891, 43.44228829044433, 0
								-94.19929432210195, 43.33657679753553, 0
								-92.74594303032103, 43.023732067316715, 0
								-91.40876838021967, 42.51629144921087, 0
								-90.23579263518498, 41.83410680571225, 0
								-89.26474816322413, 41.002976146498156, 0
								-88.52206273602987, 40.0530549939909, 0
								-88.02304668588206, 39.0172512424018, 0
								-87.77292679246017, 37.92975350097376, 0
								-87.76832785805259, 36.82477419804272, 0
								-87.9988663681052, 35.735528095378186, 0
								-88.44863195647481, 34.69342606178434, 0
								-89.09744350057309, 33.72744430980729, 0
								-89.92185194464467, 32.86362613941618, 0
								-90.8959148642346, 32.12468012281611, 0
								-91.99179264399338, 31.52964991225814, 0
								-93.18022107637873, 31.093642398946127, 0
								-94.43090822576629, 30.827610347793616, 0
								-95.712891, 30.73819170955567, 0
								-96.99487377423371, 30.827610347793616, 0
								-98.24556092362127, 31.09364239894612, 0
								-99.43398935600662, 31.52964991225814, 0
								-100.5298671357654, 32.12468012281611, 0
								-101.50393005535531, 32.86362613941618, 0
								-102.32833849942689, 33.72744430980728, 0
								-102.97715004352517, 34.69342606178434, 0
								-103.4269156318948, 35.735528095378186, 0
								-103.65745414194743, 36.82477419804272, 0
								-103.6528552075398, 37.92975350097376, 0
								-103.40273531411792, 39.0172512424018, 0
								-102.90371926397015, 40.0530549939909, 0
								-102.16103383677586, 41.002976146498156, 0
								-101.18998936481502, 41.83410680571225, 0
								-100.01701361978031, 42.51629144921087, 0
								-98.67983896967895, 43.02373206731671, 0
								-97.22648767789805, 43.33657679753553, 0
								-95.712891, 43.44228829044433, 0
							</coordinates>
						</LinearRing>
					</outerBoundaryIs>
				</Polygon>
			</Placemark>
			<Placemark>
				<name>B_939.2476410701747_883.9977798307526</name>
				<TimeSpan>
					<begin>14249-09-01</begin>
					<end>14305-00-01</end>
				</TimeSpan>
				<styleUrl>#circle_939.2476410701747_style</styleUrl>
				<Polygon>
					<altitudeMode>clampToGround</altitudeMode>
					<tessellate>1</tessellate>
					<outerBoundaryIs>
						<LinearRing>
							<coordinates>
								-46.6388182, -19.057366879402387, 0
								-45.81412486555284, -19.123493871147307, 0
								-45.01238339553724, -19.32002211497026, 0
								-44.25603977250167, -19.641437569362477, 0
								-43.56653480453466, -20.078695932618658, 0
								-42.96381596871617, -20.619436725409283, 0
								-42.46586160127755, -21.248275065050365, 0
								-42.08821535990029, -21.94716563179192, 0
								-41.84352731324387, -22.69583442310897, 0
								-41.74109978910788, -23.472275738598118, 0
								-41.786442436118726, -24.25331354082869, 0
								-41.98085215942522, -25.015226745663803, 0
								-42.321048700391785, -25.734435928037037, 0
								-42.79891298571449, -26.388243492668515, 0
								-43.40138856853404, -26.95561033901575, 0
								-44.11061092980312, -27.417940292423495, 0
								-44.904319765607994, -27.759831196577483, 0
								-45.75658281197236, -27.96974177314229, 0
								-46.6388182, -28.040519720597608, 0
								-47.521053588027655, -27.96974177314229, 0
								-48.37331663439201, -27.759831196577487, 0
								-49.167025470196876, -27.417940292423495, 0
								-49.876247831465975, -26.95561033901575, 0
								-50.478723414285525, -26.388243492668515, 0
								-50.956587699608214, -25.73443592803704, 0
								-51.29678424057478, -25.015226745663806, 0
								-51.49119396388128, -24.25331354082869, 0
								-51.536536610892135, -23.472275738598118, 0
								-51.43410908675614, -22.69583442310897, 0
								-51.189421040099724, -21.94716563179192, 0
								-50.81177479872245, -21.248275065050365, 0
								-50.31382043128387, -20.619436725409283, 0
								-49.711101595465344, -20.078695932618658, 0
								-49.021596627498326, -19.641437569362477, 0
								-48.265253004462785, -19.320022114970268, 0
								-47.46351153444717, -19.123493871147307, 0
								-46.6388182, -19.057366879402387, 0
							</coordinates>
						</LinearRing>
					</outerBoundaryIs>
				</Polygon>
			</Placemark>
			<Placemark>
				<name>B_883.9977798307527_828.7479185913306</name>
				<TimeSpan>
					<begin>14305-00-01</begin>
					<end>14360-03-01</end>
				</TimeSpan>
				<styleUrl>#circle_883.9977798307527_style</styleUrl>
				<Polygon>
					<altitudeMode>clampToGround</altitudeMode>
					<tessellate>1</tessellate>
					<outerBoundaryIs>
						<LinearRing>
							<coordinates>
								-46.6388182, -19.057366879402387, 0
								-45.81412486555284, -19.123493871147307, 0
								-45.01238339553724, -19.32002211497026, 0
								-44.25603977250167, -19.641437569362477, 0
								-43.56653480453466, -20.078695932618658, 0
								-42.96381596871617, -20.619436725409283, 0
								-42.46586160127755, -21.248275065050365, 0
								-42.08821535990029, -21.94716563179192, 0
								-41.84352731324387, -22.69583442310897, 0
								-41.74109978910788, -23.472275738598118, 0
								-41.786442436118726, -24.25331354082869, 0
								-41.98085215942522, -25.015226745663803, 0
								-42.321048700391785, -25.734435928037037, 0
								-42.79891298571449, -26.388243492668515, 0
								-43.40138856853404, -26.95561033901575, 0
								-44.11061092980312, -27.417940292423495, 0
								-44.904319765607994, -27.759831196577483, 0
								-45.75658281197236, -27.96974177314229, 0
								-46.6388182, -28.040519720597608, 0
								-47.521053588027655, -27.96974177314229, 0
								-48.37331663439201, -27.759831196577487, 0
								-49.167025470196876, -27.417940292423495, 0
								-49.876247831465975, -26.95561033901575, 0
								-50.478723414285525, -26.388243492668515, 0
								-50.956587699608214, -25.73443592803704, 0
								-51.29678424057478, -25.015226745663806, 0
								-51.49119396388128, -24.25331354082869, 0
								-51.536536610892135, -23.472275738598118, 0
								-51.43410908675614, -22.69583442310897, 0
								-51.189421040099724, -21.94716563179192, 0
								-50.81177479872245, -21.248275065050365, 0
								-50.31382043128387, -20.619436725409283, 0
								-49.711101595465344, -20.078695932618658, 0
								-49.021596627498326, -19.641437569362477, 0
								-48.265253004462785, -19.320022114970268, 0
								-47.46351153444717, -19.123493871147307, 0
								-46.6388182, -19.057366879402387, 0
							</coordinates>
						</LinearRing>
					</outerBoundaryIs>
				</Polygon>
			</Placemark>
			<Placemark>
				<name>B_828.7479185913307_773.4980573519086</name>
				<TimeSpan>
					<begin>14360-03-01</begin>
					<end>14415-06-01</end>
				</TimeSpan>
				<styleUrl>#circle_828.7479185913307_style</styleUrl>
				<Polygon>
					<altitudeMode>clampToGround</altitudeMode>
					<tessellate>1</tessellate>
					<outerBoundaryIs>
						<LinearRing>
							<coordinates>
								-46.6388182, -19.057366879402387, 0
								-45.81412486555284, -19.123493871147307, 0
								-45.01238339553724, -19.32002211497026, 0
								-44.25603977250167, -19.641437569362477, 0
								-43.56653480453466, -20.078695932618658, 0
								-42.96381596871617, -20.619436725409283, 0
								-42.46586160127755, -21.248275065050365, 0
								-42.08821535990029, -21.94716563179192, 0
								-41.84352731324387, -22.69583442310897, 0
								-41.74109978910788, -23.472275738598118, 0
								-41.786442436118726, -24.25331354082869, 0
								-41.98085215942522, -25.015226745663803, 0
								-42.321048700391785, -25.734435928037037, 0
								-42.79891298571449, -26.388243492668515, 0
								-43.40138856853404, -26.95561033901575, 0
								-44.11061092980312, -27.417940292423495, 0
								-44.904319765607994, -27.759831196577483, 0
								-45.75658281197236, -27.96974177314229, 0
								-46.6388182, -28.040519720597608, 0
								-47.521053588027655, -27.96974177314229, 0
								-48.37331663439201, -27.759831196577487, 0
								-49.167025470196876, -27.417940292423495, 0
								-49.876247831465975, -26.95561033901575, 0
								-50.478723414285525, -26.388243492668515, 0
								-50.956587699608214, -25.73443592803704, 0
								-51.29678424057478, -25.015226745663806, 0
								-51.49119396388128, -24.25331354082869, 0
								-51.536536610892135, -23.472275738598118, 0
								-51.43410908675614, -22.69583442310897, 0
								-51.189421040099724, -21.94716563179192, 0
								-50.81177479872245, -21.248275065050365, 0
								-50.31382043128387, -20.619436725409283, 0
								-49.711101595465344, -20.078695932618658, 0
								-49.021596627498326, -19.641437569362477, 0
								-48.265253004462785, -19.320022114970268, 0
								-47.46351153444717, -19.123493871147307, 0
								-46.6388182, -19.057366879402387, 0
							</coordinates>
						</LinearRing>
					</outerBoundaryIs>
				</Polygon>
			</Placemark>
			<Placemark>
				<name>B_773.4980573519088_718.2481961124867</name>
				<TimeSpan>
					<begin>14415-06-01</begin>
					<end>14470-09-01</end>
				</TimeSpan>
				<styleUrl>#circle_773.4980573519088_style</styleUrl>
				<Polygon>
					<altitudeMode>clampToGround</altitudeMode>
					<tessellate>1</tessellate>
					<outerBoundaryIs>
						<LinearRing>
							<coordinates>
								-46.6388182, -19.057366879402387, 0
								-45.81412486555284, -19.123493871147307, 0
								-45.01238339553724, -19.32002211497026, 0
								-44.25603977250167, -19.641437569362477, 0
								-43.56653480453466, -20.078695932618658, 0
								-42.96381596871617, -20.619436725409283, 0
								-42.46586160127755, -21.248275065050365, 0
								-42.08821535990029, -21.94716563179192, 0
								-41.84352731324387, -22.69583442310897, 0
								-41.74109978910788, -23.472275738598118, 0
								-41.786442436118726, -24.25331354082869, 0
								-41.98085215942522, -25.015226745663803, 0
								-42.321048700391785, -25.734435928037037, 0
								-42.79891298571449, -26.388243492668515, 0
								-43.40138856853404, -26.95561033901575, 0
								-44.11061092980312, -27.417940292423495, 0
								-44.904319765607994, -27.759831196577483, 0
								-45.75658281197236, -27.96974177314229, 0
								-46.6388182, -28.040519720597608, 0
								-47.521053588027655, -27.96974177314229, 0
								-48.37331663439201, -27.759831196577487, 0
								-49.167025470196876, -27.417940292423495, 0
								-49.876247831465975, -26.95561033901575, 0
								-50.478723414285525, -26.388243492668515, 0
								-50.956587699608214, -25.73443592803704, 0
								-51.29678424057478, -25.015226745663806, 0
								-51.49119396388128, -24.25331354082869, 0
								-51.536536610892135, -23.472275738598118, 0
								-51.43410908675614, -22.69583442310897, 0
								-51.189421040099724, -21.94716563179192, 0
								-50.81177479872245, -21.248275065050365, 0
								-50.31382043128387, -20.619436725409283, 0
								-49.711101595465344, -20.078695932618658, 0
								-49.021596627498326, -19.641437569362477, 0
								-48.265253004462785, -19.320022114970268, 0
								-47.46351153444717, -19.123493871147307, 0
								-46.6388182, -19.057366879402387, 0
							</coordinates>
						</LinearRing>
					</outerBoundaryIs>
				</Polygon>
			</Placemark>
			<Placemark>
				<name>B_718.2481961124868_662.9983348730647</name>
				<TimeSpan>
					<begin>14470-09-01</begin>
					<end>14526-00-01</end>
				</TimeSpan>
				<styleUrl>#circle_718.2481961124868_style</styleUrl>
				<Polygon>
					<altitudeMode>clampToGround</altitudeMode>
					<tessellate>1</tessellate>
					<outerBoundaryIs>
						<LinearRing>
							<coordinates>
								-46.6388182, -19.057366879402387, 0
								-45.81412486555284, -19.123493871147307, 0
								-45.01238339553724, -19.32002211497026, 0
								-44.25603977250167, -19.641437569362477, 0
								-43.56653480453466, -20.078695932618658, 0
								-42.96381596871617, -20.619436725409283, 0
								-42.46586160127755, -21.248275065050365, 0
								-42.08821535990029, -21.94716563179192, 0
								-41.84352731324387, -22.69583442310897, 0
								-41.74109978910788, -23.472275738598118, 0
								-41.786442436118726, -24.25331354082869, 0
								-41.98085215942522, -25.015226745663803, 0
								-42.321048700391785, -25.734435928037037, 0
								-42.79891298571449, -26.388243492668515, 0
								-43.40138856853404, -26.95561033901575, 0
								-44.11061092980312, -27.417940292423495, 0
								-44.904319765607994, -27.759831196577483, 0
								-45.75658281197236, -27.96974177314229, 0
								-46.6388182, -28.040519720597608, 0
								-47.521053588027655, -27.96974177314229, 0
								-48.37331663439201, -27.759831196577487, 0
								-49.167025470196876, -27.417940292423495, 0
								-49.876247831465975, -26.95561033901575, 0
								-50.478723414285525, -26.388243492668515, 0
								-50.956587699608214, -25.73443592803704, 0
								-51.29678424057478, -25.015226745663806, 0
								-51.49119396388128, -24.25331354082869, 0
								-51.536536610892135, -23.472275738598118, 0
								-51.43410908675614, -22.69583442310897, 0
								-51.189421040099724, -21.94716563179192, 0
								-50.81177479872245, -21.248275065050365, 0
								-50.31382043128387, -20.619436725409283, 0
								-49.711101595465344, -20.078695932618658, 0
								-49.021596627498326, -19.641437569362477, 0
								-48.265253004462785, -19.320022114970268, 0
								-47.46351153444717, -19.123493871147307, 0
								-46.6388182, -19.057366879402387, 0
							</coordinates>
						</LinearRing>
					</outerBoundaryIs>
				</Polygon>
			</Placemark>
			<Placemark>
				<name>B_662.9983348730648_607.7484736336427</name>
				<TimeSpan>
					<begin>14526-00-01</begin>
					<end>14581-03-01</end>
				</TimeSpan>
				<styleUrl>#circle_662.9983348730648_style</styleUrl>
				<Polygon>
					<altitudeMode>clampToGround</altitudeMode>
					<tessellate>1</tessellate>
					<outerBoundaryIs>
						<LinearRing>
							<coordinates>
								-46.6388182, -19.057366879402387, 0
								-45.81412486555284, -19.123493871147307, 0
								-45.01238339553724, -19.32002211497026, 0
								-44.25603977250167, -19.641437569362477, 0
								-43.56653480453466, -20.078695932618658, 0
								-42.96381596871617, -20.619436725409283, 0
								-42.46586160127755, -21.248275065050365, 0
								-42.08821535990029, -21.94716563179192, 0
								-41.84352731324387, -22.69583442310897, 0
								-41.74109978910788, -23.472275738598118, 0
								-41.786442436118726, -24.25331354082869, 0
								-41.98085215942522, -25.015226745663803, 0
								-42.321048700391785, -25.734435928037037, 0
								-42.79891298571449, -26.388243492668515, 0
								-43.40138856853404, -26.95561033901575, 0
								-44.11061092980312, -27.417940292423495, 0
								-44.904319765607994, -27.759831196577483, 0
								-45.75658281197236, -27.96974177314229, 0
								-46.6388182, -28.040519720597608, 0
								-47.521053588027655, -27.96974177314229, 0
								-48.37331663439201, -27.759831196577487, 0
								-49.167025470196876, -27.417940292423495, 0
								-49.876247831465975, -26.95561033901575, 0
								-50.478723414285525, -26.388243492668515, 0
								-50.956587699608214, -25.73443592803704, 0
								-51.29678424057478, -25.015226745663806, 0
								-51.49119396388128, -24.25331354082869, 0
								-51.536536610892135, -23.472275738598118, 0
								-51.43410908675614, -22.69583442310897, 0
								-51.189421040099724, -21.94716563179192, 0
								-50.81177479872245, -21.248275065050365, 0
								-50.31382043128387, -20.619436725409283, 0
								-49.711101595465344, -20.078695932618658, 0
								-49.021596627498326, -19.641437569362477, 0
								-48.265253004462785, -19.320022114970268, 0
								-47.46351153444717, -19.123493871147307, 0
								-46.6388182, -19.057366879402387, 0
							</coordinates>
						</LinearRing>
					</outerBoundaryIs>
				</Polygon>
			</Placemark>
			<Placemark>
				<name>B_607.7484736336428_552.4986123942207</name>
				<TimeSpan>
					<begin>14581-03-01</begin>
					<end>14636-06-00</end>
				</TimeSpan>
				<styleUrl>#circle_607.7484736336428_style</styleUrl>
				<Polygon>
					<altitudeMode>clampToGround</altitudeMode>
					<tessellate>1</tessellate>
					<outerBoundaryIs>
						<LinearRing>
							<coordinates>
								-46.6388182, -14.56579045880478, 0
								-45.03255154423426, -14.694562394979979, 0
								-43.46826330112746, -15.077416194374575, 0
								-41.987064931688636, -15.704060963439579, 0
								-40.628394705183986, -16.55765163410826, 0
								-39.42931281393271, -17.61521410101014, 0
								-38.423903387032226, -18.848181168872824, 0
								-37.642747280701144, -20.22300022206314, 0
								-37.112390949119316, -21.701785493745476, 0
								-36.85471050750126, -23.243009294232156, 0
								-36.88606499883918, -24.802253790541645, 0
								-37.21615768546818, -26.333072589600768, 0
								-37.846587756598005, -27.788032414965176, 0
								-38.769182837894235, -29.120010521680136, 0
								-39.964349383953994, -30.283802790110578, 0
								-41.39983436715634, -31.23804216976742, 0
								-43.03039723449593, -31.947337180128233, 0
								-44.79886446730789, -32.38443171007346, 0
								-46.6388182, -32.53209614119521, 0
								-48.478771932692126, -32.38443171007346, 0
								-50.247239165504084, -31.947337180128244, 0
								-51.87780203284367, -31.238042169767414, 0
								-53.31328701604602, -30.283802790110578, 0
								-54.50845356210577, -29.120010521680136, 0
								-55.43104864340198, -27.788032414965187, 0
								-56.06147871453183, -26.33307258960078, 0
								-56.391571401160824, -24.802253790541645, 0
								-56.422925892498746, -23.243009294232156, 0
								-56.16524545088069, -21.70178549374548, 0
								-55.63488911929886, -20.223000222063135, 0
								-54.85373301296779, -18.848181168872824, 0
								-53.848323586067295, -17.61521410101014, 0
								-52.64924169481605, -16.557651634108264, 0
								-51.29057146831137, -15.704060963439584, 0
								-49.80937309887255, -15.077416194374576, 0
								-48.24508485576575, -14.694562394979979, 0
								-46.6388182, -14.56579045880478, 0
							</coordinates>
						</LinearRing>
					</outerBoundaryIs>
				</Polygon>
			</Placemark>
			<Placemark>
				<name>B_552.4986123942208_497.24875115479875</name>
				<TimeSpan>
					<begin>14636-06-00</begin>
					<end>14691-09-00</end>
				</TimeSpan>
				<styleUrl>#circle_552.4986123942208_style</styleUrl>
				<Polygon>
					<altitudeMode>clampToGround</altitudeMode>
					<tessellate>1</tessellate>
					<outerBoundaryIs>
						<LinearRing>
							<coordinates>
								-46.6388182, -17.196895009555664, 0
								-45.48588652731061, -17.28933363709114, 0
								-44.36412101233826, -17.564115770272007, 0
								-43.30404387507526, -18.013701476825002, 0
								-42.33490775721045, -18.625724848846787, 0
								-41.48409977277223, -19.383282927985945, 0
								-40.77657473690213, -20.265319624186542, 0
								-40.23430353332646, -21.247091340191496, 0
								-39.875711652920344, -22.300705540764742, 0
								-39.715078978837965, -23.395731148829395, 0
								-39.761878828756416, -24.49988844595381, 0
								-40.020054888835006, -25.579833329538065, 0
								-40.48726963184845, -26.602053042535047, 0
								-41.1542040126625, -27.533884545892196, 0
								-42.004037024330785, -28.344650155719833, 0
								-43.01226999451229, -29.006877794274732, 0
								-44.14706487922276, -29.49753885169623, 0
								-45.37022118728578, -29.79920337934704, 0
								-46.6388182, -29.900991590444338, 0
								-47.907415212714234, -29.79920337934704, 0
								-49.13057152077725, -29.49753885169623, 0
								-50.26536640548772, -29.006877794274725, 0
								-51.27359937566923, -28.344650155719833, 0
								-52.123432387337516, -27.533884545892196, 0
								-52.79036676815156, -26.60205304253505, 0
								-53.25758151116501, -25.579833329538072, 0
								-53.5157575712436, -24.499888445953815, 0
								-53.56255742116203, -23.395731148829395, 0
								-53.40192474707966, -22.300705540764742, 0
								-53.04333286667355, -21.247091340191496, 0
								-52.50106166309788, -20.265319624186542, 0
								-51.793536627227766, -19.383282927985945, 0
								-50.94272864278955, -18.625724848846787, 0
								-49.973592524924754, -18.013701476825005, 0
								-48.91351538766175, -17.56411577027201, 0
								-47.7917498726894, -17.28933363709114, 0
								-46.6388182, -17.196895009555664, 0
							</coordinates>
						</LinearRing>
					</outerBoundaryIs>
				</Polygon>
			</Placemark>
			<Placemark>
				<name>B_497.2487511547988_441.99888991537676</name>
				<TimeSpan>
					<begin>14691-09-00</begin>
					<end>14747-00-00</end>
				</TimeSpan>
				<styleUrl>#circle_497.2487511547988_style</styleUrl>
				<Polygon>
					<altitudeMode>clampToGround</altitudeMode>
					<tessellate>1</tessellate>
					<outerBoundaryIs>
						<LinearRing>
							<coordinates>
								-46.6388182, -19.057366879402387, 0
								-45.81412486555284, -19.123493871147307, 0
								-45.01238339553724, -19.32002211497026, 0
								-44.25603977250167, -19.641437569362477, 0
								-43.56653480453466, -20.078695932618658, 0
								-42.96381596871617, -20.619436725409283, 0
								-42.46586160127755, -21.248275065050365, 0
								-42.08821535990029, -21.94716563179192, 0
								-41.84352731324387, -22.69583442310897, 0
								-41.74109978910788, -23.472275738598118, 0
								-41.786442436118726, -24.25331354082869, 0
								-41.98085215942522, -25.015226745663803, 0
								-42.321048700391785, -25.734435928037037, 0
								-42.79891298571449, -26.388243492668515, 0
								-43.40138856853404, -26.95561033901575, 0
								-44.11061092980312, -27.417940292423495, 0
								-44.904319765607994, -27.759831196577483, 0
								-45.75658281197236, -27.96974177314229, 0
								-46.6388182, -28.040519720597608, 0
								-47.521053588027655, -27.96974177314229, 0
								-48.37331663439201, -27.759831196577487, 0
								-49.167025470196876, -27.417940292423495, 0
								-49.876247831465975, -26.95561033901575, 0
								-50.478723414285525, -26.388243492668515, 0
								-50.956587699608214, -25.73443592803704, 0
								-51.29678424057478, -25.015226745663806, 0
								-51.49119396388128, -24.25331354082869, 0
								-51.536536610892135, -23.472275738598118, 0
								-51.43410908675614, -22.69583442310897, 0
								-51.189421040099724, -21.94716563179192, 0
								-50.81177479872245, -21.248275065050365, 0
								-50.31382043128387, -20.619436725409283, 0
								-49.711101595465344, -20.078695932618658, 0
								-49.021596627498326, -19.641437569362477, 0
								-48.265253004462785, -19.320022114970268, 0
								-47.46351153444717, -19.123493871147307, 0
								-46.6388182, -19.057366879402387, 0
							</coordinates>
						</LinearRing>
					</outerBoundaryIs>
				</Polygon>
			</Placemark>
			<Placemark>
				<name>B_441.9988899153768_386.7490286759548</name>
				<TimeSpan>
					<begin>14747-00-00</begin>
					<end>14802-03-00</end>
				</TimeSpan>
				<styleUrl>#circle_441.9988899153768_style</styleUrl>
				<Polygon>
					<altitudeMode>clampToGround</altitudeMode>
					<tessellate>1</tessellate>
					<outerBoundaryIs>
						<LinearRing>
							<coordinates>
								-46.6388182, -17.196895009555664, 0
								-45.48588652731061, -17.28933363709114, 0
								-44.36412101233826, -17.564115770272007, 0
								-43.30404387507526, -18.013701476825002, 0
								-42.33490775721045, -18.625724848846787, 0
								-41.48409977277223, -19.383282927985945, 0
								-40.77657473690213, -20.265319624186542, 0
								-40.23430353332646, -21.247091340191496, 0
								-39.875711652920344, -22.300705540764742, 0
								-39.715078978837965, -23.395731148829395, 0
								-39.761878828756416, -24.49988844595381, 0
								-40.020054888835006, -25.579833329538065, 0
								-40.48726963184845, -26.602053042535047, 0
								-41.1542040126625, -27.533884545892196, 0
								-42.004037024330785, -28.344650155719833, 0
								-43.01226999451229, -29.006877794274732, 0
								-44.14706487922276, -29.49753885169623, 0
								-45.37022118728578, -29.79920337934704, 0
								-46.6388182, -29.900991590444338, 0
								-47.907415212714234, -29.79920337934704, 0
								-49.13057152077725, -29.49753885169623, 0
								-50.26536640548772, -29.006877794274725, 0
								-51.27359937566923, -28.344650155719833, 0
								-52.123432387337516, -27.533884545892196, 0
								-52.79036676815156, -26.60205304253505, 0
								-53.25758151116501, -25.579833329538072, 0
								-53.5157575712436, -24.499888445953815, 0
								-53.56255742116203, -23.395731148829395, 0
								-53.40192474707966, -22.300705540764742, 0
								-53.04333286667355, -21.247091340191496, 0
								-52.50106166309788, -20.265319624186542, 0
								-51.793536627227766, -19.383282927985945, 0
								-50.94272864278955, -18.625724848846787, 0
								-49.973592524924754, -18.013701476825005, 0
								-48.91351538766175, -17.56411577027201, 0
								-47.7917498726894, -17.28933363709114, 0
								-46.6388182, -17.196895009555664, 0
							</coordinates>
						</LinearRing>
					</outerBoundaryIs>
				</Polygon>
			</Placemark>
			<Placemark>
				<name>B_386.7490286759539_331.4991674365319</name>
				<TimeSpan>
					<begin>14802-03-00</begin>
					<end>14857-06-00</end>
				</TimeSpan>
				<styleUrl>#circle_386.7490286759539_style</styleUrl>
				<Polygon>
					<altitudeMode>clampToGround</altitudeMode>
					<tessellate>1</tessellate>
					<outerBoundaryIs>
						<LinearRing>
							<coordinates>
								-46.6388182, -17.196895009555664, 0
								-45.48588652731061, -17.28933363709114, 0
								-44.36412101233826, -17.564115770272007, 0
								-43.30404387507526, -18.013701476825002, 0
								-42.33490775721045, -18.625724848846787, 0
								-41.48409977277223, -19.383282927985945, 0
								-40.77657473690213, -20.265319624186542, 0
								-40.23430353332646, -21.247091340191496, 0
								-39.875711652920344, -22.300705540764742, 0
								-39.715078978837965, -23.395731148829395, 0
								-39.761878828756416, -24.49988844595381, 0
								-40.020054888835006, -25.579833329538065, 0
								-40.48726963184845, -26.602053042535047, 0
								-41.1542040126625, -27.533884545892196, 0
								-42.004037024330785, -28.344650155719833, 0
								-43.01226999451229, -29.006877794274732, 0
								-44.14706487922276, -29.49753885169623, 0
								-45.37022118728578, -29.79920337934704, 0
								-46.6388182, -29.900991590444338, 0
								-47.907415212714234, -29.79920337934704, 0
								-49.13057152077725, -29.49753885169623, 0
								-50.26536640548772, -29.006877794274725, 0
								-51.27359937566923, -28.344650155719833, 0
								-52.123432387337516, -27.533884545892196, 0
								-52.79036676815156, -26.60205304253505, 0
								-53.25758151116501, -25.579833329538072, 0
								-53.5157575712436, -24.499888445953815, 0
								-53.56255742116203, -23.395731148829395, 0
								-53.40192474707966, -22.300705540764742, 0
								-53.04333286667355, -21.247091340191496, 0
								-52.50106166309788, -20.265319624186542, 0
								-51.793536627227766, -19.383282927985945, 0
								-50.94272864278955, -18.625724848846787, 0
								-49.973592524924754, -18.013701476825005, 0
								-48.91351538766175, -17.56411577027201, 0
								-47.7917498726894, -17.28933363709114, 0
								-46.6388182, -17.196895009555664, 0
							</coordinates>
						</LinearRing>
					</outerBoundaryIs>
				</Polygon>
			</Placemark>
			<Placemark>
				<name>B_331.49916743653193_276.2493061971099</name>
				<TimeSpan>
					<begin>14857-06-00</begin>
					<end>14912-09-00</end>
				</TimeSpan>
				<styleUrl>#circle_331.49916743653193_style</styleUrl>
				<Polygon>
					<altitudeMode>clampToGround</altitudeMode>
					<tessellate>1</tessellate>
					<outerBoundaryIs>
						<LinearRing>
							<coordinates>
								-46.6388182, -17.196895009555664, 0
								-45.48588652731061, -17.28933363709114, 0
								-44.36412101233826, -17.564115770272007, 0
								-43.30404387507526, -18.013701476825002, 0
								-42.33490775721045, -18.625724848846787, 0
								-41.48409977277223, -19.383282927985945, 0
								-40.77657473690213, -20.265319624186542, 0
								-40.23430353332646, -21.247091340191496, 0
								-39.875711652920344, -22.300705540764742, 0
								-39.715078978837965, -23.395731148829395, 0
								-39.761878828756416, -24.49988844595381, 0
								-40.020054888835006, -25.579833329538065, 0
								-40.48726963184845, -26.602053042535047, 0
								-41.1542040126625, -27.533884545892196, 0
								-42.004037024330785, -28.344650155719833, 0
								-43.01226999451229, -29.006877794274732, 0
								-44.14706487922276, -29.49753885169623, 0
								-45.37022118728578, -29.79920337934704, 0
								-46.6388182, -29.900991590444338, 0
								-47.907415212714234, -29.79920337934704, 0
								-49.13057152077725, -29.49753885169623, 0
								-50.26536640548772, -29.006877794274725, 0
								-51.27359937566923, -28.344650155719833, 0
								-52.123432387337516, -27.533884545892196, 0
								-52.79036676815156, -26.60205304253505, 0
								-53.25758151116501, -25.579833329538072, 0
								-53.5157575712436, -24.499888445953815, 0
								-53.56255742116203, -23.395731148829395, 0
								-53.40192474707966, -22.300705540764742, 0
								-53.04333286667355, -21.247091340191496, 0
								-52.50106166309788, -20.265319624186542, 0
								-51.793536627227766, -19.383282927985945, 0
								-50.94272864278955, -18.625724848846787, 0
								-49.973592524924754, -18.013701476825005, 0
								-48.91351538766175, -17.56411577027201, 0
								-47.7917498726894, -17.28933363709114, 0
								-46.6388182, -17.196895009555664, 0
							</coordinates>
						</LinearRing>
					</outerBoundaryIs>
				</Polygon>
			</Placemark>
			<Placemark>
				<name>B_276.24930619710995_220.9994449576879</name>
				<TimeSpan>
					<begin>14912-09-00</begin>
					<end>14968-00-00</end>
				</TimeSpan>
				<styleUrl>#circle_276.24930619710995_style</styleUrl>
				<Polygon>
					<altitudeMode>clampToGround</altitudeMode>
					<tessellate>1</tessellate>
					<outerBoundaryIs>
						<LinearRing>
							<coordinates>
								-46.6388182, -15.769304733446587, 0
								-45.23845859240963, -15.881574713384447, 0
								-43.87522594853518, -16.215344585303338, 0
								-42.585490530826306, -16.761571964264377, 0
								-41.40414612659903, -17.505438703388926, 0
								-40.36395110545728, -18.426707394095008, 0
								-39.49493146975057, -19.500182375756648, 0
								-38.823820333572776, -20.696250447484864, 0
								-38.373484450251574, -21.981484683793987, 0
								-38.16227451423122, -23.319309132576482, 0
								-38.20323859999301, -24.670739803815245, 0
								-38.503163171973924, -25.99523403451358, 0
								-39.06145781315898, -27.251690676469607, 0
								-39.86897794844132, -28.399641399949495, 0
								-40.90697491241661, -29.40065278534392, 0
								-42.14645090436241, -30.219916517609093, 0
								-43.54823888766393, -30.827944036130397, 0
								-45.064080899967436, -31.202215346124735, 0
								-46.6388182, -31.328581866553414, 0
								-48.21355550003257, -31.202215346124735, 0
								-49.729397512336085, -30.827944036130397, 0
								-51.13118549563759, -30.219916517609093, 0
								-52.370661487583405, -29.40065278534392, 0
								-53.408658451558686, -28.399641399949495, 0
								-54.216178586841025, -27.25169067646961, 0
								-54.77447322802608, -25.995234034513583, 0
								-55.07439780000699, -24.670739803815245, 0
								-55.11536188576879, -23.319309132576482, 0
								-54.90415194974843, -21.981484683793994, 0
								-54.45381606642722, -20.69625044748486, 0
								-53.782704930249444, -19.500182375756648, 0
								-52.91368529454273, -18.42670739409501, 0
								-51.873490273400975, -17.505438703388926, 0
								-50.6921458691737, -16.761571964264377, 0
								-49.402410451464846, -16.21534458530334, 0
								-48.039177807590384, -15.881574713384447, 0
								-46.6388182, -15.769304733446587, 0
							</coordinates>
						</LinearRing>
					</outerBoundaryIs>
				</Polygon>
			</Placemark>
			<Placemark>
				<name>B_220.99944495768796_165.7495837182659</name>
				<TimeSpan>
					<begin>14968-00-00</begin>
					<end>15023-03-00</end>
				</TimeSpan>
				<styleUrl>#circle_220.99944495768796_style</styleUrl>
				<Polygon>
					<altitudeMode>clampToGround</altitudeMode>
					<tessellate>1</tessellate>
					<outerBoundaryIs>
						<LinearRing>
							<coordinates>
								-46.6388182, -15.769304733446587, 0
								-45.23845859240963, -15.881574713384447, 0
								-43.87522594853518, -16.215344585303338, 0
								-42.585490530826306, -16.761571964264377, 0
								-41.40414612659903, -17.505438703388926, 0
								-40.36395110545728, -18.426707394095008, 0
								-39.49493146975057, -19.500182375756648, 0
								-38.823820333572776, -20.696250447484864, 0
								-38.373484450251574, -21.981484683793987, 0
								-38.16227451423122, -23.319309132576482, 0
								-38.20323859999301, -24.670739803815245, 0
								-38.503163171973924, -25.99523403451358, 0
								-39.06145781315898, -27.251690676469607, 0
								-39.86897794844132, -28.399641399949495, 0
								-40.90697491241661, -29.40065278534392, 0
								-42.14645090436241, -30.219916517609093, 0
								-43.54823888766393, -30.827944036130397, 0
								-45.064080899967436, -31.202215346124735, 0
								-46.6388182, -31.328581866553414, 0
								-48.21355550003257, -31.202215346124735, 0
								-49.729397512336085, -30.827944036130397, 0
								-51.13118549563759, -30.219916517609093, 0
								-52.370661487583405, -29.40065278534392, 0
								-53.408658451558686, -28.399641399949495, 0
								-54.216178586841025, -27.25169067646961, 0
								-54.77447322802608, -25.995234034513583, 0
								-55.07439780000699, -24.670739803815245, 0
								-55.11536188576879, -23.319309132576482, 0
								-54.90415194974843, -21.981484683793994, 0
								-54.45381606642722, -20.69625044748486, 0
								-53.782704930249444, -19.500182375756648, 0
								-52.91368529454273, -18.42670739409501, 0
								-51.873490273400975, -17.505438703388926, 0
								-50.6921458691737, -16.761571964264377, 0
								-49.402410451464846, -16.21534458530334, 0
								-48.039177807590384, -15.881574713384447, 0
								-46.6388182, -15.769304733446587, 0
							</coordinates>
						</LinearRing>
					</outerBoundaryIs>
				</Polygon>
			</Placemark>
	</Folder>
	<Folder>
		<name>treeSlices</name>
		<description>tree slices for particular times</description>
	</Folder>
</Document>
</kml>
