# Supplementary material for: Phylodynamics and Dispersal of HRSV Entails Its Permanence in the General Population in between Yearly Outbreaks in Children
Source: PLoS One. 2012 Oct 15;7(10):e41953. doi: 10.1371/journal.pone.0041953 (PMC3471929; doi:10.1371/journal.pone.0041953)
Supplement: Figure S4 — Google Earth ‘movies’ depicting inference results on the movement of HRSV genotypes around the globe. These files can be directly uploaded to the Google Earth software (http://www.google.com/earth/index.html). For a global view of the spread of all HRSV genotypes in time load all movies at once. a)GA2 b)GA5 c)GB3 d) GB3 insert e)SAA1 f)SAB1 g)SAB3 h)GA6 i)GA7 j)GB4 k)SAB2. (ZIP) [file pone.0041953.s004.zip › Figure S4/Figure S4.i) GA7.kml]

<?xml version="1.0" encoding="UTF-8"?>
<kml xmlns="http://earth.google.com/kml/2.2">
<Document>
	<name>GA7_multi_LocationsANNtest.tree</name>
	<Style id="branch7_part1_style">
		<LineStyle>
			<width>5.238258926697357</width>
			<color>FFff926d</color>
		</LineStyle>
	</Style>
	<Style id="branch7_part2_style">
		<LineStyle>
			<width>5.218704185083066</width>
			<color>FFff936c</color>
		</LineStyle>
	</Style>
	<Style id="branch7_part3_style">
		<LineStyle>
			<width>5.199149443468774</width>
			<color>FFff936c</color>
		</LineStyle>
	</Style>
	<Style id="branch7_part4_style">
		<LineStyle>
			<width>5.179594701854482</width>
			<color>FFff936c</color>
		</LineStyle>
	</Style>
	<Style id="branch7_part5_style">
		<LineStyle>
			<width>5.160039960240191</width>
			<color>FFff936c</color>
		</LineStyle>
	</Style>
	<Style id="branch7_part6_style">
		<LineStyle>
			<width>5.1404852186259</width>
			<color>FFff936c</color>
		</LineStyle>
	</Style>
	<Style id="branch7_part7_style">
		<LineStyle>
			<width>5.1209304770116075</width>
			<color>FFff936c</color>
		</LineStyle>
	</Style>
	<Style id="branch7_part8_style">
		<LineStyle>
			<width>5.1013757353973155</width>
			<color>FFff946b</color>
		</LineStyle>
	</Style>
	<Style id="branch7_part9_style">
		<LineStyle>
			<width>5.081820993783024</width>
			<color>FFff946b</color>
		</LineStyle>
	</Style>
	<Style id="branch7_part10_style">
		<LineStyle>
			<width>5.062266252168732</width>
			<color>FFff946b</color>
		</LineStyle>
	</Style>
	<Style id="branch7_part11_style">
		<LineStyle>
			<width>5.04271151055444</width>
			<color>FFff946b</color>
		</LineStyle>
	</Style>
	<Style id="branch7_part12_style">
		<LineStyle>
			<width>5.023156768940149</width>
			<color>FFff946b</color>
		</LineStyle>
	</Style>
	<Style id="branch7_part13_style">
		<LineStyle>
			<width>5.003602027325858</width>
			<color>FFff946b</color>
		</LineStyle>
	</Style>
	<Style id="branch7_part14_style">
		<LineStyle>
			<width>4.984047285711565</width>
			<color>FFff956a</color>
		</LineStyle>
	</Style>
	<Style id="branch7_part15_style">
		<LineStyle>
			<width>4.964492544097274</width>
			<color>FFff956a</color>
		</LineStyle>
	</Style>
	<Style id="branch7_part16_style">
		<LineStyle>
			<width>4.944937802482982</width>
			<color>FFff956a</color>
		</LineStyle>
	</Style>
	<Style id="branch7_part17_style">
		<LineStyle>
			<width>4.925383060868691</width>
			<color>FFff956a</color>
		</LineStyle>
	</Style>
	<Style id="branch7_part18_style">
		<LineStyle>
			<width>4.9058283192543986</width>
			<color>FFff956a</color>
		</LineStyle>
	</Style>
	<Style id="branch7_part19_style">
		<LineStyle>
			<width>4.886273577640107</width>
			<color>FFff956a</color>
		</LineStyle>
	</Style>
	<Style id="branch7_part20_style">
		<LineStyle>
			<width>4.8667188360258145</width>
			<color>FFff9669</color>
		</LineStyle>
	</Style>
	<Style id="branch7_part21_style">
		<LineStyle>
			<width>4.847164094411523</width>
			<color>FFff9669</color>
		</LineStyle>
	</Style>
	<Style id="branch7_part22_style">
		<LineStyle>
			<width>4.827609352797232</width>
			<color>FFff9669</color>
		</LineStyle>
	</Style>
	<Style id="branch7_part23_style">
		<LineStyle>
			<width>4.80805461118294</width>
			<color>FFff9669</color>
		</LineStyle>
	</Style>
	<Style id="branch7_part24_style">
		<LineStyle>
			<width>4.788499869568648</width>
			<color>FFff9669</color>
		</LineStyle>
	</Style>
	<Style id="branch7_part25_style">
		<LineStyle>
			<width>4.768945127954357</width>
			<color>FFff9669</color>
		</LineStyle>
	</Style>
	<Style id="branch7_part26_style">
		<LineStyle>
			<width>4.749390386340065</width>
			<color>FFff9768</color>
		</LineStyle>
	</Style>
	<Style id="branch7_part27_style">
		<LineStyle>
			<width>4.729835644725773</width>
			<color>FFff9768</color>
		</LineStyle>
	</Style>
	<Style id="branch7_part28_style">
		<LineStyle>
			<width>4.710280903111482</width>
			<color>FFff9768</color>
		</LineStyle>
	</Style>
	<Style id="branch7_part29_style">
		<LineStyle>
			<width>4.6907261614971905</width>
			<color>FFff9768</color>
		</LineStyle>
	</Style>
	<Style id="branch7_part30_style">
		<LineStyle>
			<width>4.671171419882898</width>
			<color>FFff9768</color>
		</LineStyle>
	</Style>
	<Style id="branch7_part31_style">
		<LineStyle>
			<width>4.651616678268606</width>
			<color>FFff9768</color>
		</LineStyle>
	</Style>
	<Style id="branch7_part32_style">
		<LineStyle>
			<width>4.632061936654315</width>
			<color>FFff9867</color>
		</LineStyle>
	</Style>
	<Style id="branch7_part33_style">
		<LineStyle>
			<width>4.612507195040023</width>
			<color>FFff9867</color>
		</LineStyle>
	</Style>
	<Style id="branch7_part34_style">
		<LineStyle>
			<width>4.592952453425731</width>
			<color>FFff9867</color>
		</LineStyle>
	</Style>
	<Style id="branch7_part35_style">
		<LineStyle>
			<width>4.57339771181144</width>
			<color>FFff9867</color>
		</LineStyle>
	</Style>
	<Style id="branch7_part36_style">
		<LineStyle>
			<width>4.553842970197148</width>
			<color>FFff9867</color>
		</LineStyle>
	</Style>
	<Style id="branch7_part37_style">
		<LineStyle>
			<width>4.534288228582856</width>
			<color>FFff9867</color>
		</LineStyle>
	</Style>
	<Style id="branch7_part38_style">
		<LineStyle>
			<width>4.514733486968565</width>
			<color>FFff9966</color>
		</LineStyle>
	</Style>
	<Style id="branch7_part39_style">
		<LineStyle>
			<width>4.495178745354273</width>
			<color>FFff9966</color>
		</LineStyle>
	</Style>
	<Style id="branch7_part40_style">
		<LineStyle>
			<width>4.4756240037399815</width>
			<color>FFff9966</color>
		</LineStyle>
	</Style>
	<Style id="branch7_part41_style">
		<LineStyle>
			<width>4.456069262125689</width>
			<color>FFff9966</color>
		</LineStyle>
	</Style>
	<Style id="branch7_part42_style">
		<LineStyle>
			<width>4.436514520511398</width>
			<color>FFff9966</color>
		</LineStyle>
	</Style>
	<Style id="branch7_part43_style">
		<LineStyle>
			<width>4.416959778897105</width>
			<color>FFff9966</color>
		</LineStyle>
	</Style>
	<Style id="branch7_part44_style">
		<LineStyle>
			<width>4.397405037282814</width>
			<color>FFff9a65</color>
		</LineStyle>
	</Style>
	<Style id="branch7_part45_style">
		<LineStyle>
			<width>4.377850295668523</width>
			<color>FFff9a65</color>
		</LineStyle>
	</Style>
	<Style id="branch7_part46_style">
		<LineStyle>
			<width>4.358295554054231</width>
			<color>FFff9a65</color>
		</LineStyle>
	</Style>
	<Style id="branch7_part47_style">
		<LineStyle>
			<width>4.338740812439939</width>
			<color>FFff9a65</color>
		</LineStyle>
	</Style>
	<Style id="branch7_part48_style">
		<LineStyle>
			<width>4.319186070825648</width>
			<color>FFff9a65</color>
		</LineStyle>
	</Style>
	<Style id="branch7_part49_style">
		<LineStyle>
			<width>4.299631329211356</width>
			<color>FFff9a65</color>
		</LineStyle>
	</Style>
	<Style id="branch7_part50_style">
		<LineStyle>
			<width>4.280076587597064</width>
			<color>FFff9b64</color>
		</LineStyle>
	</Style>
	<Style id="branch9_part1_style">
		<LineStyle>
			<width>4.078641967192929</width>
			<color>FFff728d</color>
		</LineStyle>
	</Style>
	<Style id="branch9_part2_style">
		<LineStyle>
			<width>4.135716165609855</width>
			<color>FFff728d</color>
		</LineStyle>
	</Style>
	<Style id="branch9_part3_style">
		<LineStyle>
			<width>4.1927903640267825</width>
			<color>FFff728d</color>
		</LineStyle>
	</Style>
	<Style id="branch9_part4_style">
		<LineStyle>
			<width>4.249864562443709</width>
			<color>FFff728d</color>
		</LineStyle>
	</Style>
	<Style id="branch9_part5_style">
		<LineStyle>
			<width>4.3069387608606355</width>
			<color>FFff728d</color>
		</LineStyle>
	</Style>
	<Style id="branch9_part6_style">
		<LineStyle>
			<width>4.364012959277563</width>
			<color>FFff728d</color>
		</LineStyle>
	</Style>
	<Style id="branch9_part7_style">
		<LineStyle>
			<width>4.4210871576944895</width>
			<color>FFff728d</color>
		</LineStyle>
	</Style>
	<Style id="branch9_part8_style">
		<LineStyle>
			<width>4.478161356111416</width>
			<color>FFff728d</color>
		</LineStyle>
	</Style>
	<Style id="branch9_part9_style">
		<LineStyle>
			<width>4.535235554528343</width>
			<color>FFff728d</color>
		</LineStyle>
	</Style>
	<Style id="branch9_part10_style">
		<LineStyle>
			<width>4.59230975294527</width>
			<color>FFff728d</color>
		</LineStyle>
	</Style>
	<Style id="branch9_part11_style">
		<LineStyle>
			<width>4.649383951362196</width>
			<color>FFff728d</color>
		</LineStyle>
	</Style>
	<Style id="branch9_part12_style">
		<LineStyle>
			<width>4.706458149779124</width>
			<color>FFff728d</color>
		</LineStyle>
	</Style>
	<Style id="branch9_part13_style">
		<LineStyle>
			<width>4.763532348196049</width>
			<color>FFff738c</color>
		</LineStyle>
	</Style>
	<Style id="branch9_part14_style">
		<LineStyle>
			<width>4.820606546612977</width>
			<color>FFff738c</color>
		</LineStyle>
	</Style>
	<Style id="branch9_part15_style">
		<LineStyle>
			<width>4.877680745029903</width>
			<color>FFff738c</color>
		</LineStyle>
	</Style>
	<Style id="branch9_part16_style">
		<LineStyle>
			<width>4.934754943446831</width>
			<color>FFff738c</color>
		</LineStyle>
	</Style>
	<Style id="branch9_part17_style">
		<LineStyle>
			<width>4.991829141863757</width>
			<color>FFff738c</color>
		</LineStyle>
	</Style>
	<Style id="branch9_part18_style">
		<LineStyle>
			<width>5.048903340280685</width>
			<color>FFff738c</color>
		</LineStyle>
	</Style>
	<Style id="branch9_part19_style">
		<LineStyle>
			<width>5.10597753869761</width>
			<color>FFff738c</color>
		</LineStyle>
	</Style>
	<Style id="branch9_part20_style">
		<LineStyle>
			<width>5.163051737114538</width>
			<color>FFff738c</color>
		</LineStyle>
	</Style>
	<Style id="branch9_part21_style">
		<LineStyle>
			<width>5.220125935531464</width>
			<color>FFff738c</color>
		</LineStyle>
	</Style>
	<Style id="branch9_part22_style">
		<LineStyle>
			<width>5.277200133948392</width>
			<color>FFff738c</color>
		</LineStyle>
	</Style>
	<Style id="branch9_part23_style">
		<LineStyle>
			<width>5.334274332365318</width>
			<color>FFff738c</color>
		</LineStyle>
	</Style>
	<Style id="branch9_part24_style">
		<LineStyle>
			<width>5.3913485307822455</width>
			<color>FFff738c</color>
		</LineStyle>
	</Style>
	<Style id="branch9_part25_style">
		<LineStyle>
			<width>5.448422729199172</width>
			<color>FFff738c</color>
		</LineStyle>
	</Style>
	<Style id="branch9_part26_style">
		<LineStyle>
			<width>5.5054969276160985</width>
			<color>FFff738c</color>
		</LineStyle>
	</Style>
	<Style id="branch9_part27_style">
		<LineStyle>
			<width>5.562571126033025</width>
			<color>FFff738c</color>
		</LineStyle>
	</Style>
	<Style id="branch9_part28_style">
		<LineStyle>
			<width>5.619645324449952</width>
			<color>FFff738c</color>
		</LineStyle>
	</Style>
	<Style id="branch9_part29_style">
		<LineStyle>
			<width>5.676719522866879</width>
			<color>FFff738c</color>
		</LineStyle>
	</Style>
	<Style id="branch9_part30_style">
		<LineStyle>
			<width>5.7337937212838055</width>
			<color>FFff738c</color>
		</LineStyle>
	</Style>
	<Style id="branch9_part31_style">
		<LineStyle>
			<width>5.790867919700732</width>
			<color>FFff748b</color>
		</LineStyle>
	</Style>
	<Style id="branch9_part32_style">
		<LineStyle>
			<width>5.847942118117659</width>
			<color>FFff748b</color>
		</LineStyle>
	</Style>
	<Style id="branch9_part33_style">
		<LineStyle>
			<width>5.905016316534587</width>
			<color>FFff748b</color>
		</LineStyle>
	</Style>
	<Style id="branch9_part34_style">
		<LineStyle>
			<width>5.962090514951512</width>
			<color>FFff748b</color>
		</LineStyle>
	</Style>
	<Style id="branch9_part35_style">
		<LineStyle>
			<width>6.01916471336844</width>
			<color>FFff748b</color>
		</LineStyle>
	</Style>
	<Style id="branch9_part36_style">
		<LineStyle>
			<width>6.076238911785366</width>
			<color>FFff748b</color>
		</LineStyle>
	</Style>
	<Style id="branch9_part37_style">
		<LineStyle>
			<width>6.133313110202294</width>
			<color>FFff748b</color>
		</LineStyle>
	</Style>
	<Style id="branch9_part38_style">
		<LineStyle>
			<width>6.19038730861922</width>
			<color>FFff748b</color>
		</LineStyle>
	</Style>
	<Style id="branch9_part39_style">
		<LineStyle>
			<width>6.247461507036147</width>
			<color>FFff748b</color>
		</LineStyle>
	</Style>
	<Style id="branch9_part40_style">
		<LineStyle>
			<width>6.304535705453073</width>
			<color>FFff748b</color>
		</LineStyle>
	</Style>
	<Style id="branch9_part41_style">
		<LineStyle>
			<width>6.361609903870001</width>
			<color>FFff748b</color>
		</LineStyle>
	</Style>
	<Style id="branch9_part42_style">
		<LineStyle>
			<width>6.418684102286927</width>
			<color>FFff748b</color>
		</LineStyle>
	</Style>
	<Style id="branch9_part43_style">
		<LineStyle>
			<width>6.475758300703854</width>
			<color>FFff748b</color>
		</LineStyle>
	</Style>
	<Style id="branch9_part44_style">
		<LineStyle>
			<width>6.532832499120781</width>
			<color>FFff748b</color>
		</LineStyle>
	</Style>
	<Style id="branch9_part45_style">
		<LineStyle>
			<width>6.589906697537708</width>
			<color>FFff748b</color>
		</LineStyle>
	</Style>
	<Style id="branch9_part46_style">
		<LineStyle>
			<width>6.646980895954634</width>
			<color>FFff748b</color>
		</LineStyle>
	</Style>
	<Style id="branch9_part47_style">
		<LineStyle>
			<width>6.704055094371561</width>
			<color>FFff748b</color>
		</LineStyle>
	</Style>
	<Style id="branch9_part48_style">
		<LineStyle>
			<width>6.761129292788489</width>
			<color>FFff748b</color>
		</LineStyle>
	</Style>
	<Style id="branch9_part49_style">
		<LineStyle>
			<width>6.818203491205415</width>
			<color>FFff748b</color>
		</LineStyle>
	</Style>
	<Style id="branch9_part50_style">
		<LineStyle>
			<width>6.875277689622342</width>
			<color>FFff758a</color>
		</LineStyle>
	</Style>
	<Style id="branch20_part1_style">
		<LineStyle>
			<width>4.852699791668504</width>
			<color>FFff43bc</color>
		</LineStyle>
	</Style>
	<Style id="branch20_part2_style">
		<LineStyle>
			<width>4.891070801638126</width>
			<color>FFff43bc</color>
		</LineStyle>
	</Style>
	<Style id="branch20_part3_style">
		<LineStyle>
			<width>4.929441811607747</width>
			<color>FFff44bb</color>
		</LineStyle>
	</Style>
	<Style id="branch20_part4_style">
		<LineStyle>
			<width>4.967812821577368</width>
			<color>FFff44bb</color>
		</LineStyle>
	</Style>
	<Style id="branch20_part5_style">
		<LineStyle>
			<width>5.00618383154699</width>
			<color>FFff44bb</color>
		</LineStyle>
	</Style>
	<Style id="branch20_part6_style">
		<LineStyle>
			<width>5.044554841516611</width>
			<color>FFff44bb</color>
		</LineStyle>
	</Style>
	<Style id="branch20_part7_style">
		<LineStyle>
			<width>5.082925851486233</width>
			<color>FFff44bb</color>
		</LineStyle>
	</Style>
	<Style id="branch20_part8_style">
		<LineStyle>
			<width>5.121296861455854</width>
			<color>FFff45ba</color>
		</LineStyle>
	</Style>
	<Style id="branch20_part9_style">
		<LineStyle>
			<width>5.159667871425476</width>
			<color>FFff45ba</color>
		</LineStyle>
	</Style>
	<Style id="branch20_part10_style">
		<LineStyle>
			<width>5.198038881395098</width>
			<color>FFff45ba</color>
		</LineStyle>
	</Style>
	<Style id="branch20_part11_style">
		<LineStyle>
			<width>5.236409891364719</width>
			<color>FFff45ba</color>
		</LineStyle>
	</Style>
	<Style id="branch20_part12_style">
		<LineStyle>
			<width>5.27478090133434</width>
			<color>FFff45ba</color>
		</LineStyle>
	</Style>
	<Style id="branch20_part13_style">
		<LineStyle>
			<width>5.313151911303962</width>
			<color>FFff46b9</color>
		</LineStyle>
	</Style>
	<Style id="branch20_part14_style">
		<LineStyle>
			<width>5.351522921273583</width>
			<color>FFff46b9</color>
		</LineStyle>
	</Style>
	<Style id="branch20_part15_style">
		<LineStyle>
			<width>5.389893931243204</width>
			<color>FFff46b9</color>
		</LineStyle>
	</Style>
	<Style id="branch20_part16_style">
		<LineStyle>
			<width>5.428264941212825</width>
			<color>FFff46b9</color>
		</LineStyle>
	</Style>
	<Style id="branch20_part17_style">
		<LineStyle>
			<width>5.466635951182448</width>
			<color>FFff46b9</color>
		</LineStyle>
	</Style>
	<Style id="branch20_part18_style">
		<LineStyle>
			<width>5.505006961152069</width>
			<color>FFff47b8</color>
		</LineStyle>
	</Style>
	<Style id="branch20_part19_style">
		<LineStyle>
			<width>5.54337797112169</width>
			<color>FFff47b8</color>
		</LineStyle>
	</Style>
	<Style id="branch20_part20_style">
		<LineStyle>
			<width>5.5817489810913115</width>
			<color>FFff47b8</color>
		</LineStyle>
	</Style>
	<Style id="branch20_part21_style">
		<LineStyle>
			<width>5.620119991060934</width>
			<color>FFff47b8</color>
		</LineStyle>
	</Style>
	<Style id="branch20_part22_style">
		<LineStyle>
			<width>5.658491001030555</width>
			<color>FFff48b7</color>
		</LineStyle>
	</Style>
	<Style id="branch20_part23_style">
		<LineStyle>
			<width>5.696862011000176</width>
			<color>FFff48b7</color>
		</LineStyle>
	</Style>
	<Style id="branch20_part24_style">
		<LineStyle>
			<width>5.7352330209697975</width>
			<color>FFff48b7</color>
		</LineStyle>
	</Style>
	<Style id="branch20_part25_style">
		<LineStyle>
			<width>5.773604030939419</width>
			<color>FFff48b7</color>
		</LineStyle>
	</Style>
	<Style id="branch20_part26_style">
		<LineStyle>
			<width>5.81197504090904</width>
			<color>FFff48b7</color>
		</LineStyle>
	</Style>
	<Style id="branch20_part27_style">
		<LineStyle>
			<width>5.850346050878661</width>
			<color>FFff49b6</color>
		</LineStyle>
	</Style>
	<Style id="branch20_part28_style">
		<LineStyle>
			<width>5.8887170608482835</width>
			<color>FFff49b6</color>
		</LineStyle>
	</Style>
	<Style id="branch20_part29_style">
		<LineStyle>
			<width>5.927088070817905</width>
			<color>FFff49b6</color>
		</LineStyle>
	</Style>
	<Style id="branch20_part30_style">
		<LineStyle>
			<width>5.965459080787526</width>
			<color>FFff49b6</color>
		</LineStyle>
	</Style>
	<Style id="branch20_part31_style">
		<LineStyle>
			<width>6.003830090757148</width>
			<color>FFff49b6</color>
		</LineStyle>
	</Style>
	<Style id="branch20_part32_style">
		<LineStyle>
			<width>6.042201100726769</width>
			<color>FFff4ab5</color>
		</LineStyle>
	</Style>
	<Style id="branch20_part33_style">
		<LineStyle>
			<width>6.080572110696391</width>
			<color>FFff4ab5</color>
		</LineStyle>
	</Style>
	<Style id="branch20_part34_style">
		<LineStyle>
			<width>6.118943120666012</width>
			<color>FFff4ab5</color>
		</LineStyle>
	</Style>
	<Style id="branch20_part35_style">
		<LineStyle>
			<width>6.157314130635633</width>
			<color>FFff4ab5</color>
		</LineStyle>
	</Style>
	<Style id="branch20_part36_style">
		<LineStyle>
			<width>6.1956851406052555</width>
			<color>FFff4ab5</color>
		</LineStyle>
	</Style>
	<Style id="branch20_part37_style">
		<LineStyle>
			<width>6.234056150574876</width>
			<color>FFff4bb4</color>
		</LineStyle>
	</Style>
	<Style id="branch20_part38_style">
		<LineStyle>
			<width>6.272427160544497</width>
			<color>FFff4bb4</color>
		</LineStyle>
	</Style>
	<Style id="branch20_part39_style">
		<LineStyle>
			<width>6.310798170514119</width>
			<color>FFff4bb4</color>
		</LineStyle>
	</Style>
	<Style id="branch20_part40_style">
		<LineStyle>
			<width>6.349169180483741</width>
			<color>FFff4bb4</color>
		</LineStyle>
	</Style>
	<Style id="branch20_part41_style">
		<LineStyle>
			<width>6.387540190453362</width>
			<color>FFff4bb4</color>
		</LineStyle>
	</Style>
	<Style id="branch20_part42_style">
		<LineStyle>
			<width>6.425911200422984</width>
			<color>FFff4cb3</color>
		</LineStyle>
	</Style>
	<Style id="branch20_part43_style">
		<LineStyle>
			<width>6.464282210392605</width>
			<color>FFff4cb3</color>
		</LineStyle>
	</Style>
	<Style id="branch20_part44_style">
		<LineStyle>
			<width>6.502653220362227</width>
			<color>FFff4cb3</color>
		</LineStyle>
	</Style>
	<Style id="branch20_part45_style">
		<LineStyle>
			<width>6.541024230331848</width>
			<color>FFff4cb3</color>
		</LineStyle>
	</Style>
	<Style id="branch20_part46_style">
		<LineStyle>
			<width>6.579395240301469</width>
			<color>FFff4cb3</color>
		</LineStyle>
	</Style>
	<Style id="branch20_part47_style">
		<LineStyle>
			<width>6.6177662502710906</width>
			<color>FFff4db2</color>
		</LineStyle>
	</Style>
	<Style id="branch20_part48_style">
		<LineStyle>
			<width>6.656137260240713</width>
			<color>FFff4db2</color>
		</LineStyle>
	</Style>
	<Style id="branch20_part49_style">
		<LineStyle>
			<width>6.694508270210333</width>
			<color>FFff4db2</color>
		</LineStyle>
	</Style>
	<Style id="branch20_part50_style">
		<LineStyle>
			<width>6.732879280179955</width>
			<color>FFff4db2</color>
		</LineStyle>
	</Style>
	<Style id="branch21_part1_style">
		<LineStyle>
			<width>6.672228604619485</width>
			<color>FFff4db2</color>
		</LineStyle>
	</Style>
	<Style id="branch21_part2_style">
		<LineStyle>
			<width>6.634312281702738</width>
			<color>FFff4db2</color>
		</LineStyle>
	</Style>
	<Style id="branch21_part3_style">
		<LineStyle>
			<width>6.596395958785991</width>
			<color>FFff4db2</color>
		</LineStyle>
	</Style>
	<Style id="branch21_part4_style">
		<LineStyle>
			<width>6.558479635869244</width>
			<color>FFff4db2</color>
		</LineStyle>
	</Style>
	<Style id="branch21_part5_style">
		<LineStyle>
			<width>6.520563312952497</width>
			<color>FFff4db2</color>
		</LineStyle>
	</Style>
	<Style id="branch21_part6_style">
		<LineStyle>
			<width>6.482646990035749</width>
			<color>FFff4db2</color>
		</LineStyle>
	</Style>
	<Style id="branch21_part7_style">
		<LineStyle>
			<width>6.4447306671190026</width>
			<color>FFff4db2</color>
		</LineStyle>
	</Style>
	<Style id="branch21_part8_style">
		<LineStyle>
			<width>6.406814344202256</width>
			<color>FFff4db2</color>
		</LineStyle>
	</Style>
	<Style id="branch21_part9_style">
		<LineStyle>
			<width>6.368898021285509</width>
			<color>FFff4db2</color>
		</LineStyle>
	</Style>
	<Style id="branch21_part10_style">
		<LineStyle>
			<width>6.330981698368762</width>
			<color>FFff4db2</color>
		</LineStyle>
	</Style>
	<Style id="branch21_part11_style">
		<LineStyle>
			<width>6.293065375452015</width>
			<color>FFff4eb1</color>
		</LineStyle>
	</Style>
	<Style id="branch21_part12_style">
		<LineStyle>
			<width>6.255149052535268</width>
			<color>FFff4eb1</color>
		</LineStyle>
	</Style>
	<Style id="branch21_part13_style">
		<LineStyle>
			<width>6.217232729618521</width>
			<color>FFff4eb1</color>
		</LineStyle>
	</Style>
	<Style id="branch21_part14_style">
		<LineStyle>
			<width>6.1793164067017745</width>
			<color>FFff4eb1</color>
		</LineStyle>
	</Style>
	<Style id="branch21_part15_style">
		<LineStyle>
			<width>6.141400083785028</width>
			<color>FFff4eb1</color>
		</LineStyle>
	</Style>
	<Style id="branch21_part16_style">
		<LineStyle>
			<width>6.10348376086828</width>
			<color>FFff4eb1</color>
		</LineStyle>
	</Style>
	<Style id="branch21_part17_style">
		<LineStyle>
			<width>6.0655674379515325</width>
			<color>FFff4eb1</color>
		</LineStyle>
	</Style>
	<Style id="branch21_part18_style">
		<LineStyle>
			<width>6.027651115034786</width>
			<color>FFff4eb1</color>
		</LineStyle>
	</Style>
	<Style id="branch21_part19_style">
		<LineStyle>
			<width>5.989734792118039</width>
			<color>FFff4eb1</color>
		</LineStyle>
	</Style>
	<Style id="branch21_part20_style">
		<LineStyle>
			<width>5.951818469201292</width>
			<color>FFff4eb1</color>
		</LineStyle>
	</Style>
	<Style id="branch21_part21_style">
		<LineStyle>
			<width>5.913902146284546</width>
			<color>FFff4eb1</color>
		</LineStyle>
	</Style>
	<Style id="branch21_part22_style">
		<LineStyle>
			<width>5.875985823367798</width>
			<color>FFff4eb1</color>
		</LineStyle>
	</Style>
	<Style id="branch21_part23_style">
		<LineStyle>
			<width>5.838069500451051</width>
			<color>FFff4eb1</color>
		</LineStyle>
	</Style>
	<Style id="branch21_part24_style">
		<LineStyle>
			<width>5.8001531775343045</width>
			<color>FFff4eb1</color>
		</LineStyle>
	</Style>
	<Style id="branch21_part25_style">
		<LineStyle>
			<width>5.762236854617557</width>
			<color>FFff4eb1</color>
		</LineStyle>
	</Style>
	<Style id="branch21_part26_style">
		<LineStyle>
			<width>5.72432053170081</width>
			<color>FFff4eb1</color>
		</LineStyle>
	</Style>
	<Style id="branch21_part27_style">
		<LineStyle>
			<width>5.686404208784063</width>
			<color>FFff4eb1</color>
		</LineStyle>
	</Style>
	<Style id="branch21_part28_style">
		<LineStyle>
			<width>5.648487885867317</width>
			<color>FFff4eb1</color>
		</LineStyle>
	</Style>
	<Style id="branch21_part29_style">
		<LineStyle>
			<width>5.610571562950569</width>
			<color>FFff4eb1</color>
		</LineStyle>
	</Style>
	<Style id="branch21_part30_style">
		<LineStyle>
			<width>5.572655240033822</width>
			<color>FFff4eb1</color>
		</LineStyle>
	</Style>
	<Style id="branch21_part31_style">
		<LineStyle>
			<width>5.534738917117075</width>
			<color>FFff4eb1</color>
		</LineStyle>
	</Style>
	<Style id="branch21_part32_style">
		<LineStyle>
			<width>5.496822594200328</width>
			<color>FFff4eb1</color>
		</LineStyle>
	</Style>
	<Style id="branch21_part33_style">
		<LineStyle>
			<width>5.458906271283581</width>
			<color>FFff4eb1</color>
		</LineStyle>
	</Style>
	<Style id="branch21_part34_style">
		<LineStyle>
			<width>5.4209899483668345</width>
			<color>FFff4eb1</color>
		</LineStyle>
	</Style>
	<Style id="branch21_part35_style">
		<LineStyle>
			<width>5.383073625450087</width>
			<color>FFff4eb1</color>
		</LineStyle>
	</Style>
	<Style id="branch21_part36_style">
		<LineStyle>
			<width>5.34515730253334</width>
			<color>FFff4eb1</color>
		</LineStyle>
	</Style>
	<Style id="branch21_part37_style">
		<LineStyle>
			<width>5.307240979616593</width>
			<color>FFff4eb1</color>
		</LineStyle>
	</Style>
	<Style id="branch21_part38_style">
		<LineStyle>
			<width>5.269324656699847</width>
			<color>FFff4eb1</color>
		</LineStyle>
	</Style>
	<Style id="branch21_part39_style">
		<LineStyle>
			<width>5.231408333783099</width>
			<color>FFff4eb1</color>
		</LineStyle>
	</Style>
	<Style id="branch21_part40_style">
		<LineStyle>
			<width>5.193492010866352</width>
			<color>FFff4eb1</color>
		</LineStyle>
	</Style>
	<Style id="branch21_part41_style">
		<LineStyle>
			<width>5.1555756879496055</width>
			<color>FFff4eb1</color>
		</LineStyle>
	</Style>
	<Style id="branch21_part42_style">
		<LineStyle>
			<width>5.117659365032859</width>
			<color>FFff4eb1</color>
		</LineStyle>
	</Style>
	<Style id="branch21_part43_style">
		<LineStyle>
			<width>5.079743042116112</width>
			<color>FFff4eb1</color>
		</LineStyle>
	</Style>
	<Style id="branch21_part44_style">
		<LineStyle>
			<width>5.041826719199365</width>
			<color>FFff4eb1</color>
		</LineStyle>
	</Style>
	<Style id="branch21_part45_style">
		<LineStyle>
			<width>5.003910396282618</width>
			<color>FFff4eb1</color>
		</LineStyle>
	</Style>
	<Style id="branch21_part46_style">
		<LineStyle>
			<width>4.965994073365871</width>
			<color>FFff4eb1</color>
		</LineStyle>
	</Style>
	<Style id="branch21_part47_style">
		<LineStyle>
			<width>4.928077750449124</width>
			<color>FFff4fb0</color>
		</LineStyle>
	</Style>
	<Style id="branch21_part48_style">
		<LineStyle>
			<width>4.890161427532377</width>
			<color>FFff4fb0</color>
		</LineStyle>
	</Style>
	<Style id="branch21_part49_style">
		<LineStyle>
			<width>4.85224510461563</width>
			<color>FFff4fb0</color>
		</LineStyle>
	</Style>
	<Style id="branch21_part50_style">
		<LineStyle>
			<width>4.814328781698883</width>
			<color>FFff4fb0</color>
		</LineStyle>
	</Style>
	<Style id="branch30_part1_style">
		<LineStyle>
			<width>5.101764022536033</width>
			<color>FFff49b6</color>
		</LineStyle>
	</Style>
	<Style id="branch30_part2_style">
		<LineStyle>
			<width>5.088994178538699</width>
			<color>FFff49b6</color>
		</LineStyle>
	</Style>
	<Style id="branch30_part3_style">
		<LineStyle>
			<width>5.076224334541365</width>
			<color>FFff49b6</color>
		</LineStyle>
	</Style>
	<Style id="branch30_part4_style">
		<LineStyle>
			<width>5.06345449054403</width>
			<color>FFff49b6</color>
		</LineStyle>
	</Style>
	<Style id="branch30_part5_style">
		<LineStyle>
			<width>5.050684646546697</width>
			<color>FFff49b6</color>
		</LineStyle>
	</Style>
	<Style id="branch30_part6_style">
		<LineStyle>
			<width>5.037914802549363</width>
			<color>FFff49b6</color>
		</LineStyle>
	</Style>
	<Style id="branch30_part7_style">
		<LineStyle>
			<width>5.025144958552028</width>
			<color>FFff49b6</color>
		</LineStyle>
	</Style>
	<Style id="branch30_part8_style">
		<LineStyle>
			<width>5.012375114554695</width>
			<color>FFff4ab5</color>
		</LineStyle>
	</Style>
	<Style id="branch30_part9_style">
		<LineStyle>
			<width>4.99960527055736</width>
			<color>FFff4ab5</color>
		</LineStyle>
	</Style>
	<Style id="branch30_part10_style">
		<LineStyle>
			<width>4.9868354265600265</width>
			<color>FFff4ab5</color>
		</LineStyle>
	</Style>
	<Style id="branch30_part11_style">
		<LineStyle>
			<width>4.974065582562693</width>
			<color>FFff4ab5</color>
		</LineStyle>
	</Style>
	<Style id="branch30_part12_style">
		<LineStyle>
			<width>4.961295738565359</width>
			<color>FFff4ab5</color>
		</LineStyle>
	</Style>
	<Style id="branch30_part13_style">
		<LineStyle>
			<width>4.948525894568025</width>
			<color>FFff4ab5</color>
		</LineStyle>
	</Style>
	<Style id="branch30_part14_style">
		<LineStyle>
			<width>4.93575605057069</width>
			<color>FFff4ab5</color>
		</LineStyle>
	</Style>
	<Style id="branch30_part15_style">
		<LineStyle>
			<width>4.9229862065733565</width>
			<color>FFff4ab5</color>
		</LineStyle>
	</Style>
	<Style id="branch30_part16_style">
		<LineStyle>
			<width>4.910216362576023</width>
			<color>FFff4ab5</color>
		</LineStyle>
	</Style>
	<Style id="branch30_part17_style">
		<LineStyle>
			<width>4.897446518578688</width>
			<color>FFff4ab5</color>
		</LineStyle>
	</Style>
	<Style id="branch30_part18_style">
		<LineStyle>
			<width>4.884676674581355</width>
			<color>FFff4bb4</color>
		</LineStyle>
	</Style>
	<Style id="branch30_part19_style">
		<LineStyle>
			<width>4.87190683058402</width>
			<color>FFff4bb4</color>
		</LineStyle>
	</Style>
	<Style id="branch30_part20_style">
		<LineStyle>
			<width>4.8591369865866865</width>
			<color>FFff4bb4</color>
		</LineStyle>
	</Style>
	<Style id="branch30_part21_style">
		<LineStyle>
			<width>4.846367142589353</width>
			<color>FFff4bb4</color>
		</LineStyle>
	</Style>
	<Style id="branch30_part22_style">
		<LineStyle>
			<width>4.833597298592019</width>
			<color>FFff4bb4</color>
		</LineStyle>
	</Style>
	<Style id="branch30_part23_style">
		<LineStyle>
			<width>4.820827454594684</width>
			<color>FFff4bb4</color>
		</LineStyle>
	</Style>
	<Style id="branch30_part24_style">
		<LineStyle>
			<width>4.80805761059735</width>
			<color>FFff4bb4</color>
		</LineStyle>
	</Style>
	<Style id="branch30_part25_style">
		<LineStyle>
			<width>4.795287766600016</width>
			<color>FFff4bb4</color>
		</LineStyle>
	</Style>
	<Style id="branch30_part26_style">
		<LineStyle>
			<width>4.782517922602683</width>
			<color>FFff4bb4</color>
		</LineStyle>
	</Style>
	<Style id="branch30_part27_style">
		<LineStyle>
			<width>4.769748078605349</width>
			<color>FFff4cb3</color>
		</LineStyle>
	</Style>
	<Style id="branch30_part28_style">
		<LineStyle>
			<width>4.756978234608015</width>
			<color>FFff4cb3</color>
		</LineStyle>
	</Style>
	<Style id="branch30_part29_style">
		<LineStyle>
			<width>4.74420839061068</width>
			<color>FFff4cb3</color>
		</LineStyle>
	</Style>
	<Style id="branch30_part30_style">
		<LineStyle>
			<width>4.731438546613347</width>
			<color>FFff4cb3</color>
		</LineStyle>
	</Style>
	<Style id="branch30_part31_style">
		<LineStyle>
			<width>4.718668702616013</width>
			<color>FFff4cb3</color>
		</LineStyle>
	</Style>
	<Style id="branch30_part32_style">
		<LineStyle>
			<width>4.705898858618678</width>
			<color>FFff4cb3</color>
		</LineStyle>
	</Style>
	<Style id="branch30_part33_style">
		<LineStyle>
			<width>4.693129014621345</width>
			<color>FFff4cb3</color>
		</LineStyle>
	</Style>
	<Style id="branch30_part34_style">
		<LineStyle>
			<width>4.68035917062401</width>
			<color>FFff4cb3</color>
		</LineStyle>
	</Style>
	<Style id="branch30_part35_style">
		<LineStyle>
			<width>4.667589326626676</width>
			<color>FFff4cb3</color>
		</LineStyle>
	</Style>
	<Style id="branch30_part36_style">
		<LineStyle>
			<width>4.6548194826293425</width>
			<color>FFff4cb3</color>
		</LineStyle>
	</Style>
	<Style id="branch30_part37_style">
		<LineStyle>
			<width>4.642049638632009</width>
			<color>FFff4db2</color>
		</LineStyle>
	</Style>
	<Style id="branch30_part38_style">
		<LineStyle>
			<width>4.629279794634675</width>
			<color>FFff4db2</color>
		</LineStyle>
	</Style>
	<Style id="branch30_part39_style">
		<LineStyle>
			<width>4.61650995063734</width>
			<color>FFff4db2</color>
		</LineStyle>
	</Style>
	<Style id="branch30_part40_style">
		<LineStyle>
			<width>4.603740106640007</width>
			<color>FFff4db2</color>
		</LineStyle>
	</Style>
	<Style id="branch30_part41_style">
		<LineStyle>
			<width>4.5909702626426725</width>
			<color>FFff4db2</color>
		</LineStyle>
	</Style>
	<Style id="branch30_part42_style">
		<LineStyle>
			<width>4.578200418645338</width>
			<color>FFff4db2</color>
		</LineStyle>
	</Style>
	<Style id="branch30_part43_style">
		<LineStyle>
			<width>4.565430574648005</width>
			<color>FFff4db2</color>
		</LineStyle>
	</Style>
	<Style id="branch30_part44_style">
		<LineStyle>
			<width>4.55266073065067</width>
			<color>FFff4db2</color>
		</LineStyle>
	</Style>
	<Style id="branch30_part45_style">
		<LineStyle>
			<width>4.539890886653336</width>
			<color>FFff4db2</color>
		</LineStyle>
	</Style>
	<Style id="branch30_part46_style">
		<LineStyle>
			<width>4.5271210426560025</width>
			<color>FFff4eb1</color>
		</LineStyle>
	</Style>
	<Style id="branch30_part47_style">
		<LineStyle>
			<width>4.514351198658669</width>
			<color>FFff4eb1</color>
		</LineStyle>
	</Style>
	<Style id="branch30_part48_style">
		<LineStyle>
			<width>4.501581354661335</width>
			<color>FFff4eb1</color>
		</LineStyle>
	</Style>
	<Style id="branch30_part49_style">
		<LineStyle>
			<width>4.488811510664001</width>
			<color>FFff4eb1</color>
		</LineStyle>
	</Style>
	<Style id="branch30_part50_style">
		<LineStyle>
			<width>4.476041666666667</width>
			<color>FFff4eb1</color>
		</LineStyle>
	</Style>
	<Style id="branch31_part1_style">
		<LineStyle>
			<width>4.2023415355633436</width>
			<color>FFff4eb1</color>
		</LineStyle>
	</Style>
	<Style id="branch31_part2_style">
		<LineStyle>
			<width>4.220957705583141</width>
			<color>FFff4eb1</color>
		</LineStyle>
	</Style>
	<Style id="branch31_part3_style">
		<LineStyle>
			<width>4.239573875602936</width>
			<color>FFff4eb1</color>
		</LineStyle>
	</Style>
	<Style id="branch31_part4_style">
		<LineStyle>
			<width>4.258190045622733</width>
			<color>FFff4fb0</color>
		</LineStyle>
	</Style>
	<Style id="branch31_part5_style">
		<LineStyle>
			<width>4.276806215642529</width>
			<color>FFff4fb0</color>
		</LineStyle>
	</Style>
	<Style id="branch31_part6_style">
		<LineStyle>
			<width>4.2954223856623255</width>
			<color>FFff4fb0</color>
		</LineStyle>
	</Style>
	<Style id="branch31_part7_style">
		<LineStyle>
			<width>4.314038555682122</width>
			<color>FFff4fb0</color>
		</LineStyle>
	</Style>
	<Style id="branch31_part8_style">
		<LineStyle>
			<width>4.332654725701918</width>
			<color>FFff4fb0</color>
		</LineStyle>
	</Style>
	<Style id="branch31_part9_style">
		<LineStyle>
			<width>4.351270895721715</width>
			<color>FFff4fb0</color>
		</LineStyle>
	</Style>
	<Style id="branch31_part10_style">
		<LineStyle>
			<width>4.369887065741511</width>
			<color>FFff50af</color>
		</LineStyle>
	</Style>
	<Style id="branch31_part11_style">
		<LineStyle>
			<width>4.388503235761307</width>
			<color>FFff50af</color>
		</LineStyle>
	</Style>
	<Style id="branch31_part12_style">
		<LineStyle>
			<width>4.4071194057811045</width>
			<color>FFff50af</color>
		</LineStyle>
	</Style>
	<Style id="branch31_part13_style">
		<LineStyle>
			<width>4.4257355758009</width>
			<color>FFff50af</color>
		</LineStyle>
	</Style>
	<Style id="branch31_part14_style">
		<LineStyle>
			<width>4.444351745820697</width>
			<color>FFff50af</color>
		</LineStyle>
	</Style>
	<Style id="branch31_part15_style">
		<LineStyle>
			<width>4.462967915840493</width>
			<color>FFff51ae</color>
		</LineStyle>
	</Style>
	<Style id="branch31_part16_style">
		<LineStyle>
			<width>4.481584085860289</width>
			<color>FFff51ae</color>
		</LineStyle>
	</Style>
	<Style id="branch31_part17_style">
		<LineStyle>
			<width>4.500200255880086</width>
			<color>FFff51ae</color>
		</LineStyle>
	</Style>
	<Style id="branch31_part18_style">
		<LineStyle>
			<width>4.518816425899883</width>
			<color>FFff51ae</color>
		</LineStyle>
	</Style>
	<Style id="branch31_part19_style">
		<LineStyle>
			<width>4.537432595919679</width>
			<color>FFff51ae</color>
		</LineStyle>
	</Style>
	<Style id="branch31_part20_style">
		<LineStyle>
			<width>4.556048765939475</width>
			<color>FFff51ae</color>
		</LineStyle>
	</Style>
	<Style id="branch31_part21_style">
		<LineStyle>
			<width>4.574664935959271</width>
			<color>FFff52ad</color>
		</LineStyle>
	</Style>
	<Style id="branch31_part22_style">
		<LineStyle>
			<width>4.593281105979068</width>
			<color>FFff52ad</color>
		</LineStyle>
	</Style>
	<Style id="branch31_part23_style">
		<LineStyle>
			<width>4.611897275998864</width>
			<color>FFff52ad</color>
		</LineStyle>
	</Style>
	<Style id="branch31_part24_style">
		<LineStyle>
			<width>4.630513446018661</width>
			<color>FFff52ad</color>
		</LineStyle>
	</Style>
	<Style id="branch31_part25_style">
		<LineStyle>
			<width>4.649129616038457</width>
			<color>FFff52ad</color>
		</LineStyle>
	</Style>
	<Style id="branch31_part26_style">
		<LineStyle>
			<width>4.667745786058253</width>
			<color>FFff52ad</color>
		</LineStyle>
	</Style>
	<Style id="branch31_part27_style">
		<LineStyle>
			<width>4.68636195607805</width>
			<color>FFff53ac</color>
		</LineStyle>
	</Style>
	<Style id="branch31_part28_style">
		<LineStyle>
			<width>4.704978126097846</width>
			<color>FFff53ac</color>
		</LineStyle>
	</Style>
	<Style id="branch31_part29_style">
		<LineStyle>
			<width>4.723594296117643</width>
			<color>FFff53ac</color>
		</LineStyle>
	</Style>
	<Style id="branch31_part30_style">
		<LineStyle>
			<width>4.742210466137439</width>
			<color>FFff53ac</color>
		</LineStyle>
	</Style>
	<Style id="branch31_part31_style">
		<LineStyle>
			<width>4.760826636157235</width>
			<color>FFff53ac</color>
		</LineStyle>
	</Style>
	<Style id="branch31_part32_style">
		<LineStyle>
			<width>4.779442806177031</width>
			<color>FFff53ac</color>
		</LineStyle>
	</Style>
	<Style id="branch31_part33_style">
		<LineStyle>
			<width>4.798058976196828</width>
			<color>FFff54ab</color>
		</LineStyle>
	</Style>
	<Style id="branch31_part34_style">
		<LineStyle>
			<width>4.816675146216625</width>
			<color>FFff54ab</color>
		</LineStyle>
	</Style>
	<Style id="branch31_part35_style">
		<LineStyle>
			<width>4.835291316236421</width>
			<color>FFff54ab</color>
		</LineStyle>
	</Style>
	<Style id="branch31_part36_style">
		<LineStyle>
			<width>4.853907486256217</width>
			<color>FFff54ab</color>
		</LineStyle>
	</Style>
	<Style id="branch31_part37_style">
		<LineStyle>
			<width>4.872523656276014</width>
			<color>FFff54ab</color>
		</LineStyle>
	</Style>
	<Style id="branch31_part38_style">
		<LineStyle>
			<width>4.8911398262958095</width>
			<color>FFff54ab</color>
		</LineStyle>
	</Style>
	<Style id="branch31_part39_style">
		<LineStyle>
			<width>4.9097559963156066</width>
			<color>FFff55aa</color>
		</LineStyle>
	</Style>
	<Style id="branch31_part40_style">
		<LineStyle>
			<width>4.928372166335403</width>
			<color>FFff55aa</color>
		</LineStyle>
	</Style>
	<Style id="branch31_part41_style">
		<LineStyle>
			<width>4.946988336355199</width>
			<color>FFff55aa</color>
		</LineStyle>
	</Style>
	<Style id="branch31_part42_style">
		<LineStyle>
			<width>4.965604506374996</width>
			<color>FFff55aa</color>
		</LineStyle>
	</Style>
	<Style id="branch31_part43_style">
		<LineStyle>
			<width>4.984220676394792</width>
			<color>FFff55aa</color>
		</LineStyle>
	</Style>
	<Style id="branch31_part44_style">
		<LineStyle>
			<width>5.0028368464145885</width>
			<color>FFff55aa</color>
		</LineStyle>
	</Style>
	<Style id="branch31_part45_style">
		<LineStyle>
			<width>5.021453016434385</width>
			<color>FFff56a9</color>
		</LineStyle>
	</Style>
	<Style id="branch31_part46_style">
		<LineStyle>
			<width>5.040069186454181</width>
			<color>FFff56a9</color>
		</LineStyle>
	</Style>
	<Style id="branch31_part47_style">
		<LineStyle>
			<width>5.058685356473978</width>
			<color>FFff56a9</color>
		</LineStyle>
	</Style>
	<Style id="branch31_part48_style">
		<LineStyle>
			<width>5.077301526493774</width>
			<color>FFff56a9</color>
		</LineStyle>
	</Style>
	<Style id="branch31_part49_style">
		<LineStyle>
			<width>5.09591769651357</width>
			<color>FFff56a9</color>
		</LineStyle>
	</Style>
	<Style id="branch31_part50_style">
		<LineStyle>
			<width>5.114533866533367</width>
			<color>FFff57a8</color>
		</LineStyle>
	</Style>
	<Style id="branch32_part1_style">
		<LineStyle>
			<width>3.9500792949851564</width>
			<color>FFff57a8</color>
		</LineStyle>
	</Style>
	<Style id="branch32_part2_style">
		<LineStyle>
			<width>3.9548475821394096</width>
			<color>FFff57a8</color>
		</LineStyle>
	</Style>
	<Style id="branch32_part3_style">
		<LineStyle>
			<width>3.9596158692936623</width>
			<color>FFff57a8</color>
		</LineStyle>
	</Style>
	<Style id="branch32_part4_style">
		<LineStyle>
			<width>3.964384156447915</width>
			<color>FFff57a8</color>
		</LineStyle>
	</Style>
	<Style id="branch32_part5_style">
		<LineStyle>
			<width>3.9691524436021677</width>
			<color>FFff57a8</color>
		</LineStyle>
	</Style>
	<Style id="branch32_part6_style">
		<LineStyle>
			<width>3.973920730756421</width>
			<color>FFff57a8</color>
		</LineStyle>
	</Style>
	<Style id="branch32_part7_style">
		<LineStyle>
			<width>3.9786890179106735</width>
			<color>FFff57a8</color>
		</LineStyle>
	</Style>
	<Style id="branch32_part8_style">
		<LineStyle>
			<width>3.9834573050649267</width>
			<color>FFff57a8</color>
		</LineStyle>
	</Style>
	<Style id="branch32_part9_style">
		<LineStyle>
			<width>3.9882255922191794</width>
			<color>FFff57a8</color>
		</LineStyle>
	</Style>
	<Style id="branch32_part10_style">
		<LineStyle>
			<width>3.992993879373432</width>
			<color>FFff57a8</color>
		</LineStyle>
	</Style>
	<Style id="branch32_part11_style">
		<LineStyle>
			<width>3.9977621665276852</width>
			<color>FFff57a8</color>
		</LineStyle>
	</Style>
	<Style id="branch32_part12_style">
		<LineStyle>
			<width>4.002530453681938</width>
			<color>FFff57a8</color>
		</LineStyle>
	</Style>
	<Style id="branch32_part13_style">
		<LineStyle>
			<width>4.007298740836191</width>
			<color>FFff57a8</color>
		</LineStyle>
	</Style>
	<Style id="branch32_part14_style">
		<LineStyle>
			<width>4.012067027990444</width>
			<color>FFff57a8</color>
		</LineStyle>
	</Style>
	<Style id="branch32_part15_style">
		<LineStyle>
			<width>4.0168353151446965</width>
			<color>FFff57a8</color>
		</LineStyle>
	</Style>
	<Style id="branch32_part16_style">
		<LineStyle>
			<width>4.021603602298949</width>
			<color>FFff57a8</color>
		</LineStyle>
	</Style>
	<Style id="branch32_part17_style">
		<LineStyle>
			<width>4.026371889453202</width>
			<color>FFff57a8</color>
		</LineStyle>
	</Style>
	<Style id="branch32_part18_style">
		<LineStyle>
			<width>4.031140176607455</width>
			<color>FFff57a8</color>
		</LineStyle>
	</Style>
	<Style id="branch32_part19_style">
		<LineStyle>
			<width>4.035908463761708</width>
			<color>FFff57a8</color>
		</LineStyle>
	</Style>
	<Style id="branch32_part20_style">
		<LineStyle>
			<width>4.040676750915961</width>
			<color>FFff57a8</color>
		</LineStyle>
	</Style>
	<Style id="branch32_part21_style">
		<LineStyle>
			<width>4.045445038070214</width>
			<color>FFff57a8</color>
		</LineStyle>
	</Style>
	<Style id="branch32_part22_style">
		<LineStyle>
			<width>4.050213325224467</width>
			<color>FFff57a8</color>
		</LineStyle>
	</Style>
	<Style id="branch32_part23_style">
		<LineStyle>
			<width>4.05498161237872</width>
			<color>FFff57a8</color>
		</LineStyle>
	</Style>
	<Style id="branch32_part24_style">
		<LineStyle>
			<width>4.059749899532973</width>
			<color>FFff57a8</color>
		</LineStyle>
	</Style>
	<Style id="branch32_part25_style">
		<LineStyle>
			<width>4.064518186687225</width>
			<color>FFff57a8</color>
		</LineStyle>
	</Style>
	<Style id="branch32_part26_style">
		<LineStyle>
			<width>4.069286473841478</width>
			<color>FFff58a7</color>
		</LineStyle>
	</Style>
	<Style id="branch32_part27_style">
		<LineStyle>
			<width>4.074054760995731</width>
			<color>FFff58a7</color>
		</LineStyle>
	</Style>
	<Style id="branch32_part28_style">
		<LineStyle>
			<width>4.078823048149984</width>
			<color>FFff58a7</color>
		</LineStyle>
	</Style>
	<Style id="branch32_part29_style">
		<LineStyle>
			<width>4.083591335304237</width>
			<color>FFff58a7</color>
		</LineStyle>
	</Style>
	<Style id="branch32_part30_style">
		<LineStyle>
			<width>4.08835962245849</width>
			<color>FFff58a7</color>
		</LineStyle>
	</Style>
	<Style id="branch32_part31_style">
		<LineStyle>
			<width>4.093127909612743</width>
			<color>FFff58a7</color>
		</LineStyle>
	</Style>
	<Style id="branch32_part32_style">
		<LineStyle>
			<width>4.097896196766996</width>
			<color>FFff58a7</color>
		</LineStyle>
	</Style>
	<Style id="branch32_part33_style">
		<LineStyle>
			<width>4.102664483921249</width>
			<color>FFff58a7</color>
		</LineStyle>
	</Style>
	<Style id="branch32_part34_style">
		<LineStyle>
			<width>4.107432771075501</width>
			<color>FFff58a7</color>
		</LineStyle>
	</Style>
	<Style id="branch32_part35_style">
		<LineStyle>
			<width>4.112201058229754</width>
			<color>FFff58a7</color>
		</LineStyle>
	</Style>
	<Style id="branch32_part36_style">
		<LineStyle>
			<width>4.116969345384007</width>
			<color>FFff58a7</color>
		</LineStyle>
	</Style>
	<Style id="branch32_part37_style">
		<LineStyle>
			<width>4.1217376325382595</width>
			<color>FFff58a7</color>
		</LineStyle>
	</Style>
	<Style id="branch32_part38_style">
		<LineStyle>
			<width>4.126505919692513</width>
			<color>FFff58a7</color>
		</LineStyle>
	</Style>
	<Style id="branch32_part39_style">
		<LineStyle>
			<width>4.131274206846766</width>
			<color>FFff58a7</color>
		</LineStyle>
	</Style>
	<Style id="branch32_part40_style">
		<LineStyle>
			<width>4.1360424940010185</width>
			<color>FFff58a7</color>
		</LineStyle>
	</Style>
	<Style id="branch32_part41_style">
		<LineStyle>
			<width>4.140810781155272</width>
			<color>FFff58a7</color>
		</LineStyle>
	</Style>
	<Style id="branch32_part42_style">
		<LineStyle>
			<width>4.145579068309525</width>
			<color>FFff58a7</color>
		</LineStyle>
	</Style>
	<Style id="branch32_part43_style">
		<LineStyle>
			<width>4.1503473554637775</width>
			<color>FFff58a7</color>
		</LineStyle>
	</Style>
	<Style id="branch32_part44_style">
		<LineStyle>
			<width>4.15511564261803</width>
			<color>FFff58a7</color>
		</LineStyle>
	</Style>
	<Style id="branch32_part45_style">
		<LineStyle>
			<width>4.159883929772283</width>
			<color>FFff58a7</color>
		</LineStyle>
	</Style>
	<Style id="branch32_part46_style">
		<LineStyle>
			<width>4.164652216926536</width>
			<color>FFff58a7</color>
		</LineStyle>
	</Style>
	<Style id="branch32_part47_style">
		<LineStyle>
			<width>4.169420504080788</width>
			<color>FFff58a7</color>
		</LineStyle>
	</Style>
	<Style id="branch32_part48_style">
		<LineStyle>
			<width>4.174188791235041</width>
			<color>FFff58a7</color>
		</LineStyle>
	</Style>
	<Style id="branch32_part49_style">
		<LineStyle>
			<width>4.178957078389295</width>
			<color>FFff58a7</color>
		</LineStyle>
	</Style>
	<Style id="branch32_part50_style">
		<LineStyle>
			<width>4.183725365543547</width>
			<color>FFff58a7</color>
		</LineStyle>
	</Style>
	<Style id="branch33_part1_style">
		<LineStyle>
			<width>5.236613561675035</width>
			<color>FFff59a6</color>
		</LineStyle>
	</Style>
	<Style id="branch33_part2_style">
		<LineStyle>
			<width>5.210260448331277</width>
			<color>FFff59a6</color>
		</LineStyle>
	</Style>
	<Style id="branch33_part3_style">
		<LineStyle>
			<width>5.183907334987519</width>
			<color>FFff5aa5</color>
		</LineStyle>
	</Style>
	<Style id="branch33_part4_style">
		<LineStyle>
			<width>5.157554221643761</width>
			<color>FFff5aa5</color>
		</LineStyle>
	</Style>
	<Style id="branch33_part5_style">
		<LineStyle>
			<width>5.1312011083000035</width>
			<color>FFff5ba4</color>
		</LineStyle>
	</Style>
	<Style id="branch33_part6_style">
		<LineStyle>
			<width>5.104847994956246</width>
			<color>FFff5ba4</color>
		</LineStyle>
	</Style>
	<Style id="branch33_part7_style">
		<LineStyle>
			<width>5.078494881612488</width>
			<color>FFff5ba4</color>
		</LineStyle>
	</Style>
	<Style id="branch33_part8_style">
		<LineStyle>
			<width>5.05214176826873</width>
			<color>FFff5ca3</color>
		</LineStyle>
	</Style>
	<Style id="branch33_part9_style">
		<LineStyle>
			<width>5.025788654924972</width>
			<color>FFff5ca3</color>
		</LineStyle>
	</Style>
	<Style id="branch33_part10_style">
		<LineStyle>
			<width>4.999435541581215</width>
			<color>FFff5da2</color>
		</LineStyle>
	</Style>
	<Style id="branch33_part11_style">
		<LineStyle>
			<width>4.973082428237457</width>
			<color>FFff5da2</color>
		</LineStyle>
	</Style>
	<Style id="branch33_part12_style">
		<LineStyle>
			<width>4.946729314893699</width>
			<color>FFff5ea1</color>
		</LineStyle>
	</Style>
	<Style id="branch33_part13_style">
		<LineStyle>
			<width>4.920376201549941</width>
			<color>FFff5ea1</color>
		</LineStyle>
	</Style>
	<Style id="branch33_part14_style">
		<LineStyle>
			<width>4.8940230882061835</width>
			<color>FFff5ea1</color>
		</LineStyle>
	</Style>
	<Style id="branch33_part15_style">
		<LineStyle>
			<width>4.867669974862426</width>
			<color>FFff5fa0</color>
		</LineStyle>
	</Style>
	<Style id="branch33_part16_style">
		<LineStyle>
			<width>4.841316861518668</width>
			<color>FFff5fa0</color>
		</LineStyle>
	</Style>
	<Style id="branch33_part17_style">
		<LineStyle>
			<width>4.81496374817491</width>
			<color>FFff609f</color>
		</LineStyle>
	</Style>
	<Style id="branch33_part18_style">
		<LineStyle>
			<width>4.788610634831152</width>
			<color>FFff609f</color>
		</LineStyle>
	</Style>
	<Style id="branch33_part19_style">
		<LineStyle>
			<width>4.762257521487395</width>
			<color>FFff609f</color>
		</LineStyle>
	</Style>
	<Style id="branch33_part20_style">
		<LineStyle>
			<width>4.735904408143637</width>
			<color>FFff619e</color>
		</LineStyle>
	</Style>
	<Style id="branch33_part21_style">
		<LineStyle>
			<width>4.709551294799879</width>
			<color>FFff619e</color>
		</LineStyle>
	</Style>
	<Style id="branch33_part22_style">
		<LineStyle>
			<width>4.683198181456121</width>
			<color>FFff629d</color>
		</LineStyle>
	</Style>
	<Style id="branch33_part23_style">
		<LineStyle>
			<width>4.656845068112363</width>
			<color>FFff629d</color>
		</LineStyle>
	</Style>
	<Style id="branch33_part24_style">
		<LineStyle>
			<width>4.630491954768606</width>
			<color>FFff639c</color>
		</LineStyle>
	</Style>
	<Style id="branch33_part25_style">
		<LineStyle>
			<width>4.604138841424848</width>
			<color>FFff639c</color>
		</LineStyle>
	</Style>
	<Style id="branch33_part26_style">
		<LineStyle>
			<width>4.57778572808109</width>
			<color>FFff639c</color>
		</LineStyle>
	</Style>
	<Style id="branch33_part27_style">
		<LineStyle>
			<width>4.551432614737332</width>
			<color>FFff649b</color>
		</LineStyle>
	</Style>
	<Style id="branch33_part28_style">
		<LineStyle>
			<width>4.5250795013935745</width>
			<color>FFff649b</color>
		</LineStyle>
	</Style>
	<Style id="branch33_part29_style">
		<LineStyle>
			<width>4.498726388049817</width>
			<color>FFff659a</color>
		</LineStyle>
	</Style>
	<Style id="branch33_part30_style">
		<LineStyle>
			<width>4.472373274706059</width>
			<color>FFff659a</color>
		</LineStyle>
	</Style>
	<Style id="branch33_part31_style">
		<LineStyle>
			<width>4.446020161362301</width>
			<color>FFff6699</color>
		</LineStyle>
	</Style>
	<Style id="branch33_part32_style">
		<LineStyle>
			<width>4.419667048018543</width>
			<color>FFff6699</color>
		</LineStyle>
	</Style>
	<Style id="branch33_part33_style">
		<LineStyle>
			<width>4.393313934674786</width>
			<color>FFff6699</color>
		</LineStyle>
	</Style>
	<Style id="branch33_part34_style">
		<LineStyle>
			<width>4.366960821331028</width>
			<color>FFff6798</color>
		</LineStyle>
	</Style>
	<Style id="branch33_part35_style">
		<LineStyle>
			<width>4.34060770798727</width>
			<color>FFff6798</color>
		</LineStyle>
	</Style>
	<Style id="branch33_part36_style">
		<LineStyle>
			<width>4.314254594643512</width>
			<color>FFff6897</color>
		</LineStyle>
	</Style>
	<Style id="branch33_part37_style">
		<LineStyle>
			<width>4.2879014812997545</width>
			<color>FFff6897</color>
		</LineStyle>
	</Style>
	<Style id="branch33_part38_style">
		<LineStyle>
			<width>4.261548367955997</width>
			<color>FFff6897</color>
		</LineStyle>
	</Style>
	<Style id="branch33_part39_style">
		<LineStyle>
			<width>4.235195254612239</width>
			<color>FFff6996</color>
		</LineStyle>
	</Style>
	<Style id="branch33_part40_style">
		<LineStyle>
			<width>4.208842141268481</width>
			<color>FFff6996</color>
		</LineStyle>
	</Style>
	<Style id="branch33_part41_style">
		<LineStyle>
			<width>4.182489027924723</width>
			<color>FFff6a95</color>
		</LineStyle>
	</Style>
	<Style id="branch33_part42_style">
		<LineStyle>
			<width>4.1561359145809655</width>
			<color>FFff6a95</color>
		</LineStyle>
	</Style>
	<Style id="branch33_part43_style">
		<LineStyle>
			<width>4.129782801237208</width>
			<color>FFff6b94</color>
		</LineStyle>
	</Style>
	<Style id="branch33_part44_style">
		<LineStyle>
			<width>4.10342968789345</width>
			<color>FFff6b94</color>
		</LineStyle>
	</Style>
	<Style id="branch33_part45_style">
		<LineStyle>
			<width>4.077076574549692</width>
			<color>FFff6b94</color>
		</LineStyle>
	</Style>
	<Style id="branch33_part46_style">
		<LineStyle>
			<width>4.050723461205934</width>
			<color>FFff6c93</color>
		</LineStyle>
	</Style>
	<Style id="branch33_part47_style">
		<LineStyle>
			<width>4.024370347862177</width>
			<color>FFff6c93</color>
		</LineStyle>
	</Style>
	<Style id="branch33_part48_style">
		<LineStyle>
			<width>3.998017234518419</width>
			<color>FFff6d92</color>
		</LineStyle>
	</Style>
	<Style id="branch33_part49_style">
		<LineStyle>
			<width>3.971664121174661</width>
			<color>FFff6d92</color>
		</LineStyle>
	</Style>
	<Style id="branch33_part50_style">
		<LineStyle>
			<width>3.9453110078309033</width>
			<color>FFff6e91</color>
		</LineStyle>
	</Style>
	<Style id="branch37_part1_style">
		<LineStyle>
			<width>6.169102347925388</width>
			<color>FFff758a</color>
		</LineStyle>
	</Style>
	<Style id="branch37_part2_style">
		<LineStyle>
			<width>6.125275111616217</width>
			<color>FFff758a</color>
		</LineStyle>
	</Style>
	<Style id="branch37_part3_style">
		<LineStyle>
			<width>6.081447875307045</width>
			<color>FFff758a</color>
		</LineStyle>
	</Style>
	<Style id="branch37_part4_style">
		<LineStyle>
			<width>6.037620638997874</width>
			<color>FFff758a</color>
		</LineStyle>
	</Style>
	<Style id="branch37_part5_style">
		<LineStyle>
			<width>5.993793402688703</width>
			<color>FFff758a</color>
		</LineStyle>
	</Style>
	<Style id="branch37_part6_style">
		<LineStyle>
			<width>5.949966166379532</width>
			<color>FFff758a</color>
		</LineStyle>
	</Style>
	<Style id="branch37_part7_style">
		<LineStyle>
			<width>5.906138930070361</width>
			<color>FFff758a</color>
		</LineStyle>
	</Style>
	<Style id="branch37_part8_style">
		<LineStyle>
			<width>5.862311693761189</width>
			<color>FFff758a</color>
		</LineStyle>
	</Style>
	<Style id="branch37_part9_style">
		<LineStyle>
			<width>5.818484457452018</width>
			<color>FFff7689</color>
		</LineStyle>
	</Style>
	<Style id="branch37_part10_style">
		<LineStyle>
			<width>5.7746572211428475</width>
			<color>FFff7689</color>
		</LineStyle>
	</Style>
	<Style id="branch37_part11_style">
		<LineStyle>
			<width>5.730829984833676</width>
			<color>FFff7689</color>
		</LineStyle>
	</Style>
	<Style id="branch37_part12_style">
		<LineStyle>
			<width>5.687002748524505</width>
			<color>FFff7689</color>
		</LineStyle>
	</Style>
	<Style id="branch37_part13_style">
		<LineStyle>
			<width>5.643175512215334</width>
			<color>FFff7689</color>
		</LineStyle>
	</Style>
	<Style id="branch37_part14_style">
		<LineStyle>
			<width>5.599348275906163</width>
			<color>FFff7689</color>
		</LineStyle>
	</Style>
	<Style id="branch37_part15_style">
		<LineStyle>
			<width>5.555521039596991</width>
			<color>FFff7689</color>
		</LineStyle>
	</Style>
	<Style id="branch37_part16_style">
		<LineStyle>
			<width>5.51169380328782</width>
			<color>FFff7689</color>
		</LineStyle>
	</Style>
	<Style id="branch37_part17_style">
		<LineStyle>
			<width>5.467866566978649</width>
			<color>FFff7788</color>
		</LineStyle>
	</Style>
	<Style id="branch37_part18_style">
		<LineStyle>
			<width>5.424039330669478</width>
			<color>FFff7788</color>
		</LineStyle>
	</Style>
	<Style id="branch37_part19_style">
		<LineStyle>
			<width>5.3802120943603065</width>
			<color>FFff7788</color>
		</LineStyle>
	</Style>
	<Style id="branch37_part20_style">
		<LineStyle>
			<width>5.336384858051136</width>
			<color>FFff7788</color>
		</LineStyle>
	</Style>
	<Style id="branch37_part21_style">
		<LineStyle>
			<width>5.292557621741965</width>
			<color>FFff7788</color>
		</LineStyle>
	</Style>
	<Style id="branch37_part22_style">
		<LineStyle>
			<width>5.248730385432793</width>
			<color>FFff7788</color>
		</LineStyle>
	</Style>
	<Style id="branch37_part23_style">
		<LineStyle>
			<width>5.204903149123623</width>
			<color>FFff7788</color>
		</LineStyle>
	</Style>
	<Style id="branch37_part24_style">
		<LineStyle>
			<width>5.161075912814452</width>
			<color>FFff7788</color>
		</LineStyle>
	</Style>
	<Style id="branch37_part25_style">
		<LineStyle>
			<width>5.11724867650528</width>
			<color>FFff7788</color>
		</LineStyle>
	</Style>
	<Style id="branch37_part26_style">
		<LineStyle>
			<width>5.073421440196109</width>
			<color>FFff7887</color>
		</LineStyle>
	</Style>
	<Style id="branch37_part27_style">
		<LineStyle>
			<width>5.029594203886938</width>
			<color>FFff7887</color>
		</LineStyle>
	</Style>
	<Style id="branch37_part28_style">
		<LineStyle>
			<width>4.985766967577766</width>
			<color>FFff7887</color>
		</LineStyle>
	</Style>
	<Style id="branch37_part29_style">
		<LineStyle>
			<width>4.9419397312685955</width>
			<color>FFff7887</color>
		</LineStyle>
	</Style>
	<Style id="branch37_part30_style">
		<LineStyle>
			<width>4.898112494959424</width>
			<color>FFff7887</color>
		</LineStyle>
	</Style>
	<Style id="branch37_part31_style">
		<LineStyle>
			<width>4.854285258650253</width>
			<color>FFff7887</color>
		</LineStyle>
	</Style>
	<Style id="branch37_part32_style">
		<LineStyle>
			<width>4.810458022341082</width>
			<color>FFff7887</color>
		</LineStyle>
	</Style>
	<Style id="branch37_part33_style">
		<LineStyle>
			<width>4.766630786031911</width>
			<color>FFff7887</color>
		</LineStyle>
	</Style>
	<Style id="branch37_part34_style">
		<LineStyle>
			<width>4.72280354972274</width>
			<color>FFff7887</color>
		</LineStyle>
	</Style>
	<Style id="branch37_part35_style">
		<LineStyle>
			<width>4.678976313413569</width>
			<color>FFff7986</color>
		</LineStyle>
	</Style>
	<Style id="branch37_part36_style">
		<LineStyle>
			<width>4.635149077104398</width>
			<color>FFff7986</color>
		</LineStyle>
	</Style>
	<Style id="branch37_part37_style">
		<LineStyle>
			<width>4.591321840795226</width>
			<color>FFff7986</color>
		</LineStyle>
	</Style>
	<Style id="branch37_part38_style">
		<LineStyle>
			<width>4.547494604486055</width>
			<color>FFff7986</color>
		</LineStyle>
	</Style>
	<Style id="branch37_part39_style">
		<LineStyle>
			<width>4.503667368176884</width>
			<color>FFff7986</color>
		</LineStyle>
	</Style>
	<Style id="branch37_part40_style">
		<LineStyle>
			<width>4.459840131867713</width>
			<color>FFff7986</color>
		</LineStyle>
	</Style>
	<Style id="branch37_part41_style">
		<LineStyle>
			<width>4.416012895558541</width>
			<color>FFff7986</color>
		</LineStyle>
	</Style>
	<Style id="branch37_part42_style">
		<LineStyle>
			<width>4.372185659249371</width>
			<color>FFff7986</color>
		</LineStyle>
	</Style>
	<Style id="branch37_part43_style">
		<LineStyle>
			<width>4.3283584229402</width>
			<color>FFff7a85</color>
		</LineStyle>
	</Style>
	<Style id="branch37_part44_style">
		<LineStyle>
			<width>4.284531186631028</width>
			<color>FFff7a85</color>
		</LineStyle>
	</Style>
	<Style id="branch37_part45_style">
		<LineStyle>
			<width>4.2407039503218575</width>
			<color>FFff7a85</color>
		</LineStyle>
	</Style>
	<Style id="branch37_part46_style">
		<LineStyle>
			<width>4.196876714012686</width>
			<color>FFff7a85</color>
		</LineStyle>
	</Style>
	<Style id="branch37_part47_style">
		<LineStyle>
			<width>4.153049477703515</width>
			<color>FFff7a85</color>
		</LineStyle>
	</Style>
	<Style id="branch37_part48_style">
		<LineStyle>
			<width>4.1092222413943436</width>
			<color>FFff7a85</color>
		</LineStyle>
	</Style>
	<Style id="branch37_part49_style">
		<LineStyle>
			<width>4.065395005085173</width>
			<color>FFff7a85</color>
		</LineStyle>
	</Style>
	<Style id="branch37_part50_style">
		<LineStyle>
			<width>4.021567768776002</width>
			<color>FFff7a85</color>
		</LineStyle>
	</Style>
	<Style id="branch39_part1_style">
		<LineStyle>
			<width>4.941440772799549</width>
			<color>FFff7b84</color>
		</LineStyle>
	</Style>
	<Style id="branch39_part2_style">
		<LineStyle>
			<width>4.945178471367655</width>
			<color>FFff7b84</color>
		</LineStyle>
	</Style>
	<Style id="branch39_part3_style">
		<LineStyle>
			<width>4.948916169935762</width>
			<color>FFff7b84</color>
		</LineStyle>
	</Style>
	<Style id="branch39_part4_style">
		<LineStyle>
			<width>4.9526538685038695</width>
			<color>FFff7c83</color>
		</LineStyle>
	</Style>
	<Style id="branch39_part5_style">
		<LineStyle>
			<width>4.956391567071976</width>
			<color>FFff7c83</color>
		</LineStyle>
	</Style>
	<Style id="branch39_part6_style">
		<LineStyle>
			<width>4.960129265640083</width>
			<color>FFff7c83</color>
		</LineStyle>
	</Style>
	<Style id="branch39_part7_style">
		<LineStyle>
			<width>4.96386696420819</width>
			<color>FFff7d82</color>
		</LineStyle>
	</Style>
	<Style id="branch39_part8_style">
		<LineStyle>
			<width>4.967604662776297</width>
			<color>FFff7d82</color>
		</LineStyle>
	</Style>
	<Style id="branch39_part9_style">
		<LineStyle>
			<width>4.971342361344403</width>
			<color>FFff7d82</color>
		</LineStyle>
	</Style>
	<Style id="branch39_part10_style">
		<LineStyle>
			<width>4.975080059912511</width>
			<color>FFff7e81</color>
		</LineStyle>
	</Style>
	<Style id="branch39_part11_style">
		<LineStyle>
			<width>4.978817758480616</width>
			<color>FFff7e81</color>
		</LineStyle>
	</Style>
	<Style id="branch39_part12_style">
		<LineStyle>
			<width>4.982555457048724</width>
			<color>FFff7e81</color>
		</LineStyle>
	</Style>
	<Style id="branch39_part13_style">
		<LineStyle>
			<width>4.986293155616831</width>
			<color>FFff7e81</color>
		</LineStyle>
	</Style>
	<Style id="branch39_part14_style">
		<LineStyle>
			<width>4.990030854184937</width>
			<color>FFff7f80</color>
		</LineStyle>
	</Style>
	<Style id="branch39_part15_style">
		<LineStyle>
			<width>4.993768552753044</width>
			<color>FFff7f80</color>
		</LineStyle>
	</Style>
	<Style id="branch39_part16_style">
		<LineStyle>
			<width>4.997506251321152</width>
			<color>FFff7f80</color>
		</LineStyle>
	</Style>
	<Style id="branch39_part17_style">
		<LineStyle>
			<width>5.001243949889258</width>
			<color>FFff807f</color>
		</LineStyle>
	</Style>
	<Style id="branch39_part18_style">
		<LineStyle>
			<width>5.004981648457365</width>
			<color>FFff807f</color>
		</LineStyle>
	</Style>
	<Style id="branch39_part19_style">
		<LineStyle>
			<width>5.0087193470254725</width>
			<color>FFff807f</color>
		</LineStyle>
	</Style>
	<Style id="branch39_part20_style">
		<LineStyle>
			<width>5.012457045593578</width>
			<color>FFff807f</color>
		</LineStyle>
	</Style>
	<Style id="branch39_part21_style">
		<LineStyle>
			<width>5.016194744161686</width>
			<color>FFff817e</color>
		</LineStyle>
	</Style>
	<Style id="branch39_part22_style">
		<LineStyle>
			<width>5.019932442729792</width>
			<color>FFff817e</color>
		</LineStyle>
	</Style>
	<Style id="branch39_part23_style">
		<LineStyle>
			<width>5.023670141297899</width>
			<color>FFff817e</color>
		</LineStyle>
	</Style>
	<Style id="branch39_part24_style">
		<LineStyle>
			<width>5.027407839866006</width>
			<color>FFff827d</color>
		</LineStyle>
	</Style>
	<Style id="branch39_part25_style">
		<LineStyle>
			<width>5.031145538434112</width>
			<color>FFff827d</color>
		</LineStyle>
	</Style>
	<Style id="branch39_part26_style">
		<LineStyle>
			<width>5.034883237002219</width>
			<color>FFff827d</color>
		</LineStyle>
	</Style>
	<Style id="branch39_part27_style">
		<LineStyle>
			<width>5.038620935570327</width>
			<color>FFff837c</color>
		</LineStyle>
	</Style>
	<Style id="branch39_part28_style">
		<LineStyle>
			<width>5.042358634138433</width>
			<color>FFff837c</color>
		</LineStyle>
	</Style>
	<Style id="branch39_part29_style">
		<LineStyle>
			<width>5.04609633270654</width>
			<color>FFff837c</color>
		</LineStyle>
	</Style>
	<Style id="branch39_part30_style">
		<LineStyle>
			<width>5.0498340312746475</width>
			<color>FFff837c</color>
		</LineStyle>
	</Style>
	<Style id="branch39_part31_style">
		<LineStyle>
			<width>5.053571729842753</width>
			<color>FFff847b</color>
		</LineStyle>
	</Style>
	<Style id="branch39_part32_style">
		<LineStyle>
			<width>5.057309428410861</width>
			<color>FFff847b</color>
		</LineStyle>
	</Style>
	<Style id="branch39_part33_style">
		<LineStyle>
			<width>5.061047126978967</width>
			<color>FFff847b</color>
		</LineStyle>
	</Style>
	<Style id="branch39_part34_style">
		<LineStyle>
			<width>5.064784825547074</width>
			<color>FFff857a</color>
		</LineStyle>
	</Style>
	<Style id="branch39_part35_style">
		<LineStyle>
			<width>5.068522524115181</width>
			<color>FFff857a</color>
		</LineStyle>
	</Style>
	<Style id="branch39_part36_style">
		<LineStyle>
			<width>5.072260222683288</width>
			<color>FFff857a</color>
		</LineStyle>
	</Style>
	<Style id="branch39_part37_style">
		<LineStyle>
			<width>5.075997921251394</width>
			<color>FFff8679</color>
		</LineStyle>
	</Style>
	<Style id="branch39_part38_style">
		<LineStyle>
			<width>5.079735619819502</width>
			<color>FFff8679</color>
		</LineStyle>
	</Style>
	<Style id="branch39_part39_style">
		<LineStyle>
			<width>5.083473318387608</width>
			<color>FFff8679</color>
		</LineStyle>
	</Style>
	<Style id="branch39_part40_style">
		<LineStyle>
			<width>5.087211016955715</width>
			<color>FFff8679</color>
		</LineStyle>
	</Style>
	<Style id="branch39_part41_style">
		<LineStyle>
			<width>5.090948715523822</width>
			<color>FFff8778</color>
		</LineStyle>
	</Style>
	<Style id="branch39_part42_style">
		<LineStyle>
			<width>5.094686414091929</width>
			<color>FFff8778</color>
		</LineStyle>
	</Style>
	<Style id="branch39_part43_style">
		<LineStyle>
			<width>5.098424112660036</width>
			<color>FFff8778</color>
		</LineStyle>
	</Style>
	<Style id="branch39_part44_style">
		<LineStyle>
			<width>5.102161811228142</width>
			<color>FFff8877</color>
		</LineStyle>
	</Style>
	<Style id="branch39_part45_style">
		<LineStyle>
			<width>5.10589950979625</width>
			<color>FFff8877</color>
		</LineStyle>
	</Style>
	<Style id="branch39_part46_style">
		<LineStyle>
			<width>5.109637208364356</width>
			<color>FFff8877</color>
		</LineStyle>
	</Style>
	<Style id="branch39_part47_style">
		<LineStyle>
			<width>5.113374906932463</width>
			<color>FFff8877</color>
		</LineStyle>
	</Style>
	<Style id="branch39_part48_style">
		<LineStyle>
			<width>5.117112605500569</width>
			<color>FFff8976</color>
		</LineStyle>
	</Style>
	<Style id="branch39_part49_style">
		<LineStyle>
			<width>5.120850304068677</width>
			<color>FFff8976</color>
		</LineStyle>
	</Style>
	<Style id="branch39_part50_style">
		<LineStyle>
			<width>5.124588002636783</width>
			<color>FFff8976</color>
		</LineStyle>
	</Style>
	<Style id="branch43_part1_style">
		<LineStyle>
			<width>5.868040219150675</width>
			<color>FFff8a75</color>
		</LineStyle>
	</Style>
	<Style id="branch43_part2_style">
		<LineStyle>
			<width>5.849053746805384</width>
			<color>FFff8a75</color>
		</LineStyle>
	</Style>
	<Style id="branch43_part3_style">
		<LineStyle>
			<width>5.830067274460093</width>
			<color>FFff8a75</color>
		</LineStyle>
	</Style>
	<Style id="branch43_part4_style">
		<LineStyle>
			<width>5.8110808021148035</width>
			<color>FFff8b74</color>
		</LineStyle>
	</Style>
	<Style id="branch43_part5_style">
		<LineStyle>
			<width>5.792094329769513</width>
			<color>FFff8b74</color>
		</LineStyle>
	</Style>
	<Style id="branch43_part6_style">
		<LineStyle>
			<width>5.773107857424222</width>
			<color>FFff8b74</color>
		</LineStyle>
	</Style>
	<Style id="branch43_part7_style">
		<LineStyle>
			<width>5.754121385078932</width>
			<color>FFff8c73</color>
		</LineStyle>
	</Style>
	<Style id="branch43_part8_style">
		<LineStyle>
			<width>5.735134912733642</width>
			<color>FFff8c73</color>
		</LineStyle>
	</Style>
	<Style id="branch43_part9_style">
		<LineStyle>
			<width>5.716148440388351</width>
			<color>FFff8c73</color>
		</LineStyle>
	</Style>
	<Style id="branch43_part10_style">
		<LineStyle>
			<width>5.69716196804306</width>
			<color>FFff8d72</color>
		</LineStyle>
	</Style>
	<Style id="branch43_part11_style">
		<LineStyle>
			<width>5.6781754956977695</width>
			<color>FFff8d72</color>
		</LineStyle>
	</Style>
	<Style id="branch43_part12_style">
		<LineStyle>
			<width>5.6591890233524795</width>
			<color>FFff8d72</color>
		</LineStyle>
	</Style>
	<Style id="branch43_part13_style">
		<LineStyle>
			<width>5.640202551007189</width>
			<color>FFff8e71</color>
		</LineStyle>
	</Style>
	<Style id="branch43_part14_style">
		<LineStyle>
			<width>5.621216078661899</width>
			<color>FFff8e71</color>
		</LineStyle>
	</Style>
	<Style id="branch43_part15_style">
		<LineStyle>
			<width>5.602229606316608</width>
			<color>FFff8e71</color>
		</LineStyle>
	</Style>
	<Style id="branch43_part16_style">
		<LineStyle>
			<width>5.583243133971318</width>
			<color>FFff8f70</color>
		</LineStyle>
	</Style>
	<Style id="branch43_part17_style">
		<LineStyle>
			<width>5.564256661626027</width>
			<color>FFff8f70</color>
		</LineStyle>
	</Style>
	<Style id="branch43_part18_style">
		<LineStyle>
			<width>5.545270189280737</width>
			<color>FFff8f70</color>
		</LineStyle>
	</Style>
	<Style id="branch43_part19_style">
		<LineStyle>
			<width>5.5262837169354455</width>
			<color>FFff906f</color>
		</LineStyle>
	</Style>
	<Style id="branch43_part20_style">
		<LineStyle>
			<width>5.507297244590156</width>
			<color>FFff906f</color>
		</LineStyle>
	</Style>
	<Style id="branch43_part21_style">
		<LineStyle>
			<width>5.488310772244866</width>
			<color>FFff906f</color>
		</LineStyle>
	</Style>
	<Style id="branch43_part22_style">
		<LineStyle>
			<width>5.469324299899575</width>
			<color>FFff916e</color>
		</LineStyle>
	</Style>
	<Style id="branch43_part23_style">
		<LineStyle>
			<width>5.450337827554284</width>
			<color>FFff916e</color>
		</LineStyle>
	</Style>
	<Style id="branch43_part24_style">
		<LineStyle>
			<width>5.431351355208994</width>
			<color>FFff916e</color>
		</LineStyle>
	</Style>
	<Style id="branch43_part25_style">
		<LineStyle>
			<width>5.412364882863703</width>
			<color>FFff926d</color>
		</LineStyle>
	</Style>
	<Style id="branch43_part26_style">
		<LineStyle>
			<width>5.393378410518412</width>
			<color>FFff926d</color>
		</LineStyle>
	</Style>
	<Style id="branch43_part27_style">
		<LineStyle>
			<width>5.374391938173122</width>
			<color>FFff926d</color>
		</LineStyle>
	</Style>
	<Style id="branch43_part28_style">
		<LineStyle>
			<width>5.3554054658278325</width>
			<color>FFff936c</color>
		</LineStyle>
	</Style>
	<Style id="branch43_part29_style">
		<LineStyle>
			<width>5.336418993482542</width>
			<color>FFff936c</color>
		</LineStyle>
	</Style>
	<Style id="branch43_part30_style">
		<LineStyle>
			<width>5.317432521137251</width>
			<color>FFff936c</color>
		</LineStyle>
	</Style>
	<Style id="branch43_part31_style">
		<LineStyle>
			<width>5.298446048791961</width>
			<color>FFff946b</color>
		</LineStyle>
	</Style>
	<Style id="branch43_part32_style">
		<LineStyle>
			<width>5.279459576446671</width>
			<color>FFff946b</color>
		</LineStyle>
	</Style>
	<Style id="branch43_part33_style">
		<LineStyle>
			<width>5.260473104101379</width>
			<color>FFff946b</color>
		</LineStyle>
	</Style>
	<Style id="branch43_part34_style">
		<LineStyle>
			<width>5.241486631756089</width>
			<color>FFff956a</color>
		</LineStyle>
	</Style>
	<Style id="branch43_part35_style">
		<LineStyle>
			<width>5.222500159410799</width>
			<color>FFff956a</color>
		</LineStyle>
	</Style>
	<Style id="branch43_part36_style">
		<LineStyle>
			<width>5.2035136870655085</width>
			<color>FFff956a</color>
		</LineStyle>
	</Style>
	<Style id="branch43_part37_style">
		<LineStyle>
			<width>5.184527214720218</width>
			<color>FFff9669</color>
		</LineStyle>
	</Style>
	<Style id="branch43_part38_style">
		<LineStyle>
			<width>5.165540742374928</width>
			<color>FFff9669</color>
		</LineStyle>
	</Style>
	<Style id="branch43_part39_style">
		<LineStyle>
			<width>5.146554270029637</width>
			<color>FFff9669</color>
		</LineStyle>
	</Style>
	<Style id="branch43_part40_style">
		<LineStyle>
			<width>5.127567797684346</width>
			<color>FFff9768</color>
		</LineStyle>
	</Style>
	<Style id="branch43_part41_style">
		<LineStyle>
			<width>5.108581325339056</width>
			<color>FFff9768</color>
		</LineStyle>
	</Style>
	<Style id="branch43_part42_style">
		<LineStyle>
			<width>5.089594852993765</width>
			<color>FFff9768</color>
		</LineStyle>
	</Style>
	<Style id="branch43_part43_style">
		<LineStyle>
			<width>5.070608380648475</width>
			<color>FFff9867</color>
		</LineStyle>
	</Style>
	<Style id="branch43_part44_style">
		<LineStyle>
			<width>5.051621908303185</width>
			<color>FFff9867</color>
		</LineStyle>
	</Style>
	<Style id="branch43_part45_style">
		<LineStyle>
			<width>5.032635435957895</width>
			<color>FFff9867</color>
		</LineStyle>
	</Style>
	<Style id="branch43_part46_style">
		<LineStyle>
			<width>5.013648963612604</width>
			<color>FFff9966</color>
		</LineStyle>
	</Style>
	<Style id="branch43_part47_style">
		<LineStyle>
			<width>4.994662491267314</width>
			<color>FFff9966</color>
		</LineStyle>
	</Style>
	<Style id="branch43_part48_style">
		<LineStyle>
			<width>4.975676018922023</width>
			<color>FFff9966</color>
		</LineStyle>
	</Style>
	<Style id="branch43_part49_style">
		<LineStyle>
			<width>4.956689546576732</width>
			<color>FFff9a65</color>
		</LineStyle>
	</Style>
	<Style id="branch43_part50_style">
		<LineStyle>
			<width>4.937703074231441</width>
			<color>FFff9a65</color>
		</LineStyle>
	</Style>
	<Style id="branch48_part1_style">
		<LineStyle>
			<width>3.603151709569805</width>
			<color>FFffa45b</color>
		</LineStyle>
	</Style>
	<Style id="branch48_part2_style">
		<LineStyle>
			<width>3.636607810917662</width>
			<color>FFffa45b</color>
		</LineStyle>
	</Style>
	<Style id="branch48_part3_style">
		<LineStyle>
			<width>3.6700639122655194</width>
			<color>FFffa55a</color>
		</LineStyle>
	</Style>
	<Style id="branch48_part4_style">
		<LineStyle>
			<width>3.7035200136133763</width>
			<color>FFffa55a</color>
		</LineStyle>
	</Style>
	<Style id="branch48_part5_style">
		<LineStyle>
			<width>3.7369761149612337</width>
			<color>FFffa55a</color>
		</LineStyle>
	</Style>
	<Style id="branch48_part6_style">
		<LineStyle>
			<width>3.770432216309091</width>
			<color>FFffa659</color>
		</LineStyle>
	</Style>
	<Style id="branch48_part7_style">
		<LineStyle>
			<width>3.8038883176569485</width>
			<color>FFffa659</color>
		</LineStyle>
	</Style>
	<Style id="branch48_part8_style">
		<LineStyle>
			<width>3.8373444190048054</width>
			<color>FFffa659</color>
		</LineStyle>
	</Style>
	<Style id="branch48_part9_style">
		<LineStyle>
			<width>3.8708005203526628</width>
			<color>FFffa659</color>
		</LineStyle>
	</Style>
	<Style id="branch48_part10_style">
		<LineStyle>
			<width>3.9042566217005197</width>
			<color>FFffa758</color>
		</LineStyle>
	</Style>
	<Style id="branch48_part11_style">
		<LineStyle>
			<width>3.937712723048377</width>
			<color>FFffa758</color>
		</LineStyle>
	</Style>
	<Style id="branch48_part12_style">
		<LineStyle>
			<width>3.9711688243962344</width>
			<color>FFffa758</color>
		</LineStyle>
	</Style>
	<Style id="branch48_part13_style">
		<LineStyle>
			<width>4.004624925744092</width>
			<color>FFffa758</color>
		</LineStyle>
	</Style>
	<Style id="branch48_part14_style">
		<LineStyle>
			<width>4.038081027091948</width>
			<color>FFffa857</color>
		</LineStyle>
	</Style>
	<Style id="branch48_part15_style">
		<LineStyle>
			<width>4.071537128439806</width>
			<color>FFffa857</color>
		</LineStyle>
	</Style>
	<Style id="branch48_part16_style">
		<LineStyle>
			<width>4.104993229787663</width>
			<color>FFffa857</color>
		</LineStyle>
	</Style>
	<Style id="branch48_part17_style">
		<LineStyle>
			<width>4.13844933113552</width>
			<color>FFffa857</color>
		</LineStyle>
	</Style>
	<Style id="branch48_part18_style">
		<LineStyle>
			<width>4.171905432483378</width>
			<color>FFffa956</color>
		</LineStyle>
	</Style>
	<Style id="branch48_part19_style">
		<LineStyle>
			<width>4.205361533831235</width>
			<color>FFffa956</color>
		</LineStyle>
	</Style>
	<Style id="branch48_part20_style">
		<LineStyle>
			<width>4.2388176351790925</width>
			<color>FFffa956</color>
		</LineStyle>
	</Style>
	<Style id="branch48_part21_style">
		<LineStyle>
			<width>4.27227373652695</width>
			<color>FFffaa55</color>
		</LineStyle>
	</Style>
	<Style id="branch48_part22_style">
		<LineStyle>
			<width>4.305729837874807</width>
			<color>FFffaa55</color>
		</LineStyle>
	</Style>
	<Style id="branch48_part23_style">
		<LineStyle>
			<width>4.339185939222665</width>
			<color>FFffaa55</color>
		</LineStyle>
	</Style>
	<Style id="branch48_part24_style">
		<LineStyle>
			<width>4.372642040570521</width>
			<color>FFffaa55</color>
		</LineStyle>
	</Style>
	<Style id="branch48_part25_style">
		<LineStyle>
			<width>4.4060981419183785</width>
			<color>FFffab54</color>
		</LineStyle>
	</Style>
	<Style id="branch48_part26_style">
		<LineStyle>
			<width>4.439554243266236</width>
			<color>FFffab54</color>
		</LineStyle>
	</Style>
	<Style id="branch48_part27_style">
		<LineStyle>
			<width>4.473010344614093</width>
			<color>FFffab54</color>
		</LineStyle>
	</Style>
	<Style id="branch48_part28_style">
		<LineStyle>
			<width>4.50646644596195</width>
			<color>FFffab54</color>
		</LineStyle>
	</Style>
	<Style id="branch48_part29_style">
		<LineStyle>
			<width>4.539922547309807</width>
			<color>FFffac53</color>
		</LineStyle>
	</Style>
	<Style id="branch48_part30_style">
		<LineStyle>
			<width>4.573378648657664</width>
			<color>FFffac53</color>
		</LineStyle>
	</Style>
	<Style id="branch48_part31_style">
		<LineStyle>
			<width>4.606834750005522</width>
			<color>FFffac53</color>
		</LineStyle>
	</Style>
	<Style id="branch48_part32_style">
		<LineStyle>
			<width>4.640290851353379</width>
			<color>FFffac53</color>
		</LineStyle>
	</Style>
	<Style id="branch48_part33_style">
		<LineStyle>
			<width>4.6737469527012365</width>
			<color>FFffad52</color>
		</LineStyle>
	</Style>
	<Style id="branch48_part34_style">
		<LineStyle>
			<width>4.707203054049094</width>
			<color>FFffad52</color>
		</LineStyle>
	</Style>
	<Style id="branch48_part35_style">
		<LineStyle>
			<width>4.74065915539695</width>
			<color>FFffad52</color>
		</LineStyle>
	</Style>
	<Style id="branch48_part36_style">
		<LineStyle>
			<width>4.774115256744808</width>
			<color>FFffad52</color>
		</LineStyle>
	</Style>
	<Style id="branch48_part37_style">
		<LineStyle>
			<width>4.807571358092665</width>
			<color>FFffae51</color>
		</LineStyle>
	</Style>
	<Style id="branch48_part38_style">
		<LineStyle>
			<width>4.8410274594405225</width>
			<color>FFffae51</color>
		</LineStyle>
	</Style>
	<Style id="branch48_part39_style">
		<LineStyle>
			<width>4.87448356078838</width>
			<color>FFffae51</color>
		</LineStyle>
	</Style>
	<Style id="branch48_part40_style">
		<LineStyle>
			<width>4.907939662136237</width>
			<color>FFffaf50</color>
		</LineStyle>
	</Style>
	<Style id="branch48_part41_style">
		<LineStyle>
			<width>4.941395763484094</width>
			<color>FFffaf50</color>
		</LineStyle>
	</Style>
	<Style id="branch48_part42_style">
		<LineStyle>
			<width>4.974851864831951</width>
			<color>FFffaf50</color>
		</LineStyle>
	</Style>
	<Style id="branch48_part43_style">
		<LineStyle>
			<width>5.0083079661798084</width>
			<color>FFffaf50</color>
		</LineStyle>
	</Style>
	<Style id="branch48_part44_style">
		<LineStyle>
			<width>5.041764067527666</width>
			<color>FFffb04f</color>
		</LineStyle>
	</Style>
	<Style id="branch48_part45_style">
		<LineStyle>
			<width>5.075220168875523</width>
			<color>FFffb04f</color>
		</LineStyle>
	</Style>
	<Style id="branch48_part46_style">
		<LineStyle>
			<width>5.1086762702233806</width>
			<color>FFffb04f</color>
		</LineStyle>
	</Style>
	<Style id="branch48_part47_style">
		<LineStyle>
			<width>5.142132371571238</width>
			<color>FFffb04f</color>
		</LineStyle>
	</Style>
	<Style id="branch48_part48_style">
		<LineStyle>
			<width>5.175588472919095</width>
			<color>FFffb14e</color>
		</LineStyle>
	</Style>
	<Style id="branch48_part49_style">
		<LineStyle>
			<width>5.209044574266953</width>
			<color>FFffb14e</color>
		</LineStyle>
	</Style>
	<Style id="branch48_part50_style">
		<LineStyle>
			<width>5.24250067561481</width>
			<color>FFffb14e</color>
		</LineStyle>
	</Style>
	<Style id="branch49_part1_style">
		<LineStyle>
			<width>6.6739259767072605</width>
			<color>FFffb14e</color>
		</LineStyle>
	</Style>
	<Style id="branch49_part2_style">
		<LineStyle>
			<width>6.610574336534091</width>
			<color>FFffb24d</color>
		</LineStyle>
	</Style>
	<Style id="branch49_part3_style">
		<LineStyle>
			<width>6.5472226963609215</width>
			<color>FFffb24d</color>
		</LineStyle>
	</Style>
	<Style id="branch49_part4_style">
		<LineStyle>
			<width>6.483871056187752</width>
			<color>FFffb24d</color>
		</LineStyle>
	</Style>
	<Style id="branch49_part5_style">
		<LineStyle>
			<width>6.420519416014582</width>
			<color>FFffb24d</color>
		</LineStyle>
	</Style>
	<Style id="branch49_part6_style">
		<LineStyle>
			<width>6.357167775841412</width>
			<color>FFffb24d</color>
		</LineStyle>
	</Style>
	<Style id="branch49_part7_style">
		<LineStyle>
			<width>6.2938161356682425</width>
			<color>FFffb24d</color>
		</LineStyle>
	</Style>
	<Style id="branch49_part8_style">
		<LineStyle>
			<width>6.230464495495073</width>
			<color>FFffb24d</color>
		</LineStyle>
	</Style>
	<Style id="branch49_part9_style">
		<LineStyle>
			<width>6.1671128553219035</width>
			<color>FFffb34c</color>
		</LineStyle>
	</Style>
	<Style id="branch49_part10_style">
		<LineStyle>
			<width>6.103761215148733</width>
			<color>FFffb34c</color>
		</LineStyle>
	</Style>
	<Style id="branch49_part11_style">
		<LineStyle>
			<width>6.040409574975564</width>
			<color>FFffb34c</color>
		</LineStyle>
	</Style>
	<Style id="branch49_part12_style">
		<LineStyle>
			<width>5.977057934802394</width>
			<color>FFffb34c</color>
		</LineStyle>
	</Style>
	<Style id="branch49_part13_style">
		<LineStyle>
			<width>5.913706294629225</width>
			<color>FFffb34c</color>
		</LineStyle>
	</Style>
	<Style id="branch49_part14_style">
		<LineStyle>
			<width>5.850354654456055</width>
			<color>FFffb34c</color>
		</LineStyle>
	</Style>
	<Style id="branch49_part15_style">
		<LineStyle>
			<width>5.787003014282886</width>
			<color>FFffb44b</color>
		</LineStyle>
	</Style>
	<Style id="branch49_part16_style">
		<LineStyle>
			<width>5.723651374109716</width>
			<color>FFffb44b</color>
		</LineStyle>
	</Style>
	<Style id="branch49_part17_style">
		<LineStyle>
			<width>5.660299733936546</width>
			<color>FFffb44b</color>
		</LineStyle>
	</Style>
	<Style id="branch49_part18_style">
		<LineStyle>
			<width>5.596948093763377</width>
			<color>FFffb44b</color>
		</LineStyle>
	</Style>
	<Style id="branch49_part19_style">
		<LineStyle>
			<width>5.5335964535902065</width>
			<color>FFffb44b</color>
		</LineStyle>
	</Style>
	<Style id="branch49_part20_style">
		<LineStyle>
			<width>5.470244813417037</width>
			<color>FFffb44b</color>
		</LineStyle>
	</Style>
	<Style id="branch49_part21_style">
		<LineStyle>
			<width>5.406893173243867</width>
			<color>FFffb44b</color>
		</LineStyle>
	</Style>
	<Style id="branch49_part22_style">
		<LineStyle>
			<width>5.343541533070698</width>
			<color>FFffb54a</color>
		</LineStyle>
	</Style>
	<Style id="branch49_part23_style">
		<LineStyle>
			<width>5.280189892897528</width>
			<color>FFffb54a</color>
		</LineStyle>
	</Style>
	<Style id="branch49_part24_style">
		<LineStyle>
			<width>5.216838252724359</width>
			<color>FFffb54a</color>
		</LineStyle>
	</Style>
	<Style id="branch49_part25_style">
		<LineStyle>
			<width>5.153486612551189</width>
			<color>FFffb54a</color>
		</LineStyle>
	</Style>
	<Style id="branch49_part26_style">
		<LineStyle>
			<width>5.090134972378019</width>
			<color>FFffb54a</color>
		</LineStyle>
	</Style>
	<Style id="branch49_part27_style">
		<LineStyle>
			<width>5.02678333220485</width>
			<color>FFffb54a</color>
		</LineStyle>
	</Style>
	<Style id="branch49_part28_style">
		<LineStyle>
			<width>4.96343169203168</width>
			<color>FFffb649</color>
		</LineStyle>
	</Style>
	<Style id="branch49_part29_style">
		<LineStyle>
			<width>4.90008005185851</width>
			<color>FFffb649</color>
		</LineStyle>
	</Style>
	<Style id="branch49_part30_style">
		<LineStyle>
			<width>4.836728411685341</width>
			<color>FFffb649</color>
		</LineStyle>
	</Style>
	<Style id="branch49_part31_style">
		<LineStyle>
			<width>4.77337677151217</width>
			<color>FFffb649</color>
		</LineStyle>
	</Style>
	<Style id="branch49_part32_style">
		<LineStyle>
			<width>4.710025131339001</width>
			<color>FFffb649</color>
		</LineStyle>
	</Style>
	<Style id="branch49_part33_style">
		<LineStyle>
			<width>4.646673491165831</width>
			<color>FFffb649</color>
		</LineStyle>
	</Style>
	<Style id="branch49_part34_style">
		<LineStyle>
			<width>4.583321850992662</width>
			<color>FFffb649</color>
		</LineStyle>
	</Style>
	<Style id="branch49_part35_style">
		<LineStyle>
			<width>4.519970210819492</width>
			<color>FFffb748</color>
		</LineStyle>
	</Style>
	<Style id="branch49_part36_style">
		<LineStyle>
			<width>4.456618570646323</width>
			<color>FFffb748</color>
		</LineStyle>
	</Style>
	<Style id="branch49_part37_style">
		<LineStyle>
			<width>4.393266930473153</width>
			<color>FFffb748</color>
		</LineStyle>
	</Style>
	<Style id="branch49_part38_style">
		<LineStyle>
			<width>4.329915290299983</width>
			<color>FFffb748</color>
		</LineStyle>
	</Style>
	<Style id="branch49_part39_style">
		<LineStyle>
			<width>4.266563650126814</width>
			<color>FFffb748</color>
		</LineStyle>
	</Style>
	<Style id="branch49_part40_style">
		<LineStyle>
			<width>4.203212009953644</width>
			<color>FFffb748</color>
		</LineStyle>
	</Style>
	<Style id="branch49_part41_style">
		<LineStyle>
			<width>4.139860369780475</width>
			<color>FFffb847</color>
		</LineStyle>
	</Style>
	<Style id="branch49_part42_style">
		<LineStyle>
			<width>4.076508729607305</width>
			<color>FFffb847</color>
		</LineStyle>
	</Style>
	<Style id="branch49_part43_style">
		<LineStyle>
			<width>4.013157089434134</width>
			<color>FFffb847</color>
		</LineStyle>
	</Style>
	<Style id="branch49_part44_style">
		<LineStyle>
			<width>3.9498054492609658</width>
			<color>FFffb847</color>
		</LineStyle>
	</Style>
	<Style id="branch49_part45_style">
		<LineStyle>
			<width>3.886453809087796</width>
			<color>FFffb847</color>
		</LineStyle>
	</Style>
	<Style id="branch49_part46_style">
		<LineStyle>
			<width>3.8231021689146267</width>
			<color>FFffb847</color>
		</LineStyle>
	</Style>
	<Style id="branch49_part47_style">
		<LineStyle>
			<width>3.7597505287414568</width>
			<color>FFffb847</color>
		</LineStyle>
	</Style>
	<Style id="branch49_part48_style">
		<LineStyle>
			<width>3.696398888568287</width>
			<color>FFffb946</color>
		</LineStyle>
	</Style>
	<Style id="branch49_part49_style">
		<LineStyle>
			<width>3.6330472483951173</width>
			<color>FFffb946</color>
		</LineStyle>
	</Style>
	<Style id="branch49_part50_style">
		<LineStyle>
			<width>3.5696956082219478</width>
			<color>FFffb946</color>
		</LineStyle>
	</Style>
	<Style id="branch51_part1_style">
		<LineStyle>
			<width>5.302411142691725</width>
			<color>FFffbd42</color>
		</LineStyle>
	</Style>
	<Style id="branch51_part2_style">
		<LineStyle>
			<width>5.3231065927567816</width>
			<color>FFffbd42</color>
		</LineStyle>
	</Style>
	<Style id="branch51_part3_style">
		<LineStyle>
			<width>5.343802042821839</width>
			<color>FFffbd42</color>
		</LineStyle>
	</Style>
	<Style id="branch51_part4_style">
		<LineStyle>
			<width>5.364497492886896</width>
			<color>FFffbe41</color>
		</LineStyle>
	</Style>
	<Style id="branch51_part5_style">
		<LineStyle>
			<width>5.385192942951953</width>
			<color>FFffbe41</color>
		</LineStyle>
	</Style>
	<Style id="branch51_part6_style">
		<LineStyle>
			<width>5.40588839301701</width>
			<color>FFffbf40</color>
		</LineStyle>
	</Style>
	<Style id="branch51_part7_style">
		<LineStyle>
			<width>5.426583843082067</width>
			<color>FFffbf40</color>
		</LineStyle>
	</Style>
	<Style id="branch51_part8_style">
		<LineStyle>
			<width>5.447279293147124</width>
			<color>FFffbf40</color>
		</LineStyle>
	</Style>
	<Style id="branch51_part9_style">
		<LineStyle>
			<width>5.4679747432121815</width>
			<color>FFffc03f</color>
		</LineStyle>
	</Style>
	<Style id="branch51_part10_style">
		<LineStyle>
			<width>5.488670193277238</width>
			<color>FFffc03f</color>
		</LineStyle>
	</Style>
	<Style id="branch51_part11_style">
		<LineStyle>
			<width>5.509365643342295</width>
			<color>FFffc03f</color>
		</LineStyle>
	</Style>
	<Style id="branch51_part12_style">
		<LineStyle>
			<width>5.530061093407352</width>
			<color>FFffc13e</color>
		</LineStyle>
	</Style>
	<Style id="branch51_part13_style">
		<LineStyle>
			<width>5.550756543472408</width>
			<color>FFffc13e</color>
		</LineStyle>
	</Style>
	<Style id="branch51_part14_style">
		<LineStyle>
			<width>5.571451993537465</width>
			<color>FFffc13e</color>
		</LineStyle>
	</Style>
	<Style id="branch51_part15_style">
		<LineStyle>
			<width>5.5921474436025225</width>
			<color>FFffc23d</color>
		</LineStyle>
	</Style>
	<Style id="branch51_part16_style">
		<LineStyle>
			<width>5.61284289366758</width>
			<color>FFffc23d</color>
		</LineStyle>
	</Style>
	<Style id="branch51_part17_style">
		<LineStyle>
			<width>5.633538343732637</width>
			<color>FFffc23d</color>
		</LineStyle>
	</Style>
	<Style id="branch51_part18_style">
		<LineStyle>
			<width>5.654233793797694</width>
			<color>FFffc33c</color>
		</LineStyle>
	</Style>
	<Style id="branch51_part19_style">
		<LineStyle>
			<width>5.674929243862751</width>
			<color>FFffc33c</color>
		</LineStyle>
	</Style>
	<Style id="branch51_part20_style">
		<LineStyle>
			<width>5.695624693927808</width>
			<color>FFffc43b</color>
		</LineStyle>
	</Style>
	<Style id="branch51_part21_style">
		<LineStyle>
			<width>5.716320143992864</width>
			<color>FFffc43b</color>
		</LineStyle>
	</Style>
	<Style id="branch51_part22_style">
		<LineStyle>
			<width>5.7370155940579215</width>
			<color>FFffc43b</color>
		</LineStyle>
	</Style>
	<Style id="branch51_part23_style">
		<LineStyle>
			<width>5.757711044122978</width>
			<color>FFffc53a</color>
		</LineStyle>
	</Style>
	<Style id="branch51_part24_style">
		<LineStyle>
			<width>5.778406494188036</width>
			<color>FFffc53a</color>
		</LineStyle>
	</Style>
	<Style id="branch51_part25_style">
		<LineStyle>
			<width>5.799101944253093</width>
			<color>FFffc53a</color>
		</LineStyle>
	</Style>
	<Style id="branch51_part26_style">
		<LineStyle>
			<width>5.819797394318149</width>
			<color>FFffc639</color>
		</LineStyle>
	</Style>
	<Style id="branch51_part27_style">
		<LineStyle>
			<width>5.840492844383206</width>
			<color>FFffc639</color>
		</LineStyle>
	</Style>
	<Style id="branch51_part28_style">
		<LineStyle>
			<width>5.861188294448263</width>
			<color>FFffc639</color>
		</LineStyle>
	</Style>
	<Style id="branch51_part29_style">
		<LineStyle>
			<width>5.8818837445133205</width>
			<color>FFffc738</color>
		</LineStyle>
	</Style>
	<Style id="branch51_part30_style">
		<LineStyle>
			<width>5.902579194578378</width>
			<color>FFffc738</color>
		</LineStyle>
	</Style>
	<Style id="branch51_part31_style">
		<LineStyle>
			<width>5.923274644643434</width>
			<color>FFffc837</color>
		</LineStyle>
	</Style>
	<Style id="branch51_part32_style">
		<LineStyle>
			<width>5.943970094708491</width>
			<color>FFffc837</color>
		</LineStyle>
	</Style>
	<Style id="branch51_part33_style">
		<LineStyle>
			<width>5.964665544773548</width>
			<color>FFffc837</color>
		</LineStyle>
	</Style>
	<Style id="branch51_part34_style">
		<LineStyle>
			<width>5.985360994838604</width>
			<color>FFffc936</color>
		</LineStyle>
	</Style>
	<Style id="branch51_part35_style">
		<LineStyle>
			<width>6.0060564449036615</width>
			<color>FFffc936</color>
		</LineStyle>
	</Style>
	<Style id="branch51_part36_style">
		<LineStyle>
			<width>6.0267518949687195</width>
			<color>FFffc936</color>
		</LineStyle>
	</Style>
	<Style id="branch51_part37_style">
		<LineStyle>
			<width>6.047447345033776</width>
			<color>FFffca35</color>
		</LineStyle>
	</Style>
	<Style id="branch51_part38_style">
		<LineStyle>
			<width>6.068142795098833</width>
			<color>FFffca35</color>
		</LineStyle>
	</Style>
	<Style id="branch51_part39_style">
		<LineStyle>
			<width>6.08883824516389</width>
			<color>FFffca35</color>
		</LineStyle>
	</Style>
	<Style id="branch51_part40_style">
		<LineStyle>
			<width>6.109533695228947</width>
			<color>FFffcb34</color>
		</LineStyle>
	</Style>
	<Style id="branch51_part41_style">
		<LineStyle>
			<width>6.130229145294003</width>
			<color>FFffcb34</color>
		</LineStyle>
	</Style>
	<Style id="branch51_part42_style">
		<LineStyle>
			<width>6.1509245953590606</width>
			<color>FFffcb34</color>
		</LineStyle>
	</Style>
	<Style id="branch51_part43_style">
		<LineStyle>
			<width>6.171620045424118</width>
			<color>FFffcc33</color>
		</LineStyle>
	</Style>
	<Style id="branch51_part44_style">
		<LineStyle>
			<width>6.192315495489175</width>
			<color>FFffcc33</color>
		</LineStyle>
	</Style>
	<Style id="branch51_part45_style">
		<LineStyle>
			<width>6.213010945554232</width>
			<color>FFffcd32</color>
		</LineStyle>
	</Style>
	<Style id="branch51_part46_style">
		<LineStyle>
			<width>6.233706395619289</width>
			<color>FFffcd32</color>
		</LineStyle>
	</Style>
	<Style id="branch51_part47_style">
		<LineStyle>
			<width>6.254401845684345</width>
			<color>FFffcd32</color>
		</LineStyle>
	</Style>
	<Style id="branch51_part48_style">
		<LineStyle>
			<width>6.2750972957494024</width>
			<color>FFffce31</color>
		</LineStyle>
	</Style>
	<Style id="branch51_part49_style">
		<LineStyle>
			<width>6.29579274581446</width>
			<color>FFffce31</color>
		</LineStyle>
	</Style>
	<Style id="branch51_part50_style">
		<LineStyle>
			<width>6.316488195879517</width>
			<color>FFffce31</color>
		</LineStyle>
	</Style>
	<Style id="branch56_part1_style">
		<LineStyle>
			<width>6.975732977955031</width>
			<color>FFff9768</color>
		</LineStyle>
	</Style>
	<Style id="branch56_part2_style">
		<LineStyle>
			<width>6.975960366160031</width>
			<color>FFff9768</color>
		</LineStyle>
	</Style>
	<Style id="branch56_part3_style">
		<LineStyle>
			<width>6.9761877543650295</width>
			<color>FFff9867</color>
		</LineStyle>
	</Style>
	<Style id="branch56_part4_style">
		<LineStyle>
			<width>6.976415142570029</width>
			<color>FFff9867</color>
		</LineStyle>
	</Style>
	<Style id="branch56_part5_style">
		<LineStyle>
			<width>6.976642530775028</width>
			<color>FFff9867</color>
		</LineStyle>
	</Style>
	<Style id="branch56_part6_style">
		<LineStyle>
			<width>6.976869918980028</width>
			<color>FFff9867</color>
		</LineStyle>
	</Style>
	<Style id="branch56_part7_style">
		<LineStyle>
			<width>6.977097307185027</width>
			<color>FFff9867</color>
		</LineStyle>
	</Style>
	<Style id="branch56_part8_style">
		<LineStyle>
			<width>6.977324695390027</width>
			<color>FFff9867</color>
		</LineStyle>
	</Style>
	<Style id="branch56_part9_style">
		<LineStyle>
			<width>6.977552083595026</width>
			<color>FFff9867</color>
		</LineStyle>
	</Style>
	<Style id="branch56_part10_style">
		<LineStyle>
			<width>6.977779471800025</width>
			<color>FFff9966</color>
		</LineStyle>
	</Style>
	<Style id="branch56_part11_style">
		<LineStyle>
			<width>6.978006860005025</width>
			<color>FFff9966</color>
		</LineStyle>
	</Style>
	<Style id="branch56_part12_style">
		<LineStyle>
			<width>6.978234248210024</width>
			<color>FFff9966</color>
		</LineStyle>
	</Style>
	<Style id="branch56_part13_style">
		<LineStyle>
			<width>6.978461636415023</width>
			<color>FFff9966</color>
		</LineStyle>
	</Style>
	<Style id="branch56_part14_style">
		<LineStyle>
			<width>6.978689024620023</width>
			<color>FFff9966</color>
		</LineStyle>
	</Style>
	<Style id="branch56_part15_style">
		<LineStyle>
			<width>6.978916412825022</width>
			<color>FFff9966</color>
		</LineStyle>
	</Style>
	<Style id="branch56_part16_style">
		<LineStyle>
			<width>6.9791438010300215</width>
			<color>FFff9a65</color>
		</LineStyle>
	</Style>
	<Style id="branch56_part17_style">
		<LineStyle>
			<width>6.979371189235021</width>
			<color>FFff9a65</color>
		</LineStyle>
	</Style>
	<Style id="branch56_part18_style">
		<LineStyle>
			<width>6.97959857744002</width>
			<color>FFff9a65</color>
		</LineStyle>
	</Style>
	<Style id="branch56_part19_style">
		<LineStyle>
			<width>6.97982596564502</width>
			<color>FFff9a65</color>
		</LineStyle>
	</Style>
	<Style id="branch56_part20_style">
		<LineStyle>
			<width>6.980053353850019</width>
			<color>FFff9a65</color>
		</LineStyle>
	</Style>
	<Style id="branch56_part21_style">
		<LineStyle>
			<width>6.980280742055018</width>
			<color>FFff9a65</color>
		</LineStyle>
	</Style>
	<Style id="branch56_part22_style">
		<LineStyle>
			<width>6.980508130260018</width>
			<color>FFff9b64</color>
		</LineStyle>
	</Style>
	<Style id="branch56_part23_style">
		<LineStyle>
			<width>6.980735518465017</width>
			<color>FFff9b64</color>
		</LineStyle>
	</Style>
	<Style id="branch56_part24_style">
		<LineStyle>
			<width>6.980962906670017</width>
			<color>FFff9b64</color>
		</LineStyle>
	</Style>
	<Style id="branch56_part25_style">
		<LineStyle>
			<width>6.981190294875016</width>
			<color>FFff9b64</color>
		</LineStyle>
	</Style>
	<Style id="branch56_part26_style">
		<LineStyle>
			<width>6.981417683080015</width>
			<color>FFff9b64</color>
		</LineStyle>
	</Style>
	<Style id="branch56_part27_style">
		<LineStyle>
			<width>6.981645071285015</width>
			<color>FFff9b64</color>
		</LineStyle>
	</Style>
	<Style id="branch56_part28_style">
		<LineStyle>
			<width>6.981872459490014</width>
			<color>FFff9b64</color>
		</LineStyle>
	</Style>
	<Style id="branch56_part29_style">
		<LineStyle>
			<width>6.982099847695014</width>
			<color>FFff9c63</color>
		</LineStyle>
	</Style>
	<Style id="branch56_part30_style">
		<LineStyle>
			<width>6.982327235900012</width>
			<color>FFff9c63</color>
		</LineStyle>
	</Style>
	<Style id="branch56_part31_style">
		<LineStyle>
			<width>6.9825546241050125</width>
			<color>FFff9c63</color>
		</LineStyle>
	</Style>
	<Style id="branch56_part32_style">
		<LineStyle>
			<width>6.982782012310011</width>
			<color>FFff9c63</color>
		</LineStyle>
	</Style>
	<Style id="branch56_part33_style">
		<LineStyle>
			<width>6.983009400515011</width>
			<color>FFff9c63</color>
		</LineStyle>
	</Style>
	<Style id="branch56_part34_style">
		<LineStyle>
			<width>6.98323678872001</width>
			<color>FFff9c63</color>
		</LineStyle>
	</Style>
	<Style id="branch56_part35_style">
		<LineStyle>
			<width>6.983464176925009</width>
			<color>FFff9d62</color>
		</LineStyle>
	</Style>
	<Style id="branch56_part36_style">
		<LineStyle>
			<width>6.983691565130009</width>
			<color>FFff9d62</color>
		</LineStyle>
	</Style>
	<Style id="branch56_part37_style">
		<LineStyle>
			<width>6.983918953335008</width>
			<color>FFff9d62</color>
		</LineStyle>
	</Style>
	<Style id="branch56_part38_style">
		<LineStyle>
			<width>6.984146341540008</width>
			<color>FFff9d62</color>
		</LineStyle>
	</Style>
	<Style id="branch56_part39_style">
		<LineStyle>
			<width>6.984373729745007</width>
			<color>FFff9d62</color>
		</LineStyle>
	</Style>
	<Style id="branch56_part40_style">
		<LineStyle>
			<width>6.984601117950007</width>
			<color>FFff9d62</color>
		</LineStyle>
	</Style>
	<Style id="branch56_part41_style">
		<LineStyle>
			<width>6.984828506155006</width>
			<color>FFff9d62</color>
		</LineStyle>
	</Style>
	<Style id="branch56_part42_style">
		<LineStyle>
			<width>6.985055894360005</width>
			<color>FFff9e61</color>
		</LineStyle>
	</Style>
	<Style id="branch56_part43_style">
		<LineStyle>
			<width>6.985283282565004</width>
			<color>FFff9e61</color>
		</LineStyle>
	</Style>
	<Style id="branch56_part44_style">
		<LineStyle>
			<width>6.985510670770004</width>
			<color>FFff9e61</color>
		</LineStyle>
	</Style>
	<Style id="branch56_part45_style">
		<LineStyle>
			<width>6.985738058975003</width>
			<color>FFff9e61</color>
		</LineStyle>
	</Style>
	<Style id="branch56_part46_style">
		<LineStyle>
			<width>6.985965447180003</width>
			<color>FFff9e61</color>
		</LineStyle>
	</Style>
	<Style id="branch56_part47_style">
		<LineStyle>
			<width>6.986192835385002</width>
			<color>FFff9e61</color>
		</LineStyle>
	</Style>
	<Style id="branch56_part48_style">
		<LineStyle>
			<width>6.9864202235900015</width>
			<color>FFff9f60</color>
		</LineStyle>
	</Style>
	<Style id="branch56_part49_style">
		<LineStyle>
			<width>6.986647611795001</width>
			<color>FFff9f60</color>
		</LineStyle>
	</Style>
	<Style id="branch56_part50_style">
		<LineStyle>
			<width>6.986875</width>
			<color>FFff9f60</color>
		</LineStyle>
	</Style>
	<Style id="branch61_part1_style">
		<LineStyle>
			<width>5.446122121349675</width>
			<color>FFffc13e</color>
		</LineStyle>
	</Style>
	<Style id="branch61_part2_style">
		<LineStyle>
			<width>5.475691057648661</width>
			<color>FFffc13e</color>
		</LineStyle>
	</Style>
	<Style id="branch61_part3_style">
		<LineStyle>
			<width>5.505259993947647</width>
			<color>FFffc13e</color>
		</LineStyle>
	</Style>
	<Style id="branch61_part4_style">
		<LineStyle>
			<width>5.534828930246634</width>
			<color>FFffc13e</color>
		</LineStyle>
	</Style>
	<Style id="branch61_part5_style">
		<LineStyle>
			<width>5.56439786654562</width>
			<color>FFffc13e</color>
		</LineStyle>
	</Style>
	<Style id="branch61_part6_style">
		<LineStyle>
			<width>5.593966802844606</width>
			<color>FFffc13e</color>
		</LineStyle>
	</Style>
	<Style id="branch61_part7_style">
		<LineStyle>
			<width>5.623535739143593</width>
			<color>FFffc23d</color>
		</LineStyle>
	</Style>
	<Style id="branch61_part8_style">
		<LineStyle>
			<width>5.653104675442578</width>
			<color>FFffc23d</color>
		</LineStyle>
	</Style>
	<Style id="branch61_part9_style">
		<LineStyle>
			<width>5.682673611741565</width>
			<color>FFffc23d</color>
		</LineStyle>
	</Style>
	<Style id="branch61_part10_style">
		<LineStyle>
			<width>5.7122425480405505</width>
			<color>FFffc23d</color>
		</LineStyle>
	</Style>
	<Style id="branch61_part11_style">
		<LineStyle>
			<width>5.741811484339538</width>
			<color>FFffc23d</color>
		</LineStyle>
	</Style>
	<Style id="branch61_part12_style">
		<LineStyle>
			<width>5.771380420638524</width>
			<color>FFffc23d</color>
		</LineStyle>
	</Style>
	<Style id="branch61_part13_style">
		<LineStyle>
			<width>5.80094935693751</width>
			<color>FFffc23d</color>
		</LineStyle>
	</Style>
	<Style id="branch61_part14_style">
		<LineStyle>
			<width>5.830518293236496</width>
			<color>FFffc23d</color>
		</LineStyle>
	</Style>
	<Style id="branch61_part15_style">
		<LineStyle>
			<width>5.860087229535482</width>
			<color>FFffc33c</color>
		</LineStyle>
	</Style>
	<Style id="branch61_part16_style">
		<LineStyle>
			<width>5.889656165834468</width>
			<color>FFffc33c</color>
		</LineStyle>
	</Style>
	<Style id="branch61_part17_style">
		<LineStyle>
			<width>5.9192251021334545</width>
			<color>FFffc33c</color>
		</LineStyle>
	</Style>
	<Style id="branch61_part18_style">
		<LineStyle>
			<width>5.948794038432441</width>
			<color>FFffc33c</color>
		</LineStyle>
	</Style>
	<Style id="branch61_part19_style">
		<LineStyle>
			<width>5.978362974731427</width>
			<color>FFffc33c</color>
		</LineStyle>
	</Style>
	<Style id="branch61_part20_style">
		<LineStyle>
			<width>6.007931911030413</width>
			<color>FFffc33c</color>
		</LineStyle>
	</Style>
	<Style id="branch61_part21_style">
		<LineStyle>
			<width>6.037500847329399</width>
			<color>FFffc33c</color>
		</LineStyle>
	</Style>
	<Style id="branch61_part22_style">
		<LineStyle>
			<width>6.067069783628385</width>
			<color>FFffc33c</color>
		</LineStyle>
	</Style>
	<Style id="branch61_part23_style">
		<LineStyle>
			<width>6.0966387199273715</width>
			<color>FFffc43b</color>
		</LineStyle>
	</Style>
	<Style id="branch61_part24_style">
		<LineStyle>
			<width>6.1262076562263585</width>
			<color>FFffc43b</color>
		</LineStyle>
	</Style>
	<Style id="branch61_part25_style">
		<LineStyle>
			<width>6.155776592525344</width>
			<color>FFffc43b</color>
		</LineStyle>
	</Style>
	<Style id="branch61_part26_style">
		<LineStyle>
			<width>6.18534552882433</width>
			<color>FFffc43b</color>
		</LineStyle>
	</Style>
	<Style id="branch61_part27_style">
		<LineStyle>
			<width>6.214914465123317</width>
			<color>FFffc43b</color>
		</LineStyle>
	</Style>
	<Style id="branch61_part28_style">
		<LineStyle>
			<width>6.244483401422303</width>
			<color>FFffc43b</color>
		</LineStyle>
	</Style>
	<Style id="branch61_part29_style">
		<LineStyle>
			<width>6.274052337721289</width>
			<color>FFffc43b</color>
		</LineStyle>
	</Style>
	<Style id="branch61_part30_style">
		<LineStyle>
			<width>6.3036212740202755</width>
			<color>FFffc53a</color>
		</LineStyle>
	</Style>
	<Style id="branch61_part31_style">
		<LineStyle>
			<width>6.333190210319262</width>
			<color>FFffc53a</color>
		</LineStyle>
	</Style>
	<Style id="branch61_part32_style">
		<LineStyle>
			<width>6.362759146618248</width>
			<color>FFffc53a</color>
		</LineStyle>
	</Style>
	<Style id="branch61_part33_style">
		<LineStyle>
			<width>6.392328082917234</width>
			<color>FFffc53a</color>
		</LineStyle>
	</Style>
	<Style id="branch61_part34_style">
		<LineStyle>
			<width>6.42189701921622</width>
			<color>FFffc53a</color>
		</LineStyle>
	</Style>
	<Style id="branch61_part35_style">
		<LineStyle>
			<width>6.451465955515206</width>
			<color>FFffc53a</color>
		</LineStyle>
	</Style>
	<Style id="branch61_part36_style">
		<LineStyle>
			<width>6.481034891814193</width>
			<color>FFffc53a</color>
		</LineStyle>
	</Style>
	<Style id="branch61_part37_style">
		<LineStyle>
			<width>6.510603828113179</width>
			<color>FFffc53a</color>
		</LineStyle>
	</Style>
	<Style id="branch61_part38_style">
		<LineStyle>
			<width>6.540172764412166</width>
			<color>FFffc639</color>
		</LineStyle>
	</Style>
	<Style id="branch61_part39_style">
		<LineStyle>
			<width>6.569741700711152</width>
			<color>FFffc639</color>
		</LineStyle>
	</Style>
	<Style id="branch61_part40_style">
		<LineStyle>
			<width>6.599310637010138</width>
			<color>FFffc639</color>
		</LineStyle>
	</Style>
	<Style id="branch61_part41_style">
		<LineStyle>
			<width>6.628879573309124</width>
			<color>FFffc639</color>
		</LineStyle>
	</Style>
	<Style id="branch61_part42_style">
		<LineStyle>
			<width>6.65844850960811</width>
			<color>FFffc639</color>
		</LineStyle>
	</Style>
	<Style id="branch61_part43_style">
		<LineStyle>
			<width>6.6880174459070965</width>
			<color>FFffc639</color>
		</LineStyle>
	</Style>
	<Style id="branch61_part44_style">
		<LineStyle>
			<width>6.717586382206083</width>
			<color>FFffc639</color>
		</LineStyle>
	</Style>
	<Style id="branch61_part45_style">
		<LineStyle>
			<width>6.747155318505069</width>
			<color>FFffc639</color>
		</LineStyle>
	</Style>
	<Style id="branch61_part46_style">
		<LineStyle>
			<width>6.776724254804055</width>
			<color>FFffc738</color>
		</LineStyle>
	</Style>
	<Style id="branch61_part47_style">
		<LineStyle>
			<width>6.806293191103041</width>
			<color>FFffc738</color>
		</LineStyle>
	</Style>
	<Style id="branch61_part48_style">
		<LineStyle>
			<width>6.835862127402027</width>
			<color>FFffc738</color>
		</LineStyle>
	</Style>
	<Style id="branch61_part49_style">
		<LineStyle>
			<width>6.865431063701013</width>
			<color>FFffc738</color>
		</LineStyle>
	</Style>
	<Style id="branch61_part50_style">
		<LineStyle>
			<width>6.895</width>
			<color>FFffc738</color>
		</LineStyle>
	</Style>
	<Style id="branch65_part1_style">
		<LineStyle>
			<width>5.5611679692645675</width>
			<color>FFffe51a</color>
		</LineStyle>
	</Style>
	<Style id="branch65_part2_style">
		<LineStyle>
			<width>5.5201114946401075</width>
			<color>FFffe619</color>
		</LineStyle>
	</Style>
	<Style id="branch65_part3_style">
		<LineStyle>
			<width>5.479055020015647</width>
			<color>FFffe718</color>
		</LineStyle>
	</Style>
	<Style id="branch65_part4_style">
		<LineStyle>
			<width>5.437998545391187</width>
			<color>FFffe718</color>
		</LineStyle>
	</Style>
	<Style id="branch65_part5_style">
		<LineStyle>
			<width>5.396942070766727</width>
			<color>FFffe817</color>
		</LineStyle>
	</Style>
	<Style id="branch65_part6_style">
		<LineStyle>
			<width>5.355885596142267</width>
			<color>FFffe817</color>
		</LineStyle>
	</Style>
	<Style id="branch65_part7_style">
		<LineStyle>
			<width>5.314829121517807</width>
			<color>FFffe916</color>
		</LineStyle>
	</Style>
	<Style id="branch65_part8_style">
		<LineStyle>
			<width>5.273772646893347</width>
			<color>FFffe916</color>
		</LineStyle>
	</Style>
	<Style id="branch65_part9_style">
		<LineStyle>
			<width>5.232716172268886</width>
			<color>FFffea15</color>
		</LineStyle>
	</Style>
	<Style id="branch65_part10_style">
		<LineStyle>
			<width>5.191659697644426</width>
			<color>FFffea15</color>
		</LineStyle>
	</Style>
	<Style id="branch65_part11_style">
		<LineStyle>
			<width>5.150603223019965</width>
			<color>FFffeb14</color>
		</LineStyle>
	</Style>
	<Style id="branch65_part12_style">
		<LineStyle>
			<width>5.1095467483955055</width>
			<color>FFffeb14</color>
		</LineStyle>
	</Style>
	<Style id="branch65_part13_style">
		<LineStyle>
			<width>5.0684902737710456</width>
			<color>FFffec13</color>
		</LineStyle>
	</Style>
	<Style id="branch65_part14_style">
		<LineStyle>
			<width>5.027433799146585</width>
			<color>FFffec13</color>
		</LineStyle>
	</Style>
	<Style id="branch65_part15_style">
		<LineStyle>
			<width>4.986377324522125</width>
			<color>FFffed12</color>
		</LineStyle>
	</Style>
	<Style id="branch65_part16_style">
		<LineStyle>
			<width>4.945320849897665</width>
			<color>FFffed12</color>
		</LineStyle>
	</Style>
	<Style id="branch65_part17_style">
		<LineStyle>
			<width>4.904264375273204</width>
			<color>FFffee11</color>
		</LineStyle>
	</Style>
	<Style id="branch65_part18_style">
		<LineStyle>
			<width>4.863207900648744</width>
			<color>FFffee11</color>
		</LineStyle>
	</Style>
	<Style id="branch65_part19_style">
		<LineStyle>
			<width>4.822151426024284</width>
			<color>FFffef10</color>
		</LineStyle>
	</Style>
	<Style id="branch65_part20_style">
		<LineStyle>
			<width>4.781094951399824</width>
			<color>FFffef10</color>
		</LineStyle>
	</Style>
	<Style id="branch65_part21_style">
		<LineStyle>
			<width>4.740038476775364</width>
			<color>FFfff00f</color>
		</LineStyle>
	</Style>
	<Style id="branch65_part22_style">
		<LineStyle>
			<width>4.6989820021509034</width>
			<color>FFfff00f</color>
		</LineStyle>
	</Style>
	<Style id="branch65_part23_style">
		<LineStyle>
			<width>4.6579255275264435</width>
			<color>FFfff10e</color>
		</LineStyle>
	</Style>
	<Style id="branch65_part24_style">
		<LineStyle>
			<width>4.616869052901984</width>
			<color>FFfff10e</color>
		</LineStyle>
	</Style>
	<Style id="branch65_part25_style">
		<LineStyle>
			<width>4.575812578277523</width>
			<color>FFfff20d</color>
		</LineStyle>
	</Style>
	<Style id="branch65_part26_style">
		<LineStyle>
			<width>4.534756103653063</width>
			<color>FFfff20d</color>
		</LineStyle>
	</Style>
	<Style id="branch65_part27_style">
		<LineStyle>
			<width>4.493699629028603</width>
			<color>FFfff30c</color>
		</LineStyle>
	</Style>
	<Style id="branch65_part28_style">
		<LineStyle>
			<width>4.452643154404143</width>
			<color>FFfff40b</color>
		</LineStyle>
	</Style>
	<Style id="branch65_part29_style">
		<LineStyle>
			<width>4.411586679779683</width>
			<color>FFfff40b</color>
		</LineStyle>
	</Style>
	<Style id="branch65_part30_style">
		<LineStyle>
			<width>4.370530205155222</width>
			<color>FFfff50a</color>
		</LineStyle>
	</Style>
	<Style id="branch65_part31_style">
		<LineStyle>
			<width>4.329473730530762</width>
			<color>FFfff50a</color>
		</LineStyle>
	</Style>
	<Style id="branch65_part32_style">
		<LineStyle>
			<width>4.288417255906302</width>
			<color>FFfff609</color>
		</LineStyle>
	</Style>
	<Style id="branch65_part33_style">
		<LineStyle>
			<width>4.2473607812818415</width>
			<color>FFfff609</color>
		</LineStyle>
	</Style>
	<Style id="branch65_part34_style">
		<LineStyle>
			<width>4.2063043066573815</width>
			<color>FFfff708</color>
		</LineStyle>
	</Style>
	<Style id="branch65_part35_style">
		<LineStyle>
			<width>4.165247832032922</width>
			<color>FFfff708</color>
		</LineStyle>
	</Style>
	<Style id="branch65_part36_style">
		<LineStyle>
			<width>4.124191357408462</width>
			<color>FFfff807</color>
		</LineStyle>
	</Style>
	<Style id="branch65_part37_style">
		<LineStyle>
			<width>4.083134882784002</width>
			<color>FFfff807</color>
		</LineStyle>
	</Style>
	<Style id="branch65_part38_style">
		<LineStyle>
			<width>4.042078408159541</width>
			<color>FFfff906</color>
		</LineStyle>
	</Style>
	<Style id="branch65_part39_style">
		<LineStyle>
			<width>4.001021933535081</width>
			<color>FFfff906</color>
		</LineStyle>
	</Style>
	<Style id="branch65_part40_style">
		<LineStyle>
			<width>3.959965458910621</width>
			<color>FFfffa05</color>
		</LineStyle>
	</Style>
	<Style id="branch65_part41_style">
		<LineStyle>
			<width>3.91890898428616</width>
			<color>FFfffa05</color>
		</LineStyle>
	</Style>
	<Style id="branch65_part42_style">
		<LineStyle>
			<width>3.8778525096617003</width>
			<color>FFfffb04</color>
		</LineStyle>
	</Style>
	<Style id="branch65_part43_style">
		<LineStyle>
			<width>3.8367960350372403</width>
			<color>FFfffb04</color>
		</LineStyle>
	</Style>
	<Style id="branch65_part44_style">
		<LineStyle>
			<width>3.79573956041278</width>
			<color>FFfffc03</color>
		</LineStyle>
	</Style>
	<Style id="branch65_part45_style">
		<LineStyle>
			<width>3.7546830857883196</width>
			<color>FFfffc03</color>
		</LineStyle>
	</Style>
	<Style id="branch65_part46_style">
		<LineStyle>
			<width>3.7136266111638596</width>
			<color>FFfffd02</color>
		</LineStyle>
	</Style>
	<Style id="branch65_part47_style">
		<LineStyle>
			<width>3.6725701365393997</width>
			<color>FFfffd02</color>
		</LineStyle>
	</Style>
	<Style id="branch65_part48_style">
		<LineStyle>
			<width>3.6315136619149393</width>
			<color>FFfffe01</color>
		</LineStyle>
	</Style>
	<Style id="branch65_part49_style">
		<LineStyle>
			<width>3.590457187290479</width>
			<color>FFfffe01</color>
		</LineStyle>
	</Style>
	<Style id="branch65_part50_style">
		<LineStyle>
			<width>3.549400712666019</width>
			<color>FFffff00</color>
		</LineStyle>
	</Style>
	<Style id="branch73_part1_style">
		<LineStyle>
			<width>4.334475055845123</width>
			<color>FFff7a85</color>
		</LineStyle>
	</Style>
	<Style id="branch73_part2_style">
		<LineStyle>
			<width>4.3888735240931815</width>
			<color>FFff7a85</color>
		</LineStyle>
	</Style>
	<Style id="branch73_part3_style">
		<LineStyle>
			<width>4.44327199234124</width>
			<color>FFff7b84</color>
		</LineStyle>
	</Style>
	<Style id="branch73_part4_style">
		<LineStyle>
			<width>4.497670460589299</width>
			<color>FFff7b84</color>
		</LineStyle>
	</Style>
	<Style id="branch73_part5_style">
		<LineStyle>
			<width>4.5520689288373575</width>
			<color>FFff7c83</color>
		</LineStyle>
	</Style>
	<Style id="branch73_part6_style">
		<LineStyle>
			<width>4.606467397085416</width>
			<color>FFff7c83</color>
		</LineStyle>
	</Style>
	<Style id="branch73_part7_style">
		<LineStyle>
			<width>4.660865865333475</width>
			<color>FFff7d82</color>
		</LineStyle>
	</Style>
	<Style id="branch73_part8_style">
		<LineStyle>
			<width>4.715264333581534</width>
			<color>FFff7d82</color>
		</LineStyle>
	</Style>
	<Style id="branch73_part9_style">
		<LineStyle>
			<width>4.769662801829593</width>
			<color>FFff7e81</color>
		</LineStyle>
	</Style>
	<Style id="branch73_part10_style">
		<LineStyle>
			<width>4.824061270077651</width>
			<color>FFff7e81</color>
		</LineStyle>
	</Style>
	<Style id="branch73_part11_style">
		<LineStyle>
			<width>4.878459738325709</width>
			<color>FFff7f80</color>
		</LineStyle>
	</Style>
	<Style id="branch73_part12_style">
		<LineStyle>
			<width>4.932858206573768</width>
			<color>FFff7f80</color>
		</LineStyle>
	</Style>
	<Style id="branch73_part13_style">
		<LineStyle>
			<width>4.987256674821827</width>
			<color>FFff807f</color>
		</LineStyle>
	</Style>
	<Style id="branch73_part14_style">
		<LineStyle>
			<width>5.041655143069886</width>
			<color>FFff807f</color>
		</LineStyle>
	</Style>
	<Style id="branch73_part15_style">
		<LineStyle>
			<width>5.096053611317945</width>
			<color>FFff817e</color>
		</LineStyle>
	</Style>
	<Style id="branch73_part16_style">
		<LineStyle>
			<width>5.150452079566003</width>
			<color>FFff817e</color>
		</LineStyle>
	</Style>
	<Style id="branch73_part17_style">
		<LineStyle>
			<width>5.204850547814062</width>
			<color>FFff827d</color>
		</LineStyle>
	</Style>
	<Style id="branch73_part18_style">
		<LineStyle>
			<width>5.259249016062121</width>
			<color>FFff827d</color>
		</LineStyle>
	</Style>
	<Style id="branch73_part19_style">
		<LineStyle>
			<width>5.31364748431018</width>
			<color>FFff837c</color>
		</LineStyle>
	</Style>
	<Style id="branch73_part20_style">
		<LineStyle>
			<width>5.368045952558239</width>
			<color>FFff837c</color>
		</LineStyle>
	</Style>
	<Style id="branch73_part21_style">
		<LineStyle>
			<width>5.422444420806297</width>
			<color>FFff847b</color>
		</LineStyle>
	</Style>
	<Style id="branch73_part22_style">
		<LineStyle>
			<width>5.476842889054356</width>
			<color>FFff847b</color>
		</LineStyle>
	</Style>
	<Style id="branch73_part23_style">
		<LineStyle>
			<width>5.531241357302415</width>
			<color>FFff857a</color>
		</LineStyle>
	</Style>
	<Style id="branch73_part24_style">
		<LineStyle>
			<width>5.585639825550473</width>
			<color>FFff857a</color>
		</LineStyle>
	</Style>
	<Style id="branch73_part25_style">
		<LineStyle>
			<width>5.640038293798532</width>
			<color>FFff8679</color>
		</LineStyle>
	</Style>
	<Style id="branch73_part26_style">
		<LineStyle>
			<width>5.694436762046591</width>
			<color>FFff8679</color>
		</LineStyle>
	</Style>
	<Style id="branch73_part27_style">
		<LineStyle>
			<width>5.748835230294649</width>
			<color>FFff8778</color>
		</LineStyle>
	</Style>
	<Style id="branch73_part28_style">
		<LineStyle>
			<width>5.803233698542709</width>
			<color>FFff8778</color>
		</LineStyle>
	</Style>
	<Style id="branch73_part29_style">
		<LineStyle>
			<width>5.857632166790767</width>
			<color>FFff8877</color>
		</LineStyle>
	</Style>
	<Style id="branch73_part30_style">
		<LineStyle>
			<width>5.912030635038826</width>
			<color>FFff8877</color>
		</LineStyle>
	</Style>
	<Style id="branch73_part31_style">
		<LineStyle>
			<width>5.966429103286885</width>
			<color>FFff8976</color>
		</LineStyle>
	</Style>
	<Style id="branch73_part32_style">
		<LineStyle>
			<width>6.020827571534943</width>
			<color>FFff8976</color>
		</LineStyle>
	</Style>
	<Style id="branch73_part33_style">
		<LineStyle>
			<width>6.0752260397830025</width>
			<color>FFff8a75</color>
		</LineStyle>
	</Style>
	<Style id="branch73_part34_style">
		<LineStyle>
			<width>6.1296245080310605</width>
			<color>FFff8a75</color>
		</LineStyle>
	</Style>
	<Style id="branch73_part35_style">
		<LineStyle>
			<width>6.1840229762791195</width>
			<color>FFff8b74</color>
		</LineStyle>
	</Style>
	<Style id="branch73_part36_style">
		<LineStyle>
			<width>6.238421444527178</width>
			<color>FFff8b74</color>
		</LineStyle>
	</Style>
	<Style id="branch73_part37_style">
		<LineStyle>
			<width>6.2928199127752364</width>
			<color>FFff8c73</color>
		</LineStyle>
	</Style>
	<Style id="branch73_part38_style">
		<LineStyle>
			<width>6.347218381023295</width>
			<color>FFff8c73</color>
		</LineStyle>
	</Style>
	<Style id="branch73_part39_style">
		<LineStyle>
			<width>6.401616849271354</width>
			<color>FFff8d72</color>
		</LineStyle>
	</Style>
	<Style id="branch73_part40_style">
		<LineStyle>
			<width>6.456015317519412</width>
			<color>FFff8d72</color>
		</LineStyle>
	</Style>
	<Style id="branch73_part41_style">
		<LineStyle>
			<width>6.510413785767472</width>
			<color>FFff8e71</color>
		</LineStyle>
	</Style>
	<Style id="branch73_part42_style">
		<LineStyle>
			<width>6.56481225401553</width>
			<color>FFff8e71</color>
		</LineStyle>
	</Style>
	<Style id="branch73_part43_style">
		<LineStyle>
			<width>6.619210722263589</width>
			<color>FFff8f70</color>
		</LineStyle>
	</Style>
	<Style id="branch73_part44_style">
		<LineStyle>
			<width>6.673609190511648</width>
			<color>FFff8f70</color>
		</LineStyle>
	</Style>
	<Style id="branch73_part45_style">
		<LineStyle>
			<width>6.728007658759706</width>
			<color>FFff906f</color>
		</LineStyle>
	</Style>
	<Style id="branch73_part46_style">
		<LineStyle>
			<width>6.782406127007765</width>
			<color>FFff906f</color>
		</LineStyle>
	</Style>
	<Style id="branch73_part47_style">
		<LineStyle>
			<width>6.836804595255824</width>
			<color>FFff916e</color>
		</LineStyle>
	</Style>
	<Style id="branch73_part48_style">
		<LineStyle>
			<width>6.891203063503883</width>
			<color>FFff916e</color>
		</LineStyle>
	</Style>
	<Style id="branch73_part49_style">
		<LineStyle>
			<width>6.945601531751941</width>
			<color>FFff926d</color>
		</LineStyle>
	</Style>
	<Style id="branch73_part50_style">
		<LineStyle>
			<width>7.0</width>
			<color>FFff926d</color>
		</LineStyle>
	</Style>
	<Style id="branch87_part1_style">
		<LineStyle>
			<width>6.2943605236656595</width>
			<color>FFff27d8</color>
		</LineStyle>
	</Style>
	<Style id="branch87_part2_style">
		<LineStyle>
			<width>6.308761329305136</width>
			<color>FFff28d7</color>
		</LineStyle>
	</Style>
	<Style id="branch87_part3_style">
		<LineStyle>
			<width>6.323162134944613</width>
			<color>FFff28d7</color>
		</LineStyle>
	</Style>
	<Style id="branch87_part4_style">
		<LineStyle>
			<width>6.337562940584089</width>
			<color>FFff29d6</color>
		</LineStyle>
	</Style>
	<Style id="branch87_part5_style">
		<LineStyle>
			<width>6.351963746223565</width>
			<color>FFff29d6</color>
		</LineStyle>
	</Style>
	<Style id="branch87_part6_style">
		<LineStyle>
			<width>6.366364551863041</width>
			<color>FFff2ad5</color>
		</LineStyle>
	</Style>
	<Style id="branch87_part7_style">
		<LineStyle>
			<width>6.380765357502518</width>
			<color>FFff2ad5</color>
		</LineStyle>
	</Style>
	<Style id="branch87_part8_style">
		<LineStyle>
			<width>6.395166163141994</width>
			<color>FFff2bd4</color>
		</LineStyle>
	</Style>
	<Style id="branch87_part9_style">
		<LineStyle>
			<width>6.40956696878147</width>
			<color>FFff2cd3</color>
		</LineStyle>
	</Style>
	<Style id="branch87_part10_style">
		<LineStyle>
			<width>6.423967774420946</width>
			<color>FFff2cd3</color>
		</LineStyle>
	</Style>
	<Style id="branch87_part11_style">
		<LineStyle>
			<width>6.4383685800604225</width>
			<color>FFff2dd2</color>
		</LineStyle>
	</Style>
	<Style id="branch87_part12_style">
		<LineStyle>
			<width>6.4527693856998996</width>
			<color>FFff2dd2</color>
		</LineStyle>
	</Style>
	<Style id="branch87_part13_style">
		<LineStyle>
			<width>6.467170191339376</width>
			<color>FFff2ed1</color>
		</LineStyle>
	</Style>
	<Style id="branch87_part14_style">
		<LineStyle>
			<width>6.481570996978852</width>
			<color>FFff2ed1</color>
		</LineStyle>
	</Style>
	<Style id="branch87_part15_style">
		<LineStyle>
			<width>6.495971802618328</width>
			<color>FFff2fd0</color>
		</LineStyle>
	</Style>
	<Style id="branch87_part16_style">
		<LineStyle>
			<width>6.510372608257804</width>
			<color>FFff2fd0</color>
		</LineStyle>
	</Style>
	<Style id="branch87_part17_style">
		<LineStyle>
			<width>6.5247734138972815</width>
			<color>FFff30cf</color>
		</LineStyle>
	</Style>
	<Style id="branch87_part18_style">
		<LineStyle>
			<width>6.539174219536758</width>
			<color>FFff30cf</color>
		</LineStyle>
	</Style>
	<Style id="branch87_part19_style">
		<LineStyle>
			<width>6.553575025176234</width>
			<color>FFff31ce</color>
		</LineStyle>
	</Style>
	<Style id="branch87_part20_style">
		<LineStyle>
			<width>6.56797583081571</width>
			<color>FFff31ce</color>
		</LineStyle>
	</Style>
	<Style id="branch87_part21_style">
		<LineStyle>
			<width>6.582376636455186</width>
			<color>FFff32cd</color>
		</LineStyle>
	</Style>
	<Style id="branch87_part22_style">
		<LineStyle>
			<width>6.5967774420946625</width>
			<color>FFff32cd</color>
		</LineStyle>
	</Style>
	<Style id="branch87_part23_style">
		<LineStyle>
			<width>6.611178247734139</width>
			<color>FFff33cc</color>
		</LineStyle>
	</Style>
	<Style id="branch87_part24_style">
		<LineStyle>
			<width>6.625579053373615</width>
			<color>FFff33cc</color>
		</LineStyle>
	</Style>
	<Style id="branch87_part25_style">
		<LineStyle>
			<width>6.639979859013091</width>
			<color>FFff34cb</color>
		</LineStyle>
	</Style>
	<Style id="branch87_part26_style">
		<LineStyle>
			<width>6.654380664652568</width>
			<color>FFff34cb</color>
		</LineStyle>
	</Style>
	<Style id="branch87_part27_style">
		<LineStyle>
			<width>6.6687814702920445</width>
			<color>FFff35ca</color>
		</LineStyle>
	</Style>
	<Style id="branch87_part28_style">
		<LineStyle>
			<width>6.683182275931521</width>
			<color>FFff35ca</color>
		</LineStyle>
	</Style>
	<Style id="branch87_part29_style">
		<LineStyle>
			<width>6.697583081570997</width>
			<color>FFff36c9</color>
		</LineStyle>
	</Style>
	<Style id="branch87_part30_style">
		<LineStyle>
			<width>6.711983887210474</width>
			<color>FFff36c9</color>
		</LineStyle>
	</Style>
	<Style id="branch87_part31_style">
		<LineStyle>
			<width>6.726384692849949</width>
			<color>FFff37c8</color>
		</LineStyle>
	</Style>
	<Style id="branch87_part32_style">
		<LineStyle>
			<width>6.740785498489426</width>
			<color>FFff37c8</color>
		</LineStyle>
	</Style>
	<Style id="branch87_part33_style">
		<LineStyle>
			<width>6.755186304128902</width>
			<color>FFff38c7</color>
		</LineStyle>
	</Style>
	<Style id="branch87_part34_style">
		<LineStyle>
			<width>6.769587109768379</width>
			<color>FFff38c7</color>
		</LineStyle>
	</Style>
	<Style id="branch87_part35_style">
		<LineStyle>
			<width>6.783987915407855</width>
			<color>FFff39c6</color>
		</LineStyle>
	</Style>
	<Style id="branch87_part36_style">
		<LineStyle>
			<width>6.798388721047331</width>
			<color>FFff39c6</color>
		</LineStyle>
	</Style>
	<Style id="branch87_part37_style">
		<LineStyle>
			<width>6.8127895266868075</width>
			<color>FFff3ac5</color>
		</LineStyle>
	</Style>
	<Style id="branch87_part38_style">
		<LineStyle>
			<width>6.827190332326284</width>
			<color>FFff3ac5</color>
		</LineStyle>
	</Style>
	<Style id="branch87_part39_style">
		<LineStyle>
			<width>6.841591137965761</width>
			<color>FFff3bc4</color>
		</LineStyle>
	</Style>
	<Style id="branch87_part40_style">
		<LineStyle>
			<width>6.855991943605237</width>
			<color>FFff3bc4</color>
		</LineStyle>
	</Style>
	<Style id="branch87_part41_style">
		<LineStyle>
			<width>6.870392749244713</width>
			<color>FFff3cc3</color>
		</LineStyle>
	</Style>
	<Style id="branch87_part42_style">
		<LineStyle>
			<width>6.884793554884189</width>
			<color>FFff3cc3</color>
		</LineStyle>
	</Style>
	<Style id="branch87_part43_style">
		<LineStyle>
			<width>6.899194360523666</width>
			<color>FFff3dc2</color>
		</LineStyle>
	</Style>
	<Style id="branch87_part44_style">
		<LineStyle>
			<width>6.913595166163142</width>
			<color>FFff3dc2</color>
		</LineStyle>
	</Style>
	<Style id="branch87_part45_style">
		<LineStyle>
			<width>6.927995971802618</width>
			<color>FFff3ec1</color>
		</LineStyle>
	</Style>
	<Style id="branch87_part46_style">
		<LineStyle>
			<width>6.942396777442094</width>
			<color>FFff3ec1</color>
		</LineStyle>
	</Style>
	<Style id="branch87_part47_style">
		<LineStyle>
			<width>6.9567975830815705</width>
			<color>FFff3fc0</color>
		</LineStyle>
	</Style>
	<Style id="branch87_part48_style">
		<LineStyle>
			<width>6.971198388721048</width>
			<color>FFff3fc0</color>
		</LineStyle>
	</Style>
	<Style id="branch87_part49_style">
		<LineStyle>
			<width>6.985599194360524</width>
			<color>FFff40bf</color>
		</LineStyle>
	</Style>
	<Style id="branch87_part50_style">
		<LineStyle>
			<width>7.0</width>
			<color>FFff40bf</color>
		</LineStyle>
	</Style>
	<Style id="branch88_part1_style">
		<LineStyle>
			<width>5.42442872687704</width>
			<color>FFff2cd3</color>
		</LineStyle>
	</Style>
	<Style id="branch88_part2_style">
		<LineStyle>
			<width>5.45658324265506</width>
			<color>FFff2cd3</color>
		</LineStyle>
	</Style>
	<Style id="branch88_part3_style">
		<LineStyle>
			<width>5.488737758433079</width>
			<color>FFff2cd3</color>
		</LineStyle>
	</Style>
	<Style id="branch88_part4_style">
		<LineStyle>
			<width>5.520892274211098</width>
			<color>FFff2cd3</color>
		</LineStyle>
	</Style>
	<Style id="branch88_part5_style">
		<LineStyle>
			<width>5.553046789989118</width>
			<color>FFff2dd2</color>
		</LineStyle>
	</Style>
	<Style id="branch88_part6_style">
		<LineStyle>
			<width>5.585201305767138</width>
			<color>FFff2dd2</color>
		</LineStyle>
	</Style>
	<Style id="branch88_part7_style">
		<LineStyle>
			<width>5.617355821545158</width>
			<color>FFff2dd2</color>
		</LineStyle>
	</Style>
	<Style id="branch88_part8_style">
		<LineStyle>
			<width>5.649510337323178</width>
			<color>FFff2dd2</color>
		</LineStyle>
	</Style>
	<Style id="branch88_part9_style">
		<LineStyle>
			<width>5.681664853101196</width>
			<color>FFff2dd2</color>
		</LineStyle>
	</Style>
	<Style id="branch88_part10_style">
		<LineStyle>
			<width>5.713819368879216</width>
			<color>FFff2ed1</color>
		</LineStyle>
	</Style>
	<Style id="branch88_part11_style">
		<LineStyle>
			<width>5.745973884657236</width>
			<color>FFff2ed1</color>
		</LineStyle>
	</Style>
	<Style id="branch88_part12_style">
		<LineStyle>
			<width>5.778128400435255</width>
			<color>FFff2ed1</color>
		</LineStyle>
	</Style>
	<Style id="branch88_part13_style">
		<LineStyle>
			<width>5.810282916213275</width>
			<color>FFff2ed1</color>
		</LineStyle>
	</Style>
	<Style id="branch88_part14_style">
		<LineStyle>
			<width>5.842437431991295</width>
			<color>FFff2fd0</color>
		</LineStyle>
	</Style>
	<Style id="branch88_part15_style">
		<LineStyle>
			<width>5.874591947769314</width>
			<color>FFff2fd0</color>
		</LineStyle>
	</Style>
	<Style id="branch88_part16_style">
		<LineStyle>
			<width>5.906746463547334</width>
			<color>FFff2fd0</color>
		</LineStyle>
	</Style>
	<Style id="branch88_part17_style">
		<LineStyle>
			<width>5.9389009793253535</width>
			<color>FFff2fd0</color>
		</LineStyle>
	</Style>
	<Style id="branch88_part18_style">
		<LineStyle>
			<width>5.971055495103373</width>
			<color>FFff2fd0</color>
		</LineStyle>
	</Style>
	<Style id="branch88_part19_style">
		<LineStyle>
			<width>6.003210010881393</width>
			<color>FFff30cf</color>
		</LineStyle>
	</Style>
	<Style id="branch88_part20_style">
		<LineStyle>
			<width>6.0353645266594125</width>
			<color>FFff30cf</color>
		</LineStyle>
	</Style>
	<Style id="branch88_part21_style">
		<LineStyle>
			<width>6.067519042437432</width>
			<color>FFff30cf</color>
		</LineStyle>
	</Style>
	<Style id="branch88_part22_style">
		<LineStyle>
			<width>6.099673558215452</width>
			<color>FFff30cf</color>
		</LineStyle>
	</Style>
	<Style id="branch88_part23_style">
		<LineStyle>
			<width>6.131828073993471</width>
			<color>FFff31ce</color>
		</LineStyle>
	</Style>
	<Style id="branch88_part24_style">
		<LineStyle>
			<width>6.163982589771491</width>
			<color>FFff31ce</color>
		</LineStyle>
	</Style>
	<Style id="branch88_part25_style">
		<LineStyle>
			<width>6.19613710554951</width>
			<color>FFff31ce</color>
		</LineStyle>
	</Style>
	<Style id="branch88_part26_style">
		<LineStyle>
			<width>6.22829162132753</width>
			<color>FFff31ce</color>
		</LineStyle>
	</Style>
	<Style id="branch88_part27_style">
		<LineStyle>
			<width>6.26044613710555</width>
			<color>FFff31ce</color>
		</LineStyle>
	</Style>
	<Style id="branch88_part28_style">
		<LineStyle>
			<width>6.29260065288357</width>
			<color>FFff32cd</color>
		</LineStyle>
	</Style>
	<Style id="branch88_part29_style">
		<LineStyle>
			<width>6.324755168661588</width>
			<color>FFff32cd</color>
		</LineStyle>
	</Style>
	<Style id="branch88_part30_style">
		<LineStyle>
			<width>6.356909684439608</width>
			<color>FFff32cd</color>
		</LineStyle>
	</Style>
	<Style id="branch88_part31_style">
		<LineStyle>
			<width>6.389064200217628</width>
			<color>FFff32cd</color>
		</LineStyle>
	</Style>
	<Style id="branch88_part32_style">
		<LineStyle>
			<width>6.421218715995647</width>
			<color>FFff33cc</color>
		</LineStyle>
	</Style>
	<Style id="branch88_part33_style">
		<LineStyle>
			<width>6.453373231773667</width>
			<color>FFff33cc</color>
		</LineStyle>
	</Style>
	<Style id="branch88_part34_style">
		<LineStyle>
			<width>6.485527747551687</width>
			<color>FFff33cc</color>
		</LineStyle>
	</Style>
	<Style id="branch88_part35_style">
		<LineStyle>
			<width>6.517682263329706</width>
			<color>FFff33cc</color>
		</LineStyle>
	</Style>
	<Style id="branch88_part36_style">
		<LineStyle>
			<width>6.549836779107726</width>
			<color>FFff33cc</color>
		</LineStyle>
	</Style>
	<Style id="branch88_part37_style">
		<LineStyle>
			<width>6.5819912948857455</width>
			<color>FFff34cb</color>
		</LineStyle>
	</Style>
	<Style id="branch88_part38_style">
		<LineStyle>
			<width>6.614145810663765</width>
			<color>FFff34cb</color>
		</LineStyle>
	</Style>
	<Style id="branch88_part39_style">
		<LineStyle>
			<width>6.646300326441785</width>
			<color>FFff34cb</color>
		</LineStyle>
	</Style>
	<Style id="branch88_part40_style">
		<LineStyle>
			<width>6.6784548422198045</width>
			<color>FFff34cb</color>
		</LineStyle>
	</Style>
	<Style id="branch88_part41_style">
		<LineStyle>
			<width>6.710609357997823</width>
			<color>FFff34cb</color>
		</LineStyle>
	</Style>
	<Style id="branch88_part42_style">
		<LineStyle>
			<width>6.742763873775844</width>
			<color>FFff35ca</color>
		</LineStyle>
	</Style>
	<Style id="branch88_part43_style">
		<LineStyle>
			<width>6.7749183895538625</width>
			<color>FFff35ca</color>
		</LineStyle>
	</Style>
	<Style id="branch88_part44_style">
		<LineStyle>
			<width>6.807072905331883</width>
			<color>FFff35ca</color>
		</LineStyle>
	</Style>
	<Style id="branch88_part45_style">
		<LineStyle>
			<width>6.839227421109902</width>
			<color>FFff35ca</color>
		</LineStyle>
	</Style>
	<Style id="branch88_part46_style">
		<LineStyle>
			<width>6.871381936887921</width>
			<color>FFff36c9</color>
		</LineStyle>
	</Style>
	<Style id="branch88_part47_style">
		<LineStyle>
			<width>6.903536452665941</width>
			<color>FFff36c9</color>
		</LineStyle>
	</Style>
	<Style id="branch88_part48_style">
		<LineStyle>
			<width>6.935690968443961</width>
			<color>FFff36c9</color>
		</LineStyle>
	</Style>
	<Style id="branch88_part49_style">
		<LineStyle>
			<width>6.96784548422198</width>
			<color>FFff36c9</color>
		</LineStyle>
	</Style>
	<Style id="branch88_part50_style">
		<LineStyle>
			<width>7.0</width>
			<color>FFff36c9</color>
		</LineStyle>
	</Style>
	<Style id="branch92_part1_style">
		<LineStyle>
			<width>6.220033112582781</width>
			<color>FFff1ee1</color>
		</LineStyle>
	</Style>
	<Style id="branch92_part2_style">
		<LineStyle>
			<width>6.235950804162725</width>
			<color>FFff1fe0</color>
		</LineStyle>
	</Style>
	<Style id="branch92_part3_style">
		<LineStyle>
			<width>6.251868495742668</width>
			<color>FFff1fe0</color>
		</LineStyle>
	</Style>
	<Style id="branch92_part4_style">
		<LineStyle>
			<width>6.267786187322611</width>
			<color>FFff1fe0</color>
		</LineStyle>
	</Style>
	<Style id="branch92_part5_style">
		<LineStyle>
			<width>6.283703878902554</width>
			<color>FFff20df</color>
		</LineStyle>
	</Style>
	<Style id="branch92_part6_style">
		<LineStyle>
			<width>6.299621570482498</width>
			<color>FFff20df</color>
		</LineStyle>
	</Style>
	<Style id="branch92_part7_style">
		<LineStyle>
			<width>6.31553926206244</width>
			<color>FFff20df</color>
		</LineStyle>
	</Style>
	<Style id="branch92_part8_style">
		<LineStyle>
			<width>6.331456953642384</width>
			<color>FFff21de</color>
		</LineStyle>
	</Style>
	<Style id="branch92_part9_style">
		<LineStyle>
			<width>6.347374645222327</width>
			<color>FFff21de</color>
		</LineStyle>
	</Style>
	<Style id="branch92_part10_style">
		<LineStyle>
			<width>6.36329233680227</width>
			<color>FFff21de</color>
		</LineStyle>
	</Style>
	<Style id="branch92_part11_style">
		<LineStyle>
			<width>6.3792100283822135</width>
			<color>FFff22dd</color>
		</LineStyle>
	</Style>
	<Style id="branch92_part12_style">
		<LineStyle>
			<width>6.395127719962157</width>
			<color>FFff22dd</color>
		</LineStyle>
	</Style>
	<Style id="branch92_part13_style">
		<LineStyle>
			<width>6.4110454115421</width>
			<color>FFff22dd</color>
		</LineStyle>
	</Style>
	<Style id="branch92_part14_style">
		<LineStyle>
			<width>6.426963103122043</width>
			<color>FFff23dc</color>
		</LineStyle>
	</Style>
	<Style id="branch92_part15_style">
		<LineStyle>
			<width>6.442880794701987</width>
			<color>FFff23dc</color>
		</LineStyle>
	</Style>
	<Style id="branch92_part16_style">
		<LineStyle>
			<width>6.45879848628193</width>
			<color>FFff23dc</color>
		</LineStyle>
	</Style>
	<Style id="branch92_part17_style">
		<LineStyle>
			<width>6.474716177861874</width>
			<color>FFff23dc</color>
		</LineStyle>
	</Style>
	<Style id="branch92_part18_style">
		<LineStyle>
			<width>6.490633869441816</width>
			<color>FFff24db</color>
		</LineStyle>
	</Style>
	<Style id="branch92_part19_style">
		<LineStyle>
			<width>6.50655156102176</width>
			<color>FFff24db</color>
		</LineStyle>
	</Style>
	<Style id="branch92_part20_style">
		<LineStyle>
			<width>6.522469252601703</width>
			<color>FFff24db</color>
		</LineStyle>
	</Style>
	<Style id="branch92_part21_style">
		<LineStyle>
			<width>6.538386944181646</width>
			<color>FFff25da</color>
		</LineStyle>
	</Style>
	<Style id="branch92_part22_style">
		<LineStyle>
			<width>6.554304635761589</width>
			<color>FFff25da</color>
		</LineStyle>
	</Style>
	<Style id="branch92_part23_style">
		<LineStyle>
			<width>6.570222327341533</width>
			<color>FFff25da</color>
		</LineStyle>
	</Style>
	<Style id="branch92_part24_style">
		<LineStyle>
			<width>6.586140018921475</width>
			<color>FFff26d9</color>
		</LineStyle>
	</Style>
	<Style id="branch92_part25_style">
		<LineStyle>
			<width>6.60205771050142</width>
			<color>FFff26d9</color>
		</LineStyle>
	</Style>
	<Style id="branch92_part26_style">
		<LineStyle>
			<width>6.617975402081362</width>
			<color>FFff26d9</color>
		</LineStyle>
	</Style>
	<Style id="branch92_part27_style">
		<LineStyle>
			<width>6.633893093661305</width>
			<color>FFff27d8</color>
		</LineStyle>
	</Style>
	<Style id="branch92_part28_style">
		<LineStyle>
			<width>6.6498107852412485</width>
			<color>FFff27d8</color>
		</LineStyle>
	</Style>
	<Style id="branch92_part29_style">
		<LineStyle>
			<width>6.665728476821192</width>
			<color>FFff27d8</color>
		</LineStyle>
	</Style>
	<Style id="branch92_part30_style">
		<LineStyle>
			<width>6.6816461684011355</width>
			<color>FFff28d7</color>
		</LineStyle>
	</Style>
	<Style id="branch92_part31_style">
		<LineStyle>
			<width>6.697563859981079</width>
			<color>FFff28d7</color>
		</LineStyle>
	</Style>
	<Style id="branch92_part32_style">
		<LineStyle>
			<width>6.7134815515610216</width>
			<color>FFff28d7</color>
		</LineStyle>
	</Style>
	<Style id="branch92_part33_style">
		<LineStyle>
			<width>6.729399243140965</width>
			<color>FFff29d6</color>
		</LineStyle>
	</Style>
	<Style id="branch92_part34_style">
		<LineStyle>
			<width>6.745316934720908</width>
			<color>FFff29d6</color>
		</LineStyle>
	</Style>
	<Style id="branch92_part35_style">
		<LineStyle>
			<width>6.761234626300851</width>
			<color>FFff29d6</color>
		</LineStyle>
	</Style>
	<Style id="branch92_part36_style">
		<LineStyle>
			<width>6.777152317880795</width>
			<color>FFff2ad5</color>
		</LineStyle>
	</Style>
	<Style id="branch92_part37_style">
		<LineStyle>
			<width>6.793070009460738</width>
			<color>FFff2ad5</color>
		</LineStyle>
	</Style>
	<Style id="branch92_part38_style">
		<LineStyle>
			<width>6.808987701040682</width>
			<color>FFff2ad5</color>
		</LineStyle>
	</Style>
	<Style id="branch92_part39_style">
		<LineStyle>
			<width>6.824905392620624</width>
			<color>FFff2bd4</color>
		</LineStyle>
	</Style>
	<Style id="branch92_part40_style">
		<LineStyle>
			<width>6.840823084200567</width>
			<color>FFff2bd4</color>
		</LineStyle>
	</Style>
	<Style id="branch92_part41_style">
		<LineStyle>
			<width>6.856740775780511</width>
			<color>FFff2bd4</color>
		</LineStyle>
	</Style>
	<Style id="branch92_part42_style">
		<LineStyle>
			<width>6.872658467360454</width>
			<color>FFff2cd3</color>
		</LineStyle>
	</Style>
	<Style id="branch92_part43_style">
		<LineStyle>
			<width>6.888576158940397</width>
			<color>FFff2cd3</color>
		</LineStyle>
	</Style>
	<Style id="branch92_part44_style">
		<LineStyle>
			<width>6.904493850520341</width>
			<color>FFff2cd3</color>
		</LineStyle>
	</Style>
	<Style id="branch92_part45_style">
		<LineStyle>
			<width>6.920411542100283</width>
			<color>FFff2dd2</color>
		</LineStyle>
	</Style>
	<Style id="branch92_part46_style">
		<LineStyle>
			<width>6.936329233680227</width>
			<color>FFff2dd2</color>
		</LineStyle>
	</Style>
	<Style id="branch92_part47_style">
		<LineStyle>
			<width>6.95224692526017</width>
			<color>FFff2dd2</color>
		</LineStyle>
	</Style>
	<Style id="branch92_part48_style">
		<LineStyle>
			<width>6.968164616840113</width>
			<color>FFff2dd2</color>
		</LineStyle>
	</Style>
	<Style id="branch92_part49_style">
		<LineStyle>
			<width>6.9840823084200565</width>
			<color>FFff2ed1</color>
		</LineStyle>
	</Style>
	<Style id="branch92_part50_style">
		<LineStyle>
			<width>7.0</width>
			<color>FFff2ed1</color>
		</LineStyle>
	</Style>
	<Style id="branch93_part1_style">
		<LineStyle>
			<width>6.811927236356817</width>
			<color>FFff28d7</color>
		</LineStyle>
	</Style>
	<Style id="branch93_part2_style">
		<LineStyle>
			<width>6.815765456023004</width>
			<color>FFff28d7</color>
		</LineStyle>
	</Style>
	<Style id="branch93_part3_style">
		<LineStyle>
			<width>6.819603675689192</width>
			<color>FFff29d6</color>
		</LineStyle>
	</Style>
	<Style id="branch93_part4_style">
		<LineStyle>
			<width>6.823441895355379</width>
			<color>FFff2ad5</color>
		</LineStyle>
	</Style>
	<Style id="branch93_part5_style">
		<LineStyle>
			<width>6.827280115021566</width>
			<color>FFff2ad5</color>
		</LineStyle>
	</Style>
	<Style id="branch93_part6_style">
		<LineStyle>
			<width>6.831118334687754</width>
			<color>FFff2bd4</color>
		</LineStyle>
	</Style>
	<Style id="branch93_part7_style">
		<LineStyle>
			<width>6.8349565543539414</width>
			<color>FFff2bd4</color>
		</LineStyle>
	</Style>
	<Style id="branch93_part8_style">
		<LineStyle>
			<width>6.838794774020129</width>
			<color>FFff2cd3</color>
		</LineStyle>
	</Style>
	<Style id="branch93_part9_style">
		<LineStyle>
			<width>6.842632993686316</width>
			<color>FFff2dd2</color>
		</LineStyle>
	</Style>
	<Style id="branch93_part10_style">
		<LineStyle>
			<width>6.846471213352503</width>
			<color>FFff2dd2</color>
		</LineStyle>
	</Style>
	<Style id="branch93_part11_style">
		<LineStyle>
			<width>6.85030943301869</width>
			<color>FFff2ed1</color>
		</LineStyle>
	</Style>
	<Style id="branch93_part12_style">
		<LineStyle>
			<width>6.854147652684878</width>
			<color>FFff2fd0</color>
		</LineStyle>
	</Style>
	<Style id="branch93_part13_style">
		<LineStyle>
			<width>6.857985872351065</width>
			<color>FFff2fd0</color>
		</LineStyle>
	</Style>
	<Style id="branch93_part14_style">
		<LineStyle>
			<width>6.861824092017253</width>
			<color>FFff30cf</color>
		</LineStyle>
	</Style>
	<Style id="branch93_part15_style">
		<LineStyle>
			<width>6.86566231168344</width>
			<color>FFff31ce</color>
		</LineStyle>
	</Style>
	<Style id="branch93_part16_style">
		<LineStyle>
			<width>6.869500531349628</width>
			<color>FFff31ce</color>
		</LineStyle>
	</Style>
	<Style id="branch93_part17_style">
		<LineStyle>
			<width>6.873338751015815</width>
			<color>FFff32cd</color>
		</LineStyle>
	</Style>
	<Style id="branch93_part18_style">
		<LineStyle>
			<width>6.877176970682003</width>
			<color>FFff32cd</color>
		</LineStyle>
	</Style>
	<Style id="branch93_part19_style">
		<LineStyle>
			<width>6.88101519034819</width>
			<color>FFff33cc</color>
		</LineStyle>
	</Style>
	<Style id="branch93_part20_style">
		<LineStyle>
			<width>6.884853410014378</width>
			<color>FFff34cb</color>
		</LineStyle>
	</Style>
	<Style id="branch93_part21_style">
		<LineStyle>
			<width>6.888691629680565</width>
			<color>FFff34cb</color>
		</LineStyle>
	</Style>
	<Style id="branch93_part22_style">
		<LineStyle>
			<width>6.892529849346753</width>
			<color>FFff35ca</color>
		</LineStyle>
	</Style>
	<Style id="branch93_part23_style">
		<LineStyle>
			<width>6.89636806901294</width>
			<color>FFff36c9</color>
		</LineStyle>
	</Style>
	<Style id="branch93_part24_style">
		<LineStyle>
			<width>6.900206288679127</width>
			<color>FFff36c9</color>
		</LineStyle>
	</Style>
	<Style id="branch93_part25_style">
		<LineStyle>
			<width>6.904044508345314</width>
			<color>FFff37c8</color>
		</LineStyle>
	</Style>
	<Style id="branch93_part26_style">
		<LineStyle>
			<width>6.9078827280115025</width>
			<color>FFff38c7</color>
		</LineStyle>
	</Style>
	<Style id="branch93_part27_style">
		<LineStyle>
			<width>6.91172094767769</width>
			<color>FFff38c7</color>
		</LineStyle>
	</Style>
	<Style id="branch93_part28_style">
		<LineStyle>
			<width>6.915559167343877</width>
			<color>FFff39c6</color>
		</LineStyle>
	</Style>
	<Style id="branch93_part29_style">
		<LineStyle>
			<width>6.919397387010064</width>
			<color>FFff39c6</color>
		</LineStyle>
	</Style>
	<Style id="branch93_part30_style">
		<LineStyle>
			<width>6.9232356066762515</width>
			<color>FFff3ac5</color>
		</LineStyle>
	</Style>
	<Style id="branch93_part31_style">
		<LineStyle>
			<width>6.927073826342439</width>
			<color>FFff3bc4</color>
		</LineStyle>
	</Style>
	<Style id="branch93_part32_style">
		<LineStyle>
			<width>6.930912046008626</width>
			<color>FFff3bc4</color>
		</LineStyle>
	</Style>
	<Style id="branch93_part33_style">
		<LineStyle>
			<width>6.934750265674814</width>
			<color>FFff3cc3</color>
		</LineStyle>
	</Style>
	<Style id="branch93_part34_style">
		<LineStyle>
			<width>6.938588485341001</width>
			<color>FFff3dc2</color>
		</LineStyle>
	</Style>
	<Style id="branch93_part35_style">
		<LineStyle>
			<width>6.942426705007189</width>
			<color>FFff3dc2</color>
		</LineStyle>
	</Style>
	<Style id="branch93_part36_style">
		<LineStyle>
			<width>6.946264924673376</width>
			<color>FFff3ec1</color>
		</LineStyle>
	</Style>
	<Style id="branch93_part37_style">
		<LineStyle>
			<width>6.950103144339564</width>
			<color>FFff3ec1</color>
		</LineStyle>
	</Style>
	<Style id="branch93_part38_style">
		<LineStyle>
			<width>6.953941364005751</width>
			<color>FFff3fc0</color>
		</LineStyle>
	</Style>
	<Style id="branch93_part39_style">
		<LineStyle>
			<width>6.957779583671939</width>
			<color>FFff40bf</color>
		</LineStyle>
	</Style>
	<Style id="branch93_part40_style">
		<LineStyle>
			<width>6.961617803338126</width>
			<color>FFff40bf</color>
		</LineStyle>
	</Style>
	<Style id="branch93_part41_style">
		<LineStyle>
			<width>6.965456023004313</width>
			<color>FFff41be</color>
		</LineStyle>
	</Style>
	<Style id="branch93_part42_style">
		<LineStyle>
			<width>6.9692942426705</width>
			<color>FFff42bd</color>
		</LineStyle>
	</Style>
	<Style id="branch93_part43_style">
		<LineStyle>
			<width>6.973132462336688</width>
			<color>FFff42bd</color>
		</LineStyle>
	</Style>
	<Style id="branch93_part44_style">
		<LineStyle>
			<width>6.976970682002875</width>
			<color>FFff43bc</color>
		</LineStyle>
	</Style>
	<Style id="branch93_part45_style">
		<LineStyle>
			<width>6.980808901669063</width>
			<color>FFff44bb</color>
		</LineStyle>
	</Style>
	<Style id="branch93_part46_style">
		<LineStyle>
			<width>6.98464712133525</width>
			<color>FFff44bb</color>
		</LineStyle>
	</Style>
	<Style id="branch93_part47_style">
		<LineStyle>
			<width>6.988485341001438</width>
			<color>FFff45ba</color>
		</LineStyle>
	</Style>
	<Style id="branch93_part48_style">
		<LineStyle>
			<width>6.992323560667625</width>
			<color>FFff45ba</color>
		</LineStyle>
	</Style>
	<Style id="branch93_part49_style">
		<LineStyle>
			<width>6.9961617803338125</width>
			<color>FFff46b9</color>
		</LineStyle>
	</Style>
	<Style id="branch93_part50_style">
		<LineStyle>
			<width>7.0</width>
			<color>FFff47b8</color>
		</LineStyle>
	</Style>
	<Style id="branch106_part1_style">
		<LineStyle>
			<width>4.5265208333333335</width>
			<color>FFff3fc0</color>
		</LineStyle>
	</Style>
	<Style id="branch106_part2_style">
		<LineStyle>
			<width>4.577</width>
			<color>FFff3fc0</color>
		</LineStyle>
	</Style>
	<Style id="branch106_part3_style">
		<LineStyle>
			<width>4.627479166666666</width>
			<color>FFff3fc0</color>
		</LineStyle>
	</Style>
	<Style id="branch106_part4_style">
		<LineStyle>
			<width>4.677958333333334</width>
			<color>FFff3fc0</color>
		</LineStyle>
	</Style>
	<Style id="branch106_part5_style">
		<LineStyle>
			<width>4.7284375</width>
			<color>FFff3fc0</color>
		</LineStyle>
	</Style>
	<Style id="branch106_part6_style">
		<LineStyle>
			<width>4.7789166666666665</width>
			<color>FFff40bf</color>
		</LineStyle>
	</Style>
	<Style id="branch106_part7_style">
		<LineStyle>
			<width>4.829395833333334</width>
			<color>FFff40bf</color>
		</LineStyle>
	</Style>
	<Style id="branch106_part8_style">
		<LineStyle>
			<width>4.879875</width>
			<color>FFff40bf</color>
		</LineStyle>
	</Style>
	<Style id="branch106_part9_style">
		<LineStyle>
			<width>4.930354166666667</width>
			<color>FFff40bf</color>
		</LineStyle>
	</Style>
	<Style id="branch106_part10_style">
		<LineStyle>
			<width>4.980833333333333</width>
			<color>FFff40bf</color>
		</LineStyle>
	</Style>
	<Style id="branch106_part11_style">
		<LineStyle>
			<width>5.0313125</width>
			<color>FFff41be</color>
		</LineStyle>
	</Style>
	<Style id="branch106_part12_style">
		<LineStyle>
			<width>5.081791666666667</width>
			<color>FFff41be</color>
		</LineStyle>
	</Style>
	<Style id="branch106_part13_style">
		<LineStyle>
			<width>5.132270833333333</width>
			<color>FFff41be</color>
		</LineStyle>
	</Style>
	<Style id="branch106_part14_style">
		<LineStyle>
			<width>5.1827499999999995</width>
			<color>FFff41be</color>
		</LineStyle>
	</Style>
	<Style id="branch106_part15_style">
		<LineStyle>
			<width>5.233229166666667</width>
			<color>FFff41be</color>
		</LineStyle>
	</Style>
	<Style id="branch106_part16_style">
		<LineStyle>
			<width>5.283708333333333</width>
			<color>FFff42bd</color>
		</LineStyle>
	</Style>
	<Style id="branch106_part17_style">
		<LineStyle>
			<width>5.3341875</width>
			<color>FFff42bd</color>
		</LineStyle>
	</Style>
	<Style id="branch106_part18_style">
		<LineStyle>
			<width>5.384666666666667</width>
			<color>FFff42bd</color>
		</LineStyle>
	</Style>
	<Style id="branch106_part19_style">
		<LineStyle>
			<width>5.435145833333333</width>
			<color>FFff42bd</color>
		</LineStyle>
	</Style>
	<Style id="branch106_part20_style">
		<LineStyle>
			<width>5.485625</width>
			<color>FFff43bc</color>
		</LineStyle>
	</Style>
	<Style id="branch106_part21_style">
		<LineStyle>
			<width>5.536104166666667</width>
			<color>FFff43bc</color>
		</LineStyle>
	</Style>
	<Style id="branch106_part22_style">
		<LineStyle>
			<width>5.5865833333333335</width>
			<color>FFff43bc</color>
		</LineStyle>
	</Style>
	<Style id="branch106_part23_style">
		<LineStyle>
			<width>5.6370625</width>
			<color>FFff43bc</color>
		</LineStyle>
	</Style>
	<Style id="branch106_part24_style">
		<LineStyle>
			<width>5.687541666666666</width>
			<color>FFff43bc</color>
		</LineStyle>
	</Style>
	<Style id="branch106_part25_style">
		<LineStyle>
			<width>5.738020833333334</width>
			<color>FFff44bb</color>
		</LineStyle>
	</Style>
	<Style id="branch106_part26_style">
		<LineStyle>
			<width>5.7885</width>
			<color>FFff44bb</color>
		</LineStyle>
	</Style>
	<Style id="branch106_part27_style">
		<LineStyle>
			<width>5.838979166666666</width>
			<color>FFff44bb</color>
		</LineStyle>
	</Style>
	<Style id="branch106_part28_style">
		<LineStyle>
			<width>5.889458333333334</width>
			<color>FFff44bb</color>
		</LineStyle>
	</Style>
	<Style id="branch106_part29_style">
		<LineStyle>
			<width>5.9399375</width>
			<color>FFff44bb</color>
		</LineStyle>
	</Style>
	<Style id="branch106_part30_style">
		<LineStyle>
			<width>5.9904166666666665</width>
			<color>FFff45ba</color>
		</LineStyle>
	</Style>
	<Style id="branch106_part31_style">
		<LineStyle>
			<width>6.040895833333334</width>
			<color>FFff45ba</color>
		</LineStyle>
	</Style>
	<Style id="branch106_part32_style">
		<LineStyle>
			<width>6.091375</width>
			<color>FFff45ba</color>
		</LineStyle>
	</Style>
	<Style id="branch106_part33_style">
		<LineStyle>
			<width>6.141854166666667</width>
			<color>FFff45ba</color>
		</LineStyle>
	</Style>
	<Style id="branch106_part34_style">
		<LineStyle>
			<width>6.192333333333334</width>
			<color>FFff45ba</color>
		</LineStyle>
	</Style>
	<Style id="branch106_part35_style">
		<LineStyle>
			<width>6.2428125</width>
			<color>FFff46b9</color>
		</LineStyle>
	</Style>
	<Style id="branch106_part36_style">
		<LineStyle>
			<width>6.293291666666667</width>
			<color>FFff46b9</color>
		</LineStyle>
	</Style>
	<Style id="branch106_part37_style">
		<LineStyle>
			<width>6.343770833333334</width>
			<color>FFff46b9</color>
		</LineStyle>
	</Style>
	<Style id="branch106_part38_style">
		<LineStyle>
			<width>6.39425</width>
			<color>FFff46b9</color>
		</LineStyle>
	</Style>
	<Style id="branch106_part39_style">
		<LineStyle>
			<width>6.444729166666667</width>
			<color>FFff46b9</color>
		</LineStyle>
	</Style>
	<Style id="branch106_part40_style">
		<LineStyle>
			<width>6.495208333333334</width>
			<color>FFff47b8</color>
		</LineStyle>
	</Style>
	<Style id="branch106_part41_style">
		<LineStyle>
			<width>6.5456875000000005</width>
			<color>FFff47b8</color>
		</LineStyle>
	</Style>
	<Style id="branch106_part42_style">
		<LineStyle>
			<width>6.596166666666667</width>
			<color>FFff47b8</color>
		</LineStyle>
	</Style>
	<Style id="branch106_part43_style">
		<LineStyle>
			<width>6.646645833333334</width>
			<color>FFff47b8</color>
		</LineStyle>
	</Style>
	<Style id="branch106_part44_style">
		<LineStyle>
			<width>6.697125000000001</width>
			<color>FFff47b8</color>
		</LineStyle>
	</Style>
	<Style id="branch106_part45_style">
		<LineStyle>
			<width>6.747604166666667</width>
			<color>FFff48b7</color>
		</LineStyle>
	</Style>
	<Style id="branch106_part46_style">
		<LineStyle>
			<width>6.798083333333334</width>
			<color>FFff48b7</color>
		</LineStyle>
	</Style>
	<Style id="branch106_part47_style">
		<LineStyle>
			<width>6.8485625</width>
			<color>FFff48b7</color>
		</LineStyle>
	</Style>
	<Style id="branch106_part48_style">
		<LineStyle>
			<width>6.899041666666667</width>
			<color>FFff48b7</color>
		</LineStyle>
	</Style>
	<Style id="branch106_part49_style">
		<LineStyle>
			<width>6.9495208333333345</width>
			<color>FFff48b7</color>
		</LineStyle>
	</Style>
	<Style id="branch106_part50_style">
		<LineStyle>
			<width>7.0</width>
			<color>FFff49b6</color>
		</LineStyle>
	</Style>
	<Style id="branch111_part1_style">
		<LineStyle>
			<width>5.8473417912702015</width>
			<color>FFff649b</color>
		</LineStyle>
	</Style>
	<Style id="branch111_part2_style">
		<LineStyle>
			<width>5.870865428183054</width>
			<color>FFff649b</color>
		</LineStyle>
	</Style>
	<Style id="branch111_part3_style">
		<LineStyle>
			<width>5.894389065095908</width>
			<color>FFff659a</color>
		</LineStyle>
	</Style>
	<Style id="branch111_part4_style">
		<LineStyle>
			<width>5.91791270200876</width>
			<color>FFff659a</color>
		</LineStyle>
	</Style>
	<Style id="branch111_part5_style">
		<LineStyle>
			<width>5.941436338921614</width>
			<color>FFff659a</color>
		</LineStyle>
	</Style>
	<Style id="branch111_part6_style">
		<LineStyle>
			<width>5.964959975834466</width>
			<color>FFff659a</color>
		</LineStyle>
	</Style>
	<Style id="branch111_part7_style">
		<LineStyle>
			<width>5.98848361274732</width>
			<color>FFff6699</color>
		</LineStyle>
	</Style>
	<Style id="branch111_part8_style">
		<LineStyle>
			<width>6.012007249660172</width>
			<color>FFff6699</color>
		</LineStyle>
	</Style>
	<Style id="branch111_part9_style">
		<LineStyle>
			<width>6.035530886573025</width>
			<color>FFff6699</color>
		</LineStyle>
	</Style>
	<Style id="branch111_part10_style">
		<LineStyle>
			<width>6.059054523485878</width>
			<color>FFff6699</color>
		</LineStyle>
	</Style>
	<Style id="branch111_part11_style">
		<LineStyle>
			<width>6.0825781603987314</width>
			<color>FFff6798</color>
		</LineStyle>
	</Style>
	<Style id="branch111_part12_style">
		<LineStyle>
			<width>6.1061017973115845</width>
			<color>FFff6798</color>
		</LineStyle>
	</Style>
	<Style id="branch111_part13_style">
		<LineStyle>
			<width>6.129625434224438</width>
			<color>FFff6798</color>
		</LineStyle>
	</Style>
	<Style id="branch111_part14_style">
		<LineStyle>
			<width>6.153149071137291</width>
			<color>FFff6798</color>
		</LineStyle>
	</Style>
	<Style id="branch111_part15_style">
		<LineStyle>
			<width>6.176672708050144</width>
			<color>FFff6798</color>
		</LineStyle>
	</Style>
	<Style id="branch111_part16_style">
		<LineStyle>
			<width>6.200196344962997</width>
			<color>FFff6897</color>
		</LineStyle>
	</Style>
	<Style id="branch111_part17_style">
		<LineStyle>
			<width>6.22371998187585</width>
			<color>FFff6897</color>
		</LineStyle>
	</Style>
	<Style id="branch111_part18_style">
		<LineStyle>
			<width>6.247243618788702</width>
			<color>FFff6897</color>
		</LineStyle>
	</Style>
	<Style id="branch111_part19_style">
		<LineStyle>
			<width>6.270767255701556</width>
			<color>FFff6897</color>
		</LineStyle>
	</Style>
	<Style id="branch111_part20_style">
		<LineStyle>
			<width>6.294290892614408</width>
			<color>FFff6996</color>
		</LineStyle>
	</Style>
	<Style id="branch111_part21_style">
		<LineStyle>
			<width>6.317814529527261</width>
			<color>FFff6996</color>
		</LineStyle>
	</Style>
	<Style id="branch111_part22_style">
		<LineStyle>
			<width>6.341338166440115</width>
			<color>FFff6996</color>
		</LineStyle>
	</Style>
	<Style id="branch111_part23_style">
		<LineStyle>
			<width>6.364861803352968</width>
			<color>FFff6996</color>
		</LineStyle>
	</Style>
	<Style id="branch111_part24_style">
		<LineStyle>
			<width>6.388385440265821</width>
			<color>FFff6996</color>
		</LineStyle>
	</Style>
	<Style id="branch111_part25_style">
		<LineStyle>
			<width>6.411909077178674</width>
			<color>FFff6a95</color>
		</LineStyle>
	</Style>
	<Style id="branch111_part26_style">
		<LineStyle>
			<width>6.435432714091528</width>
			<color>FFff6a95</color>
		</LineStyle>
	</Style>
	<Style id="branch111_part27_style">
		<LineStyle>
			<width>6.45895635100438</width>
			<color>FFff6a95</color>
		</LineStyle>
	</Style>
	<Style id="branch111_part28_style">
		<LineStyle>
			<width>6.482479987917233</width>
			<color>FFff6a95</color>
		</LineStyle>
	</Style>
	<Style id="branch111_part29_style">
		<LineStyle>
			<width>6.506003624830086</width>
			<color>FFff6b94</color>
		</LineStyle>
	</Style>
	<Style id="branch111_part30_style">
		<LineStyle>
			<width>6.529527261742939</width>
			<color>FFff6b94</color>
		</LineStyle>
	</Style>
	<Style id="branch111_part31_style">
		<LineStyle>
			<width>6.553050898655792</width>
			<color>FFff6b94</color>
		</LineStyle>
	</Style>
	<Style id="branch111_part32_style">
		<LineStyle>
			<width>6.576574535568645</width>
			<color>FFff6b94</color>
		</LineStyle>
	</Style>
	<Style id="branch111_part33_style">
		<LineStyle>
			<width>6.600098172481498</width>
			<color>FFff6b94</color>
		</LineStyle>
	</Style>
	<Style id="branch111_part34_style">
		<LineStyle>
			<width>6.6236218093943515</width>
			<color>FFff6c93</color>
		</LineStyle>
	</Style>
	<Style id="branch111_part35_style">
		<LineStyle>
			<width>6.647145446307205</width>
			<color>FFff6c93</color>
		</LineStyle>
	</Style>
	<Style id="branch111_part36_style">
		<LineStyle>
			<width>6.670669083220058</width>
			<color>FFff6c93</color>
		</LineStyle>
	</Style>
	<Style id="branch111_part37_style">
		<LineStyle>
			<width>6.694192720132911</width>
			<color>FFff6c93</color>
		</LineStyle>
	</Style>
	<Style id="branch111_part38_style">
		<LineStyle>
			<width>6.717716357045764</width>
			<color>FFff6d92</color>
		</LineStyle>
	</Style>
	<Style id="branch111_part39_style">
		<LineStyle>
			<width>6.741239993958617</width>
			<color>FFff6d92</color>
		</LineStyle>
	</Style>
	<Style id="branch111_part40_style">
		<LineStyle>
			<width>6.76476363087147</width>
			<color>FFff6d92</color>
		</LineStyle>
	</Style>
	<Style id="branch111_part41_style">
		<LineStyle>
			<width>6.788287267784322</width>
			<color>FFff6d92</color>
		</LineStyle>
	</Style>
	<Style id="branch111_part42_style">
		<LineStyle>
			<width>6.811810904697175</width>
			<color>FFff6e91</color>
		</LineStyle>
	</Style>
	<Style id="branch111_part43_style">
		<LineStyle>
			<width>6.835334541610029</width>
			<color>FFff6e91</color>
		</LineStyle>
	</Style>
	<Style id="branch111_part44_style">
		<LineStyle>
			<width>6.8588581785228815</width>
			<color>FFff6e91</color>
		</LineStyle>
	</Style>
	<Style id="branch111_part45_style">
		<LineStyle>
			<width>6.882381815435735</width>
			<color>FFff6e91</color>
		</LineStyle>
	</Style>
	<Style id="branch111_part46_style">
		<LineStyle>
			<width>6.905905452348588</width>
			<color>FFff6e91</color>
		</LineStyle>
	</Style>
	<Style id="branch111_part47_style">
		<LineStyle>
			<width>6.929429089261442</width>
			<color>FFff6f90</color>
		</LineStyle>
	</Style>
	<Style id="branch111_part48_style">
		<LineStyle>
			<width>6.952952726174294</width>
			<color>FFff6f90</color>
		</LineStyle>
	</Style>
	<Style id="branch111_part49_style">
		<LineStyle>
			<width>6.976476363087147</width>
			<color>FFff6f90</color>
		</LineStyle>
	</Style>
	<Style id="branch111_part50_style">
		<LineStyle>
			<width>7.0</width>
			<color>FFff6f90</color>
		</LineStyle>
	</Style>
	<Style id="branch120_part1_style">
		<LineStyle>
			<width>6.856026384169498</width>
			<color>FFffb748</color>
		</LineStyle>
	</Style>
	<Style id="branch120_part2_style">
		<LineStyle>
			<width>6.858964621227264</width>
			<color>FFffb847</color>
		</LineStyle>
	</Style>
	<Style id="branch120_part3_style">
		<LineStyle>
			<width>6.861902858285029</width>
			<color>FFffb847</color>
		</LineStyle>
	</Style>
	<Style id="branch120_part4_style">
		<LineStyle>
			<width>6.864841095342794</width>
			<color>FFffb847</color>
		</LineStyle>
	</Style>
	<Style id="branch120_part5_style">
		<LineStyle>
			<width>6.86777933240056</width>
			<color>FFffb847</color>
		</LineStyle>
	</Style>
	<Style id="branch120_part6_style">
		<LineStyle>
			<width>6.870717569458326</width>
			<color>FFffb847</color>
		</LineStyle>
	</Style>
	<Style id="branch120_part7_style">
		<LineStyle>
			<width>6.873655806516091</width>
			<color>FFffb847</color>
		</LineStyle>
	</Style>
	<Style id="branch120_part8_style">
		<LineStyle>
			<width>6.8765940435738555</width>
			<color>FFffb847</color>
		</LineStyle>
	</Style>
	<Style id="branch120_part9_style">
		<LineStyle>
			<width>6.879532280631621</width>
			<color>FFffb847</color>
		</LineStyle>
	</Style>
	<Style id="branch120_part10_style">
		<LineStyle>
			<width>6.882470517689387</width>
			<color>FFffb847</color>
		</LineStyle>
	</Style>
	<Style id="branch120_part11_style">
		<LineStyle>
			<width>6.885408754747152</width>
			<color>FFffb847</color>
		</LineStyle>
	</Style>
	<Style id="branch120_part12_style">
		<LineStyle>
			<width>6.888346991804918</width>
			<color>FFffb847</color>
		</LineStyle>
	</Style>
	<Style id="branch120_part13_style">
		<LineStyle>
			<width>6.8912852288626825</width>
			<color>FFffb847</color>
		</LineStyle>
	</Style>
	<Style id="branch120_part14_style">
		<LineStyle>
			<width>6.894223465920448</width>
			<color>FFffb847</color>
		</LineStyle>
	</Style>
	<Style id="branch120_part15_style">
		<LineStyle>
			<width>6.897161702978213</width>
			<color>FFffb946</color>
		</LineStyle>
	</Style>
	<Style id="branch120_part16_style">
		<LineStyle>
			<width>6.900099940035979</width>
			<color>FFffb946</color>
		</LineStyle>
	</Style>
	<Style id="branch120_part17_style">
		<LineStyle>
			<width>6.903038177093744</width>
			<color>FFffb946</color>
		</LineStyle>
	</Style>
	<Style id="branch120_part18_style">
		<LineStyle>
			<width>6.905976414151509</width>
			<color>FFffb946</color>
		</LineStyle>
	</Style>
	<Style id="branch120_part19_style">
		<LineStyle>
			<width>6.908914651209274</width>
			<color>FFffb946</color>
		</LineStyle>
	</Style>
	<Style id="branch120_part20_style">
		<LineStyle>
			<width>6.91185288826704</width>
			<color>FFffb946</color>
		</LineStyle>
	</Style>
	<Style id="branch120_part21_style">
		<LineStyle>
			<width>6.914791125324805</width>
			<color>FFffb946</color>
		</LineStyle>
	</Style>
	<Style id="branch120_part22_style">
		<LineStyle>
			<width>6.917729362382571</width>
			<color>FFffb946</color>
		</LineStyle>
	</Style>
	<Style id="branch120_part23_style">
		<LineStyle>
			<width>6.9206675994403355</width>
			<color>FFffb946</color>
		</LineStyle>
	</Style>
	<Style id="branch120_part24_style">
		<LineStyle>
			<width>6.923605836498101</width>
			<color>FFffb946</color>
		</LineStyle>
	</Style>
	<Style id="branch120_part25_style">
		<LineStyle>
			<width>6.926544073555866</width>
			<color>FFffb946</color>
		</LineStyle>
	</Style>
	<Style id="branch120_part26_style">
		<LineStyle>
			<width>6.929482310613632</width>
			<color>FFffb946</color>
		</LineStyle>
	</Style>
	<Style id="branch120_part27_style">
		<LineStyle>
			<width>6.932420547671398</width>
			<color>FFffba45</color>
		</LineStyle>
	</Style>
	<Style id="branch120_part28_style">
		<LineStyle>
			<width>6.9353587847291625</width>
			<color>FFffba45</color>
		</LineStyle>
	</Style>
	<Style id="branch120_part29_style">
		<LineStyle>
			<width>6.938297021786928</width>
			<color>FFffba45</color>
		</LineStyle>
	</Style>
	<Style id="branch120_part30_style">
		<LineStyle>
			<width>6.941235258844693</width>
			<color>FFffba45</color>
		</LineStyle>
	</Style>
	<Style id="branch120_part31_style">
		<LineStyle>
			<width>6.944173495902459</width>
			<color>FFffba45</color>
		</LineStyle>
	</Style>
	<Style id="branch120_part32_style">
		<LineStyle>
			<width>6.947111732960224</width>
			<color>FFffba45</color>
		</LineStyle>
	</Style>
	<Style id="branch120_part33_style">
		<LineStyle>
			<width>6.950049970017989</width>
			<color>FFffba45</color>
		</LineStyle>
	</Style>
	<Style id="branch120_part34_style">
		<LineStyle>
			<width>6.952988207075755</width>
			<color>FFffba45</color>
		</LineStyle>
	</Style>
	<Style id="branch120_part35_style">
		<LineStyle>
			<width>6.95592644413352</width>
			<color>FFffba45</color>
		</LineStyle>
	</Style>
	<Style id="branch120_part36_style">
		<LineStyle>
			<width>6.958864681191285</width>
			<color>FFffba45</color>
		</LineStyle>
	</Style>
	<Style id="branch120_part37_style">
		<LineStyle>
			<width>6.961802918249051</width>
			<color>FFffba45</color>
		</LineStyle>
	</Style>
	<Style id="branch120_part38_style">
		<LineStyle>
			<width>6.964741155306816</width>
			<color>FFffba45</color>
		</LineStyle>
	</Style>
	<Style id="branch120_part39_style">
		<LineStyle>
			<width>6.967679392364581</width>
			<color>FFffba45</color>
		</LineStyle>
	</Style>
	<Style id="branch120_part40_style">
		<LineStyle>
			<width>6.970617629422346</width>
			<color>FFffbb44</color>
		</LineStyle>
	</Style>
	<Style id="branch120_part41_style">
		<LineStyle>
			<width>6.973555866480112</width>
			<color>FFffbb44</color>
		</LineStyle>
	</Style>
	<Style id="branch120_part42_style">
		<LineStyle>
			<width>6.976494103537878</width>
			<color>FFffbb44</color>
		</LineStyle>
	</Style>
	<Style id="branch120_part43_style">
		<LineStyle>
			<width>6.979432340595642</width>
			<color>FFffbb44</color>
		</LineStyle>
	</Style>
	<Style id="branch120_part44_style">
		<LineStyle>
			<width>6.982370577653407</width>
			<color>FFffbb44</color>
		</LineStyle>
	</Style>
	<Style id="branch120_part45_style">
		<LineStyle>
			<width>6.985308814711173</width>
			<color>FFffbb44</color>
		</LineStyle>
	</Style>
	<Style id="branch120_part46_style">
		<LineStyle>
			<width>6.988247051768939</width>
			<color>FFffbb44</color>
		</LineStyle>
	</Style>
	<Style id="branch120_part47_style">
		<LineStyle>
			<width>6.991185288826704</width>
			<color>FFffbb44</color>
		</LineStyle>
	</Style>
	<Style id="branch120_part48_style">
		<LineStyle>
			<width>6.994123525884469</width>
			<color>FFffbb44</color>
		</LineStyle>
	</Style>
	<Style id="branch120_part49_style">
		<LineStyle>
			<width>6.997061762942235</width>
			<color>FFffbb44</color>
		</LineStyle>
	</Style>
	<Style id="branch120_part50_style">
		<LineStyle>
			<width>7.0</width>
			<color>FFffbb44</color>
		</LineStyle>
	</Style>
	<Style id="branch125_part1_style">
		<LineStyle>
			<width>6.977049180327869</width>
			<color>FFffa15e</color>
		</LineStyle>
	</Style>
	<Style id="branch125_part2_style">
		<LineStyle>
			<width>6.9775175644028105</width>
			<color>FFffa15e</color>
		</LineStyle>
	</Style>
	<Style id="branch125_part3_style">
		<LineStyle>
			<width>6.977985948477752</width>
			<color>FFffa25d</color>
		</LineStyle>
	</Style>
	<Style id="branch125_part4_style">
		<LineStyle>
			<width>6.978454332552693</width>
			<color>FFffa25d</color>
		</LineStyle>
	</Style>
	<Style id="branch125_part5_style">
		<LineStyle>
			<width>6.978922716627634</width>
			<color>FFffa25d</color>
		</LineStyle>
	</Style>
	<Style id="branch125_part6_style">
		<LineStyle>
			<width>6.979391100702576</width>
			<color>FFffa25d</color>
		</LineStyle>
	</Style>
	<Style id="branch125_part7_style">
		<LineStyle>
			<width>6.979859484777517</width>
			<color>FFffa25d</color>
		</LineStyle>
	</Style>
	<Style id="branch125_part8_style">
		<LineStyle>
			<width>6.980327868852459</width>
			<color>FFffa25d</color>
		</LineStyle>
	</Style>
	<Style id="branch125_part9_style">
		<LineStyle>
			<width>6.980796252927401</width>
			<color>FFffa25d</color>
		</LineStyle>
	</Style>
	<Style id="branch125_part10_style">
		<LineStyle>
			<width>6.981264637002342</width>
			<color>FFffa25d</color>
		</LineStyle>
	</Style>
	<Style id="branch125_part11_style">
		<LineStyle>
			<width>6.981733021077283</width>
			<color>FFffa25d</color>
		</LineStyle>
	</Style>
	<Style id="branch125_part12_style">
		<LineStyle>
			<width>6.9822014051522245</width>
			<color>FFffa35c</color>
		</LineStyle>
	</Style>
	<Style id="branch125_part13_style">
		<LineStyle>
			<width>6.982669789227167</width>
			<color>FFffa35c</color>
		</LineStyle>
	</Style>
	<Style id="branch125_part14_style">
		<LineStyle>
			<width>6.983138173302108</width>
			<color>FFffa35c</color>
		</LineStyle>
	</Style>
	<Style id="branch125_part15_style">
		<LineStyle>
			<width>6.983606557377049</width>
			<color>FFffa35c</color>
		</LineStyle>
	</Style>
	<Style id="branch125_part16_style">
		<LineStyle>
			<width>6.984074941451991</width>
			<color>FFffa35c</color>
		</LineStyle>
	</Style>
	<Style id="branch125_part17_style">
		<LineStyle>
			<width>6.984543325526932</width>
			<color>FFffa35c</color>
		</LineStyle>
	</Style>
	<Style id="branch125_part18_style">
		<LineStyle>
			<width>6.985011709601873</width>
			<color>FFffa35c</color>
		</LineStyle>
	</Style>
	<Style id="branch125_part19_style">
		<LineStyle>
			<width>6.985480093676815</width>
			<color>FFffa35c</color>
		</LineStyle>
	</Style>
	<Style id="branch125_part20_style">
		<LineStyle>
			<width>6.985948477751757</width>
			<color>FFffa35c</color>
		</LineStyle>
	</Style>
	<Style id="branch125_part21_style">
		<LineStyle>
			<width>6.986416861826698</width>
			<color>FFffa45b</color>
		</LineStyle>
	</Style>
	<Style id="branch125_part22_style">
		<LineStyle>
			<width>6.9868852459016395</width>
			<color>FFffa45b</color>
		</LineStyle>
	</Style>
	<Style id="branch125_part23_style">
		<LineStyle>
			<width>6.987353629976581</width>
			<color>FFffa45b</color>
		</LineStyle>
	</Style>
	<Style id="branch125_part24_style">
		<LineStyle>
			<width>6.987822014051522</width>
			<color>FFffa45b</color>
		</LineStyle>
	</Style>
	<Style id="branch125_part25_style">
		<LineStyle>
			<width>6.9882903981264635</width>
			<color>FFffa45b</color>
		</LineStyle>
	</Style>
	<Style id="branch125_part26_style">
		<LineStyle>
			<width>6.988758782201405</width>
			<color>FFffa45b</color>
		</LineStyle>
	</Style>
	<Style id="branch125_part27_style">
		<LineStyle>
			<width>6.989227166276347</width>
			<color>FFffa45b</color>
		</LineStyle>
	</Style>
	<Style id="branch125_part28_style">
		<LineStyle>
			<width>6.989695550351288</width>
			<color>FFffa45b</color>
		</LineStyle>
	</Style>
	<Style id="branch125_part29_style">
		<LineStyle>
			<width>6.99016393442623</width>
			<color>FFffa45b</color>
		</LineStyle>
	</Style>
	<Style id="branch125_part30_style">
		<LineStyle>
			<width>6.990632318501171</width>
			<color>FFffa55a</color>
		</LineStyle>
	</Style>
	<Style id="branch125_part31_style">
		<LineStyle>
			<width>6.991100702576112</width>
			<color>FFffa55a</color>
		</LineStyle>
	</Style>
	<Style id="branch125_part32_style">
		<LineStyle>
			<width>6.991569086651054</width>
			<color>FFffa55a</color>
		</LineStyle>
	</Style>
	<Style id="branch125_part33_style">
		<LineStyle>
			<width>6.992037470725995</width>
			<color>FFffa55a</color>
		</LineStyle>
	</Style>
	<Style id="branch125_part34_style">
		<LineStyle>
			<width>6.992505854800936</width>
			<color>FFffa55a</color>
		</LineStyle>
	</Style>
	<Style id="branch125_part35_style">
		<LineStyle>
			<width>6.9929742388758775</width>
			<color>FFffa55a</color>
		</LineStyle>
	</Style>
	<Style id="branch125_part36_style">
		<LineStyle>
			<width>6.99344262295082</width>
			<color>FFffa55a</color>
		</LineStyle>
	</Style>
	<Style id="branch125_part37_style">
		<LineStyle>
			<width>6.993911007025761</width>
			<color>FFffa55a</color>
		</LineStyle>
	</Style>
	<Style id="branch125_part38_style">
		<LineStyle>
			<width>6.994379391100702</width>
			<color>FFffa55a</color>
		</LineStyle>
	</Style>
	<Style id="branch125_part39_style">
		<LineStyle>
			<width>6.994847775175645</width>
			<color>FFffa659</color>
		</LineStyle>
	</Style>
	<Style id="branch125_part40_style">
		<LineStyle>
			<width>6.995316159250586</width>
			<color>FFffa659</color>
		</LineStyle>
	</Style>
	<Style id="branch125_part41_style">
		<LineStyle>
			<width>6.995784543325527</width>
			<color>FFffa659</color>
		</LineStyle>
	</Style>
	<Style id="branch125_part42_style">
		<LineStyle>
			<width>6.996252927400469</width>
			<color>FFffa659</color>
		</LineStyle>
	</Style>
	<Style id="branch125_part43_style">
		<LineStyle>
			<width>6.99672131147541</width>
			<color>FFffa659</color>
		</LineStyle>
	</Style>
	<Style id="branch125_part44_style">
		<LineStyle>
			<width>6.997189695550351</width>
			<color>FFffa659</color>
		</LineStyle>
	</Style>
	<Style id="branch125_part45_style">
		<LineStyle>
			<width>6.9976580796252925</width>
			<color>FFffa659</color>
		</LineStyle>
	</Style>
	<Style id="branch125_part46_style">
		<LineStyle>
			<width>6.998126463700235</width>
			<color>FFffa659</color>
		</LineStyle>
	</Style>
	<Style id="branch125_part47_style">
		<LineStyle>
			<width>6.998594847775176</width>
			<color>FFffa659</color>
		</LineStyle>
	</Style>
	<Style id="branch125_part48_style">
		<LineStyle>
			<width>6.999063231850117</width>
			<color>FFffa758</color>
		</LineStyle>
	</Style>
	<Style id="branch125_part49_style">
		<LineStyle>
			<width>6.999531615925059</width>
			<color>FFffa758</color>
		</LineStyle>
	</Style>
	<Style id="branch125_part50_style">
		<LineStyle>
			<width>7.0</width>
			<color>FFffa758</color>
		</LineStyle>
	</Style>
	<Style id="branch133_part1_style">
		<LineStyle>
			<width>3.6184126984126985</width>
			<color>FFffc33c</color>
		</LineStyle>
	</Style>
	<Style id="branch133_part2_style">
		<LineStyle>
			<width>3.687424684159378</width>
			<color>FFffc43b</color>
		</LineStyle>
	</Style>
	<Style id="branch133_part3_style">
		<LineStyle>
			<width>3.7564366699060576</width>
			<color>FFffc53a</color>
		</LineStyle>
	</Style>
	<Style id="branch133_part4_style">
		<LineStyle>
			<width>3.825448655652737</width>
			<color>FFffc53a</color>
		</LineStyle>
	</Style>
	<Style id="branch133_part5_style">
		<LineStyle>
			<width>3.8944606413994167</width>
			<color>FFffc639</color>
		</LineStyle>
	</Style>
	<Style id="branch133_part6_style">
		<LineStyle>
			<width>3.9634726271460967</width>
			<color>FFffc738</color>
		</LineStyle>
	</Style>
	<Style id="branch133_part7_style">
		<LineStyle>
			<width>4.032484612892777</width>
			<color>FFffc738</color>
		</LineStyle>
	</Style>
	<Style id="branch133_part8_style">
		<LineStyle>
			<width>4.101496598639455</width>
			<color>FFffc837</color>
		</LineStyle>
	</Style>
	<Style id="branch133_part9_style">
		<LineStyle>
			<width>4.170508584386136</width>
			<color>FFffc936</color>
		</LineStyle>
	</Style>
	<Style id="branch133_part10_style">
		<LineStyle>
			<width>4.239520570132815</width>
			<color>FFffc936</color>
		</LineStyle>
	</Style>
	<Style id="branch133_part11_style">
		<LineStyle>
			<width>4.308532555879495</width>
			<color>FFffca35</color>
		</LineStyle>
	</Style>
	<Style id="branch133_part12_style">
		<LineStyle>
			<width>4.3775445416261745</width>
			<color>FFffcb34</color>
		</LineStyle>
	</Style>
	<Style id="branch133_part13_style">
		<LineStyle>
			<width>4.446556527372854</width>
			<color>FFffcb34</color>
		</LineStyle>
	</Style>
	<Style id="branch133_part14_style">
		<LineStyle>
			<width>4.5155685131195336</width>
			<color>FFffcc33</color>
		</LineStyle>
	</Style>
	<Style id="branch133_part15_style">
		<LineStyle>
			<width>4.584580498866213</width>
			<color>FFffcd32</color>
		</LineStyle>
	</Style>
	<Style id="branch133_part16_style">
		<LineStyle>
			<width>4.653592484612893</width>
			<color>FFffce31</color>
		</LineStyle>
	</Style>
	<Style id="branch133_part17_style">
		<LineStyle>
			<width>4.722604470359572</width>
			<color>FFffce31</color>
		</LineStyle>
	</Style>
	<Style id="branch133_part18_style">
		<LineStyle>
			<width>4.791616456106252</width>
			<color>FFffcf30</color>
		</LineStyle>
	</Style>
	<Style id="branch133_part19_style">
		<LineStyle>
			<width>4.860628441852931</width>
			<color>FFffd02f</color>
		</LineStyle>
	</Style>
	<Style id="branch133_part20_style">
		<LineStyle>
			<width>4.929640427599612</width>
			<color>FFffd02f</color>
		</LineStyle>
	</Style>
	<Style id="branch133_part21_style">
		<LineStyle>
			<width>4.998652413346291</width>
			<color>FFffd12e</color>
		</LineStyle>
	</Style>
	<Style id="branch133_part22_style">
		<LineStyle>
			<width>5.067664399092971</width>
			<color>FFffd22d</color>
		</LineStyle>
	</Style>
	<Style id="branch133_part23_style">
		<LineStyle>
			<width>5.1366763848396495</width>
			<color>FFffd22d</color>
		</LineStyle>
	</Style>
	<Style id="branch133_part24_style">
		<LineStyle>
			<width>5.205688370586329</width>
			<color>FFffd32c</color>
		</LineStyle>
	</Style>
	<Style id="branch133_part25_style">
		<LineStyle>
			<width>5.274700356333009</width>
			<color>FFffd42b</color>
		</LineStyle>
	</Style>
	<Style id="branch133_part26_style">
		<LineStyle>
			<width>5.343712342079689</width>
			<color>FFffd42b</color>
		</LineStyle>
	</Style>
	<Style id="branch133_part27_style">
		<LineStyle>
			<width>5.412724327826369</width>
			<color>FFffd52a</color>
		</LineStyle>
	</Style>
	<Style id="branch133_part28_style">
		<LineStyle>
			<width>5.481736313573048</width>
			<color>FFffd629</color>
		</LineStyle>
	</Style>
	<Style id="branch133_part29_style">
		<LineStyle>
			<width>5.550748299319729</width>
			<color>FFffd629</color>
		</LineStyle>
	</Style>
	<Style id="branch133_part30_style">
		<LineStyle>
			<width>5.619760285066407</width>
			<color>FFffd728</color>
		</LineStyle>
	</Style>
	<Style id="branch133_part31_style">
		<LineStyle>
			<width>5.688772270813088</width>
			<color>FFffd827</color>
		</LineStyle>
	</Style>
	<Style id="branch133_part32_style">
		<LineStyle>
			<width>5.757784256559766</width>
			<color>FFffd926</color>
		</LineStyle>
	</Style>
	<Style id="branch133_part33_style">
		<LineStyle>
			<width>5.826796242306446</width>
			<color>FFffd926</color>
		</LineStyle>
	</Style>
	<Style id="branch133_part34_style">
		<LineStyle>
			<width>5.895808228053125</width>
			<color>FFffda25</color>
		</LineStyle>
	</Style>
	<Style id="branch133_part35_style">
		<LineStyle>
			<width>5.964820213799806</width>
			<color>FFffdb24</color>
		</LineStyle>
	</Style>
	<Style id="branch133_part36_style">
		<LineStyle>
			<width>6.033832199546485</width>
			<color>FFffdb24</color>
		</LineStyle>
	</Style>
	<Style id="branch133_part37_style">
		<LineStyle>
			<width>6.102844185293165</width>
			<color>FFffdc23</color>
		</LineStyle>
	</Style>
	<Style id="branch133_part38_style">
		<LineStyle>
			<width>6.171856171039844</width>
			<color>FFffdd22</color>
		</LineStyle>
	</Style>
	<Style id="branch133_part39_style">
		<LineStyle>
			<width>6.240868156786524</width>
			<color>FFffdd22</color>
		</LineStyle>
	</Style>
	<Style id="branch133_part40_style">
		<LineStyle>
			<width>6.309880142533204</width>
			<color>FFffde21</color>
		</LineStyle>
	</Style>
	<Style id="branch133_part41_style">
		<LineStyle>
			<width>6.378892128279883</width>
			<color>FFffdf20</color>
		</LineStyle>
	</Style>
	<Style id="branch133_part42_style">
		<LineStyle>
			<width>6.447904114026563</width>
			<color>FFffdf20</color>
		</LineStyle>
	</Style>
	<Style id="branch133_part43_style">
		<LineStyle>
			<width>6.516916099773242</width>
			<color>FFffe01f</color>
		</LineStyle>
	</Style>
	<Style id="branch133_part44_style">
		<LineStyle>
			<width>6.585928085519923</width>
			<color>FFffe11e</color>
		</LineStyle>
	</Style>
	<Style id="branch133_part45_style">
		<LineStyle>
			<width>6.654940071266601</width>
			<color>FFffe11e</color>
		</LineStyle>
	</Style>
	<Style id="branch133_part46_style">
		<LineStyle>
			<width>6.723952057013281</width>
			<color>FFffe21d</color>
		</LineStyle>
	</Style>
	<Style id="branch133_part47_style">
		<LineStyle>
			<width>6.7929640427599605</width>
			<color>FFffe31c</color>
		</LineStyle>
	</Style>
	<Style id="branch133_part48_style">
		<LineStyle>
			<width>6.861976028506641</width>
			<color>FFffe41b</color>
		</LineStyle>
	</Style>
	<Style id="branch133_part49_style">
		<LineStyle>
			<width>6.9309880142533205</width>
			<color>FFffe41b</color>
		</LineStyle>
	</Style>
	<Style id="branch133_part50_style">
		<LineStyle>
			<width>7.0</width>
			<color>FFffe51a</color>
		</LineStyle>
	</Style>
	<Style id="circle_8380.639897928817_style">
		<LineStyle>
			<width>0.1</width>
		</LineStyle>
		<PolyStyle>
			<color>8Fffff00</color>
			<outline>0</outline>
		</PolyStyle>
	</Style>
	<Style id="circle_8296.833498949529_style">
		<LineStyle>
			<width>0.1</width>
		</LineStyle>
		<PolyStyle>
			<color>8Ffffc03</color>
			<outline>0</outline>
		</PolyStyle>
	</Style>
	<Style id="circle_8213.02709997024_style">
		<LineStyle>
			<width>0.1</width>
		</LineStyle>
		<PolyStyle>
			<color>8Ffffa05</color>
			<outline>0</outline>
		</PolyStyle>
	</Style>
	<Style id="circle_8129.2207009909525_style">
		<LineStyle>
			<width>0.1</width>
		</LineStyle>
		<PolyStyle>
			<color>8Ffff708</color>
			<outline>0</outline>
		</PolyStyle>
	</Style>
	<Style id="circle_8045.414302011664_style">
		<LineStyle>
			<width>0.1</width>
		</LineStyle>
		<PolyStyle>
			<color>8Ffff50a</color>
			<outline>0</outline>
		</PolyStyle>
	</Style>
	<Style id="circle_7961.607903032376_style">
		<LineStyle>
			<width>0.1</width>
		</LineStyle>
		<PolyStyle>
			<color>8Ffff20d</color>
			<outline>0</outline>
		</PolyStyle>
	</Style>
	<Style id="circle_7877.801504053088_style">
		<LineStyle>
			<width>0.1</width>
		</LineStyle>
		<PolyStyle>
			<color>8Ffff00f</color>
			<outline>0</outline>
		</PolyStyle>
	</Style>
	<Style id="circle_7793.9951050738_style">
		<LineStyle>
			<width>0.1</width>
		</LineStyle>
		<PolyStyle>
			<color>8Fffed12</color>
			<outline>0</outline>
		</PolyStyle>
	</Style>
	<Style id="circle_7710.188706094512_style">
		<LineStyle>
			<width>0.1</width>
		</LineStyle>
		<PolyStyle>
			<color>8Fffeb14</color>
			<outline>0</outline>
		</PolyStyle>
	</Style>
	<Style id="circle_7626.382307115224_style">
		<LineStyle>
			<width>0.1</width>
		</LineStyle>
		<PolyStyle>
			<color>8Fffe817</color>
			<outline>0</outline>
		</PolyStyle>
	</Style>
	<Style id="circle_7542.575908135936_style">
		<LineStyle>
			<width>0.1</width>
		</LineStyle>
		<PolyStyle>
			<color>8Fffe61a</color>
			<outline>0</outline>
		</PolyStyle>
	</Style>
	<Style id="circle_7458.7695091566475_style">
		<LineStyle>
			<width>0.1</width>
		</LineStyle>
		<PolyStyle>
			<color>8Fffe31c</color>
			<outline>0</outline>
		</PolyStyle>
	</Style>
	<Style id="circle_7374.963110177359_style">
		<LineStyle>
			<width>0.1</width>
		</LineStyle>
		<PolyStyle>
			<color>8Fffe01f</color>
			<outline>0</outline>
		</PolyStyle>
	</Style>
	<Style id="circle_7291.156711198071_style">
		<LineStyle>
			<width>0.1</width>
		</LineStyle>
		<PolyStyle>
			<color>8Fffde21</color>
			<outline>0</outline>
		</PolyStyle>
	</Style>
	<Style id="circle_7207.350312218782_style">
		<LineStyle>
			<width>0.1</width>
		</LineStyle>
		<PolyStyle>
			<color>8Fffdb24</color>
			<outline>0</outline>
		</PolyStyle>
	</Style>
	<Style id="circle_7123.543913239494_style">
		<LineStyle>
			<width>0.1</width>
		</LineStyle>
		<PolyStyle>
			<color>8Fffd926</color>
			<outline>0</outline>
		</PolyStyle>
	</Style>
	<Style id="circle_7039.737514260206_style">
		<LineStyle>
			<width>0.1</width>
		</LineStyle>
		<PolyStyle>
			<color>8Fffd629</color>
			<outline>0</outline>
		</PolyStyle>
	</Style>
	<Style id="circle_6955.931115280918_style">
		<LineStyle>
			<width>0.1</width>
		</LineStyle>
		<PolyStyle>
			<color>8Fffd42b</color>
			<outline>0</outline>
		</PolyStyle>
	</Style>
	<Style id="circle_6872.12471630163_style">
		<LineStyle>
			<width>0.1</width>
		</LineStyle>
		<PolyStyle>
			<color>8Fffd12e</color>
			<outline>0</outline>
		</PolyStyle>
	</Style>
	<Style id="circle_6788.3183173223415_style">
		<LineStyle>
			<width>0.1</width>
		</LineStyle>
		<PolyStyle>
			<color>8Fffcf30</color>
			<outline>0</outline>
		</PolyStyle>
	</Style>
	<Style id="circle_6704.511918343053_style">
		<LineStyle>
			<width>0.1</width>
		</LineStyle>
		<PolyStyle>
			<color>8Fffcc33</color>
			<outline>0</outline>
		</PolyStyle>
	</Style>
	<Style id="circle_6620.705519363765_style">
		<LineStyle>
			<width>0.1</width>
		</LineStyle>
		<PolyStyle>
			<color>8Fffc936</color>
			<outline>0</outline>
		</PolyStyle>
	</Style>
	<Style id="circle_6536.899120384477_style">
		<LineStyle>
			<width>0.1</width>
		</LineStyle>
		<PolyStyle>
			<color>8Fffc738</color>
			<outline>0</outline>
		</PolyStyle>
	</Style>
	<Style id="circle_6453.092721405189_style">
		<LineStyle>
			<width>0.1</width>
		</LineStyle>
		<PolyStyle>
			<color>8Fffc43b</color>
			<outline>0</outline>
		</PolyStyle>
	</Style>
	<Style id="circle_6369.286322425901_style">
		<LineStyle>
			<width>0.1</width>
		</LineStyle>
		<PolyStyle>
			<color>8Fffc23d</color>
			<outline>0</outline>
		</PolyStyle>
	</Style>
	<Style id="circle_6285.479923446613_style">
		<LineStyle>
			<width>0.1</width>
		</LineStyle>
		<PolyStyle>
			<color>8Fffbf40</color>
			<outline>0</outline>
		</PolyStyle>
	</Style>
	<Style id="circle_6201.673524467325_style">
		<LineStyle>
			<width>0.1</width>
		</LineStyle>
		<PolyStyle>
			<color>8Fffbd42</color>
			<outline>0</outline>
		</PolyStyle>
	</Style>
	<Style id="circle_6117.8671254880355_style">
		<LineStyle>
			<width>0.1</width>
		</LineStyle>
		<PolyStyle>
			<color>8Fffba45</color>
			<outline>0</outline>
		</PolyStyle>
	</Style>
	<Style id="circle_6034.060726508747_style">
		<LineStyle>
			<width>0.1</width>
		</LineStyle>
		<PolyStyle>
			<color>8Fffb847</color>
			<outline>0</outline>
		</PolyStyle>
	</Style>
	<Style id="circle_5950.254327529459_style">
		<LineStyle>
			<width>0.1</width>
		</LineStyle>
		<PolyStyle>
			<color>8Fffb54a</color>
			<outline>0</outline>
		</PolyStyle>
	</Style>
	<Style id="circle_5866.447928550171_style">
		<LineStyle>
			<width>0.1</width>
		</LineStyle>
		<PolyStyle>
			<color>8Fffb34d</color>
			<outline>0</outline>
		</PolyStyle>
	</Style>
	<Style id="circle_5782.641529570883_style">
		<LineStyle>
			<width>0.1</width>
		</LineStyle>
		<PolyStyle>
			<color>8Fffb04f</color>
			<outline>0</outline>
		</PolyStyle>
	</Style>
	<Style id="circle_5698.835130591595_style">
		<LineStyle>
			<width>0.1</width>
		</LineStyle>
		<PolyStyle>
			<color>8Fffad52</color>
			<outline>0</outline>
		</PolyStyle>
	</Style>
	<Style id="circle_5615.028731612307_style">
		<LineStyle>
			<width>0.1</width>
		</LineStyle>
		<PolyStyle>
			<color>8Fffab54</color>
			<outline>0</outline>
		</PolyStyle>
	</Style>
	<Style id="circle_5531.222332633019_style">
		<LineStyle>
			<width>0.1</width>
		</LineStyle>
		<PolyStyle>
			<color>8Fffa857</color>
			<outline>0</outline>
		</PolyStyle>
	</Style>
	<Style id="circle_5447.4159336537305_style">
		<LineStyle>
			<width>0.1</width>
		</LineStyle>
		<PolyStyle>
			<color>8Fffa659</color>
			<outline>0</outline>
		</PolyStyle>
	</Style>
	<Style id="circle_5363.609534674442_style">
		<LineStyle>
			<width>0.1</width>
		</LineStyle>
		<PolyStyle>
			<color>8Fffa35c</color>
			<outline>0</outline>
		</PolyStyle>
	</Style>
	<Style id="circle_5279.803135695154_style">
		<LineStyle>
			<width>0.1</width>
		</LineStyle>
		<PolyStyle>
			<color>8Fffa15e</color>
			<outline>0</outline>
		</PolyStyle>
	</Style>
	<Style id="circle_5195.996736715866_style">
		<LineStyle>
			<width>0.1</width>
		</LineStyle>
		<PolyStyle>
			<color>8Fff9e61</color>
			<outline>0</outline>
		</PolyStyle>
	</Style>
	<Style id="circle_5112.190337736578_style">
		<LineStyle>
			<width>0.1</width>
		</LineStyle>
		<PolyStyle>
			<color>8Fff9c63</color>
			<outline>0</outline>
		</PolyStyle>
	</Style>
	<Style id="circle_5028.38393875729_style">
		<LineStyle>
			<width>0.1</width>
		</LineStyle>
		<PolyStyle>
			<color>8Fff9966</color>
			<outline>0</outline>
		</PolyStyle>
	</Style>
	<Style id="circle_4944.577539778002_style">
		<LineStyle>
			<width>0.1</width>
		</LineStyle>
		<PolyStyle>
			<color>8Fff9669</color>
			<outline>0</outline>
		</PolyStyle>
	</Style>
	<Style id="circle_4860.7711407987135_style">
		<LineStyle>
			<width>0.1</width>
		</LineStyle>
		<PolyStyle>
			<color>8Fff946b</color>
			<outline>0</outline>
		</PolyStyle>
	</Style>
	<Style id="circle_4776.964741819425_style">
		<LineStyle>
			<width>0.1</width>
		</LineStyle>
		<PolyStyle>
			<color>8Fff916e</color>
			<outline>0</outline>
		</PolyStyle>
	</Style>
	<Style id="circle_4693.158342840137_style">
		<LineStyle>
			<width>0.1</width>
		</LineStyle>
		<PolyStyle>
			<color>8Fff8f70</color>
			<outline>0</outline>
		</PolyStyle>
	</Style>
	<Style id="circle_4609.351943860849_style">
		<LineStyle>
			<width>0.1</width>
		</LineStyle>
		<PolyStyle>
			<color>8Fff8c73</color>
			<outline>0</outline>
		</PolyStyle>
	</Style>
	<Style id="circle_4525.545544881561_style">
		<LineStyle>
			<width>0.1</width>
		</LineStyle>
		<PolyStyle>
			<color>8Fff8a75</color>
			<outline>0</outline>
		</PolyStyle>
	</Style>
	<Style id="circle_4441.739145902273_style">
		<LineStyle>
			<width>0.1</width>
		</LineStyle>
		<PolyStyle>
			<color>8Fff8778</color>
			<outline>0</outline>
		</PolyStyle>
	</Style>
	<Style id="circle_4357.932746922985_style">
		<LineStyle>
			<width>0.1</width>
		</LineStyle>
		<PolyStyle>
			<color>8Fff857a</color>
			<outline>0</outline>
		</PolyStyle>
	</Style>
	<Style id="circle_4274.126347943697_style">
		<LineStyle>
			<width>0.1</width>
		</LineStyle>
		<PolyStyle>
			<color>8Fff827d</color>
			<outline>0</outline>
		</PolyStyle>
	</Style>
	<Style id="circle_4190.3199489644085_style">
		<LineStyle>
			<width>0.1</width>
		</LineStyle>
		<PolyStyle>
			<color>8Fff8080</color>
			<outline>0</outline>
		</PolyStyle>
	</Style>
	<Style id="circle_4106.51354998512_style">
		<LineStyle>
			<width>0.1</width>
		</LineStyle>
		<PolyStyle>
			<color>8Fff7d82</color>
			<outline>0</outline>
		</PolyStyle>
	</Style>
	<Style id="circle_4022.707151005832_style">
		<LineStyle>
			<width>0.1</width>
		</LineStyle>
		<PolyStyle>
			<color>8Fff7a85</color>
			<outline>0</outline>
		</PolyStyle>
	</Style>
	<Style id="circle_3938.900752026544_style">
		<LineStyle>
			<width>0.1</width>
		</LineStyle>
		<PolyStyle>
			<color>8Fff7887</color>
			<outline>0</outline>
		</PolyStyle>
	</Style>
	<Style id="circle_3855.094353047255_style">
		<LineStyle>
			<width>0.1</width>
		</LineStyle>
		<PolyStyle>
			<color>8Fff758a</color>
			<outline>0</outline>
		</PolyStyle>
	</Style>
	<Style id="circle_3771.287954067967_style">
		<LineStyle>
			<width>0.1</width>
		</LineStyle>
		<PolyStyle>
			<color>8Fff738c</color>
			<outline>0</outline>
		</PolyStyle>
	</Style>
	<Style id="circle_3687.4815550886788_style">
		<LineStyle>
			<width>0.1</width>
		</LineStyle>
		<PolyStyle>
			<color>8Fff708f</color>
			<outline>0</outline>
		</PolyStyle>
	</Style>
	<Style id="circle_3603.6751561093906_style">
		<LineStyle>
			<width>0.1</width>
		</LineStyle>
		<PolyStyle>
			<color>8Fff6e91</color>
			<outline>0</outline>
		</PolyStyle>
	</Style>
	<Style id="circle_3519.8687571301025_style">
		<LineStyle>
			<width>0.1</width>
		</LineStyle>
		<PolyStyle>
			<color>8Fff6b94</color>
			<outline>0</outline>
		</PolyStyle>
	</Style>
	<Style id="circle_3436.0623581508144_style">
		<LineStyle>
			<width>0.1</width>
		</LineStyle>
		<PolyStyle>
			<color>8Fff6996</color>
			<outline>0</outline>
		</PolyStyle>
	</Style>
	<Style id="circle_3352.2559591715262_style">
		<LineStyle>
			<width>0.1</width>
		</LineStyle>
		<PolyStyle>
			<color>8Fff6699</color>
			<outline>0</outline>
		</PolyStyle>
	</Style>
	<Style id="circle_3268.449560192238_style">
		<LineStyle>
			<width>0.1</width>
		</LineStyle>
		<PolyStyle>
			<color>8Fff639c</color>
			<outline>0</outline>
		</PolyStyle>
	</Style>
	<Style id="circle_3184.64316121295_style">
		<LineStyle>
			<width>0.1</width>
		</LineStyle>
		<PolyStyle>
			<color>8Fff619e</color>
			<outline>0</outline>
		</PolyStyle>
	</Style>
	<Style id="circle_3100.836762233662_style">
		<LineStyle>
			<width>0.1</width>
		</LineStyle>
		<PolyStyle>
			<color>8Fff5ea1</color>
			<outline>0</outline>
		</PolyStyle>
	</Style>
	<Style id="circle_3017.0303632543737_style">
		<LineStyle>
			<width>0.1</width>
		</LineStyle>
		<PolyStyle>
			<color>8Fff5ca3</color>
			<outline>0</outline>
		</PolyStyle>
	</Style>
	<Style id="circle_2933.2239642750856_style">
		<LineStyle>
			<width>0.1</width>
		</LineStyle>
		<PolyStyle>
			<color>8Fff59a6</color>
			<outline>0</outline>
		</PolyStyle>
	</Style>
	<Style id="circle_2849.4175652957974_style">
		<LineStyle>
			<width>0.1</width>
		</LineStyle>
		<PolyStyle>
			<color>8Fff57a8</color>
			<outline>0</outline>
		</PolyStyle>
	</Style>
	<Style id="circle_2765.6111663165093_style">
		<LineStyle>
			<width>0.1</width>
		</LineStyle>
		<PolyStyle>
			<color>8Fff54ab</color>
			<outline>0</outline>
		</PolyStyle>
	</Style>
	<Style id="circle_2681.804767337221_style">
		<LineStyle>
			<width>0.1</width>
		</LineStyle>
		<PolyStyle>
			<color>8Fff52ad</color>
			<outline>0</outline>
		</PolyStyle>
	</Style>
	<Style id="circle_2597.998368357933_style">
		<LineStyle>
			<width>0.1</width>
		</LineStyle>
		<PolyStyle>
			<color>8Fff4fb0</color>
			<outline>0</outline>
		</PolyStyle>
	</Style>
	<Style id="circle_2514.191969378645_style">
		<LineStyle>
			<width>0.1</width>
		</LineStyle>
		<PolyStyle>
			<color>8Fff4db3</color>
			<outline>0</outline>
		</PolyStyle>
	</Style>
	<Style id="circle_2430.3855703993568_style">
		<LineStyle>
			<width>0.1</width>
		</LineStyle>
		<PolyStyle>
			<color>8Fff4ab5</color>
			<outline>0</outline>
		</PolyStyle>
	</Style>
	<Style id="circle_2346.5791714200686_style">
		<LineStyle>
			<width>0.1</width>
		</LineStyle>
		<PolyStyle>
			<color>8Fff47b8</color>
			<outline>0</outline>
		</PolyStyle>
	</Style>
	<Style id="circle_2262.7727724407805_style">
		<LineStyle>
			<width>0.1</width>
		</LineStyle>
		<PolyStyle>
			<color>8Fff45ba</color>
			<outline>0</outline>
		</PolyStyle>
	</Style>
	<Style id="circle_2178.9663734614924_style">
		<LineStyle>
			<width>0.1</width>
		</LineStyle>
		<PolyStyle>
			<color>8Fff42bd</color>
			<outline>0</outline>
		</PolyStyle>
	</Style>
	<Style id="circle_2095.1599744822033_style">
		<LineStyle>
			<width>0.1</width>
		</LineStyle>
		<PolyStyle>
			<color>8Fff40bf</color>
			<outline>0</outline>
		</PolyStyle>
	</Style>
	<Style id="circle_2011.3535755029152_style">
		<LineStyle>
			<width>0.1</width>
		</LineStyle>
		<PolyStyle>
			<color>8Fff3dc2</color>
			<outline>0</outline>
		</PolyStyle>
	</Style>
	<Style id="circle_1927.547176523627_style">
		<LineStyle>
			<width>0.1</width>
		</LineStyle>
		<PolyStyle>
			<color>8Fff3bc4</color>
			<outline>0</outline>
		</PolyStyle>
	</Style>
	<Style id="circle_1843.740777544339_style">
		<LineStyle>
			<width>0.1</width>
		</LineStyle>
		<PolyStyle>
			<color>8Fff38c7</color>
			<outline>0</outline>
		</PolyStyle>
	</Style>
	<Style id="circle_1759.9343785650508_style">
		<LineStyle>
			<width>0.1</width>
		</LineStyle>
		<PolyStyle>
			<color>8Fff36c9</color>
			<outline>0</outline>
		</PolyStyle>
	</Style>
	<Style id="circle_1676.1279795857627_style">
		<LineStyle>
			<width>0.1</width>
		</LineStyle>
		<PolyStyle>
			<color>8Fff33cc</color>
			<outline>0</outline>
		</PolyStyle>
	</Style>
	<Style id="circle_1592.3215806064745_style">
		<LineStyle>
			<width>0.1</width>
		</LineStyle>
		<PolyStyle>
			<color>8Fff30cf</color>
			<outline>0</outline>
		</PolyStyle>
	</Style>
	<Style id="circle_1508.5151816271864_style">
		<LineStyle>
			<width>0.1</width>
		</LineStyle>
		<PolyStyle>
			<color>8Fff2ed1</color>
			<outline>0</outline>
		</PolyStyle>
	</Style>
	<Style id="circle_1424.7087826478983_style">
		<LineStyle>
			<width>0.1</width>
		</LineStyle>
		<PolyStyle>
			<color>8Fff2bd4</color>
			<outline>0</outline>
		</PolyStyle>
	</Style>
	<Style id="circle_1340.9023836686101_style">
		<LineStyle>
			<width>0.1</width>
		</LineStyle>
		<PolyStyle>
			<color>8Fff29d6</color>
			<outline>0</outline>
		</PolyStyle>
	</Style>
	<Style id="circle_1257.095984689322_style">
		<LineStyle>
			<width>0.1</width>
		</LineStyle>
		<PolyStyle>
			<color>8Fff26d9</color>
			<outline>0</outline>
		</PolyStyle>
	</Style>
	<Style id="circle_1173.2895857100339_style">
		<LineStyle>
			<width>0.1</width>
		</LineStyle>
		<PolyStyle>
			<color>8Fff24db</color>
			<outline>0</outline>
		</PolyStyle>
	</Style>
	<Style id="circle_1089.4831867307457_style">
		<LineStyle>
			<width>0.1</width>
		</LineStyle>
		<PolyStyle>
			<color>8Fff21de</color>
			<outline>0</outline>
		</PolyStyle>
	</Style>
	<Style id="circle_1005.6767877514576_style">
		<LineStyle>
			<width>0.1</width>
		</LineStyle>
		<PolyStyle>
			<color>8Fff1fe0</color>
			<outline>0</outline>
		</PolyStyle>
	</Style>
	<Style id="circle_921.8703887721695_style">
		<LineStyle>
			<width>0.1</width>
		</LineStyle>
		<PolyStyle>
			<color>8Fff1ce3</color>
			<outline>0</outline>
		</PolyStyle>
	</Style>
	<Style id="circle_838.0639897928813_style">
		<LineStyle>
			<width>0.1</width>
		</LineStyle>
		<PolyStyle>
			<color>8Fff19e6</color>
			<outline>0</outline>
		</PolyStyle>
	</Style>
	<Style id="circle_754.2575908135932_style">
		<LineStyle>
			<width>0.1</width>
		</LineStyle>
		<PolyStyle>
			<color>8Fff17e8</color>
			<outline>0</outline>
		</PolyStyle>
	</Style>
	<Style id="circle_670.4511918343051_style">
		<LineStyle>
			<width>0.1</width>
		</LineStyle>
		<PolyStyle>
			<color>8Fff14eb</color>
			<outline>0</outline>
		</PolyStyle>
	</Style>
	<Style id="circle_586.6447928550169_style">
		<LineStyle>
			<width>0.1</width>
		</LineStyle>
		<PolyStyle>
			<color>8Fff12ed</color>
			<outline>0</outline>
		</PolyStyle>
	</Style>
	<Style id="circle_502.8383938757288_style">
		<LineStyle>
			<width>0.1</width>
		</LineStyle>
		<PolyStyle>
			<color>8Fff0ff0</color>
			<outline>0</outline>
		</PolyStyle>
	</Style>
	<Style id="circle_419.03199489644066_style">
		<LineStyle>
			<width>0.1</width>
		</LineStyle>
		<PolyStyle>
			<color>8Fff0df2</color>
			<outline>0</outline>
		</PolyStyle>
	</Style>
	<Style id="circle_335.22559591715253_style">
		<LineStyle>
			<width>0.1</width>
		</LineStyle>
		<PolyStyle>
			<color>8Fff0af5</color>
			<outline>0</outline>
		</PolyStyle>
	</Style>
	<Style id="circle_251.4191969378635_style">
		<LineStyle>
			<width>0.1</width>
		</LineStyle>
		<PolyStyle>
			<color>8Fff08f7</color>
			<outline>0</outline>
		</PolyStyle>
	</Style>
	<Style id="circle_167.61279795857627_style">
		<LineStyle>
			<width>0.1</width>
		</LineStyle>
		<PolyStyle>
			<color>8Fff05fa</color>
			<outline>0</outline>
		</PolyStyle>
	</Style>
	<Style id="circle_83.80639897928813_style">
		<LineStyle>
			<width>0.1</width>
		</LineStyle>
		<PolyStyle>
			<color>8Fff03fc</color>
			<outline>0</outline>
		</PolyStyle>
	</Style>
	<Folder>
	<name>branches</name>
	<description>branches on which the state changes</description>
	<Folder>
			<name>branch7</name>
		<Placemark>
			<name>branch7_part1</name>
			<TimeSpan>
				<begin>3422.688089730248</begin>
			</TimeSpan>
			<styleUrl>#branch7_part1_style</styleUrl>
			<LineString>
				<altitudeMode>absolute</altitudeMode>
				<tessellate>1</tessellate>
				<coordinates>
					174.885971,-40.900557,0.0
					173.94359002000002,-39.364390719999996,164794.19552394416
				</coordinates>
			</LineString>
		</Placemark>
		<Placemark>
			<name>branch7_part2</name>
			<TimeSpan>
				<begin>3417.2797657186247</begin>
			</TimeSpan>
			<styleUrl>#branch7_part2_style</styleUrl>
			<LineString>
				<altitudeMode>absolute</altitudeMode>
				<tessellate>1</tessellate>
				<coordinates>
					173.94359002000002,-39.364390719999996,164794.19552394416
					173.00120904000002,-37.82822444,230663.82377491795
				</coordinates>
			</LineString>
		</Placemark>
		<Placemark>
			<name>branch7_part3</name>
			<TimeSpan>
				<begin>3411.8714417070005</begin>
			</TimeSpan>
			<styleUrl>#branch7_part3_style</styleUrl>
			<LineString>
				<altitudeMode>absolute</altitudeMode>
				<tessellate>1</tessellate>
				<coordinates>
					173.00120904000002,-37.82822444,230663.82377491795
					172.05882806000002,-36.292058159999996,279546.093087075
				</coordinates>
			</LineString>
		</Placemark>
		<Placemark>
			<name>branch7_part4</name>
			<TimeSpan>
				<begin>3406.4631176953762</begin>
			</TimeSpan>
			<styleUrl>#branch7_part4_style</styleUrl>
			<LineString>
				<altitudeMode>absolute</altitudeMode>
				<tessellate>1</tessellate>
				<coordinates>
					172.05882806000002,-36.292058159999996,279546.093087075
					171.11644708,-34.75589188,319339.6038134439
				</coordinates>
			</LineString>
		</Placemark>
		<Placemark>
			<name>branch7_part5</name>
			<TimeSpan>
				<begin>3401.054793683752</begin>
			</TimeSpan>
			<styleUrl>#branch7_part5_style</styleUrl>
			<LineString>
				<altitudeMode>absolute</altitudeMode>
				<tessellate>1</tessellate>
				<coordinates>
					171.11644708,-34.75589188,319339.6038134439
					170.1740661,-33.2197256,353130.4189798801
				</coordinates>
			</LineString>
		</Placemark>
		<Placemark>
			<name>branch7_part6</name>
			<TimeSpan>
				<begin>3395.6464696721287</begin>
			</TimeSpan>
			<styleUrl>#branch7_part6_style</styleUrl>
			<LineString>
				<altitudeMode>absolute</altitudeMode>
				<tessellate>1</tessellate>
				<coordinates>
					170.1740661,-33.2197256,353130.4189798801
					169.23168512,-31.68355932,382512.67808503116
				</coordinates>
			</LineString>
		</Placemark>
		<Placemark>
			<name>branch7_part7</name>
			<TimeSpan>
				<begin>3390.2381456605044</begin>
			</TimeSpan>
			<styleUrl>#branch7_part7_style</styleUrl>
			<LineString>
				<altitudeMode>absolute</altitudeMode>
				<tessellate>1</tessellate>
				<coordinates>
					169.23168512,-31.68355932,382512.67808503116
					168.28930414,-30.147393039999997,408438.9193311018
				</coordinates>
			</LineString>
		</Placemark>
		<Placemark>
			<name>branch7_part8</name>
			<TimeSpan>
				<begin>3384.82982164888</begin>
			</TimeSpan>
			<styleUrl>#branch7_part8_style</styleUrl>
			<LineString>
				<altitudeMode>absolute</altitudeMode>
				<tessellate>1</tessellate>
				<coordinates>
					168.28930414,-30.147393039999997,408438.9193311018
					167.34692316000002,-28.61122676,431532.5000444724
				</coordinates>
			</LineString>
		</Placemark>
		<Placemark>
			<name>branch7_part9</name>
			<TimeSpan>
				<begin>3379.421497637256</begin>
			</TimeSpan>
			<styleUrl>#branch7_part9_style</styleUrl>
			<LineString>
				<altitudeMode>absolute</altitudeMode>
				<tessellate>1</tessellate>
				<coordinates>
					167.34692316000002,-28.61122676,431532.5000444724
					166.40454218000002,-27.075060479999998,452227.58894897747
				</coordinates>
			</LineString>
		</Placemark>
		<Placemark>
			<name>branch7_part10</name>
			<TimeSpan>
				<begin>3374.0131736256326</begin>
			</TimeSpan>
			<styleUrl>#branch7_part10_style</styleUrl>
			<LineString>
				<altitudeMode>absolute</altitudeMode>
				<tessellate>1</tessellate>
				<coordinates>
					166.40454218000002,-27.075060479999998,452227.58894897747
					165.4621612,-25.5388942,470840.5586398402
				</coordinates>
			</LineString>
		</Placemark>
		<Placemark>
			<name>branch7_part11</name>
			<TimeSpan>
				<begin>3368.6048496140083</begin>
			</TimeSpan>
			<styleUrl>#branch7_part11_style</styleUrl>
			<LineString>
				<altitudeMode>absolute</altitudeMode>
				<tessellate>1</tessellate>
				<coordinates>
					165.4621612,-25.5388942,470840.5586398402
					164.51978022,-24.002727919999998,487609.9024380523
				</coordinates>
			</LineString>
		</Placemark>
		<Placemark>
			<name>branch7_part12</name>
			<TimeSpan>
				<begin>3363.196525602384</begin>
			</TimeSpan>
			<styleUrl>#branch7_part12_style</styleUrl>
			<LineString>
				<altitudeMode>absolute</altitudeMode>
				<tessellate>1</tessellate>
				<coordinates>
					164.51978022,-24.002727919999998,487609.9024380523
					163.57739924,-22.46656164,502720.1488827711
				</coordinates>
			</LineString>
		</Placemark>
		<Placemark>
			<name>branch7_part13</name>
			<TimeSpan>
				<begin>3357.78820159076</begin>
			</TimeSpan>
			<styleUrl>#branch7_part13_style</styleUrl>
			<LineString>
				<altitudeMode>absolute</altitudeMode>
				<tessellate>1</tessellate>
				<coordinates>
					163.57739924,-22.46656164,502720.1488827711
					162.63501826,-20.93039536,516316.98119612806
				</coordinates>
			</LineString>
		</Placemark>
		<Placemark>
			<name>branch7_part14</name>
			<TimeSpan>
				<begin>3352.3798775791365</begin>
			</TimeSpan>
			<styleUrl>#branch7_part14_style</styleUrl>
			<LineString>
				<altitudeMode>absolute</altitudeMode>
				<tessellate>1</tessellate>
				<coordinates>
					162.63501826,-20.93039536,516316.98119612806
					161.69263728,-19.39422908,528517.2162682582
				</coordinates>
			</LineString>
		</Placemark>
		<Placemark>
			<name>branch7_part15</name>
			<TimeSpan>
				<begin>3346.9715535675123</begin>
			</TimeSpan>
			<styleUrl>#branch7_part15_style</styleUrl>
			<LineString>
				<altitudeMode>absolute</altitudeMode>
				<tessellate>1</tessellate>
				<coordinates>
					161.69263728,-19.39422908,528517.2162682582
					160.75025630000002,-17.8580628,539415.6250555904
				</coordinates>
			</LineString>
		</Placemark>
		<Placemark>
			<name>branch7_part16</name>
			<TimeSpan>
				<begin>3341.563229555888</begin>
			</TimeSpan>
			<styleUrl>#branch7_part16_style</styleUrl>
			<LineString>
				<altitudeMode>absolute</altitudeMode>
				<tessellate>1</tessellate>
				<coordinates>
					160.75025630000002,-17.8580628,539415.6250555904
					159.80787532,-16.32189652,549089.7295141992
				</coordinates>
			</LineString>
		</Placemark>
		<Placemark>
			<name>branch7_part17</name>
			<TimeSpan>
				<begin>3336.154905544264</begin>
			</TimeSpan>
			<styleUrl>#branch7_part17_style</styleUrl>
			<LineString>
				<altitudeMode>absolute</altitudeMode>
				<tessellate>1</tessellate>
				<coordinates>
					159.80787532,-16.32189652,549089.7295141992
					158.86549434,-14.78573024,557603.2562705658
				</coordinates>
			</LineString>
		</Placemark>
		<Placemark>
			<name>branch7_part18</name>
			<TimeSpan>
				<begin>3330.7465815326404</begin>
			</TimeSpan>
			<styleUrl>#branch7_part18_style</styleUrl>
			<LineString>
				<altitudeMode>absolute</altitudeMode>
				<tessellate>1</tessellate>
				<coordinates>
					158.86549434,-14.78573024,557603.2562705658
					157.92311336,-13.24956396,565008.6703678082
				</coordinates>
			</LineString>
		</Placemark>
		<Placemark>
			<name>branch7_part19</name>
			<TimeSpan>
				<begin>3325.338257521016</begin>
			</TimeSpan>
			<styleUrl>#branch7_part19_style</styleUrl>
			<LineString>
				<altitudeMode>absolute</altitudeMode>
				<tessellate>1</tessellate>
				<coordinates>
					157.92311336,-13.24956396,565008.6703678082
					156.98073238,-11.71339768,571349.0610999179
				</coordinates>
			</LineString>
		</Placemark>
		<Placemark>
			<name>branch7_part20</name>
			<TimeSpan>
				<begin>3319.929933509392</begin>
			</TimeSpan>
			<styleUrl>#branch7_part20_style</styleUrl>
			<LineString>
				<altitudeMode>absolute</altitudeMode>
				<tessellate>1</tessellate>
				<coordinates>
					156.98073238,-11.71339768,571349.0610999179
					156.0383514,-10.1772314,576659.5594372951
				</coordinates>
			</LineString>
		</Placemark>
		<Placemark>
			<name>branch7_part21</name>
			<TimeSpan>
				<begin>3314.5216094977677</begin>
			</TimeSpan>
			<styleUrl>#branch7_part21_style</styleUrl>
			<LineString>
				<altitudeMode>absolute</altitudeMode>
				<tessellate>1</tessellate>
				<coordinates>
					156.0383514,-10.1772314,576659.5594372951
					155.09597042000001,-8.64106512,580968.4080935653
				</coordinates>
			</LineString>
		</Placemark>
		<Placemark>
			<name>branch7_part22</name>
			<TimeSpan>
				<begin>3309.1132854861444</begin>
			</TimeSpan>
			<styleUrl>#branch7_part22_style</styleUrl>
			<LineString>
				<altitudeMode>absolute</altitudeMode>
				<tessellate>1</tessellate>
				<coordinates>
					155.09597042000001,-8.64106512,580968.4080935653
					154.15358944000002,-7.104898839999997,584297.7672016438
				</coordinates>
			</LineString>
		</Placemark>
		<Placemark>
			<name>branch7_part23</name>
			<TimeSpan>
				<begin>3303.70496147452</begin>
			</TimeSpan>
			<styleUrl>#branch7_part23_style</styleUrl>
			<LineString>
				<altitudeMode>absolute</altitudeMode>
				<tessellate>1</tessellate>
				<coordinates>
					154.15358944000002,-7.104898839999997,584297.7672016438
					153.21120846,-5.568732560000001,586664.313004106
				</coordinates>
			</LineString>
		</Placemark>
		<Placemark>
			<name>branch7_part24</name>
			<TimeSpan>
				<begin>3298.296637462896</begin>
			</TimeSpan>
			<styleUrl>#branch7_part24_style</styleUrl>
			<LineString>
				<altitudeMode>absolute</altitudeMode>
				<tessellate>1</tessellate>
				<coordinates>
					153.21120846,-5.568732560000001,586664.313004106
					152.26882748,-4.0325662799999975,588079.6692541172
				</coordinates>
			</LineString>
		</Placemark>
		<Placemark>
			<name>branch7_part25</name>
			<TimeSpan>
				<begin>3292.8883134512726</begin>
			</TimeSpan>
			<styleUrl>#branch7_part25_style</styleUrl>
			<LineString>
				<altitudeMode>absolute</altitudeMode>
				<tessellate>1</tessellate>
				<coordinates>
					152.26882748,-4.0325662799999975,588079.6692541172
					151.3264465,-2.4964000000000013,588550.6982998003
				</coordinates>
			</LineString>
		</Placemark>
		<Placemark>
			<name>branch7_part26</name>
			<TimeSpan>
				<begin>3287.4799894396483</begin>
			</TimeSpan>
			<styleUrl>#branch7_part26_style</styleUrl>
			<LineString>
				<altitudeMode>absolute</altitudeMode>
				<tessellate>1</tessellate>
				<coordinates>
					151.3264465,-2.4964000000000013,588550.6982998003
					150.38406552,-0.960233719999998,588079.6692541172
				</coordinates>
			</LineString>
		</Placemark>
		<Placemark>
			<name>branch7_part27</name>
			<TimeSpan>
				<begin>3282.071665428024</begin>
			</TimeSpan>
			<styleUrl>#branch7_part27_style</styleUrl>
			<LineString>
				<altitudeMode>absolute</altitudeMode>
				<tessellate>1</tessellate>
				<coordinates>
					150.38406552,-0.960233719999998,588079.6692541172
					149.44168454,0.5759325599999983,586664.313004106
				</coordinates>
			</LineString>
		</Placemark>
		<Placemark>
			<name>branch7_part28</name>
			<TimeSpan>
				<begin>3276.6633414164</begin>
			</TimeSpan>
			<styleUrl>#branch7_part28_style</styleUrl>
			<LineString>
				<altitudeMode>absolute</altitudeMode>
				<tessellate>1</tessellate>
				<coordinates>
					149.44168454,0.5759325599999983,586664.313004106
					148.49930356,2.1120988400000016,584297.7672016438
				</coordinates>
			</LineString>
		</Placemark>
		<Placemark>
			<name>branch7_part29</name>
			<TimeSpan>
				<begin>3271.2550174047765</begin>
			</TimeSpan>
			<styleUrl>#branch7_part29_style</styleUrl>
			<LineString>
				<altitudeMode>absolute</altitudeMode>
				<tessellate>1</tessellate>
				<coordinates>
					148.49930356,2.1120988400000016,584297.7672016438
					147.55692258,3.648265119999998,580968.4080935654
				</coordinates>
			</LineString>
		</Placemark>
		<Placemark>
			<name>branch7_part30</name>
			<TimeSpan>
				<begin>3265.8466933931522</begin>
			</TimeSpan>
			<styleUrl>#branch7_part30_style</styleUrl>
			<LineString>
				<altitudeMode>absolute</altitudeMode>
				<tessellate>1</tessellate>
				<coordinates>
					147.55692258,3.648265119999998,580968.4080935654
					146.6145416,5.184431400000001,576659.5594372951
				</coordinates>
			</LineString>
		</Placemark>
		<Placemark>
			<name>branch7_part31</name>
			<TimeSpan>
				<begin>3260.438369381528</begin>
			</TimeSpan>
			<styleUrl>#branch7_part31_style</styleUrl>
			<LineString>
				<altitudeMode>absolute</altitudeMode>
				<tessellate>1</tessellate>
				<coordinates>
					146.6145416,5.184431400000001,576659.5594372951
					145.67216062,6.720597679999997,571349.0610999179
				</coordinates>
			</LineString>
		</Placemark>
		<Placemark>
			<name>branch7_part32</name>
			<TimeSpan>
				<begin>3255.0300453699037</begin>
			</TimeSpan>
			<styleUrl>#branch7_part32_style</styleUrl>
			<LineString>
				<altitudeMode>absolute</altitudeMode>
				<tessellate>1</tessellate>
				<coordinates>
					145.67216062,6.720597679999997,571349.0610999179
					144.72977964,8.25676396,565008.6703678082
				</coordinates>
			</LineString>
		</Placemark>
		<Placemark>
			<name>branch7_part33</name>
			<TimeSpan>
				<begin>3249.6217213582804</begin>
			</TimeSpan>
			<styleUrl>#branch7_part33_style</styleUrl>
			<LineString>
				<altitudeMode>absolute</altitudeMode>
				<tessellate>1</tessellate>
				<coordinates>
					144.72977964,8.25676396,565008.6703678082
					143.78739866,9.792930240000004,557603.2562705657
				</coordinates>
			</LineString>
		</Placemark>
		<Placemark>
			<name>branch7_part34</name>
			<TimeSpan>
				<begin>3244.213397346656</begin>
			</TimeSpan>
			<styleUrl>#branch7_part34_style</styleUrl>
			<LineString>
				<altitudeMode>absolute</altitudeMode>
				<tessellate>1</tessellate>
				<coordinates>
					143.78739866,9.792930240000004,557603.2562705657
					142.84501768,11.32909652,549089.7295141992
				</coordinates>
			</LineString>
		</Placemark>
		<Placemark>
			<name>branch7_part35</name>
			<TimeSpan>
				<begin>3238.805073335032</begin>
			</TimeSpan>
			<styleUrl>#branch7_part35_style</styleUrl>
			<LineString>
				<altitudeMode>absolute</altitudeMode>
				<tessellate>1</tessellate>
				<coordinates>
					142.84501768,11.32909652,549089.7295141992
					141.90263670000002,12.865262800000004,539415.6250555904
				</coordinates>
			</LineString>
		</Placemark>
		<Placemark>
			<name>branch7_part36</name>
			<TimeSpan>
				<begin>3233.3967493234077</begin>
			</TimeSpan>
			<styleUrl>#branch7_part36_style</styleUrl>
			<LineString>
				<altitudeMode>absolute</altitudeMode>
				<tessellate>1</tessellate>
				<coordinates>
					141.90263670000002,12.865262800000004,539415.6250555904
					140.96025572,14.40142908,528517.2162682582
				</coordinates>
			</LineString>
		</Placemark>
		<Placemark>
			<name>branch7_part37</name>
			<TimeSpan>
				<begin>3227.9884253117843</begin>
			</TimeSpan>
			<styleUrl>#branch7_part37_style</styleUrl>
			<LineString>
				<altitudeMode>absolute</altitudeMode>
				<tessellate>1</tessellate>
				<coordinates>
					140.96025572,14.40142908,528517.2162682582
					140.01787474,15.937595360000003,516316.98119612806
				</coordinates>
			</LineString>
		</Placemark>
		<Placemark>
			<name>branch7_part38</name>
			<TimeSpan>
				<begin>3222.58010130016</begin>
			</TimeSpan>
			<styleUrl>#branch7_part38_style</styleUrl>
			<LineString>
				<altitudeMode>absolute</altitudeMode>
				<tessellate>1</tessellate>
				<coordinates>
					140.01787474,15.937595360000003,516316.98119612806
					139.07549376,17.47376164,502720.1488827711
				</coordinates>
			</LineString>
		</Placemark>
		<Placemark>
			<name>branch7_part39</name>
			<TimeSpan>
				<begin>3217.171777288536</begin>
			</TimeSpan>
			<styleUrl>#branch7_part39_style</styleUrl>
			<LineString>
				<altitudeMode>absolute</altitudeMode>
				<tessellate>1</tessellate>
				<coordinates>
					139.07549376,17.47376164,502720.1488827711
					138.13311278,19.009927920000003,487609.9024380523
				</coordinates>
			</LineString>
		</Placemark>
		<Placemark>
			<name>branch7_part40</name>
			<TimeSpan>
				<begin>3211.7634532769116</begin>
			</TimeSpan>
			<styleUrl>#branch7_part40_style</styleUrl>
			<LineString>
				<altitudeMode>absolute</altitudeMode>
				<tessellate>1</tessellate>
				<coordinates>
					138.13311278,19.009927920000003,487609.9024380523
					137.19073179999998,20.5460942,470840.5586398401
				</coordinates>
			</LineString>
		</Placemark>
		<Placemark>
			<name>branch7_part41</name>
			<TimeSpan>
				<begin>3206.3551292652883</begin>
			</TimeSpan>
			<styleUrl>#branch7_part41_style</styleUrl>
			<LineString>
				<altitudeMode>absolute</altitudeMode>
				<tessellate>1</tessellate>
				<coordinates>
					137.19073179999998,20.5460942,470840.5586398401
					136.24835081999998,22.082260480000002,452227.58894897747
				</coordinates>
			</LineString>
		</Placemark>
		<Placemark>
			<name>branch7_part42</name>
			<TimeSpan>
				<begin>3200.946805253664</begin>
			</TimeSpan>
			<styleUrl>#branch7_part42_style</styleUrl>
			<LineString>
				<altitudeMode>absolute</altitudeMode>
				<tessellate>1</tessellate>
				<coordinates>
					136.24835081999998,22.082260480000002,452227.58894897747
					135.30596984,23.61842676,431532.5000444724
				</coordinates>
			</LineString>
		</Placemark>
		<Placemark>
			<name>branch7_part43</name>
			<TimeSpan>
				<begin>3195.53848124204</begin>
			</TimeSpan>
			<styleUrl>#branch7_part43_style</styleUrl>
			<LineString>
				<altitudeMode>absolute</altitudeMode>
				<tessellate>1</tessellate>
				<coordinates>
					135.30596984,23.61842676,431532.5000444724
					134.36358886,25.15459304,408438.91933110193
				</coordinates>
			</LineString>
		</Placemark>
		<Placemark>
			<name>branch7_part44</name>
			<TimeSpan>
				<begin>3190.1301572304155</begin>
			</TimeSpan>
			<styleUrl>#branch7_part44_style</styleUrl>
			<LineString>
				<altitudeMode>absolute</altitudeMode>
				<tessellate>1</tessellate>
				<coordinates>
					134.36358886,25.15459304,408438.91933110193
					133.42120788,26.690759320000005,382512.67808503116
				</coordinates>
			</LineString>
		</Placemark>
		<Placemark>
			<name>branch7_part45</name>
			<TimeSpan>
				<begin>3184.721833218792</begin>
			</TimeSpan>
			<styleUrl>#branch7_part45_style</styleUrl>
			<LineString>
				<altitudeMode>absolute</altitudeMode>
				<tessellate>1</tessellate>
				<coordinates>
					133.42120788,26.690759320000005,382512.67808503116
					132.4788269,28.226925599999994,353130.41897988017
				</coordinates>
			</LineString>
		</Placemark>
		<Placemark>
			<name>branch7_part46</name>
			<TimeSpan>
				<begin>3179.313509207168</begin>
			</TimeSpan>
			<styleUrl>#branch7_part46_style</styleUrl>
			<LineString>
				<altitudeMode>absolute</altitudeMode>
				<tessellate>1</tessellate>
				<coordinates>
					132.4788269,28.226925599999994,353130.41897988017
					131.53644592,29.763091879999998,319339.60381344386
				</coordinates>
			</LineString>
		</Placemark>
		<Placemark>
			<name>branch7_part47</name>
			<TimeSpan>
				<begin>3173.9051851955437</begin>
			</TimeSpan>
			<styleUrl>#branch7_part47_style</styleUrl>
			<LineString>
				<altitudeMode>absolute</altitudeMode>
				<tessellate>1</tessellate>
				<coordinates>
					131.53644592,29.763091879999998,319339.60381344386
					130.59406494,31.29925816,279546.09308707487
				</coordinates>
			</LineString>
		</Placemark>
		<Placemark>
			<name>branch7_part48</name>
			<TimeSpan>
				<begin>3168.4968611839195</begin>
			</TimeSpan>
			<styleUrl>#branch7_part48_style</styleUrl>
			<LineString>
				<altitudeMode>absolute</altitudeMode>
				<tessellate>1</tessellate>
				<coordinates>
					130.59406494,31.29925816,279546.09308707487
					129.65168395999999,32.835424440000004,230663.8237749182
				</coordinates>
			</LineString>
		</Placemark>
		<Placemark>
			<name>branch7_part49</name>
			<TimeSpan>
				<begin>3163.088537172296</begin>
			</TimeSpan>
			<styleUrl>#branch7_part49_style</styleUrl>
			<LineString>
				<altitudeMode>absolute</altitudeMode>
				<tessellate>1</tessellate>
				<coordinates>
					129.65168395999999,32.835424440000004,230663.8237749182
					128.70930298,34.37159072000001,164794.19552394425
				</coordinates>
			</LineString>
		</Placemark>
		<Placemark>
			<name>branch7_part50</name>
			<TimeSpan>
				<begin>3157.680213160672</begin>
			</TimeSpan>
			<styleUrl>#branch7_part50_style</styleUrl>
			<LineString>
				<altitudeMode>absolute</altitudeMode>
				<tessellate>1</tessellate>
				<coordinates>
					128.70930298,34.37159072000001,164794.19552394425
					127.766922,35.907757,7.2076672880879E-11
				</coordinates>
			</LineString>
		</Placemark>
	</Folder>
	<Folder>
			<name>branch9</name>
		<Placemark>
			<name>branch9_part1</name>
			<TimeSpan>
				<begin>4494.4061115664945</begin>
			</TimeSpan>
			<styleUrl>#branch9_part1_style</styleUrl>
			<LineString>
				<altitudeMode>absolute</altitudeMode>
				<tessellate>1</tessellate>
				<coordinates>
					-3.435973,55.378051,0.0
					-0.8119151000000007,54.98864512,176227.00622464536
				</coordinates>
			</LineString>
		</Placemark>
		<Placemark>
			<name>branch9_part2</name>
			<TimeSpan>
				<begin>4492.59187793644</begin>
			</TimeSpan>
			<styleUrl>#branch9_part2_style</styleUrl>
			<LineString>
				<altitudeMode>absolute</altitudeMode>
				<tessellate>1</tessellate>
				<coordinates>
					-0.8119151000000007,54.98864512,176227.00622464536
					1.8121427999999988,54.599239239999996,246666.42522780332
				</coordinates>
			</LineString>
		</Placemark>
		<Placemark>
			<name>branch9_part3</name>
			<TimeSpan>
				<begin>4490.777644306387</begin>
			</TimeSpan>
			<styleUrl>#branch9_part3_style</styleUrl>
			<LineString>
				<altitudeMode>absolute</altitudeMode>
				<tessellate>1</tessellate>
				<coordinates>
					1.8121427999999988,54.599239239999996,246666.42522780332
					4.436200699999999,54.20983336,298939.9652694284
				</coordinates>
			</LineString>
		</Placemark>
		<Placemark>
			<name>branch9_part4</name>
			<TimeSpan>
				<begin>4488.9634106763315</begin>
			</TimeSpan>
			<styleUrl>#branch9_part4_style</styleUrl>
			<LineString>
				<altitudeMode>absolute</altitudeMode>
				<tessellate>1</tessellate>
				<coordinates>
					4.436200699999999,54.20983336,298939.9652694284
					7.060258599999997,53.82042748,341494.2023296614
				</coordinates>
			</LineString>
		</Placemark>
		<Placemark>
			<name>branch9_part5</name>
			<TimeSpan>
				<begin>4487.149177046278</begin>
			</TimeSpan>
			<styleUrl>#branch9_part5_style</styleUrl>
			<LineString>
				<altitudeMode>absolute</altitudeMode>
				<tessellate>1</tessellate>
				<coordinates>
					7.060258599999997,53.82042748,341494.2023296614
					9.684316499999998,53.4310216,377629.2990528112
				</coordinates>
			</LineString>
		</Placemark>
		<Placemark>
			<name>branch9_part6</name>
			<TimeSpan>
				<begin>4485.334943416224</begin>
			</TimeSpan>
			<styleUrl>#branch9_part6_style</styleUrl>
			<LineString>
				<altitudeMode>absolute</altitudeMode>
				<tessellate>1</tessellate>
				<coordinates>
					9.684316499999998,53.4310216,377629.2990528112
					12.308374399999996,53.041615719999996,409049.9904294396
				</coordinates>
			</LineString>
		</Placemark>
		<Placemark>
			<name>branch9_part7</name>
			<TimeSpan>
				<begin>4483.520709786169</begin>
			</TimeSpan>
			<styleUrl>#branch9_part7_style</styleUrl>
			<LineString>
				<altitudeMode>absolute</altitudeMode>
				<tessellate>1</tessellate>
				<coordinates>
					12.308374399999996,53.041615719999996,409049.9904294396
					14.932432299999995,52.65220984,436774.8982329375
				</coordinates>
			</LineString>
		</Placemark>
		<Placemark>
			<name>branch9_part8</name>
			<TimeSpan>
				<begin>4481.706476156115</begin>
			</TimeSpan>
			<styleUrl>#branch9_part8_style</styleUrl>
			<LineString>
				<altitudeMode>absolute</altitudeMode>
				<tessellate>1</tessellate>
				<coordinates>
					14.932432299999995,52.65220984,436774.8982329375
					17.556490199999995,52.26280396,461470.6260113664
				</coordinates>
			</LineString>
		</Placemark>
		<Placemark>
			<name>branch9_part9</name>
			<TimeSpan>
				<begin>4479.892242526061</begin>
			</TimeSpan>
			<styleUrl>#branch9_part9_style</styleUrl>
			<LineString>
				<altitudeMode>absolute</altitudeMode>
				<tessellate>1</tessellate>
				<coordinates>
					17.556490199999995,52.26280396,461470.6260113664
					20.180548099999996,51.87339808,483601.4635059667
				</coordinates>
			</LineString>
		</Placemark>
		<Placemark>
			<name>branch9_part10</name>
			<TimeSpan>
				<begin>4478.078008896007</begin>
			</TimeSpan>
			<styleUrl>#branch9_part10_style</styleUrl>
			<LineString>
				<altitudeMode>absolute</altitudeMode>
				<tessellate>1</tessellate>
				<coordinates>
					20.180548099999996,51.87339808,483601.4635059667
					22.804605999999996,51.483992199999996,503505.7320704151
				</coordinates>
			</LineString>
		</Placemark>
		<Placemark>
			<name>branch9_part11</name>
			<TimeSpan>
				<begin>4476.263775265952</begin>
			</TimeSpan>
			<styleUrl>#branch9_part11_style</styleUrl>
			<LineString>
				<altitudeMode>absolute</altitudeMode>
				<tessellate>1</tessellate>
				<coordinates>
					22.804605999999996,51.483992199999996,503505.7320704151
					25.428663899999993,51.09458632,521438.47080866364
				</coordinates>
			</LineString>
		</Placemark>
		<Placemark>
			<name>branch9_part12</name>
			<TimeSpan>
				<begin>4474.449541635899</begin>
			</TimeSpan>
			<styleUrl>#branch9_part12_style</styleUrl>
			<LineString>
				<altitudeMode>absolute</altitudeMode>
				<tessellate>1</tessellate>
				<coordinates>
					25.428663899999993,51.09458632,521438.47080866364
					28.052721799999993,50.70518044,537597.0101662133
				</coordinates>
			</LineString>
		</Placemark>
		<Placemark>
			<name>branch9_part13</name>
			<TimeSpan>
				<begin>4472.635308005844</begin>
			</TimeSpan>
			<styleUrl>#branch9_part13_style</styleUrl>
			<LineString>
				<altitudeMode>absolute</altitudeMode>
				<tessellate>1</tessellate>
				<coordinates>
					28.052721799999993,50.70518044,537597.0101662133
					30.676779699999994,50.31577456,552137.140327371
				</coordinates>
			</LineString>
		</Placemark>
		<Placemark>
			<name>branch9_part14</name>
			<TimeSpan>
				<begin>4470.82107437579</begin>
			</TimeSpan>
			<styleUrl>#branch9_part14_style</styleUrl>
			<LineString>
				<altitudeMode>absolute</altitudeMode>
				<tessellate>1</tessellate>
				<coordinates>
					30.676779699999994,50.31577456,552137.140327371
					33.300837599999994,49.926368679999996,565183.7825052869
				</coordinates>
			</LineString>
		</Placemark>
		<Placemark>
			<name>branch9_part15</name>
			<TimeSpan>
				<begin>4469.006840745736</begin>
			</TimeSpan>
			<styleUrl>#branch9_part15_style</styleUrl>
			<LineString>
				<altitudeMode>absolute</altitudeMode>
				<tessellate>1</tessellate>
				<coordinates>
					33.300837599999994,49.926368679999996,565183.7825052869
					35.9248955,49.5369628,576838.2825142079
				</coordinates>
			</LineString>
		</Placemark>
		<Placemark>
			<name>branch9_part16</name>
			<TimeSpan>
				<begin>4467.192607115681</begin>
			</TimeSpan>
			<styleUrl>#branch9_part16_style</styleUrl>
			<LineString>
				<altitudeMode>absolute</altitudeMode>
				<tessellate>1</tessellate>
				<coordinates>
					35.9248955,49.5369628,576838.2825142079
					38.548953399999995,49.14755692,587183.5404962914
				</coordinates>
			</LineString>
		</Placemark>
		<Placemark>
			<name>branch9_part17</name>
			<TimeSpan>
				<begin>4465.378373485628</begin>
			</TimeSpan>
			<styleUrl>#branch9_part17_style</styleUrl>
			<LineString>
				<altitudeMode>absolute</altitudeMode>
				<tessellate>1</tessellate>
				<coordinates>
					38.548953399999995,49.14755692,587183.5404962914
					41.17301129999999,48.75815104,596287.7041952483
				</coordinates>
			</LineString>
		</Placemark>
		<Placemark>
			<name>branch9_part18</name>
			<TimeSpan>
				<begin>4463.564139855573</begin>
			</TimeSpan>
			<styleUrl>#branch9_part18_style</styleUrl>
			<LineString>
				<altitudeMode>absolute</altitudeMode>
				<tessellate>1</tessellate>
				<coordinates>
					41.17301129999999,48.75815104,596287.7041952483
					43.797069199999996,48.368745159999996,604206.8784844981
				</coordinates>
			</LineString>
		</Placemark>
		<Placemark>
			<name>branch9_part19</name>
			<TimeSpan>
				<begin>4461.749906225519</begin>
			</TimeSpan>
			<styleUrl>#branch9_part19_style</styleUrl>
			<LineString>
				<altitudeMode>absolute</altitudeMode>
				<tessellate>1</tessellate>
				<coordinates>
					43.797069199999996,48.368745159999996,604206.8784844981
					46.42112709999999,47.97933928,610987.1420335975
				</coordinates>
			</LineString>
		</Placemark>
		<Placemark>
			<name>branch9_part20</name>
			<TimeSpan>
				<begin>4459.935672595465</begin>
			</TimeSpan>
			<styleUrl>#branch9_part20_style</styleUrl>
			<LineString>
				<altitudeMode>absolute</altitudeMode>
				<tessellate>1</tessellate>
				<coordinates>
					46.42112709999999,47.97933928,610987.1420335975
					49.045185,47.5899334,616666.0630695084
				</coordinates>
			</LineString>
		</Placemark>
		<Placemark>
			<name>branch9_part21</name>
			<TimeSpan>
				<begin>4458.121438965411</begin>
			</TimeSpan>
			<styleUrl>#branch9_part21_style</styleUrl>
			<LineString>
				<altitudeMode>absolute</altitudeMode>
				<tessellate>1</tessellate>
				<coordinates>
					49.045185,47.5899334,616666.0630695084
					51.66924289999999,47.200527519999994,621273.8436806846
				</coordinates>
			</LineString>
		</Placemark>
		<Placemark>
			<name>branch9_part22</name>
			<TimeSpan>
				<begin>4456.307205335356</begin>
			</TimeSpan>
			<styleUrl>#branch9_part22_style</styleUrl>
			<LineString>
				<altitudeMode>absolute</altitudeMode>
				<tessellate>1</tessellate>
				<coordinates>
					51.66924289999999,47.200527519999994,621273.8436806846
					54.29330079999999,46.811121639999996,624834.1813879564
				</coordinates>
			</LineString>
		</Placemark>
		<Placemark>
			<name>branch9_part23</name>
			<TimeSpan>
				<begin>4454.492971705302</begin>
			</TimeSpan>
			<styleUrl>#branch9_part23_style</styleUrl>
			<LineString>
				<altitudeMode>absolute</altitudeMode>
				<tessellate>1</tessellate>
				<coordinates>
					54.29330079999999,46.811121639999996,624834.1813879564
					56.917358699999994,46.42171576,627364.9093698217
				</coordinates>
			</LineString>
		</Placemark>
		<Placemark>
			<name>branch9_part24</name>
			<TimeSpan>
				<begin>4452.6787380752485</begin>
			</TimeSpan>
			<styleUrl>#branch9_part24_style</styleUrl>
			<LineString>
				<altitudeMode>absolute</altitudeMode>
				<tessellate>1</tessellate>
				<coordinates>
					56.917358699999994,46.42171576,627364.9093698217
					59.54141659999999,46.03230988,628878.4577923724
				</coordinates>
			</LineString>
		</Placemark>
		<Placemark>
			<name>branch9_part25</name>
			<TimeSpan>
				<begin>4450.864504445193</begin>
			</TimeSpan>
			<styleUrl>#branch9_part25_style</styleUrl>
			<LineString>
				<altitudeMode>absolute</altitudeMode>
				<tessellate>1</tessellate>
				<coordinates>
					59.54141659999999,46.03230988,628878.4577923724
					62.165474499999995,45.642904,629382.1650880189
				</coordinates>
			</LineString>
		</Placemark>
		<Placemark>
			<name>branch9_part26</name>
			<TimeSpan>
				<begin>4449.05027081514</begin>
			</TimeSpan>
			<styleUrl>#branch9_part26_style</styleUrl>
			<LineString>
				<altitudeMode>absolute</altitudeMode>
				<tessellate>1</tessellate>
				<coordinates>
					62.165474499999995,45.642904,629382.1650880189
					64.78953239999998,45.253498119999996,628878.4577923724
				</coordinates>
			</LineString>
		</Placemark>
		<Placemark>
			<name>branch9_part27</name>
			<TimeSpan>
				<begin>4447.2360371850855</begin>
			</TimeSpan>
			<styleUrl>#branch9_part27_style</styleUrl>
			<LineString>
				<altitudeMode>absolute</altitudeMode>
				<tessellate>1</tessellate>
				<coordinates>
					64.78953239999998,45.253498119999996,628878.4577923724
					67.41359029999998,44.86409224,627364.9093698217
				</coordinates>
			</LineString>
		</Placemark>
		<Placemark>
			<name>branch9_part28</name>
			<TimeSpan>
				<begin>4445.421803555031</begin>
			</TimeSpan>
			<styleUrl>#branch9_part28_style</styleUrl>
			<LineString>
				<altitudeMode>absolute</altitudeMode>
				<tessellate>1</tessellate>
				<coordinates>
					67.41359029999998,44.86409224,627364.9093698217
					70.03764819999998,44.47468636,624834.1813879564
				</coordinates>
			</LineString>
		</Placemark>
		<Placemark>
			<name>branch9_part29</name>
			<TimeSpan>
				<begin>4443.607569924977</begin>
			</TimeSpan>
			<styleUrl>#branch9_part29_style</styleUrl>
			<LineString>
				<altitudeMode>absolute</altitudeMode>
				<tessellate>1</tessellate>
				<coordinates>
					70.03764819999998,44.47468636,624834.1813879564
					72.66170609999998,44.085280479999994,621273.8436806846
				</coordinates>
			</LineString>
		</Placemark>
		<Placemark>
			<name>branch9_part30</name>
			<TimeSpan>
				<begin>4441.7933362949225</begin>
			</TimeSpan>
			<styleUrl>#branch9_part30_style</styleUrl>
			<LineString>
				<altitudeMode>absolute</altitudeMode>
				<tessellate>1</tessellate>
				<coordinates>
					72.66170609999998,44.085280479999994,621273.8436806846
					75.28576399999999,43.695874599999996,616666.0630695084
				</coordinates>
			</LineString>
		</Placemark>
		<Placemark>
			<name>branch9_part31</name>
			<TimeSpan>
				<begin>4439.979102664869</begin>
			</TimeSpan>
			<styleUrl>#branch9_part31_style</styleUrl>
			<LineString>
				<altitudeMode>absolute</altitudeMode>
				<tessellate>1</tessellate>
				<coordinates>
					75.28576399999999,43.695874599999996,616666.0630695084
					77.90982189999998,43.30646872,610987.1420335975
				</coordinates>
			</LineString>
		</Placemark>
		<Placemark>
			<name>branch9_part32</name>
			<TimeSpan>
				<begin>4438.164869034814</begin>
			</TimeSpan>
			<styleUrl>#branch9_part32_style</styleUrl>
			<LineString>
				<altitudeMode>absolute</altitudeMode>
				<tessellate>1</tessellate>
				<coordinates>
					77.90982189999998,43.30646872,610987.1420335975
					80.53387979999998,42.91706284,604206.8784844981
				</coordinates>
			</LineString>
		</Placemark>
		<Placemark>
			<name>branch9_part33</name>
			<TimeSpan>
				<begin>4436.35063540476</begin>
			</TimeSpan>
			<styleUrl>#branch9_part33_style</styleUrl>
			<LineString>
				<altitudeMode>absolute</altitudeMode>
				<tessellate>1</tessellate>
				<coordinates>
					80.53387979999998,42.91706284,604206.8784844981
					83.15793769999998,42.52765696,596287.7041952482
				</coordinates>
			</LineString>
		</Placemark>
		<Placemark>
			<name>branch9_part34</name>
			<TimeSpan>
				<begin>4434.536401774706</begin>
			</TimeSpan>
			<styleUrl>#branch9_part34_style</styleUrl>
			<LineString>
				<altitudeMode>absolute</altitudeMode>
				<tessellate>1</tessellate>
				<coordinates>
					83.15793769999998,42.52765696,596287.7041952482
					85.78199559999997,42.138251079999996,587183.5404962914
				</coordinates>
			</LineString>
		</Placemark>
		<Placemark>
			<name>branch9_part35</name>
			<TimeSpan>
				<begin>4432.722168144652</begin>
			</TimeSpan>
			<styleUrl>#branch9_part35_style</styleUrl>
			<LineString>
				<altitudeMode>absolute</altitudeMode>
				<tessellate>1</tessellate>
				<coordinates>
					85.78199559999997,42.138251079999996,587183.5404962914
					88.40605349999998,41.7488452,576838.2825142078
				</coordinates>
			</LineString>
		</Placemark>
		<Placemark>
			<name>branch9_part36</name>
			<TimeSpan>
				<begin>4430.907934514597</begin>
			</TimeSpan>
			<styleUrl>#branch9_part36_style</styleUrl>
			<LineString>
				<altitudeMode>absolute</altitudeMode>
				<tessellate>1</tessellate>
				<coordinates>
					88.40605349999998,41.7488452,576838.2825142078
					91.03011139999998,41.35943932,565183.782505287
				</coordinates>
			</LineString>
		</Placemark>
		<Placemark>
			<name>branch9_part37</name>
			<TimeSpan>
				<begin>4429.093700884543</begin>
			</TimeSpan>
			<styleUrl>#branch9_part37_style</styleUrl>
			<LineString>
				<altitudeMode>absolute</altitudeMode>
				<tessellate>1</tessellate>
				<coordinates>
					91.03011139999998,41.35943932,565183.782505287
					93.65416929999998,40.970033439999995,552137.140327371
				</coordinates>
			</LineString>
		</Placemark>
		<Placemark>
			<name>branch9_part38</name>
			<TimeSpan>
				<begin>4427.27946725449</begin>
			</TimeSpan>
			<styleUrl>#branch9_part38_style</styleUrl>
			<LineString>
				<altitudeMode>absolute</altitudeMode>
				<tessellate>1</tessellate>
				<coordinates>
					93.65416929999998,40.970033439999995,552137.140327371
					96.27822719999998,40.580627559999996,537597.0101662133
				</coordinates>
			</LineString>
		</Placemark>
		<Placemark>
			<name>branch9_part39</name>
			<TimeSpan>
				<begin>4425.465233624434</begin>
			</TimeSpan>
			<styleUrl>#branch9_part39_style</styleUrl>
			<LineString>
				<altitudeMode>absolute</altitudeMode>
				<tessellate>1</tessellate>
				<coordinates>
					96.27822719999998,40.580627559999996,537597.0101662133
					98.90228509999997,40.19122168,521438.47080866364
				</coordinates>
			</LineString>
		</Placemark>
		<Placemark>
			<name>branch9_part40</name>
			<TimeSpan>
				<begin>4423.650999994381</begin>
			</TimeSpan>
			<styleUrl>#branch9_part40_style</styleUrl>
			<LineString>
				<altitudeMode>absolute</altitudeMode>
				<tessellate>1</tessellate>
				<coordinates>
					98.90228509999997,40.19122168,521438.47080866364
					101.52634299999998,39.8018158,503505.732070415
				</coordinates>
			</LineString>
		</Placemark>
		<Placemark>
			<name>branch9_part41</name>
			<TimeSpan>
				<begin>4421.836766364326</begin>
			</TimeSpan>
			<styleUrl>#branch9_part41_style</styleUrl>
			<LineString>
				<altitudeMode>absolute</altitudeMode>
				<tessellate>1</tessellate>
				<coordinates>
					101.52634299999998,39.8018158,503505.732070415
					104.15040089999998,39.41240992,483601.4635059667
				</coordinates>
			</LineString>
		</Placemark>
		<Placemark>
			<name>branch9_part42</name>
			<TimeSpan>
				<begin>4420.022532734272</begin>
			</TimeSpan>
			<styleUrl>#branch9_part42_style</styleUrl>
			<LineString>
				<altitudeMode>absolute</altitudeMode>
				<tessellate>1</tessellate>
				<coordinates>
					104.15040089999998,39.41240992,483601.4635059667
					106.77445879999998,39.02300404,461470.6260113664
				</coordinates>
			</LineString>
		</Placemark>
		<Placemark>
			<name>branch9_part43</name>
			<TimeSpan>
				<begin>4418.208299104218</begin>
			</TimeSpan>
			<styleUrl>#branch9_part43_style</styleUrl>
			<LineString>
				<altitudeMode>absolute</altitudeMode>
				<tessellate>1</tessellate>
				<coordinates>
					106.77445879999998,39.02300404,461470.6260113664
					109.39851669999997,38.63359816,436774.89823293756
				</coordinates>
			</LineString>
		</Placemark>
		<Placemark>
			<name>branch9_part44</name>
			<TimeSpan>
				<begin>4416.394065474164</begin>
			</TimeSpan>
			<styleUrl>#branch9_part44_style</styleUrl>
			<LineString>
				<altitudeMode>absolute</altitudeMode>
				<tessellate>1</tessellate>
				<coordinates>
					109.39851669999997,38.63359816,436774.89823293756
					112.02257459999997,38.24419227999999,409049.9904294396
				</coordinates>
			</LineString>
		</Placemark>
		<Placemark>
			<name>branch9_part45</name>
			<TimeSpan>
				<begin>4414.57983184411</begin>
			</TimeSpan>
			<styleUrl>#branch9_part45_style</styleUrl>
			<LineString>
				<altitudeMode>absolute</altitudeMode>
				<tessellate>1</tessellate>
				<coordinates>
					112.02257459999997,38.24419227999999,409049.9904294396
					114.64663249999997,37.854786399999995,377629.2990528113
				</coordinates>
			</LineString>
		</Placemark>
		<Placemark>
			<name>branch9_part46</name>
			<TimeSpan>
				<begin>4412.765598214055</begin>
			</TimeSpan>
			<styleUrl>#branch9_part46_style</styleUrl>
			<LineString>
				<altitudeMode>absolute</altitudeMode>
				<tessellate>1</tessellate>
				<coordinates>
					114.64663249999997,37.854786399999995,377629.2990528113
					117.27069039999998,37.46538052,341494.20232966135
				</coordinates>
			</LineString>
		</Placemark>
		<Placemark>
			<name>branch9_part47</name>
			<TimeSpan>
				<begin>4410.951364584002</begin>
			</TimeSpan>
			<styleUrl>#branch9_part47_style</styleUrl>
			<LineString>
				<altitudeMode>absolute</altitudeMode>
				<tessellate>1</tessellate>
				<coordinates>
					117.27069039999998,37.46538052,341494.20232966135
					119.89474829999997,37.07597464,298939.96526942827
				</coordinates>
			</LineString>
		</Placemark>
		<Placemark>
			<name>branch9_part48</name>
			<TimeSpan>
				<begin>4409.137130953946</begin>
			</TimeSpan>
			<styleUrl>#branch9_part48_style</styleUrl>
			<LineString>
				<altitudeMode>absolute</altitudeMode>
				<tessellate>1</tessellate>
				<coordinates>
					119.89474829999997,37.07597464,298939.96526942827
					122.51880619999997,36.68656876,246666.42522780356
				</coordinates>
			</LineString>
		</Placemark>
		<Placemark>
			<name>branch9_part49</name>
			<TimeSpan>
				<begin>4407.322897323893</begin>
			</TimeSpan>
			<styleUrl>#branch9_part49_style</styleUrl>
			<LineString>
				<altitudeMode>absolute</altitudeMode>
				<tessellate>1</tessellate>
				<coordinates>
					122.51880619999997,36.68656876,246666.42522780356
					125.14286409999998,36.29716288,176227.00622464548
				</coordinates>
			</LineString>
		</Placemark>
		<Placemark>
			<name>branch9_part50</name>
			<TimeSpan>
				<begin>4405.508663693839</begin>
			</TimeSpan>
			<styleUrl>#branch9_part50_style</styleUrl>
			<LineString>
				<altitudeMode>absolute</altitudeMode>
				<tessellate>1</tessellate>
				<coordinates>
					125.14286409999998,36.29716288,176227.00622464548
					127.76692199999998,35.907757,7.707708539154734E-11
				</coordinates>
			</LineString>
		</Placemark>
	</Folder>
	<Folder>
			<name>branch20</name>
		<Placemark>
			<name>branch20_part1</name>
			<TimeSpan>
				<begin>6026.625456002997</begin>
			</TimeSpan>
			<styleUrl>#branch20_part1_style</styleUrl>
			<LineString>
				<altitudeMode>absolute</altitudeMode>
				<tessellate>1</tessellate>
				<coordinates>
					-63.616672,-38.416097,0.0
					-66.98900012,-36.92961992,328073.73732462944
				</coordinates>
			</LineString>
		</Placemark>
		<Placemark>
			<name>branch20_part2</name>
			<TimeSpan>
				<begin>6019.934672168654</begin>
			</TimeSpan>
			<styleUrl>#branch20_part2_style</styleUrl>
			<LineString>
				<altitudeMode>absolute</altitudeMode>
				<tessellate>1</tessellate>
				<coordinates>
					-66.98900012,-36.92961992,328073.73732462944
					-70.36132824,-35.44314284,459207.5739732696
				</coordinates>
			</LineString>
		</Placemark>
		<Placemark>
			<name>branch20_part3</name>
			<TimeSpan>
				<begin>6013.243888334313</begin>
			</TimeSpan>
			<styleUrl>#branch20_part3_style</styleUrl>
			<LineString>
				<altitudeMode>absolute</altitudeMode>
				<tessellate>1</tessellate>
				<coordinates>
					-70.36132824,-35.44314284,459207.5739732696
					-73.73365636,-33.95666576,556522.8266808097
				</coordinates>
			</LineString>
		</Placemark>
		<Placemark>
			<name>branch20_part4</name>
			<TimeSpan>
				<begin>6006.553104499971</begin>
			</TimeSpan>
			<styleUrl>#branch20_part4_style</styleUrl>
			<LineString>
				<altitudeMode>absolute</altitudeMode>
				<tessellate>1</tessellate>
				<coordinates>
					-73.73365636,-33.95666576,556522.8266808097
					-77.10598448,-32.47018868,635744.0986665132
				</coordinates>
			</LineString>
		</Placemark>
		<Placemark>
			<name>branch20_part5</name>
			<TimeSpan>
				<begin>5999.862320665628</begin>
			</TimeSpan>
			<styleUrl>#branch20_part5_style</styleUrl>
			<LineString>
				<altitudeMode>absolute</altitudeMode>
				<tessellate>1</tessellate>
				<coordinates>
					-77.10598448,-32.47018868,635744.0986665132
					-80.47831260000001,-30.9837116,703015.1514099197
				</coordinates>
			</LineString>
		</Placemark>
		<Placemark>
			<name>branch20_part6</name>
			<TimeSpan>
				<begin>5993.171536831287</begin>
			</TimeSpan>
			<styleUrl>#branch20_part6_style</styleUrl>
			<LineString>
				<altitudeMode>absolute</altitudeMode>
				<tessellate>1</tessellate>
				<coordinates>
					-80.47831260000001,-30.9837116,703015.1514099197
					-83.85064072,-29.49723452,761509.6118793536
				</coordinates>
			</LineString>
		</Placemark>
		<Placemark>
			<name>branch20_part7</name>
			<TimeSpan>
				<begin>5986.480752996945</begin>
			</TimeSpan>
			<styleUrl>#branch20_part7_style</styleUrl>
			<LineString>
				<altitudeMode>absolute</altitudeMode>
				<tessellate>1</tessellate>
				<coordinates>
					-83.85064072,-29.49723452,761509.6118793536
					-87.22296884000001,-28.01075744,813123.8015256298
				</coordinates>
			</LineString>
		</Placemark>
		<Placemark>
			<name>branch20_part8</name>
			<TimeSpan>
				<begin>5979.789969162603</begin>
			</TimeSpan>
			<styleUrl>#branch20_part8_style</styleUrl>
			<LineString>
				<altitudeMode>absolute</altitudeMode>
				<tessellate>1</tessellate>
				<coordinates>
					-87.22296884000001,-28.01075744,813123.8015256298
					-90.59529696,-26.52428036,859098.7056098131
				</coordinates>
			</LineString>
		</Placemark>
		<Placemark>
			<name>branch20_part9</name>
			<TimeSpan>
				<begin>5973.099185328261</begin>
			</TimeSpan>
			<styleUrl>#branch20_part9_style</styleUrl>
			<LineString>
				<altitudeMode>absolute</altitudeMode>
				<tessellate>1</tessellate>
				<coordinates>
					-90.59529696,-26.52428036,859098.7056098131
					-93.96762508,-25.03780328,900298.6710550763
				</coordinates>
			</LineString>
		</Placemark>
		<Placemark>
			<name>branch20_part10</name>
			<TimeSpan>
				<begin>5966.408401493919</begin>
			</TimeSpan>
			<styleUrl>#branch20_part10_style</styleUrl>
			<LineString>
				<altitudeMode>absolute</altitudeMode>
				<tessellate>1</tessellate>
				<coordinates>
					-93.96762508,-25.03780328,900298.6710550763
					-97.3399532,-23.5513262,937353.5352132265
				</coordinates>
			</LineString>
		</Placemark>
		<Placemark>
			<name>branch20_part11</name>
			<TimeSpan>
				<begin>5959.717617659577</begin>
			</TimeSpan>
			<styleUrl>#branch20_part11_style</styleUrl>
			<LineString>
				<altitudeMode>absolute</altitudeMode>
				<tessellate>1</tessellate>
				<coordinates>
					-97.3399532,-23.5513262,937353.5352132265
					-100.71228132,-22.06484912,970738.0926903232
				</coordinates>
			</LineString>
		</Placemark>
		<Placemark>
			<name>branch20_part12</name>
			<TimeSpan>
				<begin>5953.026833825235</begin>
			</TimeSpan>
			<styleUrl>#branch20_part12_style</styleUrl>
			<LineString>
				<altitudeMode>absolute</altitudeMode>
				<tessellate>1</tessellate>
				<coordinates>
					-100.71228132,-22.06484912,970738.0926903232
					-104.08460944000001,-20.57837204,1000819.7045289805
				</coordinates>
			</LineString>
		</Placemark>
		<Placemark>
			<name>branch20_part13</name>
			<TimeSpan>
				<begin>5946.336049990892</begin>
			</TimeSpan>
			<styleUrl>#branch20_part13_style</styleUrl>
			<LineString>
				<altitudeMode>absolute</altitudeMode>
				<tessellate>1</tessellate>
				<coordinates>
					-104.08460944000001,-20.57837204,1000819.7045289805
					-107.45693756,-19.09189496,1027888.3981722052
				</coordinates>
			</LineString>
		</Placemark>
		<Placemark>
			<name>branch20_part14</name>
			<TimeSpan>
				<begin>5939.645266156551</begin>
			</TimeSpan>
			<styleUrl>#branch20_part14_style</styleUrl>
			<LineString>
				<altitudeMode>absolute</altitudeMode>
				<tessellate>1</tessellate>
				<coordinates>
					-107.45693756,-19.09189496,1027888.3981722052
					-110.82926568,-17.60541788,1052176.733714771
				</coordinates>
			</LineString>
		</Placemark>
		<Placemark>
			<name>branch20_part15</name>
			<TimeSpan>
				<begin>5932.954482322209</begin>
			</TimeSpan>
			<styleUrl>#branch20_part15_style</styleUrl>
			<LineString>
				<altitudeMode>absolute</altitudeMode>
				<tessellate>1</tessellate>
				<coordinates>
					-110.82926568,-17.60541788,1052176.733714771
					-114.20159380000001,-16.1189408,1073873.3820122662
				</coordinates>
			</LineString>
		</Placemark>
		<Placemark>
			<name>branch20_part16</name>
			<TimeSpan>
				<begin>5926.263698487866</begin>
			</TimeSpan>
			<styleUrl>#branch20_part16_style</styleUrl>
			<LineString>
				<altitudeMode>absolute</altitudeMode>
				<tessellate>1</tessellate>
				<coordinates>
					-114.20159380000001,-16.1189408,1073873.3820122662
					-117.57392192,-14.63246372,1093132.6744583007
				</coordinates>
			</LineString>
		</Placemark>
		<Placemark>
			<name>branch20_part17</name>
			<TimeSpan>
				<begin>5919.572914653525</begin>
			</TimeSpan>
			<styleUrl>#branch20_part17_style</styleUrl>
			<LineString>
				<altitudeMode>absolute</altitudeMode>
				<tessellate>1</tessellate>
				<coordinates>
					-117.57392192,-14.63246372,1093132.6744583007
					-120.94625004,-13.14598664,1110081.4785827068
				</coordinates>
			</LineString>
		</Placemark>
		<Placemark>
			<name>branch20_part18</name>
			<TimeSpan>
				<begin>5912.882130819183</begin>
			</TimeSpan>
			<styleUrl>#branch20_part18_style</styleUrl>
			<LineString>
				<altitudeMode>absolute</altitudeMode>
				<tessellate>1</tessellate>
				<coordinates>
					-120.94625004,-13.14598664,1110081.4785827068
					-124.31857816,-11.65950956,1124824.2422558716
				</coordinates>
			</LineString>
		</Placemark>
		<Placemark>
			<name>branch20_part19</name>
			<TimeSpan>
				<begin>5906.1913469848405</begin>
			</TimeSpan>
			<styleUrl>#branch20_part19_style</styleUrl>
			<LineString>
				<altitudeMode>absolute</altitudeMode>
				<tessellate>1</tessellate>
				<coordinates>
					-124.31857816,-11.65950956,1124824.2422558716
					-127.69090628000001,-10.17303248,1137446.7480241612
				</coordinates>
			</LineString>
		</Placemark>
		<Placemark>
			<name>branch20_part20</name>
			<TimeSpan>
				<begin>5899.500563150499</begin>
			</TimeSpan>
			<styleUrl>#branch20_part20_style</styleUrl>
			<LineString>
				<altitudeMode>absolute</altitudeMode>
				<tessellate>1</tessellate>
				<coordinates>
					-127.69090628000001,-10.17303248,1137446.7480241612
					-131.0632344,-8.6865554,1148018.9349331744
				</coordinates>
			</LineString>
		</Placemark>
		<Placemark>
			<name>branch20_part21</name>
			<TimeSpan>
				<begin>5892.809779316157</begin>
			</TimeSpan>
			<styleUrl>#branch20_part21_style</styleUrl>
			<LineString>
				<altitudeMode>absolute</altitudeMode>
				<tessellate>1</tessellate>
				<coordinates>
					-131.0632344,-8.6865554,1148018.9349331744
					-134.43556252,-7.200078319999999,1156597.0288261925
				</coordinates>
			</LineString>
		</Placemark>
		<Placemark>
			<name>branch20_part22</name>
			<TimeSpan>
				<begin>5886.118995481815</begin>
			</TimeSpan>
			<styleUrl>#branch20_part22_style</styleUrl>
			<LineString>
				<altitudeMode>absolute</altitudeMode>
				<tessellate>1</tessellate>
				<coordinates>
					-134.43556252,-7.200078319999999,1156597.0288261925
					-137.80789064,-5.713601240000003,1163225.1462911938
				</coordinates>
			</LineString>
		</Placemark>
		<Placemark>
			<name>branch20_part23</name>
			<TimeSpan>
				<begin>5879.428211647473</begin>
			</TimeSpan>
			<styleUrl>#branch20_part23_style</styleUrl>
			<LineString>
				<altitudeMode>absolute</altitudeMode>
				<tessellate>1</tessellate>
				<coordinates>
					-137.80789064,-5.713601240000003,1163225.1462911938
					-141.18021876,-4.2271241600000025,1167936.4865389208
				</coordinates>
			</LineString>
		</Placemark>
		<Placemark>
			<name>branch20_part24</name>
			<TimeSpan>
				<begin>5872.73742781313</begin>
			</TimeSpan>
			<styleUrl>#branch20_part24_style</styleUrl>
			<LineString>
				<altitudeMode>absolute</altitudeMode>
				<tessellate>1</tessellate>
				<coordinates>
					-141.18021876,-4.2271241600000025,1167936.4865389208
					-144.55254688,-2.7406470800000022,1170754.1902396523
				</coordinates>
			</LineString>
		</Placemark>
		<Placemark>
			<name>branch20_part25</name>
			<TimeSpan>
				<begin>5866.046643978789</begin>
			</TimeSpan>
			<styleUrl>#branch20_part25_style</styleUrl>
			<LineString>
				<altitudeMode>absolute</altitudeMode>
				<tessellate>1</tessellate>
				<coordinates>
					-144.55254688,-2.7406470800000022,1170754.1902396523
					-147.92487500000001,-1.254170000000002,1171691.919016533
				</coordinates>
			</LineString>
		</Placemark>
		<Placemark>
			<name>branch20_part26</name>
			<TimeSpan>
				<begin>5859.355860144447</begin>
			</TimeSpan>
			<styleUrl>#branch20_part26_style</styleUrl>
			<LineString>
				<altitudeMode>absolute</altitudeMode>
				<tessellate>1</tessellate>
				<coordinates>
					-147.92487500000001,-1.254170000000002,1171691.919016533
					-151.29720312,0.23230707999999822,1170754.1902396523
				</coordinates>
			</LineString>
		</Placemark>
		<Placemark>
			<name>branch20_part27</name>
			<TimeSpan>
				<begin>5852.665076310104</begin>
			</TimeSpan>
			<styleUrl>#branch20_part27_style</styleUrl>
			<LineString>
				<altitudeMode>absolute</altitudeMode>
				<tessellate>1</tessellate>
				<coordinates>
					-151.29720312,0.23230707999999822,1170754.1902396523
					-154.66953124,1.7187841599999985,1167936.4865389208
				</coordinates>
			</LineString>
		</Placemark>
		<Placemark>
			<name>branch20_part28</name>
			<TimeSpan>
				<begin>5845.974292475763</begin>
			</TimeSpan>
			<styleUrl>#branch20_part28_style</styleUrl>
			<LineString>
				<altitudeMode>absolute</altitudeMode>
				<tessellate>1</tessellate>
				<coordinates>
					-154.66953124,1.7187841599999985,1167936.4865389208
					-158.04185936000002,3.2052612399999987,1163225.1462911938
				</coordinates>
			</LineString>
		</Placemark>
		<Placemark>
			<name>branch20_part29</name>
			<TimeSpan>
				<begin>5839.283508641421</begin>
			</TimeSpan>
			<styleUrl>#branch20_part29_style</styleUrl>
			<LineString>
				<altitudeMode>absolute</altitudeMode>
				<tessellate>1</tessellate>
				<coordinates>
					-158.04185936000002,3.2052612399999987,1163225.1462911938
					-161.41418748,4.691738319999999,1156597.0288261927
				</coordinates>
			</LineString>
		</Placemark>
		<Placemark>
			<name>branch20_part30</name>
			<TimeSpan>
				<begin>5832.592724807078</begin>
			</TimeSpan>
			<styleUrl>#branch20_part30_style</styleUrl>
			<LineString>
				<altitudeMode>absolute</altitudeMode>
				<tessellate>1</tessellate>
				<coordinates>
					-161.41418748,4.691738319999999,1156597.0288261927
					-164.7865156,6.178215399999999,1148018.9349331744
				</coordinates>
			</LineString>
		</Placemark>
		<Placemark>
			<name>branch20_part31</name>
			<TimeSpan>
				<begin>5825.901940972737</begin>
			</TimeSpan>
			<styleUrl>#branch20_part31_style</styleUrl>
			<LineString>
				<altitudeMode>absolute</altitudeMode>
				<tessellate>1</tessellate>
				<coordinates>
					-164.7865156,6.178215399999999,1148018.9349331744
					-168.15884372,7.664692479999999,1137446.7480241612
				</coordinates>
			</LineString>
		</Placemark>
		<Placemark>
			<name>branch20_part32</name>
			<TimeSpan>
				<begin>5819.211157138395</begin>
			</TimeSpan>
			<styleUrl>#branch20_part32_style</styleUrl>
			<LineString>
				<altitudeMode>absolute</altitudeMode>
				<tessellate>1</tessellate>
				<coordinates>
					-168.15884372,7.664692479999999,1137446.7480241612
					-171.53117184,9.15116956,1124824.2422558716
				</coordinates>
			</LineString>
		</Placemark>
		<Placemark>
			<name>branch20_part33</name>
			<TimeSpan>
				<begin>5812.520373304053</begin>
			</TimeSpan>
			<styleUrl>#branch20_part33_style</styleUrl>
			<LineString>
				<altitudeMode>absolute</altitudeMode>
				<tessellate>1</tessellate>
				<coordinates>
					-171.53117184,9.15116956,1124824.2422558716
					-174.90349996,10.63764664,1110081.4785827068
				</coordinates>
			</LineString>
		</Placemark>
		<Placemark>
			<name>branch20_part34</name>
			<TimeSpan>
				<begin>5805.829589469711</begin>
			</TimeSpan>
			<styleUrl>#branch20_part34_style</styleUrl>
			<LineString>
				<altitudeMode>absolute</altitudeMode>
				<tessellate>1</tessellate>
				<coordinates>
					-174.90349996,10.63764664,1110081.4785827068
					-178.27582808,12.12412372,1093132.6744583007
				</coordinates>
			</LineString>
		</Placemark>
		<Placemark>
			<name>branch20_part35</name>
			<TimeSpan>
				<begin>5799.138805635369</begin>
			</TimeSpan>
			<styleUrl>#branch20_part35_style</styleUrl>
			<LineString>
				<altitudeMode>absolute</altitudeMode>
				<tessellate>1</tessellate>
				<coordinates>
					-178.27582808,12.12412372,1093132.6744583007
					178.35184379999998,13.6106008,1073873.382012266
				</coordinates>
			</LineString>
		</Placemark>
		<Placemark>
			<name>branch20_part36</name>
			<TimeSpan>
				<begin>5792.448021801027</begin>
			</TimeSpan>
			<styleUrl>#branch20_part36_style</styleUrl>
			<LineString>
				<altitudeMode>absolute</altitudeMode>
				<tessellate>1</tessellate>
				<coordinates>
					178.35184379999998,13.6106008,1073873.382012266
					174.97951568,15.09707788,1052176.733714771
				</coordinates>
			</LineString>
		</Placemark>
		<Placemark>
			<name>branch20_part37</name>
			<TimeSpan>
				<begin>5785.757237966685</begin>
			</TimeSpan>
			<styleUrl>#branch20_part37_style</styleUrl>
			<LineString>
				<altitudeMode>absolute</altitudeMode>
				<tessellate>1</tessellate>
				<coordinates>
					174.97951568,15.09707788,1052176.733714771
					171.60718756,16.58355496,1027888.3981722052
				</coordinates>
			</LineString>
		</Placemark>
		<Placemark>
			<name>branch20_part38</name>
			<TimeSpan>
				<begin>5779.066454132342</begin>
			</TimeSpan>
			<styleUrl>#branch20_part38_style</styleUrl>
			<LineString>
				<altitudeMode>absolute</altitudeMode>
				<tessellate>1</tessellate>
				<coordinates>
					171.60718756,16.58355496,1027888.3981722052
					168.23485944,18.07003204,1000819.7045289805
				</coordinates>
			</LineString>
		</Placemark>
		<Placemark>
			<name>branch20_part39</name>
			<TimeSpan>
				<begin>5772.375670298001</begin>
			</TimeSpan>
			<styleUrl>#branch20_part39_style</styleUrl>
			<LineString>
				<altitudeMode>absolute</altitudeMode>
				<tessellate>1</tessellate>
				<coordinates>
					168.23485944,18.07003204,1000819.7045289805
					164.86253132,19.55650912,970738.0926903232
				</coordinates>
			</LineString>
		</Placemark>
		<Placemark>
			<name>branch20_part40</name>
			<TimeSpan>
				<begin>5765.684886463659</begin>
			</TimeSpan>
			<styleUrl>#branch20_part40_style</styleUrl>
			<LineString>
				<altitudeMode>absolute</altitudeMode>
				<tessellate>1</tessellate>
				<coordinates>
					164.86253132,19.55650912,970738.0926903232
					161.4902032,21.0429862,937353.5352132262
				</coordinates>
			</LineString>
		</Placemark>
		<Placemark>
			<name>branch20_part41</name>
			<TimeSpan>
				<begin>5758.994102629316</begin>
			</TimeSpan>
			<styleUrl>#branch20_part41_style</styleUrl>
			<LineString>
				<altitudeMode>absolute</altitudeMode>
				<tessellate>1</tessellate>
				<coordinates>
					161.4902032,21.0429862,937353.5352132262
					158.11787508,22.52946328,900298.6710550763
				</coordinates>
			</LineString>
		</Placemark>
		<Placemark>
			<name>branch20_part42</name>
			<TimeSpan>
				<begin>5752.303318794975</begin>
			</TimeSpan>
			<styleUrl>#branch20_part42_style</styleUrl>
			<LineString>
				<altitudeMode>absolute</altitudeMode>
				<tessellate>1</tessellate>
				<coordinates>
					158.11787508,22.52946328,900298.6710550763
					154.74554696,24.015940360000002,859098.7056098131
				</coordinates>
			</LineString>
		</Placemark>
		<Placemark>
			<name>branch20_part43</name>
			<TimeSpan>
				<begin>5745.612534960633</begin>
			</TimeSpan>
			<styleUrl>#branch20_part43_style</styleUrl>
			<LineString>
				<altitudeMode>absolute</altitudeMode>
				<tessellate>1</tessellate>
				<coordinates>
					154.74554696,24.015940360000002,859098.7056098131
					151.37321884,25.502417440000002,813123.8015256299
				</coordinates>
			</LineString>
		</Placemark>
		<Placemark>
			<name>branch20_part44</name>
			<TimeSpan>
				<begin>5738.9217511262905</begin>
			</TimeSpan>
			<styleUrl>#branch20_part44_style</styleUrl>
			<LineString>
				<altitudeMode>absolute</altitudeMode>
				<tessellate>1</tessellate>
				<coordinates>
					151.37321884,25.502417440000002,813123.8015256299
					148.00089072,26.988894519999995,761509.6118793536
				</coordinates>
			</LineString>
		</Placemark>
		<Placemark>
			<name>branch20_part45</name>
			<TimeSpan>
				<begin>5732.230967291949</begin>
			</TimeSpan>
			<styleUrl>#branch20_part45_style</styleUrl>
			<LineString>
				<altitudeMode>absolute</altitudeMode>
				<tessellate>1</tessellate>
				<coordinates>
					148.00089072,26.988894519999995,761509.6118793536
					144.6285626,28.475371599999995,703015.1514099198
				</coordinates>
			</LineString>
		</Placemark>
		<Placemark>
			<name>branch20_part46</name>
			<TimeSpan>
				<begin>5725.540183457607</begin>
			</TimeSpan>
			<styleUrl>#branch20_part46_style</styleUrl>
			<LineString>
				<altitudeMode>absolute</altitudeMode>
				<tessellate>1</tessellate>
				<coordinates>
					144.6285626,28.475371599999995,703015.1514099198
					141.25623448,29.961848679999996,635744.0986665131
				</coordinates>
			</LineString>
		</Placemark>
		<Placemark>
			<name>branch20_part47</name>
			<TimeSpan>
				<begin>5718.849399623265</begin>
			</TimeSpan>
			<styleUrl>#branch20_part47_style</styleUrl>
			<LineString>
				<altitudeMode>absolute</altitudeMode>
				<tessellate>1</tessellate>
				<coordinates>
					141.25623448,29.961848679999996,635744.0986665131
					137.88390636,31.448325759999996,556522.8266808095
				</coordinates>
			</LineString>
		</Placemark>
		<Placemark>
			<name>branch20_part48</name>
			<TimeSpan>
				<begin>5712.158615788923</begin>
			</TimeSpan>
			<styleUrl>#branch20_part48_style</styleUrl>
			<LineString>
				<altitudeMode>absolute</altitudeMode>
				<tessellate>1</tessellate>
				<coordinates>
					137.88390636,31.448325759999996,556522.8266808095
					134.51157824,32.934802839999996,459207.5739732701
				</coordinates>
			</LineString>
		</Placemark>
		<Placemark>
			<name>branch20_part49</name>
			<TimeSpan>
				<begin>5705.467831954581</begin>
			</TimeSpan>
			<styleUrl>#branch20_part49_style</styleUrl>
			<LineString>
				<altitudeMode>absolute</altitudeMode>
				<tessellate>1</tessellate>
				<coordinates>
					134.51157824,32.934802839999996,459207.5739732701
					131.13925011999999,34.421279919999996,328073.7373246296
				</coordinates>
			</LineString>
		</Placemark>
		<Placemark>
			<name>branch20_part50</name>
			<TimeSpan>
				<begin>5698.777048120239</begin>
			</TimeSpan>
			<styleUrl>#branch20_part50_style</styleUrl>
			<LineString>
				<altitudeMode>absolute</altitudeMode>
				<tessellate>1</tessellate>
				<coordinates>
					131.13925011999999,34.421279919999996,328073.7373246296
					127.766922,35.907757,1.434908758210417E-10
				</coordinates>
			</LineString>
		</Placemark>
	</Folder>
	<Folder>
			<name>branch21</name>
		<Placemark>
			<name>branch21_part1</name>
			<TimeSpan>
				<begin>5697.8656978419685</begin>
			</TimeSpan>
			<styleUrl>#branch21_part1_style</styleUrl>
			<LineString>
				<altitudeMode>absolute</altitudeMode>
				<tessellate>1</tessellate>
				<coordinates>
					127.766922,35.907757,0.0
					125.516685934,36.280121087999994,153488.53315332584
				</coordinates>
			</LineString>
		</Placemark>
		<Placemark>
			<name>branch21_part2</name>
			<TimeSpan>
				<begin>5696.954347563698</begin>
			</TimeSpan>
			<styleUrl>#branch21_part2_style</styleUrl>
			<LineString>
				<altitudeMode>absolute</altitudeMode>
				<tessellate>1</tessellate>
				<coordinates>
					125.516685934,36.280121087999994,153488.53315332584
					123.266449868,36.652485176,214839.1929108041
				</coordinates>
			</LineString>
		</Placemark>
		<Placemark>
			<name>branch21_part3</name>
			<TimeSpan>
				<begin>5696.042997285427</begin>
			</TimeSpan>
			<styleUrl>#branch21_part3_style</styleUrl>
			<LineString>
				<altitudeMode>absolute</altitudeMode>
				<tessellate>1</tessellate>
				<coordinates>
					123.266449868,36.652485176,214839.1929108041
					121.016213802,37.024849264,260367.90701432156
				</coordinates>
			</LineString>
		</Placemark>
		<Placemark>
			<name>branch21_part4</name>
			<TimeSpan>
				<begin>5695.131647007157</begin>
			</TimeSpan>
			<styleUrl>#branch21_part4_style</styleUrl>
			<LineString>
				<altitudeMode>absolute</altitudeMode>
				<tessellate>1</tessellate>
				<coordinates>
					121.016213802,37.024849264,260367.90701432156
					118.765977736,37.397213351999994,297431.3944204909
				</coordinates>
			</LineString>
		</Placemark>
		<Placemark>
			<name>branch21_part5</name>
			<TimeSpan>
				<begin>5694.220296728887</begin>
			</TimeSpan>
			<styleUrl>#branch21_part5_style</styleUrl>
			<LineString>
				<altitudeMode>absolute</altitudeMode>
				<tessellate>1</tessellate>
				<coordinates>
					118.765977736,37.397213351999994,297431.3944204909
					116.51574167,37.76957744,328903.9996142695
				</coordinates>
			</LineString>
		</Placemark>
		<Placemark>
			<name>branch21_part6</name>
			<TimeSpan>
				<begin>5693.3089464506165</begin>
			</TimeSpan>
			<styleUrl>#branch21_part6_style</styleUrl>
			<LineString>
				<altitudeMode>absolute</altitudeMode>
				<tessellate>1</tessellate>
				<coordinates>
					116.51574167,37.76957744,328903.9996142695
					114.265505604,38.141941528,356270.49657395954
				</coordinates>
			</LineString>
		</Placemark>
		<Placemark>
			<name>branch21_part7</name>
			<TimeSpan>
				<begin>5692.397596172346</begin>
			</TimeSpan>
			<styleUrl>#branch21_part7_style</styleUrl>
			<LineString>
				<altitudeMode>absolute</altitudeMode>
				<tessellate>1</tessellate>
				<coordinates>
					114.265505604,38.141941528,356270.49657395954
					112.015269538,38.514305615999994,380418.07486933976
				</coordinates>
			</LineString>
		</Placemark>
		<Placemark>
			<name>branch21_part8</name>
			<TimeSpan>
				<begin>5691.486245894075</begin>
			</TimeSpan>
			<styleUrl>#branch21_part8_style</styleUrl>
			<LineString>
				<altitudeMode>absolute</altitudeMode>
				<tessellate>1</tessellate>
				<coordinates>
					112.015269538,38.514305615999994,380418.07486933976
					109.765033472,38.886669704,401927.3265616311
				</coordinates>
			</LineString>
		</Placemark>
		<Placemark>
			<name>branch21_part9</name>
			<TimeSpan>
				<begin>5690.574895615805</begin>
			</TimeSpan>
			<styleUrl>#branch21_part9_style</styleUrl>
			<LineString>
				<altitudeMode>absolute</altitudeMode>
				<tessellate>1</tessellate>
				<coordinates>
					109.765033472,38.886669704,401927.3265616311
					107.514797406,39.259033792,421202.63434374664
				</coordinates>
			</LineString>
		</Placemark>
		<Placemark>
			<name>branch21_part10</name>
			<TimeSpan>
				<begin>5689.663545337535</begin>
			</TimeSpan>
			<styleUrl>#branch21_part10_style</styleUrl>
			<LineString>
				<altitudeMode>absolute</altitudeMode>
				<tessellate>1</tessellate>
				<coordinates>
					107.514797406,39.259033792,421202.63434374664
					105.26456134,39.631397879999994,438538.6661523594
				</coordinates>
			</LineString>
		</Placemark>
		<Placemark>
			<name>branch21_part11</name>
			<TimeSpan>
				<begin>5688.7521950592645</begin>
			</TimeSpan>
			<styleUrl>#branch21_part11_style</styleUrl>
			<LineString>
				<altitudeMode>absolute</altitudeMode>
				<tessellate>1</tessellate>
				<coordinates>
					105.26456134,39.631397879999994,438538.6661523594
					103.014325274,40.003761968,454157.5535370028
				</coordinates>
			</LineString>
		</Placemark>
		<Placemark>
			<name>branch21_part12</name>
			<TimeSpan>
				<begin>5687.840844780994</begin>
			</TimeSpan>
			<styleUrl>#branch21_part12_style</styleUrl>
			<LineString>
				<altitudeMode>absolute</altitudeMode>
				<tessellate>1</tessellate>
				<coordinates>
					103.014325274,40.003761968,454157.5535370028
					100.764089208,40.376126056,468231.16550501756
				</coordinates>
			</LineString>
		</Placemark>
		<Placemark>
			<name>branch21_part13</name>
			<TimeSpan>
				<begin>5686.929494502723</begin>
			</TimeSpan>
			<styleUrl>#branch21_part13_style</styleUrl>
			<LineString>
				<altitudeMode>absolute</altitudeMode>
				<tessellate>1</tessellate>
				<coordinates>
					100.764089208,40.376126056,468231.16550501756
					98.51385314199999,40.748490144,480895.1907194595
				</coordinates>
			</LineString>
		</Placemark>
		<Placemark>
			<name>branch21_part14</name>
			<TimeSpan>
				<begin>5686.018144224453</begin>
			</TimeSpan>
			<styleUrl>#branch21_part14_style</styleUrl>
			<LineString>
				<altitudeMode>absolute</altitudeMode>
				<tessellate>1</tessellate>
				<coordinates>
					98.51385314199999,40.748490144,480895.1907194595
					96.263617076,41.120854232,492258.43187849
				</coordinates>
			</LineString>
		</Placemark>
		<Placemark>
			<name>branch21_part15</name>
			<TimeSpan>
				<begin>5685.106793946183</begin>
			</TimeSpan>
			<styleUrl>#branch21_part15_style</styleUrl>
			<LineString>
				<altitudeMode>absolute</altitudeMode>
				<tessellate>1</tessellate>
				<coordinates>
					96.263617076,41.120854232,492258.43187849
					94.01338100999999,41.49321832,502409.15820203885
				</coordinates>
			</LineString>
		</Placemark>
		<Placemark>
			<name>branch21_part16</name>
			<TimeSpan>
				<begin>5684.1954436679125</begin>
			</TimeSpan>
			<styleUrl>#branch21_part16_style</styleUrl>
			<LineString>
				<altitudeMode>absolute</altitudeMode>
				<tessellate>1</tessellate>
				<coordinates>
					94.01338100999999,41.49321832,502409.15820203885
					91.763144944,41.865582407999995,511419.57327280607
				</coordinates>
			</LineString>
		</Placemark>
		<Placemark>
			<name>branch21_part17</name>
			<TimeSpan>
				<begin>5683.284093389642</begin>
			</TimeSpan>
			<styleUrl>#branch21_part17_style</styleUrl>
			<LineString>
				<altitudeMode>absolute</altitudeMode>
				<tessellate>1</tessellate>
				<coordinates>
					91.763144944,41.865582407999995,511419.57327280607
					89.51290887799999,42.237946496,519349.03176885145
				</coordinates>
			</LineString>
		</Placemark>
		<Placemark>
			<name>branch21_part18</name>
			<TimeSpan>
				<begin>5682.372743111371</begin>
			</TimeSpan>
			<styleUrl>#branch21_part18_style</styleUrl>
			<LineString>
				<altitudeMode>absolute</altitudeMode>
				<tessellate>1</tessellate>
				<coordinates>
					89.51290887799999,42.237946496,519349.03176885145
					87.262672812,42.610310584,526246.3993828312
				</coordinates>
			</LineString>
		</Placemark>
		<Placemark>
			<name>branch21_part19</name>
			<TimeSpan>
				<begin>5681.461392833101</begin>
			</TimeSpan>
			<styleUrl>#branch21_part19_style</styleUrl>
			<LineString>
				<altitudeMode>absolute</altitudeMode>
				<tessellate>1</tessellate>
				<coordinates>
					87.262672812,42.610310584,526246.3993828312
					85.01243674599999,42.982674672,532151.8092790738
				</coordinates>
			</LineString>
		</Placemark>
		<Placemark>
			<name>branch21_part20</name>
			<TimeSpan>
				<begin>5680.550042554831</begin>
			</TimeSpan>
			<styleUrl>#branch21_part20_style</styleUrl>
			<LineString>
				<altitudeMode>absolute</altitudeMode>
				<tessellate>1</tessellate>
				<coordinates>
					85.01243674599999,42.982674672,532151.8092790738
					82.76220068,43.35503876,537097.9822770103
				</coordinates>
			</LineString>
		</Placemark>
		<Placemark>
			<name>branch21_part21</name>
			<TimeSpan>
				<begin>5679.6386922765605</begin>
			</TimeSpan>
			<styleUrl>#branch21_part21_style</styleUrl>
			<LineString>
				<altitudeMode>absolute</altitudeMode>
				<tessellate>1</tessellate>
				<coordinates>
					82.76220068,43.35503876,537097.9822770103
					80.511964614,43.727402848,541111.2235063382
				</coordinates>
			</LineString>
		</Placemark>
		<Placemark>
			<name>branch21_part22</name>
			<TimeSpan>
				<begin>5678.72734199829</begin>
			</TimeSpan>
			<styleUrl>#branch21_part22_style</styleUrl>
			<LineString>
				<altitudeMode>absolute</altitudeMode>
				<tessellate>1</tessellate>
				<coordinates>
					80.511964614,43.727402848,541111.2235063382
					78.26172854800001,44.099766935999995,544212.1728098916
				</coordinates>
			</LineString>
		</Placemark>
		<Placemark>
			<name>branch21_part23</name>
			<TimeSpan>
				<begin>5677.815991720019</begin>
			</TimeSpan>
			<styleUrl>#branch21_part23_style</styleUrl>
			<LineString>
				<altitudeMode>absolute</altitudeMode>
				<tessellate>1</tessellate>
				<coordinates>
					78.26172854800001,44.099766935999995,544212.1728098916
					76.011492482,44.472131024,546416.3623610177
				</coordinates>
			</LineString>
		</Placemark>
		<Placemark>
			<name>branch21_part24</name>
			<TimeSpan>
				<begin>5676.904641441749</begin>
			</TimeSpan>
			<styleUrl>#branch21_part24_style</styleUrl>
			<LineString>
				<altitudeMode>absolute</altitudeMode>
				<tessellate>1</tessellate>
				<coordinates>
					76.011492482,44.472131024,546416.3623610177
					73.761256416,44.844495112,547734.6184683575
				</coordinates>
			</LineString>
		</Placemark>
		<Placemark>
			<name>branch21_part25</name>
			<TimeSpan>
				<begin>5675.993291163479</begin>
			</TimeSpan>
			<styleUrl>#branch21_part25_style</styleUrl>
			<LineString>
				<altitudeMode>absolute</altitudeMode>
				<tessellate>1</tessellate>
				<coordinates>
					73.761256416,44.844495112,547734.6184683575
					71.51102035,45.2168592,548173.3326904492
				</coordinates>
			</LineString>
		</Placemark>
		<Placemark>
			<name>branch21_part26</name>
			<TimeSpan>
				<begin>5675.0819408852085</begin>
			</TimeSpan>
			<styleUrl>#branch21_part26_style</styleUrl>
			<LineString>
				<altitudeMode>absolute</altitudeMode>
				<tessellate>1</tessellate>
				<coordinates>
					71.51102035,45.2168592,548173.3326904492
					69.260784284,45.589223288,547734.6184683575
				</coordinates>
			</LineString>
		</Placemark>
		<Placemark>
			<name>branch21_part27</name>
			<TimeSpan>
				<begin>5674.170590606938</begin>
			</TimeSpan>
			<styleUrl>#branch21_part27_style</styleUrl>
			<LineString>
				<altitudeMode>absolute</altitudeMode>
				<tessellate>1</tessellate>
				<coordinates>
					69.260784284,45.589223288,547734.6184683575
					67.010548218,45.961587376,546416.3623610177
				</coordinates>
			</LineString>
		</Placemark>
		<Placemark>
			<name>branch21_part28</name>
			<TimeSpan>
				<begin>5673.259240328667</begin>
			</TimeSpan>
			<styleUrl>#branch21_part28_style</styleUrl>
			<LineString>
				<altitudeMode>absolute</altitudeMode>
				<tessellate>1</tessellate>
				<coordinates>
					67.010548218,45.961587376,546416.3623610177
					64.760312152,46.333951463999995,544212.1728098916
				</coordinates>
			</LineString>
		</Placemark>
		<Placemark>
			<name>branch21_part29</name>
			<TimeSpan>
				<begin>5672.347890050397</begin>
			</TimeSpan>
			<styleUrl>#branch21_part29_style</styleUrl>
			<LineString>
				<altitudeMode>absolute</altitudeMode>
				<tessellate>1</tessellate>
				<coordinates>
					64.760312152,46.333951463999995,544212.1728098916
					62.510076086,46.706315552,541111.2235063382
				</coordinates>
			</LineString>
		</Placemark>
		<Placemark>
			<name>branch21_part30</name>
			<TimeSpan>
				<begin>5671.436539772127</begin>
			</TimeSpan>
			<styleUrl>#branch21_part30_style</styleUrl>
			<LineString>
				<altitudeMode>absolute</altitudeMode>
				<tessellate>1</tessellate>
				<coordinates>
					62.510076086,46.706315552,541111.2235063382
					60.25984002,47.07867964,537097.9822770103
				</coordinates>
			</LineString>
		</Placemark>
		<Placemark>
			<name>branch21_part31</name>
			<TimeSpan>
				<begin>5670.5251894938565</begin>
			</TimeSpan>
			<styleUrl>#branch21_part31_style</styleUrl>
			<LineString>
				<altitudeMode>absolute</altitudeMode>
				<tessellate>1</tessellate>
				<coordinates>
					60.25984002,47.07867964,537097.9822770103
					58.009603954,47.451043728,532151.8092790738
				</coordinates>
			</LineString>
		</Placemark>
		<Placemark>
			<name>branch21_part32</name>
			<TimeSpan>
				<begin>5669.613839215586</begin>
			</TimeSpan>
			<styleUrl>#branch21_part32_style</styleUrl>
			<LineString>
				<altitudeMode>absolute</altitudeMode>
				<tessellate>1</tessellate>
				<coordinates>
					58.009603954,47.451043728,532151.8092790738
					55.759367888,47.823407816,526246.3993828312
				</coordinates>
			</LineString>
		</Placemark>
		<Placemark>
			<name>branch21_part33</name>
			<TimeSpan>
				<begin>5668.702488937315</begin>
			</TimeSpan>
			<styleUrl>#branch21_part33_style</styleUrl>
			<LineString>
				<altitudeMode>absolute</altitudeMode>
				<tessellate>1</tessellate>
				<coordinates>
					55.759367888,47.823407816,526246.3993828312
					53.509131822,48.195771904,519349.0317688514
				</coordinates>
			</LineString>
		</Placemark>
		<Placemark>
			<name>branch21_part34</name>
			<TimeSpan>
				<begin>5667.791138659045</begin>
			</TimeSpan>
			<styleUrl>#branch21_part34_style</styleUrl>
			<LineString>
				<altitudeMode>absolute</altitudeMode>
				<tessellate>1</tessellate>
				<coordinates>
					53.509131822,48.195771904,519349.0317688514
					51.258895756,48.568135992,511419.57327280607
				</coordinates>
			</LineString>
		</Placemark>
		<Placemark>
			<name>branch21_part35</name>
			<TimeSpan>
				<begin>5666.879788380775</begin>
			</TimeSpan>
			<styleUrl>#branch21_part35_style</styleUrl>
			<LineString>
				<altitudeMode>absolute</altitudeMode>
				<tessellate>1</tessellate>
				<coordinates>
					51.258895756,48.568135992,511419.57327280607
					49.00865969,48.94050008,502409.1582020387
				</coordinates>
			</LineString>
		</Placemark>
		<Placemark>
			<name>branch21_part36</name>
			<TimeSpan>
				<begin>5665.9684381025045</begin>
			</TimeSpan>
			<styleUrl>#branch21_part36_style</styleUrl>
			<LineString>
				<altitudeMode>absolute</altitudeMode>
				<tessellate>1</tessellate>
				<coordinates>
					49.00865969,48.94050008,502409.1582020387
					46.758423624,49.312864168000004,492258.4318784901
				</coordinates>
			</LineString>
		</Placemark>
		<Placemark>
			<name>branch21_part37</name>
			<TimeSpan>
				<begin>5665.057087824234</begin>
			</TimeSpan>
			<styleUrl>#branch21_part37_style</styleUrl>
			<LineString>
				<altitudeMode>absolute</altitudeMode>
				<tessellate>1</tessellate>
				<coordinates>
					46.758423624,49.312864168000004,492258.4318784901
					44.508187558,49.685228256,480895.1907194595
				</coordinates>
			</LineString>
		</Placemark>
		<Placemark>
			<name>branch21_part38</name>
			<TimeSpan>
				<begin>5664.145737545963</begin>
			</TimeSpan>
			<styleUrl>#branch21_part38_style</styleUrl>
			<LineString>
				<altitudeMode>absolute</altitudeMode>
				<tessellate>1</tessellate>
				<coordinates>
					44.508187558,49.685228256,480895.1907194595
					42.257951492000004,50.057592344,468231.16550501756
				</coordinates>
			</LineString>
		</Placemark>
		<Placemark>
			<name>branch21_part39</name>
			<TimeSpan>
				<begin>5663.234387267693</begin>
			</TimeSpan>
			<styleUrl>#branch21_part39_style</styleUrl>
			<LineString>
				<altitudeMode>absolute</altitudeMode>
				<tessellate>1</tessellate>
				<coordinates>
					42.257951492000004,50.057592344,468231.16550501756
					40.007715426000004,50.429956432,454157.5535370028
				</coordinates>
			</LineString>
		</Placemark>
		<Placemark>
			<name>branch21_part40</name>
			<TimeSpan>
				<begin>5662.323036989423</begin>
			</TimeSpan>
			<styleUrl>#branch21_part40_style</styleUrl>
			<LineString>
				<altitudeMode>absolute</altitudeMode>
				<tessellate>1</tessellate>
				<coordinates>
					40.007715426000004,50.429956432,454157.5535370028
					37.757479360000005,50.80232052,438538.6661523593
				</coordinates>
			</LineString>
		</Placemark>
		<Placemark>
			<name>branch21_part41</name>
			<TimeSpan>
				<begin>5661.4116867111525</begin>
			</TimeSpan>
			<styleUrl>#branch21_part41_style</styleUrl>
			<LineString>
				<altitudeMode>absolute</altitudeMode>
				<tessellate>1</tessellate>
				<coordinates>
					37.757479360000005,50.80232052,438538.6661523593
					35.507243294000006,51.174684608,421202.63434374664
				</coordinates>
			</LineString>
		</Placemark>
		<Placemark>
			<name>branch21_part42</name>
			<TimeSpan>
				<begin>5660.500336432882</begin>
			</TimeSpan>
			<styleUrl>#branch21_part42_style</styleUrl>
			<LineString>
				<altitudeMode>absolute</altitudeMode>
				<tessellate>1</tessellate>
				<coordinates>
					35.507243294000006,51.174684608,421202.63434374664
					33.257007228000006,51.547048696000004,401927.3265616311
				</coordinates>
			</LineString>
		</Placemark>
		<Placemark>
			<name>branch21_part43</name>
			<TimeSpan>
				<begin>5659.588986154611</begin>
			</TimeSpan>
			<styleUrl>#branch21_part43_style</styleUrl>
			<LineString>
				<altitudeMode>absolute</altitudeMode>
				<tessellate>1</tessellate>
				<coordinates>
					33.257007228000006,51.547048696000004,401927.3265616311
					31.006771162000007,51.919412784,380418.0748693398
				</coordinates>
			</LineString>
		</Placemark>
		<Placemark>
			<name>branch21_part44</name>
			<TimeSpan>
				<begin>5658.677635876341</begin>
			</TimeSpan>
			<styleUrl>#branch21_part44_style</styleUrl>
			<LineString>
				<altitudeMode>absolute</altitudeMode>
				<tessellate>1</tessellate>
				<coordinates>
					31.006771162000007,51.919412784,380418.0748693398
					28.756535096000007,52.291776872,356270.49657395954
				</coordinates>
			</LineString>
		</Placemark>
		<Placemark>
			<name>branch21_part45</name>
			<TimeSpan>
				<begin>5657.766285598071</begin>
			</TimeSpan>
			<styleUrl>#branch21_part45_style</styleUrl>
			<LineString>
				<altitudeMode>absolute</altitudeMode>
				<tessellate>1</tessellate>
				<coordinates>
					28.756535096000007,52.291776872,356270.49657395954
					26.506299030000008,52.66414096,328903.99961426953
				</coordinates>
			</LineString>
		</Placemark>
		<Placemark>
			<name>branch21_part46</name>
			<TimeSpan>
				<begin>5656.8549353198005</begin>
			</TimeSpan>
			<styleUrl>#branch21_part46_style</styleUrl>
			<LineString>
				<altitudeMode>absolute</altitudeMode>
				<tessellate>1</tessellate>
				<coordinates>
					26.506299030000008,52.66414096,328903.99961426953
					24.25606296400001,53.036505048,297431.39442049083
				</coordinates>
			</LineString>
		</Placemark>
		<Placemark>
			<name>branch21_part47</name>
			<TimeSpan>
				<begin>5655.94358504153</begin>
			</TimeSpan>
			<styleUrl>#branch21_part47_style</styleUrl>
			<LineString>
				<altitudeMode>absolute</altitudeMode>
				<tessellate>1</tessellate>
				<coordinates>
					24.25606296400001,53.036505048,297431.39442049083
					22.00582689800001,53.408869136,260367.9070143215
				</coordinates>
			</LineString>
		</Placemark>
		<Placemark>
			<name>branch21_part48</name>
			<TimeSpan>
				<begin>5655.032234763259</begin>
			</TimeSpan>
			<styleUrl>#branch21_part48_style</styleUrl>
			<LineString>
				<altitudeMode>absolute</altitudeMode>
				<tessellate>1</tessellate>
				<coordinates>
					22.00582689800001,53.408869136,260367.9070143215
					19.755590831999996,53.781233224000005,214839.1929108043
				</coordinates>
			</LineString>
		</Placemark>
		<Placemark>
			<name>branch21_part49</name>
			<TimeSpan>
				<begin>5654.120884484989</begin>
			</TimeSpan>
			<styleUrl>#branch21_part49_style</styleUrl>
			<LineString>
				<altitudeMode>absolute</altitudeMode>
				<tessellate>1</tessellate>
				<coordinates>
					19.755590831999996,53.781233224000005,214839.1929108043
					17.505354765999996,54.153597312,153488.53315332593
				</coordinates>
			</LineString>
		</Placemark>
		<Placemark>
			<name>branch21_part50</name>
			<TimeSpan>
				<begin>5653.209534206719</begin>
			</TimeSpan>
			<styleUrl>#branch21_part50_style</styleUrl>
			<LineString>
				<altitudeMode>absolute</altitudeMode>
				<tessellate>1</tessellate>
				<coordinates>
					17.505354765999996,54.153597312,153488.53315332593
					15.255118699999997,54.5259614,6.713187172572958E-11
				</coordinates>
			</LineString>
		</Placemark>
	</Folder>
	<Folder>
			<name>branch30</name>
		<Placemark>
			<name>branch30_part1</name>
			<TimeSpan>
				<begin>5843.755923323313</begin>
			</TimeSpan>
			<styleUrl>#branch30_part1_style</styleUrl>
			<LineString>
				<altitudeMode>absolute</altitudeMode>
				<tessellate>1</tessellate>
				<coordinates>
					12.56738,41.87194,0.0
					11.383256036,40.563522334000005,158002.32364342402
				</coordinates>
			</LineString>
		</Placemark>
		<Placemark>
			<name>branch30_part2</name>
			<TimeSpan>
				<begin>5840.3087919046575</begin>
			</TimeSpan>
			<styleUrl>#branch30_part2_style</styleUrl>
			<LineString>
				<altitudeMode>absolute</altitudeMode>
				<tessellate>1</tessellate>
				<coordinates>
					11.383256036,40.563522334000005,158002.32364342402
					10.199132072,39.255104668,221157.18348598568
				</coordinates>
			</LineString>
		</Placemark>
		<Placemark>
			<name>branch30_part3</name>
			<TimeSpan>
				<begin>5836.861660486001</begin>
			</TimeSpan>
			<styleUrl>#branch30_part3_style</styleUrl>
			<LineString>
				<altitudeMode>absolute</altitudeMode>
				<tessellate>1</tessellate>
				<coordinates>
					10.199132072,39.255104668,221157.18348598568
					9.015008108,37.946687002000004,268024.80592698505
				</coordinates>
			</LineString>
		</Placemark>
		<Placemark>
			<name>branch30_part4</name>
			<TimeSpan>
				<begin>5833.414529067345</begin>
			</TimeSpan>
			<styleUrl>#branch30_part4_style</styleUrl>
			<LineString>
				<altitudeMode>absolute</altitudeMode>
				<tessellate>1</tessellate>
				<coordinates>
					9.015008108,37.946687002000004,268024.80592698505
					7.830884144,36.638269336,306178.25630007335
				</coordinates>
			</LineString>
		</Placemark>
		<Placemark>
			<name>branch30_part5</name>
			<TimeSpan>
				<begin>5829.967397648688</begin>
			</TimeSpan>
			<styleUrl>#branch30_part5_style</styleUrl>
			<LineString>
				<altitudeMode>absolute</altitudeMode>
				<tessellate>1</tessellate>
				<coordinates>
					7.830884144,36.638269336,306178.25630007335
					6.646760179999999,35.329851670000004,338576.407807337
				</coordinates>
			</LineString>
		</Placemark>
		<Placemark>
			<name>branch30_part6</name>
			<TimeSpan>
				<begin>5826.520266230033</begin>
			</TimeSpan>
			<styleUrl>#branch30_part6_style</styleUrl>
			<LineString>
				<altitudeMode>absolute</altitudeMode>
				<tessellate>1</tessellate>
				<coordinates>
					6.646760179999999,35.329851670000004,338576.407807337
					5.462636216,34.021434004,366747.698657399
				</coordinates>
			</LineString>
		</Placemark>
		<Placemark>
			<name>branch30_part7</name>
			<TimeSpan>
				<begin>5823.073134811377</begin>
			</TimeSpan>
			<styleUrl>#branch30_part7_style</styleUrl>
			<LineString>
				<altitudeMode>absolute</altitudeMode>
				<tessellate>1</tessellate>
				<coordinates>
					5.462636216,34.021434004,366747.698657399
					4.278512251999999,32.713016338,391605.4088892133
				</coordinates>
			</LineString>
		</Placemark>
		<Placemark>
			<name>branch30_part8</name>
			<TimeSpan>
				<begin>5819.626003392721</begin>
			</TimeSpan>
			<styleUrl>#branch30_part8_style</styleUrl>
			<LineString>
				<altitudeMode>absolute</altitudeMode>
				<tessellate>1</tessellate>
				<coordinates>
					4.278512251999999,32.713016338,391605.4088892133
					3.0943882879999993,31.404598672000002,413747.20461422927
				</coordinates>
			</LineString>
		</Placemark>
		<Placemark>
			<name>branch30_part9</name>
			<TimeSpan>
				<begin>5816.178871974065</begin>
			</TimeSpan>
			<styleUrl>#branch30_part9_style</styleUrl>
			<LineString>
				<altitudeMode>absolute</altitudeMode>
				<tessellate>1</tessellate>
				<coordinates>
					3.0943882879999993,31.404598672000002,413747.20461422927
					1.910264324,30.096181006000002,433589.36061082163
				</coordinates>
			</LineString>
		</Placemark>
		<Placemark>
			<name>branch30_part10</name>
			<TimeSpan>
				<begin>5812.7317405554095</begin>
			</TimeSpan>
			<styleUrl>#branch30_part10_style</styleUrl>
			<LineString>
				<altitudeMode>absolute</altitudeMode>
				<tessellate>1</tessellate>
				<coordinates>
					1.910264324,30.096181006000002,433589.36061082163
					0.7261403599999987,28.78776334,451435.21040978277
				</coordinates>
			</LineString>
		</Placemark>
		<Placemark>
			<name>branch30_part11</name>
			<TimeSpan>
				<begin>5809.284609136753</begin>
			</TimeSpan>
			<styleUrl>#branch30_part11_style</styleUrl>
			<LineString>
				<altitudeMode>absolute</altitudeMode>
				<tessellate>1</tessellate>
				<coordinates>
					0.7261403599999987,28.78776334,451435.21040978277
					-0.4579836040000007,27.479345674,467513.418004831
				</coordinates>
			</LineString>
		</Placemark>
		<Placemark>
			<name>branch30_part12</name>
			<TimeSpan>
				<begin>5805.837477718097</begin>
			</TimeSpan>
			<styleUrl>#branch30_part12_style</styleUrl>
			<LineString>
				<altitudeMode>absolute</altitudeMode>
				<tessellate>1</tessellate>
				<coordinates>
					-0.4579836040000007,27.479345674,467513.418004831
					-1.6421075680000001,26.170928008000004,482000.906726747
				</coordinates>
			</LineString>
		</Placemark>
		<Placemark>
			<name>branch30_part13</name>
			<TimeSpan>
				<begin>5802.39034629944</begin>
			</TimeSpan>
			<styleUrl>#branch30_part13_style</styleUrl>
			<LineString>
				<altitudeMode>absolute</altitudeMode>
				<tessellate>1</tessellate>
				<coordinates>
					-1.6421075680000001,26.170928008000004,482000.906726747
					-2.8262315320000013,24.862510342000004,495037.35557053075
				</coordinates>
			</LineString>
		</Placemark>
		<Placemark>
			<name>branch30_part14</name>
			<TimeSpan>
				<begin>5798.943214880785</begin>
			</TimeSpan>
			<styleUrl>#branch30_part14_style</styleUrl>
			<LineString>
				<altitudeMode>absolute</altitudeMode>
				<tessellate>1</tessellate>
				<coordinates>
					-2.8262315320000013,24.862510342000004,495037.35557053075
					-4.0103554960000025,23.554092676000003,506734.7669038836
				</coordinates>
			</LineString>
		</Placemark>
		<Placemark>
			<name>branch30_part15</name>
			<TimeSpan>
				<begin>5795.496083462129</begin>
			</TimeSpan>
			<styleUrl>#branch30_part15_style</styleUrl>
			<LineString>
				<altitudeMode>absolute</altitudeMode>
				<tessellate>1</tessellate>
				<coordinates>
					-4.0103554960000025,23.554092676000003,506734.7669038836
					-5.19447946,22.245675010000003,517184.00576778647
				</coordinates>
			</LineString>
		</Placemark>
		<Placemark>
			<name>branch30_part16</name>
			<TimeSpan>
				<begin>5792.048952043473</begin>
			</TimeSpan>
			<styleUrl>#branch30_part16_style</styleUrl>
			<LineString>
				<altitudeMode>absolute</altitudeMode>
				<tessellate>1</tessellate>
				<coordinates>
					-5.19447946,22.245675010000003,517184.00576778647
					-6.378603424000001,20.937257344000002,526459.3991077619
				</coordinates>
			</LineString>
		</Placemark>
		<Placemark>
			<name>branch30_part17</name>
			<TimeSpan>
				<begin>5788.601820624817</begin>
			</TimeSpan>
			<styleUrl>#branch30_part17_style</styleUrl>
			<LineString>
				<altitudeMode>absolute</altitudeMode>
				<tessellate>1</tessellate>
				<coordinates>
					-6.378603424000001,20.937257344000002,526459.3991077619
					-7.5627273880000025,19.628839678000002,534622.0471041286
				</coordinates>
			</LineString>
		</Placemark>
		<Placemark>
			<name>branch30_part18</name>
			<TimeSpan>
				<begin>5785.1546892061615</begin>
			</TimeSpan>
			<styleUrl>#branch30_part18_style</styleUrl>
			<LineString>
				<altitudeMode>absolute</altitudeMode>
				<tessellate>1</tessellate>
				<coordinates>
					-7.5627273880000025,19.628839678000002,534622.0471041286
					-8.746851352,18.320422012,541722.2524917392
				</coordinates>
			</LineString>
		</Placemark>
		<Placemark>
			<name>branch30_part19</name>
			<TimeSpan>
				<begin>5781.707557787505</begin>
			</TimeSpan>
			<styleUrl>#branch30_part19_style</styleUrl>
			<LineString>
				<altitudeMode>absolute</altitudeMode>
				<tessellate>1</tessellate>
				<coordinates>
					-8.746851352,18.320422012,541722.2524917392
					-9.930975316000001,17.012004346,547801.3286709423
				</coordinates>
			</LineString>
		</Placemark>
		<Placemark>
			<name>branch30_part20</name>
			<TimeSpan>
				<begin>5778.260426368849</begin>
			</TimeSpan>
			<styleUrl>#branch30_part20_style</styleUrl>
			<LineString>
				<altitudeMode>absolute</altitudeMode>
				<tessellate>1</tessellate>
				<coordinates>
					-9.930975316000001,17.012004346,547801.3286709423
					-11.115099280000003,15.70358668,552892.9587149642
				</coordinates>
			</LineString>
		</Placemark>
		<Placemark>
			<name>branch30_part21</name>
			<TimeSpan>
				<begin>5774.813294950192</begin>
			</TimeSpan>
			<styleUrl>#branch30_part21_style</styleUrl>
			<LineString>
				<altitudeMode>absolute</altitudeMode>
				<tessellate>1</tessellate>
				<coordinates>
					-11.115099280000003,15.70358668,552892.9587149642
					-12.299223244,14.395169014000004,557024.2213347064
				</coordinates>
			</LineString>
		</Placemark>
		<Placemark>
			<name>branch30_part22</name>
			<TimeSpan>
				<begin>5771.366163531537</begin>
			</TimeSpan>
			<styleUrl>#branch30_part22_style</styleUrl>
			<LineString>
				<altitudeMode>absolute</altitudeMode>
				<tessellate>1</tessellate>
				<coordinates>
					-12.299223244,14.395169014000004,557024.2213347064
					-13.483347208000001,13.086751348000004,560216.3633494618
				</coordinates>
			</LineString>
		</Placemark>
		<Placemark>
			<name>branch30_part23</name>
			<TimeSpan>
				<begin>5767.919032112881</begin>
			</TimeSpan>
			<styleUrl>#branch30_part23_style</styleUrl>
			<LineString>
				<altitudeMode>absolute</altitudeMode>
				<tessellate>1</tessellate>
				<coordinates>
					-13.483347208000001,13.086751348000004,560216.3633494618
					-14.667471172000003,11.778333682000003,562485.3737027015
				</coordinates>
			</LineString>
		</Placemark>
		<Placemark>
			<name>branch30_part24</name>
			<TimeSpan>
				<begin>5764.471900694225</begin>
			</TimeSpan>
			<styleUrl>#branch30_part24_style</styleUrl>
			<LineString>
				<altitudeMode>absolute</altitudeMode>
				<tessellate>1</tessellate>
				<coordinates>
					-14.667471172000003,11.778333682000003,562485.3737027015
					-15.851595136,10.469916016000003,563842.3970831305
				</coordinates>
			</LineString>
		</Placemark>
		<Placemark>
			<name>branch30_part25</name>
			<TimeSpan>
				<begin>5761.024769275569</begin>
			</TimeSpan>
			<styleUrl>#branch30_part25_style</styleUrl>
			<LineString>
				<altitudeMode>absolute</altitudeMode>
				<tessellate>1</tessellate>
				<coordinates>
					-15.851595136,10.469916016000003,563842.3970831305
					-17.0357191,9.161498350000002,564294.0130122284
				</coordinates>
			</LineString>
		</Placemark>
		<Placemark>
			<name>branch30_part26</name>
			<TimeSpan>
				<begin>5757.577637856913</begin>
			</TimeSpan>
			<styleUrl>#branch30_part26_style</styleUrl>
			<LineString>
				<altitudeMode>absolute</altitudeMode>
				<tessellate>1</tessellate>
				<coordinates>
					-17.0357191,9.161498350000002,564294.0130122284
					-18.219843064000003,7.853080684000005,563842.3970831305
				</coordinates>
			</LineString>
		</Placemark>
		<Placemark>
			<name>branch30_part27</name>
			<TimeSpan>
				<begin>5754.130506438257</begin>
			</TimeSpan>
			<styleUrl>#branch30_part27_style</styleUrl>
			<LineString>
				<altitudeMode>absolute</altitudeMode>
				<tessellate>1</tessellate>
				<coordinates>
					-18.219843064000003,7.853080684000005,563842.3970831305
					-19.403967028000004,6.544663018000001,562485.3737027015
				</coordinates>
			</LineString>
		</Placemark>
		<Placemark>
			<name>branch30_part28</name>
			<TimeSpan>
				<begin>5750.6833750196</begin>
			</TimeSpan>
			<styleUrl>#branch30_part28_style</styleUrl>
			<LineString>
				<altitudeMode>absolute</altitudeMode>
				<tessellate>1</tessellate>
				<coordinates>
					-19.403967028000004,6.544663018000001,562485.3737027015
					-20.588090992000005,5.2362453520000045,560216.3633494618
				</coordinates>
			</LineString>
		</Placemark>
		<Placemark>
			<name>branch30_part29</name>
			<TimeSpan>
				<begin>5747.236243600944</begin>
			</TimeSpan>
			<styleUrl>#branch30_part29_style</styleUrl>
			<LineString>
				<altitudeMode>absolute</altitudeMode>
				<tessellate>1</tessellate>
				<coordinates>
					-20.588090992000005,5.2362453520000045,560216.3633494618
					-21.772214956,3.9278276860000005,557024.2213347065
				</coordinates>
			</LineString>
		</Placemark>
		<Placemark>
			<name>branch30_part30</name>
			<TimeSpan>
				<begin>5743.789112182289</begin>
			</TimeSpan>
			<styleUrl>#branch30_part30_style</styleUrl>
			<LineString>
				<altitudeMode>absolute</altitudeMode>
				<tessellate>1</tessellate>
				<coordinates>
					-21.772214956,3.9278276860000005,557024.2213347065
					-22.95633892,2.6194100200000037,552892.9587149642
				</coordinates>
			</LineString>
		</Placemark>
		<Placemark>
			<name>branch30_part31</name>
			<TimeSpan>
				<begin>5740.341980763633</begin>
			</TimeSpan>
			<styleUrl>#branch30_part31_style</styleUrl>
			<LineString>
				<altitudeMode>absolute</altitudeMode>
				<tessellate>1</tessellate>
				<coordinates>
					-22.95633892,2.6194100200000037,552892.9587149642
					-24.140462884,1.3109923539999997,547801.3286709423
				</coordinates>
			</LineString>
		</Placemark>
		<Placemark>
			<name>branch30_part32</name>
			<TimeSpan>
				<begin>5736.894849344977</begin>
			</TimeSpan>
			<styleUrl>#branch30_part32_style</styleUrl>
			<LineString>
				<altitudeMode>absolute</altitudeMode>
				<tessellate>1</tessellate>
				<coordinates>
					-24.140462884,1.3109923539999997,547801.3286709423
					-25.324586848000003,0.0025746880000028227,541722.2524917392
				</coordinates>
			</LineString>
		</Placemark>
		<Placemark>
			<name>branch30_part33</name>
			<TimeSpan>
				<begin>5733.447717926321</begin>
			</TimeSpan>
			<styleUrl>#branch30_part33_style</styleUrl>
			<LineString>
				<altitudeMode>absolute</altitudeMode>
				<tessellate>1</tessellate>
				<coordinates>
					-25.324586848000003,0.0025746880000028227,541722.2524917392
					-26.508710812000004,-1.305842977999994,534622.0471041285
				</coordinates>
			</LineString>
		</Placemark>
		<Placemark>
			<name>branch30_part34</name>
			<TimeSpan>
				<begin>5730.000586507665</begin>
			</TimeSpan>
			<styleUrl>#branch30_part34_style</styleUrl>
			<LineString>
				<altitudeMode>absolute</altitudeMode>
				<tessellate>1</tessellate>
				<coordinates>
					-26.508710812000004,-1.305842977999994,534622.0471041285
					-27.692834776000005,-2.614260643999998,526459.3991077619
				</coordinates>
			</LineString>
		</Placemark>
		<Placemark>
			<name>branch30_part35</name>
			<TimeSpan>
				<begin>5726.553455089009</begin>
			</TimeSpan>
			<styleUrl>#branch30_part35_style</styleUrl>
			<LineString>
				<altitudeMode>absolute</altitudeMode>
				<tessellate>1</tessellate>
				<coordinates>
					-27.692834776000005,-2.614260643999998,526459.3991077619
					-28.876958740000006,-3.922678309999995,517184.0057677864
				</coordinates>
			</LineString>
		</Placemark>
		<Placemark>
			<name>branch30_part36</name>
			<TimeSpan>
				<begin>5723.106323670352</begin>
			</TimeSpan>
			<styleUrl>#branch30_part36_style</styleUrl>
			<LineString>
				<altitudeMode>absolute</altitudeMode>
				<tessellate>1</tessellate>
				<coordinates>
					-28.876958740000006,-3.922678309999995,517184.0057677864
					-30.061082704,-5.231095975999999,506734.76690388366
				</coordinates>
			</LineString>
		</Placemark>
		<Placemark>
			<name>branch30_part37</name>
			<TimeSpan>
				<begin>5719.659192251696</begin>
			</TimeSpan>
			<styleUrl>#branch30_part37_style</styleUrl>
			<LineString>
				<altitudeMode>absolute</altitudeMode>
				<tessellate>1</tessellate>
				<coordinates>
					-30.061082704,-5.231095975999999,506734.76690388366
					-31.245206668,-6.539513641999996,495037.35557053075
				</coordinates>
			</LineString>
		</Placemark>
		<Placemark>
			<name>branch30_part38</name>
			<TimeSpan>
				<begin>5716.212060833041</begin>
			</TimeSpan>
			<styleUrl>#branch30_part38_style</styleUrl>
			<LineString>
				<altitudeMode>absolute</altitudeMode>
				<tessellate>1</tessellate>
				<coordinates>
					-31.245206668,-6.539513641999996,495037.35557053075
					-32.429330632,-7.847931308,482000.906726747
				</coordinates>
			</LineString>
		</Placemark>
		<Placemark>
			<name>branch30_part39</name>
			<TimeSpan>
				<begin>5712.764929414385</begin>
			</TimeSpan>
			<styleUrl>#branch30_part39_style</styleUrl>
			<LineString>
				<altitudeMode>absolute</altitudeMode>
				<tessellate>1</tessellate>
				<coordinates>
					-32.429330632,-7.847931308,482000.906726747
					-33.613454596000004,-9.156348973999997,467513.418004831
				</coordinates>
			</LineString>
		</Placemark>
		<Placemark>
			<name>branch30_part40</name>
			<TimeSpan>
				<begin>5709.317797995729</begin>
			</TimeSpan>
			<styleUrl>#branch30_part40_style</styleUrl>
			<LineString>
				<altitudeMode>absolute</altitudeMode>
				<tessellate>1</tessellate>
				<coordinates>
					-33.613454596000004,-9.156348973999997,467513.418004831
					-34.797578560000005,-10.46476664,451435.21040978265
				</coordinates>
			</LineString>
		</Placemark>
		<Placemark>
			<name>branch30_part41</name>
			<TimeSpan>
				<begin>5705.870666577073</begin>
			</TimeSpan>
			<styleUrl>#branch30_part41_style</styleUrl>
			<LineString>
				<altitudeMode>absolute</altitudeMode>
				<tessellate>1</tessellate>
				<coordinates>
					-34.797578560000005,-10.46476664,451435.21040978265
					-35.981702524000006,-11.773184305999997,433589.36061082163
				</coordinates>
			</LineString>
		</Placemark>
		<Placemark>
			<name>branch30_part42</name>
			<TimeSpan>
				<begin>5702.423535158417</begin>
			</TimeSpan>
			<styleUrl>#branch30_part42_style</styleUrl>
			<LineString>
				<altitudeMode>absolute</altitudeMode>
				<tessellate>1</tessellate>
				<coordinates>
					-35.981702524000006,-11.773184305999997,433589.36061082163
					-37.165826488,-13.081601971999994,413747.20461422927
				</coordinates>
			</LineString>
		</Placemark>
		<Placemark>
			<name>branch30_part43</name>
			<TimeSpan>
				<begin>5698.976403739761</begin>
			</TimeSpan>
			<styleUrl>#branch30_part43_style</styleUrl>
			<LineString>
				<altitudeMode>absolute</altitudeMode>
				<tessellate>1</tessellate>
				<coordinates>
					-37.165826488,-13.081601971999994,413747.20461422927
					-38.349950452,-14.390019637999998,391605.40888921334
				</coordinates>
			</LineString>
		</Placemark>
		<Placemark>
			<name>branch30_part44</name>
			<TimeSpan>
				<begin>5695.529272321104</begin>
			</TimeSpan>
			<styleUrl>#branch30_part44_style</styleUrl>
			<LineString>
				<altitudeMode>absolute</altitudeMode>
				<tessellate>1</tessellate>
				<coordinates>
					-38.349950452,-14.390019637999998,391605.40888921334
					-39.534074416,-15.698437303999995,366747.698657399
				</coordinates>
			</LineString>
		</Placemark>
		<Placemark>
			<name>branch30_part45</name>
			<TimeSpan>
				<begin>5692.082140902448</begin>
			</TimeSpan>
			<styleUrl>#branch30_part45_style</styleUrl>
			<LineString>
				<altitudeMode>absolute</altitudeMode>
				<tessellate>1</tessellate>
				<coordinates>
					-39.534074416,-15.698437303999995,366747.698657399
					-40.718198380000004,-17.00685497,338576.40780733706
				</coordinates>
			</LineString>
		</Placemark>
		<Placemark>
			<name>branch30_part46</name>
			<TimeSpan>
				<begin>5688.635009483793</begin>
			</TimeSpan>
			<styleUrl>#branch30_part46_style</styleUrl>
			<LineString>
				<altitudeMode>absolute</altitudeMode>
				<tessellate>1</tessellate>
				<coordinates>
					-40.718198380000004,-17.00685497,338576.40780733706
					-41.902322344000005,-18.315272635999996,306178.2563000733
				</coordinates>
			</LineString>
		</Placemark>
		<Placemark>
			<name>branch30_part47</name>
			<TimeSpan>
				<begin>5685.187878065137</begin>
			</TimeSpan>
			<styleUrl>#branch30_part47_style</styleUrl>
			<LineString>
				<altitudeMode>absolute</altitudeMode>
				<tessellate>1</tessellate>
				<coordinates>
					-41.902322344000005,-18.315272635999996,306178.2563000733
					-43.086446308000006,-19.623690302,268024.805926985
				</coordinates>
			</LineString>
		</Placemark>
		<Placemark>
			<name>branch30_part48</name>
			<TimeSpan>
				<begin>5681.740746646481</begin>
			</TimeSpan>
			<styleUrl>#branch30_part48_style</styleUrl>
			<LineString>
				<altitudeMode>absolute</altitudeMode>
				<tessellate>1</tessellate>
				<coordinates>
					-43.086446308000006,-19.623690302,268024.805926985
					-44.270570272,-20.932107967999997,221157.18348598588
				</coordinates>
			</LineString>
		</Placemark>
		<Placemark>
			<name>branch30_part49</name>
			<TimeSpan>
				<begin>5678.293615227825</begin>
			</TimeSpan>
			<styleUrl>#branch30_part49_style</styleUrl>
			<LineString>
				<altitudeMode>absolute</altitudeMode>
				<tessellate>1</tessellate>
				<coordinates>
					-44.270570272,-20.932107967999997,221157.18348598588
					-45.454694236,-22.240525634,158002.32364342414
				</coordinates>
			</LineString>
		</Placemark>
		<Placemark>
			<name>branch30_part50</name>
			<TimeSpan>
				<begin>5674.846483809169</begin>
			</TimeSpan>
			<styleUrl>#branch30_part50_style</styleUrl>
			<LineString>
				<altitudeMode>absolute</altitudeMode>
				<tessellate>1</tessellate>
				<coordinates>
					-45.454694236,-22.240525634,158002.32364342414
					-46.6388182,-23.548943299999998,6.910608568134405E-11
				</coordinates>
			</LineString>
		</Placemark>
	</Folder>
	<Folder>
			<name>branch31</name>
		<Placemark>
			<name>branch31_part1</name>
			<TimeSpan>
				<begin>5669.206768771888</begin>
			</TimeSpan>
			<styleUrl>#branch31_part1_style</styleUrl>
			<LineString>
				<altitudeMode>absolute</altitudeMode>
				<tessellate>1</tessellate>
				<coordinates>
					-46.6388182,-23.5489433,0.0
					-43.150703396000004,-22.359809294,312607.71396494145
				</coordinates>
			</LineString>
		</Placemark>
		<Placemark>
			<name>branch31_part2</name>
			<TimeSpan>
				<begin>5663.567053734609</begin>
			</TimeSpan>
			<styleUrl>#branch31_part2_style</styleUrl>
			<LineString>
				<altitudeMode>absolute</altitudeMode>
				<tessellate>1</tessellate>
				<coordinates>
					-43.150703396000004,-22.359809294,312607.71396494145
					-39.662588592000006,-21.170675288,437559.6507840121
				</coordinates>
			</LineString>
		</Placemark>
		<Placemark>
			<name>branch31_part3</name>
			<TimeSpan>
				<begin>5657.927338697329</begin>
			</TimeSpan>
			<styleUrl>#branch31_part3_style</styleUrl>
			<LineString>
				<altitudeMode>absolute</altitudeMode>
				<tessellate>1</tessellate>
				<coordinates>
					-39.662588592000006,-21.170675288,437559.6507840121
					-36.174473788,-19.981541282000002,530287.2763809448
				</coordinates>
			</LineString>
		</Placemark>
		<Placemark>
			<name>branch31_part4</name>
			<TimeSpan>
				<begin>5652.287623660049</begin>
			</TimeSpan>
			<styleUrl>#branch31_part4_style</styleUrl>
			<LineString>
				<altitudeMode>absolute</altitudeMode>
				<tessellate>1</tessellate>
				<coordinates>
					-36.174473788,-19.981541282000002,530287.2763809448
					-32.686358984,-18.792407276000002,605773.9061087626
				</coordinates>
			</LineString>
		</Placemark>
		<Placemark>
			<name>branch31_part5</name>
			<TimeSpan>
				<begin>5646.647908622768</begin>
			</TimeSpan>
			<styleUrl>#branch31_part5_style</styleUrl>
			<LineString>
				<altitudeMode>absolute</altitudeMode>
				<tessellate>1</tessellate>
				<coordinates>
					-32.686358984,-18.792407276000002,605773.9061087626
					-29.198244180000003,-17.603273270000003,669873.6727820169
				</coordinates>
			</LineString>
		</Placemark>
		<Placemark>
			<name>branch31_part6</name>
			<TimeSpan>
				<begin>5641.008193585489</begin>
			</TimeSpan>
			<styleUrl>#branch31_part6_style</styleUrl>
			<LineString>
				<altitudeMode>absolute</altitudeMode>
				<tessellate>1</tessellate>
				<coordinates>
					-29.198244180000003,-17.603273270000003,669873.6727820169
					-25.710129376000005,-16.414139264,725610.5925247532
				</coordinates>
			</LineString>
		</Placemark>
		<Placemark>
			<name>branch31_part7</name>
			<TimeSpan>
				<begin>5635.368478548209</begin>
			</TimeSpan>
			<styleUrl>#branch31_part7_style</styleUrl>
			<LineString>
				<altitudeMode>absolute</altitudeMode>
				<tessellate>1</tessellate>
				<coordinates>
					-25.710129376000005,-16.414139264,725610.5925247532
					-22.222014572000003,-15.225005258000001,774791.5905682197
				</coordinates>
			</LineString>
		</Placemark>
		<Placemark>
			<name>branch31_part8</name>
			<TimeSpan>
				<begin>5629.728763510929</begin>
			</TimeSpan>
			<styleUrl>#branch31_part8_style</styleUrl>
			<LineString>
				<altitudeMode>absolute</altitudeMode>
				<tessellate>1</tessellate>
				<coordinates>
					-22.222014572000003,-15.225005258000001,774791.5905682197
					-18.733899768000004,-14.035871252000002,818599.149755113
				</coordinates>
			</LineString>
		</Placemark>
		<Placemark>
			<name>branch31_part9</name>
			<TimeSpan>
				<begin>5624.089048473648</begin>
			</TimeSpan>
			<styleUrl>#branch31_part9_style</styleUrl>
			<LineString>
				<altitudeMode>absolute</altitudeMode>
				<tessellate>1</tessellate>
				<coordinates>
					-18.733899768000004,-14.035871252000002,818599.149755113
					-15.245784964000006,-12.846737246000002,857856.870041739
				</coordinates>
			</LineString>
		</Placemark>
		<Placemark>
			<name>branch31_part10</name>
			<TimeSpan>
				<begin>5618.449333436369</begin>
			</TimeSpan>
			<styleUrl>#branch31_part10_style</styleUrl>
			<LineString>
				<altitudeMode>absolute</altitudeMode>
				<tessellate>1</tessellate>
				<coordinates>
					-15.245784964000006,-12.846737246000002,857856.870041739
					-11.757670160000004,-11.657603240000002,893164.8970426895
				</coordinates>
			</LineString>
		</Placemark>
		<Placemark>
			<name>branch31_part11</name>
			<TimeSpan>
				<begin>5612.809618399089</begin>
			</TimeSpan>
			<styleUrl>#branch31_part11_style</styleUrl>
			<LineString>
				<altitudeMode>absolute</altitudeMode>
				<tessellate>1</tessellate>
				<coordinates>
					-11.757670160000004,-11.657603240000002,893164.8970426895
					-8.269555356000005,-10.468469234000002,924975.642638335
				</coordinates>
			</LineString>
		</Placemark>
		<Placemark>
			<name>branch31_part12</name>
			<TimeSpan>
				<begin>5607.169903361809</begin>
			</TimeSpan>
			<styleUrl>#branch31_part12_style</styleUrl>
			<LineString>
				<altitudeMode>absolute</altitudeMode>
				<tessellate>1</tessellate>
				<coordinates>
					-8.269555356000005,-10.468469234000002,924975.642638335
					-4.7814405520000065,-9.279335228,953639.1497692284
				</coordinates>
			</LineString>
		</Placemark>
		<Placemark>
			<name>branch31_part13</name>
			<TimeSpan>
				<begin>5601.530188324528</begin>
			</TimeSpan>
			<styleUrl>#branch31_part13_style</styleUrl>
			<LineString>
				<altitudeMode>absolute</altitudeMode>
				<tessellate>1</tessellate>
				<coordinates>
					-4.7814405520000065,-9.279335228,953639.1497692284
					-1.293325748000008,-8.090201222000001,979431.7734300878
				</coordinates>
			</LineString>
		</Placemark>
		<Placemark>
			<name>branch31_part14</name>
			<TimeSpan>
				<begin>5595.890473287249</begin>
			</TimeSpan>
			<styleUrl>#branch31_part14_style</styleUrl>
			<LineString>
				<altitudeMode>absolute</altitudeMode>
				<tessellate>1</tessellate>
				<coordinates>
					-1.293325748000008,-8.090201222000001,979431.7734300878
					2.1947890559999976,-6.901067216000001,1002575.1103880897
				</coordinates>
			</LineString>
		</Placemark>
		<Placemark>
			<name>branch31_part15</name>
			<TimeSpan>
				<begin>5590.250758249968</begin>
			</TimeSpan>
			<styleUrl>#branch31_part15_style</styleUrl>
			<LineString>
				<altitudeMode>absolute</altitudeMode>
				<tessellate>1</tessellate>
				<coordinates>
					2.1947890559999976,-6.901067216000001,1002575.1103880897
					5.682903859999996,-5.7119332100000015,1023248.937193891
				</coordinates>
			</LineString>
		</Placemark>
		<Placemark>
			<name>branch31_part16</name>
			<TimeSpan>
				<begin>5584.611043212688</begin>
			</TimeSpan>
			<styleUrl>#branch31_part16_style</styleUrl>
			<LineString>
				<altitudeMode>absolute</altitudeMode>
				<tessellate>1</tessellate>
				<coordinates>
					5.682903859999996,-5.7119332100000015,1023248.937193891
					9.171018663999995,-4.522799204000002,1041600.3097640756
				</coordinates>
			</LineString>
		</Placemark>
		<Placemark>
			<name>branch31_part17</name>
			<TimeSpan>
				<begin>5578.971328175408</begin>
			</TimeSpan>
			<styleUrl>#branch31_part17_style</styleUrl>
			<LineString>
				<altitudeMode>absolute</altitudeMode>
				<tessellate>1</tessellate>
				<coordinates>
					9.171018663999995,-4.522799204000002,1041600.3097640756
					12.659133467999993,-3.333665198000002,1057750.1148505078
				</coordinates>
			</LineString>
		</Placemark>
		<Placemark>
			<name>branch31_part18</name>
			<TimeSpan>
				<begin>5573.331613138129</begin>
			</TimeSpan>
			<styleUrl>#branch31_part18_style</styleUrl>
			<LineString>
				<altitudeMode>absolute</altitudeMode>
				<tessellate>1</tessellate>
				<coordinates>
					12.659133467999993,-3.333665198000002,1057750.1148505078
					16.14724827199999,-2.1445311920000023,1071797.8764512273
				</coordinates>
			</LineString>
		</Placemark>
		<Placemark>
			<name>branch31_part19</name>
			<TimeSpan>
				<begin>5567.691898100848</begin>
			</TimeSpan>
			<styleUrl>#branch31_part19_style</styleUrl>
			<LineString>
				<altitudeMode>absolute</altitudeMode>
				<tessellate>1</tessellate>
				<coordinates>
					16.14724827199999,-2.1445311920000023,1071797.8764512273
					19.63536307599999,-0.9553971860000026,1083825.3331593205
				</coordinates>
			</LineString>
		</Placemark>
		<Placemark>
			<name>branch31_part20</name>
			<TimeSpan>
				<begin>5562.052183063568</begin>
			</TimeSpan>
			<styleUrl>#branch31_part20_style</styleUrl>
			<LineString>
				<altitudeMode>absolute</altitudeMode>
				<tessellate>1</tessellate>
				<coordinates>
					19.63536307599999,-0.9553971860000026,1083825.3331593205
					23.123477879999996,0.23373681999999718,1093899.1269600305
				</coordinates>
			</LineString>
		</Placemark>
		<Placemark>
			<name>branch31_part21</name>
			<TimeSpan>
				<begin>5556.4124680262885</begin>
			</TimeSpan>
			<styleUrl>#branch31_part21_style</styleUrl>
			<LineString>
				<altitudeMode>absolute</altitudeMode>
				<tessellate>1</tessellate>
				<coordinates>
					23.123477879999996,0.23373681999999718,1093899.1269600305
					26.611592683999987,1.422870825999997,1102072.8331028651
				</coordinates>
			</LineString>
		</Placemark>
		<Placemark>
			<name>branch31_part22</name>
			<TimeSpan>
				<begin>5550.772752989009</begin>
			</TimeSpan>
			<styleUrl>#branch31_part22_style</styleUrl>
			<LineString>
				<altitudeMode>absolute</altitudeMode>
				<tessellate>1</tessellate>
				<coordinates>
					26.611592683999987,1.422870825999997,1102072.8331028651
					30.099707487999993,2.6120048319999967,1108388.48843548
				</coordinates>
			</LineString>
		</Placemark>
		<Placemark>
			<name>branch31_part23</name>
			<TimeSpan>
				<begin>5545.1330379517285</begin>
			</TimeSpan>
			<styleUrl>#branch31_part23_style</styleUrl>
			<LineString>
				<altitudeMode>absolute</altitudeMode>
				<tessellate>1</tessellate>
				<coordinates>
					30.099707487999993,2.6120048319999967,1108388.48843548
					33.587822292,3.8011388379999964,1112877.7270943355
				</coordinates>
			</LineString>
		</Placemark>
		<Placemark>
			<name>branch31_part24</name>
			<TimeSpan>
				<begin>5539.493322914448</begin>
			</TimeSpan>
			<styleUrl>#branch31_part24_style</styleUrl>
			<LineString>
				<altitudeMode>absolute</altitudeMode>
				<tessellate>1</tessellate>
				<coordinates>
					33.587822292,3.8011388379999964,1112877.7270943355
					37.07593709599999,4.990272844,1115562.5988542615
				</coordinates>
			</LineString>
		</Placemark>
		<Placemark>
			<name>branch31_part25</name>
			<TimeSpan>
				<begin>5533.8536078771685</begin>
			</TimeSpan>
			<styleUrl>#branch31_part25_style</styleUrl>
			<LineString>
				<altitudeMode>absolute</altitudeMode>
				<tessellate>1</tessellate>
				<coordinates>
					37.07593709599999,4.990272844,1115562.5988542615
					40.564051899999995,6.1794068499999995,1116456.1213033618
				</coordinates>
			</LineString>
		</Placemark>
		<Placemark>
			<name>branch31_part26</name>
			<TimeSpan>
				<begin>5528.213892839889</begin>
			</TimeSpan>
			<styleUrl>#branch31_part26_style</styleUrl>
			<LineString>
				<altitudeMode>absolute</altitudeMode>
				<tessellate>1</tessellate>
				<coordinates>
					40.564051899999995,6.1794068499999995,1116456.1213033618
					44.05216670399999,7.368540855999999,1115562.5988542615
				</coordinates>
			</LineString>
		</Placemark>
		<Placemark>
			<name>branch31_part27</name>
			<TimeSpan>
				<begin>5522.574177802609</begin>
			</TimeSpan>
			<styleUrl>#branch31_part27_style</styleUrl>
			<LineString>
				<altitudeMode>absolute</altitudeMode>
				<tessellate>1</tessellate>
				<coordinates>
					44.05216670399999,7.368540855999999,1115562.5988542615
					47.54028150799999,8.557674861999995,1112877.7270943355
				</coordinates>
			</LineString>
		</Placemark>
		<Placemark>
			<name>branch31_part28</name>
			<TimeSpan>
				<begin>5516.934462765328</begin>
			</TimeSpan>
			<styleUrl>#branch31_part28_style</styleUrl>
			<LineString>
				<altitudeMode>absolute</altitudeMode>
				<tessellate>1</tessellate>
				<coordinates>
					47.54028150799999,8.557674861999995,1112877.7270943355
					51.028396312,9.746808867999999,1108388.48843548
				</coordinates>
			</LineString>
		</Placemark>
		<Placemark>
			<name>branch31_part29</name>
			<TimeSpan>
				<begin>5511.294747728049</begin>
			</TimeSpan>
			<styleUrl>#branch31_part29_style</styleUrl>
			<LineString>
				<altitudeMode>absolute</altitudeMode>
				<tessellate>1</tessellate>
				<coordinates>
					51.028396312,9.746808867999999,1108388.48843548
					54.51651111599999,10.935942873999995,1102072.8331028654
				</coordinates>
			</LineString>
		</Placemark>
		<Placemark>
			<name>branch31_part30</name>
			<TimeSpan>
				<begin>5505.655032690769</begin>
			</TimeSpan>
			<styleUrl>#branch31_part30_style</styleUrl>
			<LineString>
				<altitudeMode>absolute</altitudeMode>
				<tessellate>1</tessellate>
				<coordinates>
					54.51651111599999,10.935942873999995,1102072.8331028654
					58.004625919999995,12.125076879999998,1093899.1269600305
				</coordinates>
			</LineString>
		</Placemark>
		<Placemark>
			<name>branch31_part31</name>
			<TimeSpan>
				<begin>5500.015317653489</begin>
			</TimeSpan>
			<styleUrl>#branch31_part31_style</styleUrl>
			<LineString>
				<altitudeMode>absolute</altitudeMode>
				<tessellate>1</tessellate>
				<coordinates>
					58.004625919999995,12.125076879999998,1093899.1269600305
					61.49274072399999,13.314210885999994,1083825.3331593205
				</coordinates>
			</LineString>
		</Placemark>
		<Placemark>
			<name>branch31_part32</name>
			<TimeSpan>
				<begin>5494.375602616208</begin>
			</TimeSpan>
			<styleUrl>#branch31_part32_style</styleUrl>
			<LineString>
				<altitudeMode>absolute</altitudeMode>
				<tessellate>1</tessellate>
				<coordinates>
					61.49274072399999,13.314210885999994,1083825.3331593205
					64.98085552799999,14.503344891999998,1071797.8764512273
				</coordinates>
			</LineString>
		</Placemark>
		<Placemark>
			<name>branch31_part33</name>
			<TimeSpan>
				<begin>5488.735887578929</begin>
			</TimeSpan>
			<styleUrl>#branch31_part33_style</styleUrl>
			<LineString>
				<altitudeMode>absolute</altitudeMode>
				<tessellate>1</tessellate>
				<coordinates>
					64.98085552799999,14.503344891999998,1071797.8764512273
					68.468970332,15.692478898000001,1057750.1148505078
				</coordinates>
			</LineString>
		</Placemark>
		<Placemark>
			<name>branch31_part34</name>
			<TimeSpan>
				<begin>5483.096172541649</begin>
			</TimeSpan>
			<styleUrl>#branch31_part34_style</styleUrl>
			<LineString>
				<altitudeMode>absolute</altitudeMode>
				<tessellate>1</tessellate>
				<coordinates>
					68.468970332,15.692478898000001,1057750.1148505078
					71.95708513599999,16.881612903999997,1041600.3097640756
				</coordinates>
			</LineString>
		</Placemark>
		<Placemark>
			<name>branch31_part35</name>
			<TimeSpan>
				<begin>5477.456457504369</begin>
			</TimeSpan>
			<styleUrl>#branch31_part35_style</styleUrl>
			<LineString>
				<altitudeMode>absolute</altitudeMode>
				<tessellate>1</tessellate>
				<coordinates>
					71.95708513599999,16.881612903999997,1041600.3097640756
					75.44519994,18.07074691,1023248.9371938909
				</coordinates>
			</LineString>
		</Placemark>
		<Placemark>
			<name>branch31_part36</name>
			<TimeSpan>
				<begin>5471.816742467088</begin>
			</TimeSpan>
			<styleUrl>#branch31_part36_style</styleUrl>
			<LineString>
				<altitudeMode>absolute</altitudeMode>
				<tessellate>1</tessellate>
				<coordinates>
					75.44519994,18.07074691,1023248.9371938909
					78.93331474399999,19.259880915999997,1002575.1103880898
				</coordinates>
			</LineString>
		</Placemark>
		<Placemark>
			<name>branch31_part37</name>
			<TimeSpan>
				<begin>5466.177027429809</begin>
			</TimeSpan>
			<styleUrl>#branch31_part37_style</styleUrl>
			<LineString>
				<altitudeMode>absolute</altitudeMode>
				<tessellate>1</tessellate>
				<coordinates>
					78.93331474399999,19.259880915999997,1002575.1103880898
					82.42142954799999,20.449014922,979431.7734300878
				</coordinates>
			</LineString>
		</Placemark>
		<Placemark>
			<name>branch31_part38</name>
			<TimeSpan>
				<begin>5460.537312392528</begin>
			</TimeSpan>
			<styleUrl>#branch31_part38_style</styleUrl>
			<LineString>
				<altitudeMode>absolute</altitudeMode>
				<tessellate>1</tessellate>
				<coordinates>
					82.42142954799999,20.449014922,979431.7734300878
					85.90954435199998,21.638148927999996,953639.1497692284
				</coordinates>
			</LineString>
		</Placemark>
		<Placemark>
			<name>branch31_part39</name>
			<TimeSpan>
				<begin>5454.897597355249</begin>
			</TimeSpan>
			<styleUrl>#branch31_part39_style</styleUrl>
			<LineString>
				<altitudeMode>absolute</altitudeMode>
				<tessellate>1</tessellate>
				<coordinates>
					85.90954435199998,21.638148927999996,953639.1497692284
					89.397659156,22.827282934,924975.642638335
				</coordinates>
			</LineString>
		</Placemark>
		<Placemark>
			<name>branch31_part40</name>
			<TimeSpan>
				<begin>5449.257882317968</begin>
			</TimeSpan>
			<styleUrl>#branch31_part40_style</styleUrl>
			<LineString>
				<altitudeMode>absolute</altitudeMode>
				<tessellate>1</tessellate>
				<coordinates>
					89.397659156,22.827282934,924975.642638335
					92.88577396,24.016416939999996,893164.8970426893
				</coordinates>
			</LineString>
		</Placemark>
		<Placemark>
			<name>branch31_part41</name>
			<TimeSpan>
				<begin>5443.618167280689</begin>
			</TimeSpan>
			<styleUrl>#branch31_part41_style</styleUrl>
			<LineString>
				<altitudeMode>absolute</altitudeMode>
				<tessellate>1</tessellate>
				<coordinates>
					92.88577396,24.016416939999996,893164.8970426893
					96.37388876399999,25.205550946,857856.870041739
				</coordinates>
			</LineString>
		</Placemark>
		<Placemark>
			<name>branch31_part42</name>
			<TimeSpan>
				<begin>5437.978452243408</begin>
			</TimeSpan>
			<styleUrl>#branch31_part42_style</styleUrl>
			<LineString>
				<altitudeMode>absolute</altitudeMode>
				<tessellate>1</tessellate>
				<coordinates>
					96.37388876399999,25.205550946,857856.870041739
					99.86200356799998,26.394684951999995,818599.149755113
				</coordinates>
			</LineString>
		</Placemark>
		<Placemark>
			<name>branch31_part43</name>
			<TimeSpan>
				<begin>5432.338737206128</begin>
			</TimeSpan>
			<styleUrl>#branch31_part43_style</styleUrl>
			<LineString>
				<altitudeMode>absolute</altitudeMode>
				<tessellate>1</tessellate>
				<coordinates>
					99.86200356799998,26.394684951999995,818599.149755113
					103.350118372,27.583818958,774791.5905682198
				</coordinates>
			</LineString>
		</Placemark>
		<Placemark>
			<name>branch31_part44</name>
			<TimeSpan>
				<begin>5426.699022168848</begin>
			</TimeSpan>
			<styleUrl>#branch31_part44_style</styleUrl>
			<LineString>
				<altitudeMode>absolute</altitudeMode>
				<tessellate>1</tessellate>
				<coordinates>
					103.350118372,27.583818958,774791.5905682198
					106.83823317599999,28.772952963999995,725610.5925247532
				</coordinates>
			</LineString>
		</Placemark>
		<Placemark>
			<name>branch31_part45</name>
			<TimeSpan>
				<begin>5421.059307131569</begin>
			</TimeSpan>
			<styleUrl>#branch31_part45_style</styleUrl>
			<LineString>
				<altitudeMode>absolute</altitudeMode>
				<tessellate>1</tessellate>
				<coordinates>
					106.83823317599999,28.772952963999995,725610.5925247532
					110.32634797999998,29.962086969999998,669873.672782017
				</coordinates>
			</LineString>
		</Placemark>
		<Placemark>
			<name>branch31_part46</name>
			<TimeSpan>
				<begin>5415.419592094288</begin>
			</TimeSpan>
			<styleUrl>#branch31_part46_style</styleUrl>
			<LineString>
				<altitudeMode>absolute</altitudeMode>
				<tessellate>1</tessellate>
				<coordinates>
					110.32634797999998,29.962086969999998,669873.672782017
					113.814462784,31.151220975999994,605773.9061087625
				</coordinates>
			</LineString>
		</Placemark>
		<Placemark>
			<name>branch31_part47</name>
			<TimeSpan>
				<begin>5409.779877057008</begin>
			</TimeSpan>
			<styleUrl>#branch31_part47_style</styleUrl>
			<LineString>
				<altitudeMode>absolute</altitudeMode>
				<tessellate>1</tessellate>
				<coordinates>
					113.814462784,31.151220975999994,605773.9061087625
					117.30257758799999,32.340354981999994,530287.2763809446
				</coordinates>
			</LineString>
		</Placemark>
		<Placemark>
			<name>branch31_part48</name>
			<TimeSpan>
				<begin>5404.140162019728</begin>
			</TimeSpan>
			<styleUrl>#branch31_part48_style</styleUrl>
			<LineString>
				<altitudeMode>absolute</altitudeMode>
				<tessellate>1</tessellate>
				<coordinates>
					117.30257758799999,32.340354981999994,530287.2763809446
					120.79069239199998,33.529488988,437559.65078401257
				</coordinates>
			</LineString>
		</Placemark>
		<Placemark>
			<name>branch31_part49</name>
			<TimeSpan>
				<begin>5398.500446982449</begin>
			</TimeSpan>
			<styleUrl>#branch31_part49_style</styleUrl>
			<LineString>
				<altitudeMode>absolute</altitudeMode>
				<tessellate>1</tessellate>
				<coordinates>
					120.79069239199998,33.529488988,437559.65078401257
					124.278807196,34.718622994,312607.7139649417
				</coordinates>
			</LineString>
		</Placemark>
		<Placemark>
			<name>branch31_part50</name>
			<TimeSpan>
				<begin>5392.8607319451685</begin>
			</TimeSpan>
			<styleUrl>#branch31_part50_style</styleUrl>
			<LineString>
				<altitudeMode>absolute</altitudeMode>
				<tessellate>1</tessellate>
				<coordinates>
					124.278807196,34.718622994,312607.7139649417
					127.766922,35.907757000000004,1.3672644153426312E-10
				</coordinates>
			</LineString>
		</Placemark>
	</Folder>
	<Folder>
			<name>branch32</name>
		<Placemark>
			<name>branch32_part1</name>
			<TimeSpan>
				<begin>5391.598397614702</begin>
			</TimeSpan>
			<styleUrl>#branch32_part1_style</styleUrl>
			<LineString>
				<altitudeMode>absolute</altitudeMode>
				<tessellate>1</tessellate>
				<coordinates>
					127.766922,35.907757,0.0
					125.516685934,36.280121087999994,153488.53315332584
				</coordinates>
			</LineString>
		</Placemark>
		<Placemark>
			<name>branch32_part2</name>
			<TimeSpan>
				<begin>5390.336063284236</begin>
			</TimeSpan>
			<styleUrl>#branch32_part2_style</styleUrl>
			<LineString>
				<altitudeMode>absolute</altitudeMode>
				<tessellate>1</tessellate>
				<coordinates>
					125.516685934,36.280121087999994,153488.53315332584
					123.266449868,36.652485176,214839.1929108041
				</coordinates>
			</LineString>
		</Placemark>
		<Placemark>
			<name>branch32_part3</name>
			<TimeSpan>
				<begin>5389.073728953768</begin>
			</TimeSpan>
			<styleUrl>#branch32_part3_style</styleUrl>
			<LineString>
				<altitudeMode>absolute</altitudeMode>
				<tessellate>1</tessellate>
				<coordinates>
					123.266449868,36.652485176,214839.1929108041
					121.016213802,37.024849264,260367.90701432156
				</coordinates>
			</LineString>
		</Placemark>
		<Placemark>
			<name>branch32_part4</name>
			<TimeSpan>
				<begin>5387.8113946233025</begin>
			</TimeSpan>
			<styleUrl>#branch32_part4_style</styleUrl>
			<LineString>
				<altitudeMode>absolute</altitudeMode>
				<tessellate>1</tessellate>
				<coordinates>
					121.016213802,37.024849264,260367.90701432156
					118.765977736,37.397213351999994,297431.3944204909
				</coordinates>
			</LineString>
		</Placemark>
		<Placemark>
			<name>branch32_part5</name>
			<TimeSpan>
				<begin>5386.549060292835</begin>
			</TimeSpan>
			<styleUrl>#branch32_part5_style</styleUrl>
			<LineString>
				<altitudeMode>absolute</altitudeMode>
				<tessellate>1</tessellate>
				<coordinates>
					118.765977736,37.397213351999994,297431.3944204909
					116.51574167,37.76957744,328903.9996142695
				</coordinates>
			</LineString>
		</Placemark>
		<Placemark>
			<name>branch32_part6</name>
			<TimeSpan>
				<begin>5385.286725962369</begin>
			</TimeSpan>
			<styleUrl>#branch32_part6_style</styleUrl>
			<LineString>
				<altitudeMode>absolute</altitudeMode>
				<tessellate>1</tessellate>
				<coordinates>
					116.51574167,37.76957744,328903.9996142695
					114.265505604,38.141941528,356270.49657395954
				</coordinates>
			</LineString>
		</Placemark>
		<Placemark>
			<name>branch32_part7</name>
			<TimeSpan>
				<begin>5384.024391631902</begin>
			</TimeSpan>
			<styleUrl>#branch32_part7_style</styleUrl>
			<LineString>
				<altitudeMode>absolute</altitudeMode>
				<tessellate>1</tessellate>
				<coordinates>
					114.265505604,38.141941528,356270.49657395954
					112.015269538,38.514305615999994,380418.07486933976
				</coordinates>
			</LineString>
		</Placemark>
		<Placemark>
			<name>branch32_part8</name>
			<TimeSpan>
				<begin>5382.762057301436</begin>
			</TimeSpan>
			<styleUrl>#branch32_part8_style</styleUrl>
			<LineString>
				<altitudeMode>absolute</altitudeMode>
				<tessellate>1</tessellate>
				<coordinates>
					112.015269538,38.514305615999994,380418.07486933976
					109.765033472,38.886669704,401927.3265616311
				</coordinates>
			</LineString>
		</Placemark>
		<Placemark>
			<name>branch32_part9</name>
			<TimeSpan>
				<begin>5381.49972297097</begin>
			</TimeSpan>
			<styleUrl>#branch32_part9_style</styleUrl>
			<LineString>
				<altitudeMode>absolute</altitudeMode>
				<tessellate>1</tessellate>
				<coordinates>
					109.765033472,38.886669704,401927.3265616311
					107.514797406,39.259033792,421202.63434374664
				</coordinates>
			</LineString>
		</Placemark>
		<Placemark>
			<name>branch32_part10</name>
			<TimeSpan>
				<begin>5380.237388640502</begin>
			</TimeSpan>
			<styleUrl>#branch32_part10_style</styleUrl>
			<LineString>
				<altitudeMode>absolute</altitudeMode>
				<tessellate>1</tessellate>
				<coordinates>
					107.514797406,39.259033792,421202.63434374664
					105.26456134,39.631397879999994,438538.6661523594
				</coordinates>
			</LineString>
		</Placemark>
		<Placemark>
			<name>branch32_part11</name>
			<TimeSpan>
				<begin>5378.975054310036</begin>
			</TimeSpan>
			<styleUrl>#branch32_part11_style</styleUrl>
			<LineString>
				<altitudeMode>absolute</altitudeMode>
				<tessellate>1</tessellate>
				<coordinates>
					105.26456134,39.631397879999994,438538.6661523594
					103.014325274,40.003761968,454157.5535370028
				</coordinates>
			</LineString>
		</Placemark>
		<Placemark>
			<name>branch32_part12</name>
			<TimeSpan>
				<begin>5377.712719979569</begin>
			</TimeSpan>
			<styleUrl>#branch32_part12_style</styleUrl>
			<LineString>
				<altitudeMode>absolute</altitudeMode>
				<tessellate>1</tessellate>
				<coordinates>
					103.014325274,40.003761968,454157.5535370028
					100.764089208,40.376126056,468231.16550501756
				</coordinates>
			</LineString>
		</Placemark>
		<Placemark>
			<name>branch32_part13</name>
			<TimeSpan>
				<begin>5376.450385649103</begin>
			</TimeSpan>
			<styleUrl>#branch32_part13_style</styleUrl>
			<LineString>
				<altitudeMode>absolute</altitudeMode>
				<tessellate>1</tessellate>
				<coordinates>
					100.764089208,40.376126056,468231.16550501756
					98.51385314199999,40.748490144,480895.1907194595
				</coordinates>
			</LineString>
		</Placemark>
		<Placemark>
			<name>branch32_part14</name>
			<TimeSpan>
				<begin>5375.188051318636</begin>
			</TimeSpan>
			<styleUrl>#branch32_part14_style</styleUrl>
			<LineString>
				<altitudeMode>absolute</altitudeMode>
				<tessellate>1</tessellate>
				<coordinates>
					98.51385314199999,40.748490144,480895.1907194595
					96.263617076,41.120854232,492258.43187849
				</coordinates>
			</LineString>
		</Placemark>
		<Placemark>
			<name>branch32_part15</name>
			<TimeSpan>
				<begin>5373.925716988169</begin>
			</TimeSpan>
			<styleUrl>#branch32_part15_style</styleUrl>
			<LineString>
				<altitudeMode>absolute</altitudeMode>
				<tessellate>1</tessellate>
				<coordinates>
					96.263617076,41.120854232,492258.43187849
					94.01338100999999,41.49321832,502409.15820203885
				</coordinates>
			</LineString>
		</Placemark>
		<Placemark>
			<name>branch32_part16</name>
			<TimeSpan>
				<begin>5372.663382657703</begin>
			</TimeSpan>
			<styleUrl>#branch32_part16_style</styleUrl>
			<LineString>
				<altitudeMode>absolute</altitudeMode>
				<tessellate>1</tessellate>
				<coordinates>
					94.01338100999999,41.49321832,502409.15820203885
					91.763144944,41.865582407999995,511419.57327280607
				</coordinates>
			</LineString>
		</Placemark>
		<Placemark>
			<name>branch32_part17</name>
			<TimeSpan>
				<begin>5371.401048327236</begin>
			</TimeSpan>
			<styleUrl>#branch32_part17_style</styleUrl>
			<LineString>
				<altitudeMode>absolute</altitudeMode>
				<tessellate>1</tessellate>
				<coordinates>
					91.763144944,41.865582407999995,511419.57327280607
					89.51290887799999,42.237946496,519349.03176885145
				</coordinates>
			</LineString>
		</Placemark>
		<Placemark>
			<name>branch32_part18</name>
			<TimeSpan>
				<begin>5370.13871399677</begin>
			</TimeSpan>
			<styleUrl>#branch32_part18_style</styleUrl>
			<LineString>
				<altitudeMode>absolute</altitudeMode>
				<tessellate>1</tessellate>
				<coordinates>
					89.51290887799999,42.237946496,519349.03176885145
					87.262672812,42.610310584,526246.3993828312
				</coordinates>
			</LineString>
		</Placemark>
		<Placemark>
			<name>branch32_part19</name>
			<TimeSpan>
				<begin>5368.8763796663025</begin>
			</TimeSpan>
			<styleUrl>#branch32_part19_style</styleUrl>
			<LineString>
				<altitudeMode>absolute</altitudeMode>
				<tessellate>1</tessellate>
				<coordinates>
					87.262672812,42.610310584,526246.3993828312
					85.01243674599999,42.982674672,532151.8092790738
				</coordinates>
			</LineString>
		</Placemark>
		<Placemark>
			<name>branch32_part20</name>
			<TimeSpan>
				<begin>5367.614045335837</begin>
			</TimeSpan>
			<styleUrl>#branch32_part20_style</styleUrl>
			<LineString>
				<altitudeMode>absolute</altitudeMode>
				<tessellate>1</tessellate>
				<coordinates>
					85.01243674599999,42.982674672,532151.8092790738
					82.76220068,43.35503876,537097.9822770103
				</coordinates>
			</LineString>
		</Placemark>
		<Placemark>
			<name>branch32_part21</name>
			<TimeSpan>
				<begin>5366.35171100537</begin>
			</TimeSpan>
			<styleUrl>#branch32_part21_style</styleUrl>
			<LineString>
				<altitudeMode>absolute</altitudeMode>
				<tessellate>1</tessellate>
				<coordinates>
					82.76220068,43.35503876,537097.9822770103
					80.511964614,43.727402848,541111.2235063382
				</coordinates>
			</LineString>
		</Placemark>
		<Placemark>
			<name>branch32_part22</name>
			<TimeSpan>
				<begin>5365.089376674903</begin>
			</TimeSpan>
			<styleUrl>#branch32_part22_style</styleUrl>
			<LineString>
				<altitudeMode>absolute</altitudeMode>
				<tessellate>1</tessellate>
				<coordinates>
					80.511964614,43.727402848,541111.2235063382
					78.26172854800001,44.099766935999995,544212.1728098916
				</coordinates>
			</LineString>
		</Placemark>
		<Placemark>
			<name>branch32_part23</name>
			<TimeSpan>
				<begin>5363.827042344436</begin>
			</TimeSpan>
			<styleUrl>#branch32_part23_style</styleUrl>
			<LineString>
				<altitudeMode>absolute</altitudeMode>
				<tessellate>1</tessellate>
				<coordinates>
					78.26172854800001,44.099766935999995,544212.1728098916
					76.011492482,44.472131024,546416.3623610177
				</coordinates>
			</LineString>
		</Placemark>
		<Placemark>
			<name>branch32_part24</name>
			<TimeSpan>
				<begin>5362.56470801397</begin>
			</TimeSpan>
			<styleUrl>#branch32_part24_style</styleUrl>
			<LineString>
				<altitudeMode>absolute</altitudeMode>
				<tessellate>1</tessellate>
				<coordinates>
					76.011492482,44.472131024,546416.3623610177
					73.761256416,44.844495112,547734.6184683575
				</coordinates>
			</LineString>
		</Placemark>
		<Placemark>
			<name>branch32_part25</name>
			<TimeSpan>
				<begin>5361.302373683504</begin>
			</TimeSpan>
			<styleUrl>#branch32_part25_style</styleUrl>
			<LineString>
				<altitudeMode>absolute</altitudeMode>
				<tessellate>1</tessellate>
				<coordinates>
					73.761256416,44.844495112,547734.6184683575
					71.51102035,45.2168592,548173.3326904492
				</coordinates>
			</LineString>
		</Placemark>
		<Placemark>
			<name>branch32_part26</name>
			<TimeSpan>
				<begin>5360.040039353036</begin>
			</TimeSpan>
			<styleUrl>#branch32_part26_style</styleUrl>
			<LineString>
				<altitudeMode>absolute</altitudeMode>
				<tessellate>1</tessellate>
				<coordinates>
					71.51102035,45.2168592,548173.3326904492
					69.260784284,45.589223288,547734.6184683575
				</coordinates>
			</LineString>
		</Placemark>
		<Placemark>
			<name>branch32_part27</name>
			<TimeSpan>
				<begin>5358.77770502257</begin>
			</TimeSpan>
			<styleUrl>#branch32_part27_style</styleUrl>
			<LineString>
				<altitudeMode>absolute</altitudeMode>
				<tessellate>1</tessellate>
				<coordinates>
					69.260784284,45.589223288,547734.6184683575
					67.010548218,45.961587376,546416.3623610177
				</coordinates>
			</LineString>
		</Placemark>
		<Placemark>
			<name>branch32_part28</name>
			<TimeSpan>
				<begin>5357.515370692104</begin>
			</TimeSpan>
			<styleUrl>#branch32_part28_style</styleUrl>
			<LineString>
				<altitudeMode>absolute</altitudeMode>
				<tessellate>1</tessellate>
				<coordinates>
					67.010548218,45.961587376,546416.3623610177
					64.760312152,46.333951463999995,544212.1728098916
				</coordinates>
			</LineString>
		</Placemark>
		<Placemark>
			<name>branch32_part29</name>
			<TimeSpan>
				<begin>5356.253036361637</begin>
			</TimeSpan>
			<styleUrl>#branch32_part29_style</styleUrl>
			<LineString>
				<altitudeMode>absolute</altitudeMode>
				<tessellate>1</tessellate>
				<coordinates>
					64.760312152,46.333951463999995,544212.1728098916
					62.510076086,46.706315552,541111.2235063382
				</coordinates>
			</LineString>
		</Placemark>
		<Placemark>
			<name>branch32_part30</name>
			<TimeSpan>
				<begin>5354.99070203117</begin>
			</TimeSpan>
			<styleUrl>#branch32_part30_style</styleUrl>
			<LineString>
				<altitudeMode>absolute</altitudeMode>
				<tessellate>1</tessellate>
				<coordinates>
					62.510076086,46.706315552,541111.2235063382
					60.25984002,47.07867964,537097.9822770103
				</coordinates>
			</LineString>
		</Placemark>
		<Placemark>
			<name>branch32_part31</name>
			<TimeSpan>
				<begin>5353.7283677007035</begin>
			</TimeSpan>
			<styleUrl>#branch32_part31_style</styleUrl>
			<LineString>
				<altitudeMode>absolute</altitudeMode>
				<tessellate>1</tessellate>
				<coordinates>
					60.25984002,47.07867964,537097.9822770103
					58.009603954,47.451043728,532151.8092790738
				</coordinates>
			</LineString>
		</Placemark>
		<Placemark>
			<name>branch32_part32</name>
			<TimeSpan>
				<begin>5352.466033370238</begin>
			</TimeSpan>
			<styleUrl>#branch32_part32_style</styleUrl>
			<LineString>
				<altitudeMode>absolute</altitudeMode>
				<tessellate>1</tessellate>
				<coordinates>
					58.009603954,47.451043728,532151.8092790738
					55.759367888,47.823407816,526246.3993828312
				</coordinates>
			</LineString>
		</Placemark>
		<Placemark>
			<name>branch32_part33</name>
			<TimeSpan>
				<begin>5351.20369903977</begin>
			</TimeSpan>
			<styleUrl>#branch32_part33_style</styleUrl>
			<LineString>
				<altitudeMode>absolute</altitudeMode>
				<tessellate>1</tessellate>
				<coordinates>
					55.759367888,47.823407816,526246.3993828312
					53.509131822,48.195771904,519349.0317688514
				</coordinates>
			</LineString>
		</Placemark>
		<Placemark>
			<name>branch32_part34</name>
			<TimeSpan>
				<begin>5349.941364709304</begin>
			</TimeSpan>
			<styleUrl>#branch32_part34_style</styleUrl>
			<LineString>
				<altitudeMode>absolute</altitudeMode>
				<tessellate>1</tessellate>
				<coordinates>
					53.509131822,48.195771904,519349.0317688514
					51.258895756,48.568135992,511419.57327280607
				</coordinates>
			</LineString>
		</Placemark>
		<Placemark>
			<name>branch32_part35</name>
			<TimeSpan>
				<begin>5348.6790303788375</begin>
			</TimeSpan>
			<styleUrl>#branch32_part35_style</styleUrl>
			<LineString>
				<altitudeMode>absolute</altitudeMode>
				<tessellate>1</tessellate>
				<coordinates>
					51.258895756,48.568135992,511419.57327280607
					49.00865969,48.94050008,502409.1582020387
				</coordinates>
			</LineString>
		</Placemark>
		<Placemark>
			<name>branch32_part36</name>
			<TimeSpan>
				<begin>5347.416696048371</begin>
			</TimeSpan>
			<styleUrl>#branch32_part36_style</styleUrl>
			<LineString>
				<altitudeMode>absolute</altitudeMode>
				<tessellate>1</tessellate>
				<coordinates>
					49.00865969,48.94050008,502409.1582020387
					46.758423624,49.312864168000004,492258.4318784901
				</coordinates>
			</LineString>
		</Placemark>
		<Placemark>
			<name>branch32_part37</name>
			<TimeSpan>
				<begin>5346.154361717904</begin>
			</TimeSpan>
			<styleUrl>#branch32_part37_style</styleUrl>
			<LineString>
				<altitudeMode>absolute</altitudeMode>
				<tessellate>1</tessellate>
				<coordinates>
					46.758423624,49.312864168000004,492258.4318784901
					44.508187558,49.685228256,480895.1907194595
				</coordinates>
			</LineString>
		</Placemark>
		<Placemark>
			<name>branch32_part38</name>
			<TimeSpan>
				<begin>5344.892027387437</begin>
			</TimeSpan>
			<styleUrl>#branch32_part38_style</styleUrl>
			<LineString>
				<altitudeMode>absolute</altitudeMode>
				<tessellate>1</tessellate>
				<coordinates>
					44.508187558,49.685228256,480895.1907194595
					42.257951492000004,50.057592344,468231.16550501756
				</coordinates>
			</LineString>
		</Placemark>
		<Placemark>
			<name>branch32_part39</name>
			<TimeSpan>
				<begin>5343.6296930569715</begin>
			</TimeSpan>
			<styleUrl>#branch32_part39_style</styleUrl>
			<LineString>
				<altitudeMode>absolute</altitudeMode>
				<tessellate>1</tessellate>
				<coordinates>
					42.257951492000004,50.057592344,468231.16550501756
					40.007715426000004,50.429956432,454157.5535370028
				</coordinates>
			</LineString>
		</Placemark>
		<Placemark>
			<name>branch32_part40</name>
			<TimeSpan>
				<begin>5342.367358726504</begin>
			</TimeSpan>
			<styleUrl>#branch32_part40_style</styleUrl>
			<LineString>
				<altitudeMode>absolute</altitudeMode>
				<tessellate>1</tessellate>
				<coordinates>
					40.007715426000004,50.429956432,454157.5535370028
					37.757479360000005,50.80232052,438538.6661523593
				</coordinates>
			</LineString>
		</Placemark>
		<Placemark>
			<name>branch32_part41</name>
			<TimeSpan>
				<begin>5341.105024396038</begin>
			</TimeSpan>
			<styleUrl>#branch32_part41_style</styleUrl>
			<LineString>
				<altitudeMode>absolute</altitudeMode>
				<tessellate>1</tessellate>
				<coordinates>
					37.757479360000005,50.80232052,438538.6661523593
					35.507243294000006,51.174684608,421202.63434374664
				</coordinates>
			</LineString>
		</Placemark>
		<Placemark>
			<name>branch32_part42</name>
			<TimeSpan>
				<begin>5339.842690065571</begin>
			</TimeSpan>
			<styleUrl>#branch32_part42_style</styleUrl>
			<LineString>
				<altitudeMode>absolute</altitudeMode>
				<tessellate>1</tessellate>
				<coordinates>
					35.507243294000006,51.174684608,421202.63434374664
					33.257007228000006,51.547048696000004,401927.3265616311
				</coordinates>
			</LineString>
		</Placemark>
		<Placemark>
			<name>branch32_part43</name>
			<TimeSpan>
				<begin>5338.580355735105</begin>
			</TimeSpan>
			<styleUrl>#branch32_part43_style</styleUrl>
			<LineString>
				<altitudeMode>absolute</altitudeMode>
				<tessellate>1</tessellate>
				<coordinates>
					33.257007228000006,51.547048696000004,401927.3265616311
					31.006771162000007,51.919412784,380418.0748693398
				</coordinates>
			</LineString>
		</Placemark>
		<Placemark>
			<name>branch32_part44</name>
			<TimeSpan>
				<begin>5337.318021404638</begin>
			</TimeSpan>
			<styleUrl>#branch32_part44_style</styleUrl>
			<LineString>
				<altitudeMode>absolute</altitudeMode>
				<tessellate>1</tessellate>
				<coordinates>
					31.006771162000007,51.919412784,380418.0748693398
					28.756535096000007,52.291776872,356270.49657395954
				</coordinates>
			</LineString>
		</Placemark>
		<Placemark>
			<name>branch32_part45</name>
			<TimeSpan>
				<begin>5336.055687074171</begin>
			</TimeSpan>
			<styleUrl>#branch32_part45_style</styleUrl>
			<LineString>
				<altitudeMode>absolute</altitudeMode>
				<tessellate>1</tessellate>
				<coordinates>
					28.756535096000007,52.291776872,356270.49657395954
					26.506299030000008,52.66414096,328903.99961426953
				</coordinates>
			</LineString>
		</Placemark>
		<Placemark>
			<name>branch32_part46</name>
			<TimeSpan>
				<begin>5334.793352743705</begin>
			</TimeSpan>
			<styleUrl>#branch32_part46_style</styleUrl>
			<LineString>
				<altitudeMode>absolute</altitudeMode>
				<tessellate>1</tessellate>
				<coordinates>
					26.506299030000008,52.66414096,328903.99961426953
					24.25606296400001,53.036505048,297431.39442049083
				</coordinates>
			</LineString>
		</Placemark>
		<Placemark>
			<name>branch32_part47</name>
			<TimeSpan>
				<begin>5333.531018413238</begin>
			</TimeSpan>
			<styleUrl>#branch32_part47_style</styleUrl>
			<LineString>
				<altitudeMode>absolute</altitudeMode>
				<tessellate>1</tessellate>
				<coordinates>
					24.25606296400001,53.036505048,297431.39442049083
					22.00582689800001,53.408869136,260367.9070143215
				</coordinates>
			</LineString>
		</Placemark>
		<Placemark>
			<name>branch32_part48</name>
			<TimeSpan>
				<begin>5332.268684082772</begin>
			</TimeSpan>
			<styleUrl>#branch32_part48_style</styleUrl>
			<LineString>
				<altitudeMode>absolute</altitudeMode>
				<tessellate>1</tessellate>
				<coordinates>
					22.00582689800001,53.408869136,260367.9070143215
					19.755590831999996,53.781233224000005,214839.1929108043
				</coordinates>
			</LineString>
		</Placemark>
		<Placemark>
			<name>branch32_part49</name>
			<TimeSpan>
				<begin>5331.006349752305</begin>
			</TimeSpan>
			<styleUrl>#branch32_part49_style</styleUrl>
			<LineString>
				<altitudeMode>absolute</altitudeMode>
				<tessellate>1</tessellate>
				<coordinates>
					19.755590831999996,53.781233224000005,214839.1929108043
					17.505354765999996,54.153597312,153488.53315332593
				</coordinates>
			</LineString>
		</Placemark>
		<Placemark>
			<name>branch32_part50</name>
			<TimeSpan>
				<begin>5329.744015421838</begin>
			</TimeSpan>
			<styleUrl>#branch32_part50_style</styleUrl>
			<LineString>
				<altitudeMode>absolute</altitudeMode>
				<tessellate>1</tessellate>
				<coordinates>
					17.505354765999996,54.153597312,153488.53315332593
					15.255118699999997,54.5259614,6.713187172572958E-11
				</coordinates>
			</LineString>
		</Placemark>
	</Folder>
	<Folder>
			<name>branch33</name>
		<Placemark>
			<name>branch33_part1</name>
			<TimeSpan>
				<begin>5315.847928467749</begin>
			</TimeSpan>
			<styleUrl>#branch33_part1_style</styleUrl>
			<LineString>
				<altitudeMode>absolute</altitudeMode>
				<tessellate>1</tessellate>
				<coordinates>
					15.2551187,54.5259614,0.0
					17.505354766,54.153597312,153488.53315332584
				</coordinates>
			</LineString>
		</Placemark>
		<Placemark>
			<name>branch33_part2</name>
			<TimeSpan>
				<begin>5301.951841513659</begin>
			</TimeSpan>
			<styleUrl>#branch33_part2_style</styleUrl>
			<LineString>
				<altitudeMode>absolute</altitudeMode>
				<tessellate>1</tessellate>
				<coordinates>
					17.505354766,54.153597312,153488.53315332584
					19.755590832,53.781233224,214839.1929108041
				</coordinates>
			</LineString>
		</Placemark>
		<Placemark>
			<name>branch33_part3</name>
			<TimeSpan>
				<begin>5288.055754559568</begin>
			</TimeSpan>
			<styleUrl>#branch33_part3_style</styleUrl>
			<LineString>
				<altitudeMode>absolute</altitudeMode>
				<tessellate>1</tessellate>
				<coordinates>
					19.755590832,53.781233224,214839.1929108041
					22.005826898000002,53.408869136,260367.90701432156
				</coordinates>
			</LineString>
		</Placemark>
		<Placemark>
			<name>branch33_part4</name>
			<TimeSpan>
				<begin>5274.159667605478</begin>
			</TimeSpan>
			<styleUrl>#branch33_part4_style</styleUrl>
			<LineString>
				<altitudeMode>absolute</altitudeMode>
				<tessellate>1</tessellate>
				<coordinates>
					22.005826898000002,53.408869136,260367.90701432156
					24.256062964,53.036505048,297431.3944204909
				</coordinates>
			</LineString>
		</Placemark>
		<Placemark>
			<name>branch33_part5</name>
			<TimeSpan>
				<begin>5260.263580651388</begin>
			</TimeSpan>
			<styleUrl>#branch33_part5_style</styleUrl>
			<LineString>
				<altitudeMode>absolute</altitudeMode>
				<tessellate>1</tessellate>
				<coordinates>
					24.256062964,53.036505048,297431.3944204909
					26.50629903,52.66414096,328903.9996142695
				</coordinates>
			</LineString>
		</Placemark>
		<Placemark>
			<name>branch33_part6</name>
			<TimeSpan>
				<begin>5246.367493697298</begin>
			</TimeSpan>
			<styleUrl>#branch33_part6_style</styleUrl>
			<LineString>
				<altitudeMode>absolute</altitudeMode>
				<tessellate>1</tessellate>
				<coordinates>
					26.50629903,52.66414096,328903.9996142695
					28.756535096,52.291776872,356270.49657395954
				</coordinates>
			</LineString>
		</Placemark>
		<Placemark>
			<name>branch33_part7</name>
			<TimeSpan>
				<begin>5232.471406743209</begin>
			</TimeSpan>
			<styleUrl>#branch33_part7_style</styleUrl>
			<LineString>
				<altitudeMode>absolute</altitudeMode>
				<tessellate>1</tessellate>
				<coordinates>
					28.756535096,52.291776872,356270.49657395954
					31.006771162,51.919412784,380418.07486933976
				</coordinates>
			</LineString>
		</Placemark>
		<Placemark>
			<name>branch33_part8</name>
			<TimeSpan>
				<begin>5218.575319789119</begin>
			</TimeSpan>
			<styleUrl>#branch33_part8_style</styleUrl>
			<LineString>
				<altitudeMode>absolute</altitudeMode>
				<tessellate>1</tessellate>
				<coordinates>
					31.006771162,51.919412784,380418.07486933976
					33.257007228,51.547048696,401927.3265616311
				</coordinates>
			</LineString>
		</Placemark>
		<Placemark>
			<name>branch33_part9</name>
			<TimeSpan>
				<begin>5204.679232835028</begin>
			</TimeSpan>
			<styleUrl>#branch33_part9_style</styleUrl>
			<LineString>
				<altitudeMode>absolute</altitudeMode>
				<tessellate>1</tessellate>
				<coordinates>
					33.257007228,51.547048696,401927.3265616311
					35.507243294,51.174684608,421202.63434374664
				</coordinates>
			</LineString>
		</Placemark>
		<Placemark>
			<name>branch33_part10</name>
			<TimeSpan>
				<begin>5190.783145880938</begin>
			</TimeSpan>
			<styleUrl>#branch33_part10_style</styleUrl>
			<LineString>
				<altitudeMode>absolute</altitudeMode>
				<tessellate>1</tessellate>
				<coordinates>
					35.507243294,51.174684608,421202.63434374664
					37.75747936,50.80232052,438538.6661523594
				</coordinates>
			</LineString>
		</Placemark>
		<Placemark>
			<name>branch33_part11</name>
			<TimeSpan>
				<begin>5176.887058926848</begin>
			</TimeSpan>
			<styleUrl>#branch33_part11_style</styleUrl>
			<LineString>
				<altitudeMode>absolute</altitudeMode>
				<tessellate>1</tessellate>
				<coordinates>
					37.75747936,50.80232052,438538.6661523594
					40.007715426,50.429956432,454157.5535370028
				</coordinates>
			</LineString>
		</Placemark>
		<Placemark>
			<name>branch33_part12</name>
			<TimeSpan>
				<begin>5162.990971972758</begin>
			</TimeSpan>
			<styleUrl>#branch33_part12_style</styleUrl>
			<LineString>
				<altitudeMode>absolute</altitudeMode>
				<tessellate>1</tessellate>
				<coordinates>
					40.007715426,50.429956432,454157.5535370028
					42.257951492000004,50.057592344,468231.16550501756
				</coordinates>
			</LineString>
		</Placemark>
		<Placemark>
			<name>branch33_part13</name>
			<TimeSpan>
				<begin>5149.094885018669</begin>
			</TimeSpan>
			<styleUrl>#branch33_part13_style</styleUrl>
			<LineString>
				<altitudeMode>absolute</altitudeMode>
				<tessellate>1</tessellate>
				<coordinates>
					42.257951492000004,50.057592344,468231.16550501756
					44.508187558,49.685228256,480895.1907194595
				</coordinates>
			</LineString>
		</Placemark>
		<Placemark>
			<name>branch33_part14</name>
			<TimeSpan>
				<begin>5135.198798064578</begin>
			</TimeSpan>
			<styleUrl>#branch33_part14_style</styleUrl>
			<LineString>
				<altitudeMode>absolute</altitudeMode>
				<tessellate>1</tessellate>
				<coordinates>
					44.508187558,49.685228256,480895.1907194595
					46.758423624,49.312864168,492258.43187849
				</coordinates>
			</LineString>
		</Placemark>
		<Placemark>
			<name>branch33_part15</name>
			<TimeSpan>
				<begin>5121.302711110488</begin>
			</TimeSpan>
			<styleUrl>#branch33_part15_style</styleUrl>
			<LineString>
				<altitudeMode>absolute</altitudeMode>
				<tessellate>1</tessellate>
				<coordinates>
					46.758423624,49.312864168,492258.43187849
					49.00865969,48.94050008,502409.15820203885
				</coordinates>
			</LineString>
		</Placemark>
		<Placemark>
			<name>branch33_part16</name>
			<TimeSpan>
				<begin>5107.406624156398</begin>
			</TimeSpan>
			<styleUrl>#branch33_part16_style</styleUrl>
			<LineString>
				<altitudeMode>absolute</altitudeMode>
				<tessellate>1</tessellate>
				<coordinates>
					49.00865969,48.94050008,502409.15820203885
					51.258895756,48.568135991999995,511419.57327280607
				</coordinates>
			</LineString>
		</Placemark>
		<Placemark>
			<name>branch33_part17</name>
			<TimeSpan>
				<begin>5093.510537202308</begin>
			</TimeSpan>
			<styleUrl>#branch33_part17_style</styleUrl>
			<LineString>
				<altitudeMode>absolute</altitudeMode>
				<tessellate>1</tessellate>
				<coordinates>
					51.258895756,48.568135991999995,511419.57327280607
					53.509131822,48.195771904,519349.03176885145
				</coordinates>
			</LineString>
		</Placemark>
		<Placemark>
			<name>branch33_part18</name>
			<TimeSpan>
				<begin>5079.614450248218</begin>
			</TimeSpan>
			<styleUrl>#branch33_part18_style</styleUrl>
			<LineString>
				<altitudeMode>absolute</altitudeMode>
				<tessellate>1</tessellate>
				<coordinates>
					53.509131822,48.195771904,519349.03176885145
					55.759367888,47.823407816,526246.3993828312
				</coordinates>
			</LineString>
		</Placemark>
		<Placemark>
			<name>branch33_part19</name>
			<TimeSpan>
				<begin>5065.718363294129</begin>
			</TimeSpan>
			<styleUrl>#branch33_part19_style</styleUrl>
			<LineString>
				<altitudeMode>absolute</altitudeMode>
				<tessellate>1</tessellate>
				<coordinates>
					55.759367888,47.823407816,526246.3993828312
					58.009603954,47.451043728,532151.8092790738
				</coordinates>
			</LineString>
		</Placemark>
		<Placemark>
			<name>branch33_part20</name>
			<TimeSpan>
				<begin>5051.822276340038</begin>
			</TimeSpan>
			<styleUrl>#branch33_part20_style</styleUrl>
			<LineString>
				<altitudeMode>absolute</altitudeMode>
				<tessellate>1</tessellate>
				<coordinates>
					58.009603954,47.451043728,532151.8092790738
					60.25984002,47.07867964,537097.9822770103
				</coordinates>
			</LineString>
		</Placemark>
		<Placemark>
			<name>branch33_part21</name>
			<TimeSpan>
				<begin>5037.926189385948</begin>
			</TimeSpan>
			<styleUrl>#branch33_part21_style</styleUrl>
			<LineString>
				<altitudeMode>absolute</altitudeMode>
				<tessellate>1</tessellate>
				<coordinates>
					60.25984002,47.07867964,537097.9822770103
					62.510076086,46.706315552,541111.2235063382
				</coordinates>
			</LineString>
		</Placemark>
		<Placemark>
			<name>branch33_part22</name>
			<TimeSpan>
				<begin>5024.030102431858</begin>
			</TimeSpan>
			<styleUrl>#branch33_part22_style</styleUrl>
			<LineString>
				<altitudeMode>absolute</altitudeMode>
				<tessellate>1</tessellate>
				<coordinates>
					62.510076086,46.706315552,541111.2235063382
					64.760312152,46.333951463999995,544212.1728098916
				</coordinates>
			</LineString>
		</Placemark>
		<Placemark>
			<name>branch33_part23</name>
			<TimeSpan>
				<begin>5010.134015477768</begin>
			</TimeSpan>
			<styleUrl>#branch33_part23_style</styleUrl>
			<LineString>
				<altitudeMode>absolute</altitudeMode>
				<tessellate>1</tessellate>
				<coordinates>
					64.760312152,46.333951463999995,544212.1728098916
					67.010548218,45.961587376,546416.3623610177
				</coordinates>
			</LineString>
		</Placemark>
		<Placemark>
			<name>branch33_part24</name>
			<TimeSpan>
				<begin>4996.237928523678</begin>
			</TimeSpan>
			<styleUrl>#branch33_part24_style</styleUrl>
			<LineString>
				<altitudeMode>absolute</altitudeMode>
				<tessellate>1</tessellate>
				<coordinates>
					67.010548218,45.961587376,546416.3623610177
					69.260784284,45.589223288,547734.6184683575
				</coordinates>
			</LineString>
		</Placemark>
		<Placemark>
			<name>branch33_part25</name>
			<TimeSpan>
				<begin>4982.341841569589</begin>
			</TimeSpan>
			<styleUrl>#branch33_part25_style</styleUrl>
			<LineString>
				<altitudeMode>absolute</altitudeMode>
				<tessellate>1</tessellate>
				<coordinates>
					69.260784284,45.589223288,547734.6184683575
					71.51102035,45.2168592,548173.3326904492
				</coordinates>
			</LineString>
		</Placemark>
		<Placemark>
			<name>branch33_part26</name>
			<TimeSpan>
				<begin>4968.445754615498</begin>
			</TimeSpan>
			<styleUrl>#branch33_part26_style</styleUrl>
			<LineString>
				<altitudeMode>absolute</altitudeMode>
				<tessellate>1</tessellate>
				<coordinates>
					71.51102035,45.2168592,548173.3326904492
					73.761256416,44.844495112,547734.6184683575
				</coordinates>
			</LineString>
		</Placemark>
		<Placemark>
			<name>branch33_part27</name>
			<TimeSpan>
				<begin>4954.549667661408</begin>
			</TimeSpan>
			<styleUrl>#branch33_part27_style</styleUrl>
			<LineString>
				<altitudeMode>absolute</altitudeMode>
				<tessellate>1</tessellate>
				<coordinates>
					73.761256416,44.844495112,547734.6184683575
					76.011492482,44.472131024,546416.3623610177
				</coordinates>
			</LineString>
		</Placemark>
		<Placemark>
			<name>branch33_part28</name>
			<TimeSpan>
				<begin>4940.653580707318</begin>
			</TimeSpan>
			<styleUrl>#branch33_part28_style</styleUrl>
			<LineString>
				<altitudeMode>absolute</altitudeMode>
				<tessellate>1</tessellate>
				<coordinates>
					76.011492482,44.472131024,546416.3623610177
					78.261728548,44.099766935999995,544212.1728098916
				</coordinates>
			</LineString>
		</Placemark>
		<Placemark>
			<name>branch33_part29</name>
			<TimeSpan>
				<begin>4926.757493753228</begin>
			</TimeSpan>
			<styleUrl>#branch33_part29_style</styleUrl>
			<LineString>
				<altitudeMode>absolute</altitudeMode>
				<tessellate>1</tessellate>
				<coordinates>
					78.261728548,44.099766935999995,544212.1728098916
					80.511964614,43.727402848,541111.2235063382
				</coordinates>
			</LineString>
		</Placemark>
		<Placemark>
			<name>branch33_part30</name>
			<TimeSpan>
				<begin>4912.861406799138</begin>
			</TimeSpan>
			<styleUrl>#branch33_part30_style</styleUrl>
			<LineString>
				<altitudeMode>absolute</altitudeMode>
				<tessellate>1</tessellate>
				<coordinates>
					80.511964614,43.727402848,541111.2235063382
					82.76220067999999,43.35503876,537097.9822770103
				</coordinates>
			</LineString>
		</Placemark>
		<Placemark>
			<name>branch33_part31</name>
			<TimeSpan>
				<begin>4898.965319845049</begin>
			</TimeSpan>
			<styleUrl>#branch33_part31_style</styleUrl>
			<LineString>
				<altitudeMode>absolute</altitudeMode>
				<tessellate>1</tessellate>
				<coordinates>
					82.76220067999999,43.35503876,537097.9822770103
					85.01243674599999,42.982674671999995,532151.8092790738
				</coordinates>
			</LineString>
		</Placemark>
		<Placemark>
			<name>branch33_part32</name>
			<TimeSpan>
				<begin>4885.069232890958</begin>
			</TimeSpan>
			<styleUrl>#branch33_part32_style</styleUrl>
			<LineString>
				<altitudeMode>absolute</altitudeMode>
				<tessellate>1</tessellate>
				<coordinates>
					85.01243674599999,42.982674671999995,532151.8092790738
					87.26267281199999,42.610310584,526246.3993828312
				</coordinates>
			</LineString>
		</Placemark>
		<Placemark>
			<name>branch33_part33</name>
			<TimeSpan>
				<begin>4871.173145936868</begin>
			</TimeSpan>
			<styleUrl>#branch33_part33_style</styleUrl>
			<LineString>
				<altitudeMode>absolute</altitudeMode>
				<tessellate>1</tessellate>
				<coordinates>
					87.26267281199999,42.610310584,526246.3993828312
					89.51290887799999,42.237946496,519349.0317688514
				</coordinates>
			</LineString>
		</Placemark>
		<Placemark>
			<name>branch33_part34</name>
			<TimeSpan>
				<begin>4857.277058982778</begin>
			</TimeSpan>
			<styleUrl>#branch33_part34_style</styleUrl>
			<LineString>
				<altitudeMode>absolute</altitudeMode>
				<tessellate>1</tessellate>
				<coordinates>
					89.51290887799999,42.237946496,519349.0317688514
					91.76314494399999,41.865582407999995,511419.57327280607
				</coordinates>
			</LineString>
		</Placemark>
		<Placemark>
			<name>branch33_part35</name>
			<TimeSpan>
				<begin>4843.380972028688</begin>
			</TimeSpan>
			<styleUrl>#branch33_part35_style</styleUrl>
			<LineString>
				<altitudeMode>absolute</altitudeMode>
				<tessellate>1</tessellate>
				<coordinates>
					91.76314494399999,41.865582407999995,511419.57327280607
					94.01338100999999,41.49321832,502409.1582020387
				</coordinates>
			</LineString>
		</Placemark>
		<Placemark>
			<name>branch33_part36</name>
			<TimeSpan>
				<begin>4829.484885074598</begin>
			</TimeSpan>
			<styleUrl>#branch33_part36_style</styleUrl>
			<LineString>
				<altitudeMode>absolute</altitudeMode>
				<tessellate>1</tessellate>
				<coordinates>
					94.01338100999999,41.49321832,502409.1582020387
					96.26361707599999,41.120854232,492258.4318784901
				</coordinates>
			</LineString>
		</Placemark>
		<Placemark>
			<name>branch33_part37</name>
			<TimeSpan>
				<begin>4815.588798120509</begin>
			</TimeSpan>
			<styleUrl>#branch33_part37_style</styleUrl>
			<LineString>
				<altitudeMode>absolute</altitudeMode>
				<tessellate>1</tessellate>
				<coordinates>
					96.26361707599999,41.120854232,492258.4318784901
					98.51385314199999,40.748490143999994,480895.1907194595
				</coordinates>
			</LineString>
		</Placemark>
		<Placemark>
			<name>branch33_part38</name>
			<TimeSpan>
				<begin>4801.692711166418</begin>
			</TimeSpan>
			<styleUrl>#branch33_part38_style</styleUrl>
			<LineString>
				<altitudeMode>absolute</altitudeMode>
				<tessellate>1</tessellate>
				<coordinates>
					98.51385314199999,40.748490143999994,480895.1907194595
					100.76408920799999,40.376126056,468231.16550501756
				</coordinates>
			</LineString>
		</Placemark>
		<Placemark>
			<name>branch33_part39</name>
			<TimeSpan>
				<begin>4787.796624212328</begin>
			</TimeSpan>
			<styleUrl>#branch33_part39_style</styleUrl>
			<LineString>
				<altitudeMode>absolute</altitudeMode>
				<tessellate>1</tessellate>
				<coordinates>
					100.76408920799999,40.376126056,468231.16550501756
					103.01432527399999,40.00376196799999,454157.5535370028
				</coordinates>
			</LineString>
		</Placemark>
		<Placemark>
			<name>branch33_part40</name>
			<TimeSpan>
				<begin>4773.900537258238</begin>
			</TimeSpan>
			<styleUrl>#branch33_part40_style</styleUrl>
			<LineString>
				<altitudeMode>absolute</altitudeMode>
				<tessellate>1</tessellate>
				<coordinates>
					103.01432527399999,40.00376196799999,454157.5535370028
					105.26456133999999,39.631397879999994,438538.6661523593
				</coordinates>
			</LineString>
		</Placemark>
		<Placemark>
			<name>branch33_part41</name>
			<TimeSpan>
				<begin>4760.004450304148</begin>
			</TimeSpan>
			<styleUrl>#branch33_part41_style</styleUrl>
			<LineString>
				<altitudeMode>absolute</altitudeMode>
				<tessellate>1</tessellate>
				<coordinates>
					105.26456133999999,39.631397879999994,438538.6661523593
					107.51479740599999,39.259033792,421202.63434374664
				</coordinates>
			</LineString>
		</Placemark>
		<Placemark>
			<name>branch33_part42</name>
			<TimeSpan>
				<begin>4746.108363350058</begin>
			</TimeSpan>
			<styleUrl>#branch33_part42_style</styleUrl>
			<LineString>
				<altitudeMode>absolute</altitudeMode>
				<tessellate>1</tessellate>
				<coordinates>
					107.51479740599999,39.259033792,421202.63434374664
					109.76503347199998,38.886669704,401927.3265616311
				</coordinates>
			</LineString>
		</Placemark>
		<Placemark>
			<name>branch33_part43</name>
			<TimeSpan>
				<begin>4732.212276395969</begin>
			</TimeSpan>
			<styleUrl>#branch33_part43_style</styleUrl>
			<LineString>
				<altitudeMode>absolute</altitudeMode>
				<tessellate>1</tessellate>
				<coordinates>
					109.76503347199998,38.886669704,401927.3265616311
					112.01526953799998,38.514305615999994,380418.0748693398
				</coordinates>
			</LineString>
		</Placemark>
		<Placemark>
			<name>branch33_part44</name>
			<TimeSpan>
				<begin>4718.316189441878</begin>
			</TimeSpan>
			<styleUrl>#branch33_part44_style</styleUrl>
			<LineString>
				<altitudeMode>absolute</altitudeMode>
				<tessellate>1</tessellate>
				<coordinates>
					112.01526953799998,38.514305615999994,380418.0748693398
					114.26550560399998,38.141941528,356270.49657395954
				</coordinates>
			</LineString>
		</Placemark>
		<Placemark>
			<name>branch33_part45</name>
			<TimeSpan>
				<begin>4704.420102487788</begin>
			</TimeSpan>
			<styleUrl>#branch33_part45_style</styleUrl>
			<LineString>
				<altitudeMode>absolute</altitudeMode>
				<tessellate>1</tessellate>
				<coordinates>
					114.26550560399998,38.141941528,356270.49657395954
					116.51574166999998,37.76957743999999,328903.99961426953
				</coordinates>
			</LineString>
		</Placemark>
		<Placemark>
			<name>branch33_part46</name>
			<TimeSpan>
				<begin>4690.524015533698</begin>
			</TimeSpan>
			<styleUrl>#branch33_part46_style</styleUrl>
			<LineString>
				<altitudeMode>absolute</altitudeMode>
				<tessellate>1</tessellate>
				<coordinates>
					116.51574166999998,37.76957743999999,328903.99961426953
					118.76597773599998,37.397213351999994,297431.39442049083
				</coordinates>
			</LineString>
		</Placemark>
		<Placemark>
			<name>branch33_part47</name>
			<TimeSpan>
				<begin>4676.627928579608</begin>
			</TimeSpan>
			<styleUrl>#branch33_part47_style</styleUrl>
			<LineString>
				<altitudeMode>absolute</altitudeMode>
				<tessellate>1</tessellate>
				<coordinates>
					118.76597773599998,37.397213351999994,297431.39442049083
					121.01621380199998,37.024849264,260367.9070143215
				</coordinates>
			</LineString>
		</Placemark>
		<Placemark>
			<name>branch33_part48</name>
			<TimeSpan>
				<begin>4662.731841625518</begin>
			</TimeSpan>
			<styleUrl>#branch33_part48_style</styleUrl>
			<LineString>
				<altitudeMode>absolute</altitudeMode>
				<tessellate>1</tessellate>
				<coordinates>
					121.01621380199998,37.024849264,260367.9070143215
					123.266449868,36.652485176,214839.1929108043
				</coordinates>
			</LineString>
		</Placemark>
		<Placemark>
			<name>branch33_part49</name>
			<TimeSpan>
				<begin>4648.835754671429</begin>
			</TimeSpan>
			<styleUrl>#branch33_part49_style</styleUrl>
			<LineString>
				<altitudeMode>absolute</altitudeMode>
				<tessellate>1</tessellate>
				<coordinates>
					123.266449868,36.652485176,214839.1929108043
					125.516685934,36.280121087999994,153488.53315332593
				</coordinates>
			</LineString>
		</Placemark>
		<Placemark>
			<name>branch33_part50</name>
			<TimeSpan>
				<begin>4634.939667717338</begin>
			</TimeSpan>
			<styleUrl>#branch33_part50_style</styleUrl>
			<LineString>
				<altitudeMode>absolute</altitudeMode>
				<tessellate>1</tessellate>
				<coordinates>
					125.516685934,36.280121087999994,153488.53315332593
					127.766922,35.907757,6.713187172572958E-11
				</coordinates>
			</LineString>
		</Placemark>
	</Folder>
	<Folder>
			<name>branch37</name>
		<Placemark>
			<name>branch37_part1</name>
			<TimeSpan>
				<begin>4401.695241073887</begin>
			</TimeSpan>
			<styleUrl>#branch37_part1_style</styleUrl>
			<LineString>
				<altitudeMode>absolute</altitudeMode>
				<tessellate>1</tessellate>
				<coordinates>
					127.766922,35.907757,0.0
					130.823950226,36.062651859999995,307095.9221601203
				</coordinates>
			</LineString>
		</Placemark>
		<Placemark>
			<name>branch37_part2</name>
			<TimeSpan>
				<begin>4397.881818453934</begin>
			</TimeSpan>
			<styleUrl>#branch37_part2_style</styleUrl>
			<LineString>
				<altitudeMode>absolute</altitudeMode>
				<tessellate>1</tessellate>
				<coordinates>
					130.823950226,36.062651859999995,307095.9221601203
					133.880978452,36.217546719999994,429844.74936100305
				</coordinates>
			</LineString>
		</Placemark>
		<Placemark>
			<name>branch37_part3</name>
			<TimeSpan>
				<begin>4394.068395833983</begin>
			</TimeSpan>
			<styleUrl>#branch37_part3_style</styleUrl>
			<LineString>
				<altitudeMode>absolute</altitudeMode>
				<tessellate>1</tessellate>
				<coordinates>
					133.880978452,36.217546719999994,429844.74936100305
					136.938006678,36.37244158,520937.43332337635
				</coordinates>
			</LineString>
		</Placemark>
		<Placemark>
			<name>branch37_part4</name>
			<TimeSpan>
				<begin>4390.2549732140305</begin>
			</TimeSpan>
			<styleUrl>#branch37_part4_style</styleUrl>
			<LineString>
				<altitudeMode>absolute</altitudeMode>
				<tessellate>1</tessellate>
				<coordinates>
					136.938006678,36.37244158,520937.43332337635
					139.995034904,36.52733644,595093.1087320247
				</coordinates>
			</LineString>
		</Placemark>
		<Placemark>
			<name>branch37_part5</name>
			<TimeSpan>
				<begin>4386.441550594079</begin>
			</TimeSpan>
			<styleUrl>#branch37_part5_style</styleUrl>
			<LineString>
				<altitudeMode>absolute</altitudeMode>
				<tessellate>1</tessellate>
				<coordinates>
					139.995034904,36.52733644,595093.1087320247
					143.05206313,36.6822313,658062.6903431144
				</coordinates>
			</LineString>
		</Placemark>
		<Placemark>
			<name>branch37_part6</name>
			<TimeSpan>
				<begin>4382.628127974127</begin>
			</TimeSpan>
			<styleUrl>#branch37_part6_style</styleUrl>
			<LineString>
				<altitudeMode>absolute</altitudeMode>
				<tessellate>1</tessellate>
				<coordinates>
					143.05206313,36.6822313,658062.6903431144
					146.109091356,36.83712616,712816.8758674031
				</coordinates>
			</LineString>
		</Placemark>
		<Placemark>
			<name>branch37_part7</name>
			<TimeSpan>
				<begin>4378.814705354174</begin>
			</TimeSpan>
			<styleUrl>#branch37_part7_style</styleUrl>
			<LineString>
				<altitudeMode>absolute</altitudeMode>
				<tessellate>1</tessellate>
				<coordinates>
					146.109091356,36.83712616,712816.8758674031
					149.166119582,36.992021019999996,761130.7314512972
				</coordinates>
			</LineString>
		</Placemark>
		<Placemark>
			<name>branch37_part8</name>
			<TimeSpan>
				<begin>4375.0012827342225</begin>
			</TimeSpan>
			<styleUrl>#branch37_part8_style</styleUrl>
			<LineString>
				<altitudeMode>absolute</altitudeMode>
				<tessellate>1</tessellate>
				<coordinates>
					149.166119582,36.992021019999996,761130.7314512972
					152.223147808,37.146915879999995,804165.8908062956
				</coordinates>
			</LineString>
		</Placemark>
		<Placemark>
			<name>branch37_part9</name>
			<TimeSpan>
				<begin>4371.187860114271</begin>
			</TimeSpan>
			<styleUrl>#branch37_part9_style</styleUrl>
			<LineString>
				<altitudeMode>absolute</altitudeMode>
				<tessellate>1</tessellate>
				<coordinates>
					152.223147808,37.146915879999995,804165.8908062956
					155.280176034,37.30181074,842731.4324572528
				</coordinates>
			</LineString>
		</Placemark>
		<Placemark>
			<name>branch37_part10</name>
			<TimeSpan>
				<begin>4367.374437494318</begin>
			</TimeSpan>
			<styleUrl>#branch37_part10_style</styleUrl>
			<LineString>
				<altitudeMode>absolute</altitudeMode>
				<tessellate>1</tessellate>
				<coordinates>
					155.280176034,37.30181074,842731.4324572528
					158.33720426,37.4567056,877416.9204574861
				</coordinates>
			</LineString>
		</Placemark>
		<Placemark>
			<name>branch37_part11</name>
			<TimeSpan>
				<begin>4363.561014874367</begin>
			</TimeSpan>
			<styleUrl>#branch37_part11_style</styleUrl>
			<LineString>
				<altitudeMode>absolute</altitudeMode>
				<tessellate>1</tessellate>
				<coordinates>
					158.33720426,37.4567056,877416.9204574861
					161.394232486,37.61160046,908666.7899165337
				</coordinates>
			</LineString>
		</Placemark>
		<Placemark>
			<name>branch37_part12</name>
			<TimeSpan>
				<begin>4359.7475922544145</begin>
			</TimeSpan>
			<styleUrl>#branch37_part12_style</styleUrl>
			<LineString>
				<altitudeMode>absolute</altitudeMode>
				<tessellate>1</tessellate>
				<coordinates>
					161.394232486,37.61160046,908666.7899165337
					164.451260712,37.76649532,936824.911938091
				</coordinates>
			</LineString>
		</Placemark>
		<Placemark>
			<name>branch37_part13</name>
			<TimeSpan>
				<begin>4355.934169634463</begin>
			</TimeSpan>
			<styleUrl>#branch37_part13_style</styleUrl>
			<LineString>
				<altitudeMode>absolute</altitudeMode>
				<tessellate>1</tessellate>
				<coordinates>
					164.451260712,37.76649532,936824.911938091
					167.508288938,37.921390179999996,962162.768920561
				</coordinates>
			</LineString>
		</Placemark>
		<Placemark>
			<name>branch37_part14</name>
			<TimeSpan>
				<begin>4352.120747014511</begin>
			</TimeSpan>
			<styleUrl>#branch37_part14_style</styleUrl>
			<LineString>
				<altitudeMode>absolute</altitudeMode>
				<tessellate>1</tessellate>
				<coordinates>
					167.508288938,37.921390179999996,962162.768920561
					170.565317164,38.07628504,984898.0505130589
				</coordinates>
			</LineString>
		</Placemark>
		<Placemark>
			<name>branch37_part15</name>
			<TimeSpan>
				<begin>4348.307324394558</begin>
			</TimeSpan>
			<styleUrl>#branch37_part15_style</styleUrl>
			<LineString>
				<altitudeMode>absolute</altitudeMode>
				<tessellate>1</tessellate>
				<coordinates>
					170.565317164,38.07628504,984898.0505130589
					173.62234539,38.2311799,1005207.3635078693
				</coordinates>
			</LineString>
		</Placemark>
		<Placemark>
			<name>branch37_part16</name>
			<TimeSpan>
				<begin>4344.4939017746065</begin>
			</TimeSpan>
			<styleUrl>#branch37_part16_style</styleUrl>
			<LineString>
				<altitudeMode>absolute</altitudeMode>
				<tessellate>1</tessellate>
				<coordinates>
					173.62234539,38.2311799,1005207.3635078693
					176.679373616,38.38607476,1023235.1709821812
				</coordinates>
			</LineString>
		</Placemark>
		<Placemark>
			<name>branch37_part17</name>
			<TimeSpan>
				<begin>4340.680479154655</begin>
			</TimeSpan>
			<styleUrl>#branch37_part17_style</styleUrl>
			<LineString>
				<altitudeMode>absolute</altitudeMode>
				<tessellate>1</tessellate>
				<coordinates>
					176.679373616,38.38607476,1023235.1709821812
					179.736401842,38.54096962,1039100.2282541856
				</coordinates>
			</LineString>
		</Placemark>
		<Placemark>
			<name>branch37_part18</name>
			<TimeSpan>
				<begin>4336.867056534702</begin>
			</TimeSpan>
			<styleUrl>#branch37_part18_style</styleUrl>
			<LineString>
				<altitudeMode>absolute</altitudeMode>
				<tessellate>1</tessellate>
				<coordinates>
					179.736401842,38.54096962,1039100.2282541856
					-177.206569932,38.69586448,1052900.3045489832
				</coordinates>
			</LineString>
		</Placemark>
		<Placemark>
			<name>branch37_part19</name>
			<TimeSpan>
				<begin>4333.053633914751</begin>
			</TimeSpan>
			<styleUrl>#branch37_part19_style</styleUrl>
			<LineString>
				<altitudeMode>absolute</altitudeMode>
				<tessellate>1</tessellate>
				<coordinates>
					-177.206569932,38.69586448,1052900.3045489832
					-174.149541706,38.850759339999996,1064715.6972728716
				</coordinates>
			</LineString>
		</Placemark>
		<Placemark>
			<name>branch37_part20</name>
			<TimeSpan>
				<begin>4329.240211294798</begin>
			</TimeSpan>
			<styleUrl>#branch37_part20_style</styleUrl>
			<LineString>
				<altitudeMode>absolute</altitudeMode>
				<tessellate>1</tessellate>
				<coordinates>
					-174.149541706,38.850759339999996,1064715.6972728716
					-171.09251348,39.0056542,1074611.8734025077
				</coordinates>
			</LineString>
		</Placemark>
		<Placemark>
			<name>branch37_part21</name>
			<TimeSpan>
				<begin>4325.426788674847</begin>
			</TimeSpan>
			<styleUrl>#branch37_part21_style</styleUrl>
			<LineString>
				<altitudeMode>absolute</altitudeMode>
				<tessellate>1</tessellate>
				<coordinates>
					-171.09251348,39.0056542,1074611.8734025077
					-168.035485254,39.16054906,1082641.4635670076
				</coordinates>
			</LineString>
		</Placemark>
		<Placemark>
			<name>branch37_part22</name>
			<TimeSpan>
				<begin>4321.613366054895</begin>
			</TimeSpan>
			<styleUrl>#branch37_part22_style</styleUrl>
			<LineString>
				<altitudeMode>absolute</altitudeMode>
				<tessellate>1</tessellate>
				<coordinates>
					-168.035485254,39.16054906,1082641.4635670076
					-164.978457028,39.31544392,1088845.7634347721
				</coordinates>
			</LineString>
		</Placemark>
		<Placemark>
			<name>branch37_part23</name>
			<TimeSpan>
				<begin>4317.799943434942</begin>
			</TimeSpan>
			<styleUrl>#branch37_part23_style</styleUrl>
			<LineString>
				<altitudeMode>absolute</altitudeMode>
				<tessellate>1</tessellate>
				<coordinates>
					-164.978457028,39.31544392,1088845.7634347721
					-161.921428802,39.47033878,1093255.8493800366
				</coordinates>
			</LineString>
		</Placemark>
		<Placemark>
			<name>branch37_part24</name>
			<TimeSpan>
				<begin>4313.98652081499</begin>
			</TimeSpan>
			<styleUrl>#branch37_part24_style</styleUrl>
			<LineString>
				<altitudeMode>absolute</altitudeMode>
				<tessellate>1</tessellate>
				<coordinates>
					-161.921428802,39.47033878,1093255.8493800366
					-158.864400576,39.62523364,1095893.3824035774
				</coordinates>
			</LineString>
		</Placemark>
		<Placemark>
			<name>branch37_part25</name>
			<TimeSpan>
				<begin>4310.173098195039</begin>
			</TimeSpan>
			<styleUrl>#branch37_part25_style</styleUrl>
			<LineString>
				<altitudeMode>absolute</altitudeMode>
				<tessellate>1</tessellate>
				<coordinates>
					-158.864400576,39.62523364,1095893.3824035774
					-155.80737235,39.780128500000004,1096771.1505718576
				</coordinates>
			</LineString>
		</Placemark>
		<Placemark>
			<name>branch37_part26</name>
			<TimeSpan>
				<begin>4306.359675575087</begin>
			</TimeSpan>
			<styleUrl>#branch37_part26_style</styleUrl>
			<LineString>
				<altitudeMode>absolute</altitudeMode>
				<tessellate>1</tessellate>
				<coordinates>
					-155.80737235,39.780128500000004,1096771.1505718576
					-152.750344124,39.93502336,1095893.3824035774
				</coordinates>
			</LineString>
		</Placemark>
		<Placemark>
			<name>branch37_part27</name>
			<TimeSpan>
				<begin>4302.546252955135</begin>
			</TimeSpan>
			<styleUrl>#branch37_part27_style</styleUrl>
			<LineString>
				<altitudeMode>absolute</altitudeMode>
				<tessellate>1</tessellate>
				<coordinates>
					-152.750344124,39.93502336,1095893.3824035774
					-149.693315898,40.08991822,1093255.8493800366
				</coordinates>
			</LineString>
		</Placemark>
		<Placemark>
			<name>branch37_part28</name>
			<TimeSpan>
				<begin>4298.732830335182</begin>
			</TimeSpan>
			<styleUrl>#branch37_part28_style</styleUrl>
			<LineString>
				<altitudeMode>absolute</altitudeMode>
				<tessellate>1</tessellate>
				<coordinates>
					-149.693315898,40.08991822,1093255.8493800366
					-146.636287672,40.24481308,1088845.7634347721
				</coordinates>
			</LineString>
		</Placemark>
		<Placemark>
			<name>branch37_part29</name>
			<TimeSpan>
				<begin>4294.919407715231</begin>
			</TimeSpan>
			<styleUrl>#branch37_part29_style</styleUrl>
			<LineString>
				<altitudeMode>absolute</altitudeMode>
				<tessellate>1</tessellate>
				<coordinates>
					-146.636287672,40.24481308,1088845.7634347721
					-143.579259446,40.39970794,1082641.4635670078
				</coordinates>
			</LineString>
		</Placemark>
		<Placemark>
			<name>branch37_part30</name>
			<TimeSpan>
				<begin>4291.105985095279</begin>
			</TimeSpan>
			<styleUrl>#branch37_part30_style</styleUrl>
			<LineString>
				<altitudeMode>absolute</altitudeMode>
				<tessellate>1</tessellate>
				<coordinates>
					-143.579259446,40.39970794,1082641.4635670078
					-140.52223122,40.5546028,1074611.8734025077
				</coordinates>
			</LineString>
		</Placemark>
		<Placemark>
			<name>branch37_part31</name>
			<TimeSpan>
				<begin>4287.292562475326</begin>
			</TimeSpan>
			<styleUrl>#branch37_part31_style</styleUrl>
			<LineString>
				<altitudeMode>absolute</altitudeMode>
				<tessellate>1</tessellate>
				<coordinates>
					-140.52223122,40.5546028,1074611.8734025077
					-137.465202994,40.709497660000004,1064715.6972728716
				</coordinates>
			</LineString>
		</Placemark>
		<Placemark>
			<name>branch37_part32</name>
			<TimeSpan>
				<begin>4283.479139855375</begin>
			</TimeSpan>
			<styleUrl>#branch37_part32_style</styleUrl>
			<LineString>
				<altitudeMode>absolute</altitudeMode>
				<tessellate>1</tessellate>
				<coordinates>
					-137.465202994,40.709497660000004,1064715.6972728716
					-134.408174768,40.86439252,1052900.3045489832
				</coordinates>
			</LineString>
		</Placemark>
		<Placemark>
			<name>branch37_part33</name>
			<TimeSpan>
				<begin>4279.665717235423</begin>
			</TimeSpan>
			<styleUrl>#branch37_part33_style</styleUrl>
			<LineString>
				<altitudeMode>absolute</altitudeMode>
				<tessellate>1</tessellate>
				<coordinates>
					-134.408174768,40.86439252,1052900.3045489832
					-131.351146542,41.01928738,1039100.2282541855
				</coordinates>
			</LineString>
		</Placemark>
		<Placemark>
			<name>branch37_part34</name>
			<TimeSpan>
				<begin>4275.852294615471</begin>
			</TimeSpan>
			<styleUrl>#branch37_part34_style</styleUrl>
			<LineString>
				<altitudeMode>absolute</altitudeMode>
				<tessellate>1</tessellate>
				<coordinates>
					-131.351146542,41.01928738,1039100.2282541855
					-128.294118316,41.17418224,1023235.1709821812
				</coordinates>
			</LineString>
		</Placemark>
		<Placemark>
			<name>branch37_part35</name>
			<TimeSpan>
				<begin>4272.038871995519</begin>
			</TimeSpan>
			<styleUrl>#branch37_part35_style</styleUrl>
			<LineString>
				<altitudeMode>absolute</altitudeMode>
				<tessellate>1</tessellate>
				<coordinates>
					-128.294118316,41.17418224,1023235.1709821812
					-125.23709009000001,41.3290771,1005207.3635078692
				</coordinates>
			</LineString>
		</Placemark>
		<Placemark>
			<name>branch37_part36</name>
			<TimeSpan>
				<begin>4268.225449375566</begin>
			</TimeSpan>
			<styleUrl>#branch37_part36_style</styleUrl>
			<LineString>
				<altitudeMode>absolute</altitudeMode>
				<tessellate>1</tessellate>
				<coordinates>
					-125.23709009000001,41.3290771,1005207.3635078692
					-122.18006186400001,41.483971960000005,984898.050513059
				</coordinates>
			</LineString>
		</Placemark>
		<Placemark>
			<name>branch37_part37</name>
			<TimeSpan>
				<begin>4264.4120267556145</begin>
			</TimeSpan>
			<styleUrl>#branch37_part37_style</styleUrl>
			<LineString>
				<altitudeMode>absolute</altitudeMode>
				<tessellate>1</tessellate>
				<coordinates>
					-122.18006186400001,41.483971960000005,984898.050513059
					-119.12303363800001,41.638866820000004,962162.768920561
				</coordinates>
			</LineString>
		</Placemark>
		<Placemark>
			<name>branch37_part38</name>
			<TimeSpan>
				<begin>4260.598604135663</begin>
			</TimeSpan>
			<styleUrl>#branch37_part38_style</styleUrl>
			<LineString>
				<altitudeMode>absolute</altitudeMode>
				<tessellate>1</tessellate>
				<coordinates>
					-119.12303363800001,41.638866820000004,962162.768920561
					-116.06600541200001,41.79376168,936824.911938091
				</coordinates>
			</LineString>
		</Placemark>
		<Placemark>
			<name>branch37_part39</name>
			<TimeSpan>
				<begin>4256.78518151571</begin>
			</TimeSpan>
			<styleUrl>#branch37_part39_style</styleUrl>
			<LineString>
				<altitudeMode>absolute</altitudeMode>
				<tessellate>1</tessellate>
				<coordinates>
					-116.06600541200001,41.79376168,936824.911938091
					-113.00897718600001,41.94865654,908666.7899165337
				</coordinates>
			</LineString>
		</Placemark>
		<Placemark>
			<name>branch37_part40</name>
			<TimeSpan>
				<begin>4252.971758895759</begin>
			</TimeSpan>
			<styleUrl>#branch37_part40_style</styleUrl>
			<LineString>
				<altitudeMode>absolute</altitudeMode>
				<tessellate>1</tessellate>
				<coordinates>
					-113.00897718600001,41.94865654,908666.7899165337
					-109.95194896000001,42.1035514,877416.9204574858
				</coordinates>
			</LineString>
		</Placemark>
		<Placemark>
			<name>branch37_part41</name>
			<TimeSpan>
				<begin>4249.1583362758065</begin>
			</TimeSpan>
			<styleUrl>#branch37_part41_style</styleUrl>
			<LineString>
				<altitudeMode>absolute</altitudeMode>
				<tessellate>1</tessellate>
				<coordinates>
					-109.95194896000001,42.1035514,877416.9204574858
					-106.89492073400001,42.25844626,842731.4324572528
				</coordinates>
			</LineString>
		</Placemark>
		<Placemark>
			<name>branch37_part42</name>
			<TimeSpan>
				<begin>4245.344913655855</begin>
			</TimeSpan>
			<styleUrl>#branch37_part42_style</styleUrl>
			<LineString>
				<altitudeMode>absolute</altitudeMode>
				<tessellate>1</tessellate>
				<coordinates>
					-106.89492073400001,42.25844626,842731.4324572528
					-103.83789250799998,42.41334112,804165.8908062956
				</coordinates>
			</LineString>
		</Placemark>
		<Placemark>
			<name>branch37_part43</name>
			<TimeSpan>
				<begin>4241.531491035903</begin>
			</TimeSpan>
			<styleUrl>#branch37_part43_style</styleUrl>
			<LineString>
				<altitudeMode>absolute</altitudeMode>
				<tessellate>1</tessellate>
				<coordinates>
					-103.83789250799998,42.41334112,804165.8908062956
					-100.78086428200004,42.568235980000004,761130.7314512973
				</coordinates>
			</LineString>
		</Placemark>
		<Placemark>
			<name>branch37_part44</name>
			<TimeSpan>
				<begin>4237.71806841595</begin>
			</TimeSpan>
			<styleUrl>#branch37_part44_style</styleUrl>
			<LineString>
				<altitudeMode>absolute</altitudeMode>
				<tessellate>1</tessellate>
				<coordinates>
					-100.78086428200004,42.568235980000004,761130.7314512973
					-97.72383605599998,42.72313084,712816.8758674031
				</coordinates>
			</LineString>
		</Placemark>
		<Placemark>
			<name>branch37_part45</name>
			<TimeSpan>
				<begin>4233.9046457959985</begin>
			</TimeSpan>
			<styleUrl>#branch37_part45_style</styleUrl>
			<LineString>
				<altitudeMode>absolute</altitudeMode>
				<tessellate>1</tessellate>
				<coordinates>
					-97.72383605599998,42.72313084,712816.8758674031
					-94.66680783000004,42.8780257,658062.6903431145
				</coordinates>
			</LineString>
		</Placemark>
		<Placemark>
			<name>branch37_part46</name>
			<TimeSpan>
				<begin>4230.091223176047</begin>
			</TimeSpan>
			<styleUrl>#branch37_part46_style</styleUrl>
			<LineString>
				<altitudeMode>absolute</altitudeMode>
				<tessellate>1</tessellate>
				<coordinates>
					-94.66680783000004,42.8780257,658062.6903431145
					-91.60977960399998,43.03292056,595093.1087320244
				</coordinates>
			</LineString>
		</Placemark>
		<Placemark>
			<name>branch37_part47</name>
			<TimeSpan>
				<begin>4226.277800556094</begin>
			</TimeSpan>
			<styleUrl>#branch37_part47_style</styleUrl>
			<LineString>
				<altitudeMode>absolute</altitudeMode>
				<tessellate>1</tessellate>
				<coordinates>
					-91.60977960399998,43.03292056,595093.1087320244
					-88.55275137800004,43.18781542000001,520937.43332337623
				</coordinates>
			</LineString>
		</Placemark>
		<Placemark>
			<name>branch37_part48</name>
			<TimeSpan>
				<begin>4222.464377936143</begin>
			</TimeSpan>
			<styleUrl>#branch37_part48_style</styleUrl>
			<LineString>
				<altitudeMode>absolute</altitudeMode>
				<tessellate>1</tessellate>
				<coordinates>
					-88.55275137800004,43.18781542000001,520937.43332337623
					-85.49572315199998,43.342710280000006,429844.74936100346
				</coordinates>
			</LineString>
		</Placemark>
		<Placemark>
			<name>branch37_part49</name>
			<TimeSpan>
				<begin>4218.65095531619</begin>
			</TimeSpan>
			<styleUrl>#branch37_part49_style</styleUrl>
			<LineString>
				<altitudeMode>absolute</altitudeMode>
				<tessellate>1</tessellate>
				<coordinates>
					-85.49572315199998,43.342710280000006,429844.74936100346
					-82.43869492600004,43.497605140000005,307095.92216012045
				</coordinates>
			</LineString>
		</Placemark>
		<Placemark>
			<name>branch37_part50</name>
			<TimeSpan>
				<begin>4214.837532696239</begin>
			</TimeSpan>
			<styleUrl>#branch37_part50_style</styleUrl>
			<LineString>
				<altitudeMode>absolute</altitudeMode>
				<tessellate>1</tessellate>
				<coordinates>
					-82.43869492600004,43.497605140000005,307095.92216012045
					-79.38166669999998,43.6525,1.343157278944985E-10
				</coordinates>
			</LineString>
		</Placemark>
	</Folder>
	<Folder>
			<name>branch39</name>
		<Placemark>
			<name>branch39_part1</name>
			<TimeSpan>
				<begin>4198.257815507296</begin>
			</TimeSpan>
			<styleUrl>#branch39_part1_style</styleUrl>
			<LineString>
				<altitudeMode>absolute</altitudeMode>
				<tessellate>1</tessellate>
				<coordinates>
					-79.3816667,43.6525,0.0
					-81.496313946,41.96143886,398784.8995382088
				</coordinates>
			</LineString>
		</Placemark>
		<Placemark>
			<name>branch39_part2</name>
			<TimeSpan>
				<begin>4188.5182653469</begin>
			</TimeSpan>
			<styleUrl>#branch39_part2_style</styleUrl>
			<LineString>
				<altitudeMode>absolute</altitudeMode>
				<tessellate>1</tessellate>
				<coordinates>
					-81.496313946,41.96143886,398784.8995382088
					-83.61096119199999,40.270377720000006,558182.5834260925
				</coordinates>
			</LineString>
		</Placemark>
		<Placemark>
			<name>branch39_part3</name>
			<TimeSpan>
				<begin>4178.778715186504</begin>
			</TimeSpan>
			<styleUrl>#branch39_part3_style</styleUrl>
			<LineString>
				<altitudeMode>absolute</altitudeMode>
				<tessellate>1</tessellate>
				<coordinates>
					-83.61096119199999,40.270377720000006,558182.5834260925
					-85.725608438,38.579316580000004,676472.6166088197
				</coordinates>
			</LineString>
		</Placemark>
		<Placemark>
			<name>branch39_part4</name>
			<TimeSpan>
				<begin>4169.039165026108</begin>
			</TimeSpan>
			<styleUrl>#branch39_part4_style</styleUrl>
			<LineString>
				<altitudeMode>absolute</altitudeMode>
				<tessellate>1</tessellate>
				<coordinates>
					-85.725608438,38.579316580000004,676472.6166088197
					-87.840255684,36.88825544,772768.79455874
				</coordinates>
			</LineString>
		</Placemark>
		<Placemark>
			<name>branch39_part5</name>
			<TimeSpan>
				<begin>4159.299614865712</begin>
			</TimeSpan>
			<styleUrl>#branch39_part5_style</styleUrl>
			<LineString>
				<altitudeMode>absolute</altitudeMode>
				<tessellate>1</tessellate>
				<coordinates>
					-87.840255684,36.88825544,772768.79455874
					-89.95490293,35.19719430000001,854539.0704390183
				</coordinates>
			</LineString>
		</Placemark>
		<Placemark>
			<name>branch39_part6</name>
			<TimeSpan>
				<begin>4149.560064705316</begin>
			</TimeSpan>
			<styleUrl>#branch39_part6_style</styleUrl>
			<LineString>
				<altitudeMode>absolute</altitudeMode>
				<tessellate>1</tessellate>
				<coordinates>
					-89.95490293,35.19719430000001,854539.0704390183
					-92.06955017599999,33.506133160000005,925641.0968677999
				</coordinates>
			</LineString>
		</Placemark>
		<Placemark>
			<name>branch39_part7</name>
			<TimeSpan>
				<begin>4139.82051454492</begin>
			</TimeSpan>
			<styleUrl>#branch39_part7_style</styleUrl>
			<LineString>
				<altitudeMode>absolute</altitudeMode>
				<tessellate>1</tessellate>
				<coordinates>
					-92.06955017599999,33.506133160000005,925641.0968677999
					-94.184197422,31.815072020000002,988379.9177215686
				</coordinates>
			</LineString>
		</Placemark>
		<Placemark>
			<name>branch39_part8</name>
			<TimeSpan>
				<begin>4130.080964384524</begin>
			</TimeSpan>
			<styleUrl>#branch39_part8_style</styleUrl>
			<LineString>
				<altitudeMode>absolute</altitudeMode>
				<tessellate>1</tessellate>
				<coordinates>
					-94.184197422,31.815072020000002,988379.9177215686
					-96.29884466799999,30.124010880000004,1044263.9932224008
				</coordinates>
			</LineString>
		</Placemark>
		<Placemark>
			<name>branch39_part9</name>
			<TimeSpan>
				<begin>4120.341414224128</begin>
			</TimeSpan>
			<styleUrl>#branch39_part9_style</styleUrl>
			<LineString>
				<altitudeMode>absolute</altitudeMode>
				<tessellate>1</tessellate>
				<coordinates>
					-96.29884466799999,30.124010880000004,1044263.9932224008
[truncated: 651,092 more chars]
