# Supplementary material for: Phylodynamics and Dispersal of HRSV Entails Its Permanence in the General Population in between Yearly Outbreaks in Children
Source: PLoS One. 2012 Oct 15;7(10):e41953. doi: 10.1371/journal.pone.0041953 (PMC3471929; doi:10.1371/journal.pone.0041953)
Supplement: Figure S4 — Google Earth ‘movies’ depicting inference results on the movement of HRSV genotypes around the globe. These files can be directly uploaded to the Google Earth software (http://www.google.com/earth/index.html). For a global view of the spread of all HRSV genotypes in time load all movies at once. a)GA2 b)GA5 c)GB3 d) GB3 insert e)SAA1 f)SAB1 g)SAB3 h)GA6 i)GA7 j)GB4 k)SAB2. (ZIP) [file pone.0041953.s004.zip › Figure S4/Figure S4.j) GB4.kml]

<?xml version="1.0" encoding="UTF-8"?>
<kml xmlns="http://earth.google.com/kml/2.2">
<Document>
	<name>GB4_multi_LocationsANNtest.tree</name>
	<Style id="branch1_part1_style">
		<LineStyle>
			<width>6.962228190376495</width>
			<color>FFffab54</color>
		</LineStyle>
	</Style>
	<Style id="branch1_part2_style">
		<LineStyle>
			<width>6.962477068480134</width>
			<color>FFffab54</color>
		</LineStyle>
	</Style>
	<Style id="branch1_part3_style">
		<LineStyle>
			<width>6.962725946583774</width>
			<color>FFffab54</color>
		</LineStyle>
	</Style>
	<Style id="branch1_part4_style">
		<LineStyle>
			<width>6.962974824687414</width>
			<color>FFffab54</color>
		</LineStyle>
	</Style>
	<Style id="branch1_part5_style">
		<LineStyle>
			<width>6.963223702791054</width>
			<color>FFffab54</color>
		</LineStyle>
	</Style>
	<Style id="branch1_part6_style">
		<LineStyle>
			<width>6.963472580894694</width>
			<color>FFffab54</color>
		</LineStyle>
	</Style>
	<Style id="branch1_part7_style">
		<LineStyle>
			<width>6.963721458998334</width>
			<color>FFffab54</color>
		</LineStyle>
	</Style>
	<Style id="branch1_part8_style">
		<LineStyle>
			<width>6.963970337101974</width>
			<color>FFffab54</color>
		</LineStyle>
	</Style>
	<Style id="branch1_part9_style">
		<LineStyle>
			<width>6.964219215205613</width>
			<color>FFffab54</color>
		</LineStyle>
	</Style>
	<Style id="branch1_part10_style">
		<LineStyle>
			<width>6.964468093309254</width>
			<color>FFffab54</color>
		</LineStyle>
	</Style>
	<Style id="branch1_part11_style">
		<LineStyle>
			<width>6.964716971412893</width>
			<color>FFffab54</color>
		</LineStyle>
	</Style>
	<Style id="branch1_part12_style">
		<LineStyle>
			<width>6.964965849516533</width>
			<color>FFffab54</color>
		</LineStyle>
	</Style>
	<Style id="branch1_part13_style">
		<LineStyle>
			<width>6.9652147276201735</width>
			<color>FFffab54</color>
		</LineStyle>
	</Style>
	<Style id="branch1_part14_style">
		<LineStyle>
			<width>6.965463605723813</width>
			<color>FFffab54</color>
		</LineStyle>
	</Style>
	<Style id="branch1_part15_style">
		<LineStyle>
			<width>6.965712483827453</width>
			<color>FFffab54</color>
		</LineStyle>
	</Style>
	<Style id="branch1_part16_style">
		<LineStyle>
			<width>6.965961361931093</width>
			<color>FFffab54</color>
		</LineStyle>
	</Style>
	<Style id="branch1_part17_style">
		<LineStyle>
			<width>6.966210240034733</width>
			<color>FFffab54</color>
		</LineStyle>
	</Style>
	<Style id="branch1_part18_style">
		<LineStyle>
			<width>6.966459118138372</width>
			<color>FFffab54</color>
		</LineStyle>
	</Style>
	<Style id="branch1_part19_style">
		<LineStyle>
			<width>6.966707996242013</width>
			<color>FFffab54</color>
		</LineStyle>
	</Style>
	<Style id="branch1_part20_style">
		<LineStyle>
			<width>6.9669568743456525</width>
			<color>FFffab54</color>
		</LineStyle>
	</Style>
	<Style id="branch1_part21_style">
		<LineStyle>
			<width>6.967205752449292</width>
			<color>FFffab54</color>
		</LineStyle>
	</Style>
	<Style id="branch1_part22_style">
		<LineStyle>
			<width>6.967454630552933</width>
			<color>FFffac53</color>
		</LineStyle>
	</Style>
	<Style id="branch1_part23_style">
		<LineStyle>
			<width>6.967703508656572</width>
			<color>FFffac53</color>
		</LineStyle>
	</Style>
	<Style id="branch1_part24_style">
		<LineStyle>
			<width>6.967952386760212</width>
			<color>FFffac53</color>
		</LineStyle>
	</Style>
	<Style id="branch1_part25_style">
		<LineStyle>
			<width>6.968201264863852</width>
			<color>FFffac53</color>
		</LineStyle>
	</Style>
	<Style id="branch1_part26_style">
		<LineStyle>
			<width>6.968450142967492</width>
			<color>FFffac53</color>
		</LineStyle>
	</Style>
	<Style id="branch1_part27_style">
		<LineStyle>
			<width>6.9686990210711315</width>
			<color>FFffac53</color>
		</LineStyle>
	</Style>
	<Style id="branch1_part28_style">
		<LineStyle>
			<width>6.968947899174772</width>
			<color>FFffac53</color>
		</LineStyle>
	</Style>
	<Style id="branch1_part29_style">
		<LineStyle>
			<width>6.969196777278412</width>
			<color>FFffac53</color>
		</LineStyle>
	</Style>
	<Style id="branch1_part30_style">
		<LineStyle>
			<width>6.969445655382051</width>
			<color>FFffac53</color>
		</LineStyle>
	</Style>
	<Style id="branch1_part31_style">
		<LineStyle>
			<width>6.969694533485692</width>
			<color>FFffac53</color>
		</LineStyle>
	</Style>
	<Style id="branch1_part32_style">
		<LineStyle>
			<width>6.969943411589331</width>
			<color>FFffac53</color>
		</LineStyle>
	</Style>
	<Style id="branch1_part33_style">
		<LineStyle>
			<width>6.970192289692971</width>
			<color>FFffac53</color>
		</LineStyle>
	</Style>
	<Style id="branch1_part34_style">
		<LineStyle>
			<width>6.970441167796611</width>
			<color>FFffac53</color>
		</LineStyle>
	</Style>
	<Style id="branch1_part35_style">
		<LineStyle>
			<width>6.970690045900251</width>
			<color>FFffac53</color>
		</LineStyle>
	</Style>
	<Style id="branch1_part36_style">
		<LineStyle>
			<width>6.970938924003891</width>
			<color>FFffac53</color>
		</LineStyle>
	</Style>
	<Style id="branch1_part37_style">
		<LineStyle>
			<width>6.971187802107531</width>
			<color>FFffac53</color>
		</LineStyle>
	</Style>
	<Style id="branch1_part38_style">
		<LineStyle>
			<width>6.971436680211171</width>
			<color>FFffac53</color>
		</LineStyle>
	</Style>
	<Style id="branch1_part39_style">
		<LineStyle>
			<width>6.97168555831481</width>
			<color>FFffac53</color>
		</LineStyle>
	</Style>
	<Style id="branch1_part40_style">
		<LineStyle>
			<width>6.971934436418451</width>
			<color>FFffac53</color>
		</LineStyle>
	</Style>
	<Style id="branch1_part41_style">
		<LineStyle>
			<width>6.97218331452209</width>
			<color>FFffac53</color>
		</LineStyle>
	</Style>
	<Style id="branch1_part42_style">
		<LineStyle>
			<width>6.97243219262573</width>
			<color>FFffac53</color>
		</LineStyle>
	</Style>
	<Style id="branch1_part43_style">
		<LineStyle>
			<width>6.9726810707293705</width>
			<color>FFffac53</color>
		</LineStyle>
	</Style>
	<Style id="branch1_part44_style">
		<LineStyle>
			<width>6.97292994883301</width>
			<color>FFffac53</color>
		</LineStyle>
	</Style>
	<Style id="branch1_part45_style">
		<LineStyle>
			<width>6.97317882693665</width>
			<color>FFffac53</color>
		</LineStyle>
	</Style>
	<Style id="branch1_part46_style">
		<LineStyle>
			<width>6.97342770504029</width>
			<color>FFffac53</color>
		</LineStyle>
	</Style>
	<Style id="branch1_part47_style">
		<LineStyle>
			<width>6.97367658314393</width>
			<color>FFffac53</color>
		</LineStyle>
	</Style>
	<Style id="branch1_part48_style">
		<LineStyle>
			<width>6.973925461247569</width>
			<color>FFffac53</color>
		</LineStyle>
	</Style>
	<Style id="branch1_part49_style">
		<LineStyle>
			<width>6.97417433935121</width>
			<color>FFffac53</color>
		</LineStyle>
	</Style>
	<Style id="branch1_part50_style">
		<LineStyle>
			<width>6.9744232174548495</width>
			<color>FFffac53</color>
		</LineStyle>
	</Style>
	<Style id="branch4_part1_style">
		<LineStyle>
			<width>6.969626573395743</width>
			<color>FFff7b84</color>
		</LineStyle>
	</Style>
	<Style id="branch4_part2_style">
		<LineStyle>
			<width>6.970180981843032</width>
			<color>FFff7b84</color>
		</LineStyle>
	</Style>
	<Style id="branch4_part3_style">
		<LineStyle>
			<width>6.97073539029032</width>
			<color>FFff7b84</color>
		</LineStyle>
	</Style>
	<Style id="branch4_part4_style">
		<LineStyle>
			<width>6.971289798737609</width>
			<color>FFff7b84</color>
		</LineStyle>
	</Style>
	<Style id="branch4_part5_style">
		<LineStyle>
			<width>6.9718442071848985</width>
			<color>FFff7b84</color>
		</LineStyle>
	</Style>
	<Style id="branch4_part6_style">
		<LineStyle>
			<width>6.972398615632187</width>
			<color>FFff7b84</color>
		</LineStyle>
	</Style>
	<Style id="branch4_part7_style">
		<LineStyle>
			<width>6.972953024079477</width>
			<color>FFff7b84</color>
		</LineStyle>
	</Style>
	<Style id="branch4_part8_style">
		<LineStyle>
			<width>6.973507432526765</width>
			<color>FFff7b84</color>
		</LineStyle>
	</Style>
	<Style id="branch4_part9_style">
		<LineStyle>
			<width>6.974061840974055</width>
			<color>FFff7b84</color>
		</LineStyle>
	</Style>
	<Style id="branch4_part10_style">
		<LineStyle>
			<width>6.974616249421343</width>
			<color>FFff7b84</color>
		</LineStyle>
	</Style>
	<Style id="branch4_part11_style">
		<LineStyle>
			<width>6.975170657868632</width>
			<color>FFff7b84</color>
		</LineStyle>
	</Style>
	<Style id="branch4_part12_style">
		<LineStyle>
			<width>6.9757250663159205</width>
			<color>FFff7b84</color>
		</LineStyle>
	</Style>
	<Style id="branch4_part13_style">
		<LineStyle>
			<width>6.97627947476321</width>
			<color>FFff7b84</color>
		</LineStyle>
	</Style>
	<Style id="branch4_part14_style">
		<LineStyle>
			<width>6.9768338832104995</width>
			<color>FFff7b84</color>
		</LineStyle>
	</Style>
	<Style id="branch4_part15_style">
		<LineStyle>
			<width>6.977388291657788</width>
			<color>FFff7b84</color>
		</LineStyle>
	</Style>
	<Style id="branch4_part16_style">
		<LineStyle>
			<width>6.977942700105077</width>
			<color>FFff7b84</color>
		</LineStyle>
	</Style>
	<Style id="branch4_part17_style">
		<LineStyle>
			<width>6.978497108552366</width>
			<color>FFff7b84</color>
		</LineStyle>
	</Style>
	<Style id="branch4_part18_style">
		<LineStyle>
			<width>6.979051516999655</width>
			<color>FFff7b84</color>
		</LineStyle>
	</Style>
	<Style id="branch4_part19_style">
		<LineStyle>
			<width>6.979605925446943</width>
			<color>FFff7b84</color>
		</LineStyle>
	</Style>
	<Style id="branch4_part20_style">
		<LineStyle>
			<width>6.980160333894233</width>
			<color>FFff7b84</color>
		</LineStyle>
	</Style>
	<Style id="branch4_part21_style">
		<LineStyle>
			<width>6.9807147423415215</width>
			<color>FFff7b84</color>
		</LineStyle>
	</Style>
	<Style id="branch4_part22_style">
		<LineStyle>
			<width>6.981269150788811</width>
			<color>FFff7b84</color>
		</LineStyle>
	</Style>
	<Style id="branch4_part23_style">
		<LineStyle>
			<width>6.9818235592360995</width>
			<color>FFff7b84</color>
		</LineStyle>
	</Style>
	<Style id="branch4_part24_style">
		<LineStyle>
			<width>6.982377967683388</width>
			<color>FFff7b84</color>
		</LineStyle>
	</Style>
	<Style id="branch4_part25_style">
		<LineStyle>
			<width>6.982932376130678</width>
			<color>FFff7b84</color>
		</LineStyle>
	</Style>
	<Style id="branch4_part26_style">
		<LineStyle>
			<width>6.983486784577966</width>
			<color>FFff7b84</color>
		</LineStyle>
	</Style>
	<Style id="branch4_part27_style">
		<LineStyle>
			<width>6.984041193025256</width>
			<color>FFff7b84</color>
		</LineStyle>
	</Style>
	<Style id="branch4_part28_style">
		<LineStyle>
			<width>6.984595601472544</width>
			<color>FFff7b84</color>
		</LineStyle>
	</Style>
	<Style id="branch4_part29_style">
		<LineStyle>
			<width>6.985150009919833</width>
			<color>FFff7b84</color>
		</LineStyle>
	</Style>
	<Style id="branch4_part30_style">
		<LineStyle>
			<width>6.985704418367122</width>
			<color>FFff7b84</color>
		</LineStyle>
	</Style>
	<Style id="branch4_part31_style">
		<LineStyle>
			<width>6.986258826814411</width>
			<color>FFff7b84</color>
		</LineStyle>
	</Style>
	<Style id="branch4_part32_style">
		<LineStyle>
			<width>6.9868132352617</width>
			<color>FFff7b84</color>
		</LineStyle>
	</Style>
	<Style id="branch4_part33_style">
		<LineStyle>
			<width>6.987367643708989</width>
			<color>FFff7b84</color>
		</LineStyle>
	</Style>
	<Style id="branch4_part34_style">
		<LineStyle>
			<width>6.987922052156278</width>
			<color>FFff7b84</color>
		</LineStyle>
	</Style>
	<Style id="branch4_part35_style">
		<LineStyle>
			<width>6.988476460603567</width>
			<color>FFff7b84</color>
		</LineStyle>
	</Style>
	<Style id="branch4_part36_style">
		<LineStyle>
			<width>6.989030869050856</width>
			<color>FFff7b84</color>
		</LineStyle>
	</Style>
	<Style id="branch4_part37_style">
		<LineStyle>
			<width>6.989585277498144</width>
			<color>FFff7b84</color>
		</LineStyle>
	</Style>
	<Style id="branch4_part38_style">
		<LineStyle>
			<width>6.990139685945434</width>
			<color>FFff7b84</color>
		</LineStyle>
	</Style>
	<Style id="branch4_part39_style">
		<LineStyle>
			<width>6.9906940943927225</width>
			<color>FFff7b84</color>
		</LineStyle>
	</Style>
	<Style id="branch4_part40_style">
		<LineStyle>
			<width>6.991248502840012</width>
			<color>FFff7b84</color>
		</LineStyle>
	</Style>
	<Style id="branch4_part41_style">
		<LineStyle>
			<width>6.991802911287301</width>
			<color>FFff7b84</color>
		</LineStyle>
	</Style>
	<Style id="branch4_part42_style">
		<LineStyle>
			<width>6.992357319734589</width>
			<color>FFff7b84</color>
		</LineStyle>
	</Style>
	<Style id="branch4_part43_style">
		<LineStyle>
			<width>6.992911728181879</width>
			<color>FFff7b84</color>
		</LineStyle>
	</Style>
	<Style id="branch4_part44_style">
		<LineStyle>
			<width>6.993466136629167</width>
			<color>FFff7b84</color>
		</LineStyle>
	</Style>
	<Style id="branch4_part45_style">
		<LineStyle>
			<width>6.994020545076456</width>
			<color>FFff7b84</color>
		</LineStyle>
	</Style>
	<Style id="branch4_part46_style">
		<LineStyle>
			<width>6.994574953523745</width>
			<color>FFff7b84</color>
		</LineStyle>
	</Style>
	<Style id="branch4_part47_style">
		<LineStyle>
			<width>6.995129361971034</width>
			<color>FFff7b84</color>
		</LineStyle>
	</Style>
	<Style id="branch4_part48_style">
		<LineStyle>
			<width>6.9956837704183235</width>
			<color>FFff7b84</color>
		</LineStyle>
	</Style>
	<Style id="branch4_part49_style">
		<LineStyle>
			<width>6.996238178865612</width>
			<color>FFff7b84</color>
		</LineStyle>
	</Style>
	<Style id="branch4_part50_style">
		<LineStyle>
			<width>6.996792587312901</width>
			<color>FFff7b84</color>
		</LineStyle>
	</Style>
	<Style id="branch5_part1_style">
		<LineStyle>
			<width>6.91242292031017</width>
			<color>FFff7b84</color>
		</LineStyle>
	</Style>
	<Style id="branch5_part2_style">
		<LineStyle>
			<width>6.913579027343603</width>
			<color>FFff7b84</color>
		</LineStyle>
	</Style>
	<Style id="branch5_part3_style">
		<LineStyle>
			<width>6.914735134377039</width>
			<color>FFff7b84</color>
		</LineStyle>
	</Style>
	<Style id="branch5_part4_style">
		<LineStyle>
			<width>6.915891241410472</width>
			<color>FFff7b84</color>
		</LineStyle>
	</Style>
	<Style id="branch5_part5_style">
		<LineStyle>
			<width>6.917047348443907</width>
			<color>FFff7b84</color>
		</LineStyle>
	</Style>
	<Style id="branch5_part6_style">
		<LineStyle>
			<width>6.918203455477341</width>
			<color>FFff7b84</color>
		</LineStyle>
	</Style>
	<Style id="branch5_part7_style">
		<LineStyle>
			<width>6.919359562510776</width>
			<color>FFff7c83</color>
		</LineStyle>
	</Style>
	<Style id="branch5_part8_style">
		<LineStyle>
			<width>6.92051566954421</width>
			<color>FFff7c83</color>
		</LineStyle>
	</Style>
	<Style id="branch5_part9_style">
		<LineStyle>
			<width>6.921671776577645</width>
			<color>FFff7c83</color>
		</LineStyle>
	</Style>
	<Style id="branch5_part10_style">
		<LineStyle>
			<width>6.922827883611079</width>
			<color>FFff7c83</color>
		</LineStyle>
	</Style>
	<Style id="branch5_part11_style">
		<LineStyle>
			<width>6.923983990644513</width>
			<color>FFff7c83</color>
		</LineStyle>
	</Style>
	<Style id="branch5_part12_style">
		<LineStyle>
			<width>6.925140097677947</width>
			<color>FFff7c83</color>
		</LineStyle>
	</Style>
	<Style id="branch5_part13_style">
		<LineStyle>
			<width>6.926296204711382</width>
			<color>FFff7c83</color>
		</LineStyle>
	</Style>
	<Style id="branch5_part14_style">
		<LineStyle>
			<width>6.927452311744816</width>
			<color>FFff7c83</color>
		</LineStyle>
	</Style>
	<Style id="branch5_part15_style">
		<LineStyle>
			<width>6.928608418778251</width>
			<color>FFff7c83</color>
		</LineStyle>
	</Style>
	<Style id="branch5_part16_style">
		<LineStyle>
			<width>6.929764525811685</width>
			<color>FFff7c83</color>
		</LineStyle>
	</Style>
	<Style id="branch5_part17_style">
		<LineStyle>
			<width>6.930920632845119</width>
			<color>FFff7c83</color>
		</LineStyle>
	</Style>
	<Style id="branch5_part18_style">
		<LineStyle>
			<width>6.932076739878553</width>
			<color>FFff7c83</color>
		</LineStyle>
	</Style>
	<Style id="branch5_part19_style">
		<LineStyle>
			<width>6.933232846911988</width>
			<color>FFff7c83</color>
		</LineStyle>
	</Style>
	<Style id="branch5_part20_style">
		<LineStyle>
			<width>6.934388953945422</width>
			<color>FFff7c83</color>
		</LineStyle>
	</Style>
	<Style id="branch5_part21_style">
		<LineStyle>
			<width>6.935545060978857</width>
			<color>FFff7c83</color>
		</LineStyle>
	</Style>
	<Style id="branch5_part22_style">
		<LineStyle>
			<width>6.936701168012291</width>
			<color>FFff7c83</color>
		</LineStyle>
	</Style>
	<Style id="branch5_part23_style">
		<LineStyle>
			<width>6.937857275045726</width>
			<color>FFff7c83</color>
		</LineStyle>
	</Style>
	<Style id="branch5_part24_style">
		<LineStyle>
			<width>6.9390133820791595</width>
			<color>FFff7c83</color>
		</LineStyle>
	</Style>
	<Style id="branch5_part25_style">
		<LineStyle>
			<width>6.940169489112595</width>
			<color>FFff7c83</color>
		</LineStyle>
	</Style>
	<Style id="branch5_part26_style">
		<LineStyle>
			<width>6.941325596146029</width>
			<color>FFff7c83</color>
		</LineStyle>
	</Style>
	<Style id="branch5_part27_style">
		<LineStyle>
			<width>6.942481703179463</width>
			<color>FFff7c83</color>
		</LineStyle>
	</Style>
	<Style id="branch5_part28_style">
		<LineStyle>
			<width>6.9436378102128975</width>
			<color>FFff7c83</color>
		</LineStyle>
	</Style>
	<Style id="branch5_part29_style">
		<LineStyle>
			<width>6.944793917246332</width>
			<color>FFff7c83</color>
		</LineStyle>
	</Style>
	<Style id="branch5_part30_style">
		<LineStyle>
			<width>6.945950024279766</width>
			<color>FFff7c83</color>
		</LineStyle>
	</Style>
	<Style id="branch5_part31_style">
		<LineStyle>
			<width>6.947106131313201</width>
			<color>FFff7c83</color>
		</LineStyle>
	</Style>
	<Style id="branch5_part32_style">
		<LineStyle>
			<width>6.9482622383466355</width>
			<color>FFff7c83</color>
		</LineStyle>
	</Style>
	<Style id="branch5_part33_style">
		<LineStyle>
			<width>6.949418345380069</width>
			<color>FFff7c83</color>
		</LineStyle>
	</Style>
	<Style id="branch5_part34_style">
		<LineStyle>
			<width>6.950574452413504</width>
			<color>FFff7c83</color>
		</LineStyle>
	</Style>
	<Style id="branch5_part35_style">
		<LineStyle>
			<width>6.951730559446938</width>
			<color>FFff7c83</color>
		</LineStyle>
	</Style>
	<Style id="branch5_part36_style">
		<LineStyle>
			<width>6.952886666480373</width>
			<color>FFff7c83</color>
		</LineStyle>
	</Style>
	<Style id="branch5_part37_style">
		<LineStyle>
			<width>6.954042773513807</width>
			<color>FFff7c83</color>
		</LineStyle>
	</Style>
	<Style id="branch5_part38_style">
		<LineStyle>
			<width>6.955198880547242</width>
			<color>FFff7c83</color>
		</LineStyle>
	</Style>
	<Style id="branch5_part39_style">
		<LineStyle>
			<width>6.956354987580676</width>
			<color>FFff7c83</color>
		</LineStyle>
	</Style>
	<Style id="branch5_part40_style">
		<LineStyle>
			<width>6.95751109461411</width>
			<color>FFff7c83</color>
		</LineStyle>
	</Style>
	<Style id="branch5_part41_style">
		<LineStyle>
			<width>6.958667201647544</width>
			<color>FFff7c83</color>
		</LineStyle>
	</Style>
	<Style id="branch5_part42_style">
		<LineStyle>
			<width>6.959823308680979</width>
			<color>FFff7c83</color>
		</LineStyle>
	</Style>
	<Style id="branch5_part43_style">
		<LineStyle>
			<width>6.960979415714413</width>
			<color>FFff7c83</color>
		</LineStyle>
	</Style>
	<Style id="branch5_part44_style">
		<LineStyle>
			<width>6.962135522747848</width>
			<color>FFff7c83</color>
		</LineStyle>
	</Style>
	<Style id="branch5_part45_style">
		<LineStyle>
			<width>6.963291629781282</width>
			<color>FFff7c83</color>
		</LineStyle>
	</Style>
	<Style id="branch5_part46_style">
		<LineStyle>
			<width>6.964447736814716</width>
			<color>FFff7c83</color>
		</LineStyle>
	</Style>
	<Style id="branch5_part47_style">
		<LineStyle>
			<width>6.96560384384815</width>
			<color>FFff7c83</color>
		</LineStyle>
	</Style>
	<Style id="branch5_part48_style">
		<LineStyle>
			<width>6.966759950881585</width>
			<color>FFff7c83</color>
		</LineStyle>
	</Style>
	<Style id="branch5_part49_style">
		<LineStyle>
			<width>6.967916057915019</width>
			<color>FFff7c83</color>
		</LineStyle>
	</Style>
	<Style id="branch5_part50_style">
		<LineStyle>
			<width>6.969072164948454</width>
			<color>FFff7c83</color>
		</LineStyle>
	</Style>
	<Style id="branch9_part1_style">
		<LineStyle>
			<width>5.879260593501168</width>
			<color>FFff01fe</color>
		</LineStyle>
	</Style>
	<Style id="branch9_part2_style">
		<LineStyle>
			<width>5.86504207945212</width>
			<color>FFff01fe</color>
		</LineStyle>
	</Style>
	<Style id="branch9_part3_style">
		<LineStyle>
			<width>5.850823565403074</width>
			<color>FFff01fe</color>
		</LineStyle>
	</Style>
	<Style id="branch9_part4_style">
		<LineStyle>
			<width>5.836605051354027</width>
			<color>FFff01fe</color>
		</LineStyle>
	</Style>
	<Style id="branch9_part5_style">
		<LineStyle>
			<width>5.822386537304982</width>
			<color>FFff02fd</color>
		</LineStyle>
	</Style>
	<Style id="branch9_part6_style">
		<LineStyle>
			<width>5.808168023255934</width>
			<color>FFff02fd</color>
		</LineStyle>
	</Style>
	<Style id="branch9_part7_style">
		<LineStyle>
			<width>5.793949509206888</width>
			<color>FFff02fd</color>
		</LineStyle>
	</Style>
	<Style id="branch9_part8_style">
		<LineStyle>
			<width>5.779730995157841</width>
			<color>FFff02fd</color>
		</LineStyle>
	</Style>
	<Style id="branch9_part9_style">
		<LineStyle>
			<width>5.765512481108795</width>
			<color>FFff02fd</color>
		</LineStyle>
	</Style>
	<Style id="branch9_part10_style">
		<LineStyle>
			<width>5.751293967059748</width>
			<color>FFff02fd</color>
		</LineStyle>
	</Style>
	<Style id="branch9_part11_style">
		<LineStyle>
			<width>5.737075453010702</width>
			<color>FFff03fc</color>
		</LineStyle>
	</Style>
	<Style id="branch9_part12_style">
		<LineStyle>
			<width>5.722856938961655</width>
			<color>FFff03fc</color>
		</LineStyle>
	</Style>
	<Style id="branch9_part13_style">
		<LineStyle>
			<width>5.708638424912609</width>
			<color>FFff03fc</color>
		</LineStyle>
	</Style>
	<Style id="branch9_part14_style">
		<LineStyle>
			<width>5.694419910863562</width>
			<color>FFff03fc</color>
		</LineStyle>
	</Style>
	<Style id="branch9_part15_style">
		<LineStyle>
			<width>5.680201396814516</width>
			<color>FFff03fc</color>
		</LineStyle>
	</Style>
	<Style id="branch9_part16_style">
		<LineStyle>
			<width>5.665982882765469</width>
			<color>FFff03fc</color>
		</LineStyle>
	</Style>
	<Style id="branch9_part17_style">
		<LineStyle>
			<width>5.651764368716423</width>
			<color>FFff04fb</color>
		</LineStyle>
	</Style>
	<Style id="branch9_part18_style">
		<LineStyle>
			<width>5.637545854667376</width>
			<color>FFff04fb</color>
		</LineStyle>
	</Style>
	<Style id="branch9_part19_style">
		<LineStyle>
			<width>5.62332734061833</width>
			<color>FFff04fb</color>
		</LineStyle>
	</Style>
	<Style id="branch9_part20_style">
		<LineStyle>
			<width>5.609108826569283</width>
			<color>FFff04fb</color>
		</LineStyle>
	</Style>
	<Style id="branch9_part21_style">
		<LineStyle>
			<width>5.594890312520237</width>
			<color>FFff04fb</color>
		</LineStyle>
	</Style>
	<Style id="branch9_part22_style">
		<LineStyle>
			<width>5.580671798471189</width>
			<color>FFff05fa</color>
		</LineStyle>
	</Style>
	<Style id="branch9_part23_style">
		<LineStyle>
			<width>5.566453284422143</width>
			<color>FFff05fa</color>
		</LineStyle>
	</Style>
	<Style id="branch9_part24_style">
		<LineStyle>
			<width>5.552234770373097</width>
			<color>FFff05fa</color>
		</LineStyle>
	</Style>
	<Style id="branch9_part25_style">
		<LineStyle>
			<width>5.538016256324051</width>
			<color>FFff05fa</color>
		</LineStyle>
	</Style>
	<Style id="branch9_part26_style">
		<LineStyle>
			<width>5.523797742275003</width>
			<color>FFff05fa</color>
		</LineStyle>
	</Style>
	<Style id="branch9_part27_style">
		<LineStyle>
			<width>5.509579228225957</width>
			<color>FFff05fa</color>
		</LineStyle>
	</Style>
	<Style id="branch9_part28_style">
		<LineStyle>
			<width>5.49536071417691</width>
			<color>FFff06f9</color>
		</LineStyle>
	</Style>
	<Style id="branch9_part29_style">
		<LineStyle>
			<width>5.481142200127864</width>
			<color>FFff06f9</color>
		</LineStyle>
	</Style>
	<Style id="branch9_part30_style">
		<LineStyle>
			<width>5.466923686078817</width>
			<color>FFff06f9</color>
		</LineStyle>
	</Style>
	<Style id="branch9_part31_style">
		<LineStyle>
			<width>5.452705172029771</width>
			<color>FFff06f9</color>
		</LineStyle>
	</Style>
	<Style id="branch9_part32_style">
		<LineStyle>
			<width>5.438486657980723</width>
			<color>FFff06f9</color>
		</LineStyle>
	</Style>
	<Style id="branch9_part33_style">
		<LineStyle>
			<width>5.424268143931677</width>
			<color>FFff06f9</color>
		</LineStyle>
	</Style>
	<Style id="branch9_part34_style">
		<LineStyle>
			<width>5.410049629882631</width>
			<color>FFff07f8</color>
		</LineStyle>
	</Style>
	<Style id="branch9_part35_style">
		<LineStyle>
			<width>5.395831115833584</width>
			<color>FFff07f8</color>
		</LineStyle>
	</Style>
	<Style id="branch9_part36_style">
		<LineStyle>
			<width>5.381612601784537</width>
			<color>FFff07f8</color>
		</LineStyle>
	</Style>
	<Style id="branch9_part37_style">
		<LineStyle>
			<width>5.367394087735491</width>
			<color>FFff07f8</color>
		</LineStyle>
	</Style>
	<Style id="branch9_part38_style">
		<LineStyle>
			<width>5.353175573686444</width>
			<color>FFff07f8</color>
		</LineStyle>
	</Style>
	<Style id="branch9_part39_style">
		<LineStyle>
			<width>5.338957059637398</width>
			<color>FFff07f8</color>
		</LineStyle>
	</Style>
	<Style id="branch9_part40_style">
		<LineStyle>
			<width>5.324738545588351</width>
			<color>FFff08f7</color>
		</LineStyle>
	</Style>
	<Style id="branch9_part41_style">
		<LineStyle>
			<width>5.310520031539305</width>
			<color>FFff08f7</color>
		</LineStyle>
	</Style>
	<Style id="branch9_part42_style">
		<LineStyle>
			<width>5.296301517490258</width>
			<color>FFff08f7</color>
		</LineStyle>
	</Style>
	<Style id="branch9_part43_style">
		<LineStyle>
			<width>5.282083003441212</width>
			<color>FFff08f7</color>
		</LineStyle>
	</Style>
	<Style id="branch9_part44_style">
		<LineStyle>
			<width>5.267864489392165</width>
			<color>FFff08f7</color>
		</LineStyle>
	</Style>
	<Style id="branch9_part45_style">
		<LineStyle>
			<width>5.253645975343119</width>
			<color>FFff08f7</color>
		</LineStyle>
	</Style>
	<Style id="branch9_part46_style">
		<LineStyle>
			<width>5.239427461294072</width>
			<color>FFff09f6</color>
		</LineStyle>
	</Style>
	<Style id="branch9_part47_style">
		<LineStyle>
			<width>5.225208947245026</width>
			<color>FFff09f6</color>
		</LineStyle>
	</Style>
	<Style id="branch9_part48_style">
		<LineStyle>
			<width>5.210990433195979</width>
			<color>FFff09f6</color>
		</LineStyle>
	</Style>
	<Style id="branch9_part49_style">
		<LineStyle>
			<width>5.196771919146933</width>
			<color>FFff09f6</color>
		</LineStyle>
	</Style>
	<Style id="branch9_part50_style">
		<LineStyle>
			<width>5.182553405097886</width>
			<color>FFff09f6</color>
		</LineStyle>
	</Style>
	<Style id="branch10_part1_style">
		<LineStyle>
			<width>5.873740198837824</width>
			<color>FFff0af5</color>
		</LineStyle>
	</Style>
	<Style id="branch10_part2_style">
		<LineStyle>
			<width>5.8741430337095055</width>
			<color>FFff0af5</color>
		</LineStyle>
	</Style>
	<Style id="branch10_part3_style">
		<LineStyle>
			<width>5.874545868581187</width>
			<color>FFff0af5</color>
		</LineStyle>
	</Style>
	<Style id="branch10_part4_style">
		<LineStyle>
			<width>5.874948703452868</width>
			<color>FFff0af5</color>
		</LineStyle>
	</Style>
	<Style id="branch10_part5_style">
		<LineStyle>
			<width>5.87535153832455</width>
			<color>FFff0bf4</color>
		</LineStyle>
	</Style>
	<Style id="branch10_part6_style">
		<LineStyle>
			<width>5.875754373196232</width>
			<color>FFff0bf4</color>
		</LineStyle>
	</Style>
	<Style id="branch10_part7_style">
		<LineStyle>
			<width>5.876157208067913</width>
			<color>FFff0bf4</color>
		</LineStyle>
	</Style>
	<Style id="branch10_part8_style">
		<LineStyle>
			<width>5.8765600429395946</width>
			<color>FFff0bf4</color>
		</LineStyle>
	</Style>
	<Style id="branch10_part9_style">
		<LineStyle>
			<width>5.876962877811276</width>
			<color>FFff0cf3</color>
		</LineStyle>
	</Style>
	<Style id="branch10_part10_style">
		<LineStyle>
			<width>5.877365712682957</width>
			<color>FFff0cf3</color>
		</LineStyle>
	</Style>
	<Style id="branch10_part11_style">
		<LineStyle>
			<width>5.877768547554639</width>
			<color>FFff0cf3</color>
		</LineStyle>
	</Style>
	<Style id="branch10_part12_style">
		<LineStyle>
			<width>5.87817138242632</width>
			<color>FFff0cf3</color>
		</LineStyle>
	</Style>
	<Style id="branch10_part13_style">
		<LineStyle>
			<width>5.878574217298001</width>
			<color>FFff0df2</color>
		</LineStyle>
	</Style>
	<Style id="branch10_part14_style">
		<LineStyle>
			<width>5.878977052169683</width>
			<color>FFff0df2</color>
		</LineStyle>
	</Style>
	<Style id="branch10_part15_style">
		<LineStyle>
			<width>5.879379887041364</width>
			<color>FFff0df2</color>
		</LineStyle>
	</Style>
	<Style id="branch10_part16_style">
		<LineStyle>
			<width>5.879782721913045</width>
			<color>FFff0df2</color>
		</LineStyle>
	</Style>
	<Style id="branch10_part17_style">
		<LineStyle>
			<width>5.880185556784728</width>
			<color>FFff0ef1</color>
		</LineStyle>
	</Style>
	<Style id="branch10_part18_style">
		<LineStyle>
			<width>5.880588391656408</width>
			<color>FFff0ef1</color>
		</LineStyle>
	</Style>
	<Style id="branch10_part19_style">
		<LineStyle>
			<width>5.88099122652809</width>
			<color>FFff0ef1</color>
		</LineStyle>
	</Style>
	<Style id="branch10_part20_style">
		<LineStyle>
			<width>5.881394061399771</width>
			<color>FFff0ef1</color>
		</LineStyle>
	</Style>
	<Style id="branch10_part21_style">
		<LineStyle>
			<width>5.881796896271453</width>
			<color>FFff0ef1</color>
		</LineStyle>
	</Style>
	<Style id="branch10_part22_style">
		<LineStyle>
			<width>5.8821997311431335</width>
			<color>FFff0ff0</color>
		</LineStyle>
	</Style>
	<Style id="branch10_part23_style">
		<LineStyle>
			<width>5.882602566014816</width>
			<color>FFff0ff0</color>
		</LineStyle>
	</Style>
	<Style id="branch10_part24_style">
		<LineStyle>
			<width>5.883005400886496</width>
			<color>FFff0ff0</color>
		</LineStyle>
	</Style>
	<Style id="branch10_part25_style">
		<LineStyle>
			<width>5.8834082357581785</width>
			<color>FFff0ff0</color>
		</LineStyle>
	</Style>
	<Style id="branch10_part26_style">
		<LineStyle>
			<width>5.88381107062986</width>
			<color>FFff10ef</color>
		</LineStyle>
	</Style>
	<Style id="branch10_part27_style">
		<LineStyle>
			<width>5.884213905501541</width>
			<color>FFff10ef</color>
		</LineStyle>
	</Style>
	<Style id="branch10_part28_style">
		<LineStyle>
			<width>5.8846167403732235</width>
			<color>FFff10ef</color>
		</LineStyle>
	</Style>
	<Style id="branch10_part29_style">
		<LineStyle>
			<width>5.885019575244904</width>
			<color>FFff10ef</color>
		</LineStyle>
	</Style>
	<Style id="branch10_part30_style">
		<LineStyle>
			<width>5.885422410116586</width>
			<color>FFff11ee</color>
		</LineStyle>
	</Style>
	<Style id="branch10_part31_style">
		<LineStyle>
			<width>5.885825244988267</width>
			<color>FFff11ee</color>
		</LineStyle>
	</Style>
	<Style id="branch10_part32_style">
		<LineStyle>
			<width>5.886228079859949</width>
			<color>FFff11ee</color>
		</LineStyle>
	</Style>
	<Style id="branch10_part33_style">
		<LineStyle>
			<width>5.886630914731629</width>
			<color>FFff11ee</color>
		</LineStyle>
	</Style>
	<Style id="branch10_part34_style">
		<LineStyle>
			<width>5.887033749603312</width>
			<color>FFff12ed</color>
		</LineStyle>
	</Style>
	<Style id="branch10_part35_style">
		<LineStyle>
			<width>5.887436584474992</width>
			<color>FFff12ed</color>
		</LineStyle>
	</Style>
	<Style id="branch10_part36_style">
		<LineStyle>
			<width>5.887839419346674</width>
			<color>FFff12ed</color>
		</LineStyle>
	</Style>
	<Style id="branch10_part37_style">
		<LineStyle>
			<width>5.888242254218355</width>
			<color>FFff12ed</color>
		</LineStyle>
	</Style>
	<Style id="branch10_part38_style">
		<LineStyle>
			<width>5.888645089090037</width>
			<color>FFff13ec</color>
		</LineStyle>
	</Style>
	<Style id="branch10_part39_style">
		<LineStyle>
			<width>5.889047923961718</width>
			<color>FFff13ec</color>
		</LineStyle>
	</Style>
	<Style id="branch10_part40_style">
		<LineStyle>
			<width>5.8894507588334</width>
			<color>FFff13ec</color>
		</LineStyle>
	</Style>
	<Style id="branch10_part41_style">
		<LineStyle>
			<width>5.889853593705081</width>
			<color>FFff13ec</color>
		</LineStyle>
	</Style>
	<Style id="branch10_part42_style">
		<LineStyle>
			<width>5.8902564285767625</width>
			<color>FFff14eb</color>
		</LineStyle>
	</Style>
	<Style id="branch10_part43_style">
		<LineStyle>
			<width>5.890659263448444</width>
			<color>FFff14eb</color>
		</LineStyle>
	</Style>
	<Style id="branch10_part44_style">
		<LineStyle>
			<width>5.891062098320125</width>
			<color>FFff14eb</color>
		</LineStyle>
	</Style>
	<Style id="branch10_part45_style">
		<LineStyle>
			<width>5.8914649331918065</width>
			<color>FFff14eb</color>
		</LineStyle>
	</Style>
	<Style id="branch10_part46_style">
		<LineStyle>
			<width>5.891867768063488</width>
			<color>FFff15ea</color>
		</LineStyle>
	</Style>
	<Style id="branch10_part47_style">
		<LineStyle>
			<width>5.892270602935169</width>
			<color>FFff15ea</color>
		</LineStyle>
	</Style>
	<Style id="branch10_part48_style">
		<LineStyle>
			<width>5.892673437806851</width>
			<color>FFff15ea</color>
		</LineStyle>
	</Style>
	<Style id="branch10_part49_style">
		<LineStyle>
			<width>5.893076272678533</width>
			<color>FFff15ea</color>
		</LineStyle>
	</Style>
	<Style id="branch10_part50_style">
		<LineStyle>
			<width>5.893479107550214</width>
			<color>FFff16e9</color>
		</LineStyle>
	</Style>
	<Style id="branch12_part1_style">
		<LineStyle>
			<width>6.903836213970168</width>
			<color>FFff17e8</color>
		</LineStyle>
	</Style>
	<Style id="branch12_part2_style">
		<LineStyle>
			<width>6.854188828391818</width>
			<color>FFff18e7</color>
		</LineStyle>
	</Style>
	<Style id="branch12_part3_style">
		<LineStyle>
			<width>6.804541442813469</width>
			<color>FFff19e6</color>
		</LineStyle>
	</Style>
	<Style id="branch12_part4_style">
		<LineStyle>
			<width>6.754894057235119</width>
			<color>FFff1ae5</color>
		</LineStyle>
	</Style>
	<Style id="branch12_part5_style">
		<LineStyle>
			<width>6.70524667165677</width>
			<color>FFff1be4</color>
		</LineStyle>
	</Style>
	<Style id="branch12_part6_style">
		<LineStyle>
			<width>6.65559928607842</width>
			<color>FFff1ce3</color>
		</LineStyle>
	</Style>
	<Style id="branch12_part7_style">
		<LineStyle>
			<width>6.60595190050007</width>
			<color>FFff1de2</color>
		</LineStyle>
	</Style>
	<Style id="branch12_part8_style">
		<LineStyle>
			<width>6.55630451492172</width>
			<color>FFff1ee1</color>
		</LineStyle>
	</Style>
	<Style id="branch12_part9_style">
		<LineStyle>
			<width>6.506657129343371</width>
			<color>FFff1fe0</color>
		</LineStyle>
	</Style>
	<Style id="branch12_part10_style">
		<LineStyle>
			<width>6.457009743765022</width>
			<color>FFff20df</color>
		</LineStyle>
	</Style>
	<Style id="branch12_part11_style">
		<LineStyle>
			<width>6.407362358186672</width>
			<color>FFff21de</color>
		</LineStyle>
	</Style>
	<Style id="branch12_part12_style">
		<LineStyle>
			<width>6.357714972608323</width>
			<color>FFff22dd</color>
		</LineStyle>
	</Style>
	<Style id="branch12_part13_style">
		<LineStyle>
			<width>6.308067587029973</width>
			<color>FFff23dc</color>
		</LineStyle>
	</Style>
	<Style id="branch12_part14_style">
		<LineStyle>
			<width>6.2584202014516235</width>
			<color>FFff23dc</color>
		</LineStyle>
	</Style>
	<Style id="branch12_part15_style">
		<LineStyle>
			<width>6.2087728158732745</width>
			<color>FFff24db</color>
		</LineStyle>
	</Style>
	<Style id="branch12_part16_style">
		<LineStyle>
			<width>6.1591254302949245</width>
			<color>FFff25da</color>
		</LineStyle>
	</Style>
	<Style id="branch12_part17_style">
		<LineStyle>
			<width>6.1094780447165755</width>
			<color>FFff26d9</color>
		</LineStyle>
	</Style>
	<Style id="branch12_part18_style">
		<LineStyle>
			<width>6.059830659138226</width>
			<color>FFff27d8</color>
		</LineStyle>
	</Style>
	<Style id="branch12_part19_style">
		<LineStyle>
			<width>6.010183273559877</width>
			<color>FFff28d7</color>
		</LineStyle>
	</Style>
	<Style id="branch12_part20_style">
		<LineStyle>
			<width>5.960535887981527</width>
			<color>FFff29d6</color>
		</LineStyle>
	</Style>
	<Style id="branch12_part21_style">
		<LineStyle>
			<width>5.910888502403177</width>
			<color>FFff2ad5</color>
		</LineStyle>
	</Style>
	<Style id="branch12_part22_style">
		<LineStyle>
			<width>5.861241116824827</width>
			<color>FFff2bd4</color>
		</LineStyle>
	</Style>
	<Style id="branch12_part23_style">
		<LineStyle>
			<width>5.811593731246479</width>
			<color>FFff2cd3</color>
		</LineStyle>
	</Style>
	<Style id="branch12_part24_style">
		<LineStyle>
			<width>5.761946345668129</width>
			<color>FFff2dd2</color>
		</LineStyle>
	</Style>
	<Style id="branch12_part25_style">
		<LineStyle>
			<width>5.712298960089779</width>
			<color>FFff2ed1</color>
		</LineStyle>
	</Style>
	<Style id="branch12_part26_style">
		<LineStyle>
			<width>5.66265157451143</width>
			<color>FFff2fd0</color>
		</LineStyle>
	</Style>
	<Style id="branch12_part27_style">
		<LineStyle>
			<width>5.61300418893308</width>
			<color>FFff30cf</color>
		</LineStyle>
	</Style>
	<Style id="branch12_part28_style">
		<LineStyle>
			<width>5.56335680335473</width>
			<color>FFff31ce</color>
		</LineStyle>
	</Style>
	<Style id="branch12_part29_style">
		<LineStyle>
			<width>5.513709417776381</width>
			<color>FFff32cd</color>
		</LineStyle>
	</Style>
	<Style id="branch12_part30_style">
		<LineStyle>
			<width>5.464062032198031</width>
			<color>FFff33cc</color>
		</LineStyle>
	</Style>
	<Style id="branch12_part31_style">
		<LineStyle>
			<width>5.414414646619681</width>
			<color>FFff34cb</color>
		</LineStyle>
	</Style>
	<Style id="branch12_part32_style">
		<LineStyle>
			<width>5.364767261041333</width>
			<color>FFff35ca</color>
		</LineStyle>
	</Style>
	<Style id="branch12_part33_style">
		<LineStyle>
			<width>5.315119875462983</width>
			<color>FFff36c9</color>
		</LineStyle>
	</Style>
	<Style id="branch12_part34_style">
		<LineStyle>
			<width>5.265472489884633</width>
			<color>FFff37c8</color>
		</LineStyle>
	</Style>
	<Style id="branch12_part35_style">
		<LineStyle>
			<width>5.215825104306283</width>
			<color>FFff38c7</color>
		</LineStyle>
	</Style>
	<Style id="branch12_part36_style">
		<LineStyle>
			<width>5.166177718727933</width>
			<color>FFff39c6</color>
		</LineStyle>
	</Style>
	<Style id="branch12_part37_style">
		<LineStyle>
			<width>5.116530333149585</width>
			<color>FFff3ac5</color>
		</LineStyle>
	</Style>
	<Style id="branch12_part38_style">
		<LineStyle>
			<width>5.066882947571235</width>
			<color>FFff3bc4</color>
		</LineStyle>
	</Style>
	<Style id="branch12_part39_style">
		<LineStyle>
			<width>5.0172355619928855</width>
			<color>FFff3cc3</color>
		</LineStyle>
	</Style>
	<Style id="branch12_part40_style">
		<LineStyle>
			<width>4.967588176414536</width>
			<color>FFff3dc2</color>
		</LineStyle>
	</Style>
	<Style id="branch12_part41_style">
		<LineStyle>
			<width>4.9179407908361865</width>
			<color>FFff3ec1</color>
		</LineStyle>
	</Style>
	<Style id="branch12_part42_style">
		<LineStyle>
			<width>4.868293405257837</width>
			<color>FFff3fc0</color>
		</LineStyle>
	</Style>
	<Style id="branch12_part43_style">
		<LineStyle>
			<width>4.818646019679488</width>
			<color>FFff40bf</color>
		</LineStyle>
	</Style>
	<Style id="branch12_part44_style">
		<LineStyle>
			<width>4.768998634101138</width>
			<color>FFff41be</color>
		</LineStyle>
	</Style>
	<Style id="branch12_part45_style">
		<LineStyle>
			<width>4.719351248522789</width>
			<color>FFff42bd</color>
		</LineStyle>
	</Style>
	<Style id="branch12_part46_style">
		<LineStyle>
			<width>4.66970386294444</width>
			<color>FFff43bc</color>
		</LineStyle>
	</Style>
	<Style id="branch12_part47_style">
		<LineStyle>
			<width>4.62005647736609</width>
			<color>FFff44bb</color>
		</LineStyle>
	</Style>
	<Style id="branch12_part48_style">
		<LineStyle>
			<width>4.57040909178774</width>
			<color>FFff45ba</color>
		</LineStyle>
	</Style>
	<Style id="branch12_part49_style">
		<LineStyle>
			<width>4.52076170620939</width>
			<color>FFff46b9</color>
		</LineStyle>
	</Style>
	<Style id="branch12_part50_style">
		<LineStyle>
			<width>4.471114320631041</width>
			<color>FFff47b8</color>
		</LineStyle>
	</Style>
	<Style id="branch20_part1_style">
		<LineStyle>
			<width>6.381914711564779</width>
			<color>FFff4ab5</color>
		</LineStyle>
	</Style>
	<Style id="branch20_part2_style">
		<LineStyle>
			<width>6.391972220740337</width>
			<color>FFff4ab5</color>
		</LineStyle>
	</Style>
	<Style id="branch20_part3_style">
		<LineStyle>
			<width>6.4020297299158955</width>
			<color>FFff4ab5</color>
		</LineStyle>
	</Style>
	<Style id="branch20_part4_style">
		<LineStyle>
			<width>6.412087239091453</width>
			<color>FFff4ab5</color>
		</LineStyle>
	</Style>
	<Style id="branch20_part5_style">
		<LineStyle>
			<width>6.42214474826701</width>
			<color>FFff4bb4</color>
		</LineStyle>
	</Style>
	<Style id="branch20_part6_style">
		<LineStyle>
			<width>6.432202257442569</width>
			<color>FFff4bb4</color>
		</LineStyle>
	</Style>
	<Style id="branch20_part7_style">
		<LineStyle>
			<width>6.442259766618127</width>
			<color>FFff4bb4</color>
		</LineStyle>
	</Style>
	<Style id="branch20_part8_style">
		<LineStyle>
			<width>6.4523172757936855</width>
			<color>FFff4bb4</color>
		</LineStyle>
	</Style>
	<Style id="branch20_part9_style">
		<LineStyle>
			<width>6.462374784969243</width>
			<color>FFff4bb4</color>
		</LineStyle>
	</Style>
	<Style id="branch20_part10_style">
		<LineStyle>
			<width>6.472432294144801</width>
			<color>FFff4cb3</color>
		</LineStyle>
	</Style>
	<Style id="branch20_part11_style">
		<LineStyle>
			<width>6.48248980332036</width>
			<color>FFff4cb3</color>
		</LineStyle>
	</Style>
	<Style id="branch20_part12_style">
		<LineStyle>
			<width>6.492547312495917</width>
			<color>FFff4cb3</color>
		</LineStyle>
	</Style>
	<Style id="branch20_part13_style">
		<LineStyle>
			<width>6.502604821671476</width>
			<color>FFff4cb3</color>
		</LineStyle>
	</Style>
	<Style id="branch20_part14_style">
		<LineStyle>
			<width>6.512662330847034</width>
			<color>FFff4cb3</color>
		</LineStyle>
	</Style>
	<Style id="branch20_part15_style">
		<LineStyle>
			<width>6.522719840022592</width>
			<color>FFff4db2</color>
		</LineStyle>
	</Style>
	<Style id="branch20_part16_style">
		<LineStyle>
			<width>6.53277734919815</width>
			<color>FFff4db2</color>
		</LineStyle>
	</Style>
	<Style id="branch20_part17_style">
		<LineStyle>
			<width>6.542834858373707</width>
			<color>FFff4db2</color>
		</LineStyle>
	</Style>
	<Style id="branch20_part18_style">
		<LineStyle>
			<width>6.552892367549266</width>
			<color>FFff4db2</color>
		</LineStyle>
	</Style>
	<Style id="branch20_part19_style">
		<LineStyle>
			<width>6.562949876724824</width>
			<color>FFff4db2</color>
		</LineStyle>
	</Style>
	<Style id="branch20_part20_style">
		<LineStyle>
			<width>6.573007385900382</width>
			<color>FFff4eb1</color>
		</LineStyle>
	</Style>
	<Style id="branch20_part21_style">
		<LineStyle>
			<width>6.58306489507594</width>
			<color>FFff4eb1</color>
		</LineStyle>
	</Style>
	<Style id="branch20_part22_style">
		<LineStyle>
			<width>6.593122404251498</width>
			<color>FFff4eb1</color>
		</LineStyle>
	</Style>
	<Style id="branch20_part23_style">
		<LineStyle>
			<width>6.603179913427057</width>
			<color>FFff4eb1</color>
		</LineStyle>
	</Style>
	<Style id="branch20_part24_style">
		<LineStyle>
			<width>6.613237422602615</width>
			<color>FFff4eb1</color>
		</LineStyle>
	</Style>
	<Style id="branch20_part25_style">
		<LineStyle>
			<width>6.623294931778172</width>
			<color>FFff4fb0</color>
		</LineStyle>
	</Style>
	<Style id="branch20_part26_style">
		<LineStyle>
			<width>6.633352440953731</width>
			<color>FFff4fb0</color>
		</LineStyle>
	</Style>
	<Style id="branch20_part27_style">
		<LineStyle>
			<width>6.643409950129289</width>
			<color>FFff4fb0</color>
		</LineStyle>
	</Style>
	<Style id="branch20_part28_style">
		<LineStyle>
			<width>6.653467459304847</width>
			<color>FFff4fb0</color>
		</LineStyle>
	</Style>
	<Style id="branch20_part29_style">
		<LineStyle>
			<width>6.663524968480405</width>
			<color>FFff50af</color>
		</LineStyle>
	</Style>
	<Style id="branch20_part30_style">
		<LineStyle>
			<width>6.673582477655963</width>
			<color>FFff50af</color>
		</LineStyle>
	</Style>
	<Style id="branch20_part31_style">
		<LineStyle>
			<width>6.683639986831522</width>
			<color>FFff50af</color>
		</LineStyle>
	</Style>
	<Style id="branch20_part32_style">
		<LineStyle>
			<width>6.693697496007079</width>
			<color>FFff50af</color>
		</LineStyle>
	</Style>
	<Style id="branch20_part33_style">
		<LineStyle>
			<width>6.703755005182638</width>
			<color>FFff50af</color>
		</LineStyle>
	</Style>
	<Style id="branch20_part34_style">
		<LineStyle>
			<width>6.713812514358196</width>
			<color>FFff51ae</color>
		</LineStyle>
	</Style>
	<Style id="branch20_part35_style">
		<LineStyle>
			<width>6.723870023533754</width>
			<color>FFff51ae</color>
		</LineStyle>
	</Style>
	<Style id="branch20_part36_style">
		<LineStyle>
			<width>6.733927532709312</width>
			<color>FFff51ae</color>
		</LineStyle>
	</Style>
	<Style id="branch20_part37_style">
		<LineStyle>
			<width>6.743985041884869</width>
			<color>FFff51ae</color>
		</LineStyle>
	</Style>
	<Style id="branch20_part38_style">
		<LineStyle>
			<width>6.754042551060428</width>
			<color>FFff51ae</color>
		</LineStyle>
	</Style>
	<Style id="branch20_part39_style">
		<LineStyle>
			<width>6.764100060235986</width>
			<color>FFff52ad</color>
		</LineStyle>
	</Style>
	<Style id="branch20_part40_style">
		<LineStyle>
			<width>6.774157569411544</width>
			<color>FFff52ad</color>
		</LineStyle>
	</Style>
	<Style id="branch20_part41_style">
		<LineStyle>
			<width>6.784215078587102</width>
			<color>FFff52ad</color>
		</LineStyle>
	</Style>
	<Style id="branch20_part42_style">
		<LineStyle>
			<width>6.79427258776266</width>
			<color>FFff52ad</color>
		</LineStyle>
	</Style>
	<Style id="branch20_part43_style">
		<LineStyle>
			<width>6.8043300969382186</width>
			<color>FFff52ad</color>
		</LineStyle>
	</Style>
	<Style id="branch20_part44_style">
		<LineStyle>
			<width>6.814387606113776</width>
			<color>FFff53ac</color>
		</LineStyle>
	</Style>
	<Style id="branch20_part45_style">
		<LineStyle>
			<width>6.824445115289334</width>
			<color>FFff53ac</color>
		</LineStyle>
	</Style>
	<Style id="branch20_part46_style">
		<LineStyle>
			<width>6.834502624464893</width>
			<color>FFff53ac</color>
		</LineStyle>
	</Style>
	<Style id="branch20_part47_style">
		<LineStyle>
			<width>6.844560133640451</width>
			<color>FFff53ac</color>
		</LineStyle>
	</Style>
	<Style id="branch20_part48_style">
		<LineStyle>
			<width>6.854617642816009</width>
			<color>FFff53ac</color>
		</LineStyle>
	</Style>
	<Style id="branch20_part49_style">
		<LineStyle>
			<width>6.864675151991566</width>
			<color>FFff54ab</color>
		</LineStyle>
	</Style>
	<Style id="branch20_part50_style">
		<LineStyle>
			<width>6.8747326611671244</width>
			<color>FFff54ab</color>
		</LineStyle>
	</Style>
	<Style id="branch21_part1_style">
		<LineStyle>
			<width>6.942932148589111</width>
			<color>FFff54ab</color>
		</LineStyle>
	</Style>
	<Style id="branch21_part2_style">
		<LineStyle>
			<width>6.931277557850337</width>
			<color>FFff54ab</color>
		</LineStyle>
	</Style>
	<Style id="branch21_part3_style">
		<LineStyle>
			<width>6.919622967111564</width>
			<color>FFff54ab</color>
		</LineStyle>
	</Style>
	<Style id="branch21_part4_style">
		<LineStyle>
			<width>6.90796837637279</width>
			<color>FFff55aa</color>
		</LineStyle>
	</Style>
	<Style id="branch21_part5_style">
		<LineStyle>
			<width>6.8963137856340175</width>
			<color>FFff55aa</color>
		</LineStyle>
	</Style>
	<Style id="branch21_part6_style">
		<LineStyle>
			<width>6.884659194895244</width>
			<color>FFff55aa</color>
		</LineStyle>
	</Style>
	<Style id="branch21_part7_style">
		<LineStyle>
			<width>6.8730046041564705</width>
			<color>FFff55aa</color>
		</LineStyle>
	</Style>
	<Style id="branch21_part8_style">
		<LineStyle>
			<width>6.861350013417697</width>
			<color>FFff55aa</color>
		</LineStyle>
	</Style>
	<Style id="branch21_part9_style">
		<LineStyle>
			<width>6.849695422678924</width>
			<color>FFff55aa</color>
		</LineStyle>
	</Style>
	<Style id="branch21_part10_style">
		<LineStyle>
			<width>6.838040831940151</width>
			<color>FFff56a9</color>
		</LineStyle>
	</Style>
	<Style id="branch21_part11_style">
		<LineStyle>
			<width>6.826386241201377</width>
			<color>FFff56a9</color>
		</LineStyle>
	</Style>
	<Style id="branch21_part12_style">
		<LineStyle>
			<width>6.814731650462604</width>
			<color>FFff56a9</color>
		</LineStyle>
	</Style>
	<Style id="branch21_part13_style">
		<LineStyle>
			<width>6.803077059723831</width>
			<color>FFff56a9</color>
		</LineStyle>
	</Style>
	<Style id="branch21_part14_style">
		<LineStyle>
			<width>6.791422468985058</width>
			<color>FFff56a9</color>
		</LineStyle>
	</Style>
	<Style id="branch21_part15_style">
		<LineStyle>
			<width>6.779767878246285</width>
			<color>FFff57a8</color>
		</LineStyle>
	</Style>
	<Style id="branch21_part16_style">
		<LineStyle>
			<width>6.768113287507512</width>
			<color>FFff57a8</color>
		</LineStyle>
	</Style>
	<Style id="branch21_part17_style">
		<LineStyle>
			<width>6.756458696768738</width>
			<color>FFff57a8</color>
		</LineStyle>
	</Style>
	<Style id="branch21_part18_style">
		<LineStyle>
			<width>6.7448041060299655</width>
			<color>FFff57a8</color>
		</LineStyle>
	</Style>
	<Style id="branch21_part19_style">
		<LineStyle>
			<width>6.733149515291192</width>
			<color>FFff57a8</color>
		</LineStyle>
	</Style>
	<Style id="branch21_part20_style">
		<LineStyle>
			<width>6.7214949245524185</width>
			<color>FFff57a8</color>
		</LineStyle>
	</Style>
	<Style id="branch21_part21_style">
		<LineStyle>
			<width>6.709840333813645</width>
			<color>FFff58a7</color>
		</LineStyle>
	</Style>
	<Style id="branch21_part22_style">
		<LineStyle>
			<width>6.6981857430748715</width>
			<color>FFff58a7</color>
		</LineStyle>
	</Style>
	<Style id="branch21_part23_style">
		<LineStyle>
			<width>6.686531152336099</width>
			<color>FFff58a7</color>
		</LineStyle>
	</Style>
	<Style id="branch21_part24_style">
		<LineStyle>
			<width>6.674876561597325</width>
			<color>FFff58a7</color>
		</LineStyle>
	</Style>
	<Style id="branch21_part25_style">
		<LineStyle>
			<width>6.663221970858552</width>
			<color>FFff58a7</color>
		</LineStyle>
	</Style>
	<Style id="branch21_part26_style">
		<LineStyle>
			<width>6.651567380119779</width>
			<color>FFff58a7</color>
		</LineStyle>
	</Style>
	<Style id="branch21_part27_style">
		<LineStyle>
			<width>6.639912789381006</width>
			<color>FFff59a6</color>
		</LineStyle>
	</Style>
	<Style id="branch21_part28_style">
		<LineStyle>
			<width>6.628258198642232</width>
			<color>FFff59a6</color>
		</LineStyle>
	</Style>
	<Style id="branch21_part29_style">
		<LineStyle>
			<width>6.616603607903459</width>
			<color>FFff59a6</color>
		</LineStyle>
	</Style>
	<Style id="branch21_part30_style">
		<LineStyle>
			<width>6.604949017164685</width>
			<color>FFff59a6</color>
		</LineStyle>
	</Style>
	<Style id="branch21_part31_style">
		<LineStyle>
			<width>6.593294426425913</width>
			<color>FFff59a6</color>
		</LineStyle>
	</Style>
	<Style id="branch21_part32_style">
		<LineStyle>
			<width>6.581639835687139</width>
			<color>FFff5aa5</color>
		</LineStyle>
	</Style>
	<Style id="branch21_part33_style">
		<LineStyle>
			<width>6.5699852449483656</width>
			<color>FFff5aa5</color>
		</LineStyle>
	</Style>
	<Style id="branch21_part34_style">
		<LineStyle>
			<width>6.558330654209593</width>
			<color>FFff5aa5</color>
		</LineStyle>
	</Style>
	<Style id="branch21_part35_style">
		<LineStyle>
			<width>6.546676063470819</width>
			<color>FFff5aa5</color>
		</LineStyle>
	</Style>
	<Style id="branch21_part36_style">
		<LineStyle>
			<width>6.535021472732046</width>
			<color>FFff5aa5</color>
		</LineStyle>
	</Style>
	<Style id="branch21_part37_style">
		<LineStyle>
			<width>6.523366881993272</width>
			<color>FFff5aa5</color>
		</LineStyle>
	</Style>
	<Style id="branch21_part38_style">
		<LineStyle>
			<width>6.511712291254499</width>
			<color>FFff5ba4</color>
		</LineStyle>
	</Style>
	<Style id="branch21_part39_style">
		<LineStyle>
			<width>6.500057700515726</width>
			<color>FFff5ba4</color>
		</LineStyle>
	</Style>
	<Style id="branch21_part40_style">
		<LineStyle>
			<width>6.488403109776953</width>
			<color>FFff5ba4</color>
		</LineStyle>
	</Style>
	<Style id="branch21_part41_style">
		<LineStyle>
			<width>6.47674851903818</width>
			<color>FFff5ba4</color>
		</LineStyle>
	</Style>
	<Style id="branch21_part42_style">
		<LineStyle>
			<width>6.465093928299407</width>
			<color>FFff5ba4</color>
		</LineStyle>
	</Style>
	<Style id="branch21_part43_style">
		<LineStyle>
			<width>6.453439337560633</width>
			<color>FFff5ca3</color>
		</LineStyle>
	</Style>
	<Style id="branch21_part44_style">
		<LineStyle>
			<width>6.4417847468218605</width>
			<color>FFff5ca3</color>
		</LineStyle>
	</Style>
	<Style id="branch21_part45_style">
		<LineStyle>
			<width>6.430130156083087</width>
			<color>FFff5ca3</color>
		</LineStyle>
	</Style>
	<Style id="branch21_part46_style">
		<LineStyle>
			<width>6.4184755653443135</width>
			<color>FFff5ca3</color>
		</LineStyle>
	</Style>
	<Style id="branch21_part47_style">
		<LineStyle>
			<width>6.40682097460554</width>
			<color>FFff5ca3</color>
		</LineStyle>
	</Style>
	<Style id="branch21_part48_style">
		<LineStyle>
			<width>6.395166383866767</width>
			<color>FFff5ca3</color>
		</LineStyle>
	</Style>
	<Style id="branch21_part49_style">
		<LineStyle>
			<width>6.383511793127994</width>
			<color>FFff5da2</color>
		</LineStyle>
	</Style>
	<Style id="branch21_part50_style">
		<LineStyle>
			<width>6.37185720238922</width>
			<color>FFff5da2</color>
		</LineStyle>
	</Style>
	<Style id="branch24_part1_style">
		<LineStyle>
			<width>5.5937370499237655</width>
			<color>FFff5da2</color>
		</LineStyle>
	</Style>
	<Style id="branch24_part2_style">
		<LineStyle>
			<width>5.61604552841896</width>
			<color>FFff5ea1</color>
		</LineStyle>
	</Style>
	<Style id="branch24_part3_style">
		<LineStyle>
			<width>5.638354006914154</width>
			<color>FFff5ea1</color>
		</LineStyle>
	</Style>
	<Style id="branch24_part4_style">
		<LineStyle>
			<width>5.660662485409349</width>
			<color>FFff5ea1</color>
		</LineStyle>
	</Style>
	<Style id="branch24_part5_style">
		<LineStyle>
			<width>5.682970963904542</width>
			<color>FFff5ea1</color>
		</LineStyle>
	</Style>
	<Style id="branch24_part6_style">
		<LineStyle>
			<width>5.705279442399736</width>
			<color>FFff5ea1</color>
		</LineStyle>
	</Style>
	<Style id="branch24_part7_style">
		<LineStyle>
			<width>5.727587920894931</width>
			<color>FFff5fa0</color>
		</LineStyle>
	</Style>
	<Style id="branch24_part8_style">
		<LineStyle>
			<width>5.749896399390124</width>
			<color>FFff5fa0</color>
		</LineStyle>
	</Style>
	<Style id="branch24_part9_style">
		<LineStyle>
			<width>5.7722048778853186</width>
			<color>FFff5fa0</color>
		</LineStyle>
	</Style>
	<Style id="branch24_part10_style">
		<LineStyle>
			<width>5.794513356380513</width>
			<color>FFff5fa0</color>
		</LineStyle>
	</Style>
	<Style id="branch24_part11_style">
		<LineStyle>
			<width>5.816821834875707</width>
			<color>FFff5fa0</color>
		</LineStyle>
	</Style>
	<Style id="branch24_part12_style">
		<LineStyle>
			<width>5.839130313370902</width>
			<color>FFff609f</color>
		</LineStyle>
	</Style>
	<Style id="branch24_part13_style">
		<LineStyle>
			<width>5.861438791866095</width>
			<color>FFff609f</color>
		</LineStyle>
	</Style>
	<Style id="branch24_part14_style">
		<LineStyle>
			<width>5.883747270361289</width>
			<color>FFff609f</color>
		</LineStyle>
	</Style>
	<Style id="branch24_part15_style">
		<LineStyle>
			<width>5.906055748856484</width>
			<color>FFff609f</color>
		</LineStyle>
	</Style>
	<Style id="branch24_part16_style">
		<LineStyle>
			<width>5.928364227351678</width>
			<color>FFff609f</color>
		</LineStyle>
	</Style>
	<Style id="branch24_part17_style">
		<LineStyle>
			<width>5.950672705846872</width>
			<color>FFff619e</color>
		</LineStyle>
	</Style>
	<Style id="branch24_part18_style">
		<LineStyle>
			<width>5.972981184342066</width>
			<color>FFff619e</color>
		</LineStyle>
	</Style>
	<Style id="branch24_part19_style">
		<LineStyle>
			<width>5.99528966283726</width>
			<color>FFff619e</color>
		</LineStyle>
	</Style>
	<Style id="branch24_part20_style">
		<LineStyle>
			<width>6.017598141332455</width>
			<color>FFff619e</color>
		</LineStyle>
	</Style>
	<Style id="branch24_part21_style">
		<LineStyle>
			<width>6.039906619827649</width>
			<color>FFff619e</color>
		</LineStyle>
	</Style>
	<Style id="branch24_part22_style">
		<LineStyle>
			<width>6.062215098322843</width>
			<color>FFff629d</color>
		</LineStyle>
	</Style>
	<Style id="branch24_part23_style">
		<LineStyle>
			<width>6.084523576818037</width>
			<color>FFff629d</color>
		</LineStyle>
	</Style>
	<Style id="branch24_part24_style">
		<LineStyle>
			<width>6.106832055313231</width>
			<color>FFff629d</color>
		</LineStyle>
	</Style>
	<Style id="branch24_part25_style">
		<LineStyle>
			<width>6.1291405338084255</width>
			<color>FFff629d</color>
		</LineStyle>
	</Style>
	<Style id="branch24_part26_style">
		<LineStyle>
			<width>6.15144901230362</width>
			<color>FFff629d</color>
		</LineStyle>
	</Style>
	<Style id="branch24_part27_style">
		<LineStyle>
			<width>6.173757490798814</width>
			<color>FFff639c</color>
		</LineStyle>
	</Style>
	<Style id="branch24_part28_style">
		<LineStyle>
			<width>6.196065969294008</width>
			<color>FFff639c</color>
		</LineStyle>
	</Style>
	<Style id="branch24_part29_style">
		<LineStyle>
			<width>6.218374447789202</width>
			<color>FFff639c</color>
		</LineStyle>
	</Style>
	<Style id="branch24_part30_style">
		<LineStyle>
			<width>6.240682926284396</width>
			<color>FFff639c</color>
		</LineStyle>
	</Style>
	<Style id="branch24_part31_style">
		<LineStyle>
			<width>6.262991404779591</width>
			<color>FFff639c</color>
		</LineStyle>
	</Style>
	<Style id="branch24_part32_style">
		<LineStyle>
			<width>6.285299883274785</width>
			<color>FFff649b</color>
		</LineStyle>
	</Style>
	<Style id="branch24_part33_style">
		<LineStyle>
			<width>6.307608361769979</width>
			<color>FFff649b</color>
		</LineStyle>
	</Style>
	<Style id="branch24_part34_style">
		<LineStyle>
			<width>6.329916840265173</width>
			<color>FFff649b</color>
		</LineStyle>
	</Style>
	<Style id="branch24_part35_style">
		<LineStyle>
			<width>6.352225318760367</width>
			<color>FFff649b</color>
		</LineStyle>
	</Style>
	<Style id="branch24_part36_style">
		<LineStyle>
			<width>6.374533797255561</width>
			<color>FFff659a</color>
		</LineStyle>
	</Style>
	<Style id="branch24_part37_style">
		<LineStyle>
			<width>6.396842275750755</width>
			<color>FFff659a</color>
		</LineStyle>
	</Style>
	<Style id="branch24_part38_style">
		<LineStyle>
			<width>6.419150754245949</width>
			<color>FFff659a</color>
		</LineStyle>
	</Style>
	<Style id="branch24_part39_style">
		<LineStyle>
			<width>6.441459232741144</width>
			<color>FFff659a</color>
		</LineStyle>
	</Style>
	<Style id="branch24_part40_style">
		<LineStyle>
			<width>6.463767711236338</width>
			<color>FFff659a</color>
		</LineStyle>
	</Style>
	<Style id="branch24_part41_style">
		<LineStyle>
			<width>6.486076189731532</width>
			<color>FFff6699</color>
		</LineStyle>
	</Style>
	<Style id="branch24_part42_style">
		<LineStyle>
			<width>6.508384668226726</width>
			<color>FFff6699</color>
		</LineStyle>
	</Style>
	<Style id="branch24_part43_style">
		<LineStyle>
			<width>6.53069314672192</width>
			<color>FFff6699</color>
		</LineStyle>
	</Style>
	<Style id="branch24_part44_style">
		<LineStyle>
			<width>6.553001625217115</width>
			<color>FFff6699</color>
		</LineStyle>
	</Style>
	<Style id="branch24_part45_style">
		<LineStyle>
			<width>6.575310103712309</width>
			<color>FFff6699</color>
		</LineStyle>
	</Style>
	<Style id="branch24_part46_style">
		<LineStyle>
			<width>6.597618582207502</width>
			<color>FFff6798</color>
		</LineStyle>
	</Style>
	<Style id="branch24_part47_style">
		<LineStyle>
			<width>6.619927060702697</width>
			<color>FFff6798</color>
		</LineStyle>
	</Style>
	<Style id="branch24_part48_style">
		<LineStyle>
			<width>6.642235539197891</width>
			<color>FFff6798</color>
		</LineStyle>
	</Style>
	<Style id="branch24_part49_style">
		<LineStyle>
			<width>6.6645440176930855</width>
			<color>FFff6798</color>
		</LineStyle>
	</Style>
	<Style id="branch24_part50_style">
		<LineStyle>
			<width>6.68685249618828</width>
			<color>FFff6798</color>
		</LineStyle>
	</Style>
	<Style id="branch25_part1_style">
		<LineStyle>
			<width>5.982315977937567</width>
			<color>FFff6897</color>
		</LineStyle>
	</Style>
	<Style id="branch25_part2_style">
		<LineStyle>
			<width>5.973930520661873</width>
			<color>FFff6897</color>
		</LineStyle>
	</Style>
	<Style id="branch25_part3_style">
		<LineStyle>
			<width>5.9655450633861795</width>
			<color>FFff6897</color>
		</LineStyle>
	</Style>
	<Style id="branch25_part4_style">
		<LineStyle>
			<width>5.957159606110485</width>
			<color>FFff6897</color>
		</LineStyle>
	</Style>
	<Style id="branch25_part5_style">
		<LineStyle>
			<width>5.948774148834792</width>
			<color>FFff6897</color>
		</LineStyle>
	</Style>
	<Style id="branch25_part6_style">
		<LineStyle>
			<width>5.940388691559098</width>
			<color>FFff6996</color>
		</LineStyle>
	</Style>
	<Style id="branch25_part7_style">
		<LineStyle>
			<width>5.932003234283404</width>
			<color>FFff6996</color>
		</LineStyle>
	</Style>
	<Style id="branch25_part8_style">
		<LineStyle>
			<width>5.923617777007711</width>
			<color>FFff6996</color>
		</LineStyle>
	</Style>
	<Style id="branch25_part9_style">
		<LineStyle>
			<width>5.9152323197320165</width>
			<color>FFff6996</color>
		</LineStyle>
	</Style>
	<Style id="branch25_part10_style">
		<LineStyle>
			<width>5.906846862456323</width>
			<color>FFff6a95</color>
		</LineStyle>
	</Style>
	<Style id="branch25_part11_style">
		<LineStyle>
			<width>5.89846140518063</width>
			<color>FFff6a95</color>
		</LineStyle>
	</Style>
	<Style id="branch25_part12_style">
		<LineStyle>
			<width>5.890075947904935</width>
			<color>FFff6a95</color>
		</LineStyle>
	</Style>
	<Style id="branch25_part13_style">
		<LineStyle>
			<width>5.881690490629241</width>
			<color>FFff6a95</color>
		</LineStyle>
	</Style>
	<Style id="branch25_part14_style">
		<LineStyle>
			<width>5.873305033353548</width>
			<color>FFff6a95</color>
		</LineStyle>
	</Style>
	<Style id="branch25_part15_style">
		<LineStyle>
			<width>5.864919576077854</width>
			<color>FFff6b94</color>
		</LineStyle>
	</Style>
	<Style id="branch25_part16_style">
		<LineStyle>
			<width>5.85653411880216</width>
			<color>FFff6b94</color>
		</LineStyle>
	</Style>
	<Style id="branch25_part17_style">
		<LineStyle>
			<width>5.848148661526467</width>
			<color>FFff6b94</color>
		</LineStyle>
	</Style>
	<Style id="branch25_part18_style">
		<LineStyle>
			<width>5.839763204250772</width>
			<color>FFff6b94</color>
		</LineStyle>
	</Style>
	<Style id="branch25_part19_style">
		<LineStyle>
			<width>5.831377746975079</width>
			<color>FFff6c93</color>
		</LineStyle>
	</Style>
	<Style id="branch25_part20_style">
		<LineStyle>
			<width>5.8229922896993855</width>
			<color>FFff6c93</color>
		</LineStyle>
	</Style>
	<Style id="branch25_part21_style">
		<LineStyle>
			<width>5.814606832423691</width>
			<color>FFff6c93</color>
		</LineStyle>
	</Style>
	<Style id="branch25_part22_style">
		<LineStyle>
			<width>5.806221375147997</width>
			<color>FFff6c93</color>
		</LineStyle>
	</Style>
	<Style id="branch25_part23_style">
		<LineStyle>
			<width>5.797835917872304</width>
			<color>FFff6d92</color>
		</LineStyle>
	</Style>
	<Style id="branch25_part24_style">
		<LineStyle>
			<width>5.78945046059661</width>
			<color>FFff6d92</color>
		</LineStyle>
	</Style>
	<Style id="branch25_part25_style">
		<LineStyle>
			<width>5.781065003320916</width>
			<color>FFff6d92</color>
		</LineStyle>
	</Style>
	<Style id="branch25_part26_style">
		<LineStyle>
			<width>5.7726795460452225</width>
			<color>FFff6d92</color>
		</LineStyle>
	</Style>
	<Style id="branch25_part27_style">
		<LineStyle>
			<width>5.764294088769528</width>
			<color>FFff6d92</color>
		</LineStyle>
	</Style>
	<Style id="branch25_part28_style">
		<LineStyle>
			<width>5.755908631493835</width>
			<color>FFff6e91</color>
		</LineStyle>
	</Style>
	<Style id="branch25_part29_style">
		<LineStyle>
			<width>5.747523174218141</width>
			<color>FFff6e91</color>
		</LineStyle>
	</Style>
	<Style id="branch25_part30_style">
		<LineStyle>
			<width>5.739137716942447</width>
			<color>FFff6e91</color>
		</LineStyle>
	</Style>
	<Style id="branch25_part31_style">
		<LineStyle>
			<width>5.730752259666754</width>
			<color>FFff6e91</color>
		</LineStyle>
	</Style>
	<Style id="branch25_part32_style">
		<LineStyle>
			<width>5.722366802391059</width>
			<color>FFff6f90</color>
		</LineStyle>
	</Style>
	<Style id="branch25_part33_style">
		<LineStyle>
			<width>5.713981345115366</width>
			<color>FFff6f90</color>
		</LineStyle>
	</Style>
	<Style id="branch25_part34_style">
		<LineStyle>
			<width>5.705595887839673</width>
			<color>FFff6f90</color>
		</LineStyle>
	</Style>
	<Style id="branch25_part35_style">
		<LineStyle>
			<width>5.697210430563978</width>
			<color>FFff6f90</color>
		</LineStyle>
	</Style>
	<Style id="branch25_part36_style">
		<LineStyle>
			<width>5.688824973288284</width>
			<color>FFff6f90</color>
		</LineStyle>
	</Style>
	<Style id="branch25_part37_style">
		<LineStyle>
			<width>5.680439516012591</width>
			<color>FFff708f</color>
		</LineStyle>
	</Style>
	<Style id="branch25_part38_style">
		<LineStyle>
			<width>5.672054058736897</width>
			<color>FFff708f</color>
		</LineStyle>
	</Style>
	<Style id="branch25_part39_style">
		<LineStyle>
			<width>5.663668601461203</width>
			<color>FFff708f</color>
		</LineStyle>
	</Style>
	<Style id="branch25_part40_style">
		<LineStyle>
			<width>5.65528314418551</width>
			<color>FFff708f</color>
		</LineStyle>
	</Style>
	<Style id="branch25_part41_style">
		<LineStyle>
			<width>5.646897686909815</width>
			<color>FFff718e</color>
		</LineStyle>
	</Style>
	<Style id="branch25_part42_style">
		<LineStyle>
			<width>5.638512229634122</width>
			<color>FFff718e</color>
		</LineStyle>
	</Style>
	<Style id="branch25_part43_style">
		<LineStyle>
			<width>5.6301267723584285</width>
			<color>FFff718e</color>
		</LineStyle>
	</Style>
	<Style id="branch25_part44_style">
		<LineStyle>
			<width>5.621741315082734</width>
			<color>FFff718e</color>
		</LineStyle>
	</Style>
	<Style id="branch25_part45_style">
		<LineStyle>
			<width>5.61335585780704</width>
			<color>FFff718e</color>
		</LineStyle>
	</Style>
	<Style id="branch25_part46_style">
		<LineStyle>
			<width>5.6049704005313465</width>
			<color>FFff728d</color>
		</LineStyle>
	</Style>
	<Style id="branch25_part47_style">
		<LineStyle>
			<width>5.596584943255653</width>
			<color>FFff728d</color>
		</LineStyle>
	</Style>
	<Style id="branch25_part48_style">
		<LineStyle>
			<width>5.58819948597996</width>
			<color>FFff728d</color>
		</LineStyle>
	</Style>
	<Style id="branch25_part49_style">
		<LineStyle>
			<width>5.579814028704265</width>
			<color>FFff728d</color>
		</LineStyle>
	</Style>
	<Style id="branch25_part50_style">
		<LineStyle>
			<width>5.571428571428571</width>
			<color>FFff738c</color>
		</LineStyle>
	</Style>
	<Style id="branch27_part1_style">
		<LineStyle>
			<width>6.919270371373129</width>
			<color>FFff738c</color>
		</LineStyle>
	</Style>
	<Style id="branch27_part2_style">
		<LineStyle>
			<width>6.900319984920886</width>
			<color>FFff738c</color>
		</LineStyle>
	</Style>
	<Style id="branch27_part3_style">
		<LineStyle>
			<width>6.881369598468644</width>
			<color>FFff738c</color>
		</LineStyle>
	</Style>
	<Style id="branch27_part4_style">
		<LineStyle>
			<width>6.862419212016402</width>
			<color>FFff738c</color>
		</LineStyle>
	</Style>
	<Style id="branch27_part5_style">
		<LineStyle>
			<width>6.84346882556416</width>
			<color>FFff738c</color>
		</LineStyle>
	</Style>
	<Style id="branch27_part6_style">
		<LineStyle>
			<width>6.824518439111917</width>
			<color>FFff748b</color>
		</LineStyle>
	</Style>
	<Style id="branch27_part7_style">
		<LineStyle>
			<width>6.805568052659675</width>
			<color>FFff748b</color>
		</LineStyle>
	</Style>
	<Style id="branch27_part8_style">
		<LineStyle>
			<width>6.786617666207433</width>
			<color>FFff748b</color>
		</LineStyle>
	</Style>
	<Style id="branch27_part9_style">
		<LineStyle>
			<width>6.767667279755191</width>
			<color>FFff748b</color>
		</LineStyle>
	</Style>
	<Style id="branch27_part10_style">
		<LineStyle>
			<width>6.748716893302949</width>
			<color>FFff748b</color>
		</LineStyle>
	</Style>
	<Style id="branch27_part11_style">
		<LineStyle>
			<width>6.729766506850707</width>
			<color>FFff748b</color>
		</LineStyle>
	</Style>
	<Style id="branch27_part12_style">
		<LineStyle>
			<width>6.710816120398464</width>
			<color>FFff758a</color>
		</LineStyle>
	</Style>
	<Style id="branch27_part13_style">
		<LineStyle>
			<width>6.691865733946222</width>
			<color>FFff758a</color>
		</LineStyle>
	</Style>
	<Style id="branch27_part14_style">
		<LineStyle>
			<width>6.67291534749398</width>
			<color>FFff758a</color>
		</LineStyle>
	</Style>
	<Style id="branch27_part15_style">
		<LineStyle>
			<width>6.653964961041738</width>
			<color>FFff758a</color>
		</LineStyle>
	</Style>
	<Style id="branch27_part16_style">
		<LineStyle>
			<width>6.635014574589496</width>
			<color>FFff758a</color>
		</LineStyle>
	</Style>
	<Style id="branch27_part17_style">
		<LineStyle>
			<width>6.616064188137253</width>
			<color>FFff7689</color>
		</LineStyle>
	</Style>
	<Style id="branch27_part18_style">
		<LineStyle>
			<width>6.597113801685011</width>
			<color>FFff7689</color>
		</LineStyle>
	</Style>
	<Style id="branch27_part19_style">
		<LineStyle>
			<width>6.578163415232769</width>
			<color>FFff7689</color>
		</LineStyle>
	</Style>
	<Style id="branch27_part20_style">
		<LineStyle>
			<width>6.559213028780526</width>
			<color>FFff7689</color>
		</LineStyle>
	</Style>
	<Style id="branch27_part21_style">
		<LineStyle>
			<width>6.540262642328284</width>
			<color>FFff7689</color>
		</LineStyle>
	</Style>
	<Style id="branch27_part22_style">
		<LineStyle>
			<width>6.521312255876042</width>
			<color>FFff7689</color>
		</LineStyle>
	</Style>
	<Style id="branch27_part23_style">
		<LineStyle>
			<width>6.5023618694238</width>
			<color>FFff7788</color>
		</LineStyle>
	</Style>
	<Style id="branch27_part24_style">
		<LineStyle>
			<width>6.483411482971558</width>
			<color>FFff7788</color>
		</LineStyle>
	</Style>
	<Style id="branch27_part25_style">
		<LineStyle>
			<width>6.464461096519315</width>
			<color>FFff7788</color>
		</LineStyle>
	</Style>
	<Style id="branch27_part26_style">
		<LineStyle>
			<width>6.445510710067073</width>
			<color>FFff7788</color>
		</LineStyle>
	</Style>
	<Style id="branch27_part27_style">
		<LineStyle>
			<width>6.426560323614831</width>
			<color>FFff7788</color>
		</LineStyle>
	</Style>
	<Style id="branch27_part28_style">
		<LineStyle>
			<width>6.407609937162589</width>
			<color>FFff7788</color>
		</LineStyle>
	</Style>
	<Style id="branch27_part29_style">
		<LineStyle>
			<width>6.388659550710347</width>
			<color>FFff7887</color>
		</LineStyle>
	</Style>
	<Style id="branch27_part30_style">
		<LineStyle>
			<width>6.369709164258105</width>
			<color>FFff7887</color>
		</LineStyle>
	</Style>
	<Style id="branch27_part31_style">
		<LineStyle>
			<width>6.350758777805862</width>
			<color>FFff7887</color>
		</LineStyle>
	</Style>
	<Style id="branch27_part32_style">
		<LineStyle>
			<width>6.33180839135362</width>
			<color>FFff7887</color>
		</LineStyle>
	</Style>
	<Style id="branch27_part33_style">
		<LineStyle>
			<width>6.312858004901378</width>
			<color>FFff7887</color>
		</LineStyle>
	</Style>
	<Style id="branch27_part34_style">
		<LineStyle>
			<width>6.293907618449136</width>
			<color>FFff7887</color>
		</LineStyle>
	</Style>
	<Style id="branch27_part35_style">
		<LineStyle>
			<width>6.274957231996893</width>
			<color>FFff7986</color>
		</LineStyle>
	</Style>
	<Style id="branch27_part36_style">
		<LineStyle>
			<width>6.256006845544651</width>
			<color>FFff7986</color>
		</LineStyle>
	</Style>
	<Style id="branch27_part37_style">
		<LineStyle>
			<width>6.237056459092409</width>
			<color>FFff7986</color>
		</LineStyle>
	</Style>
	<Style id="branch27_part38_style">
		<LineStyle>
			<width>6.218106072640167</width>
			<color>FFff7986</color>
		</LineStyle>
	</Style>
	<Style id="branch27_part39_style">
		<LineStyle>
			<width>6.1991556861879245</width>
			<color>FFff7986</color>
		</LineStyle>
	</Style>
	<Style id="branch27_part40_style">
		<LineStyle>
			<width>6.1802052997356824</width>
			<color>FFff7986</color>
		</LineStyle>
	</Style>
	<Style id="branch27_part41_style">
		<LineStyle>
			<width>6.161254913283441</width>
			<color>FFff7a85</color>
		</LineStyle>
	</Style>
	<Style id="branch27_part42_style">
		<LineStyle>
			<width>6.142304526831198</width>
			<color>FFff7a85</color>
		</LineStyle>
	</Style>
	<Style id="branch27_part43_style">
		<LineStyle>
			<width>6.123354140378956</width>
			<color>FFff7a85</color>
		</LineStyle>
	</Style>
	<Style id="branch27_part44_style">
		<LineStyle>
			<width>6.104403753926714</width>
			<color>FFff7a85</color>
		</LineStyle>
	</Style>
	<Style id="branch27_part45_style">
		<LineStyle>
			<width>6.0854533674744715</width>
			<color>FFff7a85</color>
		</LineStyle>
	</Style>
	<Style id="branch27_part46_style">
		<LineStyle>
			<width>6.0665029810222295</width>
			<color>FFff7b84</color>
		</LineStyle>
	</Style>
	<Style id="branch27_part47_style">
		<LineStyle>
			<width>6.0475525945699875</width>
			<color>FFff7b84</color>
		</LineStyle>
	</Style>
	<Style id="branch27_part48_style">
		<LineStyle>
			<width>6.0286022081177455</width>
			<color>FFff7b84</color>
		</LineStyle>
	</Style>
	<Style id="branch27_part49_style">
		<LineStyle>
			<width>6.0096518216655035</width>
			<color>FFff7b84</color>
		</LineStyle>
	</Style>
	<Style id="branch27_part50_style">
		<LineStyle>
			<width>5.990701435213261</width>
			<color>FFff7b84</color>
		</LineStyle>
	</Style>
	<Style id="branch30_part1_style">
		<LineStyle>
			<width>6.641156298899234</width>
			<color>FFff7c83</color>
		</LineStyle>
	</Style>
	<Style id="branch30_part2_style">
		<LineStyle>
			<width>6.646668758376326</width>
			<color>FFff7d82</color>
		</LineStyle>
	</Style>
	<Style id="branch30_part3_style">
		<LineStyle>
			<width>6.652181217853418</width>
			<color>FFff7d82</color>
		</LineStyle>
	</Style>
	<Style id="branch30_part4_style">
		<LineStyle>
			<width>6.657693677330509</width>
			<color>FFff7d82</color>
		</LineStyle>
	</Style>
	<Style id="branch30_part5_style">
		<LineStyle>
			<width>6.663206136807601</width>
			<color>FFff7d82</color>
		</LineStyle>
	</Style>
	<Style id="branch30_part6_style">
		<LineStyle>
			<width>6.668718596284693</width>
			<color>FFff7d82</color>
		</LineStyle>
	</Style>
	<Style id="branch30_part7_style">
		<LineStyle>
			<width>6.674231055761785</width>
			<color>FFff7d82</color>
		</LineStyle>
	</Style>
	<Style id="branch30_part8_style">
		<LineStyle>
			<width>6.6797435152388775</width>
			<color>FFff7d82</color>
		</LineStyle>
	</Style>
	<Style id="branch30_part9_style">
		<LineStyle>
			<width>6.685255974715969</width>
			<color>FFff7d82</color>
		</LineStyle>
	</Style>
	<Style id="branch30_part10_style">
		<LineStyle>
			<width>6.69076843419306</width>
			<color>FFff7d82</color>
		</LineStyle>
	</Style>
	<Style id="branch30_part11_style">
		<LineStyle>
			<width>6.696280893670153</width>
			<color>FFff7d82</color>
		</LineStyle>
	</Style>
	<Style id="branch30_part12_style">
		<LineStyle>
			<width>6.701793353147244</width>
			<color>FFff7d82</color>
		</LineStyle>
	</Style>
	<Style id="branch30_part13_style">
		<LineStyle>
			<width>6.707305812624336</width>
			<color>FFff7e81</color>
		</LineStyle>
	</Style>
	<Style id="branch30_part14_style">
		<LineStyle>
			<width>6.712818272101428</width>
			<color>FFff7e81</color>
		</LineStyle>
	</Style>
	<Style id="branch30_part15_style">
		<LineStyle>
			<width>6.71833073157852</width>
			<color>FFff7e81</color>
		</LineStyle>
	</Style>
	<Style id="branch30_part16_style">
		<LineStyle>
			<width>6.723843191055612</width>
			<color>FFff7e81</color>
		</LineStyle>
	</Style>
	<Style id="branch30_part17_style">
		<LineStyle>
			<width>6.729355650532704</width>
			<color>FFff7e81</color>
		</LineStyle>
	</Style>
	<Style id="branch30_part18_style">
		<LineStyle>
			<width>6.734868110009796</width>
			<color>FFff7e81</color>
		</LineStyle>
	</Style>
	<Style id="branch30_part19_style">
		<LineStyle>
			<width>6.740380569486887</width>
			<color>FFff7e81</color>
		</LineStyle>
	</Style>
	<Style id="branch30_part20_style">
		<LineStyle>
			<width>6.745893028963979</width>
			<color>FFff7e81</color>
		</LineStyle>
	</Style>
	<Style id="branch30_part21_style">
		<LineStyle>
			<width>6.751405488441071</width>
			<color>FFff7e81</color>
		</LineStyle>
	</Style>
	<Style id="branch30_part22_style">
		<LineStyle>
			<width>6.756917947918163</width>
			<color>FFff7e81</color>
		</LineStyle>
	</Style>
	<Style id="branch30_part23_style">
		<LineStyle>
			<width>6.7624304073952555</width>
			<color>FFff7e81</color>
		</LineStyle>
	</Style>
	<Style id="branch30_part24_style">
		<LineStyle>
			<width>6.767942866872347</width>
			<color>FFff7f80</color>
		</LineStyle>
	</Style>
	<Style id="branch30_part25_style">
		<LineStyle>
			<width>6.773455326349438</width>
			<color>FFff7f80</color>
		</LineStyle>
	</Style>
	<Style id="branch30_part26_style">
		<LineStyle>
			<width>6.778967785826531</width>
			<color>FFff7f80</color>
		</LineStyle>
	</Style>
	<Style id="branch30_part27_style">
		<LineStyle>
			<width>6.784480245303622</width>
			<color>FFff7f80</color>
		</LineStyle>
	</Style>
	<Style id="branch30_part28_style">
		<LineStyle>
			<width>6.7899927047807145</width>
			<color>FFff7f80</color>
		</LineStyle>
	</Style>
	<Style id="branch30_part29_style">
		<LineStyle>
			<width>6.795505164257806</width>
			<color>FFff7f80</color>
		</LineStyle>
	</Style>
	<Style id="branch30_part30_style">
		<LineStyle>
			<width>6.801017623734898</width>
			<color>FFff7f80</color>
		</LineStyle>
	</Style>
	<Style id="branch30_part31_style">
		<LineStyle>
			<width>6.80653008321199</width>
			<color>FFff7f80</color>
		</LineStyle>
	</Style>
	<Style id="branch30_part32_style">
		<LineStyle>
			<width>6.812042542689082</width>
			<color>FFff7f80</color>
		</LineStyle>
	</Style>
	<Style id="branch30_part33_style">
		<LineStyle>
			<width>6.8175550021661735</width>
			<color>FFff7f80</color>
		</LineStyle>
	</Style>
	<Style id="branch30_part34_style">
		<LineStyle>
			<width>6.823067461643266</width>
			<color>FFff807f</color>
		</LineStyle>
	</Style>
	<Style id="branch30_part35_style">
		<LineStyle>
			<width>6.828579921120357</width>
			<color>FFff807f</color>
		</LineStyle>
	</Style>
	<Style id="branch30_part36_style">
		<LineStyle>
			<width>6.834092380597449</width>
			<color>FFff807f</color>
		</LineStyle>
	</Style>
	<Style id="branch30_part37_style">
		<LineStyle>
			<width>6.839604840074541</width>
			<color>FFff807f</color>
		</LineStyle>
	</Style>
	<Style id="branch30_part38_style">
		<LineStyle>
			<width>6.8451172995516325</width>
			<color>FFff807f</color>
		</LineStyle>
	</Style>
	<Style id="branch30_part39_style">
		<LineStyle>
			<width>6.850629759028725</width>
			<color>FFff807f</color>
		</LineStyle>
	</Style>
	<Style id="branch30_part40_style">
		<LineStyle>
			<width>6.856142218505816</width>
			<color>FFff807f</color>
		</LineStyle>
	</Style>
	<Style id="branch30_part41_style">
		<LineStyle>
			<width>6.861654677982909</width>
			<color>FFff807f</color>
		</LineStyle>
	</Style>
	<Style id="branch30_part42_style">
		<LineStyle>
			<width>6.86716713746</width>
			<color>FFff807f</color>
		</LineStyle>
	</Style>
	<Style id="branch30_part43_style">
		<LineStyle>
			<width>6.872679596937092</width>
			<color>FFff807f</color>
		</LineStyle>
	</Style>
	<Style id="branch30_part44_style">
		<LineStyle>
			<width>6.878192056414184</width>
			<color>FFff807f</color>
		</LineStyle>
	</Style>
	<Style id="branch30_part45_style">
		<LineStyle>
			<width>6.883704515891275</width>
			<color>FFff817e</color>
		</LineStyle>
	</Style>
	<Style id="branch30_part46_style">
		<LineStyle>
			<width>6.889216975368368</width>
			<color>FFff817e</color>
		</LineStyle>
	</Style>
	<Style id="branch30_part47_style">
		<LineStyle>
			<width>6.894729434845459</width>
			<color>FFff817e</color>
		</LineStyle>
	</Style>
	<Style id="branch30_part48_style">
		<LineStyle>
			<width>6.900241894322551</width>
			<color>FFff817e</color>
		</LineStyle>
	</Style>
	<Style id="branch30_part49_style">
		<LineStyle>
			<width>6.905754353799644</width>
			<color>FFff817e</color>
		</LineStyle>
	</Style>
	<Style id="branch30_part50_style">
		<LineStyle>
			<width>6.911266813276735</width>
			<color>FFff817e</color>
		</LineStyle>
	</Style>
	<Style id="branch31_part1_style">
		<LineStyle>
			<width>6.928858999411815</width>
			<color>FFff827d</color>
		</LineStyle>
	</Style>
	<Style id="branch31_part2_style">
		<LineStyle>
			<width>6.922875016554881</width>
			<color>FFff827d</color>
		</LineStyle>
	</Style>
	<Style id="branch31_part3_style">
		<LineStyle>
			<width>6.91689103369795</width>
			<color>FFff837c</color>
		</LineStyle>
	</Style>
	<Style id="branch31_part4_style">
		<LineStyle>
			<width>6.910907050841018</width>
			<color>FFff837c</color>
		</LineStyle>
	</Style>
	<Style id="branch31_part5_style">
		<LineStyle>
			<width>6.904923067984086</width>
			<color>FFff847b</color>
		</LineStyle>
	</Style>
	<Style id="branch31_part6_style">
		<LineStyle>
			<width>6.898939085127154</width>
			<color>FFff847b</color>
		</LineStyle>
	</Style>
	<Style id="branch31_part7_style">
		<LineStyle>
			<width>6.892955102270221</width>
			<color>FFff857a</color>
		</LineStyle>
	</Style>
	<Style id="branch31_part8_style">
		<LineStyle>
			<width>6.88697111941329</width>
			<color>FFff8679</color>
		</LineStyle>
	</Style>
	<Style id="branch31_part9_style">
		<LineStyle>
			<width>6.8809871365563575</width>
			<color>FFff8679</color>
		</LineStyle>
	</Style>
	<Style id="branch31_part10_style">
		<LineStyle>
			<width>6.875003153699425</width>
			<color>FFff8778</color>
		</LineStyle>
	</Style>
	<Style id="branch31_part11_style">
		<LineStyle>
			<width>6.869019170842494</width>
			<color>FFff8778</color>
		</LineStyle>
	</Style>
	<Style id="branch31_part12_style">
		<LineStyle>
			<width>6.863035187985561</width>
			<color>FFff8877</color>
		</LineStyle>
	</Style>
	<Style id="branch31_part13_style">
		<LineStyle>
			<width>6.857051205128629</width>
			<color>FFff8877</color>
		</LineStyle>
	</Style>
	<Style id="branch31_part14_style">
		<LineStyle>
			<width>6.8510672222716975</width>
			<color>FFff8976</color>
		</LineStyle>
	</Style>
	<Style id="branch31_part15_style">
		<LineStyle>
			<width>6.845083239414764</width>
			<color>FFff8976</color>
		</LineStyle>
	</Style>
	<Style id="branch31_part16_style">
		<LineStyle>
			<width>6.839099256557833</width>
			<color>FFff8a75</color>
		</LineStyle>
	</Style>
	<Style id="branch31_part17_style">
		<LineStyle>
			<width>6.833115273700901</width>
			<color>FFff8b74</color>
		</LineStyle>
	</Style>
	<Style id="branch31_part18_style">
		<LineStyle>
			<width>6.827131290843969</width>
			<color>FFff8b74</color>
		</LineStyle>
	</Style>
	<Style id="branch31_part19_style">
		<LineStyle>
			<width>6.821147307987037</width>
			<color>FFff8c73</color>
		</LineStyle>
	</Style>
	<Style id="branch31_part20_style">
		<LineStyle>
			<width>6.815163325130104</width>
			<color>FFff8c73</color>
		</LineStyle>
	</Style>
	<Style id="branch31_part21_style">
		<LineStyle>
			<width>6.809179342273173</width>
			<color>FFff8d72</color>
		</LineStyle>
	</Style>
	<Style id="branch31_part22_style">
		<LineStyle>
			<width>6.80319535941624</width>
			<color>FFff8d72</color>
		</LineStyle>
	</Style>
	<Style id="branch31_part23_style">
		<LineStyle>
			<width>6.797211376559308</width>
			<color>FFff8e71</color>
		</LineStyle>
	</Style>
	<Style id="branch31_part24_style">
		<LineStyle>
			<width>6.791227393702377</width>
			<color>FFff8f70</color>
		</LineStyle>
	</Style>
	<Style id="branch31_part25_style">
		<LineStyle>
			<width>6.785243410845444</width>
			<color>FFff8f70</color>
		</LineStyle>
	</Style>
	<Style id="branch31_part26_style">
		<LineStyle>
			<width>6.779259427988512</width>
			<color>FFff906f</color>
		</LineStyle>
	</Style>
	<Style id="branch31_part27_style">
		<LineStyle>
			<width>6.77327544513158</width>
			<color>FFff906f</color>
		</LineStyle>
	</Style>
	<Style id="branch31_part28_style">
		<LineStyle>
			<width>6.767291462274648</width>
			<color>FFff916e</color>
		</LineStyle>
	</Style>
	<Style id="branch31_part29_style">
		<LineStyle>
			<width>6.761307479417716</width>
			<color>FFff916e</color>
		</LineStyle>
	</Style>
	<Style id="branch31_part30_style">
		<LineStyle>
			<width>6.755323496560784</width>
			<color>FFff926d</color>
		</LineStyle>
	</Style>
	<Style id="branch31_part31_style">
		<LineStyle>
			<width>6.749339513703852</width>
			<color>FFff936c</color>
		</LineStyle>
	</Style>
	<Style id="branch31_part32_style">
		<LineStyle>
			<width>6.7433555308469195</width>
			<color>FFff936c</color>
		</LineStyle>
	</Style>
	<Style id="branch31_part33_style">
		<LineStyle>
			<width>6.737371547989987</width>
			<color>FFff946b</color>
		</LineStyle>
	</Style>
	<Style id="branch31_part34_style">
		<LineStyle>
			<width>6.731387565133056</width>
			<color>FFff946b</color>
		</LineStyle>
	</Style>
	<Style id="branch31_part35_style">
		<LineStyle>
			<width>6.725403582276123</width>
			<color>FFff956a</color>
		</LineStyle>
	</Style>
	<Style id="branch31_part36_style">
		<LineStyle>
			<width>6.719419599419191</width>
			<color>FFff956a</color>
		</LineStyle>
	</Style>
	<Style id="branch31_part37_style">
		<LineStyle>
			<width>6.7134356165622595</width>
			<color>FFff9669</color>
		</LineStyle>
	</Style>
	<Style id="branch31_part38_style">
		<LineStyle>
			<width>6.707451633705327</width>
			<color>FFff9669</color>
		</LineStyle>
	</Style>
	<Style id="branch31_part39_style">
		<LineStyle>
			<width>6.701467650848395</width>
			<color>FFff9768</color>
		</LineStyle>
	</Style>
	<Style id="branch31_part40_style">
		<LineStyle>
			<width>6.695483667991463</width>
			<color>FFff9867</color>
		</LineStyle>
	</Style>
	<Style id="branch31_part41_style">
		<LineStyle>
			<width>6.689499685134531</width>
			<color>FFff9867</color>
		</LineStyle>
	</Style>
	<Style id="branch31_part42_style">
		<LineStyle>
			<width>6.683515702277599</width>
			<color>FFff9966</color>
		</LineStyle>
	</Style>
	<Style id="branch31_part43_style">
		<LineStyle>
			<width>6.677531719420667</width>
			<color>FFff9966</color>
		</LineStyle>
	</Style>
	<Style id="branch31_part44_style">
		<LineStyle>
			<width>6.671547736563735</width>
			<color>FFff9a65</color>
		</LineStyle>
	</Style>
	<Style id="branch31_part45_style">
		<LineStyle>
			<width>6.665563753706802</width>
			<color>FFff9a65</color>
		</LineStyle>
	</Style>
	<Style id="branch31_part46_style">
		<LineStyle>
			<width>6.65957977084987</width>
			<color>FFff9b64</color>
		</LineStyle>
	</Style>
	<Style id="branch31_part47_style">
		<LineStyle>
			<width>6.653595787992939</width>
			<color>FFff9c63</color>
		</LineStyle>
	</Style>
	<Style id="branch31_part48_style">
		<LineStyle>
			<width>6.647611805136006</width>
			<color>FFff9c63</color>
		</LineStyle>
	</Style>
	<Style id="branch31_part49_style">
		<LineStyle>
			<width>6.641627822279074</width>
			<color>FFff9d62</color>
		</LineStyle>
	</Style>
	<Style id="branch31_part50_style">
		<LineStyle>
			<width>6.635643839422142</width>
			<color>FFff9d62</color>
		</LineStyle>
	</Style>
	<Style id="branch33_part1_style">
		<LineStyle>
			<width>6.9890518915538475</width>
			<color>FFff9e61</color>
		</LineStyle>
	</Style>
	<Style id="branch33_part2_style">
		<LineStyle>
			<width>6.9803019073749875</width>
			<color>FFff9e61</color>
		</LineStyle>
	</Style>
	<Style id="branch33_part3_style">
		<LineStyle>
			<width>6.971551923196127</width>
			<color>FFff9e61</color>
		</LineStyle>
	</Style>
	<Style id="branch33_part4_style">
		<LineStyle>
			<width>6.962801939017267</width>
			<color>FFff9e61</color>
		</LineStyle>
	</Style>
	<Style id="branch33_part5_style">
		<LineStyle>
			<width>6.954051954838407</width>
			<color>FFff9f60</color>
		</LineStyle>
	</Style>
	<Style id="branch33_part6_style">
		<LineStyle>
			<width>6.945301970659547</width>
			<color>FFff9f60</color>
		</LineStyle>
	</Style>
	<Style id="branch33_part7_style">
		<LineStyle>
			<width>6.936551986480687</width>
			<color>FFff9f60</color>
		</LineStyle>
	</Style>
	<Style id="branch33_part8_style">
		<LineStyle>
			<width>6.927802002301827</width>
			<color>FFff9f60</color>
		</LineStyle>
	</Style>
	<Style id="branch33_part9_style">
		<LineStyle>
			<width>6.919052018122967</width>
			<color>FFffa05f</color>
		</LineStyle>
	</Style>
	<Style id="branch33_part10_style">
		<LineStyle>
			<width>6.910302033944107</width>
			<color>FFffa05f</color>
		</LineStyle>
	</Style>
	<Style id="branch33_part11_style">
		<LineStyle>
			<width>6.901552049765247</width>
			<color>FFffa05f</color>
		</LineStyle>
	</Style>
	<Style id="branch33_part12_style">
		<LineStyle>
			<width>6.892802065586387</width>
			<color>FFffa05f</color>
		</LineStyle>
	</Style>
	<Style id="branch33_part13_style">
		<LineStyle>
			<width>6.884052081407527</width>
			<color>FFffa05f</color>
		</LineStyle>
	</Style>
	<Style id="branch33_part14_style">
		<LineStyle>
			<width>6.8753020972286665</width>
			<color>FFffa15e</color>
		</LineStyle>
	</Style>
	<Style id="branch33_part15_style">
		<LineStyle>
			<width>6.866552113049806</width>
			<color>FFffa15e</color>
		</LineStyle>
	</Style>
	<Style id="branch33_part16_style">
		<LineStyle>
			<width>6.857802128870946</width>
			<color>FFffa15e</color>
		</LineStyle>
	</Style>
	<Style id="branch33_part17_style">
		<LineStyle>
			<width>6.849052144692086</width>
			<color>FFffa15e</color>
		</LineStyle>
	</Style>
	<Style id="branch33_part18_style">
		<LineStyle>
			<width>6.840302160513225</width>
			<color>FFffa25d</color>
		</LineStyle>
	</Style>
	<Style id="branch33_part19_style">
		<LineStyle>
			<width>6.831552176334365</width>
			<color>FFffa25d</color>
		</LineStyle>
	</Style>
	<Style id="branch33_part20_style">
		<LineStyle>
			<width>6.822802192155505</width>
			<color>FFffa25d</color>
		</LineStyle>
	</Style>
	<Style id="branch33_part21_style">
		<LineStyle>
			<width>6.814052207976646</width>
			<color>FFffa25d</color>
		</LineStyle>
	</Style>
	<Style id="branch33_part22_style">
		<LineStyle>
			<width>6.805302223797786</width>
			<color>FFffa35c</color>
		</LineStyle>
	</Style>
	<Style id="branch33_part23_style">
		<LineStyle>
			<width>6.796552239618926</width>
			<color>FFffa35c</color>
		</LineStyle>
	</Style>
	<Style id="branch33_part24_style">
		<LineStyle>
			<width>6.787802255440065</width>
			<color>FFffa35c</color>
		</LineStyle>
	</Style>
	<Style id="branch33_part25_style">
		<LineStyle>
			<width>6.779052271261205</width>
			<color>FFffa35c</color>
		</LineStyle>
	</Style>
	<Style id="branch33_part26_style">
		<LineStyle>
			<width>6.770302287082345</width>
			<color>FFffa45b</color>
		</LineStyle>
	</Style>
	<Style id="branch33_part27_style">
		<LineStyle>
			<width>6.7615523029034845</width>
			<color>FFffa45b</color>
		</LineStyle>
	</Style>
	<Style id="branch33_part28_style">
		<LineStyle>
			<width>6.752802318724624</width>
			<color>FFffa45b</color>
		</LineStyle>
	</Style>
	<Style id="branch33_part29_style">
		<LineStyle>
			<width>6.744052334545764</width>
			<color>FFffa45b</color>
		</LineStyle>
	</Style>
	<Style id="branch33_part30_style">
		<LineStyle>
			<width>6.735302350366904</width>
			<color>FFffa55a</color>
		</LineStyle>
	</Style>
	<Style id="branch33_part31_style">
		<LineStyle>
			<width>6.726552366188044</width>
			<color>FFffa55a</color>
		</LineStyle>
	</Style>
	<Style id="branch33_part32_style">
		<LineStyle>
			<width>6.717802382009184</width>
			<color>FFffa55a</color>
		</LineStyle>
	</Style>
	<Style id="branch33_part33_style">
		<LineStyle>
			<width>6.709052397830324</width>
			<color>FFffa55a</color>
		</LineStyle>
	</Style>
	<Style id="branch33_part34_style">
		<LineStyle>
			<width>6.700302413651464</width>
			<color>FFffa659</color>
		</LineStyle>
	</Style>
	<Style id="branch33_part35_style">
		<LineStyle>
			<width>6.691552429472604</width>
			<color>FFffa659</color>
		</LineStyle>
	</Style>
	<Style id="branch33_part36_style">
		<LineStyle>
			<width>6.682802445293744</width>
			<color>FFffa659</color>
		</LineStyle>
	</Style>
	<Style id="branch33_part37_style">
		<LineStyle>
			<width>6.674052461114883</width>
			<color>FFffa659</color>
		</LineStyle>
	</Style>
	<Style id="branch33_part38_style">
		<LineStyle>
			<width>6.665302476936023</width>
			<color>FFffa758</color>
		</LineStyle>
	</Style>
	<Style id="branch33_part39_style">
		<LineStyle>
			<width>6.6565524927571635</width>
			<color>FFffa758</color>
		</LineStyle>
	</Style>
	<Style id="branch33_part40_style">
		<LineStyle>
			<width>6.6478025085783035</width>
			<color>FFffa758</color>
		</LineStyle>
	</Style>
	<Style id="branch33_part41_style">
		<LineStyle>
			<width>6.6390525243994425</width>
			<color>FFffa758</color>
		</LineStyle>
	</Style>
	<Style id="branch33_part42_style">
		<LineStyle>
			<width>6.630302540220582</width>
			<color>FFffa758</color>
		</LineStyle>
	</Style>
	<Style id="branch33_part43_style">
		<LineStyle>
			<width>6.621552556041722</width>
			<color>FFffa857</color>
		</LineStyle>
	</Style>
	<Style id="branch33_part44_style">
		<LineStyle>
			<width>6.612802571862862</width>
			<color>FFffa857</color>
		</LineStyle>
	</Style>
	<Style id="branch33_part45_style">
		<LineStyle>
			<width>6.604052587684002</width>
			<color>FFffa857</color>
		</LineStyle>
	</Style>
	<Style id="branch33_part46_style">
		<LineStyle>
			<width>6.595302603505143</width>
			<color>FFffa857</color>
		</LineStyle>
	</Style>
	<Style id="branch33_part47_style">
		<LineStyle>
			<width>6.586552619326282</width>
			<color>FFffa956</color>
		</LineStyle>
	</Style>
	<Style id="branch33_part48_style">
		<LineStyle>
			<width>6.577802635147422</width>
			<color>FFffa956</color>
		</LineStyle>
	</Style>
	<Style id="branch33_part49_style">
		<LineStyle>
			<width>6.569052650968562</width>
			<color>FFffa956</color>
		</LineStyle>
	</Style>
	<Style id="branch33_part50_style">
		<LineStyle>
			<width>6.560302666789702</width>
			<color>FFffa956</color>
		</LineStyle>
	</Style>
	<Style id="branch37_part1_style">
		<LineStyle>
			<width>6.833101978999156</width>
			<color>FFffae51</color>
		</LineStyle>
	</Style>
	<Style id="branch37_part2_style">
		<LineStyle>
			<width>6.832916890973852</width>
			<color>FFffae51</color>
		</LineStyle>
	</Style>
	<Style id="branch37_part3_style">
		<LineStyle>
			<width>6.832731802948549</width>
			<color>FFffae51</color>
		</LineStyle>
	</Style>
	<Style id="branch37_part4_style">
		<LineStyle>
			<width>6.832546714923246</width>
			<color>FFffae51</color>
		</LineStyle>
	</Style>
	<Style id="branch37_part5_style">
		<LineStyle>
			<width>6.832361626897942</width>
			<color>FFffaf50</color>
		</LineStyle>
	</Style>
	<Style id="branch37_part6_style">
		<LineStyle>
			<width>6.8321765388726385</width>
			<color>FFffaf50</color>
		</LineStyle>
	</Style>
	<Style id="branch37_part7_style">
		<LineStyle>
			<width>6.831991450847335</width>
			<color>FFffaf50</color>
		</LineStyle>
	</Style>
	<Style id="branch37_part8_style">
		<LineStyle>
			<width>6.831806362822031</width>
			<color>FFffb04f</color>
		</LineStyle>
	</Style>
	<Style id="branch37_part9_style">
		<LineStyle>
			<width>6.831621274796728</width>
			<color>FFffb04f</color>
		</LineStyle>
	</Style>
	<Style id="branch37_part10_style">
		<LineStyle>
			<width>6.831436186771424</width>
			<color>FFffb04f</color>
		</LineStyle>
	</Style>
	<Style id="branch37_part11_style">
		<LineStyle>
			<width>6.831251098746121</width>
			<color>FFffb04f</color>
		</LineStyle>
	</Style>
	<Style id="branch37_part12_style">
		<LineStyle>
			<width>6.831066010720818</width>
			<color>FFffb14e</color>
		</LineStyle>
	</Style>
	<Style id="branch37_part13_style">
		<LineStyle>
			<width>6.830880922695514</width>
			<color>FFffb14e</color>
		</LineStyle>
	</Style>
	<Style id="branch37_part14_style">
		<LineStyle>
			<width>6.830695834670211</width>
			<color>FFffb14e</color>
		</LineStyle>
	</Style>
	<Style id="branch37_part15_style">
		<LineStyle>
			<width>6.830510746644907</width>
			<color>FFffb24d</color>
		</LineStyle>
	</Style>
	<Style id="branch37_part16_style">
		<LineStyle>
			<width>6.8303256586196035</width>
			<color>FFffb24d</color>
		</LineStyle>
	</Style>
	<Style id="branch37_part17_style">
		<LineStyle>
			<width>6.8301405705943</width>
			<color>FFffb24d</color>
		</LineStyle>
	</Style>
	<Style id="branch37_part18_style">
		<LineStyle>
			<width>6.829955482568996</width>
			<color>FFffb24d</color>
		</LineStyle>
	</Style>
	<Style id="branch37_part19_style">
		<LineStyle>
			<width>6.829770394543694</width>
			<color>FFffb34c</color>
		</LineStyle>
	</Style>
	<Style id="branch37_part20_style">
		<LineStyle>
			<width>6.82958530651839</width>
			<color>FFffb34c</color>
		</LineStyle>
	</Style>
	<Style id="branch37_part21_style">
		<LineStyle>
			<width>6.829400218493086</width>
			<color>FFffb34c</color>
		</LineStyle>
	</Style>
	<Style id="branch37_part22_style">
		<LineStyle>
			<width>6.829215130467783</width>
			<color>FFffb44b</color>
		</LineStyle>
	</Style>
	<Style id="branch37_part23_style">
		<LineStyle>
			<width>6.829030042442479</width>
			<color>FFffb44b</color>
		</LineStyle>
	</Style>
	<Style id="branch37_part24_style">
		<LineStyle>
			<width>6.828844954417176</width>
			<color>FFffb44b</color>
		</LineStyle>
	</Style>
	<Style id="branch37_part25_style">
		<LineStyle>
			<width>6.828659866391872</width>
			<color>FFffb54a</color>
		</LineStyle>
	</Style>
	<Style id="branch37_part26_style">
		<LineStyle>
			<width>6.8284747783665685</width>
			<color>FFffb54a</color>
		</LineStyle>
	</Style>
	<Style id="branch37_part27_style">
		<LineStyle>
			<width>6.828289690341265</width>
			<color>FFffb54a</color>
		</LineStyle>
	</Style>
	<Style id="branch37_part28_style">
		<LineStyle>
			<width>6.828104602315961</width>
			<color>FFffb54a</color>
		</LineStyle>
	</Style>
	<Style id="branch37_part29_style">
		<LineStyle>
			<width>6.827919514290658</width>
			<color>FFffb649</color>
		</LineStyle>
	</Style>
	<Style id="branch37_part30_style">
		<LineStyle>
			<width>6.827734426265354</width>
			<color>FFffb649</color>
		</LineStyle>
	</Style>
	<Style id="branch37_part31_style">
		<LineStyle>
			<width>6.8275493382400505</width>
			<color>FFffb649</color>
		</LineStyle>
	</Style>
	<Style id="branch37_part32_style">
		<LineStyle>
			<width>6.827364250214748</width>
			<color>FFffb748</color>
		</LineStyle>
	</Style>
	<Style id="branch37_part33_style">
		<LineStyle>
			<width>6.827179162189444</width>
			<color>FFffb748</color>
		</LineStyle>
	</Style>
	<Style id="branch37_part34_style">
		<LineStyle>
			<width>6.826994074164141</width>
			<color>FFffb748</color>
		</LineStyle>
	</Style>
	<Style id="branch37_part35_style">
		<LineStyle>
			<width>6.826808986138837</width>
			<color>FFffb748</color>
		</LineStyle>
	</Style>
	<Style id="branch37_part36_style">
		<LineStyle>
			<width>6.826623898113533</width>
			<color>FFffb847</color>
		</LineStyle>
	</Style>
	<Style id="branch37_part37_style">
		<LineStyle>
			<width>6.82643881008823</width>
			<color>FFffb847</color>
		</LineStyle>
	</Style>
	<Style id="branch37_part38_style">
		<LineStyle>
			<width>6.826253722062926</width>
			<color>FFffb847</color>
		</LineStyle>
	</Style>
	<Style id="branch37_part39_style">
		<LineStyle>
			<width>6.826068634037623</width>
			<color>FFffb946</color>
		</LineStyle>
	</Style>
	<Style id="branch37_part40_style">
		<LineStyle>
			<width>6.825883546012319</width>
			<color>FFffb946</color>
		</LineStyle>
	</Style>
	<Style id="branch37_part41_style">
		<LineStyle>
			<width>6.825698457987016</width>
			<color>FFffb946</color>
		</LineStyle>
	</Style>
	<Style id="branch37_part42_style">
		<LineStyle>
			<width>6.825513369961713</width>
			<color>FFffb946</color>
		</LineStyle>
	</Style>
	<Style id="branch37_part43_style">
		<LineStyle>
			<width>6.825328281936409</width>
			<color>FFffba45</color>
		</LineStyle>
	</Style>
	<Style id="branch37_part44_style">
		<LineStyle>
			<width>6.825143193911106</width>
			<color>FFffba45</color>
		</LineStyle>
	</Style>
	<Style id="branch37_part45_style">
		<LineStyle>
			<width>6.824958105885802</width>
			<color>FFffba45</color>
		</LineStyle>
	</Style>
	<Style id="branch37_part46_style">
		<LineStyle>
			<width>6.824773017860498</width>
			<color>FFffbb44</color>
		</LineStyle>
	</Style>
	<Style id="branch37_part47_style">
		<LineStyle>
			<width>6.824587929835195</width>
			<color>FFffbb44</color>
		</LineStyle>
	</Style>
	<Style id="branch37_part48_style">
		<LineStyle>
			<width>6.824402841809892</width>
			<color>FFffbb44</color>
		</LineStyle>
	</Style>
	<Style id="branch37_part49_style">
		<LineStyle>
			<width>6.8242177537845885</width>
			<color>FFffbc43</color>
		</LineStyle>
	</Style>
	<Style id="branch37_part50_style">
		<LineStyle>
			<width>6.824032665759285</width>
			<color>FFffbc43</color>
		</LineStyle>
	</Style>
	<Style id="branch39_part1_style">
		<LineStyle>
			<width>6.799462652794772</width>
			<color>FFffbc43</color>
		</LineStyle>
	</Style>
	<Style id="branch39_part2_style">
		<LineStyle>
			<width>6.800152946962725</width>
			<color>FFffbc43</color>
		</LineStyle>
	</Style>
	<Style id="branch39_part3_style">
		<LineStyle>
			<width>6.800843241130678</width>
			<color>FFffbc43</color>
		</LineStyle>
	</Style>
	<Style id="branch39_part4_style">
		<LineStyle>
			<width>6.80153353529863</width>
			<color>FFffbc43</color>
		</LineStyle>
	</Style>
	<Style id="branch39_part5_style">
		<LineStyle>
			<width>6.802223829466583</width>
			<color>FFffbc43</color>
		</LineStyle>
	</Style>
	<Style id="branch39_part6_style">
		<LineStyle>
			<width>6.802914123634537</width>
			<color>FFffbc43</color>
		</LineStyle>
	</Style>
	<Style id="branch39_part7_style">
		<LineStyle>
			<width>6.803604417802489</width>
			<color>FFffbc43</color>
		</LineStyle>
	</Style>
	<Style id="branch39_part8_style">
		<LineStyle>
			<width>6.804294711970441</width>
			<color>FFffbc43</color>
		</LineStyle>
	</Style>
	<Style id="branch39_part9_style">
		<LineStyle>
			<width>6.804985006138395</width>
			<color>FFffbc43</color>
		</LineStyle>
	</Style>
	<Style id="branch39_part10_style">
		<LineStyle>
			<width>6.805675300306348</width>
			<color>FFffbd42</color>
		</LineStyle>
	</Style>
	<Style id="branch39_part11_style">
		<LineStyle>
			<width>6.8063655944743005</width>
			<color>FFffbd42</color>
		</LineStyle>
	</Style>
	<Style id="branch39_part12_style">
		<LineStyle>
			<width>6.807055888642253</width>
			<color>FFffbd42</color>
		</LineStyle>
	</Style>
	<Style id="branch39_part13_style">
		<LineStyle>
			<width>6.807746182810206</width>
			<color>FFffbd42</color>
		</LineStyle>
	</Style>
	<Style id="branch39_part14_style">
		<LineStyle>
			<width>6.808436476978159</width>
			<color>FFffbd42</color>
		</LineStyle>
	</Style>
	<Style id="branch39_part15_style">
		<LineStyle>
			<width>6.809126771146111</width>
			<color>FFffbd42</color>
		</LineStyle>
	</Style>
	<Style id="branch39_part16_style">
		<LineStyle>
			<width>6.809817065314064</width>
			<color>FFffbd42</color>
		</LineStyle>
	</Style>
	<Style id="branch39_part17_style">
		<LineStyle>
			<width>6.810507359482017</width>
			<color>FFffbd42</color>
		</LineStyle>
	</Style>
	<Style id="branch39_part18_style">
		<LineStyle>
			<width>6.81119765364997</width>
			<color>FFffbd42</color>
		</LineStyle>
	</Style>
	<Style id="branch39_part19_style">
		<LineStyle>
			<width>6.811887947817922</width>
			<color>FFffbd42</color>
		</LineStyle>
	</Style>
	<Style id="branch39_part20_style">
		<LineStyle>
			<width>6.812578241985875</width>
			<color>FFffbd42</color>
		</LineStyle>
	</Style>
	<Style id="branch39_part21_style">
		<LineStyle>
			<width>6.813268536153828</width>
			<color>FFffbd42</color>
		</LineStyle>
	</Style>
	<Style id="branch39_part22_style">
		<LineStyle>
			<width>6.8139588303217815</width>
			<color>FFffbd42</color>
		</LineStyle>
	</Style>
	<Style id="branch39_part23_style">
		<LineStyle>
			<width>6.814649124489733</width>
			<color>FFffbe41</color>
		</LineStyle>
	</Style>
	<Style id="branch39_part24_style">
		<LineStyle>
			<width>6.815339418657686</width>
			<color>FFffbe41</color>
		</LineStyle>
	</Style>
	<Style id="branch39_part25_style">
		<LineStyle>
			<width>6.816029712825639</width>
			<color>FFffbe41</color>
		</LineStyle>
	</Style>
	<Style id="branch39_part26_style">
		<LineStyle>
			<width>6.8167200069935925</width>
			<color>FFffbe41</color>
		</LineStyle>
	</Style>
	<Style id="branch39_part27_style">
		<LineStyle>
			<width>6.817410301161545</width>
			<color>FFffbe41</color>
		</LineStyle>
	</Style>
	<Style id="branch39_part28_style">
		<LineStyle>
			<width>6.818100595329497</width>
			<color>FFffbe41</color>
		</LineStyle>
	</Style>
	<Style id="branch39_part29_style">
		<LineStyle>
			<width>6.818790889497451</width>
			<color>FFffbe41</color>
		</LineStyle>
	</Style>
	<Style id="branch39_part30_style">
		<LineStyle>
			<width>6.8194811836654035</width>
			<color>FFffbe41</color>
		</LineStyle>
	</Style>
	<Style id="branch39_part31_style">
		<LineStyle>
			<width>6.820171477833356</width>
			<color>FFffbe41</color>
		</LineStyle>
	</Style>
	<Style id="branch39_part32_style">
		<LineStyle>
			<width>6.820861772001309</width>
			<color>FFffbe41</color>
		</LineStyle>
	</Style>
	<Style id="branch39_part33_style">
		<LineStyle>
			<width>6.821552066169262</width>
			<color>FFffbe41</color>
		</LineStyle>
	</Style>
	<Style id="branch39_part34_style">
		<LineStyle>
			<width>6.822242360337214</width>
			<color>FFffbe41</color>
		</LineStyle>
	</Style>
	<Style id="branch39_part35_style">
		<LineStyle>
			<width>6.822932654505168</width>
			<color>FFffbe41</color>
		</LineStyle>
	</Style>
	<Style id="branch39_part36_style">
		<LineStyle>
			<width>6.82362294867312</width>
			<color>FFffbf40</color>
		</LineStyle>
	</Style>
	<Style id="branch39_part37_style">
		<LineStyle>
			<width>6.824313242841073</width>
			<color>FFffbf40</color>
		</LineStyle>
	</Style>
	<Style id="branch39_part38_style">
		<LineStyle>
			<width>6.825003537009025</width>
			<color>FFffbf40</color>
		</LineStyle>
	</Style>
	<Style id="branch39_part39_style">
		<LineStyle>
			<width>6.825693831176979</width>
			<color>FFffbf40</color>
		</LineStyle>
	</Style>
	<Style id="branch39_part40_style">
		<LineStyle>
			<width>6.826384125344932</width>
			<color>FFffbf40</color>
		</LineStyle>
	</Style>
	<Style id="branch39_part41_style">
		<LineStyle>
			<width>6.827074419512884</width>
			<color>FFffbf40</color>
		</LineStyle>
	</Style>
	<Style id="branch39_part42_style">
		<LineStyle>
			<width>6.827764713680837</width>
			<color>FFffbf40</color>
		</LineStyle>
	</Style>
	<Style id="branch39_part43_style">
		<LineStyle>
			<width>6.82845500784879</width>
			<color>FFffbf40</color>
		</LineStyle>
	</Style>
	<Style id="branch39_part44_style">
		<LineStyle>
			<width>6.829145302016743</width>
			<color>FFffbf40</color>
		</LineStyle>
	</Style>
	<Style id="branch39_part45_style">
		<LineStyle>
			<width>6.8298355961846955</width>
			<color>FFffbf40</color>
		</LineStyle>
	</Style>
	<Style id="branch39_part46_style">
		<LineStyle>
			<width>6.830525890352648</width>
			<color>FFffbf40</color>
		</LineStyle>
	</Style>
	<Style id="branch39_part47_style">
		<LineStyle>
			<width>6.831216184520601</width>
			<color>FFffbf40</color>
		</LineStyle>
	</Style>
	<Style id="branch39_part48_style">
		<LineStyle>
			<width>6.831906478688554</width>
			<color>FFffbf40</color>
		</LineStyle>
	</Style>
	<Style id="branch39_part49_style">
		<LineStyle>
			<width>6.8325967728565065</width>
			<color>FFffbf40</color>
		</LineStyle>
	</Style>
	<Style id="branch39_part50_style">
		<LineStyle>
			<width>6.833287067024459</width>
			<color>FFffc03f</color>
		</LineStyle>
	</Style>
	<Style id="branch40_part1_style">
		<LineStyle>
			<width>6.579791295138751</width>
			<color>FFffc03f</color>
		</LineStyle>
	</Style>
	<Style id="branch40_part2_style">
		<LineStyle>
			<width>6.584260296434426</width>
			<color>FFffc13e</color>
		</LineStyle>
	</Style>
	<Style id="branch40_part3_style">
		<LineStyle>
			<width>6.588729297730101</width>
			<color>FFffc13e</color>
		</LineStyle>
	</Style>
	<Style id="branch40_part4_style">
		<LineStyle>
			<width>6.593198299025775</width>
			<color>FFffc13e</color>
		</LineStyle>
	</Style>
	<Style id="branch40_part5_style">
		<LineStyle>
			<width>6.59766730032145</width>
			<color>FFffc23d</color>
		</LineStyle>
	</Style>
	<Style id="branch40_part6_style">
		<LineStyle>
			<width>6.602136301617125</width>
			<color>FFffc23d</color>
		</LineStyle>
	</Style>
	<Style id="branch40_part7_style">
		<LineStyle>
			<width>6.6066053029128</width>
			<color>FFffc33c</color>
		</LineStyle>
	</Style>
	<Style id="branch40_part8_style">
		<LineStyle>
			<width>6.611074304208475</width>
			<color>FFffc33c</color>
		</LineStyle>
	</Style>
	<Style id="branch40_part9_style">
		<LineStyle>
			<width>6.61554330550415</width>
			<color>FFffc43b</color>
		</LineStyle>
	</Style>
	<Style id="branch40_part10_style">
		<LineStyle>
			<width>6.620012306799825</width>
			<color>FFffc43b</color>
		</LineStyle>
	</Style>
	<Style id="branch40_part11_style">
		<LineStyle>
			<width>6.6244813080955</width>
			<color>FFffc53a</color>
		</LineStyle>
	</Style>
	<Style id="branch40_part12_style">
		<LineStyle>
			<width>6.628950309391175</width>
			<color>FFffc53a</color>
		</LineStyle>
	</Style>
	<Style id="branch40_part13_style">
		<LineStyle>
			<width>6.6334193106868495</width>
			<color>FFffc639</color>
		</LineStyle>
	</Style>
	<Style id="branch40_part14_style">
		<LineStyle>
			<width>6.6378883119825245</width>
			<color>FFffc639</color>
		</LineStyle>
	</Style>
	<Style id="branch40_part15_style">
		<LineStyle>
			<width>6.6423573132781994</width>
			<color>FFffc738</color>
		</LineStyle>
	</Style>
	<Style id="branch40_part16_style">
		<LineStyle>
			<width>6.6468263145738735</width>
			<color>FFffc738</color>
		</LineStyle>
	</Style>
	<Style id="branch40_part17_style">
		<LineStyle>
			<width>6.6512953158695485</width>
			<color>FFffc837</color>
		</LineStyle>
	</Style>
	<Style id="branch40_part18_style">
		<LineStyle>
			<width>6.655764317165223</width>
			<color>FFffc837</color>
		</LineStyle>
	</Style>
	<Style id="branch40_part19_style">
		<LineStyle>
			<width>6.660233318460898</width>
			<color>FFffc936</color>
		</LineStyle>
	</Style>
	<Style id="branch40_part20_style">
		<LineStyle>
			<width>6.664702319756573</width>
			<color>FFffc936</color>
		</LineStyle>
	</Style>
	<Style id="branch40_part21_style">
		<LineStyle>
			<width>6.669171321052248</width>
			<color>FFffc936</color>
		</LineStyle>
	</Style>
	<Style id="branch40_part22_style">
		<LineStyle>
			<width>6.673640322347923</width>
			<color>FFffca35</color>
		</LineStyle>
	</Style>
	<Style id="branch40_part23_style">
		<LineStyle>
			<width>6.678109323643598</width>
			<color>FFffca35</color>
		</LineStyle>
	</Style>
	<Style id="branch40_part24_style">
		<LineStyle>
			<width>6.682578324939273</width>
			<color>FFffcb34</color>
		</LineStyle>
	</Style>
	<Style id="branch40_part25_style">
		<LineStyle>
			<width>6.687047326234948</width>
			<color>FFffcb34</color>
		</LineStyle>
	</Style>
	<Style id="branch40_part26_style">
		<LineStyle>
			<width>6.691516327530623</width>
			<color>FFffcc33</color>
		</LineStyle>
	</Style>
	<Style id="branch40_part27_style">
		<LineStyle>
			<width>6.695985328826298</width>
			<color>FFffcc33</color>
		</LineStyle>
	</Style>
	<Style id="branch40_part28_style">
		<LineStyle>
			<width>6.700454330121973</width>
			<color>FFffcd32</color>
		</LineStyle>
	</Style>
	<Style id="branch40_part29_style">
		<LineStyle>
			<width>6.704923331417647</width>
			<color>FFffcd32</color>
		</LineStyle>
	</Style>
	<Style id="branch40_part30_style">
		<LineStyle>
			<width>6.709392332713322</width>
			<color>FFffce31</color>
		</LineStyle>
	</Style>
	<Style id="branch40_part31_style">
		<LineStyle>
			<width>6.713861334008997</width>
			<color>FFffce31</color>
		</LineStyle>
	</Style>
	<Style id="branch40_part32_style">
		<LineStyle>
			<width>6.718330335304672</width>
			<color>FFffcf30</color>
		</LineStyle>
	</Style>
	<Style id="branch40_part33_style">
		<LineStyle>
			<width>6.722799336600347</width>
			<color>FFffcf30</color>
		</LineStyle>
	</Style>
	<Style id="branch40_part34_style">
		<LineStyle>
			<width>6.727268337896022</width>
			<color>FFffd02f</color>
		</LineStyle>
	</Style>
	<Style id="branch40_part35_style">
		<LineStyle>
			<width>6.731737339191696</width>
			<color>FFffd02f</color>
		</LineStyle>
	</Style>
	<Style id="branch40_part36_style">
		<LineStyle>
			<width>6.736206340487371</width>
			<color>FFffd12e</color>
		</LineStyle>
	</Style>
	<Style id="branch40_part37_style">
		<LineStyle>
			<width>6.740675341783046</width>
			<color>FFffd12e</color>
		</LineStyle>
	</Style>
	<Style id="branch40_part38_style">
		<LineStyle>
			<width>6.745144343078721</width>
			<color>FFffd22d</color>
		</LineStyle>
	</Style>
	<Style id="branch40_part39_style">
		<LineStyle>
			<width>6.749613344374396</width>
			<color>FFffd22d</color>
		</LineStyle>
	</Style>
	<Style id="branch40_part40_style">
		<LineStyle>
			<width>6.754082345670071</width>
			<color>FFffd22d</color>
		</LineStyle>
	</Style>
	<Style id="branch40_part41_style">
		<LineStyle>
			<width>6.758551346965746</width>
			<color>FFffd32c</color>
		</LineStyle>
	</Style>
	<Style id="branch40_part42_style">
		<LineStyle>
			<width>6.763020348261421</width>
			<color>FFffd32c</color>
		</LineStyle>
	</Style>
	<Style id="branch40_part43_style">
		<LineStyle>
			<width>6.767489349557096</width>
			<color>FFffd42b</color>
		</LineStyle>
	</Style>
	<Style id="branch40_part44_style">
		<LineStyle>
			<width>6.7719583508527705</width>
			<color>FFffd42b</color>
		</LineStyle>
	</Style>
	<Style id="branch40_part45_style">
		<LineStyle>
			<width>6.7764273521484455</width>
			<color>FFffd52a</color>
		</LineStyle>
	</Style>
	<Style id="branch40_part46_style">
		<LineStyle>
			<width>6.7808963534441205</width>
			<color>FFffd52a</color>
		</LineStyle>
	</Style>
	<Style id="branch40_part47_style">
		<LineStyle>
			<width>6.7853653547397945</width>
			<color>FFffd629</color>
		</LineStyle>
	</Style>
	<Style id="branch40_part48_style">
		<LineStyle>
			<width>6.7898343560354695</width>
			<color>FFffd629</color>
		</LineStyle>
	</Style>
	<Style id="branch40_part49_style">
		<LineStyle>
			<width>6.794303357331144</width>
			<color>FFffd728</color>
		</LineStyle>
	</Style>
	<Style id="branch40_part50_style">
		<LineStyle>
			<width>6.798772358626819</width>
			<color>FFffd728</color>
		</LineStyle>
	</Style>
	<Style id="branch41_part1_style">
		<LineStyle>
			<width>5.642306580165133</width>
			<color>FFffd728</color>
		</LineStyle>
	</Style>
	<Style id="branch41_part2_style">
		<LineStyle>
			<width>5.66134771717897</width>
			<color>FFffd827</color>
		</LineStyle>
	</Style>
	<Style id="branch41_part3_style">
		<LineStyle>
			<width>5.680388854192804</width>
			<color>FFffd827</color>
		</LineStyle>
	</Style>
	<Style id="branch41_part4_style">
		<LineStyle>
			<width>5.699429991206641</width>
			<color>FFffd827</color>
		</LineStyle>
	</Style>
	<Style id="branch41_part5_style">
		<LineStyle>
			<width>5.718471128220476</width>
			<color>FFffd827</color>
		</LineStyle>
	</Style>
	<Style id="branch41_part6_style">
		<LineStyle>
			<width>5.737512265234312</width>
			<color>FFffd926</color>
		</LineStyle>
	</Style>
	<Style id="branch41_part7_style">
		<LineStyle>
			<width>5.756553402248147</width>
			<color>FFffd926</color>
		</LineStyle>
	</Style>
	<Style id="branch41_part8_style">
		<LineStyle>
			<width>5.7755945392619825</width>
			<color>FFffd926</color>
		</LineStyle>
	</Style>
	<Style id="branch41_part9_style">
		<LineStyle>
			<width>5.794635676275818</width>
			<color>FFffd926</color>
		</LineStyle>
	</Style>
	<Style id="branch41_part10_style">
		<LineStyle>
			<width>5.8136768132896535</width>
			<color>FFffda25</color>
		</LineStyle>
	</Style>
	<Style id="branch41_part11_style">
		<LineStyle>
			<width>5.83271795030349</width>
			<color>FFffda25</color>
		</LineStyle>
	</Style>
	<Style id="branch41_part12_style">
		<LineStyle>
			<width>5.851759087317325</width>
			<color>FFffda25</color>
		</LineStyle>
	</Style>
	<Style id="branch41_part13_style">
		<LineStyle>
			<width>5.870800224331161</width>
			<color>FFffda25</color>
		</LineStyle>
	</Style>
	<Style id="branch41_part14_style">
		<LineStyle>
			<width>5.889841361344996</width>
			<color>FFffda25</color>
		</LineStyle>
	</Style>
	<Style id="branch41_part15_style">
		<LineStyle>
			<width>5.908882498358832</width>
			<color>FFffdb24</color>
		</LineStyle>
	</Style>
	<Style id="branch41_part16_style">
		<LineStyle>
			<width>5.927923635372667</width>
			<color>FFffdb24</color>
		</LineStyle>
	</Style>
	<Style id="branch41_part17_style">
		<LineStyle>
			<width>5.946964772386503</width>
			<color>FFffdb24</color>
		</LineStyle>
	</Style>
	<Style id="branch41_part18_style">
		<LineStyle>
			<width>5.966005909400339</width>
			<color>FFffdb24</color>
		</LineStyle>
	</Style>
	<Style id="branch41_part19_style">
		<LineStyle>
			<width>5.985047046414174</width>
			<color>FFffdc23</color>
		</LineStyle>
	</Style>
	<Style id="branch41_part20_style">
		<LineStyle>
			<width>6.00408818342801</width>
			<color>FFffdc23</color>
		</LineStyle>
	</Style>
	<Style id="branch41_part21_style">
		<LineStyle>
			<width>6.023129320441845</width>
			<color>FFffdc23</color>
		</LineStyle>
	</Style>
	<Style id="branch41_part22_style">
		<LineStyle>
			<width>6.042170457455681</width>
			<color>FFffdc23</color>
		</LineStyle>
	</Style>
	<Style id="branch41_part23_style">
		<LineStyle>
			<width>6.0612115944695155</width>
			<color>FFffdd22</color>
		</LineStyle>
	</Style>
	<Style id="branch41_part24_style">
		<LineStyle>
			<width>6.080252731483352</width>
			<color>FFffdd22</color>
		</LineStyle>
	</Style>
	<Style id="branch41_part25_style">
		<LineStyle>
			<width>6.0992938684971865</width>
			<color>FFffdd22</color>
		</LineStyle>
	</Style>
	<Style id="branch41_part26_style">
		<LineStyle>
			<width>6.118335005511023</width>
			<color>FFffdd22</color>
		</LineStyle>
	</Style>
	<Style id="branch41_part27_style">
		<LineStyle>
			<width>6.137376142524858</width>
			<color>FFffde21</color>
		</LineStyle>
	</Style>
	<Style id="branch41_part28_style">
		<LineStyle>
			<width>6.156417279538694</width>
			<color>FFffde21</color>
		</LineStyle>
	</Style>
	<Style id="branch41_part29_style">
		<LineStyle>
			<width>6.175458416552529</width>
			<color>FFffde21</color>
		</LineStyle>
	</Style>
	<Style id="branch41_part30_style">
		<LineStyle>
			<width>6.194499553566365</width>
			<color>FFffde21</color>
		</LineStyle>
	</Style>
	<Style id="branch41_part31_style">
		<LineStyle>
			<width>6.2135406905802</width>
			<color>FFffde21</color>
		</LineStyle>
	</Style>
	<Style id="branch41_part32_style">
		<LineStyle>
			<width>6.232581827594037</width>
			<color>FFffdf20</color>
		</LineStyle>
	</Style>
	<Style id="branch41_part33_style">
		<LineStyle>
			<width>6.251622964607872</width>
			<color>FFffdf20</color>
		</LineStyle>
	</Style>
	<Style id="branch41_part34_style">
		<LineStyle>
			<width>6.2706641016217075</width>
			<color>FFffdf20</color>
		</LineStyle>
	</Style>
	<Style id="branch41_part35_style">
		<LineStyle>
			<width>6.289705238635543</width>
			<color>FFffdf20</color>
		</LineStyle>
	</Style>
	<Style id="branch41_part36_style">
		<LineStyle>
			<width>6.3087463756493785</width>
			<color>FFffe01f</color>
		</LineStyle>
	</Style>
	<Style id="branch41_part37_style">
		<LineStyle>
			<width>6.327787512663214</width>
			<color>FFffe01f</color>
		</LineStyle>
	</Style>
	<Style id="branch41_part38_style">
		<LineStyle>
			<width>6.346828649677049</width>
			<color>FFffe01f</color>
		</LineStyle>
	</Style>
	<Style id="branch41_part39_style">
		<LineStyle>
			<width>6.365869786690885</width>
			<color>FFffe01f</color>
		</LineStyle>
	</Style>
	<Style id="branch41_part40_style">
		<LineStyle>
			<width>6.38491092370472</width>
			<color>FFffe11e</color>
		</LineStyle>
	</Style>
	<Style id="branch41_part41_style">
		<LineStyle>
			<width>6.403952060718556</width>
			<color>FFffe11e</color>
		</LineStyle>
	</Style>
	<Style id="branch41_part42_style">
		<LineStyle>
			<width>6.422993197732391</width>
			<color>FFffe11e</color>
		</LineStyle>
	</Style>
	<Style id="branch41_part43_style">
		<LineStyle>
			<width>6.442034334746227</width>
			<color>FFffe11e</color>
		</LineStyle>
	</Style>
	<Style id="branch41_part44_style">
		<LineStyle>
			<width>6.461075471760062</width>
			<color>FFffe21d</color>
		</LineStyle>
	</Style>
	<Style id="branch41_part45_style">
		<LineStyle>
			<width>6.480116608773898</width>
			<color>FFffe21d</color>
		</LineStyle>
	</Style>
	<Style id="branch41_part46_style">
		<LineStyle>
			<width>6.499157745787734</width>
			<color>FFffe21d</color>
		</LineStyle>
	</Style>
	<Style id="branch41_part47_style">
		<LineStyle>
			<width>6.51819888280157</width>
			<color>FFffe21d</color>
		</LineStyle>
	</Style>
	<Style id="branch41_part48_style">
		<LineStyle>
			<width>6.537240019815405</width>
			<color>FFffe21d</color>
		</LineStyle>
	</Style>
	<Style id="branch41_part49_style">
		<LineStyle>
			<width>6.5562811568292405</width>
			<color>FFffe31c</color>
		</LineStyle>
	</Style>
	<Style id="branch41_part50_style">
		<LineStyle>
			<width>6.575322293843076</width>
			<color>FFffe31c</color>
		</LineStyle>
	</Style>
	<Style id="branch42_part1_style">
		<LineStyle>
			<width>6.786553887785296</width>
			<color>FFffe31c</color>
		</LineStyle>
	</Style>
	<Style id="branch42_part2_style">
		<LineStyle>
			<width>6.762813307282562</width>
			<color>FFffe31c</color>
		</LineStyle>
	</Style>
	<Style id="branch42_part3_style">
		<LineStyle>
			<width>6.739072726779827</width>
			<color>FFffe31c</color>
		</LineStyle>
	</Style>
	<Style id="branch42_part4_style">
		<LineStyle>
			<width>6.715332146277092</width>
			<color>FFffe31c</color>
		</LineStyle>
	</Style>
	<Style id="branch42_part5_style">
		<LineStyle>
			<width>6.691591565774357</width>
			<color>FFffe31c</color>
		</LineStyle>
	</Style>
	<Style id="branch42_part6_style">
		<LineStyle>
			<width>6.667850985271623</width>
			<color>FFffe31c</color>
		</LineStyle>
	</Style>
	<Style id="branch42_part7_style">
		<LineStyle>
			<width>6.644110404768888</width>
			<color>FFffe31c</color>
		</LineStyle>
	</Style>
	<Style id="branch42_part8_style">
		<LineStyle>
			<width>6.620369824266153</width>
			<color>FFffe41b</color>
		</LineStyle>
	</Style>
	<Style id="branch42_part9_style">
		<LineStyle>
			<width>6.596629243763418</width>
			<color>FFffe41b</color>
		</LineStyle>
	</Style>
	<Style id="branch42_part10_style">
		<LineStyle>
			<width>6.572888663260684</width>
			<color>FFffe41b</color>
		</LineStyle>
	</Style>
	<Style id="branch42_part11_style">
		<LineStyle>
			<width>6.54914808275795</width>
			<color>FFffe41b</color>
		</LineStyle>
	</Style>
	<Style id="branch42_part12_style">
		<LineStyle>
			<width>6.525407502255215</width>
			<color>FFffe41b</color>
		</LineStyle>
	</Style>
	<Style id="branch42_part13_style">
		<LineStyle>
			<width>6.50166692175248</width>
			<color>FFffe41b</color>
		</LineStyle>
	</Style>
	<Style id="branch42_part14_style">
		<LineStyle>
			<width>6.477926341249746</width>
			<color>FFffe41b</color>
		</LineStyle>
	</Style>
	<Style id="branch42_part15_style">
		<LineStyle>
			<width>6.454185760747011</width>
			<color>FFffe41b</color>
		</LineStyle>
	</Style>
	<Style id="branch42_part16_style">
		<LineStyle>
			<width>6.430445180244276</width>
			<color>FFffe41b</color>
		</LineStyle>
	</Style>
	<Style id="branch42_part17_style">
		<LineStyle>
			<width>6.406704599741541</width>
			<color>FFffe41b</color>
		</LineStyle>
	</Style>
	<Style id="branch42_part18_style">
		<LineStyle>
			<width>6.382964019238807</width>
			<color>FFffe41b</color>
		</LineStyle>
	</Style>
	<Style id="branch42_part19_style">
		<LineStyle>
			<width>6.359223438736072</width>
			<color>FFffe41b</color>
		</LineStyle>
	</Style>
	<Style id="branch42_part20_style">
		<LineStyle>
			<width>6.335482858233338</width>
			<color>FFffe41b</color>
		</LineStyle>
	</Style>
	<Style id="branch42_part21_style">
		<LineStyle>
			<width>6.311742277730603</width>
			<color>FFffe41b</color>
		</LineStyle>
	</Style>
	<Style id="branch42_part22_style">
		<LineStyle>
			<width>6.288001697227869</width>
			<color>FFffe51a</color>
		</LineStyle>
	</Style>
	<Style id="branch42_part23_style">
		<LineStyle>
			<width>6.264261116725134</width>
			<color>FFffe51a</color>
		</LineStyle>
	</Style>
	<Style id="branch42_part24_style">
		<LineStyle>
			<width>6.240520536222399</width>
			<color>FFffe51a</color>
		</LineStyle>
	</Style>
	<Style id="branch42_part25_style">
		<LineStyle>
			<width>6.216779955719664</width>
			<color>FFffe51a</color>
		</LineStyle>
	</Style>
	<Style id="branch42_part26_style">
		<LineStyle>
			<width>6.19303937521693</width>
			<color>FFffe51a</color>
		</LineStyle>
	</Style>
	<Style id="branch42_part27_style">
		<LineStyle>
			<width>6.169298794714195</width>
			<color>FFffe51a</color>
		</LineStyle>
	</Style>
	<Style id="branch42_part28_style">
		<LineStyle>
			<width>6.14555821421146</width>
			<color>FFffe51a</color>
		</LineStyle>
	</Style>
	<Style id="branch42_part29_style">
		<LineStyle>
			<width>6.121817633708726</width>
			<color>FFffe51a</color>
		</LineStyle>
	</Style>
	<Style id="branch42_part30_style">
		<LineStyle>
			<width>6.098077053205992</width>
			<color>FFffe51a</color>
		</LineStyle>
	</Style>
	<Style id="branch42_part31_style">
		<LineStyle>
			<width>6.074336472703257</width>
			<color>FFffe51a</color>
		</LineStyle>
	</Style>
	<Style id="branch42_part32_style">
		<LineStyle>
			<width>6.050595892200522</width>
			<color>FFffe51a</color>
		</LineStyle>
	</Style>
	<Style id="branch42_part33_style">
		<LineStyle>
			<width>6.026855311697787</width>
			<color>FFffe51a</color>
		</LineStyle>
	</Style>
	<Style id="branch42_part34_style">
		<LineStyle>
			<width>6.003114731195053</width>
			<color>FFffe51a</color>
		</LineStyle>
	</Style>
	<Style id="branch42_part35_style">
		<LineStyle>
			<width>5.979374150692318</width>
			<color>FFffe51a</color>
		</LineStyle>
	</Style>
	<Style id="branch42_part36_style">
		<LineStyle>
			<width>5.955633570189583</width>
			<color>FFffe619</color>
		</LineStyle>
	</Style>
	<Style id="branch42_part37_style">
		<LineStyle>
			<width>5.931892989686849</width>
			<color>FFffe619</color>
		</LineStyle>
	</Style>
	<Style id="branch42_part38_style">
		<LineStyle>
			<width>5.9081524091841136</width>
			<color>FFffe619</color>
		</LineStyle>
	</Style>
	<Style id="branch42_part39_style">
		<LineStyle>
			<width>5.88441182868138</width>
			<color>FFffe619</color>
		</LineStyle>
	</Style>
	<Style id="branch42_part40_style">
		<LineStyle>
			<width>5.860671248178645</width>
			<color>FFffe619</color>
		</LineStyle>
	</Style>
	<Style id="branch42_part41_style">
		<LineStyle>
			<width>5.83693066767591</width>
			<color>FFffe619</color>
		</LineStyle>
	</Style>
	<Style id="branch42_part42_style">
		<LineStyle>
			<width>5.813190087173176</width>
			<color>FFffe619</color>
		</LineStyle>
	</Style>
	<Style id="branch42_part43_style">
		<LineStyle>
			<width>5.789449506670441</width>
			<color>FFffe619</color>
		</LineStyle>
	</Style>
	<Style id="branch42_part44_style">
		<LineStyle>
			<width>5.765708926167706</width>
			<color>FFffe619</color>
		</LineStyle>
	</Style>
	<Style id="branch42_part45_style">
		<LineStyle>
			<width>5.741968345664972</width>
			<color>FFffe619</color>
		</LineStyle>
	</Style>
	<Style id="branch42_part46_style">
		<LineStyle>
			<width>5.718227765162236</width>
			<color>FFffe619</color>
		</LineStyle>
	</Style>
	<Style id="branch42_part47_style">
		<LineStyle>
			<width>5.694487184659502</width>
			<color>FFffe619</color>
		</LineStyle>
	</Style>
	<Style id="branch42_part48_style">
		<LineStyle>
			<width>5.670746604156768</width>
			<color>FFffe619</color>
		</LineStyle>
	</Style>
	<Style id="branch42_part49_style">
		<LineStyle>
			<width>5.647006023654033</width>
			<color>FFffe619</color>
		</LineStyle>
	</Style>
	<Style id="branch42_part50_style">
		<LineStyle>
			<width>5.623265443151299</width>
			<color>FFffe718</color>
		</LineStyle>
	</Style>
	<Style id="branch44_part1_style">
		<LineStyle>
			<width>6.7223631164715805</width>
			<color>FFffe718</color>
		</LineStyle>
	</Style>
	<Style id="branch44_part2_style">
		<LineStyle>
			<width>6.724157633855589</width>
			<color>FFffe718</color>
		</LineStyle>
	</Style>
	<Style id="branch44_part3_style">
		<LineStyle>
			<width>6.725952151239598</width>
			<color>FFffe718</color>
		</LineStyle>
	</Style>
	<Style id="branch44_part4_style">
		<LineStyle>
			<width>6.727746668623608</width>
			<color>FFffe718</color>
		</LineStyle>
	</Style>
	<Style id="branch44_part5_style">
		<LineStyle>
			<width>6.729541186007617</width>
			<color>FFffe718</color>
		</LineStyle>
	</Style>
	<Style id="branch44_part6_style">
		<LineStyle>
			<width>6.731335703391626</width>
			<color>FFffe718</color>
		</LineStyle>
	</Style>
	<Style id="branch44_part7_style">
		<LineStyle>
			<width>6.733130220775635</width>
			<color>FFffe718</color>
		</LineStyle>
	</Style>
	<Style id="branch44_part8_style">
		<LineStyle>
			<width>6.734924738159645</width>
			<color>FFffe718</color>
		</LineStyle>
	</Style>
	<Style id="branch44_part9_style">
		<LineStyle>
			<width>6.736719255543654</width>
			<color>FFffe817</color>
		</LineStyle>
	</Style>
	<Style id="branch44_part10_style">
		<LineStyle>
			<width>6.738513772927663</width>
			<color>FFffe817</color>
		</LineStyle>
	</Style>
	<Style id="branch44_part11_style">
		<LineStyle>
			<width>6.740308290311672</width>
			<color>FFffe817</color>
		</LineStyle>
	</Style>
	<Style id="branch44_part12_style">
		<LineStyle>
			<width>6.742102807695682</width>
			<color>FFffe817</color>
		</LineStyle>
	</Style>
	<Style id="branch44_part13_style">
		<LineStyle>
			<width>6.743897325079691</width>
			<color>FFffe817</color>
		</LineStyle>
	</Style>
	<Style id="branch44_part14_style">
		<LineStyle>
			<width>6.7456918424637</width>
			<color>FFffe817</color>
		</LineStyle>
	</Style>
	<Style id="branch44_part15_style">
		<LineStyle>
			<width>6.747486359847709</width>
			<color>FFffe817</color>
		</LineStyle>
	</Style>
	<Style id="branch44_part16_style">
		<LineStyle>
			<width>6.749280877231718</width>
			<color>FFffe817</color>
		</LineStyle>
	</Style>
	<Style id="branch44_part17_style">
		<LineStyle>
			<width>6.751075394615728</width>
			<color>FFffe817</color>
		</LineStyle>
	</Style>
	<Style id="branch44_part18_style">
		<LineStyle>
			<width>6.752869911999737</width>
			<color>FFffe916</color>
		</LineStyle>
	</Style>
	<Style id="branch44_part19_style">
		<LineStyle>
			<width>6.754664429383746</width>
			<color>FFffe916</color>
		</LineStyle>
	</Style>
	<Style id="branch44_part20_style">
		<LineStyle>
			<width>6.756458946767755</width>
			<color>FFffe916</color>
		</LineStyle>
	</Style>
	<Style id="branch44_part21_style">
		<LineStyle>
			<width>6.758253464151764</width>
			<color>FFffe916</color>
		</LineStyle>
	</Style>
	<Style id="branch44_part22_style">
		<LineStyle>
			<width>6.760047981535774</width>
			<color>FFffe916</color>
		</LineStyle>
	</Style>
	<Style id="branch44_part23_style">
		<LineStyle>
			<width>6.7618424989197825</width>
			<color>FFffe916</color>
		</LineStyle>
	</Style>
	<Style id="branch44_part24_style">
		<LineStyle>
			<width>6.763637016303791</width>
			<color>FFffe916</color>
		</LineStyle>
	</Style>
	<Style id="branch44_part25_style">
		<LineStyle>
			<width>6.765431533687801</width>
			<color>FFffe916</color>
		</LineStyle>
	</Style>
	<Style id="branch44_part26_style">
		<LineStyle>
			<width>6.76722605107181</width>
			<color>FFffe916</color>
		</LineStyle>
	</Style>
	<Style id="branch44_part27_style">
		<LineStyle>
			<width>6.769020568455819</width>
			<color>FFffea15</color>
		</LineStyle>
	</Style>
	<Style id="branch44_part28_style">
		<LineStyle>
			<width>6.770815085839828</width>
			<color>FFffea15</color>
		</LineStyle>
	</Style>
	<Style id="branch44_part29_style">
		<LineStyle>
			<width>6.772609603223837</width>
			<color>FFffea15</color>
		</LineStyle>
	</Style>
	<Style id="branch44_part30_style">
		<LineStyle>
			<width>6.774404120607847</width>
			<color>FFffea15</color>
		</LineStyle>
	</Style>
	<Style id="branch44_part31_style">
		<LineStyle>
			<width>6.776198637991856</width>
			<color>FFffea15</color>
		</LineStyle>
	</Style>
	<Style id="branch44_part32_style">
		<LineStyle>
			<width>6.777993155375865</width>
			<color>FFffea15</color>
		</LineStyle>
	</Style>
	<Style id="branch44_part33_style">
		<LineStyle>
			<width>6.779787672759874</width>
			<color>FFffea15</color>
		</LineStyle>
	</Style>
	<Style id="branch44_part34_style">
		<LineStyle>
			<width>6.781582190143884</width>
			<color>FFffea15</color>
		</LineStyle>
	</Style>
	<Style id="branch44_part35_style">
		<LineStyle>
			<width>6.783376707527893</width>
			<color>FFffea15</color>
		</LineStyle>
	</Style>
	<Style id="branch44_part36_style">
		<LineStyle>
			<width>6.7851712249119025</width>
			<color>FFffeb14</color>
		</LineStyle>
	</Style>
	<Style id="branch44_part37_style">
		<LineStyle>
			<width>6.786965742295911</width>
			<color>FFffeb14</color>
		</LineStyle>
	</Style>
	<Style id="branch44_part38_style">
		<LineStyle>
			<width>6.78876025967992</width>
			<color>FFffeb14</color>
		</LineStyle>
	</Style>
	<Style id="branch44_part39_style">
		<LineStyle>
			<width>6.79055477706393</width>
			<color>FFffeb14</color>
		</LineStyle>
	</Style>
	<Style id="branch44_part40_style">
		<LineStyle>
			<width>6.792349294447939</width>
			<color>FFffeb14</color>
		</LineStyle>
	</Style>
	<Style id="branch44_part41_style">
		<LineStyle>
			<width>6.7941438118319475</width>
			<color>FFffeb14</color>
		</LineStyle>
	</Style>
	<Style id="branch44_part42_style">
		<LineStyle>
			<width>6.795938329215957</width>
			<color>FFffeb14</color>
		</LineStyle>
	</Style>
	<Style id="branch44_part43_style">
		<LineStyle>
			<width>6.797732846599966</width>
			<color>FFffeb14</color>
		</LineStyle>
	</Style>
	<Style id="branch44_part44_style">
		<LineStyle>
			<width>6.799527363983975</width>
			<color>FFffeb14</color>
		</LineStyle>
	</Style>
	<Style id="branch44_part45_style">
		<LineStyle>
			<width>6.8013218813679845</width>
			<color>FFffec13</color>
		</LineStyle>
	</Style>
	<Style id="branch44_part46_style">
		<LineStyle>
			<width>6.803116398751993</width>
			<color>FFffec13</color>
		</LineStyle>
	</Style>
	<Style id="branch44_part47_style">
		<LineStyle>
			<width>6.804910916136003</width>
			<color>FFffec13</color>
		</LineStyle>
	</Style>
	<Style id="branch44_part48_style">
		<LineStyle>
			<width>6.806705433520012</width>
			<color>FFffec13</color>
		</LineStyle>
	</Style>
	<Style id="branch44_part49_style">
		<LineStyle>
			<width>6.808499950904022</width>
			<color>FFffec13</color>
		</LineStyle>
	</Style>
	<Style id="branch44_part50_style">
		<LineStyle>
			<width>6.81029446828803</width>
			<color>FFffec13</color>
		</LineStyle>
	</Style>
	<Style id="branch45_part1_style">
		<LineStyle>
			<width>6.881536133915304</width>
			<color>FFffec13</color>
		</LineStyle>
	</Style>
	<Style id="branch45_part2_style">
		<LineStyle>
			<width>6.878251082184127</width>
			<color>FFffec13</color>
		</LineStyle>
	</Style>
	<Style id="branch45_part3_style">
		<LineStyle>
			<width>6.874966030452948</width>
			<color>FFffed12</color>
		</LineStyle>
	</Style>
	<Style id="branch45_part4_style">
		<LineStyle>
			<width>6.87168097872177</width>
			<color>FFffed12</color>
		</LineStyle>
	</Style>
	<Style id="branch45_part5_style">
		<LineStyle>
			<width>6.868395926990592</width>
			<color>FFffed12</color>
		</LineStyle>
	</Style>
	<Style id="branch45_part6_style">
		<LineStyle>
			<width>6.865110875259414</width>
			<color>FFffed12</color>
		</LineStyle>
	</Style>
	<Style id="branch45_part7_style">
		<LineStyle>
			<width>6.8618258235282354</width>
			<color>FFffed12</color>
		</LineStyle>
	</Style>
	<Style id="branch45_part8_style">
		<LineStyle>
			<width>6.858540771797057</width>
			<color>FFffee11</color>
		</LineStyle>
	</Style>
	<Style id="branch45_part9_style">
		<LineStyle>
			<width>6.855255720065879</width>
			<color>FFffee11</color>
		</LineStyle>
	</Style>
	<Style id="branch45_part10_style">
		<LineStyle>
			<width>6.851970668334701</width>
			<color>FFffee11</color>
		</LineStyle>
	</Style>
	<Style id="branch45_part11_style">
		<LineStyle>
			<width>6.848685616603523</width>
			<color>FFffee11</color>
		</LineStyle>
	</Style>
	<Style id="branch45_part12_style">
		<LineStyle>
			<width>6.845400564872344</width>
			<color>FFffee11</color>
		</LineStyle>
	</Style>
	<Style id="branch45_part13_style">
		<LineStyle>
			<width>6.842115513141166</width>
			<color>FFffef10</color>
		</LineStyle>
	</Style>
	<Style id="branch45_part14_style">
		<LineStyle>
			<width>6.838830461409987</width>
			<color>FFffef10</color>
		</LineStyle>
	</Style>
	<Style id="branch45_part15_style">
		<LineStyle>
			<width>6.835545409678809</width>
			<color>FFffef10</color>
		</LineStyle>
	</Style>
	<Style id="branch45_part16_style">
		<LineStyle>
			<width>6.832260357947631</width>
			<color>FFffef10</color>
		</LineStyle>
	</Style>
	<Style id="branch45_part17_style">
		<LineStyle>
			<width>6.828975306216453</width>
			<color>FFffef10</color>
		</LineStyle>
	</Style>
	<Style id="branch45_part18_style">
		<LineStyle>
			<width>6.8256902544852744</width>
			<color>FFfff00f</color>
		</LineStyle>
	</Style>
	<Style id="branch45_part19_style">
		<LineStyle>
			<width>6.822405202754096</width>
			<color>FFfff00f</color>
		</LineStyle>
	</Style>
	<Style id="branch45_part20_style">
		<LineStyle>
			<width>6.8191201510229185</width>
			<color>FFfff00f</color>
		</LineStyle>
	</Style>
	<Style id="branch45_part21_style">
		<LineStyle>
			<width>6.81583509929174</width>
			<color>FFfff00f</color>
		</LineStyle>
	</Style>
	<Style id="branch45_part22_style">
		<LineStyle>
			<width>6.812550047560562</width>
			<color>FFfff00f</color>
		</LineStyle>
	</Style>
	<Style id="branch45_part23_style">
		<LineStyle>
			<width>6.809264995829384</width>
			<color>FFfff10e</color>
		</LineStyle>
	</Style>
	<Style id="branch45_part24_style">
		<LineStyle>
			<width>6.805979944098206</width>
			<color>FFfff10e</color>
		</LineStyle>
	</Style>
	<Style id="branch45_part25_style">
		<LineStyle>
			<width>6.802694892367027</width>
			<color>FFfff10e</color>
		</LineStyle>
	</Style>
	<Style id="branch45_part26_style">
		<LineStyle>
			<width>6.799409840635849</width>
			<color>FFfff10e</color>
		</LineStyle>
	</Style>
	<Style id="branch45_part27_style">
		<LineStyle>
			<width>6.79612478890467</width>
			<color>FFfff10e</color>
		</LineStyle>
	</Style>
	<Style id="branch45_part28_style">
		<LineStyle>
			<width>6.792839737173492</width>
			<color>FFfff20d</color>
		</LineStyle>
	</Style>
	<Style id="branch45_part29_style">
		<LineStyle>
			<width>6.789554685442314</width>
			<color>FFfff20d</color>
		</LineStyle>
	</Style>
	<Style id="branch45_part30_style">
		<LineStyle>
			<width>6.786269633711136</width>
			<color>FFfff20d</color>
		</LineStyle>
	</Style>
	<Style id="branch45_part31_style">
		<LineStyle>
			<width>6.7829845819799575</width>
			<color>FFfff20d</color>
		</LineStyle>
	</Style>
	<Style id="branch45_part32_style">
		<LineStyle>
			<width>6.779699530248779</width>
			<color>FFfff20d</color>
		</LineStyle>
	</Style>
	<Style id="branch45_part33_style">
		<LineStyle>
			<width>6.7764144785176015</width>
			<color>FFfff30c</color>
		</LineStyle>
	</Style>
	<Style id="branch45_part34_style">
		<LineStyle>
			<width>6.773129426786423</width>
			<color>FFfff30c</color>
		</LineStyle>
	</Style>
	<Style id="branch45_part35_style">
		<LineStyle>
			<width>6.769844375055245</width>
			<color>FFfff30c</color>
		</LineStyle>
	</Style>
	<Style id="branch45_part36_style">
		<LineStyle>
			<width>6.766559323324067</width>
			<color>FFfff30c</color>
		</LineStyle>
	</Style>
	<Style id="branch45_part37_style">
		<LineStyle>
			<width>6.763274271592889</width>
			<color>FFfff30c</color>
		</LineStyle>
	</Style>
	<Style id="branch45_part38_style">
		<LineStyle>
			<width>6.75998921986171</width>
			<color>FFfff40b</color>
		</LineStyle>
	</Style>
	<Style id="branch45_part39_style">
		<LineStyle>
			<width>6.756704168130532</width>
			<color>FFfff40b</color>
		</LineStyle>
	</Style>
	<Style id="branch45_part40_style">
		<LineStyle>
			<width>6.753419116399353</width>
			<color>FFfff40b</color>
		</LineStyle>
	</Style>
	<Style id="branch45_part41_style">
		<LineStyle>
			<width>6.750134064668176</width>
			<color>FFfff40b</color>
		</LineStyle>
	</Style>
	<Style id="branch45_part42_style">
		<LineStyle>
			<width>6.746849012936997</width>
			<color>FFfff40b</color>
		</LineStyle>
	</Style>
	<Style id="branch45_part43_style">
		<LineStyle>
			<width>6.743563961205819</width>
			<color>FFfff40b</color>
		</LineStyle>
	</Style>
	<Style id="branch45_part44_style">
		<LineStyle>
			<width>6.7402789094746405</width>
			<color>FFfff50a</color>
		</LineStyle>
	</Style>
	<Style id="branch45_part45_style">
		<LineStyle>
			<width>6.736993857743462</width>
			<color>FFfff50a</color>
		</LineStyle>
	</Style>
	<Style id="branch45_part46_style">
		<LineStyle>
			<width>6.733708806012284</width>
			<color>FFfff50a</color>
		</LineStyle>
	</Style>
	<Style id="branch45_part47_style">
		<LineStyle>
			<width>6.730423754281106</width>
			<color>FFfff50a</color>
		</LineStyle>
	</Style>
	<Style id="branch45_part48_style">
		<LineStyle>
			<width>6.727138702549928</width>
			<color>FFfff50a</color>
		</LineStyle>
	</Style>
	<Style id="branch45_part49_style">
		<LineStyle>
			<width>6.723853650818749</width>
			<color>FFfff609</color>
		</LineStyle>
	</Style>
	<Style id="branch45_part50_style">
		<LineStyle>
			<width>6.720568599087571</width>
			<color>FFfff609</color>
		</LineStyle>
	</Style>
	<Style id="branch47_part1_style">
		<LineStyle>
			<width>6.6622289922010465</width>
			<color>FFfff906</color>
		</LineStyle>
	</Style>
	<Style id="branch47_part2_style">
		<LineStyle>
			<width>6.664142463904372</width>
			<color>FFfffa05</color>
		</LineStyle>
	</Style>
	<Style id="branch47_part3_style">
		<LineStyle>
			<width>6.666055935607696</width>
			<color>FFfffa05</color>
		</LineStyle>
	</Style>
	<Style id="branch47_part4_style">
		<LineStyle>
			<width>6.66796940731102</width>
			<color>FFfffa05</color>
		</LineStyle>
	</Style>
	<Style id="branch47_part5_style">
		<LineStyle>
			<width>6.669882879014345</width>
			<color>FFfffa05</color>
		</LineStyle>
	</Style>
	<Style id="branch47_part6_style">
		<LineStyle>
			<width>6.671796350717669</width>
			<color>FFfffa05</color>
		</LineStyle>
	</Style>
	<Style id="branch47_part7_style">
		<LineStyle>
			<width>6.673709822420993</width>
			<color>FFfffa05</color>
		</LineStyle>
	</Style>
	<Style id="branch47_part8_style">
		<LineStyle>
			<width>6.675623294124318</width>
			<color>FFfffa05</color>
		</LineStyle>
	</Style>
	<Style id="branch47_part9_style">
		<LineStyle>
			<width>6.677536765827642</width>
			<color>FFfffa05</color>
		</LineStyle>
	</Style>
	<Style id="branch47_part10_style">
		<LineStyle>
			<width>6.679450237530967</width>
			<color>FFfffa05</color>
		</LineStyle>
	</Style>
	<Style id="branch47_part11_style">
		<LineStyle>
			<width>6.681363709234291</width>
			<color>FFfffb04</color>
		</LineStyle>
	</Style>
	<Style id="branch47_part12_style">
		<LineStyle>
			<width>6.6832771809376155</width>
			<color>FFfffb04</color>
		</LineStyle>
	</Style>
	<Style id="branch47_part13_style">
		<LineStyle>
			<width>6.68519065264094</width>
			<color>FFfffb04</color>
		</LineStyle>
	</Style>
	<Style id="branch47_part14_style">
		<LineStyle>
			<width>6.687104124344264</width>
			<color>FFfffb04</color>
		</LineStyle>
	</Style>
	<Style id="branch47_part15_style">
		<LineStyle>
			<width>6.689017596047589</width>
			<color>FFfffb04</color>
		</LineStyle>
	</Style>
	<Style id="branch47_part16_style">
		<LineStyle>
			<width>6.690931067750913</width>
			<color>FFfffb04</color>
		</LineStyle>
	</Style>
	<Style id="branch47_part17_style">
		<LineStyle>
			<width>6.692844539454237</width>
			<color>FFfffb04</color>
		</LineStyle>
	</Style>
	<Style id="branch47_part18_style">
		<LineStyle>
			<width>6.694758011157562</width>
			<color>FFfffb04</color>
		</LineStyle>
	</Style>
	<Style id="branch47_part19_style">
		<LineStyle>
			<width>6.696671482860887</width>
			<color>FFfffb04</color>
		</LineStyle>
	</Style>
	<Style id="branch47_part20_style">
		<LineStyle>
			<width>6.69858495456421</width>
			<color>FFfffc03</color>
		</LineStyle>
	</Style>
	<Style id="branch47_part21_style">
		<LineStyle>
			<width>6.700498426267536</width>
			<color>FFfffc03</color>
		</LineStyle>
	</Style>
	<Style id="branch47_part22_style">
		<LineStyle>
			<width>6.70241189797086</width>
			<color>FFfffc03</color>
		</LineStyle>
	</Style>
	<Style id="branch47_part23_style">
		<LineStyle>
			<width>6.704325369674184</width>
			<color>FFfffc03</color>
		</LineStyle>
	</Style>
	<Style id="branch47_part24_style">
		<LineStyle>
			<width>6.706238841377509</width>
			<color>FFfffc03</color>
		</LineStyle>
	</Style>
	<Style id="branch47_part25_style">
		<LineStyle>
			<width>6.7081523130808325</width>
			<color>FFfffc03</color>
		</LineStyle>
	</Style>
	<Style id="branch47_part26_style">
		<LineStyle>
			<width>6.710065784784157</width>
			<color>FFfffc03</color>
		</LineStyle>
	</Style>
	<Style id="branch47_part27_style">
		<LineStyle>
			<width>6.711979256487481</width>
			<color>FFfffc03</color>
		</LineStyle>
	</Style>
	<Style id="branch47_part28_style">
		<LineStyle>
			<width>6.713892728190806</width>
			<color>FFfffd02</color>
		</LineStyle>
	</Style>
	<Style id="branch47_part29_style">
		<LineStyle>
			<width>6.71580619989413</width>
			<color>FFfffd02</color>
		</LineStyle>
	</Style>
	<Style id="branch47_part30_style">
		<LineStyle>
			<width>6.717719671597455</width>
			<color>FFfffd02</color>
		</LineStyle>
	</Style>
	<Style id="branch47_part31_style">
		<LineStyle>
			<width>6.719633143300779</width>
			<color>FFfffd02</color>
		</LineStyle>
	</Style>
	<Style id="branch47_part32_style">
		<LineStyle>
			<width>6.721546615004104</width>
			<color>FFfffd02</color>
		</LineStyle>
	</Style>
	<Style id="branch47_part33_style">
		<LineStyle>
			<width>6.723460086707428</width>
			<color>FFfffd02</color>
		</LineStyle>
	</Style>
	<Style id="branch47_part34_style">
		<LineStyle>
			<width>6.725373558410753</width>
			<color>FFfffd02</color>
		</LineStyle>
	</Style>
	<Style id="branch47_part35_style">
		<LineStyle>
			<width>6.727287030114077</width>
			<color>FFfffd02</color>
		</LineStyle>
	</Style>
	<Style id="branch47_part36_style">
		<LineStyle>
			<width>6.7292005018174015</width>
			<color>FFfffd02</color>
		</LineStyle>
	</Style>
	<Style id="branch47_part37_style">
		<LineStyle>
			<width>6.731113973520726</width>
			<color>FFfffe01</color>
		</LineStyle>
	</Style>
	<Style id="branch47_part38_style">
		<LineStyle>
			<width>6.73302744522405</width>
			<color>FFfffe01</color>
		</LineStyle>
	</Style>
	<Style id="branch47_part39_style">
		<LineStyle>
			<width>6.734940916927374</width>
			<color>FFfffe01</color>
		</LineStyle>
	</Style>
	<Style id="branch47_part40_style">
		<LineStyle>
			<width>6.736854388630699</width>
			<color>FFfffe01</color>
		</LineStyle>
	</Style>
	<Style id="branch47_part41_style">
		<LineStyle>
			<width>6.738767860334024</width>
			<color>FFfffe01</color>
		</LineStyle>
	</Style>
	<Style id="branch47_part42_style">
		<LineStyle>
			<width>6.740681332037347</width>
			<color>FFfffe01</color>
		</LineStyle>
	</Style>
	<Style id="branch47_part43_style">
		<LineStyle>
			<width>6.742594803740673</width>
			<color>FFfffe01</color>
		</LineStyle>
	</Style>
	<Style id="branch47_part44_style">
		<LineStyle>
			<width>6.744508275443996</width>
			<color>FFfffe01</color>
		</LineStyle>
	</Style>
	<Style id="branch47_part45_style">
		<LineStyle>
			<width>6.746421747147321</width>
			<color>FFfffe01</color>
		</LineStyle>
	</Style>
	<Style id="branch47_part46_style">
		<LineStyle>
			<width>6.748335218850645</width>
			<color>FFffff00</color>
		</LineStyle>
	</Style>
	<Style id="branch47_part47_style">
		<LineStyle>
			<width>6.75024869055397</width>
			<color>FFffff00</color>
		</LineStyle>
	</Style>
	<Style id="branch47_part48_style">
		<LineStyle>
			<width>6.752162162257294</width>
			<color>FFffff00</color>
		</LineStyle>
	</Style>
	<Style id="branch47_part49_style">
		<LineStyle>
			<width>6.7540756339606185</width>
			<color>FFffff00</color>
		</LineStyle>
	</Style>
	<Style id="branch47_part50_style">
		<LineStyle>
			<width>6.755989105663943</width>
			<color>FFffff00</color>
		</LineStyle>
	</Style>
	<Style id="branch52_part1_style">
		<LineStyle>
			<width>6.974934753105752</width>
			<color>FFff8a75</color>
		</LineStyle>
	</Style>
	<Style id="branch52_part2_style">
		<LineStyle>
			<width>6.975446288756656</width>
			<color>FFff8b74</color>
		</LineStyle>
	</Style>
	<Style id="branch52_part3_style">
		<LineStyle>
			<width>6.975957824407558</width>
			<color>FFff8b74</color>
		</LineStyle>
	</Style>
	<Style id="branch52_part4_style">
		<LineStyle>
			<width>6.976469360058461</width>
			<color>FFff8c73</color>
		</LineStyle>
	</Style>
	<Style id="branch52_part5_style">
		<LineStyle>
			<width>6.976980895709364</width>
			<color>FFff8d72</color>
		</LineStyle>
	</Style>
	<Style id="branch52_part6_style">
		<LineStyle>
			<width>6.977492431360267</width>
			<color>FFff8d72</color>
		</LineStyle>
	</Style>
	<Style id="branch52_part7_style">
		<LineStyle>
			<width>6.97800396701117</width>
			<color>FFff8e71</color>
		</LineStyle>
	</Style>
	<Style id="branch52_part8_style">
		<LineStyle>
			<width>6.9785155026620735</width>
			<color>FFff8f70</color>
		</LineStyle>
	</Style>
	<Style id="branch52_part9_style">
		<LineStyle>
			<width>6.979027038312976</width>
			<color>FFff8f70</color>
		</LineStyle>
	</Style>
	<Style id="branch52_part10_style">
		<LineStyle>
			<width>6.979538573963879</width>
			<color>FFff906f</color>
		</LineStyle>
	</Style>
	<Style id="branch52_part11_style">
		<LineStyle>
			<width>6.9800501096147824</width>
			<color>FFff916e</color>
		</LineStyle>
	</Style>
	<Style id="branch52_part12_style">
		<LineStyle>
			<width>6.980561645265685</width>
			<color>FFff916e</color>
		</LineStyle>
	</Style>
	<Style id="branch52_part13_style">
		<LineStyle>
			<width>6.981073180916588</width>
			<color>FFff926d</color>
		</LineStyle>
	</Style>
	<Style id="branch52_part14_style">
		<LineStyle>
			<width>6.981584716567491</width>
			<color>FFff936c</color>
		</LineStyle>
	</Style>
	<Style id="branch52_part15_style">
		<LineStyle>
			<width>6.982096252218394</width>
			<color>FFff936c</color>
		</LineStyle>
	</Style>
	<Style id="branch52_part16_style">
		<LineStyle>
			<width>6.982607787869298</width>
			<color>FFff946b</color>
		</LineStyle>
	</Style>
	<Style id="branch52_part17_style">
		<LineStyle>
			<width>6.9831193235202</width>
			<color>FFff956a</color>
		</LineStyle>
	</Style>
	<Style id="branch52_part18_style">
		<LineStyle>
			<width>6.983630859171104</width>
			<color>FFff956a</color>
		</LineStyle>
	</Style>
	<Style id="branch52_part19_style">
		<LineStyle>
			<width>6.9841423948220065</width>
			<color>FFff9669</color>
		</LineStyle>
	</Style>
	<Style id="branch52_part20_style">
		<LineStyle>
			<width>6.984653930472909</width>
			<color>FFff9768</color>
		</LineStyle>
	</Style>
	<Style id="branch52_part21_style">
		<LineStyle>
			<width>6.985165466123813</width>
			<color>FFff9768</color>
		</LineStyle>
	</Style>
	<Style id="branch52_part22_style">
		<LineStyle>
			<width>6.985677001774715</width>
			<color>FFff9867</color>
		</LineStyle>
	</Style>
	<Style id="branch52_part23_style">
		<LineStyle>
			<width>6.986188537425619</width>
			<color>FFff9966</color>
		</LineStyle>
	</Style>
	<Style id="branch52_part24_style">
		<LineStyle>
			<width>6.986700073076522</width>
			<color>FFff9966</color>
		</LineStyle>
	</Style>
	<Style id="branch52_part25_style">
		<LineStyle>
			<width>6.987211608727424</width>
			<color>FFff9a65</color>
		</LineStyle>
	</Style>
	<Style id="branch52_part26_style">
		<LineStyle>
			<width>6.987723144378328</width>
			<color>FFff9b64</color>
		</LineStyle>
	</Style>
	<Style id="branch52_part27_style">
		<LineStyle>
			<width>6.9882346800292305</width>
			<color>FFff9b64</color>
		</LineStyle>
	</Style>
	<Style id="branch52_part28_style">
		<LineStyle>
			<width>6.988746215680134</width>
			<color>FFff9c63</color>
		</LineStyle>
	</Style>
	<Style id="branch52_part29_style">
		<LineStyle>
			<width>6.989257751331037</width>
			<color>FFff9d62</color>
		</LineStyle>
	</Style>
	<Style id="branch52_part30_style">
		<LineStyle>
			<width>6.9897692869819394</width>
			<color>FFff9d62</color>
		</LineStyle>
	</Style>
	<Style id="branch52_part31_style">
		<LineStyle>
			<width>6.990280822632843</width>
			<color>FFff9e61</color>
		</LineStyle>
	</Style>
	<Style id="branch52_part32_style">
		<LineStyle>
			<width>6.990792358283746</width>
			<color>FFff9f60</color>
		</LineStyle>
	</Style>
	<Style id="branch52_part33_style">
		<LineStyle>
			<width>6.991303893934649</width>
			<color>FFff9f60</color>
		</LineStyle>
	</Style>
	<Style id="branch52_part34_style">
		<LineStyle>
			<width>6.991815429585552</width>
			<color>FFffa05f</color>
		</LineStyle>
	</Style>
	<Style id="branch52_part35_style">
		<LineStyle>
			<width>6.992326965236455</width>
			<color>FFffa15e</color>
		</LineStyle>
	</Style>
	<Style id="branch52_part36_style">
		<LineStyle>
			<width>6.992838500887357</width>
			<color>FFffa15e</color>
		</LineStyle>
	</Style>
	<Style id="branch52_part37_style">
		<LineStyle>
			<width>6.993350036538261</width>
			<color>FFffa25d</color>
		</LineStyle>
	</Style>
	<Style id="branch52_part38_style">
		<LineStyle>
			<width>6.9938615721891635</width>
			<color>FFffa35c</color>
		</LineStyle>
	</Style>
	<Style id="branch52_part39_style">
		<LineStyle>
			<width>6.994373107840067</width>
			<color>FFffa35c</color>
		</LineStyle>
	</Style>
	<Style id="branch52_part40_style">
		<LineStyle>
			<width>6.99488464349097</width>
			<color>FFffa45b</color>
		</LineStyle>
	</Style>
	<Style id="branch52_part41_style">
		<LineStyle>
			<width>6.995396179141872</width>
			<color>FFffa55a</color>
		</LineStyle>
	</Style>
	<Style id="branch52_part42_style">
		<LineStyle>
			<width>6.995907714792776</width>
			<color>FFffa659</color>
		</LineStyle>
	</Style>
	<Style id="branch52_part43_style">
		<LineStyle>
			<width>6.996419250443679</width>
			<color>FFffa659</color>
		</LineStyle>
	</Style>
	<Style id="branch52_part44_style">
		<LineStyle>
			<width>6.996930786094581</width>
			<color>FFffa758</color>
		</LineStyle>
	</Style>
	<Style id="branch52_part45_style">
		<LineStyle>
			<width>6.997442321745485</width>
			<color>FFffa857</color>
		</LineStyle>
	</Style>
	<Style id="branch52_part46_style">
		<LineStyle>
			<width>6.9979538573963875</width>
			<color>FFffa857</color>
		</LineStyle>
	</Style>
	<Style id="branch52_part47_style">
		<LineStyle>
			<width>6.998465393047291</width>
			<color>FFffa956</color>
		</LineStyle>
	</Style>
	<Style id="branch52_part48_style">
		<LineStyle>
			<width>6.998976928698194</width>
			<color>FFffaa55</color>
		</LineStyle>
	</Style>
	<Style id="branch52_part49_style">
		<LineStyle>
			<width>6.999488464349097</width>
			<color>FFffaa55</color>
		</LineStyle>
	</Style>
	<Style id="branch52_part50_style">
		<LineStyle>
			<width>7.0</width>
			<color>FFffab54</color>
		</LineStyle>
	</Style>
	<Style id="branch71_part1_style">
		<LineStyle>
			<width>6.63601780226767</width>
			<color>FFff00ff</color>
		</LineStyle>
	</Style>
	<Style id="branch71_part2_style">
		<LineStyle>
			<width>6.643446010384656</width>
			<color>FFff00ff</color>
		</LineStyle>
	</Style>
	<Style id="branch71_part3_style">
		<LineStyle>
			<width>6.6508742185016425</width>
			<color>FFff00ff</color>
		</LineStyle>
	</Style>
	<Style id="branch71_part4_style">
		<LineStyle>
			<width>6.658302426618628</width>
			<color>FFff00ff</color>
		</LineStyle>
	</Style>
	<Style id="branch71_part5_style">
		<LineStyle>
			<width>6.665730634735615</width>
			<color>FFff00ff</color>
		</LineStyle>
	</Style>
	<Style id="branch71_part6_style">
		<LineStyle>
			<width>6.673158842852601</width>
			<color>FFff00ff</color>
		</LineStyle>
	</Style>
	<Style id="branch71_part7_style">
		<LineStyle>
			<width>6.680587050969588</width>
			<color>FFff00ff</color>
		</LineStyle>
	</Style>
	<Style id="branch71_part8_style">
		<LineStyle>
			<width>6.688015259086574</width>
			<color>FFff00ff</color>
		</LineStyle>
	</Style>
	<Style id="branch71_part9_style">
		<LineStyle>
			<width>6.69544346720356</width>
			<color>FFff00ff</color>
		</LineStyle>
	</Style>
	<Style id="branch71_part10_style">
		<LineStyle>
			<width>6.702871675320547</width>
			<color>FFff00ff</color>
		</LineStyle>
	</Style>
	<Style id="branch71_part11_style">
		<LineStyle>
			<width>6.710299883437533</width>
			<color>FFff00ff</color>
		</LineStyle>
	</Style>
	<Style id="branch71_part12_style">
		<LineStyle>
			<width>6.71772809155452</width>
			<color>FFff00ff</color>
		</LineStyle>
	</Style>
	<Style id="branch71_part13_style">
		<LineStyle>
			<width>6.7251562996715055</width>
			<color>FFff00ff</color>
		</LineStyle>
	</Style>
	<Style id="branch71_part14_style">
		<LineStyle>
			<width>6.732584507788492</width>
			<color>FFff00ff</color>
		</LineStyle>
	</Style>
	<Style id="branch71_part15_style">
		<LineStyle>
			<width>6.740012715905478</width>
			<color>FFff00ff</color>
		</LineStyle>
	</Style>
	<Style id="branch71_part16_style">
		<LineStyle>
			<width>6.747440924022465</width>
			<color>FFff00ff</color>
		</LineStyle>
	</Style>
	<Style id="branch71_part17_style">
		<LineStyle>
			<width>6.754869132139451</width>
			<color>FFff00ff</color>
		</LineStyle>
	</Style>
	<Style id="branch71_part18_style">
		<LineStyle>
			<width>6.7622973402564375</width>
			<color>FFff00ff</color>
		</LineStyle>
	</Style>
	<Style id="branch71_part19_style">
		<LineStyle>
			<width>6.769725548373423</width>
			<color>FFff00ff</color>
		</LineStyle>
	</Style>
	<Style id="branch71_part20_style">
		<LineStyle>
			<width>6.77715375649041</width>
			<color>FFff00ff</color>
		</LineStyle>
	</Style>
	<Style id="branch71_part21_style">
		<LineStyle>
			<width>6.784581964607396</width>
			<color>FFff00ff</color>
		</LineStyle>
	</Style>
	<Style id="branch71_part22_style">
		<LineStyle>
			<width>6.792010172724383</width>
			<color>FFff00ff</color>
		</LineStyle>
	</Style>
	<Style id="branch71_part23_style">
		<LineStyle>
			<width>6.7994383808413685</width>
			<color>FFff00ff</color>
		</LineStyle>
	</Style>
	<Style id="branch71_part24_style">
		<LineStyle>
			<width>6.806866588958355</width>
			<color>FFff00ff</color>
		</LineStyle>
	</Style>
	<Style id="branch71_part25_style">
		<LineStyle>
			<width>6.814294797075341</width>
			<color>FFff00ff</color>
		</LineStyle>
	</Style>
	<Style id="branch71_part26_style">
		<LineStyle>
			<width>6.821723005192328</width>
			<color>FFff00ff</color>
		</LineStyle>
	</Style>
	<Style id="branch71_part27_style">
		<LineStyle>
			<width>6.829151213309315</width>
			<color>FFff00ff</color>
		</LineStyle>
	</Style>
	<Style id="branch71_part28_style">
		<LineStyle>
			<width>6.8365794214263005</width>
			<color>FFff00ff</color>
		</LineStyle>
	</Style>
	<Style id="branch71_part29_style">
		<LineStyle>
			<width>6.844007629543287</width>
			<color>FFff00ff</color>
		</LineStyle>
	</Style>
	<Style id="branch71_part30_style">
		<LineStyle>
			<width>6.851435837660273</width>
			<color>FFff00ff</color>
		</LineStyle>
	</Style>
	<Style id="branch71_part31_style">
		<LineStyle>
			<width>6.85886404577726</width>
			<color>FFff00ff</color>
		</LineStyle>
	</Style>
	<Style id="branch71_part32_style">
		<LineStyle>
			<width>6.866292253894246</width>
			<color>FFff00ff</color>
		</LineStyle>
	</Style>
	<Style id="branch71_part33_style">
		<LineStyle>
			<width>6.873720462011232</width>
			<color>FFff00ff</color>
		</LineStyle>
	</Style>
	<Style id="branch71_part34_style">
		<LineStyle>
			<width>6.881148670128218</width>
			<color>FFff00ff</color>
		</LineStyle>
	</Style>
	<Style id="branch71_part35_style">
		<LineStyle>
			<width>6.888576878245205</width>
			<color>FFff00ff</color>
		</LineStyle>
	</Style>
	<Style id="branch71_part36_style">
		<LineStyle>
			<width>6.896005086362191</width>
			<color>FFff00ff</color>
		</LineStyle>
	</Style>
	<Style id="branch71_part37_style">
		<LineStyle>
			<width>6.903433294479178</width>
			<color>FFff00ff</color>
		</LineStyle>
	</Style>
	<Style id="branch71_part38_style">
		<LineStyle>
			<width>6.9108615025961635</width>
			<color>FFff00ff</color>
		</LineStyle>
	</Style>
	<Style id="branch71_part39_style">
		<LineStyle>
			<width>6.91828971071315</width>
			<color>FFff00ff</color>
		</LineStyle>
	</Style>
	<Style id="branch71_part40_style">
		<LineStyle>
			<width>6.925717918830136</width>
			<color>FFff00ff</color>
		</LineStyle>
	</Style>
	<Style id="branch71_part41_style">
		<LineStyle>
			<width>6.933146126947124</width>
			<color>FFff00ff</color>
		</LineStyle>
	</Style>
	<Style id="branch71_part42_style">
		<LineStyle>
			<width>6.94057433506411</width>
			<color>FFff00ff</color>
		</LineStyle>
	</Style>
	<Style id="branch71_part43_style">
		<LineStyle>
			<width>6.9480025431810954</width>
			<color>FFff00ff</color>
		</LineStyle>
	</Style>
	<Style id="branch71_part44_style">
		<LineStyle>
			<width>6.955430751298082</width>
			<color>FFff00ff</color>
		</LineStyle>
	</Style>
	<Style id="branch71_part45_style">
		<LineStyle>
			<width>6.962858959415069</width>
			<color>FFff00ff</color>
		</LineStyle>
	</Style>
	<Style id="branch71_part46_style">
		<LineStyle>
			<width>6.970287167532055</width>
			<color>FFff00ff</color>
		</LineStyle>
	</Style>
	<Style id="branch71_part47_style">
		<LineStyle>
			<width>6.977715375649041</width>
			<color>FFff00ff</color>
		</LineStyle>
	</Style>
	<Style id="branch71_part48_style">
		<LineStyle>
			<width>6.985143583766027</width>
			<color>FFff00ff</color>
		</LineStyle>
	</Style>
	<Style id="branch71_part49_style">
		<LineStyle>
			<width>6.992571791883014</width>
			<color>FFff00ff</color>
		</LineStyle>
	</Style>
	<Style id="branch71_part50_style">
		<LineStyle>
			<width>7.0</width>
			<color>FFff00ff</color>
		</LineStyle>
	</Style>
	<Style id="branch73_part1_style">
		<LineStyle>
			<width>5.218902336995928</width>
			<color>FFff00ff</color>
		</LineStyle>
	</Style>
	<Style id="branch73_part2_style">
		<LineStyle>
			<width>5.2552512688939705</width>
			<color>FFff00ff</color>
		</LineStyle>
	</Style>
	<Style id="branch73_part3_style">
		<LineStyle>
			<width>5.291600200792013</width>
			<color>FFff00ff</color>
		</LineStyle>
	</Style>
	<Style id="branch73_part4_style">
		<LineStyle>
			<width>5.327949132690055</width>
			<color>FFff00ff</color>
		</LineStyle>
	</Style>
	<Style id="branch73_part5_style">
		<LineStyle>
			<width>5.364298064588097</width>
			<color>FFff00ff</color>
		</LineStyle>
	</Style>
	<Style id="branch73_part6_style">
		<LineStyle>
			<width>5.40064699648614</width>
			<color>FFff00ff</color>
		</LineStyle>
	</Style>
	<Style id="branch73_part7_style">
		<LineStyle>
			<width>5.436995928384182</width>
			<color>FFff00ff</color>
		</LineStyle>
	</Style>
	<Style id="branch73_part8_style">
		<LineStyle>
			<width>5.473344860282224</width>
			<color>FFff00ff</color>
		</LineStyle>
	</Style>
	<Style id="branch73_part9_style">
		<LineStyle>
			<width>5.509693792180267</width>
			<color>FFff00ff</color>
		</LineStyle>
	</Style>
	<Style id="branch73_part10_style">
		<LineStyle>
			<width>5.546042724078308</width>
			<color>FFff00ff</color>
		</LineStyle>
	</Style>
	<Style id="branch73_part11_style">
		<LineStyle>
			<width>5.582391655976352</width>
			<color>FFff00ff</color>
		</LineStyle>
	</Style>
	<Style id="branch73_part12_style">
		<LineStyle>
			<width>5.6187405878743935</width>
			<color>FFff00ff</color>
		</LineStyle>
	</Style>
	<Style id="branch73_part13_style">
		<LineStyle>
			<width>5.655089519772435</width>
			<color>FFff00ff</color>
		</LineStyle>
	</Style>
	<Style id="branch73_part14_style">
		<LineStyle>
			<width>5.691438451670478</width>
			<color>FFff00ff</color>
		</LineStyle>
	</Style>
	<Style id="branch73_part15_style">
		<LineStyle>
			<width>5.72778738356852</width>
			<color>FFff00ff</color>
		</LineStyle>
	</Style>
	<Style id="branch73_part16_style">
		<LineStyle>
			<width>5.764136315466562</width>
			<color>FFff00ff</color>
		</LineStyle>
	</Style>
	<Style id="branch73_part17_style">
		<LineStyle>
			<width>5.8004852473646045</width>
			<color>FFff00ff</color>
		</LineStyle>
	</Style>
	<Style id="branch73_part18_style">
		<LineStyle>
			<width>5.836834179262647</width>
			<color>FFff00ff</color>
		</LineStyle>
	</Style>
	<Style id="branch73_part19_style">
		<LineStyle>
			<width>5.87318311116069</width>
			<color>FFff00ff</color>
		</LineStyle>
	</Style>
	<Style id="branch73_part20_style">
		<LineStyle>
			<width>5.909532043058732</width>
			<color>FFff00ff</color>
		</LineStyle>
	</Style>
	<Style id="branch73_part21_style">
		<LineStyle>
			<width>5.945880974956774</width>
			<color>FFff00ff</color>
		</LineStyle>
	</Style>
	<Style id="branch73_part22_style">
		<LineStyle>
			<width>5.982229906854816</width>
			<color>FFff00ff</color>
		</LineStyle>
	</Style>
	<Style id="branch73_part23_style">
		<LineStyle>
			<width>6.018578838752859</width>
			<color>FFff00ff</color>
		</LineStyle>
	</Style>
	<Style id="branch73_part24_style">
		<LineStyle>
			<width>6.054927770650901</width>
			<color>FFff00ff</color>
		</LineStyle>
	</Style>
	<Style id="branch73_part25_style">
		<LineStyle>
			<width>6.091276702548942</width>
			<color>FFff00ff</color>
		</LineStyle>
	</Style>
	<Style id="branch73_part26_style">
		<LineStyle>
			<width>6.127625634446986</width>
			<color>FFff00ff</color>
		</LineStyle>
	</Style>
	<Style id="branch73_part27_style">
		<LineStyle>
			<width>6.163974566345027</width>
			<color>FFff00ff</color>
		</LineStyle>
	</Style>
	<Style id="branch73_part28_style">
		<LineStyle>
			<width>6.20032349824307</width>
			<color>FFff00ff</color>
		</LineStyle>
	</Style>
	<Style id="branch73_part29_style">
		<LineStyle>
			<width>6.236672430141112</width>
			<color>FFff00ff</color>
		</LineStyle>
	</Style>
	<Style id="branch73_part30_style">
		<LineStyle>
			<width>6.273021362039154</width>
			<color>FFff00ff</color>
		</LineStyle>
	</Style>
	<Style id="branch73_part31_style">
		<LineStyle>
			<width>6.309370293937197</width>
			<color>FFff00ff</color>
		</LineStyle>
	</Style>
	<Style id="branch73_part32_style">
		<LineStyle>
			<width>6.345719225835239</width>
			<color>FFff00ff</color>
		</LineStyle>
	</Style>
	<Style id="branch73_part33_style">
		<LineStyle>
			<width>6.382068157733281</width>
			<color>FFff00ff</color>
		</LineStyle>
	</Style>
	<Style id="branch73_part34_style">
		<LineStyle>
			<width>6.4184170896313235</width>
			<color>FFff00ff</color>
		</LineStyle>
	</Style>
	<Style id="branch73_part35_style">
		<LineStyle>
			<width>6.454766021529366</width>
			<color>FFff01fe</color>
		</LineStyle>
	</Style>
	<Style id="branch73_part36_style">
		<LineStyle>
			<width>6.491114953427408</width>
			<color>FFff01fe</color>
		</LineStyle>
	</Style>
	<Style id="branch73_part37_style">
		<LineStyle>
			<width>6.52746388532545</width>
			<color>FFff01fe</color>
		</LineStyle>
	</Style>
	<Style id="branch73_part38_style">
		<LineStyle>
			<width>6.563812817223493</width>
			<color>FFff01fe</color>
		</LineStyle>
	</Style>
	<Style id="branch73_part39_style">
		<LineStyle>
			<width>6.600161749121535</width>
			<color>FFff01fe</color>
		</LineStyle>
	</Style>
	<Style id="branch73_part40_style">
		<LineStyle>
			<width>6.636510681019577</width>
			<color>FFff01fe</color>
		</LineStyle>
	</Style>
	<Style id="branch73_part41_style">
		<LineStyle>
			<width>6.67285961291762</width>
			<color>FFff01fe</color>
		</LineStyle>
	</Style>
	<Style id="branch73_part42_style">
		<LineStyle>
			<width>6.709208544815661</width>
			<color>FFff01fe</color>
		</LineStyle>
	</Style>
	<Style id="branch73_part43_style">
		<LineStyle>
			<width>6.745557476713705</width>
			<color>FFff01fe</color>
		</LineStyle>
	</Style>
	<Style id="branch73_part44_style">
		<LineStyle>
			<width>6.781906408611746</width>
			<color>FFff01fe</color>
		</LineStyle>
	</Style>
	<Style id="branch73_part45_style">
		<LineStyle>
			<width>6.818255340509788</width>
			<color>FFff01fe</color>
		</LineStyle>
	</Style>
	<Style id="branch73_part46_style">
		<LineStyle>
			<width>6.854604272407831</width>
			<color>FFff01fe</color>
		</LineStyle>
	</Style>
	<Style id="branch73_part47_style">
		<LineStyle>
			<width>6.890953204305873</width>
			<color>FFff01fe</color>
		</LineStyle>
	</Style>
	<Style id="branch73_part48_style">
		<LineStyle>
			<width>6.927302136203916</width>
			<color>FFff01fe</color>
		</LineStyle>
	</Style>
	<Style id="branch73_part49_style">
		<LineStyle>
			<width>6.963651068101957</width>
			<color>FFff01fe</color>
		</LineStyle>
	</Style>
	<Style id="branch73_part50_style">
		<LineStyle>
			<width>7.0</width>
			<color>FFff01fe</color>
		</LineStyle>
	</Style>
	<Style id="branch74_part1_style">
		<LineStyle>
			<width>4.52169203421842</width>
			<color>FFff15ea</color>
		</LineStyle>
	</Style>
	<Style id="branch74_part2_style">
		<LineStyle>
			<width>4.5722697478058</width>
			<color>FFff15ea</color>
		</LineStyle>
	</Style>
	<Style id="branch74_part3_style">
		<LineStyle>
			<width>4.622847461393178</width>
			<color>FFff15ea</color>
		</LineStyle>
	</Style>
	<Style id="branch74_part4_style">
		<LineStyle>
			<width>4.673425174980558</width>
			<color>FFff15ea</color>
		</LineStyle>
	</Style>
	<Style id="branch74_part5_style">
		<LineStyle>
			<width>4.724002888567937</width>
			<color>FFff15ea</color>
		</LineStyle>
	</Style>
	<Style id="branch74_part6_style">
		<LineStyle>
			<width>4.774580602155316</width>
			<color>FFff15ea</color>
		</LineStyle>
	</Style>
	<Style id="branch74_part7_style">
		<LineStyle>
			<width>4.825158315742695</width>
			<color>FFff15ea</color>
		</LineStyle>
	</Style>
	<Style id="branch74_part8_style">
		<LineStyle>
			<width>4.875736029330074</width>
			<color>FFff15ea</color>
		</LineStyle>
	</Style>
	<Style id="branch74_part9_style">
		<LineStyle>
			<width>4.926313742917453</width>
			<color>FFff15ea</color>
		</LineStyle>
	</Style>
	<Style id="branch74_part10_style">
		<LineStyle>
			<width>4.976891456504832</width>
			<color>FFff15ea</color>
		</LineStyle>
	</Style>
	<Style id="branch74_part11_style">
		<LineStyle>
			<width>5.027469170092212</width>
			<color>FFff15ea</color>
		</LineStyle>
	</Style>
	<Style id="branch74_part12_style">
		<LineStyle>
			<width>5.0780468836795905</width>
			<color>FFff15ea</color>
		</LineStyle>
	</Style>
	<Style id="branch74_part13_style">
		<LineStyle>
			<width>5.12862459726697</width>
			<color>FFff15ea</color>
		</LineStyle>
	</Style>
	<Style id="branch74_part14_style">
		<LineStyle>
			<width>5.1792023108543495</width>
			<color>FFff15ea</color>
		</LineStyle>
	</Style>
	<Style id="branch74_part15_style">
		<LineStyle>
			<width>5.2297800244417285</width>
			<color>FFff15ea</color>
		</LineStyle>
	</Style>
	<Style id="branch74_part16_style">
		<LineStyle>
			<width>5.280357738029108</width>
			<color>FFff15ea</color>
		</LineStyle>
	</Style>
	<Style id="branch74_part17_style">
		<LineStyle>
			<width>5.330935451616487</width>
			<color>FFff16e9</color>
		</LineStyle>
	</Style>
	<Style id="branch74_part18_style">
		<LineStyle>
			<width>5.381513165203867</width>
			<color>FFff16e9</color>
		</LineStyle>
	</Style>
	<Style id="branch74_part19_style">
		<LineStyle>
			<width>5.432090878791245</width>
			<color>FFff16e9</color>
		</LineStyle>
	</Style>
	<Style id="branch74_part20_style">
		<LineStyle>
			<width>5.482668592378625</width>
			<color>FFff16e9</color>
		</LineStyle>
	</Style>
	<Style id="branch74_part21_style">
		<LineStyle>
			<width>5.533246305966004</width>
			<color>FFff16e9</color>
		</LineStyle>
	</Style>
	<Style id="branch74_part22_style">
		<LineStyle>
			<width>5.583824019553383</width>
			<color>FFff16e9</color>
		</LineStyle>
	</Style>
	<Style id="branch74_part23_style">
		<LineStyle>
			<width>5.634401733140762</width>
			<color>FFff16e9</color>
		</LineStyle>
	</Style>
	<Style id="branch74_part24_style">
		<LineStyle>
			<width>5.684979446728142</width>
			<color>FFff16e9</color>
		</LineStyle>
	</Style>
	<Style id="branch74_part25_style">
		<LineStyle>
			<width>5.73555716031552</width>
			<color>FFff16e9</color>
		</LineStyle>
	</Style>
	<Style id="branch74_part26_style">
		<LineStyle>
			<width>5.7861348739029</width>
			<color>FFff16e9</color>
		</LineStyle>
	</Style>
	<Style id="branch74_part27_style">
		<LineStyle>
			<width>5.836712587490279</width>
			<color>FFff16e9</color>
		</LineStyle>
	</Style>
	<Style id="branch74_part28_style">
		<LineStyle>
			<width>5.887290301077658</width>
			<color>FFff16e9</color>
		</LineStyle>
	</Style>
	<Style id="branch74_part29_style">
		<LineStyle>
			<width>5.937868014665037</width>
			<color>FFff16e9</color>
		</LineStyle>
	</Style>
	<Style id="branch74_part30_style">
		<LineStyle>
			<width>5.988445728252417</width>
			<color>FFff16e9</color>
		</LineStyle>
	</Style>
	<Style id="branch74_part31_style">
		<LineStyle>
			<width>6.039023441839795</width>
			<color>FFff16e9</color>
		</LineStyle>
	</Style>
	<Style id="branch74_part32_style">
		<LineStyle>
			<width>6.089601155427175</width>
			<color>FFff16e9</color>
		</LineStyle>
	</Style>
	<Style id="branch74_part33_style">
		<LineStyle>
			<width>6.140178869014553</width>
			<color>FFff16e9</color>
		</LineStyle>
	</Style>
	<Style id="branch74_part34_style">
		<LineStyle>
			<width>6.190756582601933</width>
			<color>FFff16e9</color>
		</LineStyle>
	</Style>
	<Style id="branch74_part35_style">
		<LineStyle>
			<width>6.2413342961893115</width>
			<color>FFff16e9</color>
		</LineStyle>
	</Style>
	<Style id="branch74_part36_style">
		<LineStyle>
			<width>6.291912009776691</width>
			<color>FFff16e9</color>
		</LineStyle>
	</Style>
	<Style id="branch74_part37_style">
		<LineStyle>
			<width>6.3424897233640705</width>
			<color>FFff16e9</color>
		</LineStyle>
	</Style>
	<Style id="branch74_part38_style">
		<LineStyle>
			<width>6.3930674369514495</width>
			<color>FFff16e9</color>
		</LineStyle>
	</Style>
	<Style id="branch74_part39_style">
		<LineStyle>
			<width>6.443645150538829</width>
			<color>FFff16e9</color>
		</LineStyle>
	</Style>
	<Style id="branch74_part40_style">
		<LineStyle>
			<width>6.4942228641262085</width>
			<color>FFff16e9</color>
		</LineStyle>
	</Style>
	<Style id="branch74_part41_style">
		<LineStyle>
			<width>6.544800577713587</width>
			<color>FFff16e9</color>
		</LineStyle>
	</Style>
	<Style id="branch74_part42_style">
		<LineStyle>
			<width>6.595378291300967</width>
			<color>FFff16e9</color>
		</LineStyle>
	</Style>
	<Style id="branch74_part43_style">
		<LineStyle>
			<width>6.645956004888346</width>
			<color>FFff16e9</color>
		</LineStyle>
	</Style>
	<Style id="branch74_part44_style">
		<LineStyle>
			<width>6.696533718475725</width>
			<color>FFff16e9</color>
		</LineStyle>
	</Style>
	<Style id="branch74_part45_style">
		<LineStyle>
			<width>6.747111432063104</width>
			<color>FFff16e9</color>
		</LineStyle>
	</Style>
	<Style id="branch74_part46_style">
		<LineStyle>
			<width>6.797689145650484</width>
			<color>FFff16e9</color>
		</LineStyle>
	</Style>
	<Style id="branch74_part47_style">
		<LineStyle>
			<width>6.848266859237862</width>
			<color>FFff16e9</color>
		</LineStyle>
	</Style>
	<Style id="branch74_part48_style">
		<LineStyle>
			<width>6.898844572825242</width>
			<color>FFff16e9</color>
		</LineStyle>
	</Style>
	<Style id="branch74_part49_style">
		<LineStyle>
			<width>6.949422286412621</width>
			<color>FFff16e9</color>
		</LineStyle>
	</Style>
	<Style id="branch74_part50_style">
		<LineStyle>
			<width>7.0</width>
			<color>FFff16e9</color>
		</LineStyle>
	</Style>
	<Style id="branch81_part1_style">
		<LineStyle>
			<width>6.986511213666909</width>
			<color>FFff5da2</color>
		</LineStyle>
	</Style>
	<Style id="branch81_part2_style">
		<LineStyle>
			<width>6.986786495020646</width>
			<color>FFff5da2</color>
		</LineStyle>
	</Style>
	<Style id="branch81_part3_style">
		<LineStyle>
			<width>6.987061776374382</width>
			<color>FFff5da2</color>
		</LineStyle>
	</Style>
	<Style id="branch81_part4_style">
		<LineStyle>
			<width>6.987337057728119</width>
			<color>FFff5da2</color>
		</LineStyle>
	</Style>
	<Style id="branch81_part5_style">
		<LineStyle>
			<width>6.987612339081855</width>
			<color>FFff5da2</color>
		</LineStyle>
	</Style>
	<Style id="branch81_part6_style">
		<LineStyle>
			<width>6.987887620435592</width>
			<color>FFff5da2</color>
		</LineStyle>
	</Style>
	<Style id="branch81_part7_style">
		<LineStyle>
			<width>6.9881629017893285</width>
			<color>FFff5da2</color>
		</LineStyle>
	</Style>
	<Style id="branch81_part8_style">
		<LineStyle>
			<width>6.9884381831430655</width>
			<color>FFff5da2</color>
		</LineStyle>
	</Style>
	<Style id="branch81_part9_style">
		<LineStyle>
			<width>6.988713464496802</width>
			<color>FFff5da2</color>
		</LineStyle>
	</Style>
	<Style id="branch81_part10_style">
		<LineStyle>
			<width>6.988988745850539</width>
			<color>FFff5da2</color>
		</LineStyle>
	</Style>
	<Style id="branch81_part11_style">
		<LineStyle>
			<width>6.989264027204275</width>
			<color>FFff5da2</color>
		</LineStyle>
	</Style>
	<Style id="branch81_part12_style">
		<LineStyle>
			<width>6.989539308558012</width>
			<color>FFff5da2</color>
		</LineStyle>
	</Style>
	<Style id="branch81_part13_style">
		<LineStyle>
			<width>6.989814589911748</width>
			<color>FFff5da2</color>
		</LineStyle>
	</Style>
	<Style id="branch81_part14_style">
		<LineStyle>
			<width>6.990089871265485</width>
			<color>FFff5da2</color>
		</LineStyle>
	</Style>
	<Style id="branch81_part15_style">
		<LineStyle>
			<width>6.990365152619221</width>
			<color>FFff5da2</color>
		</LineStyle>
	</Style>
	<Style id="branch81_part16_style">
		<LineStyle>
			<width>6.990640433972958</width>
			<color>FFff5da2</color>
		</LineStyle>
	</Style>
	<Style id="branch81_part17_style">
		<LineStyle>
			<width>6.990915715326694</width>
			<color>FFff5da2</color>
		</LineStyle>
	</Style>
	<Style id="branch81_part18_style">
		<LineStyle>
			<width>6.991190996680431</width>
			<color>FFff5da2</color>
		</LineStyle>
	</Style>
	<Style id="branch81_part19_style">
		<LineStyle>
			<width>6.991466278034167</width>
			<color>FFff5da2</color>
		</LineStyle>
	</Style>
	<Style id="branch81_part20_style">
		<LineStyle>
			<width>6.991741559387904</width>
			<color>FFff5da2</color>
		</LineStyle>
	</Style>
	<Style id="branch81_part21_style">
		<LineStyle>
			<width>6.99201684074164</width>
			<color>FFff5da2</color>
		</LineStyle>
	</Style>
	<Style id="branch81_part22_style">
		<LineStyle>
			<width>6.992292122095377</width>
			<color>FFff5da2</color>
		</LineStyle>
	</Style>
	<Style id="branch81_part23_style">
		<LineStyle>
			<width>6.992567403449113</width>
			<color>FFff5da2</color>
		</LineStyle>
	</Style>
	<Style id="branch81_part24_style">
		<LineStyle>
			<width>6.99284268480285</width>
			<color>FFff5da2</color>
		</LineStyle>
	</Style>
	<Style id="branch81_part25_style">
		<LineStyle>
			<width>6.993117966156586</width>
			<color>FFff5da2</color>
		</LineStyle>
	</Style>
	<Style id="branch81_part26_style">
		<LineStyle>
			<width>6.993393247510323</width>
			<color>FFff5da2</color>
		</LineStyle>
	</Style>
	<Style id="branch81_part27_style">
		<LineStyle>
			<width>6.99366852886406</width>
			<color>FFff5da2</color>
		</LineStyle>
	</Style>
	<Style id="branch81_part28_style">
		<LineStyle>
			<width>6.993943810217796</width>
			<color>FFff5da2</color>
		</LineStyle>
	</Style>
	<Style id="branch81_part29_style">
		<LineStyle>
			<width>6.994219091571532</width>
			<color>FFff5da2</color>
		</LineStyle>
	</Style>
	<Style id="branch81_part30_style">
		<LineStyle>
			<width>6.994494372925269</width>
			<color>FFff5da2</color>
		</LineStyle>
	</Style>
	<Style id="branch81_part31_style">
		<LineStyle>
			<width>6.994769654279006</width>
			<color>FFff5da2</color>
		</LineStyle>
	</Style>
	<Style id="branch81_part32_style">
		<LineStyle>
			<width>6.995044935632742</width>
			<color>FFff5da2</color>
		</LineStyle>
	</Style>
	<Style id="branch81_part33_style">
		<LineStyle>
			<width>6.995320216986478</width>
			<color>FFff5da2</color>
		</LineStyle>
	</Style>
	<Style id="branch81_part34_style">
		<LineStyle>
			<width>6.995595498340215</width>
			<color>FFff5da2</color>
		</LineStyle>
	</Style>
	<Style id="branch81_part35_style">
		<LineStyle>
			<width>6.995870779693952</width>
			<color>FFff5da2</color>
		</LineStyle>
	</Style>
	<Style id="branch81_part36_style">
		<LineStyle>
			<width>6.996146061047688</width>
			<color>FFff5da2</color>
		</LineStyle>
	</Style>
	<Style id="branch81_part37_style">
		<LineStyle>
			<width>6.996421342401424</width>
			<color>FFff5da2</color>
		</LineStyle>
	</Style>
	<Style id="branch81_part38_style">
		<LineStyle>
			<width>6.996696623755161</width>
			<color>FFff5da2</color>
		</LineStyle>
	</Style>
	<Style id="branch81_part39_style">
		<LineStyle>
			<width>6.996971905108898</width>
			<color>FFff5da2</color>
		</LineStyle>
	</Style>
	<Style id="branch81_part40_style">
		<LineStyle>
			<width>6.997247186462634</width>
			<color>FFff5da2</color>
		</LineStyle>
	</Style>
	<Style id="branch81_part41_style">
		<LineStyle>
			<width>6.9975224678163706</width>
			<color>FFff5da2</color>
		</LineStyle>
	</Style>
	<Style id="branch81_part42_style">
		<LineStyle>
			<width>6.9977977491701076</width>
			<color>FFff5da2</color>
		</LineStyle>
	</Style>
	<Style id="branch81_part43_style">
		<LineStyle>
			<width>6.9980730305238446</width>
			<color>FFff5da2</color>
		</LineStyle>
	</Style>
	<Style id="branch81_part44_style">
		<LineStyle>
			<width>6.998348311877581</width>
			<color>FFff5da2</color>
		</LineStyle>
	</Style>
	<Style id="branch81_part45_style">
		<LineStyle>
			<width>6.998623593231317</width>
			<color>FFff5da2</color>
		</LineStyle>
	</Style>
	<Style id="branch81_part46_style">
		<LineStyle>
			<width>6.998898874585054</width>
			<color>FFff5da2</color>
		</LineStyle>
	</Style>
	<Style id="branch81_part47_style">
		<LineStyle>
			<width>6.999174155938791</width>
			<color>FFff5da2</color>
		</LineStyle>
	</Style>
	<Style id="branch81_part48_style">
		<LineStyle>
			<width>6.999449437292527</width>
			<color>FFff5da2</color>
		</LineStyle>
	</Style>
	<Style id="branch81_part49_style">
		<LineStyle>
			<width>6.999724718646263</width>
			<color>FFff5da2</color>
		</LineStyle>
	</Style>
	<Style id="branch81_part50_style">
		<LineStyle>
			<width>7.0</width>
			<color>FFff5da2</color>
		</LineStyle>
	</Style>
	<Style id="circle_4352.373333284568_style">
		<LineStyle>
			<width>0.1</width>
		</LineStyle>
		<PolyStyle>
			<color>8Fffff00</color>
			<outline>0</outline>
		</PolyStyle>
	</Style>
	<Style id="circle_4308.849599951722_style">
		<LineStyle>
			<width>0.1</width>
		</LineStyle>
		<PolyStyle>
			<color>8Ffffc03</color>
			<outline>0</outline>
		</PolyStyle>
	</Style>
	<Style id="circle_4265.325866618877_style">
		<LineStyle>
			<width>0.1</width>
		</LineStyle>
		<PolyStyle>
			<color>8Ffffa05</color>
			<outline>0</outline>
		</PolyStyle>
	</Style>
	<Style id="circle_4221.802133286031_style">
		<LineStyle>
			<width>0.1</width>
		</LineStyle>
		<PolyStyle>
			<color>8Ffff708</color>
			<outline>0</outline>
		</PolyStyle>
	</Style>
	<Style id="circle_4178.278399953185_style">
		<LineStyle>
			<width>0.1</width>
		</LineStyle>
		<PolyStyle>
			<color>8Ffff50a</color>
			<outline>0</outline>
		</PolyStyle>
	</Style>
	<Style id="circle_4134.75466662034_style">
		<LineStyle>
			<width>0.1</width>
		</LineStyle>
		<PolyStyle>
			<color>8Ffff20d</color>
			<outline>0</outline>
		</PolyStyle>
	</Style>
	<Style id="circle_4091.230933287494_style">
		<LineStyle>
			<width>0.1</width>
		</LineStyle>
		<PolyStyle>
			<color>8Ffff00f</color>
			<outline>0</outline>
		</PolyStyle>
	</Style>
	<Style id="circle_4047.707199954648_style">
		<LineStyle>
			<width>0.1</width>
		</LineStyle>
		<PolyStyle>
			<color>8Fffed12</color>
			<outline>0</outline>
		</PolyStyle>
	</Style>
	<Style id="circle_4004.1834666218024_style">
		<LineStyle>
			<width>0.1</width>
		</LineStyle>
		<PolyStyle>
			<color>8Fffeb14</color>
			<outline>0</outline>
		</PolyStyle>
	</Style>
	<Style id="circle_3960.6597332889564_style">
		<LineStyle>
			<width>0.1</width>
		</LineStyle>
		<PolyStyle>
			<color>8Fffe817</color>
			<outline>0</outline>
		</PolyStyle>
	</Style>
	<Style id="circle_3917.135999956111_style">
		<LineStyle>
			<width>0.1</width>
		</LineStyle>
		<PolyStyle>
			<color>8Fffe61a</color>
			<outline>0</outline>
		</PolyStyle>
	</Style>
	<Style id="circle_3873.612266623265_style">
		<LineStyle>
			<width>0.1</width>
		</LineStyle>
		<PolyStyle>
			<color>8Fffe31c</color>
			<outline>0</outline>
		</PolyStyle>
	</Style>
	<Style id="circle_3830.0885332904195_style">
		<LineStyle>
			<width>0.1</width>
		</LineStyle>
		<PolyStyle>
			<color>8Fffe01f</color>
			<outline>0</outline>
		</PolyStyle>
	</Style>
	<Style id="circle_3786.564799957574_style">
		<LineStyle>
			<width>0.1</width>
		</LineStyle>
		<PolyStyle>
			<color>8Fffde21</color>
			<outline>0</outline>
		</PolyStyle>
	</Style>
	<Style id="circle_3743.041066624728_style">
		<LineStyle>
			<width>0.1</width>
		</LineStyle>
		<PolyStyle>
			<color>8Fffdb24</color>
			<outline>0</outline>
		</PolyStyle>
	</Style>
	<Style id="circle_3699.5173332918826_style">
		<LineStyle>
			<width>0.1</width>
		</LineStyle>
		<PolyStyle>
			<color>8Fffd926</color>
			<outline>0</outline>
		</PolyStyle>
	</Style>
	<Style id="circle_3655.993599959037_style">
		<LineStyle>
			<width>0.1</width>
		</LineStyle>
		<PolyStyle>
			<color>8Fffd629</color>
			<outline>0</outline>
		</PolyStyle>
	</Style>
	<Style id="circle_3612.469866626191_style">
		<LineStyle>
			<width>0.1</width>
		</LineStyle>
		<PolyStyle>
			<color>8Fffd42b</color>
			<outline>0</outline>
		</PolyStyle>
	</Style>
	<Style id="circle_3568.9461332933456_style">
		<LineStyle>
			<width>0.1</width>
		</LineStyle>
		<PolyStyle>
			<color>8Fffd12e</color>
			<outline>0</outline>
		</PolyStyle>
	</Style>
	<Style id="circle_3525.4223999604997_style">
		<LineStyle>
			<width>0.1</width>
		</LineStyle>
		<PolyStyle>
			<color>8Fffcf30</color>
			<outline>0</outline>
		</PolyStyle>
	</Style>
	<Style id="circle_3481.898666627654_style">
		<LineStyle>
			<width>0.1</width>
		</LineStyle>
		<PolyStyle>
			<color>8Fffcc33</color>
			<outline>0</outline>
		</PolyStyle>
	</Style>
	<Style id="circle_3438.374933294808_style">
		<LineStyle>
			<width>0.1</width>
		</LineStyle>
		<PolyStyle>
			<color>8Fffc936</color>
			<outline>0</outline>
		</PolyStyle>
	</Style>
	<Style id="circle_3394.8511999619627_style">
		<LineStyle>
			<width>0.1</width>
		</LineStyle>
		<PolyStyle>
			<color>8Fffc738</color>
			<outline>0</outline>
		</PolyStyle>
	</Style>
	<Style id="circle_3351.327466629117_style">
		<LineStyle>
			<width>0.1</width>
		</LineStyle>
		<PolyStyle>
			<color>8Fffc43b</color>
			<outline>0</outline>
		</PolyStyle>
	</Style>
	<Style id="circle_3307.8037332962713_style">
		<LineStyle>
			<width>0.1</width>
		</LineStyle>
		<PolyStyle>
			<color>8Fffc23d</color>
			<outline>0</outline>
		</PolyStyle>
	</Style>
	<Style id="circle_3264.279999963426_style">
		<LineStyle>
			<width>0.1</width>
		</LineStyle>
		<PolyStyle>
			<color>8Fffbf40</color>
			<outline>0</outline>
		</PolyStyle>
	</Style>
	<Style id="circle_3220.7562666305803_style">
		<LineStyle>
			<width>0.1</width>
		</LineStyle>
		<PolyStyle>
			<color>8Fffbd42</color>
			<outline>0</outline>
		</PolyStyle>
	</Style>
	<Style id="circle_3177.2325332977343_style">
		<LineStyle>
			<width>0.1</width>
		</LineStyle>
		<PolyStyle>
			<color>8Fffba45</color>
			<outline>0</outline>
		</PolyStyle>
	</Style>
	<Style id="circle_3133.7087999648884_style">
		<LineStyle>
			<width>0.1</width>
		</LineStyle>
		<PolyStyle>
			<color>8Fffb847</color>
			<outline>0</outline>
		</PolyStyle>
	</Style>
	<Style id="circle_3090.185066632043_style">
		<LineStyle>
			<width>0.1</width>
		</LineStyle>
		<PolyStyle>
			<color>8Fffb54a</color>
			<outline>0</outline>
		</PolyStyle>
	</Style>
	<Style id="circle_3046.6613332991974_style">
		<LineStyle>
			<width>0.1</width>
		</LineStyle>
		<PolyStyle>
			<color>8Fffb34d</color>
			<outline>0</outline>
		</PolyStyle>
	</Style>
	<Style id="circle_3003.1375999663514_style">
		<LineStyle>
			<width>0.1</width>
		</LineStyle>
		<PolyStyle>
			<color>8Fffb04f</color>
			<outline>0</outline>
		</PolyStyle>
	</Style>
	<Style id="circle_2959.613866633506_style">
		<LineStyle>
			<width>0.1</width>
		</LineStyle>
		<PolyStyle>
			<color>8Fffad52</color>
			<outline>0</outline>
		</PolyStyle>
	</Style>
	<Style id="circle_2916.0901333006605_style">
		<LineStyle>
			<width>0.1</width>
		</LineStyle>
		<PolyStyle>
			<color>8Fffab54</color>
			<outline>0</outline>
		</PolyStyle>
	</Style>
	<Style id="circle_2872.5663999678145_style">
		<LineStyle>
			<width>0.1</width>
		</LineStyle>
		<PolyStyle>
			<color>8Fffa857</color>
			<outline>0</outline>
		</PolyStyle>
	</Style>
	<Style id="circle_2829.042666634969_style">
		<LineStyle>
			<width>0.1</width>
		</LineStyle>
		<PolyStyle>
			<color>8Fffa659</color>
			<outline>0</outline>
		</PolyStyle>
	</Style>
	<Style id="circle_2785.5189333021235_style">
		<LineStyle>
			<width>0.1</width>
		</LineStyle>
		<PolyStyle>
			<color>8Fffa35c</color>
			<outline>0</outline>
		</PolyStyle>
	</Style>
	<Style id="circle_2741.9951999692776_style">
		<LineStyle>
			<width>0.1</width>
		</LineStyle>
		<PolyStyle>
			<color>8Fffa15e</color>
			<outline>0</outline>
		</PolyStyle>
	</Style>
	<Style id="circle_2698.4714666364316_style">
		<LineStyle>
			<width>0.1</width>
		</LineStyle>
		<PolyStyle>
			<color>8Fff9e61</color>
			<outline>0</outline>
		</PolyStyle>
	</Style>
	<Style id="circle_2654.947733303586_style">
		<LineStyle>
			<width>0.1</width>
		</LineStyle>
		<PolyStyle>
			<color>8Fff9c63</color>
			<outline>0</outline>
		</PolyStyle>
	</Style>
	<Style id="circle_2611.4239999707406_style">
		<LineStyle>
			<width>0.1</width>
		</LineStyle>
		<PolyStyle>
			<color>8Fff9966</color>
			<outline>0</outline>
		</PolyStyle>
	</Style>
	<Style id="circle_2567.9002666378947_style">
		<LineStyle>
			<width>0.1</width>
		</LineStyle>
		<PolyStyle>
			<color>8Fff9669</color>
			<outline>0</outline>
		</PolyStyle>
	</Style>
	<Style id="circle_2524.376533305049_style">
		<LineStyle>
			<width>0.1</width>
		</LineStyle>
		<PolyStyle>
			<color>8Fff946b</color>
			<outline>0</outline>
		</PolyStyle>
	</Style>
	<Style id="circle_2480.8527999722037_style">
		<LineStyle>
			<width>0.1</width>
		</LineStyle>
		<PolyStyle>
			<color>8Fff916e</color>
			<outline>0</outline>
		</PolyStyle>
	</Style>
	<Style id="circle_2437.3290666393577_style">
		<LineStyle>
			<width>0.1</width>
		</LineStyle>
		<PolyStyle>
			<color>8Fff8f70</color>
			<outline>0</outline>
		</PolyStyle>
	</Style>
	<Style id="circle_2393.805333306512_style">
		<LineStyle>
			<width>0.1</width>
		</LineStyle>
		<PolyStyle>
			<color>8Fff8c73</color>
			<outline>0</outline>
		</PolyStyle>
	</Style>
	<Style id="circle_2350.2815999736667_style">
		<LineStyle>
			<width>0.1</width>
		</LineStyle>
		<PolyStyle>
			<color>8Fff8a75</color>
			<outline>0</outline>
		</PolyStyle>
	</Style>
	<Style id="circle_2306.757866640821_style">
		<LineStyle>
			<width>0.1</width>
		</LineStyle>
		<PolyStyle>
			<color>8Fff8778</color>
			<outline>0</outline>
		</PolyStyle>
	</Style>
	<Style id="circle_2263.234133307975_style">
		<LineStyle>
			<width>0.1</width>
		</LineStyle>
		<PolyStyle>
			<color>8Fff857a</color>
			<outline>0</outline>
		</PolyStyle>
	</Style>
	<Style id="circle_2219.7103999751293_style">
		<LineStyle>
			<width>0.1</width>
		</LineStyle>
		<PolyStyle>
			<color>8Fff827d</color>
			<outline>0</outline>
		</PolyStyle>
	</Style>
	<Style id="circle_2176.186666642284_style">
		<LineStyle>
			<width>0.1</width>
		</LineStyle>
		<PolyStyle>
			<color>8Fff8080</color>
			<outline>0</outline>
		</PolyStyle>
	</Style>
	<Style id="circle_2132.662933309438_style">
		<LineStyle>
			<width>0.1</width>
		</LineStyle>
		<PolyStyle>
			<color>8Fff7d82</color>
			<outline>0</outline>
		</PolyStyle>
	</Style>
	<Style id="circle_2089.1391999765924_style">
		<LineStyle>
			<width>0.1</width>
		</LineStyle>
		<PolyStyle>
			<color>8Fff7a85</color>
			<outline>0</outline>
		</PolyStyle>
	</Style>
	<Style id="circle_2045.6154666437465_style">
		<LineStyle>
			<width>0.1</width>
		</LineStyle>
		<PolyStyle>
			<color>8Fff7887</color>
			<outline>0</outline>
		</PolyStyle>
	</Style>
	<Style id="circle_2002.091733310901_style">
		<LineStyle>
			<width>0.1</width>
		</LineStyle>
		<PolyStyle>
			<color>8Fff758a</color>
			<outline>0</outline>
		</PolyStyle>
	</Style>
	<Style id="circle_1958.5679999780555_style">
		<LineStyle>
			<width>0.1</width>
		</LineStyle>
		<PolyStyle>
			<color>8Fff738c</color>
			<outline>0</outline>
		</PolyStyle>
	</Style>
	<Style id="circle_1915.0442666452095_style">
		<LineStyle>
			<width>0.1</width>
		</LineStyle>
		<PolyStyle>
			<color>8Fff708f</color>
			<outline>0</outline>
		</PolyStyle>
	</Style>
	<Style id="circle_1871.520533312364_style">
		<LineStyle>
			<width>0.1</width>
		</LineStyle>
		<PolyStyle>
			<color>8Fff6e91</color>
			<outline>0</outline>
		</PolyStyle>
	</Style>
	<Style id="circle_1827.996799979518_style">
		<LineStyle>
			<width>0.1</width>
		</LineStyle>
		<PolyStyle>
			<color>8Fff6b94</color>
			<outline>0</outline>
		</PolyStyle>
	</Style>
	<Style id="circle_1784.4730666466726_style">
		<LineStyle>
			<width>0.1</width>
		</LineStyle>
		<PolyStyle>
			<color>8Fff6996</color>
			<outline>0</outline>
		</PolyStyle>
	</Style>
	<Style id="circle_1740.949333313827_style">
		<LineStyle>
			<width>0.1</width>
		</LineStyle>
		<PolyStyle>
			<color>8Fff6699</color>
			<outline>0</outline>
		</PolyStyle>
	</Style>
	<Style id="circle_1697.4255999809811_style">
		<LineStyle>
			<width>0.1</width>
		</LineStyle>
		<PolyStyle>
			<color>8Fff639c</color>
			<outline>0</outline>
		</PolyStyle>
	</Style>
	<Style id="circle_1653.9018666481356_style">
		<LineStyle>
			<width>0.1</width>
		</LineStyle>
		<PolyStyle>
			<color>8Fff619e</color>
			<outline>0</outline>
		</PolyStyle>
	</Style>
	<Style id="circle_1610.3781333152897_style">
		<LineStyle>
			<width>0.1</width>
		</LineStyle>
		<PolyStyle>
			<color>8Fff5ea1</color>
			<outline>0</outline>
		</PolyStyle>
	</Style>
	<Style id="circle_1566.8543999824442_style">
		<LineStyle>
			<width>0.1</width>
		</LineStyle>
		<PolyStyle>
			<color>8Fff5ca3</color>
			<outline>0</outline>
		</PolyStyle>
	</Style>
	<Style id="circle_1523.3306666495987_style">
		<LineStyle>
			<width>0.1</width>
		</LineStyle>
		<PolyStyle>
			<color>8Fff59a6</color>
			<outline>0</outline>
		</PolyStyle>
	</Style>
	<Style id="circle_1479.8069333167527_style">
		<LineStyle>
			<width>0.1</width>
		</LineStyle>
		<PolyStyle>
			<color>8Fff57a8</color>
			<outline>0</outline>
		</PolyStyle>
	</Style>
	<Style id="circle_1436.2831999839073_style">
		<LineStyle>
			<width>0.1</width>
		</LineStyle>
		<PolyStyle>
			<color>8Fff54ab</color>
			<outline>0</outline>
		</PolyStyle>
	</Style>
	<Style id="circle_1392.7594666510613_style">
		<LineStyle>
			<width>0.1</width>
		</LineStyle>
		<PolyStyle>
			<color>8Fff52ad</color>
			<outline>0</outline>
		</PolyStyle>
	</Style>
	<Style id="circle_1349.2357333182158_style">
		<LineStyle>
			<width>0.1</width>
		</LineStyle>
		<PolyStyle>
			<color>8Fff4fb0</color>
			<outline>0</outline>
		</PolyStyle>
	</Style>
	<Style id="circle_1305.7119999853703_style">
		<LineStyle>
			<width>0.1</width>
		</LineStyle>
		<PolyStyle>
			<color>8Fff4db3</color>
			<outline>0</outline>
		</PolyStyle>
	</Style>
	<Style id="circle_1262.1882666525244_style">
		<LineStyle>
			<width>0.1</width>
		</LineStyle>
		<PolyStyle>
			<color>8Fff4ab5</color>
			<outline>0</outline>
		</PolyStyle>
	</Style>
	<Style id="circle_1218.6645333196789_style">
		<LineStyle>
			<width>0.1</width>
		</LineStyle>
		<PolyStyle>
			<color>8Fff47b8</color>
			<outline>0</outline>
		</PolyStyle>
	</Style>
	<Style id="circle_1175.140799986833_style">
		<LineStyle>
			<width>0.1</width>
		</LineStyle>
		<PolyStyle>
			<color>8Fff45ba</color>
			<outline>0</outline>
		</PolyStyle>
	</Style>
	<Style id="circle_1131.6170666539874_style">
		<LineStyle>
			<width>0.1</width>
		</LineStyle>
		<PolyStyle>
			<color>8Fff42bd</color>
			<outline>0</outline>
		</PolyStyle>
	</Style>
	<Style id="circle_1088.093333321142_style">
		<LineStyle>
			<width>0.1</width>
		</LineStyle>
		<PolyStyle>
			<color>8Fff40bf</color>
			<outline>0</outline>
		</PolyStyle>
	</Style>
	<Style id="circle_1044.569599988296_style">
		<LineStyle>
			<width>0.1</width>
		</LineStyle>
		<PolyStyle>
			<color>8Fff3dc2</color>
			<outline>0</outline>
		</PolyStyle>
	</Style>
	<Style id="circle_1001.0458666554505_style">
		<LineStyle>
			<width>0.1</width>
		</LineStyle>
		<PolyStyle>
			<color>8Fff3bc4</color>
			<outline>0</outline>
		</PolyStyle>
	</Style>
	<Style id="circle_957.5221333226045_style">
		<LineStyle>
			<width>0.1</width>
		</LineStyle>
		<PolyStyle>
			<color>8Fff38c7</color>
			<outline>0</outline>
		</PolyStyle>
	</Style>
	<Style id="circle_913.998399989759_style">
		<LineStyle>
			<width>0.1</width>
		</LineStyle>
		<PolyStyle>
			<color>8Fff36c9</color>
			<outline>0</outline>
		</PolyStyle>
	</Style>
	<Style id="circle_870.4746666569135_style">
		<LineStyle>
			<width>0.1</width>
		</LineStyle>
		<PolyStyle>
			<color>8Fff33cc</color>
			<outline>0</outline>
		</PolyStyle>
	</Style>
	<Style id="circle_826.9509333240676_style">
		<LineStyle>
			<width>0.1</width>
		</LineStyle>
		<PolyStyle>
			<color>8Fff30cf</color>
			<outline>0</outline>
		</PolyStyle>
	</Style>
	<Style id="circle_783.4271999912221_style">
		<LineStyle>
			<width>0.1</width>
		</LineStyle>
		<PolyStyle>
			<color>8Fff2ed1</color>
			<outline>0</outline>
		</PolyStyle>
	</Style>
	<Style id="circle_739.9034666583761_style">
		<LineStyle>
			<width>0.1</width>
		</LineStyle>
		<PolyStyle>
			<color>8Fff2bd4</color>
			<outline>0</outline>
		</PolyStyle>
	</Style>
	<Style id="circle_696.3797333255307_style">
		<LineStyle>
			<width>0.1</width>
		</LineStyle>
		<PolyStyle>
			<color>8Fff29d6</color>
			<outline>0</outline>
		</PolyStyle>
	</Style>
	<Style id="circle_652.8559999926847_style">
		<LineStyle>
			<width>0.1</width>
		</LineStyle>
		<PolyStyle>
			<color>8Fff26d9</color>
			<outline>0</outline>
		</PolyStyle>
	</Style>
	<Style id="circle_609.3322666598392_style">
		<LineStyle>
			<width>0.1</width>
		</LineStyle>
		<PolyStyle>
			<color>8Fff24db</color>
			<outline>0</outline>
		</PolyStyle>
	</Style>
	<Style id="circle_565.8085333269937_style">
		<LineStyle>
			<width>0.1</width>
		</LineStyle>
		<PolyStyle>
			<color>8Fff21de</color>
			<outline>0</outline>
		</PolyStyle>
	</Style>
	<Style id="circle_522.2847999941478_style">
		<LineStyle>
			<width>0.1</width>
		</LineStyle>
		<PolyStyle>
			<color>8Fff1fe0</color>
			<outline>0</outline>
		</PolyStyle>
	</Style>
	<Style id="circle_478.76106666130227_style">
		<LineStyle>
			<width>0.1</width>
		</LineStyle>
		<PolyStyle>
			<color>8Fff1ce3</color>
			<outline>0</outline>
		</PolyStyle>
	</Style>
	<Style id="circle_435.2373333284563_style">
		<LineStyle>
			<width>0.1</width>
		</LineStyle>
		<PolyStyle>
			<color>8Fff19e6</color>
			<outline>0</outline>
		</PolyStyle>
	</Style>
	<Style id="circle_391.7135999956108_style">
		<LineStyle>
			<width>0.1</width>
		</LineStyle>
		<PolyStyle>
			<color>8Fff17e8</color>
			<outline>0</outline>
		</PolyStyle>
	</Style>
	<Style id="circle_348.1898666627653_style">
		<LineStyle>
			<width>0.1</width>
		</LineStyle>
		<PolyStyle>
			<color>8Fff14eb</color>
			<outline>0</outline>
		</PolyStyle>
	</Style>
	<Style id="circle_304.6661333299194_style">
		<LineStyle>
			<width>0.1</width>
		</LineStyle>
		<PolyStyle>
			<color>8Fff12ed</color>
			<outline>0</outline>
		</PolyStyle>
	</Style>
	<Style id="circle_261.1423999970739_style">
		<LineStyle>
			<width>0.1</width>
		</LineStyle>
		<PolyStyle>
			<color>8Fff0ff0</color>
			<outline>0</outline>
		</PolyStyle>
	</Style>
	<Style id="circle_217.61866666422793_style">
		<LineStyle>
			<width>0.1</width>
		</LineStyle>
		<PolyStyle>
			<color>8Fff0df2</color>
			<outline>0</outline>
		</PolyStyle>
	</Style>
	<Style id="circle_174.09493333138198_style">
		<LineStyle>
			<width>0.1</width>
		</LineStyle>
		<PolyStyle>
			<color>8Fff0af5</color>
			<outline>0</outline>
		</PolyStyle>
	</Style>
	<Style id="circle_130.57119999853694_style">
		<LineStyle>
			<width>0.1</width>
		</LineStyle>
		<PolyStyle>
			<color>8Fff08f7</color>
			<outline>0</outline>
		</PolyStyle>
	</Style>
	<Style id="circle_87.04746666569099_style">
		<LineStyle>
			<width>0.1</width>
		</LineStyle>
		<PolyStyle>
			<color>8Fff05fa</color>
			<outline>0</outline>
		</PolyStyle>
	</Style>
	<Style id="circle_43.52373333284504_style">
		<LineStyle>
			<width>0.1</width>
		</LineStyle>
		<PolyStyle>
			<color>8Fff03fc</color>
			<outline>0</outline>
		</PolyStyle>
	</Style>
	<Folder>
	<name>branches</name>
	<description>branches on which the state changes</description>
	<Folder>
			<name>branch1</name>
		<Placemark>
			<name>branch1_part1</name>
			<TimeSpan>
				<begin>4800-10-27</begin>
			</TimeSpan>
			<styleUrl>#branch1_part1_style</styleUrl>
			<LineString>
				<altitudeMode>absolute</altitudeMode>
				<tessellate>1</tessellate>
				<coordinates>
					138.252924,36.204824,0.0
					138.04320396,36.19888266,16407.133591274367
				</coordinates>
			</LineString>
		</Placemark>
		<Placemark>
			<name>branch1_part2</name>
			<TimeSpan>
				<begin>4800-05-06</begin>
			</TimeSpan>
			<styleUrl>#branch1_part2_style</styleUrl>
			<LineString>
				<altitudeMode>absolute</altitudeMode>
				<tessellate>1</tessellate>
				<coordinates>
					138.04320396,36.19888266,16407.133591274367
					137.83348392000002,36.19294132,22965.20310874278
				</coordinates>
			</LineString>
		</Placemark>
		<Placemark>
			<name>branch1_part3</name>
			<TimeSpan>
				<begin>4799-11-15</begin>
			</TimeSpan>
			<styleUrl>#branch1_part3_style</styleUrl>
			<LineString>
				<altitudeMode>absolute</altitudeMode>
				<tessellate>1</tessellate>
				<coordinates>
					137.83348392000002,36.19294132,22965.20310874278
					137.62376388,36.18699998,27831.988132931816
				</coordinates>
			</LineString>
		</Placemark>
		<Placemark>
			<name>branch1_part4</name>
			<TimeSpan>
				<begin>4799-05-24</begin>
			</TimeSpan>
			<styleUrl>#branch1_part4_style</styleUrl>
			<LineString>
				<altitudeMode>absolute</altitudeMode>
				<tessellate>1</tessellate>
				<coordinates>
					137.62376388,36.18699998,27831.988132931816
					137.41404384,36.18105864,31793.884026640528
				</coordinates>
			</LineString>
		</Placemark>
		<Placemark>
			<name>branch1_part5</name>
			<TimeSpan>
				<begin>4799-00-03</begin>
			</TimeSpan>
			<styleUrl>#branch1_part5_style</styleUrl>
			<LineString>
				<altitudeMode>absolute</altitudeMode>
				<tessellate>1</tessellate>
				<coordinates>
					137.41404384,36.18105864,31793.884026640528
					137.2043238,36.175117300000004,35158.14340987362
				</coordinates>
			</LineString>
		</Placemark>
		<Placemark>
			<name>branch1_part6</name>
			<TimeSpan>
				<begin>4798-06-11</begin>
			</TimeSpan>
			<styleUrl>#branch1_part6_style</styleUrl>
			<LineString>
				<altitudeMode>absolute</altitudeMode>
				<tessellate>1</tessellate>
				<coordinates>
					137.2043238,36.175117300000004,35158.14340987362
					136.99460376000002,36.169175960000004,38083.480973001606
				</coordinates>
			</LineString>
		</Placemark>
		<Placemark>
			<name>branch1_part7</name>
			<TimeSpan>
				<begin>4798-00-20</begin>
			</TimeSpan>
			<styleUrl>#branch1_part7_style</styleUrl>
			<LineString>
				<altitudeMode>absolute</altitudeMode>
				<tessellate>1</tessellate>
				<coordinates>
					136.99460376000002,36.169175960000004,38083.480973001606
					136.78488372,36.163234620000004,40664.7327112164
				</coordinates>
			</LineString>
		</Placemark>
		<Placemark>
			<name>branch1_part8</name>
			<TimeSpan>
				<begin>4797-06-29</begin>
			</TimeSpan>
			<styleUrl>#branch1_part8_style</styleUrl>
			<LineString>
				<altitudeMode>absolute</altitudeMode>
				<tessellate>1</tessellate>
				<coordinates>
					136.78488372,36.163234620000004,40664.7327112164
					136.57516368,36.157293280000005,42963.960925295665
				</coordinates>
			</LineString>
		</Placemark>
		<Placemark>
			<name>branch1_part9</name>
			<TimeSpan>
				<begin>4797-01-08</begin>
			</TimeSpan>
			<styleUrl>#branch1_part9_style</styleUrl>
			<LineString>
				<altitudeMode>absolute</altitudeMode>
				<tessellate>1</tessellate>
				<coordinates>
					136.57516368,36.157293280000005,42963.960925295665
					136.36544364,36.15135194,45024.392042180356
				</coordinates>
			</LineString>
		</Placemark>
		<Placemark>
			<name>branch1_part10</name>
			<TimeSpan>
				<begin>4796-07-17</begin>
			</TimeSpan>
			<styleUrl>#branch1_part10_style</styleUrl>
			<LineString>
				<altitudeMode>absolute</altitudeMode>
				<tessellate>1</tessellate>
				<coordinates>
					136.36544364,36.15135194,45024.392042180356
					136.15572360000002,36.1454106,46877.52454649817
				</coordinates>
			</LineString>
		</Placemark>
		<Placemark>
			<name>branch1_part11</name>
			<TimeSpan>
				<begin>4796-01-26</begin>
			</TimeSpan>
			<styleUrl>#branch1_part11_style</styleUrl>
			<LineString>
				<altitudeMode>absolute</altitudeMode>
				<tessellate>1</tessellate>
				<coordinates>
					136.15572360000002,36.1454106,46877.52454649817
					135.94600356,36.13946926,48547.10315671868
				</coordinates>
			</LineString>
		</Placemark>
		<Placemark>
			<name>branch1_part12</name>
			<TimeSpan>
				<begin>4795-08-04</begin>
			</TimeSpan>
			<styleUrl>#branch1_part12_style</styleUrl>
			<LineString>
				<altitudeMode>absolute</altitudeMode>
				<tessellate>1</tessellate>
				<coordinates>
					135.94600356,36.13946926,48547.10315671868
					135.73628352,36.13352792,50051.49978444796
				</coordinates>
			</LineString>
		</Placemark>
		<Placemark>
			<name>branch1_part13</name>
			<TimeSpan>
				<begin>4795-02-13</begin>
			</TimeSpan>
			<styleUrl>#branch1_part13_style</styleUrl>
			<LineString>
				<altitudeMode>absolute</altitudeMode>
				<tessellate>1</tessellate>
				<coordinates>
					135.73628352,36.13352792,50051.49978444796
					135.52656348,36.12758658,51405.21884884904
				</coordinates>
			</LineString>
		</Placemark>
		<Placemark>
			<name>branch1_part14</name>
			<TimeSpan>
				<begin>4794-08-22</begin>
			</TimeSpan>
			<styleUrl>#branch1_part14_style</styleUrl>
			<LineString>
				<altitudeMode>absolute</altitudeMode>
				<tessellate>1</tessellate>
				<coordinates>
					135.52656348,36.12758658,51405.21884884904
					135.31684344,36.12164524,52619.89079792449
				</coordinates>
			</LineString>
		</Placemark>
		<Placemark>
			<name>branch1_part15</name>
			<TimeSpan>
				<begin>4794-03-01</begin>
			</TimeSpan>
			<styleUrl>#branch1_part15_style</styleUrl>
			<LineString>
				<altitudeMode>absolute</altitudeMode>
				<tessellate>1</tessellate>
				<coordinates>
					135.31684344,36.12164524,52619.89079792449
					135.1071234,36.1157039,53704.95115661957
				</coordinates>
			</LineString>
		</Placemark>
		<Placemark>
			<name>branch1_part16</name>
			<TimeSpan>
				<begin>4793-09-10</begin>
			</TimeSpan>
			<styleUrl>#branch1_part16_style</styleUrl>
			<LineString>
				<altitudeMode>absolute</altitudeMode>
				<tessellate>1</tessellate>
				<coordinates>
					135.1071234,36.1157039,53704.95115661957
					134.89740336,36.10976256,54668.11811601211
				</coordinates>
			</LineString>
		</Placemark>
		<Placemark>
			<name>branch1_part17</name>
			<TimeSpan>
				<begin>4793-03-19</begin>
			</TimeSpan>
			<styleUrl>#branch1_part17_style</styleUrl>
			<LineString>
				<altitudeMode>absolute</altitudeMode>
				<tessellate>1</tessellate>
				<coordinates>
					134.89740336,36.10976256,54668.11811601211
					134.68768332,36.10382122,55515.73638545717
				</coordinates>
			</LineString>
		</Placemark>
		<Placemark>
			<name>branch1_part18</name>
			<TimeSpan>
				<begin>4792-09-28</begin>
			</TimeSpan>
			<styleUrl>#branch1_part18_style</styleUrl>
			<LineString>
				<altitudeMode>absolute</altitudeMode>
				<tessellate>1</tessellate>
				<coordinates>
					134.68768332,36.10382122,55515.73638545717
					134.47796328,36.09787988,56253.029455797805
				</coordinates>
			</LineString>
		</Placemark>
		<Placemark>
			<name>branch1_part19</name>
			<TimeSpan>
				<begin>4792-04-06</begin>
			</TimeSpan>
			<styleUrl>#branch1_part19_style</styleUrl>
			<LineString>
				<altitudeMode>absolute</altitudeMode>
				<tessellate>1</tessellate>
				<coordinates>
					134.47796328,36.09787988,56253.029455797805
					134.26824324,36.09193854,56884.28735557914
				</coordinates>
			</LineString>
		</Placemark>
		<Placemark>
			<name>branch1_part20</name>
			<TimeSpan>
				<begin>4791-10-15</begin>
			</TimeSpan>
			<styleUrl>#branch1_part20_style</styleUrl>
			<LineString>
				<altitudeMode>absolute</altitudeMode>
				<tessellate>1</tessellate>
				<coordinates>
					134.26824324,36.09193854,56884.28735557914
					134.0585232,36.0859972,57413.00777185696
				</coordinates>
			</LineString>
		</Placemark>
		<Placemark>
			<name>branch1_part21</name>
			<TimeSpan>
				<begin>4791-04-24</begin>
			</TimeSpan>
			<styleUrl>#branch1_part21_style</styleUrl>
			<LineString>
				<altitudeMode>absolute</altitudeMode>
				<tessellate>1</tessellate>
				<coordinates>
					134.0585232,36.0859972,57413.00777185696
					133.84880316,36.08005586,57842.00258750104
				</coordinates>
			</LineString>
		</Placemark>
		<Placemark>
			<name>branch1_part22</name>
			<TimeSpan>
				<begin>4790-11-03</begin>
			</TimeSpan>
			<styleUrl>#branch1_part22_style</styleUrl>
			<LineString>
				<altitudeMode>absolute</altitudeMode>
				<tessellate>1</tessellate>
				<coordinates>
					133.84880316,36.08005586,57842.00258750104
					133.63908312,36.07411452,58173.478095396786
				</coordinates>
			</LineString>
		</Placemark>
		<Placemark>
			<name>branch1_part23</name>
			<TimeSpan>
				<begin>4790-05-12</begin>
			</TimeSpan>
			<styleUrl>#branch1_part23_style</styleUrl>
			<LineString>
				<altitudeMode>absolute</altitudeMode>
				<tessellate>1</tessellate>
				<coordinates>
					133.63908312,36.07411452,58173.478095396786
					133.42936308,36.06817318,58409.09460487043
				</coordinates>
			</LineString>
		</Placemark>
		<Placemark>
			<name>branch1_part24</name>
			<TimeSpan>
				<begin>4789-11-21</begin>
			</TimeSpan>
			<styleUrl>#branch1_part24_style</styleUrl>
			<LineString>
				<altitudeMode>absolute</altitudeMode>
				<tessellate>1</tessellate>
				<coordinates>
					133.42936308,36.06817318,58409.09460487043
					133.21964304,36.06223184,58550.00939255057
				</coordinates>
			</LineString>
		</Placemark>
		<Placemark>
			<name>branch1_part25</name>
			<TimeSpan>
				<begin>4789-05-29</begin>
			</TimeSpan>
			<styleUrl>#branch1_part25_style</styleUrl>
			<LineString>
				<altitudeMode>absolute</altitudeMode>
				<tessellate>1</tessellate>
				<coordinates>
					133.21964304,36.06223184,58550.00939255057
					133.00992300000001,36.0562905,58596.90568312271
				</coordinates>
			</LineString>
		</Placemark>
		<Placemark>
			<name>branch1_part26</name>
			<TimeSpan>
				<begin>4789-00-08</begin>
			</TimeSpan>
			<styleUrl>#branch1_part26_style</styleUrl>
			<LineString>
				<altitudeMode>absolute</altitudeMode>
				<tessellate>1</tessellate>
				<coordinates>
					133.00992300000001,36.0562905,58596.90568312271
					132.80020296,36.050349159999996,58550.00939255057
				</coordinates>
			</LineString>
		</Placemark>
		<Placemark>
			<name>branch1_part27</name>
			<TimeSpan>
				<begin>4788-06-17</begin>
			</TimeSpan>
			<styleUrl>#branch1_part27_style</styleUrl>
			<LineString>
				<altitudeMode>absolute</altitudeMode>
				<tessellate>1</tessellate>
				<coordinates>
					132.80020296,36.050349159999996,58550.00939255057
					132.59048292,36.044407819999996,58409.09460487043
				</coordinates>
			</LineString>
		</Placemark>
		<Placemark>
			<name>branch1_part28</name>
			<TimeSpan>
				<begin>4788-00-26</begin>
			</TimeSpan>
			<styleUrl>#branch1_part28_style</styleUrl>
			<LineString>
				<altitudeMode>absolute</altitudeMode>
				<tessellate>1</tessellate>
				<coordinates>
					132.59048292,36.044407819999996,58409.09460487043
					132.38076288,36.03846648,58173.478095396786
				</coordinates>
			</LineString>
		</Placemark>
		<Placemark>
			<name>branch1_part29</name>
			<TimeSpan>
				<begin>4787-07-05</begin>
			</TimeSpan>
			<styleUrl>#branch1_part29_style</styleUrl>
			<LineString>
				<altitudeMode>absolute</altitudeMode>
				<tessellate>1</tessellate>
				<coordinates>
					132.38076288,36.03846648,58173.478095396786
					132.17104284,36.03252514,57842.00258750105
				</coordinates>
			</LineString>
		</Placemark>
		<Placemark>
			<name>branch1_part30</name>
			<TimeSpan>
				<begin>4787-01-14</begin>
			</TimeSpan>
			<styleUrl>#branch1_part30_style</styleUrl>
			<LineString>
				<altitudeMode>absolute</altitudeMode>
				<tessellate>1</tessellate>
				<coordinates>
					132.17104284,36.03252514,57842.00258750105
					131.9613228,36.0265838,57413.00777185696
				</coordinates>
			</LineString>
		</Placemark>
		<Placemark>
			<name>branch1_part31</name>
			<TimeSpan>
				<begin>4786-07-22</begin>
			</TimeSpan>
			<styleUrl>#branch1_part31_style</styleUrl>
			<LineString>
				<altitudeMode>absolute</altitudeMode>
				<tessellate>1</tessellate>
				<coordinates>
					131.9613228,36.0265838,57413.00777185696
					131.75160276,36.02064246,56884.28735557914
				</coordinates>
			</LineString>
		</Placemark>
		<Placemark>
			<name>branch1_part32</name>
			<TimeSpan>
				<begin>4786-02-01</begin>
			</TimeSpan>
			<styleUrl>#branch1_part32_style</styleUrl>
			<LineString>
				<altitudeMode>absolute</altitudeMode>
				<tessellate>1</tessellate>
				<coordinates>
					131.75160276,36.02064246,56884.28735557914
					131.54188272,36.01470112,56253.029455797805
				</coordinates>
			</LineString>
		</Placemark>
		<Placemark>
			<name>branch1_part33</name>
			<TimeSpan>
				<begin>4785-08-10</begin>
			</TimeSpan>
			<styleUrl>#branch1_part33_style</styleUrl>
			<LineString>
				<altitudeMode>absolute</altitudeMode>
				<tessellate>1</tessellate>
				<coordinates>
					131.54188272,36.01470112,56253.029455797805
					131.33216268,36.00875978,55515.73638545717
				</coordinates>
			</LineString>
		</Placemark>
		<Placemark>
			<name>branch1_part34</name>
			<TimeSpan>
				<begin>4785-02-19</begin>
			</TimeSpan>
			<styleUrl>#branch1_part34_style</styleUrl>
			<LineString>
				<altitudeMode>absolute</altitudeMode>
				<tessellate>1</tessellate>
				<coordinates>
					131.33216268,36.00875978,55515.73638545717
					131.12244264,36.00281844,54668.11811601211
				</coordinates>
			</LineString>
		</Placemark>
		<Placemark>
			<name>branch1_part35</name>
			<TimeSpan>
				<begin>4784-08-28</begin>
			</TimeSpan>
			<styleUrl>#branch1_part35_style</styleUrl>
			<LineString>
				<altitudeMode>absolute</altitudeMode>
				<tessellate>1</tessellate>
				<coordinates>
					131.12244264,36.00281844,54668.11811601211
					130.9127226,35.9968771,53704.951156619565
				</coordinates>
			</LineString>
		</Placemark>
		<Placemark>
			<name>branch1_part36</name>
			<TimeSpan>
				<begin>4784-03-07</begin>
			</TimeSpan>
			<styleUrl>#branch1_part36_style</styleUrl>
			<LineString>
				<altitudeMode>absolute</altitudeMode>
				<tessellate>1</tessellate>
				<coordinates>
					130.9127226,35.9968771,53704.951156619565
					130.70300256,35.99093576,52619.8907979245
				</coordinates>
			</LineString>
		</Placemark>
		<Placemark>
			<name>branch1_part37</name>
			<TimeSpan>
				<begin>4783-09-15</begin>
			</TimeSpan>
			<styleUrl>#branch1_part37_style</styleUrl>
			<LineString>
				<altitudeMode>absolute</altitudeMode>
				<tessellate>1</tessellate>
				<coordinates>
					130.70300256,35.99093576,52619.8907979245
					130.49328252,35.98499442,51405.21884884904
				</coordinates>
			</LineString>
		</Placemark>
		<Placemark>
			<name>branch1_part38</name>
			<TimeSpan>
				<begin>4783-03-24</begin>
			</TimeSpan>
			<styleUrl>#branch1_part38_style</styleUrl>
			<LineString>
				<altitudeMode>absolute</altitudeMode>
				<tessellate>1</tessellate>
				<coordinates>
					130.49328252,35.98499442,51405.21884884904
					130.28356248,35.97905308,50051.49978444796
				</coordinates>
			</LineString>
		</Placemark>
		<Placemark>
			<name>branch1_part39</name>
			<TimeSpan>
				<begin>4782-10-03</begin>
			</TimeSpan>
			<styleUrl>#branch1_part39_style</styleUrl>
			<LineString>
				<altitudeMode>absolute</altitudeMode>
				<tessellate>1</tessellate>
				<coordinates>
					130.28356248,35.97905308,50051.49978444796
					130.07384244,35.97311174,48547.10315671868
				</coordinates>
			</LineString>
		</Placemark>
		<Placemark>
			<name>branch1_part40</name>
			<TimeSpan>
				<begin>4782-04-12</begin>
			</TimeSpan>
			<styleUrl>#branch1_part40_style</styleUrl>
			<LineString>
				<altitudeMode>absolute</altitudeMode>
				<tessellate>1</tessellate>
				<coordinates>
					130.07384244,35.97311174,48547.10315671868
					129.86412239999999,35.9671704,46877.52454649816
				</coordinates>
			</LineString>
		</Placemark>
		<Placemark>
			<name>branch1_part41</name>
			<TimeSpan>
				<begin>4781-10-21</begin>
			</TimeSpan>
			<styleUrl>#branch1_part41_style</styleUrl>
			<LineString>
				<altitudeMode>absolute</altitudeMode>
				<tessellate>1</tessellate>
				<coordinates>
					129.86412239999999,35.9671704,46877.52454649816
					129.65440236,35.96122906,45024.392042180356
				</coordinates>
			</LineString>
		</Placemark>
		<Placemark>
			<name>branch1_part42</name>
			<TimeSpan>
				<begin>4781-04-30</begin>
			</TimeSpan>
			<styleUrl>#branch1_part42_style</styleUrl>
			<LineString>
				<altitudeMode>absolute</altitudeMode>
				<tessellate>1</tessellate>
				<coordinates>
					129.65440236,35.96122906,45024.392042180356
					129.44468232,35.955287719999994,42963.960925295665
				</coordinates>
			</LineString>
		</Placemark>
		<Placemark>
			<name>branch1_part43</name>
			<TimeSpan>
				<begin>4780-11-09</begin>
			</TimeSpan>
			<styleUrl>#branch1_part43_style</styleUrl>
			<LineString>
				<altitudeMode>absolute</altitudeMode>
				<tessellate>1</tessellate>
				<coordinates>
					129.44468232,35.955287719999994,42963.960925295665
					129.23496228,35.949346379999994,40664.732711216406
				</coordinates>
			</LineString>
		</Placemark>
		<Placemark>
			<name>branch1_part44</name>
			<TimeSpan>
				<begin>4780-05-17</begin>
			</TimeSpan>
			<styleUrl>#branch1_part44_style</styleUrl>
			<LineString>
				<altitudeMode>absolute</altitudeMode>
				<tessellate>1</tessellate>
				<coordinates>
					129.23496228,35.949346379999994,40664.732711216406
					129.02524223999998,35.943405039999995,38083.480973001606
				</coordinates>
			</LineString>
		</Placemark>
		<Placemark>
			<name>branch1_part45</name>
			<TimeSpan>
				<begin>4779-11-26</begin>
			</TimeSpan>
			<styleUrl>#branch1_part45_style</styleUrl>
			<LineString>
				<altitudeMode>absolute</altitudeMode>
				<tessellate>1</tessellate>
				<coordinates>
					129.02524223999998,35.943405039999995,38083.480973001606
					128.8155222,35.937463699999995,35158.14340987363
				</coordinates>
			</LineString>
		</Placemark>
		<Placemark>
			<name>branch1_part46</name>
			<TimeSpan>
				<begin>4779-06-05</begin>
			</TimeSpan>
			<styleUrl>#branch1_part46_style</styleUrl>
			<LineString>
				<altitudeMode>absolute</altitudeMode>
				<tessellate>1</tessellate>
				<coordinates>
					128.8155222,35.937463699999995,35158.14340987363
					128.60580216,35.931522359999995,31793.88402664052
				</coordinates>
			</LineString>
		</Placemark>
		<Placemark>
			<name>branch1_part47</name>
			<TimeSpan>
				<begin>4779-00-14</begin>
			</TimeSpan>
			<styleUrl>#branch1_part47_style</styleUrl>
			<LineString>
				<altitudeMode>absolute</altitudeMode>
				<tessellate>1</tessellate>
				<coordinates>
					128.60580216,35.931522359999995,31793.88402664052
					128.39608212,35.925581019999996,27831.98813293181
				</coordinates>
			</LineString>
		</Placemark>
		<Placemark>
			<name>branch1_part48</name>
			<TimeSpan>
				<begin>4778-06-23</begin>
			</TimeSpan>
			<styleUrl>#branch1_part48_style</styleUrl>
			<LineString>
				<altitudeMode>absolute</altitudeMode>
				<tessellate>1</tessellate>
				<coordinates>
					128.39608212,35.925581019999996,27831.98813293181
					128.18636207999998,35.919639679999996,22965.2031087428
				</coordinates>
			</LineString>
		</Placemark>
		<Placemark>
			<name>branch1_part49</name>
			<TimeSpan>
				<begin>4778-01-02</begin>
			</TimeSpan>
			<styleUrl>#branch1_part49_style</styleUrl>
			<LineString>
				<altitudeMode>absolute</altitudeMode>
				<tessellate>1</tessellate>
				<coordinates>
					128.18636207999998,35.919639679999996,22965.2031087428
					127.97664204,35.913698339999996,16407.133591274378
				</coordinates>
			</LineString>
		</Placemark>
		<Placemark>
			<name>branch1_part50</name>
			<TimeSpan>
				<begin>4777-07-10</begin>
			</TimeSpan>
			<styleUrl>#branch1_part50_style</styleUrl>
			<LineString>
				<altitudeMode>absolute</altitudeMode>
				<tessellate>1</tessellate>
				<coordinates>
					127.97664204,35.913698339999996,16407.133591274378
					127.766922,35.907757,7.176051298477558E-12
				</coordinates>
			</LineString>
		</Placemark>
	</Folder>
	<Folder>
			<name>branch4</name>
		<Placemark>
			<name>branch4_part1</name>
			<TimeSpan>
				<begin>5616-03-15</begin>
			</TimeSpan>
			<styleUrl>#branch4_part1_style</styleUrl>
			<LineString>
				<altitudeMode>absolute</altitudeMode>
				<tessellate>1</tessellate>
				<coordinates>
					174.885971,-40.900557,0.0
					174.15331006000002,-39.358449379999996,159075.69661639002
				</coordinates>
			</LineString>
		</Placemark>
		<Placemark>
			<name>branch4_part2</name>
			<TimeSpan>
				<begin>5616-02-16</begin>
			</TimeSpan>
			<styleUrl>#branch4_part2_style</styleUrl>
			<LineString>
				<altitudeMode>absolute</altitudeMode>
				<tessellate>1</tessellate>
				<coordinates>
					174.15331006000002,-39.358449379999996,159075.69661639002
					173.42064912,-37.81634176,222659.59267882045
				</coordinates>
			</LineString>
		</Placemark>
		<Placemark>
			<name>branch4_part3</name>
			<TimeSpan>
				<begin>5616-01-18</begin>
			</TimeSpan>
			<styleUrl>#branch4_part3_style</styleUrl>
			<LineString>
				<altitudeMode>absolute</altitudeMode>
				<tessellate>1</tessellate>
				<coordinates>
					173.42064912,-37.81634176,222659.59267882045
					172.68798818000002,-36.27423414,269845.60562241066
				</coordinates>
			</LineString>
		</Placemark>
		<Placemark>
			<name>branch4_part4</name>
			<TimeSpan>
				<begin>5616-00-19</begin>
			</TimeSpan>
			<styleUrl>#branch4_part4_style</styleUrl>
			<LineString>
				<altitudeMode>absolute</altitudeMode>
				<tessellate>1</tessellate>
				<coordinates>
					172.68798818000002,-36.27423414,269845.60562241066
					171.95532724,-34.73212652,308258.24764225155
				</coordinates>
			</LineString>
		</Placemark>
		<Placemark>
			<name>branch4_part5</name>
			<TimeSpan>
				<begin>5615-11-20</begin>
			</TimeSpan>
			<styleUrl>#branch4_part5_style</styleUrl>
			<LineString>
				<altitudeMode>absolute</altitudeMode>
				<tessellate>1</tessellate>
				<coordinates>
					171.95532724,-34.73212652,308258.24764225155
					171.22266630000001,-33.1900189,340876.49274940696
				</coordinates>
			</LineString>
		</Placemark>
		<Placemark>
			<name>branch4_part6</name>
			<TimeSpan>
				<begin>5615-10-22</begin>
			</TimeSpan>
			<styleUrl>#branch4_part6_style</styleUrl>
			<LineString>
				<altitudeMode>absolute</altitudeMode>
				<tessellate>1</tessellate>
				<coordinates>
					171.22266630000001,-33.1900189,340876.49274940696
					170.49000536,-31.64791128,369239.1624445059
				</coordinates>
			</LineString>
		</Placemark>
		<Placemark>
			<name>branch4_part7</name>
			<TimeSpan>
				<begin>5615-09-23</begin>
			</TimeSpan>
			<styleUrl>#branch4_part7_style</styleUrl>
			<LineString>
				<altitudeMode>absolute</altitudeMode>
				<tessellate>1</tessellate>
				<coordinates>
					170.49000536,-31.64791128,369239.1624445059
					169.75734442,-30.10580366,394265.74104304664
				</coordinates>
			</LineString>
		</Placemark>
		<Placemark>
			<name>branch4_part8</name>
			<TimeSpan>
				<begin>5615-08-25</begin>
			</TimeSpan>
			<styleUrl>#branch4_part8_style</styleUrl>
			<LineString>
				<altitudeMode>absolute</altitudeMode>
				<tessellate>1</tessellate>
				<coordinates>
					169.75734442,-30.10580366,394265.74104304664
					169.02468348000002,-28.56369604,416557.95484139293
				</coordinates>
			</LineString>
		</Placemark>
		<Placemark>
			<name>branch4_part9</name>
			<TimeSpan>
				<begin>5615-07-26</begin>
			</TimeSpan>
			<styleUrl>#branch4_part9_style</styleUrl>
			<LineString>
				<altitudeMode>absolute</altitudeMode>
				<tessellate>1</tessellate>
				<coordinates>
					169.02468348000002,-28.56369604,416557.95484139293
					168.29202254,-27.02158842,436534.90653896617
				</coordinates>
			</LineString>
		</Placemark>
		<Placemark>
			<name>branch4_part10</name>
			<TimeSpan>
				<begin>5615-06-27</begin>
			</TimeSpan>
			<styleUrl>#branch4_part10_style</styleUrl>
			<LineString>
				<altitudeMode>absolute</altitudeMode>
				<tessellate>1</tessellate>
				<coordinates>
					168.29202254,-27.02158842,436534.90653896617
					167.55936160000002,-25.4794808,454501.99033254274
				</coordinates>
			</LineString>
		</Placemark>
		<Placemark>
			<name>branch4_part11</name>
			<TimeSpan>
				<begin>5615-05-29</begin>
			</TimeSpan>
			<styleUrl>#branch4_part11_style</styleUrl>
			<LineString>
				<altitudeMode>absolute</altitudeMode>
				<tessellate>1</tessellate>
				<coordinates>
					167.55936160000002,-25.4794808,454501.99033254274
					166.82670066,-23.93737318,470689.42362179793
				</coordinates>
			</LineString>
		</Placemark>
		<Placemark>
			<name>branch4_part12</name>
			<TimeSpan>
				<begin>5615-05-00</begin>
			</TimeSpan>
			<styleUrl>#branch4_part12_style</styleUrl>
			<LineString>
				<altitudeMode>absolute</altitudeMode>
				<tessellate>1</tessellate>
				<coordinates>
					166.82670066,-23.93737318,470689.42362179793
					166.09403972,-22.39526556,485275.3316484537
				</coordinates>
			</LineString>
		</Placemark>
		<Placemark>
			<name>branch4_part13</name>
			<TimeSpan>
				<begin>5615-04-02</begin>
			</TimeSpan>
			<styleUrl>#branch4_part13_style</styleUrl>
			<LineString>
				<altitudeMode>absolute</altitudeMode>
				<tessellate>1</tessellate>
				<coordinates>
					166.09403972,-22.39526556,485275.3316484537
					165.36137878,-20.85315794,498400.3423027837
				</coordinates>
			</LineString>
		</Placemark>
		<Placemark>
			<name>branch4_part14</name>
			<TimeSpan>
				<begin>5615-03-03</begin>
			</TimeSpan>
			<styleUrl>#branch4_part14_style</styleUrl>
			<LineString>
				<altitudeMode>absolute</altitudeMode>
				<tessellate>1</tessellate>
				<coordinates>
					165.36137878,-20.85315794,498400.3423027837
					164.62871784,-19.31105032,510177.2188293651
				</coordinates>
			</LineString>
		</Placemark>
		<Placemark>
			<name>branch4_part15</name>
			<TimeSpan>
				<begin>5615-02-04</begin>
			</TimeSpan>
			<styleUrl>#branch4_part15_style</styleUrl>
			<LineString>
				<altitudeMode>absolute</altitudeMode>
				<tessellate>1</tessellate>
				<coordinates>
					164.62871784,-19.31105032,510177.2188293651
					163.89605690000002,-17.7689427,520697.44355174113
				</coordinates>
			</LineString>
		</Placemark>
		<Placemark>
			<name>branch4_part16</name>
			<TimeSpan>
				<begin>5615-01-06</begin>
			</TimeSpan>
			<styleUrl>#branch4_part16_style</styleUrl>
			<LineString>
				<altitudeMode>absolute</altitudeMode>
				<tessellate>1</tessellate>
				<coordinates>
					163.89605690000002,-17.7689427,520697.44355174113
					163.16339596,-16.22683508,530035.8483481001
				</coordinates>
			</LineString>
		</Placemark>
		<Placemark>
			<name>branch4_part17</name>
			<TimeSpan>
				<begin>5615-00-07</begin>
			</TimeSpan>
			<styleUrl>#branch4_part17_style</styleUrl>
			<LineString>
				<altitudeMode>absolute</altitudeMode>
				<tessellate>1</tessellate>
				<coordinates>
					163.16339596,-16.22683508,530035.8483481001
					162.43073502000001,-14.684727460000001,538253.948476721
				</coordinates>
			</LineString>
		</Placemark>
		<Placemark>
			<name>branch4_part18</name>
			<TimeSpan>
				<begin>5614-11-09</begin>
			</TimeSpan>
			<styleUrl>#branch4_part18_style</styleUrl>
			<LineString>
				<altitudeMode>absolute</altitudeMode>
				<tessellate>1</tessellate>
				<coordinates>
					162.43073502000001,-14.684727460000001,538253.948476721
					161.69807408,-13.142619840000002,545402.3883990513
				</coordinates>
			</LineString>
		</Placemark>
		<Placemark>
			<name>branch4_part19</name>
			<TimeSpan>
				<begin>5614-10-10</begin>
			</TimeSpan>
			<styleUrl>#branch4_part19_style</styleUrl>
			<LineString>
				<altitudeMode>absolute</altitudeMode>
				<tessellate>1</tessellate>
				<coordinates>
					161.69807408,-13.142619840000002,545402.3883990513
					160.96541314,-11.600512220000002,551522.7621738903
				</coordinates>
			</LineString>
		</Placemark>
		<Placemark>
			<name>branch4_part20</name>
			<TimeSpan>
				<begin>5614-09-11</begin>
			</TimeSpan>
			<styleUrl>#branch4_part20_style</styleUrl>
			<LineString>
				<altitudeMode>absolute</altitudeMode>
				<tessellate>1</tessellate>
				<coordinates>
					160.96541314,-11.600512220000002,551522.7621738903
					160.23275220000002,-10.058404600000003,556648.9816970513
				</coordinates>
			</LineString>
		</Placemark>
		<Placemark>
			<name>branch4_part21</name>
			<TimeSpan>
				<begin>5614-08-13</begin>
			</TimeSpan>
			<styleUrl>#branch4_part21_style</styleUrl>
			<LineString>
				<altitudeMode>absolute</altitudeMode>
				<tessellate>1</tessellate>
				<coordinates>
					160.23275220000002,-10.058404600000003,556648.9816970513
					159.50009126,-8.51629698,560808.3096359483
				</coordinates>
			</LineString>
		</Placemark>
		<Placemark>
			<name>branch4_part22</name>
			<TimeSpan>
				<begin>5614-07-14</begin>
			</TimeSpan>
			<styleUrl>#branch4_part22_style</styleUrl>
			<LineString>
				<altitudeMode>absolute</altitudeMode>
				<tessellate>1</tessellate>
				<coordinates>
					159.50009126,-8.51629698,560808.3096359483
					158.76743032000002,-6.974189360000004,564022.1371480146
				</coordinates>
			</LineString>
		</Placemark>
		<Placemark>
			<name>branch4_part23</name>
			<TimeSpan>
				<begin>5614-06-16</begin>
			</TimeSpan>
			<styleUrl>#branch4_part23_style</styleUrl>
			<LineString>
				<altitudeMode>absolute</altitudeMode>
				<tessellate>1</tessellate>
				<coordinates>
					158.76743032000002,-6.974189360000004,564022.1371480146
					158.03476938,-5.432081740000001,566306.561796009
				</coordinates>
			</LineString>
		</Placemark>
		<Placemark>
			<name>branch4_part24</name>
			<TimeSpan>
				<begin>5614-05-17</begin>
			</TimeSpan>
			<styleUrl>#branch4_part24_style</styleUrl>
			<LineString>
				<altitudeMode>absolute</altitudeMode>
				<tessellate>1</tessellate>
				<coordinates>
					158.03476938,-5.432081740000001,566306.561796009
					157.30210844,-3.889974119999998,567672.8039789635
				</coordinates>
			</LineString>
		</Placemark>
		<Placemark>
			<name>branch4_part25</name>
			<TimeSpan>
				<begin>5614-04-18</begin>
			</TimeSpan>
			<styleUrl>#branch4_part25_style</styleUrl>
			<LineString>
				<altitudeMode>absolute</altitudeMode>
				<tessellate>1</tessellate>
				<coordinates>
					157.30210844,-3.889974119999998,567672.8039789635
					156.56944750000002,-2.347866500000002,568127.4879156784
				</coordinates>
			</LineString>
		</Placemark>
		<Placemark>
			<name>branch4_part26</name>
			<TimeSpan>
				<begin>5614-03-20</begin>
			</TimeSpan>
			<styleUrl>#branch4_part26_style</styleUrl>
			<LineString>
				<altitudeMode>absolute</altitudeMode>
				<tessellate>1</tessellate>
				<coordinates>
					156.56944750000002,-2.347866500000002,568127.4879156784
					155.83678656,-0.8057588799999991,567672.8039789635
				</coordinates>
			</LineString>
		</Placemark>
		<Placemark>
			<name>branch4_part27</name>
			<TimeSpan>
				<begin>5614-02-21</begin>
			</TimeSpan>
			<styleUrl>#branch4_part27_style</styleUrl>
			<LineString>
				<altitudeMode>absolute</altitudeMode>
				<tessellate>1</tessellate>
				<coordinates>
					155.83678656,-0.8057588799999991,567672.8039789635
					155.10412562000002,0.7363487399999968,566306.561796009
				</coordinates>
			</LineString>
		</Placemark>
		<Placemark>
			<name>branch4_part28</name>
			<TimeSpan>
				<begin>5614-01-23</begin>
			</TimeSpan>
			<styleUrl>#branch4_part28_style</styleUrl>
			<LineString>
				<altitudeMode>absolute</altitudeMode>
				<tessellate>1</tessellate>
				<coordinates>
					155.10412562000002,0.7363487399999968,566306.561796009
					154.37146468,2.27845636,564022.1371480146
				</coordinates>
			</LineString>
		</Placemark>
		<Placemark>
			<name>branch4_part29</name>
			<TimeSpan>
				<begin>5614-00-24</begin>
			</TimeSpan>
			<styleUrl>#branch4_part29_style</styleUrl>
			<LineString>
				<altitudeMode>absolute</altitudeMode>
				<tessellate>1</tessellate>
				<coordinates>
					154.37146468,2.27845636,564022.1371480146
					153.63880374000001,3.8205639799999958,560808.3096359483
				</coordinates>
			</LineString>
		</Placemark>
		<Placemark>
			<name>branch4_part30</name>
			<TimeSpan>
				<begin>5613-11-26</begin>
			</TimeSpan>
			<styleUrl>#branch4_part30_style</styleUrl>
			<LineString>
				<altitudeMode>absolute</altitudeMode>
				<tessellate>1</tessellate>
				<coordinates>
					153.63880374000001,3.8205639799999958,560808.3096359483
					152.9061428,5.362671599999999,556648.9816970513
				</coordinates>
			</LineString>
		</Placemark>
		<Placemark>
			<name>branch4_part31</name>
			<TimeSpan>
				<begin>5613-10-27</begin>
			</TimeSpan>
			<styleUrl>#branch4_part31_style</styleUrl>
			<LineString>
				<altitudeMode>absolute</altitudeMode>
				<tessellate>1</tessellate>
				<coordinates>
					152.9061428,5.362671599999999,556648.9816970513
					152.17348186,6.904779219999995,551522.7621738903
				</coordinates>
			</LineString>
		</Placemark>
		<Placemark>
			<name>branch4_part32</name>
			<TimeSpan>
				<begin>5613-09-28</begin>
			</TimeSpan>
			<styleUrl>#branch4_part32_style</styleUrl>
			<LineString>
				<altitudeMode>absolute</altitudeMode>
				<tessellate>1</tessellate>
				<coordinates>
					152.17348186,6.904779219999995,551522.7621738903
					151.44082092000002,8.446886839999998,545402.3883990513
				</coordinates>
			</LineString>
		</Placemark>
		<Placemark>
			<name>branch4_part33</name>
			<TimeSpan>
				<begin>5613-08-30</begin>
			</TimeSpan>
			<styleUrl>#branch4_part33_style</styleUrl>
			<LineString>
				<altitudeMode>absolute</altitudeMode>
				<tessellate>1</tessellate>
				<coordinates>
					151.44082092000002,8.446886839999998,545402.3883990513
					150.70815998,9.98899446,538253.9484767208
				</coordinates>
			</LineString>
		</Placemark>
		<Placemark>
			<name>branch4_part34</name>
			<TimeSpan>
				<begin>5613-08-01</begin>
			</TimeSpan>
			<styleUrl>#branch4_part34_style</styleUrl>
			<LineString>
				<altitudeMode>absolute</altitudeMode>
				<tessellate>1</tessellate>
				<coordinates>
					150.70815998,9.98899446,538253.9484767208
					149.97549904000002,11.531102079999997,530035.8483481001
				</coordinates>
			</LineString>
		</Placemark>
		<Placemark>
			<name>branch4_part35</name>
			<TimeSpan>
				<begin>5613-07-03</begin>
			</TimeSpan>
			<styleUrl>#branch4_part35_style</styleUrl>
			<LineString>
				<altitudeMode>absolute</altitudeMode>
				<tessellate>1</tessellate>
				<coordinates>
					149.97549904000002,11.531102079999997,530035.8483481001
					149.2428381,13.0732097,520697.4435517411
				</coordinates>
			</LineString>
		</Placemark>
		<Placemark>
			<name>branch4_part36</name>
			<TimeSpan>
				<begin>5613-06-04</begin>
			</TimeSpan>
			<styleUrl>#branch4_part36_style</styleUrl>
			<LineString>
				<altitudeMode>absolute</altitudeMode>
				<tessellate>1</tessellate>
				<coordinates>
					149.2428381,13.0732097,520697.4435517411
					148.51017716,14.615317319999996,510177.21882936516
				</coordinates>
			</LineString>
		</Placemark>
		<Placemark>
			<name>branch4_part37</name>
			<TimeSpan>
				<begin>5613-05-05</begin>
			</TimeSpan>
			<styleUrl>#branch4_part37_style</styleUrl>
			<LineString>
				<altitudeMode>absolute</altitudeMode>
				<tessellate>1</tessellate>
				<coordinates>
					148.51017716,14.615317319999996,510177.21882936516
					147.77751622,16.15742494,498400.3423027837
				</coordinates>
			</LineString>
		</Placemark>
		<Placemark>
			<name>branch4_part38</name>
			<TimeSpan>
				<begin>5613-04-07</begin>
			</TimeSpan>
			<styleUrl>#branch4_part38_style</styleUrl>
			<LineString>
				<altitudeMode>absolute</altitudeMode>
				<tessellate>1</tessellate>
				<coordinates>
					147.77751622,16.15742494,498400.3423027837
					147.04485528,17.699532559999994,485275.3316484537
				</coordinates>
			</LineString>
		</Placemark>
		<Placemark>
			<name>branch4_part39</name>
			<TimeSpan>
				<begin>5613-03-08</begin>
			</TimeSpan>
			<styleUrl>#branch4_part39_style</styleUrl>
			<LineString>
				<altitudeMode>absolute</altitudeMode>
				<tessellate>1</tessellate>
				<coordinates>
					147.04485528,17.699532559999994,485275.3316484537
					146.31219434000002,19.241640179999997,470689.42362179793
				</coordinates>
			</LineString>
		</Placemark>
		<Placemark>
			<name>branch4_part40</name>
			<TimeSpan>
				<begin>5613-02-10</begin>
			</TimeSpan>
			<styleUrl>#branch4_part40_style</styleUrl>
			<LineString>
				<altitudeMode>absolute</altitudeMode>
				<tessellate>1</tessellate>
				<coordinates>
					146.31219434000002,19.241640179999997,470689.42362179793
					145.5795334,20.783747799999993,454501.9903325426
				</coordinates>
			</LineString>
		</Placemark>
		<Placemark>
			<name>branch4_part41</name>
			<TimeSpan>
				<begin>5613-01-11</begin>
			</TimeSpan>
			<styleUrl>#branch4_part41_style</styleUrl>
			<LineString>
				<altitudeMode>absolute</altitudeMode>
				<tessellate>1</tessellate>
				<coordinates>
					145.5795334,20.783747799999993,454501.9903325426
					144.84687246000001,22.325855419999996,436534.90653896617
				</coordinates>
			</LineString>
		</Placemark>
		<Placemark>
			<name>branch4_part42</name>
			<TimeSpan>
				<begin>5613-00-12</begin>
			</TimeSpan>
			<styleUrl>#branch4_part42_style</styleUrl>
			<LineString>
				<altitudeMode>absolute</altitudeMode>
				<tessellate>1</tessellate>
				<coordinates>
					144.84687246000001,22.325855419999996,436534.90653896617
					144.11421152,23.86796304,416557.95484139293
				</coordinates>
			</LineString>
		</Placemark>
		<Placemark>
			<name>branch4_part43</name>
			<TimeSpan>
				<begin>5612-11-14</begin>
			</TimeSpan>
			<styleUrl>#branch4_part43_style</styleUrl>
			<LineString>
				<altitudeMode>absolute</altitudeMode>
				<tessellate>1</tessellate>
				<coordinates>
					144.11421152,23.86796304,416557.95484139293
					143.38155058,25.410070659999995,394265.7410430467
				</coordinates>
			</LineString>
		</Placemark>
		<Placemark>
			<name>branch4_part44</name>
			<TimeSpan>
				<begin>5612-10-15</begin>
			</TimeSpan>
			<styleUrl>#branch4_part44_style</styleUrl>
			<LineString>
				<altitudeMode>absolute</altitudeMode>
				<tessellate>1</tessellate>
				<coordinates>
					143.38155058,25.410070659999995,394265.7410430467
					142.64888964,26.95217827999999,369239.1624445059
				</coordinates>
			</LineString>
		</Placemark>
		<Placemark>
			<name>branch4_part45</name>
			<TimeSpan>
				<begin>5612-09-17</begin>
			</TimeSpan>
			<styleUrl>#branch4_part45_style</styleUrl>
			<LineString>
				<altitudeMode>absolute</altitudeMode>
				<tessellate>1</tessellate>
				<coordinates>
					142.64888964,26.95217827999999,369239.1624445059
					141.9162287,28.4942859,340876.492749407
				</coordinates>
			</LineString>
		</Placemark>
		<Placemark>
			<name>branch4_part46</name>
			<TimeSpan>
				<begin>5612-08-18</begin>
			</TimeSpan>
			<styleUrl>#branch4_part46_style</styleUrl>
			<LineString>
				<altitudeMode>absolute</altitudeMode>
				<tessellate>1</tessellate>
				<coordinates>
					141.9162287,28.4942859,340876.492749407
					141.18356776000002,30.036393519999997,308258.2476422515
				</coordinates>
			</LineString>
		</Placemark>
		<Placemark>
			<name>branch4_part47</name>
			<TimeSpan>
				<begin>5612-07-19</begin>
			</TimeSpan>
			<styleUrl>#branch4_part47_style</styleUrl>
			<LineString>
				<altitudeMode>absolute</altitudeMode>
				<tessellate>1</tessellate>
				<coordinates>
					141.18356776000002,30.036393519999997,308258.2476422515
					140.45090682,31.578501139999993,269845.6056224106
				</coordinates>
			</LineString>
		</Placemark>
		<Placemark>
			<name>branch4_part48</name>
			<TimeSpan>
				<begin>5612-06-21</begin>
			</TimeSpan>
			<styleUrl>#branch4_part48_style</styleUrl>
			<LineString>
				<altitudeMode>absolute</altitudeMode>
				<tessellate>1</tessellate>
				<coordinates>
					140.45090682,31.578501139999993,269845.6056224106
					139.71824588,33.12060876,222659.59267882069
				</coordinates>
			</LineString>
		</Placemark>
		<Placemark>
			<name>branch4_part49</name>
			<TimeSpan>
				<begin>5612-05-22</begin>
			</TimeSpan>
			<styleUrl>#branch4_part49_style</styleUrl>
			<LineString>
				<altitudeMode>absolute</altitudeMode>
				<tessellate>1</tessellate>
				<coordinates>
					139.71824588,33.12060876,222659.59267882069
					138.98558494,34.66271638,159075.69661639014
				</coordinates>
			</LineString>
		</Placemark>
		<Placemark>
			<name>branch4_part50</name>
			<TimeSpan>
				<begin>5612-04-24</begin>
			</TimeSpan>
			<styleUrl>#branch4_part50_style</styleUrl>
			<LineString>
				<altitudeMode>absolute</altitudeMode>
				<tessellate>1</tessellate>
				<coordinates>
					138.98558494,34.66271638,159075.69661639014
					138.252924,36.204823999999995,6.957555095835622E-11
				</coordinates>
			</LineString>
		</Placemark>
	</Folder>
	<Folder>
			<name>branch5</name>
		<Placemark>
			<name>branch5_part1</name>
			<TimeSpan>
				<begin>5612-00-25</begin>
			</TimeSpan>
			<styleUrl>#branch5_part1_style</styleUrl>
			<LineString>
				<altitudeMode>absolute</altitudeMode>
				<tessellate>1</tessellate>
				<coordinates>
					138.252924,36.204824,0.0
					138.98558494,34.66271638,159075.69661639002
				</coordinates>
			</LineString>
		</Placemark>
		<Placemark>
			<name>branch5_part2</name>
			<TimeSpan>
				<begin>5611-08-27</begin>
			</TimeSpan>
			<styleUrl>#branch5_part2_style</styleUrl>
			<LineString>
				<altitudeMode>absolute</altitudeMode>
				<tessellate>1</tessellate>
				<coordinates>
					138.98558494,34.66271638,159075.69661639002
					139.71824588,33.12060876,222659.59267882045
				</coordinates>
			</LineString>
		</Placemark>
		<Placemark>
			<name>branch5_part3</name>
			<TimeSpan>
				<begin>5611-04-28</begin>
			</TimeSpan>
			<styleUrl>#branch5_part3_style</styleUrl>
			<LineString>
				<altitudeMode>absolute</altitudeMode>
				<tessellate>1</tessellate>
				<coordinates>
					139.71824588,33.12060876,222659.59267882045
					140.45090682,31.57850114,269845.60562241066
				</coordinates>
			</LineString>
		</Placemark>
		<Placemark>
			<name>branch5_part4</name>
			<TimeSpan>
				<begin>5611-00-29</begin>
			</TimeSpan>
			<styleUrl>#branch5_part4_style</styleUrl>
			<LineString>
				<altitudeMode>absolute</altitudeMode>
				<tessellate>1</tessellate>
				<coordinates>
					140.45090682,31.57850114,269845.60562241066
					141.18356776000002,30.036393520000004,308258.24764225155
				</coordinates>
			</LineString>
		</Placemark>
		<Placemark>
			<name>branch5_part5</name>
			<TimeSpan>
				<begin>5610-09-01</begin>
			</TimeSpan>
			<styleUrl>#branch5_part5_style</styleUrl>
			<LineString>
				<altitudeMode>absolute</altitudeMode>
				<tessellate>1</tessellate>
				<coordinates>
					141.18356776000002,30.036393520000004,308258.24764225155
					141.9162287,28.4942859,340876.49274940696
				</coordinates>
			</LineString>
		</Placemark>
		<Placemark>
			<name>branch5_part6</name>
			<TimeSpan>
				<begin>5610-05-02</begin>
			</TimeSpan>
			<styleUrl>#branch5_part6_style</styleUrl>
			<LineString>
				<altitudeMode>absolute</altitudeMode>
				<tessellate>1</tessellate>
				<coordinates>
					141.9162287,28.4942859,340876.49274940696
					142.64888964000002,26.952178280000002,369239.1624445059
				</coordinates>
			</LineString>
		</Placemark>
		<Placemark>
			<name>branch5_part7</name>
			<TimeSpan>
				<begin>5610-01-04</begin>
			</TimeSpan>
			<styleUrl>#branch5_part7_style</styleUrl>
			<LineString>
				<altitudeMode>absolute</altitudeMode>
				<tessellate>1</tessellate>
				<coordinates>
					142.64888964000002,26.952178280000002,369239.1624445059
					143.38155058,25.410070660000002,394265.74104304664
				</coordinates>
			</LineString>
		</Placemark>
		<Placemark>
			<name>branch5_part8</name>
			<TimeSpan>
				<begin>5609-09-05</begin>
			</TimeSpan>
			<styleUrl>#branch5_part8_style</styleUrl>
			<LineString>
				<altitudeMode>absolute</altitudeMode>
				<tessellate>1</tessellate>
				<coordinates>
					143.38155058,25.410070660000002,394265.74104304664
					144.11421152,23.867963040000003,416557.95484139293
				</coordinates>
			</LineString>
		</Placemark>
		<Placemark>
			<name>branch5_part9</name>
			<TimeSpan>
				<begin>5609-05-07</begin>
			</TimeSpan>
			<styleUrl>#branch5_part9_style</styleUrl>
			<LineString>
				<altitudeMode>absolute</altitudeMode>
				<tessellate>1</tessellate>
				<coordinates>
					144.11421152,23.867963040000003,416557.95484139293
					144.84687246000001,22.325855420000003,436534.90653896617
				</coordinates>
			</LineString>
		</Placemark>
		<Placemark>
			<name>branch5_part10</name>
			<TimeSpan>
				<begin>5609-01-08</begin>
			</TimeSpan>
			<styleUrl>#branch5_part10_style</styleUrl>
			<LineString>
				<altitudeMode>absolute</altitudeMode>
				<tessellate>1</tessellate>
				<coordinates>
					144.84687246000001,22.325855420000003,436534.90653896617
					145.5795334,20.783747800000004,454501.99033254274
				</coordinates>
			</LineString>
		</Placemark>
		<Placemark>
			<name>branch5_part11</name>
			<TimeSpan>
				<begin>5608-09-10</begin>
			</TimeSpan>
			<styleUrl>#branch5_part11_style</styleUrl>
			<LineString>
				<altitudeMode>absolute</altitudeMode>
				<tessellate>1</tessellate>
				<coordinates>
					145.5795334,20.783747800000004,454501.99033254274
					146.31219434000002,19.241640180000005,470689.42362179793
				</coordinates>
			</LineString>
		</Placemark>
		<Placemark>
			<name>branch5_part12</name>
			<TimeSpan>
				<begin>5608-05-11</begin>
			</TimeSpan>
			<styleUrl>#branch5_part12_style</styleUrl>
			<LineString>
				<altitudeMode>absolute</altitudeMode>
				<tessellate>1</tessellate>
				<coordinates>
					146.31219434000002,19.241640180000005,470689.42362179793
					147.04485528,17.69953256,485275.3316484537
				</coordinates>
			</LineString>
		</Placemark>
		<Placemark>
			<name>branch5_part13</name>
			<TimeSpan>
				<begin>5608-01-13</begin>
			</TimeSpan>
			<styleUrl>#branch5_part13_style</styleUrl>
			<LineString>
				<altitudeMode>absolute</altitudeMode>
				<tessellate>1</tessellate>
				<coordinates>
					147.04485528,17.69953256,485275.3316484537
					147.77751622,16.157424940000002,498400.3423027837
				</coordinates>
			</LineString>
		</Placemark>
		<Placemark>
			<name>branch5_part14</name>
			<TimeSpan>
				<begin>5607-09-14</begin>
			</TimeSpan>
			<styleUrl>#branch5_part14_style</styleUrl>
			<LineString>
				<altitudeMode>absolute</altitudeMode>
				<tessellate>1</tessellate>
				<coordinates>
					147.77751622,16.157424940000002,498400.3423027837
					148.51017716,14.615317320000003,510177.2188293651
				</coordinates>
			</LineString>
		</Placemark>
		<Placemark>
			<name>branch5_part15</name>
			<TimeSpan>
				<begin>5607-05-15</begin>
			</TimeSpan>
			<styleUrl>#branch5_part15_style</styleUrl>
			<LineString>
				<altitudeMode>absolute</altitudeMode>
				<tessellate>1</tessellate>
				<coordinates>
					148.51017716,14.615317320000003,510177.2188293651
					149.2428381,13.073209700000003,520697.44355174113
				</coordinates>
			</LineString>
		</Placemark>
		<Placemark>
			<name>branch5_part16</name>
			<TimeSpan>
				<begin>5607-01-17</begin>
			</TimeSpan>
			<styleUrl>#branch5_part16_style</styleUrl>
			<LineString>
				<altitudeMode>absolute</altitudeMode>
				<tessellate>1</tessellate>
				<coordinates>
					149.2428381,13.073209700000003,520697.44355174113
					149.97549904000002,11.531102080000004,530035.8483481001
				</coordinates>
			</LineString>
		</Placemark>
		<Placemark>
			<name>branch5_part17</name>
			<TimeSpan>
				<begin>5606-09-18</begin>
			</TimeSpan>
			<styleUrl>#branch5_part17_style</styleUrl>
			<LineString>
				<altitudeMode>absolute</altitudeMode>
				<tessellate>1</tessellate>
				<coordinates>
					149.97549904000002,11.531102080000004,530035.8483481001
					150.70815998,9.988994460000004,538253.948476721
				</coordinates>
			</LineString>
		</Placemark>
		<Placemark>
			<name>branch5_part18</name>
			<TimeSpan>
				<begin>5606-05-20</begin>
			</TimeSpan>
			<styleUrl>#branch5_part18_style</styleUrl>
			<LineString>
				<altitudeMode>absolute</altitudeMode>
				<tessellate>1</tessellate>
				<coordinates>
					150.70815998,9.988994460000004,538253.948476721
					151.44082092000002,8.446886840000005,545402.3883990513
				</coordinates>
			</LineString>
		</Placemark>
		<Placemark>
			<name>branch5_part19</name>
			<TimeSpan>
				<begin>5606-01-21</begin>
			</TimeSpan>
			<styleUrl>#branch5_part19_style</styleUrl>
			<LineString>
				<altitudeMode>absolute</altitudeMode>
				<tessellate>1</tessellate>
				<coordinates>
					151.44082092000002,8.446886840000005,545402.3883990513
					152.17348186,6.904779220000005,551522.7621738903
				</coordinates>
			</LineString>
		</Placemark>
		<Placemark>
			<name>branch5_part20</name>
			<TimeSpan>
				<begin>5605-09-23</begin>
			</TimeSpan>
			<styleUrl>#branch5_part20_style</styleUrl>
			<LineString>
				<altitudeMode>absolute</altitudeMode>
				<tessellate>1</tessellate>
				<coordinates>
					152.17348186,6.904779220000005,551522.7621738903
					152.9061428,5.362671600000006,556648.9816970513
				</coordinates>
			</LineString>
		</Placemark>
		<Placemark>
			<name>branch5_part21</name>
			<TimeSpan>
				<begin>5605-05-24</begin>
			</TimeSpan>
			<styleUrl>#branch5_part21_style</styleUrl>
			<LineString>
				<altitudeMode>absolute</altitudeMode>
				<tessellate>1</tessellate>
				<coordinates>
					152.9061428,5.362671600000006,556648.9816970513
					153.63880374000001,3.820563980000003,560808.3096359483
				</coordinates>
			</LineString>
		</Placemark>
		<Placemark>
			<name>branch5_part22</name>
			<TimeSpan>
				<begin>5605-01-26</begin>
			</TimeSpan>
			<styleUrl>#branch5_part22_style</styleUrl>
			<LineString>
				<altitudeMode>absolute</altitudeMode>
				<tessellate>1</tessellate>
				<coordinates>
					153.63880374000001,3.820563980000003,560808.3096359483
					154.37146468,2.278456360000007,564022.1371480146
				</coordinates>
			</LineString>
		</Placemark>
		<Placemark>
			<name>branch5_part23</name>
			<TimeSpan>
				<begin>5604-09-27</begin>
			</TimeSpan>
			<styleUrl>#branch5_part23_style</styleUrl>
			<LineString>
				<altitudeMode>absolute</altitudeMode>
				<tessellate>1</tessellate>
				<coordinates>
					154.37146468,2.278456360000007,564022.1371480146
					155.10412562000002,0.7363487400000039,566306.561796009
				</coordinates>
			</LineString>
		</Placemark>
		<Placemark>
			<name>branch5_part24</name>
			<TimeSpan>
				<begin>5604-05-29</begin>
			</TimeSpan>
			<styleUrl>#branch5_part24_style</styleUrl>
			<LineString>
				<altitudeMode>absolute</altitudeMode>
				<tessellate>1</tessellate>
				<coordinates>
					155.10412562000002,0.7363487400000039,566306.561796009
					155.83678656,-0.8057588799999991,567672.8039789635
				</coordinates>
			</LineString>
		</Placemark>
		<Placemark>
			<name>branch5_part25</name>
			<TimeSpan>
				<begin>5604-01-30</begin>
			</TimeSpan>
			<styleUrl>#branch5_part25_style</styleUrl>
			<LineString>
				<altitudeMode>absolute</altitudeMode>
				<tessellate>1</tessellate>
				<coordinates>
					155.83678656,-0.8057588799999991,567672.8039789635
					156.56944750000002,-2.347866499999995,568127.4879156784
				</coordinates>
			</LineString>
		</Placemark>
		<Placemark>
			<name>branch5_part26</name>
			<TimeSpan>
				<begin>5603-10-01</begin>
			</TimeSpan>
			<styleUrl>#branch5_part26_style</styleUrl>
			<LineString>
				<altitudeMode>absolute</altitudeMode>
				<tessellate>1</tessellate>
				<coordinates>
					156.56944750000002,-2.347866499999995,568127.4879156784
					157.30210844,-3.889974119999998,567672.8039789635
				</coordinates>
			</LineString>
		</Placemark>
		<Placemark>
			<name>branch5_part27</name>
			<TimeSpan>
				<begin>5603-06-03</begin>
			</TimeSpan>
			<styleUrl>#branch5_part27_style</styleUrl>
			<LineString>
				<altitudeMode>absolute</altitudeMode>
				<tessellate>1</tessellate>
				<coordinates>
					157.30210844,-3.889974119999998,567672.8039789635
					158.03476938,-5.432081739999994,566306.561796009
				</coordinates>
			</LineString>
		</Placemark>
		<Placemark>
			<name>branch5_part28</name>
			<TimeSpan>
				<begin>5603-02-04</begin>
			</TimeSpan>
			<styleUrl>#branch5_part28_style</styleUrl>
			<LineString>
				<altitudeMode>absolute</altitudeMode>
				<tessellate>1</tessellate>
				<coordinates>
					158.03476938,-5.432081739999994,566306.561796009
					158.76743032000002,-6.974189359999997,564022.1371480146
				</coordinates>
			</LineString>
		</Placemark>
		<Placemark>
			<name>branch5_part29</name>
			<TimeSpan>
				<begin>5602-10-06</begin>
			</TimeSpan>
			<styleUrl>#branch5_part29_style</styleUrl>
			<LineString>
				<altitudeMode>absolute</altitudeMode>
				<tessellate>1</tessellate>
				<coordinates>
					158.76743032000002,-6.974189359999997,564022.1371480146
					159.50009126,-8.516296979999993,560808.3096359483
				</coordinates>
			</LineString>
		</Placemark>
		<Placemark>
			<name>branch5_part30</name>
			<TimeSpan>
				<begin>5602-06-07</begin>
			</TimeSpan>
			<styleUrl>#branch5_part30_style</styleUrl>
			<LineString>
				<altitudeMode>absolute</altitudeMode>
				<tessellate>1</tessellate>
				<coordinates>
					159.50009126,-8.516296979999993,560808.3096359483
					160.23275220000002,-10.058404599999996,556648.9816970513
				</coordinates>
			</LineString>
		</Placemark>
		<Placemark>
			<name>branch5_part31</name>
			<TimeSpan>
				<begin>5602-02-09</begin>
			</TimeSpan>
			<styleUrl>#branch5_part31_style</styleUrl>
			<LineString>
				<altitudeMode>absolute</altitudeMode>
				<tessellate>1</tessellate>
				<coordinates>
					160.23275220000002,-10.058404599999996,556648.9816970513
					160.96541314,-11.600512219999992,551522.7621738903
				</coordinates>
			</LineString>
		</Placemark>
		<Placemark>
			<name>branch5_part32</name>
			<TimeSpan>
				<begin>5601-10-10</begin>
			</TimeSpan>
			<styleUrl>#branch5_part32_style</styleUrl>
			<LineString>
				<altitudeMode>absolute</altitudeMode>
				<tessellate>1</tessellate>
				<coordinates>
					160.96541314,-11.600512219999992,551522.7621738903
					161.69807408000003,-13.142619839999995,545402.3883990513
				</coordinates>
			</LineString>
		</Placemark>
		<Placemark>
			<name>branch5_part33</name>
			<TimeSpan>
				<begin>5601-06-12</begin>
			</TimeSpan>
			<styleUrl>#branch5_part33_style</styleUrl>
			<LineString>
				<altitudeMode>absolute</altitudeMode>
				<tessellate>1</tessellate>
				<coordinates>
					161.69807408000003,-13.142619839999995,545402.3883990513
					162.43073502000001,-14.684727459999998,538253.9484767208
				</coordinates>
			</LineString>
		</Placemark>
		<Placemark>
			<name>branch5_part34</name>
			<TimeSpan>
				<begin>5601-02-13</begin>
			</TimeSpan>
			<styleUrl>#branch5_part34_style</styleUrl>
			<LineString>
				<altitudeMode>absolute</altitudeMode>
				<tessellate>1</tessellate>
				<coordinates>
					162.43073502000001,-14.684727459999998,538253.9484767208
					163.16339596,-16.226835079999994,530035.8483481001
				</coordinates>
			</LineString>
		</Placemark>
		<Placemark>
			<name>branch5_part35</name>
			<TimeSpan>
				<begin>5600-10-15</begin>
			</TimeSpan>
			<styleUrl>#branch5_part35_style</styleUrl>
			<LineString>
				<altitudeMode>absolute</altitudeMode>
				<tessellate>1</tessellate>
				<coordinates>
					163.16339596,-16.226835079999994,530035.8483481001
					163.89605690000002,-17.768942699999997,520697.4435517411
				</coordinates>
			</LineString>
		</Placemark>
		<Placemark>
			<name>branch5_part36</name>
			<TimeSpan>
				<begin>5600-06-16</begin>
			</TimeSpan>
			<styleUrl>#branch5_part36_style</styleUrl>
			<LineString>
				<altitudeMode>absolute</altitudeMode>
				<tessellate>1</tessellate>
				<coordinates>
					163.89605690000002,-17.768942699999997,520697.4435517411
					164.62871784,-19.311050319999993,510177.21882936516
				</coordinates>
			</LineString>
		</Placemark>
		<Placemark>
			<name>branch5_part37</name>
			<TimeSpan>
				<begin>5600-02-17</begin>
			</TimeSpan>
			<styleUrl>#branch5_part37_style</styleUrl>
			<LineString>
				<altitudeMode>absolute</altitudeMode>
				<tessellate>1</tessellate>
				<coordinates>
					164.62871784,-19.311050319999993,510177.21882936516
					165.36137878000002,-20.853157939999996,498400.3423027837
				</coordinates>
			</LineString>
		</Placemark>
		<Placemark>
			<name>branch5_part38</name>
			<TimeSpan>
				<begin>5599-10-19</begin>
			</TimeSpan>
			<styleUrl>#branch5_part38_style</styleUrl>
			<LineString>
				<altitudeMode>absolute</altitudeMode>
				<tessellate>1</tessellate>
				<coordinates>
					165.36137878000002,-20.853157939999996,498400.3423027837
					166.09403972,-22.39526555999999,485275.3316484537
				</coordinates>
			</LineString>
		</Placemark>
		<Placemark>
			<name>branch5_part39</name>
			<TimeSpan>
				<begin>5599-06-20</begin>
			</TimeSpan>
			<styleUrl>#branch5_part39_style</styleUrl>
			<LineString>
				<altitudeMode>absolute</altitudeMode>
				<tessellate>1</tessellate>
				<coordinates>
					166.09403972,-22.39526555999999,485275.3316484537
					166.82670066000003,-23.937373179999994,470689.42362179793
				</coordinates>
			</LineString>
		</Placemark>
		<Placemark>
			<name>branch5_part40</name>
			<TimeSpan>
				<begin>5599-02-22</begin>
			</TimeSpan>
			<styleUrl>#branch5_part40_style</styleUrl>
			<LineString>
				<altitudeMode>absolute</altitudeMode>
				<tessellate>1</tessellate>
				<coordinates>
					166.82670066000003,-23.937373179999994,470689.42362179793
					167.55936160000002,-25.47948079999999,454501.9903325426
				</coordinates>
			</LineString>
		</Placemark>
		<Placemark>
			<name>branch5_part41</name>
			<TimeSpan>
				<begin>5598-10-23</begin>
			</TimeSpan>
			<styleUrl>#branch5_part41_style</styleUrl>
			<LineString>
				<altitudeMode>absolute</altitudeMode>
				<tessellate>1</tessellate>
				<coordinates>
					167.55936160000002,-25.47948079999999,454501.9903325426
					168.29202254,-27.021588419999993,436534.90653896617
				</coordinates>
			</LineString>
		</Placemark>
		<Placemark>
			<name>branch5_part42</name>
			<TimeSpan>
				<begin>5598-06-25</begin>
			</TimeSpan>
			<styleUrl>#branch5_part42_style</styleUrl>
			<LineString>
				<altitudeMode>absolute</altitudeMode>
				<tessellate>1</tessellate>
				<coordinates>
					168.29202254,-27.021588419999993,436534.90653896617
					169.02468348000002,-28.563696039999996,416557.95484139293
				</coordinates>
			</LineString>
		</Placemark>
		<Placemark>
			<name>branch5_part43</name>
			<TimeSpan>
				<begin>5598-02-26</begin>
			</TimeSpan>
			<styleUrl>#branch5_part43_style</styleUrl>
			<LineString>
				<altitudeMode>absolute</altitudeMode>
				<tessellate>1</tessellate>
				<coordinates>
					169.02468348000002,-28.563696039999996,416557.95484139293
					169.75734442,-30.105803659999992,394265.7410430467
				</coordinates>
			</LineString>
		</Placemark>
		<Placemark>
			<name>branch5_part44</name>
			<TimeSpan>
				<begin>5597-10-28</begin>
			</TimeSpan>
			<styleUrl>#branch5_part44_style</styleUrl>
			<LineString>
				<altitudeMode>absolute</altitudeMode>
				<tessellate>1</tessellate>
				<coordinates>
					169.75734442,-30.105803659999992,394265.7410430467
					170.49000536,-31.647911279999988,369239.1624445059
				</coordinates>
			</LineString>
		</Placemark>
		<Placemark>
			<name>branch5_part45</name>
			<TimeSpan>
				<begin>5597-06-29</begin>
			</TimeSpan>
			<styleUrl>#branch5_part45_style</styleUrl>
			<LineString>
				<altitudeMode>absolute</altitudeMode>
				<tessellate>1</tessellate>
				<coordinates>
					170.49000536,-31.647911279999988,369239.1624445059
					171.22266630000001,-33.1900189,340876.492749407
				</coordinates>
			</LineString>
		</Placemark>
		<Placemark>
			<name>branch5_part46</name>
			<TimeSpan>
				<begin>5597-03-01</begin>
			</TimeSpan>
			<styleUrl>#branch5_part46_style</styleUrl>
			<LineString>
				<altitudeMode>absolute</altitudeMode>
				<tessellate>1</tessellate>
				<coordinates>
					171.22266630000001,-33.1900189,340876.492749407
					171.95532724000003,-34.732126519999994,308258.2476422515
				</coordinates>
			</LineString>
		</Placemark>
		<Placemark>
			<name>branch5_part47</name>
			<TimeSpan>
				<begin>5596-11-02</begin>
			</TimeSpan>
			<styleUrl>#branch5_part47_style</styleUrl>
			<LineString>
				<altitudeMode>absolute</altitudeMode>
				<tessellate>1</tessellate>
				<coordinates>
					171.95532724000003,-34.732126519999994,308258.2476422515
					172.68798818000002,-36.27423413999999,269845.6056224106
				</coordinates>
			</LineString>
		</Placemark>
		<Placemark>
			<name>branch5_part48</name>
			<TimeSpan>
				<begin>5596-07-03</begin>
			</TimeSpan>
			<styleUrl>#branch5_part48_style</styleUrl>
			<LineString>
				<altitudeMode>absolute</altitudeMode>
				<tessellate>1</tessellate>
				<coordinates>
					172.68798818000002,-36.27423413999999,269845.6056224106
					173.42064912,-37.81634176,222659.59267882069
				</coordinates>
			</LineString>
		</Placemark>
		<Placemark>
			<name>branch5_part49</name>
			<TimeSpan>
				<begin>5596-03-05</begin>
			</TimeSpan>
			<styleUrl>#branch5_part49_style</styleUrl>
			<LineString>
				<altitudeMode>absolute</altitudeMode>
				<tessellate>1</tessellate>
				<coordinates>
					173.42064912,-37.81634176,222659.59267882069
					174.15331006000002,-39.358449379999996,159075.69661639014
				</coordinates>
			</LineString>
		</Placemark>
		<Placemark>
			<name>branch5_part50</name>
			<TimeSpan>
				<begin>5595-11-06</begin>
			</TimeSpan>
			<styleUrl>#branch5_part50_style</styleUrl>
			<LineString>
				<altitudeMode>absolute</altitudeMode>
				<tessellate>1</tessellate>
				<coordinates>
					174.15331006000002,-39.358449379999996,159075.69661639014
					174.885971,-40.90055699999999,6.957555095835622E-11
				</coordinates>
			</LineString>
		</Placemark>
	</Folder>
	<Folder>
			<name>branch9</name>
		<Placemark>
			<name>branch9_part1</name>
			<TimeSpan>
				<begin>7702-11-09</begin>
			</TimeSpan>
			<styleUrl>#branch9_part1_style</styleUrl>
			<LineString>
				<altitudeMode>absolute</altitudeMode>
				<tessellate>1</tessellate>
				<coordinates>
					-63.616672,-38.416097,0.0
					-62.279833806,-36.62358637,195595.9371176461
				</coordinates>
			</LineString>
		</Placemark>
		<Placemark>
			<name>branch9_part2</name>
			<TimeSpan>
				<begin>7699-11-27</begin>
			</TimeSpan>
			<styleUrl>#branch9_part2_style</styleUrl>
			<LineString>
				<altitudeMode>absolute</altitudeMode>
				<tessellate>1</tessellate>
				<coordinates>
					-62.279833806,-36.62358637,195595.9371176461
					-60.942995612000004,-34.83107574,273777.28097127844
				</coordinates>
			</LineString>
		</Placemark>
		<Placemark>
			<name>branch9_part3</name>
			<TimeSpan>
				<begin>7697-00-15</begin>
			</TimeSpan>
			<styleUrl>#branch9_part3_style</styleUrl>
			<LineString>
				<altitudeMode>absolute</altitudeMode>
				<tessellate>1</tessellate>
				<coordinates>
					-60.942995612000004,-34.83107574,273777.28097127844
					-59.606157418,-33.03856511,331796.15259566944
				</coordinates>
			</LineString>
		</Placemark>
		<Placemark>
			<name>branch9_part4</name>
			<TimeSpan>
				<begin>7694-01-03</begin>
			</TimeSpan>
			<styleUrl>#branch9_part4_style</styleUrl>
			<LineString>
				<altitudeMode>absolute</altitudeMode>
				<tessellate>1</tessellate>
				<coordinates>
					-59.606157418,-33.03856511,331796.15259566944
					-58.269319224,-31.24605448,379027.48254014144
				</coordinates>
			</LineString>
		</Placemark>
		<Placemark>
			<name>branch9_part5</name>
			<TimeSpan>
				<begin>7691-01-21</begin>
			</TimeSpan>
			<styleUrl>#branch9_part5_style</styleUrl>
			<LineString>
				<altitudeMode>absolute</altitudeMode>
				<tessellate>1</tessellate>
				<coordinates>
					-58.269319224,-31.24605448,379027.48254014144
					-56.93248103,-29.453543850000003,419134.1509663842
				</coordinates>
			</LineString>
		</Placemark>
		<Placemark>
			<name>branch9_part6</name>
			<TimeSpan>
				<begin>7688-02-09</begin>
			</TimeSpan>
			<styleUrl>#branch9_part6_style</styleUrl>
			<LineString>
				<altitudeMode>absolute</altitudeMode>
				<tessellate>1</tessellate>
				<coordinates>
					-56.93248103,-29.453543850000003,419134.1509663842
					-55.595642836,-27.66103322,454008.25855271897
				</coordinates>
			</LineString>
		</Placemark>
		<Placemark>
			<name>branch9_part7</name>
			<TimeSpan>
				<begin>7685-02-27</begin>
			</TimeSpan>
			<styleUrl>#branch9_part7_style</styleUrl>
			<LineString>
				<altitudeMode>absolute</altitudeMode>
				<tessellate>1</tessellate>
				<coordinates>
					-55.595642836,-27.66103322,454008.25855271897
					-54.258804642,-25.86852259,484780.3827549124
				</coordinates>
			</LineString>
		</Placemark>
		<Placemark>
			<name>branch9_part8</name>
			<TimeSpan>
				<begin>7682-03-15</begin>
			</TimeSpan>
			<styleUrl>#branch9_part8_style</styleUrl>
			<LineString>
				<altitudeMode>absolute</altitudeMode>
				<tessellate>1</tessellate>
				<coordinates>
					-54.258804642,-25.86852259,484780.3827549124
					-52.921966448,-24.076011960000002,512190.3928385346
				</coordinates>
			</LineString>
		</Placemark>
		<Placemark>
			<name>branch9_part9</name>
			<TimeSpan>
				<begin>7679-04-03</begin>
			</TimeSpan>
			<styleUrl>#branch9_part9_style</styleUrl>
			<LineString>
				<altitudeMode>absolute</altitudeMode>
				<tessellate>1</tessellate>
				<coordinates>
					-52.921966448,-24.076011960000002,512190.3928385346
					-51.585128254,-22.283501330000004,536753.6081577388
				</coordinates>
			</LineString>
		</Placemark>
		<Placemark>
			<name>branch9_part10</name>
			<TimeSpan>
				<begin>7676-04-21</begin>
			</TimeSpan>
			<styleUrl>#branch9_part10_style</styleUrl>
			<LineString>
				<altitudeMode>absolute</altitudeMode>
				<tessellate>1</tessellate>
				<coordinates>
					-51.585128254,-22.283501330000004,536753.6081577388
					-50.24829006,-20.490990700000005,558845.5346218458
				</coordinates>
			</LineString>
		</Placemark>
		<Placemark>
			<name>branch9_part11</name>
			<TimeSpan>
				<begin>7673-05-09</begin>
			</TimeSpan>
			<styleUrl>#branch9_part11_style</styleUrl>
			<LineString>
				<altitudeMode>absolute</altitudeMode>
				<tessellate>1</tessellate>
				<coordinates>
					-50.24829006,-20.490990700000005,558845.5346218458
					-48.911451866,-18.698480070000002,578749.2424231481
				</coordinates>
			</LineString>
		</Placemark>
		<Placemark>
			<name>branch9_part12</name>
			<TimeSpan>
				<begin>7670-05-27</begin>
			</TimeSpan>
			<styleUrl>#branch9_part12_style</styleUrl>
			<LineString>
				<altitudeMode>absolute</altitudeMode>
				<tessellate>1</tessellate>
				<coordinates>
					-48.911451866,-18.698480070000002,578749.2424231481
					-47.574613672,-16.905969440000003,596683.750395572
				</coordinates>
			</LineString>
		</Placemark>
		<Placemark>
			<name>branch9_part13</name>
			<TimeSpan>
				<begin>7667-06-15</begin>
			</TimeSpan>
			<styleUrl>#branch9_part13_style</styleUrl>
			<LineString>
				<altitudeMode>absolute</altitudeMode>
				<tessellate>1</tessellate>
				<coordinates>
					-47.574613672,-16.905969440000003,596683.750395572
					-46.237775478,-15.113458810000004,612821.9714640205
				</coordinates>
			</LineString>
		</Placemark>
		<Placemark>
			<name>branch9_part14</name>
			<TimeSpan>
				<begin>7664-07-03</begin>
			</TimeSpan>
			<styleUrl>#branch9_part14_style</styleUrl>
			<LineString>
				<altitudeMode>absolute</altitudeMode>
				<tessellate>1</tessellate>
				<coordinates>
					-46.237775478,-15.113458810000004,612821.9714640205
					-44.900937284,-13.320948180000002,627302.5568050385
				</coordinates>
			</LineString>
		</Placemark>
		<Placemark>
			<name>branch9_part15</name>
			<TimeSpan>
				<begin>7661-07-21</begin>
			</TimeSpan>
			<styleUrl>#branch9_part15_style</styleUrl>
			<LineString>
				<altitudeMode>absolute</altitudeMode>
				<tessellate>1</tessellate>
				<coordinates>
					-44.900937284,-13.320948180000002,627302.5568050385
					-43.56409909,-11.528437550000003,640237.9910481682
				</coordinates>
			</LineString>
		</Placemark>
		<Placemark>
			<name>branch9_part16</name>
			<TimeSpan>
				<begin>7658-08-09</begin>
			</TimeSpan>
			<styleUrl>#branch9_part16_style</styleUrl>
			<LineString>
				<altitudeMode>absolute</altitudeMode>
				<tessellate>1</tessellate>
				<coordinates>
					-43.56409909,-11.528437550000003,640237.9910481682
					-42.227260896000004,-9.735926920000004,651720.2858058172
				</coordinates>
			</LineString>
		</Placemark>
		<Placemark>
			<name>branch9_part17</name>
			<TimeSpan>
				<begin>7655-08-27</begin>
			</TimeSpan>
			<styleUrl>#branch9_part17_style</styleUrl>
			<LineString>
				<altitudeMode>absolute</altitudeMode>
				<tessellate>1</tessellate>
				<coordinates>
					-42.227260896000004,-9.735926920000004,651720.2858058172
					-40.890422702,-7.943416290000005,661825.078870848
				</coordinates>
			</LineString>
		</Placemark>
		<Placemark>
			<name>branch9_part18</name>
			<TimeSpan>
				<begin>7652-09-15</begin>
			</TimeSpan>
			<styleUrl>#branch9_part18_style</styleUrl>
			<LineString>
				<altitudeMode>absolute</altitudeMode>
				<tessellate>1</tessellate>
				<coordinates>
					-40.890422702,-7.943416290000005,661825.078870848
					-39.553584508,-6.1509056600000065,670614.6415462148
				</coordinates>
			</LineString>
		</Placemark>
		<Placemark>
			<name>branch9_part19</name>
			<TimeSpan>
				<begin>7649-10-04</begin>
			</TimeSpan>
			<styleUrl>#branch9_part19_style</styleUrl>
			<LineString>
				<altitudeMode>absolute</altitudeMode>
				<tessellate>1</tessellate>
				<coordinates>
					-39.553584508,-6.1509056600000065,670614.6415462148
					-38.216746314000005,-4.358395030000004,678140.1169611473
				</coordinates>
			</LineString>
		</Placemark>
		<Placemark>
			<name>branch9_part20</name>
			<TimeSpan>
				<begin>7646-10-22</begin>
			</TimeSpan>
			<styleUrl>#branch9_part20_style</styleUrl>
			<LineString>
				<altitudeMode>absolute</altitudeMode>
				<tessellate>1</tessellate>
				<coordinates>
					-38.216746314000005,-4.358395030000004,678140.1169611473
					-36.879908119999996,-2.5658844000000087,684443.2024281962
				</coordinates>
			</LineString>
		</Placemark>
		<Placemark>
			<name>branch9_part21</name>
			<TimeSpan>
				<begin>7643-11-10</begin>
			</TimeSpan>
			<styleUrl>#branch9_part21_style</styleUrl>
			<LineString>
				<altitudeMode>absolute</altitudeMode>
				<tessellate>1</tessellate>
				<coordinates>
					-36.879908119999996,-2.5658844000000087,684443.2024281962
					-35.543069926,-0.7733737700000063,689557.4195166181
				</coordinates>
			</LineString>
		</Placemark>
		<Placemark>
			<name>branch9_part22</name>
			<TimeSpan>
				<begin>7640-11-28</begin>
			</TimeSpan>
			<styleUrl>#branch9_part22_style</styleUrl>
			<LineString>
				<altitudeMode>absolute</altitudeMode>
				<tessellate>1</tessellate>
				<coordinates>
					-35.543069926,-0.7733737700000063,689557.4195166181
					-34.206231732,1.0191368599999961,693509.070317639
				</coordinates>
			</LineString>
		</Placemark>
		<Placemark>
			<name>branch9_part23</name>
			<TimeSpan>
				<begin>7638-00-16</begin>
			</TimeSpan>
			<styleUrl>#branch9_part23_style</styleUrl>
			<LineString>
				<altitudeMode>absolute</altitudeMode>
				<tessellate>1</tessellate>
				<coordinates>
					-34.206231732,1.0191368599999961,693509.070317639
					-32.869393538,2.8116474899999915,696317.948036255
				</coordinates>
			</LineString>
		</Placemark>
		<Placemark>
			<name>branch9_part24</name>
			<TimeSpan>
				<begin>7635-01-04</begin>
			</TimeSpan>
			<styleUrl>#branch9_part24_style</styleUrl>
			<LineString>
				<altitudeMode>absolute</altitudeMode>
				<tessellate>1</tessellate>
				<coordinates>
					-32.869393538,2.8116474899999915,696317.948036255
					-31.532555344000002,4.604158119999994,697997.8490254618
				</coordinates>
			</LineString>
		</Placemark>
		<Placemark>
			<name>branch9_part25</name>
			<TimeSpan>
				<begin>7632-01-22</begin>
			</TimeSpan>
			<styleUrl>#branch9_part25_style</styleUrl>
			<LineString>
				<altitudeMode>absolute</altitudeMode>
				<tessellate>1</tessellate>
				<coordinates>
					-31.532555344000002,4.604158119999994,697997.8490254618
					-30.19571715,6.396668749999996,698556.9182773072
				</coordinates>
			</LineString>
		</Placemark>
		<Placemark>
			<name>branch9_part26</name>
			<TimeSpan>
				<begin>7629-02-10</begin>
			</TimeSpan>
			<styleUrl>#branch9_part26_style</styleUrl>
			<LineString>
				<altitudeMode>absolute</altitudeMode>
				<tessellate>1</tessellate>
				<coordinates>
					-30.19571715,6.396668749999996,698556.9182773072
					-28.858878955999998,8.189179379999992,697997.8490254618
				</coordinates>
			</LineString>
		</Placemark>
		<Placemark>
			<name>branch9_part27</name>
			<TimeSpan>
				<begin>7626-02-28</begin>
			</TimeSpan>
			<styleUrl>#branch9_part27_style</styleUrl>
			<LineString>
				<altitudeMode>absolute</altitudeMode>
				<tessellate>1</tessellate>
				<coordinates>
					-28.858878955999998,8.189179379999992,697997.8490254618
					-27.522040762000003,9.981690009999994,696317.948036255
				</coordinates>
			</LineString>
		</Placemark>
		<Placemark>
			<name>branch9_part28</name>
			<TimeSpan>
				<begin>7623-03-16</begin>
			</TimeSpan>
			<styleUrl>#branch9_part28_style</styleUrl>
			<LineString>
				<altitudeMode>absolute</altitudeMode>
				<tessellate>1</tessellate>
				<coordinates>
					-27.522040762000003,9.981690009999994,696317.948036255
					-26.185202568,11.774200639999997,693509.070317639
				</coordinates>
			</LineString>
		</Placemark>
		<Placemark>
			<name>branch9_part29</name>
			<TimeSpan>
				<begin>7620-04-04</begin>
			</TimeSpan>
			<styleUrl>#branch9_part29_style</styleUrl>
			<LineString>
				<altitudeMode>absolute</altitudeMode>
				<tessellate>1</tessellate>
				<coordinates>
					-26.185202568,11.774200639999997,693509.070317639
					-24.848364374,13.566711269999992,689557.4195166182
				</coordinates>
			</LineString>
		</Placemark>
		<Placemark>
			<name>branch9_part30</name>
			<TimeSpan>
				<begin>7617-04-22</begin>
			</TimeSpan>
			<styleUrl>#branch9_part30_style</styleUrl>
			<LineString>
				<altitudeMode>absolute</altitudeMode>
				<tessellate>1</tessellate>
				<coordinates>
					-24.848364374,13.566711269999992,689557.4195166182
					-23.511526179999997,15.359221899999994,684443.2024281962
				</coordinates>
			</LineString>
		</Placemark>
		<Placemark>
			<name>branch9_part31</name>
			<TimeSpan>
				<begin>7614-05-10</begin>
			</TimeSpan>
			<styleUrl>#branch9_part31_style</styleUrl>
			<LineString>
				<altitudeMode>absolute</altitudeMode>
				<tessellate>1</tessellate>
				<coordinates>
					-23.511526179999997,15.359221899999994,684443.2024281962
					-22.174687986000002,17.15173252999999,678140.1169611473
				</coordinates>
			</LineString>
		</Placemark>
		<Placemark>
			<name>branch9_part32</name>
			<TimeSpan>
				<begin>7611-05-28</begin>
			</TimeSpan>
			<styleUrl>#branch9_part32_style</styleUrl>
			<LineString>
				<altitudeMode>absolute</altitudeMode>
				<tessellate>1</tessellate>
				<coordinates>
					-22.174687986000002,17.15173252999999,678140.1169611473
					-20.837849792,18.944243159999992,670614.6415462148
				</coordinates>
			</LineString>
		</Placemark>
		<Placemark>
			<name>branch9_part33</name>
			<TimeSpan>
				<begin>7608-06-16</begin>
			</TimeSpan>
			<styleUrl>#branch9_part33_style</styleUrl>
			<LineString>
				<altitudeMode>absolute</altitudeMode>
				<tessellate>1</tessellate>
				<coordinates>
					-20.837849792,18.944243159999992,670614.6415462148
					-19.501011597999998,20.736753789999995,661825.0788708479
				</coordinates>
			</LineString>
		</Placemark>
		<Placemark>
			<name>branch9_part34</name>
			<TimeSpan>
				<begin>7605-07-04</begin>
			</TimeSpan>
			<styleUrl>#branch9_part34_style</styleUrl>
			<LineString>
				<altitudeMode>absolute</altitudeMode>
				<tessellate>1</tessellate>
				<coordinates>
					-19.501011597999998,20.736753789999995,661825.0788708479
					-18.164173404000003,22.52926441999999,651720.2858058172
				</coordinates>
			</LineString>
		</Placemark>
		<Placemark>
			<name>branch9_part35</name>
			<TimeSpan>
				<begin>7602-07-22</begin>
			</TimeSpan>
			<styleUrl>#branch9_part35_style</styleUrl>
			<LineString>
				<altitudeMode>absolute</altitudeMode>
				<tessellate>1</tessellate>
				<coordinates>
					-18.164173404000003,22.52926441999999,651720.2858058172
					-16.82733521,24.321775049999992,640237.991048168
				</coordinates>
			</LineString>
		</Placemark>
		<Placemark>
			<name>branch9_part36</name>
			<TimeSpan>
				<begin>7599-08-10</begin>
			</TimeSpan>
			<styleUrl>#branch9_part36_style</styleUrl>
			<LineString>
				<altitudeMode>absolute</altitudeMode>
				<tessellate>1</tessellate>
				<coordinates>
					-16.82733521,24.321775049999992,640237.991048168
					-15.490497015999999,26.114285679999988,627302.5568050385
				</coordinates>
			</LineString>
		</Placemark>
		<Placemark>
			<name>branch9_part37</name>
			<TimeSpan>
				<begin>7596-08-28</begin>
			</TimeSpan>
			<styleUrl>#branch9_part37_style</styleUrl>
			<LineString>
				<altitudeMode>absolute</altitudeMode>
				<tessellate>1</tessellate>
				<coordinates>
					-15.490497015999999,26.114285679999988,627302.5568050385
					-14.153658821999997,27.906796309999997,612821.9714640205
				</coordinates>
			</LineString>
		</Placemark>
		<Placemark>
			<name>branch9_part38</name>
			<TimeSpan>
				<begin>7593-09-16</begin>
			</TimeSpan>
			<styleUrl>#branch9_part38_style</styleUrl>
			<LineString>
				<altitudeMode>absolute</altitudeMode>
				<tessellate>1</tessellate>
				<coordinates>
					-14.153658821999997,27.906796309999997,612821.9714640205
					-12.816820628000002,29.699306939999992,596683.750395572
				</coordinates>
			</LineString>
		</Placemark>
		<Placemark>
			<name>branch9_part39</name>
			<TimeSpan>
				<begin>7590-10-04</begin>
			</TimeSpan>
			<styleUrl>#branch9_part39_style</styleUrl>
			<LineString>
				<altitudeMode>absolute</altitudeMode>
				<tessellate>1</tessellate>
				<coordinates>
					-12.816820628000002,29.699306939999992,596683.750395572
					-11.479982434,31.491817569999988,578749.2424231481
				</coordinates>
			</LineString>
		</Placemark>
		<Placemark>
			<name>branch9_part40</name>
			<TimeSpan>
				<begin>7587-10-22</begin>
			</TimeSpan>
			<styleUrl>#branch9_part40_style</styleUrl>
			<LineString>
				<altitudeMode>absolute</altitudeMode>
				<tessellate>1</tessellate>
				<coordinates>
					-11.479982434,31.491817569999988,578749.2424231481
					-10.143144239999998,33.28432819999998,558845.5346218456
				</coordinates>
			</LineString>
		</Placemark>
		<Placemark>
			<name>branch9_part41</name>
			<TimeSpan>
				<begin>7584-11-10</begin>
			</TimeSpan>
			<styleUrl>#branch9_part41_style</styleUrl>
			<LineString>
				<altitudeMode>absolute</altitudeMode>
				<tessellate>1</tessellate>
				<coordinates>
					-10.143144239999998,33.28432819999998,558845.5346218456
					-8.806306046000003,35.07683882999999,536753.6081577388
				</coordinates>
			</LineString>
		</Placemark>
		<Placemark>
			<name>branch9_part42</name>
			<TimeSpan>
				<begin>7581-11-28</begin>
			</TimeSpan>
			<styleUrl>#branch9_part42_style</styleUrl>
			<LineString>
				<altitudeMode>absolute</altitudeMode>
				<tessellate>1</tessellate>
				<coordinates>
					-8.806306046000003,35.07683882999999,536753.6081577388
					-7.469467852000001,36.86934945999999,512190.3928385346
				</coordinates>
			</LineString>
		</Placemark>
		<Placemark>
			<name>branch9_part43</name>
			<TimeSpan>
				<begin>7579-00-16</begin>
			</TimeSpan>
			<styleUrl>#branch9_part43_style</styleUrl>
			<LineString>
				<altitudeMode>absolute</altitudeMode>
				<tessellate>1</tessellate>
				<coordinates>
					-7.469467852000001,36.86934945999999,512190.3928385346
					-6.132629657999999,38.66186008999998,484780.3827549125
				</coordinates>
			</LineString>
		</Placemark>
		<Placemark>
			<name>branch9_part44</name>
			<TimeSpan>
				<begin>7576-01-04</begin>
			</TimeSpan>
			<styleUrl>#branch9_part44_style</styleUrl>
			<LineString>
				<altitudeMode>absolute</altitudeMode>
				<tessellate>1</tessellate>
				<coordinates>
					-6.132629657999999,38.66186008999998,484780.3827549125
					-4.795791463999997,40.45437071999999,454008.25855271897
				</coordinates>
			</LineString>
		</Placemark>
		<Placemark>
			<name>branch9_part45</name>
			<TimeSpan>
				<begin>7573-01-22</begin>
			</TimeSpan>
			<styleUrl>#branch9_part45_style</styleUrl>
			<LineString>
				<altitudeMode>absolute</altitudeMode>
				<tessellate>1</tessellate>
				<coordinates>
					-4.795791463999997,40.45437071999999,454008.25855271897
					-3.458953270000002,42.24688134999999,419134.1509663843
				</coordinates>
			</LineString>
		</Placemark>
		<Placemark>
			<name>branch9_part46</name>
			<TimeSpan>
				<begin>7570-02-11</begin>
			</TimeSpan>
			<styleUrl>#branch9_part46_style</styleUrl>
			<LineString>
				<altitudeMode>absolute</altitudeMode>
				<tessellate>1</tessellate>
				<coordinates>
					-3.458953270000002,42.24688134999999,419134.1509663843
					-2.122115076,44.039391979999984,379027.4825401414
				</coordinates>
			</LineString>
		</Placemark>
		<Placemark>
			<name>branch9_part47</name>
			<TimeSpan>
				<begin>7567-02-29</begin>
			</TimeSpan>
			<styleUrl>#branch9_part47_style</styleUrl>
			<LineString>
				<altitudeMode>absolute</altitudeMode>
				<tessellate>1</tessellate>
				<coordinates>
					-2.122115076,44.039391979999984,379027.4825401414
					-0.785276881999998,45.83190260999999,331796.1525956693
				</coordinates>
			</LineString>
		</Placemark>
		<Placemark>
			<name>branch9_part48</name>
			<TimeSpan>
				<begin>7564-03-17</begin>
			</TimeSpan>
			<styleUrl>#branch9_part48_style</styleUrl>
			<LineString>
				<altitudeMode>absolute</altitudeMode>
				<tessellate>1</tessellate>
				<coordinates>
					-0.785276881999998,45.83190260999999,331796.1525956693
					0.5515613119999969,47.62441323999999,273777.2809712787
				</coordinates>
			</LineString>
		</Placemark>
		<Placemark>
			<name>branch9_part49</name>
			<TimeSpan>
				<begin>7561-04-05</begin>
			</TimeSpan>
			<styleUrl>#branch9_part49_style</styleUrl>
			<LineString>
				<altitudeMode>absolute</altitudeMode>
				<tessellate>1</tessellate>
				<coordinates>
					0.5515613119999969,47.62441323999999,273777.2809712787
					1.888399506000006,49.416923869999984,195595.93711764622
				</coordinates>
			</LineString>
		</Placemark>
		<Placemark>
			<name>branch9_part50</name>
			<TimeSpan>
				<begin>7558-04-23</begin>
			</TimeSpan>
			<styleUrl>#branch9_part50_style</styleUrl>
			<LineString>
				<altitudeMode>absolute</altitudeMode>
				<tessellate>1</tessellate>
				<coordinates>
					1.888399506000006,49.416923869999984,195595.93711764622
					3.225237700000001,51.20943449999999,8.554854939905434E-11
				</coordinates>
			</LineString>
		</Placemark>
	</Folder>
	<Folder>
			<name>branch10</name>
		<Placemark>
			<name>branch10_part1</name>
			<TimeSpan>
				<begin>7554-02-24</begin>
			</TimeSpan>
			<styleUrl>#branch10_part1_style</styleUrl>
			<LineString>
				<altitudeMode>absolute</altitudeMode>
				<tessellate>1</tessellate>
				<coordinates>
					3.2252377,51.2094345,0.0
					1.888399506,49.41692387,195595.9371176461
				</coordinates>
			</LineString>
		</Placemark>
		<Placemark>
			<name>branch10_part2</name>
			<TimeSpan>
				<begin>7550-00-25</begin>
			</TimeSpan>
			<styleUrl>#branch10_part2_style</styleUrl>
			<LineString>
				<altitudeMode>absolute</altitudeMode>
				<tessellate>1</tessellate>
				<coordinates>
					1.888399506,49.41692387,195595.9371176461
					0.551561312,47.62441324,273777.28097127844
				</coordinates>
			</LineString>
		</Placemark>
		<Placemark>
			<name>branch10_part3</name>
			<TimeSpan>
				<begin>7545-10-26</begin>
			</TimeSpan>
			<styleUrl>#branch10_part3_style</styleUrl>
			<LineString>
				<altitudeMode>absolute</altitudeMode>
				<tessellate>1</tessellate>
				<coordinates>
					0.551561312,47.62441324,273777.28097127844
					-0.7852768819999998,45.83190261,331796.15259566944
				</coordinates>
			</LineString>
		</Placemark>
		<Placemark>
			<name>branch10_part4</name>
			<TimeSpan>
				<begin>7541-08-28</begin>
			</TimeSpan>
			<styleUrl>#branch10_part4_style</styleUrl>
			<LineString>
				<altitudeMode>absolute</altitudeMode>
				<tessellate>1</tessellate>
				<coordinates>
					-0.7852768819999998,45.83190261,331796.15259566944
					-2.122115076,44.039391980000005,379027.48254014144
				</coordinates>
			</LineString>
		</Placemark>
		<Placemark>
			<name>branch10_part5</name>
			<TimeSpan>
				<begin>7537-06-29</begin>
			</TimeSpan>
			<styleUrl>#branch10_part5_style</styleUrl>
			<LineString>
				<altitudeMode>absolute</altitudeMode>
				<tessellate>1</tessellate>
				<coordinates>
					-2.122115076,44.039391980000005,379027.48254014144
					-3.4589532700000003,42.24688135,419134.1509663842
				</coordinates>
			</LineString>
		</Placemark>
		<Placemark>
			<name>branch10_part6</name>
			<TimeSpan>
				<begin>7533-05-00</begin>
			</TimeSpan>
			<styleUrl>#branch10_part6_style</styleUrl>
			<LineString>
				<altitudeMode>absolute</altitudeMode>
				<tessellate>1</tessellate>
				<coordinates>
					-3.4589532700000003,42.24688135,419134.1509663842
					-4.795791464,40.45437072,454008.25855271897
				</coordinates>
			</LineString>
		</Placemark>
		<Placemark>
			<name>branch10_part7</name>
			<TimeSpan>
				<begin>7529-03-02</begin>
			</TimeSpan>
			<styleUrl>#branch10_part7_style</styleUrl>
			<LineString>
				<altitudeMode>absolute</altitudeMode>
				<tessellate>1</tessellate>
				<coordinates>
					-4.795791464,40.45437072,454008.25855271897
					-6.132629658,38.661860090000005,484780.3827549124
				</coordinates>
			</LineString>
		</Placemark>
		<Placemark>
			<name>branch10_part8</name>
			<TimeSpan>
				<begin>7525-01-03</begin>
			</TimeSpan>
			<styleUrl>#branch10_part8_style</styleUrl>
			<LineString>
				<altitudeMode>absolute</altitudeMode>
				<tessellate>1</tessellate>
				<coordinates>
					-6.132629658,38.661860090000005,484780.3827549124
					-7.469467852,36.86934946,512190.3928385346
				</coordinates>
			</LineString>
		</Placemark>
		<Placemark>
			<name>branch10_part9</name>
			<TimeSpan>
				<begin>7520-11-04</begin>
			</TimeSpan>
			<styleUrl>#branch10_part9_style</styleUrl>
			<LineString>
				<altitudeMode>absolute</altitudeMode>
				<tessellate>1</tessellate>
				<coordinates>
					-7.469467852,36.86934946,512190.3928385346
					-8.806306046,35.07683883,536753.6081577388
				</coordinates>
			</LineString>
		</Placemark>
		<Placemark>
			<name>branch10_part10</name>
			<TimeSpan>
				<begin>7516-09-05</begin>
			</TimeSpan>
			<styleUrl>#branch10_part10_style</styleUrl>
			<LineString>
				<altitudeMode>absolute</altitudeMode>
				<tessellate>1</tessellate>
				<coordinates>
					-8.806306046,35.07683883,536753.6081577388
					-10.143144240000002,33.284328200000004,558845.5346218458
				</coordinates>
			</LineString>
		</Placemark>
		<Placemark>
			<name>branch10_part11</name>
			<TimeSpan>
				<begin>7512-07-07</begin>
			</TimeSpan>
			<styleUrl>#branch10_part11_style</styleUrl>
			<LineString>
				<altitudeMode>absolute</altitudeMode>
				<tessellate>1</tessellate>
				<coordinates>
					-10.143144240000002,33.284328200000004,558845.5346218458
					-11.479982434,31.491817570000002,578749.2424231481
				</coordinates>
			</LineString>
		</Placemark>
		<Placemark>
			<name>branch10_part12</name>
			<TimeSpan>
				<begin>7508-05-08</begin>
			</TimeSpan>
			<styleUrl>#branch10_part12_style</styleUrl>
			<LineString>
				<altitudeMode>absolute</altitudeMode>
				<tessellate>1</tessellate>
				<coordinates>
					-11.479982434,31.491817570000002,578749.2424231481
					-12.816820627999999,29.699306940000003,596683.750395572
				</coordinates>
			</LineString>
		</Placemark>
		<Placemark>
			<name>branch10_part13</name>
			<TimeSpan>
				<begin>7504-03-09</begin>
			</TimeSpan>
			<styleUrl>#branch10_part13_style</styleUrl>
			<LineString>
				<altitudeMode>absolute</altitudeMode>
				<tessellate>1</tessellate>
				<coordinates>
					-12.816820627999999,29.699306940000003,596683.750395572
					-14.153658822,27.906796310000004,612821.9714640205
				</coordinates>
			</LineString>
		</Placemark>
		<Placemark>
			<name>branch10_part14</name>
			<TimeSpan>
				<begin>7500-01-11</begin>
			</TimeSpan>
			<styleUrl>#branch10_part14_style</styleUrl>
			<LineString>
				<altitudeMode>absolute</altitudeMode>
				<tessellate>1</tessellate>
				<coordinates>
					-14.153658822,27.906796310000004,612821.9714640205
					-15.490497015999999,26.114285680000002,627302.5568050385
				</coordinates>
			</LineString>
		</Placemark>
		<Placemark>
			<name>branch10_part15</name>
			<TimeSpan>
				<begin>7495-11-12</begin>
			</TimeSpan>
			<styleUrl>#branch10_part15_style</styleUrl>
			<LineString>
				<altitudeMode>absolute</altitudeMode>
				<tessellate>1</tessellate>
				<coordinates>
					-15.490497015999999,26.114285680000002,627302.5568050385
					-16.82733521,24.321775050000003,640237.9910481682
				</coordinates>
			</LineString>
		</Placemark>
		<Placemark>
			<name>branch10_part16</name>
			<TimeSpan>
				<begin>7491-09-13</begin>
			</TimeSpan>
			<styleUrl>#branch10_part16_style</styleUrl>
			<LineString>
				<altitudeMode>absolute</altitudeMode>
				<tessellate>1</tessellate>
				<coordinates>
					-16.82733521,24.321775050000003,640237.9910481682
					-18.164173404,22.529264420000004,651720.2858058172
				</coordinates>
			</LineString>
		</Placemark>
		<Placemark>
			<name>branch10_part17</name>
			<TimeSpan>
				<begin>7487-07-14</begin>
			</TimeSpan>
			<styleUrl>#branch10_part17_style</styleUrl>
			<LineString>
				<altitudeMode>absolute</altitudeMode>
				<tessellate>1</tessellate>
				<coordinates>
					-18.164173404,22.529264420000004,651720.2858058172
					-19.501011597999998,20.736753790000005,661825.078870848
				</coordinates>
			</LineString>
		</Placemark>
		<Placemark>
			<name>branch10_part18</name>
			<TimeSpan>
				<begin>7483-05-16</begin>
			</TimeSpan>
			<styleUrl>#branch10_part18_style</styleUrl>
			<LineString>
				<altitudeMode>absolute</altitudeMode>
				<tessellate>1</tessellate>
				<coordinates>
					-19.501011597999998,20.736753790000005,661825.078870848
					-20.837849792,18.944243160000006,670614.6415462148
				</coordinates>
			</LineString>
		</Placemark>
		<Placemark>
			<name>branch10_part19</name>
			<TimeSpan>
				<begin>7479-03-17</begin>
			</TimeSpan>
			<styleUrl>#branch10_part19_style</styleUrl>
			<LineString>
				<altitudeMode>absolute</altitudeMode>
				<tessellate>1</tessellate>
				<coordinates>
					-20.837849792,18.944243160000006,670614.6415462148
					-22.174687986,17.151732530000004,678140.1169611473
				</coordinates>
			</LineString>
		</Placemark>
		<Placemark>
			<name>branch10_part20</name>
			<TimeSpan>
				<begin>7475-01-18</begin>
			</TimeSpan>
			<styleUrl>#branch10_part20_style</styleUrl>
			<LineString>
				<altitudeMode>absolute</altitudeMode>
				<tessellate>1</tessellate>
				<coordinates>
					-22.174687986,17.151732530000004,678140.1169611473
					-23.51152618,15.359221900000009,684443.2024281962
				</coordinates>
			</LineString>
		</Placemark>
		<Placemark>
			<name>branch10_part21</name>
			<TimeSpan>
				<begin>7470-11-19</begin>
			</TimeSpan>
			<styleUrl>#branch10_part21_style</styleUrl>
			<LineString>
				<altitudeMode>absolute</altitudeMode>
				<tessellate>1</tessellate>
				<coordinates>
					-23.51152618,15.359221900000009,684443.2024281962
					-24.848364374,13.566711270000006,689557.4195166181
				</coordinates>
			</LineString>
		</Placemark>
		<Placemark>
			<name>branch10_part22</name>
			<TimeSpan>
				<begin>7466-09-21</begin>
			</TimeSpan>
			<styleUrl>#branch10_part22_style</styleUrl>
			<LineString>
				<altitudeMode>absolute</altitudeMode>
				<tessellate>1</tessellate>
				<coordinates>
					-24.848364374,13.566711270000006,689557.4195166181
					-26.185202568,11.774200640000004,693509.070317639
				</coordinates>
			</LineString>
		</Placemark>
		<Placemark>
			<name>branch10_part23</name>
			<TimeSpan>
				<begin>7462-07-22</begin>
			</TimeSpan>
			<styleUrl>#branch10_part23_style</styleUrl>
			<LineString>
				<altitudeMode>absolute</altitudeMode>
				<tessellate>1</tessellate>
				<coordinates>
					-26.185202568,11.774200640000004,693509.070317639
					-27.522040762,9.981690010000008,696317.948036255
				</coordinates>
			</LineString>
		</Placemark>
		<Placemark>
			<name>branch10_part24</name>
			<TimeSpan>
				<begin>7458-05-23</begin>
			</TimeSpan>
			<styleUrl>#branch10_part24_style</styleUrl>
			<LineString>
				<altitudeMode>absolute</altitudeMode>
				<tessellate>1</tessellate>
				<coordinates>
					-27.522040762,9.981690010000008,696317.948036255
					-28.858878955999998,8.189179380000006,697997.8490254618
				</coordinates>
			</LineString>
		</Placemark>
		<Placemark>
			<name>branch10_part25</name>
			<TimeSpan>
				<begin>7454-03-25</begin>
			</TimeSpan>
			<styleUrl>#branch10_part25_style</styleUrl>
			<LineString>
				<altitudeMode>absolute</altitudeMode>
				<tessellate>1</tessellate>
				<coordinates>
					-28.858878955999998,8.189179380000006,697997.8490254618
					-30.19571715,6.3966687500000035,698556.9182773072
				</coordinates>
			</LineString>
		</Placemark>
		<Placemark>
			<name>branch10_part26</name>
			<TimeSpan>
				<begin>7450-01-26</begin>
			</TimeSpan>
			<styleUrl>#branch10_part26_style</styleUrl>
			<LineString>
				<altitudeMode>absolute</altitudeMode>
				<tessellate>1</tessellate>
				<coordinates>
					-30.19571715,6.3966687500000035,698556.9182773072
					-31.532555344000002,4.604158120000008,697997.8490254618
				</coordinates>
			</LineString>
		</Placemark>
		<Placemark>
			<name>branch10_part27</name>
			<TimeSpan>
				<begin>7445-11-27</begin>
			</TimeSpan>
			<styleUrl>#branch10_part27_style</styleUrl>
			<LineString>
				<altitudeMode>absolute</altitudeMode>
				<tessellate>1</tessellate>
				<coordinates>
					-31.532555344000002,4.604158120000008,697997.8490254618
					-32.869393538,2.8116474900000057,696317.948036255
				</coordinates>
			</LineString>
		</Placemark>
		<Placemark>
			<name>branch10_part28</name>
			<TimeSpan>
				<begin>7441-09-28</begin>
			</TimeSpan>
			<styleUrl>#branch10_part28_style</styleUrl>
			<LineString>
				<altitudeMode>absolute</altitudeMode>
				<tessellate>1</tessellate>
				<coordinates>
					-32.869393538,2.8116474900000057,696317.948036255
					-34.206231732,1.0191368600000033,693509.070317639
				</coordinates>
			</LineString>
		</Placemark>
		<Placemark>
			<name>branch10_part29</name>
			<TimeSpan>
				<begin>7437-07-30</begin>
			</TimeSpan>
			<styleUrl>#branch10_part29_style</styleUrl>
			<LineString>
				<altitudeMode>absolute</altitudeMode>
				<tessellate>1</tessellate>
				<coordinates>
					-34.206231732,1.0191368600000033,693509.070317639
					-35.543069926,-0.7733737699999921,689557.4195166182
				</coordinates>
			</LineString>
		</Placemark>
		<Placemark>
			<name>branch10_part30</name>
			<TimeSpan>
				<begin>7433-06-01</begin>
			</TimeSpan>
			<styleUrl>#branch10_part30_style</styleUrl>
			<LineString>
				<altitudeMode>absolute</altitudeMode>
				<tessellate>1</tessellate>
				<coordinates>
					-35.543069926,-0.7733737699999921,689557.4195166182
					-36.87990812,-2.5658843999999945,684443.2024281962
				</coordinates>
			</LineString>
		</Placemark>
		<Placemark>
			<name>branch10_part31</name>
			<TimeSpan>
				<begin>7429-04-02</begin>
			</TimeSpan>
			<styleUrl>#branch10_part31_style</styleUrl>
			<LineString>
				<altitudeMode>absolute</altitudeMode>
				<tessellate>1</tessellate>
				<coordinates>
					-36.87990812,-2.5658843999999945,684443.2024281962
					-38.216746314,-4.35839502999999,678140.1169611473
				</coordinates>
			</LineString>
		</Placemark>
		<Placemark>
			<name>branch10_part32</name>
			<TimeSpan>
				<begin>7425-02-03</begin>
			</TimeSpan>
			<styleUrl>#branch10_part32_style</styleUrl>
			<LineString>
				<altitudeMode>absolute</altitudeMode>
				<tessellate>1</tessellate>
				<coordinates>
					-38.216746314,-4.35839502999999,678140.1169611473
					-39.553584508,-6.150905659999992,670614.6415462148
				</coordinates>
			</LineString>
		</Placemark>
		<Placemark>
			<name>branch10_part33</name>
			<TimeSpan>
				<begin>7421-00-05</begin>
			</TimeSpan>
			<styleUrl>#branch10_part33_style</styleUrl>
			<LineString>
				<altitudeMode>absolute</altitudeMode>
				<tessellate>1</tessellate>
				<coordinates>
					-39.553584508,-6.150905659999992,670614.6415462148
					-40.890422702,-7.943416289999995,661825.0788708479
				</coordinates>
			</LineString>
		</Placemark>
		<Placemark>
			<name>branch10_part34</name>
			<TimeSpan>
				<begin>7416-10-06</begin>
			</TimeSpan>
			<styleUrl>#branch10_part34_style</styleUrl>
			<LineString>
				<altitudeMode>absolute</altitudeMode>
				<tessellate>1</tessellate>
				<coordinates>
					-40.890422702,-7.943416289999995,661825.0788708479
					-42.227260896,-9.73592691999999,651720.2858058172
				</coordinates>
			</LineString>
		</Placemark>
		<Placemark>
			<name>branch10_part35</name>
			<TimeSpan>
				<begin>7412-08-07</begin>
			</TimeSpan>
			<styleUrl>#branch10_part35_style</styleUrl>
			<LineString>
				<altitudeMode>absolute</altitudeMode>
				<tessellate>1</tessellate>
				<coordinates>
					-42.227260896,-9.73592691999999,651720.2858058172
					-43.56409909,-11.528437549999992,640237.991048168
				</coordinates>
			</LineString>
		</Placemark>
		<Placemark>
			<name>branch10_part36</name>
			<TimeSpan>
				<begin>7408-06-09</begin>
			</TimeSpan>
			<styleUrl>#branch10_part36_style</styleUrl>
			<LineString>
				<altitudeMode>absolute</altitudeMode>
				<tessellate>1</tessellate>
				<coordinates>
					-43.56409909,-11.528437549999992,640237.991048168
					-44.900937284,-13.320948179999988,627302.5568050385
				</coordinates>
			</LineString>
		</Placemark>
		<Placemark>
			<name>branch10_part37</name>
			<TimeSpan>
				<begin>7404-04-10</begin>
			</TimeSpan>
			<styleUrl>#branch10_part37_style</styleUrl>
			<LineString>
				<altitudeMode>absolute</altitudeMode>
				<tessellate>1</tessellate>
				<coordinates>
					-44.900937284,-13.320948179999988,627302.5568050385
					-46.237775478,-15.113458809999997,612821.9714640205
				</coordinates>
			</LineString>
		</Placemark>
		<Placemark>
			<name>branch10_part38</name>
			<TimeSpan>
				<begin>7400-02-11</begin>
			</TimeSpan>
			<styleUrl>#branch10_part38_style</styleUrl>
			<LineString>
				<altitudeMode>absolute</altitudeMode>
				<tessellate>1</tessellate>
				<coordinates>
					-46.237775478,-15.113458809999997,612821.9714640205
					-47.574613672,-16.905969439999993,596683.750395572
				</coordinates>
			</LineString>
		</Placemark>
		<Placemark>
			<name>branch10_part39</name>
			<TimeSpan>
				<begin>7396-00-12</begin>
			</TimeSpan>
			<styleUrl>#branch10_part39_style</styleUrl>
			<LineString>
				<altitudeMode>absolute</altitudeMode>
				<tessellate>1</tessellate>
				<coordinates>
					-47.574613672,-16.905969439999993,596683.750395572
					-48.911451866,-18.698480069999988,578749.2424231481
				</coordinates>
			</LineString>
		</Placemark>
		<Placemark>
			<name>branch10_part40</name>
			<TimeSpan>
				<begin>7391-10-14</begin>
			</TimeSpan>
			<styleUrl>#branch10_part40_style</styleUrl>
			<LineString>
				<altitudeMode>absolute</altitudeMode>
				<tessellate>1</tessellate>
				<coordinates>
					-48.911451866,-18.698480069999988,578749.2424231481
					-50.24829006,-20.490990699999983,558845.5346218456
				</coordinates>
			</LineString>
		</Placemark>
		<Placemark>
			<name>branch10_part41</name>
			<TimeSpan>
				<begin>7387-08-15</begin>
			</TimeSpan>
			<styleUrl>#branch10_part41_style</styleUrl>
			<LineString>
				<altitudeMode>absolute</altitudeMode>
				<tessellate>1</tessellate>
				<coordinates>
					-50.24829006,-20.490990699999983,558845.5346218456
					-51.585128254,-22.283501329999993,536753.6081577388
				</coordinates>
			</LineString>
		</Placemark>
		<Placemark>
			<name>branch10_part42</name>
			<TimeSpan>
				<begin>7383-06-16</begin>
			</TimeSpan>
			<styleUrl>#branch10_part42_style</styleUrl>
			<LineString>
				<altitudeMode>absolute</altitudeMode>
				<tessellate>1</tessellate>
				<coordinates>
					-51.585128254,-22.283501329999993,536753.6081577388
					-52.921966448,-24.076011959999988,512190.3928385346
				</coordinates>
			</LineString>
		</Placemark>
		<Placemark>
			<name>branch10_part43</name>
			<TimeSpan>
				<begin>7379-04-17</begin>
			</TimeSpan>
			<styleUrl>#branch10_part43_style</styleUrl>
			<LineString>
				<altitudeMode>absolute</altitudeMode>
				<tessellate>1</tessellate>
				<coordinates>
					-52.921966448,-24.076011959999988,512190.3928385346
					-54.258804642,-25.868522589999984,484780.3827549125
				</coordinates>
			</LineString>
		</Placemark>
		<Placemark>
			<name>branch10_part44</name>
			<TimeSpan>
				<begin>7375-02-19</begin>
			</TimeSpan>
			<styleUrl>#branch10_part44_style</styleUrl>
			<LineString>
				<altitudeMode>absolute</altitudeMode>
				<tessellate>1</tessellate>
				<coordinates>
					-54.258804642,-25.868522589999984,484780.3827549125
					-55.595642836,-27.661033219999993,454008.25855271897
				</coordinates>
			</LineString>
		</Placemark>
		<Placemark>
			<name>branch10_part45</name>
			<TimeSpan>
				<begin>7371-00-20</begin>
			</TimeSpan>
			<styleUrl>#branch10_part45_style</styleUrl>
			<LineString>
				<altitudeMode>absolute</altitudeMode>
				<tessellate>1</tessellate>
				<coordinates>
					-55.595642836,-27.661033219999993,454008.25855271897
					-56.93248103,-29.45354384999999,419134.1509663843
				</coordinates>
			</LineString>
		</Placemark>
		<Placemark>
			<name>branch10_part46</name>
			<TimeSpan>
				<begin>7366-10-21</begin>
			</TimeSpan>
			<styleUrl>#branch10_part46_style</styleUrl>
			<LineString>
				<altitudeMode>absolute</altitudeMode>
				<tessellate>1</tessellate>
				<coordinates>
					-56.93248103,-29.45354384999999,419134.1509663843
					-58.269319224,-31.246054479999984,379027.4825401414
				</coordinates>
			</LineString>
		</Placemark>
		<Placemark>
			<name>branch10_part47</name>
			<TimeSpan>
				<begin>7362-08-23</begin>
			</TimeSpan>
			<styleUrl>#branch10_part47_style</styleUrl>
			<LineString>
				<altitudeMode>absolute</altitudeMode>
				<tessellate>1</tessellate>
				<coordinates>
					-58.269319224,-31.246054479999984,379027.4825401414
					-59.606157418,-33.03856510999999,331796.1525956693
				</coordinates>
			</LineString>
		</Placemark>
		<Placemark>
			<name>branch10_part48</name>
			<TimeSpan>
				<begin>7358-06-24</begin>
			</TimeSpan>
			<styleUrl>#branch10_part48_style</styleUrl>
			<LineString>
				<altitudeMode>absolute</altitudeMode>
				<tessellate>1</tessellate>
				<coordinates>
					-59.606157418,-33.03856510999999,331796.1525956693
					-60.942995612,-34.83107573999999,273777.2809712787
				</coordinates>
			</LineString>
		</Placemark>
		<Placemark>
			<name>branch10_part49</name>
			<TimeSpan>
				<begin>7354-04-25</begin>
			</TimeSpan>
			<styleUrl>#branch10_part49_style</styleUrl>
			<LineString>
				<altitudeMode>absolute</altitudeMode>
				<tessellate>1</tessellate>
				<coordinates>
					-60.942995612,-34.83107573999999,273777.2809712787
					-62.279833806000006,-36.623586369999984,195595.93711764622
				</coordinates>
			</LineString>
		</Placemark>
		<Placemark>
			<name>branch10_part50</name>
			<TimeSpan>
				<begin>7350-02-26</begin>
			</TimeSpan>
			<styleUrl>#branch10_part50_style</styleUrl>
			<LineString>
				<altitudeMode>absolute</altitudeMode>
				<tessellate>1</tessellate>
				<coordinates>
					-62.279833806000006,-36.623586369999984,195595.93711764622
					-63.616672,-38.41609699999999,8.554854939905434E-11
				</coordinates>
			</LineString>
		</Placemark>
	</Folder>
	<Folder>
			<name>branch12</name>
		<Placemark>
			<name>branch12_part1</name>
			<TimeSpan>
				<begin>7330-05-07</begin>
			</TimeSpan>
			<styleUrl>#branch12_part1_style</styleUrl>
			<LineString>
				<altitudeMode>absolute</altitudeMode>
				<tessellate>1</tessellate>
				<coordinates>
					-63.616672,-38.416097,0.0
					-62.41305802,-36.54021404,197345.9242496016
				</coordinates>
			</LineString>
		</Placemark>
		<Placemark>
			<name>branch12_part2</name>
			<TimeSpan>
				<begin>7313-07-30</begin>
			</TimeSpan>
			<styleUrl>#branch12_part2_style</styleUrl>
			<LineString>
				<altitudeMode>absolute</altitudeMode>
				<tessellate>1</tessellate>
				<coordinates>
					-62.41305802,-36.54021404,197345.9242496016
					-61.20944404,-34.66433108,276226.75270255137
				</coordinates>
			</LineString>
		</Placemark>
		<Placemark>
			<name>branch12_part3</name>
			<TimeSpan>
				<begin>7296-10-22</begin>
			</TimeSpan>
			<styleUrl>#branch12_part3_style</styleUrl>
			<LineString>
				<altitudeMode>absolute</altitudeMode>
				<tessellate>1</tessellate>
				<coordinates>
					-61.20944404,-34.66433108,276226.75270255137
					-60.00583006,-32.78844812,334764.71628892
				</coordinates>
			</LineString>
		</Placemark>
		<Placemark>
			<name>branch12_part4</name>
			<TimeSpan>
				<begin>7280-01-15</begin>
			</TimeSpan>
			<styleUrl>#branch12_part4_style</styleUrl>
			<LineString>
				<altitudeMode>absolute</altitudeMode>
				<tessellate>1</tessellate>
				<coordinates>
					-60.00583006,-32.78844812,334764.71628892
					-58.80221608,-30.91256516,382418.62259589724
				</coordinates>
			</LineString>
		</Placemark>
		<Placemark>
			<name>branch12_part5</name>
			<TimeSpan>
				<begin>7263-04-07</begin>
			</TimeSpan>
			<styleUrl>#branch12_part5_style</styleUrl>
			<LineString>
				<altitudeMode>absolute</altitudeMode>
				<tessellate>1</tessellate>
				<coordinates>
					-58.80221608,-30.91256516,382418.62259589724
					-57.5986021,-29.0366822,422884.1233920032
				</coordinates>
			</LineString>
		</Placemark>
		<Placemark>
			<name>branch12_part6</name>
			<TimeSpan>
				<begin>7246-06-30</begin>
			</TimeSpan>
			<styleUrl>#branch12_part6_style</styleUrl>
			<LineString>
				<altitudeMode>absolute</altitudeMode>
				<tessellate>1</tessellate>
				<coordinates>
					-57.5986021,-29.0366822,422884.1233920032
					-56.39498812,-27.16079924,458070.2478863262
				</coordinates>
			</LineString>
		</Placemark>
		<Placemark>
			<name>branch12_part7</name>
			<TimeSpan>
				<begin>7229-09-22</begin>
			</TimeSpan>
			<styleUrl>#branch12_part7_style</styleUrl>
			<LineString>
				<altitudeMode>absolute</altitudeMode>
				<tessellate>1</tessellate>
				<coordinates>
					-56.39498812,-27.16079924,458070.2478863262
					-55.19137414,-25.284916279999997,489117.68875496136
				</coordinates>
			</LineString>
		</Placemark>
		<Placemark>
			<name>branch12_part8</name>
			<TimeSpan>
				<begin>7213-00-15</begin>
			</TimeSpan>
			<styleUrl>#branch12_part8_style</styleUrl>
			<LineString>
				<altitudeMode>absolute</altitudeMode>
				<tessellate>1</tessellate>
				<coordinates>
					-55.19137414,-25.284916279999997,489117.68875496136
					-53.98776016,-23.40903332,516772.9348370402
				</coordinates>
			</LineString>
		</Placemark>
		<Placemark>
			<name>branch12_part9</name>
			<TimeSpan>
				<begin>7196-03-07</begin>
			</TimeSpan>
			<styleUrl>#branch12_part9_style</styleUrl>
			<LineString>
				<altitudeMode>absolute</altitudeMode>
				<tessellate>1</tessellate>
				<coordinates>
					-53.98776016,-23.40903332,516772.9348370402
					-52.78414618,-21.53315036,541555.9160233759
				</coordinates>
			</LineString>
		</Placemark>
		<Placemark>
			<name>branch12_part10</name>
			<TimeSpan>
				<begin>7179-05-30</begin>
			</TimeSpan>
			<styleUrl>#branch12_part10_style</styleUrl>
			<LineString>
				<altitudeMode>absolute</altitudeMode>
				<tessellate>1</tessellate>
				<coordinates>
					-52.78414618,-21.53315036,541555.9160233759
					-51.5805322,-19.6572674,563845.4978560044
				</coordinates>
			</LineString>
		</Placemark>
		<Placemark>
			<name>branch12_part11</name>
			<TimeSpan>
				<begin>7162-08-22</begin>
			</TimeSpan>
			<styleUrl>#branch12_part11_style</styleUrl>
			<LineString>
				<altitudeMode>absolute</altitudeMode>
				<tessellate>1</tessellate>
				<coordinates>
					-51.5805322,-19.6572674,563845.4978560044
					-50.37691822,-17.781384439999997,583927.2831421654
				</coordinates>
			</LineString>
		</Placemark>
		<Placemark>
			<name>branch12_part12</name>
			<TimeSpan>
				<begin>7145-11-15</begin>
			</TimeSpan>
			<styleUrl>#branch12_part12_style</styleUrl>
			<LineString>
				<altitudeMode>absolute</altitudeMode>
				<tessellate>1</tessellate>
				<coordinates>
					-50.37691822,-17.781384439999997,583927.2831421654
					-49.17330424,-15.905501479999998,602022.2502664111
				</coordinates>
			</LineString>
		</Placemark>
		<Placemark>
			<name>branch12_part13</name>
			<TimeSpan>
				<begin>7129-02-07</begin>
			</TimeSpan>
			<styleUrl>#branch12_part13_style</styleUrl>
			<LineString>
				<altitudeMode>absolute</altitudeMode>
				<tessellate>1</tessellate>
				<coordinates>
					-49.17330424,-15.905501479999998,602022.2502664111
					-47.96969026,-14.02961852,618304.8591969933
				</coordinates>
			</LineString>
		</Placemark>
		<Placemark>
			<name>branch12_part14</name>
			<TimeSpan>
				<begin>7112-04-30</begin>
			</TimeSpan>
			<styleUrl>#branch12_part14_style</styleUrl>
			<LineString>
				<altitudeMode>absolute</altitudeMode>
				<tessellate>1</tessellate>
				<coordinates>
					-47.96969026,-14.02961852,618304.8591969933
					-46.76607628,-12.153735559999998,632915.0016156448
				</coordinates>
			</LineString>
		</Placemark>
		<Placemark>
			<name>branch12_part15</name>
			<TimeSpan>
				<begin>7095-07-22</begin>
			</TimeSpan>
			<styleUrl>#branch12_part15_style</styleUrl>
			<LineString>
				<altitudeMode>absolute</altitudeMode>
				<tessellate>1</tessellate>
				<coordinates>
					-46.76607628,-12.153735559999998,632915.0016156448
					-45.5624623,-10.277852599999996,645966.1685463001
				</coordinates>
			</LineString>
		</Placemark>
		<Placemark>
			<name>branch12_part16</name>
			<TimeSpan>
				<begin>7078-10-15</begin>
			</TimeSpan>
			<styleUrl>#branch12_part16_style</styleUrl>
			<LineString>
				<altitudeMode>absolute</altitudeMode>
				<tessellate>1</tessellate>
				<coordinates>
					-45.5624623,-10.277852599999996,645966.1685463001
					-44.35884832,-8.401969639999997,657551.194824692
				</coordinates>
			</LineString>
		</Placemark>
		<Placemark>
			<name>branch12_part17</name>
			<TimeSpan>
				<begin>7062-01-07</begin>
			</TimeSpan>
			<styleUrl>#branch12_part17_style</styleUrl>
			<LineString>
				<altitudeMode>absolute</altitudeMode>
				<tessellate>1</tessellate>
				<coordinates>
					-44.35884832,-8.401969639999997,657551.194824692
					-43.15523434,-6.526086679999999,667746.3949712577
				</coordinates>
			</LineString>
		</Placemark>
		<Placemark>
			<name>branch12_part18</name>
			<TimeSpan>
				<begin>7045-03-30</begin>
			</TimeSpan>
			<styleUrl>#branch12_part18_style</styleUrl>
			<LineString>
				<altitudeMode>absolute</altitudeMode>
				<tessellate>1</tessellate>
				<coordinates>
					-43.15523434,-6.526086679999999,667746.3949712577
					-41.95162036,-4.65020372,676614.5974272052
				</coordinates>
			</LineString>
		</Placemark>
		<Placemark>
			<name>branch12_part19</name>
			<TimeSpan>
				<begin>7028-06-22</begin>
			</TimeSpan>
			<styleUrl>#branch12_part19_style</styleUrl>
			<LineString>
				<altitudeMode>absolute</altitudeMode>
				<tessellate>1</tessellate>
				<coordinates>
					-41.95162036,-4.65020372,676614.5974272052
					-40.74800638,-2.774320759999995,684207.4028968005
				</coordinates>
			</LineString>
		</Placemark>
		<Placemark>
			<name>branch12_part20</name>
			<TimeSpan>
				<begin>7011-09-15</begin>
			</TimeSpan>
			<styleUrl>#branch12_part20_style</styleUrl>
			<LineString>
				<altitudeMode>absolute</altitudeMode>
				<tessellate>1</tessellate>
				<coordinates>
					-40.74800638,-2.774320759999995,684207.4028968005
					-39.5443924,-0.8984377999999964,690566.8817563786
				</coordinates>
			</LineString>
		</Placemark>
		<Placemark>
			<name>branch12_part21</name>
			<TimeSpan>
				<begin>6995-00-07</begin>
			</TimeSpan>
			<styleUrl>#branch12_part21_style</styleUrl>
			<LineString>
				<altitudeMode>absolute</altitudeMode>
				<tessellate>1</tessellate>
				<coordinates>
					-39.5443924,-0.8984377999999964,690566.8817563786
					-38.34077842,0.977445160000002,695726.8554910102
				</coordinates>
			</LineString>
		</Placemark>
		<Placemark>
			<name>branch12_part22</name>
			<TimeSpan>
				<begin>6978-02-30</begin>
			</TimeSpan>
			<styleUrl>#branch12_part22_style</styleUrl>
			<LineString>
				<altitudeMode>absolute</altitudeMode>
				<tessellate>1</tessellate>
				<coordinates>
					-38.34077842,0.977445160000002,695726.8554910102
					-37.13716444,2.8533281200000076,699713.8615154251
				</coordinates>
			</LineString>
		</Placemark>
		<Placemark>
			<name>branch12_part23</name>
			<TimeSpan>
				<begin>6961-05-22</begin>
			</TimeSpan>
			<styleUrl>#branch12_part23_style</styleUrl>
			<LineString>
				<altitudeMode>absolute</altitudeMode>
				<tessellate>1</tessellate>
				<coordinates>
					-37.13716444,2.8533281200000076,699713.8615154251
					-35.93355046,4.729211080000006,702547.8701234412
				</coordinates>
			</LineString>
		</Placemark>
		<Placemark>
			<name>branch12_part24</name>
			<TimeSpan>
				<begin>6944-08-15</begin>
			</TimeSpan>
			<styleUrl>#branch12_part24_style</styleUrl>
			<LineString>
				<altitudeMode>absolute</altitudeMode>
				<tessellate>1</tessellate>
				<coordinates>
					-35.93355046,4.729211080000006,702547.8701234412
					-34.72993648,6.605094040000004,704242.8011033391
				</coordinates>
			</LineString>
		</Placemark>
		<Placemark>
			<name>branch12_part25</name>
			<TimeSpan>
				<begin>6927-11-07</begin>
			</TimeSpan>
			<styleUrl>#branch12_part25_style</styleUrl>
			<LineString>
				<altitudeMode>absolute</altitudeMode>
				<tessellate>1</tessellate>
				<coordinates>
					-34.72993648,6.605094040000004,704242.8011033391
					-33.5263225,8.480977000000003,704806.8723200054
				</coordinates>
			</LineString>
		</Placemark>
		<Placemark>
			<name>branch12_part26</name>
			<TimeSpan>
				<begin>6911-01-30</begin>
			</TimeSpan>
			<styleUrl>#branch12_part26_style</styleUrl>
			<LineString>
				<altitudeMode>absolute</altitudeMode>
				<tessellate>1</tessellate>
				<coordinates>
					-33.5263225,8.480977000000003,704806.8723200054
					-32.32270852,10.356859960000001,704242.8011033391
				</coordinates>
			</LineString>
		</Placemark>
		<Placemark>
			<name>branch12_part27</name>
			<TimeSpan>
				<begin>6894-04-22</begin>
			</TimeSpan>
			<styleUrl>#branch12_part27_style</styleUrl>
			<LineString>
				<altitudeMode>absolute</altitudeMode>
				<tessellate>1</tessellate>
				<coordinates>
					-32.32270852,10.356859960000001,704242.8011033391
					-31.11909454,12.232742920000007,702547.8701234412
				</coordinates>
			</LineString>
		</Placemark>
		<Placemark>
			<name>branch12_part28</name>
			<TimeSpan>
				<begin>6877-07-15</begin>
			</TimeSpan>
			<styleUrl>#branch12_part28_style</styleUrl>
			<LineString>
				<altitudeMode>absolute</altitudeMode>
				<tessellate>1</tessellate>
				<coordinates>
					-31.11909454,12.232742920000007,702547.8701234412
					-29.91548056,14.108625880000005,699713.8615154251
				</coordinates>
			</LineString>
		</Placemark>
		<Placemark>
			<name>branch12_part29</name>
			<TimeSpan>
				<begin>6860-10-07</begin>
			</TimeSpan>
			<styleUrl>#branch12_part29_style</styleUrl>
			<LineString>
				<altitudeMode>absolute</altitudeMode>
				<tessellate>1</tessellate>
				<coordinates>
					-29.91548056,14.108625880000005,699713.8615154251
					-28.71186658,15.984508840000004,695726.8554910102
				</coordinates>
			</LineString>
		</Placemark>
		<Placemark>
			<name>branch12_part30</name>
			<TimeSpan>
				<begin>6844-00-30</begin>
			</TimeSpan>
			<styleUrl>#branch12_part30_style</styleUrl>
			<LineString>
				<altitudeMode>absolute</altitudeMode>
				<tessellate>1</tessellate>
				<coordinates>
					-28.71186658,15.984508840000004,695726.8554910102
					-27.5082526,17.86039180000001,690566.8817563786
				</coordinates>
			</LineString>
		</Placemark>
		<Placemark>
			<name>branch12_part31</name>
			<TimeSpan>
				<begin>6827-03-22</begin>
			</TimeSpan>
			<styleUrl>#branch12_part31_style</styleUrl>
			<LineString>
				<altitudeMode>absolute</altitudeMode>
				<tessellate>1</tessellate>
				<coordinates>
					-27.5082526,17.86039180000001,690566.8817563786
					-26.30463862,19.736274760000008,684207.4028968005
				</coordinates>
			</LineString>
		</Placemark>
		<Placemark>
			<name>branch12_part32</name>
			<TimeSpan>
				<begin>6810-06-15</begin>
			</TimeSpan>
			<styleUrl>#branch12_part32_style</styleUrl>
			<LineString>
				<altitudeMode>absolute</altitudeMode>
				<tessellate>1</tessellate>
				<coordinates>
					-26.30463862,19.736274760000008,684207.4028968005
					-25.10102464,21.612157720000006,676614.5974272052
				</coordinates>
			</LineString>
		</Placemark>
		<Placemark>
			<name>branch12_part33</name>
			<TimeSpan>
				<begin>6793-09-07</begin>
			</TimeSpan>
			<styleUrl>#branch12_part33_style</styleUrl>
			<LineString>
				<altitudeMode>absolute</altitudeMode>
				<tessellate>1</tessellate>
				<coordinates>
					-25.10102464,21.612157720000006,676614.5974272052
					-23.89741066,23.488040680000005,667746.3949712575
				</coordinates>
			</LineString>
		</Placemark>
		<Placemark>
			<name>branch12_part34</name>
			<TimeSpan>
				<begin>6776-11-30</begin>
			</TimeSpan>
			<styleUrl>#branch12_part34_style</styleUrl>
			<LineString>
				<altitudeMode>absolute</altitudeMode>
				<tessellate>1</tessellate>
				<coordinates>
					-23.89741066,23.488040680000005,667746.3949712575
					-22.69379668,25.363923640000003,657551.194824692
				</coordinates>
			</LineString>
		</Placemark>
		<Placemark>
			<name>branch12_part35</name>
			<TimeSpan>
				<begin>6760-02-22</begin>
			</TimeSpan>
			<styleUrl>#branch12_part35_style</styleUrl>
			<LineString>
				<altitudeMode>absolute</altitudeMode>
				<tessellate>1</tessellate>
				<coordinates>
					-22.69379668,25.363923640000003,657551.194824692
					-21.4901827,27.2398066,645966.1685463001
				</coordinates>
			</LineString>
		</Placemark>
		<Placemark>
			<name>branch12_part36</name>
			<TimeSpan>
				<begin>6743-05-15</begin>
			</TimeSpan>
			<styleUrl>#branch12_part36_style</styleUrl>
			<LineString>
				<altitudeMode>absolute</altitudeMode>
				<tessellate>1</tessellate>
				<coordinates>
					-21.4901827,27.2398066,645966.1685463001
					-20.286568719999998,29.11568956,632915.0016156448
				</coordinates>
			</LineString>
		</Placemark>
		<Placemark>
			<name>branch12_part37</name>
			<TimeSpan>
				<begin>6726-08-07</begin>
			</TimeSpan>
			<styleUrl>#branch12_part37_style</styleUrl>
			<LineString>
				<altitudeMode>absolute</altitudeMode>
				<tessellate>1</tessellate>
				<coordinates>
					-20.286568719999998,29.11568956,632915.0016156448
					-19.082954739999998,30.991572520000013,618304.8591969933
				</coordinates>
			</LineString>
		</Placemark>
		<Placemark>
			<name>branch12_part38</name>
			<TimeSpan>
				<begin>6709-10-30</begin>
			</TimeSpan>
			<styleUrl>#branch12_part38_style</styleUrl>
			<LineString>
				<altitudeMode>absolute</altitudeMode>
				<tessellate>1</tessellate>
				<coordinates>
					-19.082954739999998,30.991572520000013,618304.8591969933
					-17.879340759999998,32.86745548000001,602022.2502664111
				</coordinates>
			</LineString>
		</Placemark>
		<Placemark>
			<name>branch12_part39</name>
			<TimeSpan>
				<begin>6693-01-22</begin>
			</TimeSpan>
			<styleUrl>#branch12_part39_style</styleUrl>
			<LineString>
				<altitudeMode>absolute</altitudeMode>
				<tessellate>1</tessellate>
				<coordinates>
					-17.879340759999998,32.86745548000001,602022.2502664111
					-16.675726779999998,34.74333844000001,583927.2831421654
				</coordinates>
			</LineString>
		</Placemark>
		<Placemark>
			<name>branch12_part40</name>
			<TimeSpan>
				<begin>6676-04-15</begin>
			</TimeSpan>
			<styleUrl>#branch12_part40_style</styleUrl>
			<LineString>
				<altitudeMode>absolute</altitudeMode>
				<tessellate>1</tessellate>
				<coordinates>
					-16.675726779999998,34.74333844000001,583927.2831421654
					-15.472112799999998,36.61922140000001,563845.4978560043
				</coordinates>
			</LineString>
		</Placemark>
		<Placemark>
			<name>branch12_part41</name>
			<TimeSpan>
				<begin>6659-07-07</begin>
			</TimeSpan>
			<styleUrl>#branch12_part41_style</styleUrl>
			<LineString>
				<altitudeMode>absolute</altitudeMode>
				<tessellate>1</tessellate>
				<coordinates>
					-15.472112799999998,36.61922140000001,563845.4978560043
					-14.268498819999998,38.495104360000006,541555.9160233759
				</coordinates>
			</LineString>
		</Placemark>
		<Placemark>
			<name>branch12_part42</name>
			<TimeSpan>
				<begin>6642-09-30</begin>
			</TimeSpan>
			<styleUrl>#branch12_part42_style</styleUrl>
			<LineString>
				<altitudeMode>absolute</altitudeMode>
				<tessellate>1</tessellate>
				<coordinates>
					-14.268498819999998,38.495104360000006,541555.9160233759
					-13.064884839999998,40.370987320000005,516772.9348370402
				</coordinates>
			</LineString>
		</Placemark>
		<Placemark>
			<name>branch12_part43</name>
			<TimeSpan>
				<begin>6626-00-22</begin>
			</TimeSpan>
			<styleUrl>#branch12_part43_style</styleUrl>
			<LineString>
				<altitudeMode>absolute</altitudeMode>
				<tessellate>1</tessellate>
				<coordinates>
					-13.064884839999998,40.370987320000005,516772.9348370402
					-11.861270859999998,42.24687028,489117.6887549615
				</coordinates>
			</LineString>
		</Placemark>
		<Placemark>
			<name>branch12_part44</name>
			<TimeSpan>
				<begin>6609-03-15</begin>
			</TimeSpan>
			<styleUrl>#branch12_part44_style</styleUrl>
			<LineString>
				<altitudeMode>absolute</altitudeMode>
				<tessellate>1</tessellate>
				<coordinates>
					-11.861270859999998,42.24687028,489117.6887549615
					-10.657656879999998,44.122753240000016,458070.2478863262
				</coordinates>
			</LineString>
		</Placemark>
		<Placemark>
			<name>branch12_part45</name>
			<TimeSpan>
				<begin>6592-06-07</begin>
			</TimeSpan>
			<styleUrl>#branch12_part45_style</styleUrl>
			<LineString>
				<altitudeMode>absolute</altitudeMode>
				<tessellate>1</tessellate>
				<coordinates>
					-10.657656879999998,44.122753240000016,458070.2478863262
					-9.454042899999997,45.998636200000014,422884.12339200324
				</coordinates>
			</LineString>
		</Placemark>
		<Placemark>
			<name>branch12_part46</name>
			<TimeSpan>
				<begin>6575-08-30</begin>
			</TimeSpan>
			<styleUrl>#branch12_part46_style</styleUrl>
			<LineString>
				<altitudeMode>absolute</altitudeMode>
				<tessellate>1</tessellate>
				<coordinates>
					-9.454042899999997,45.998636200000014,422884.12339200324
					-8.250428919999997,47.87451916000001,382418.6225958972
				</coordinates>
			</LineString>
		</Placemark>
		<Placemark>
			<name>branch12_part47</name>
			<TimeSpan>
				<begin>6558-11-22</begin>
			</TimeSpan>
			<styleUrl>#branch12_part47_style</styleUrl>
			<LineString>
				<altitudeMode>absolute</altitudeMode>
				<tessellate>1</tessellate>
				<coordinates>
					-8.250428919999997,47.87451916000001,382418.6225958972
					-7.046814939999997,49.75040212000001,334764.7162889199
				</coordinates>
			</LineString>
		</Placemark>
		<Placemark>
			<name>branch12_part48</name>
			<TimeSpan>
				<begin>6542-02-15</begin>
			</TimeSpan>
			<styleUrl>#branch12_part48_style</styleUrl>
			<LineString>
				<altitudeMode>absolute</altitudeMode>
				<tessellate>1</tessellate>
				<coordinates>
					-7.046814939999997,49.75040212000001,334764.7162889199
					-5.843200959999997,51.62628508000001,276226.7527025516
				</coordinates>
			</LineString>
		</Placemark>
		<Placemark>
			<name>branch12_part49</name>
			<TimeSpan>
				<begin>6525-05-07</begin>
			</TimeSpan>
			<styleUrl>#branch12_part49_style</styleUrl>
			<LineString>
				<altitudeMode>absolute</altitudeMode>
				<tessellate>1</tessellate>
				<coordinates>
					-5.843200959999997,51.62628508000001,276226.7527025516
					-4.639586979999997,53.50216804000001,197345.92424960173
				</coordinates>
			</LineString>
		</Placemark>
		<Placemark>
			<name>branch12_part50</name>
			<TimeSpan>
				<begin>6508-07-30</begin>
			</TimeSpan>
			<styleUrl>#branch12_part50_style</styleUrl>
			<LineString>
				<altitudeMode>absolute</altitudeMode>
				<tessellate>1</tessellate>
				<coordinates>
					-4.639586979999997,53.50216804000001,197345.92424960173
					-3.435972999999997,55.378051000000006,8.631394802037519E-11
				</coordinates>
			</LineString>
		</Placemark>
	</Folder>
	<Folder>
			<name>branch20</name>
		<Placemark>
			<name>branch20_part1</name>
			<TimeSpan>
				<begin>6459-08-16</begin>
			</TimeSpan>
			<styleUrl>#branch20_part1_style</styleUrl>
			<LineString>
				<altitudeMode>absolute</altitudeMode>
				<tessellate>1</tessellate>
				<coordinates>
					-3.435973,55.378051,0.0
					-0.6021950600000001,54.99458646,189233.97511967144
				</coordinates>
			</LineString>
		</Placemark>
		<Placemark>
			<name>branch20_part2</name>
			<TimeSpan>
				<begin>6456-02-04</begin>
			</TimeSpan>
			<styleUrl>#branch20_part2_style</styleUrl>
			<LineString>
				<altitudeMode>absolute</altitudeMode>
				<tessellate>1</tessellate>
				<coordinates>
					-0.6021950600000001,54.99458646,189233.97511967144
					2.23158288,54.61112192,264872.38916669827
				</coordinates>
			</LineString>
		</Placemark>
		<Placemark>
			<name>branch20_part3</name>
			<TimeSpan>
				<begin>6452-07-23</begin>
			</TimeSpan>
			<styleUrl>#branch20_part3_style</styleUrl>
			<LineString>
				<altitudeMode>absolute</altitudeMode>
				<tessellate>1</tessellate>
				<coordinates>
					2.23158288,54.61112192,264872.38916669827
					5.065360819999999,54.22765738,321004.13643728563
				</coordinates>
			</LineString>
		</Placemark>
		<Placemark>
			<name>branch20_part4</name>
			<TimeSpan>
				<begin>6449-01-11</begin>
			</TimeSpan>
			<styleUrl>#branch20_part4_style</styleUrl>
			<LineString>
				<altitudeMode>absolute</altitudeMode>
				<tessellate>1</tessellate>
				<coordinates>
					5.065360819999999,54.22765738,321004.13643728563
					7.89913876,53.84419284,366699.2180800366
				</coordinates>
			</LineString>
		</Placemark>
		<Placemark>
			<name>branch20_part5</name>
			<TimeSpan>
				<begin>6445-07-00</begin>
			</TimeSpan>
			<styleUrl>#branch20_part5_style</styleUrl>
			<LineString>
				<altitudeMode>absolute</altitudeMode>
				<tessellate>1</tessellate>
				<coordinates>
					7.89913876,53.84419284,366699.2180800366
					10.7329167,53.4607283,405501.3752564385
				</coordinates>
			</LineString>
		</Placemark>
		<Placemark>
			<name>branch20_part6</name>
			<TimeSpan>
				<begin>6442-00-19</begin>
			</TimeSpan>
			<styleUrl>#branch20_part6_style</styleUrl>
			<LineString>
				<altitudeMode>absolute</altitudeMode>
				<tessellate>1</tessellate>
				<coordinates>
					10.7329167,53.4607283,405501.3752564385
					13.566694639999998,53.07726376,439241.16609546734
				</coordinates>
			</LineString>
		</Placemark>
		<Placemark>
			<name>branch20_part7</name>
			<TimeSpan>
				<begin>6438-06-07</begin>
			</TimeSpan>
			<styleUrl>#branch20_part7_style</styleUrl>
			<LineString>
				<altitudeMode>absolute</altitudeMode>
				<tessellate>1</tessellate>
				<coordinates>
					13.566694639999998,53.07726376,439241.16609546734
					16.40047258,52.69379922,469012.39484115876
				</coordinates>
			</LineString>
		</Placemark>
		<Placemark>
			<name>branch20_part8</name>
			<TimeSpan>
				<begin>6434-11-26</begin>
			</TimeSpan>
			<styleUrl>#branch20_part8_style</styleUrl>
			<LineString>
				<altitudeMode>absolute</altitudeMode>
				<tessellate>1</tessellate>
				<coordinates>
					16.40047258,52.69379922,469012.39484115876
					19.23425052,52.31033468,495530.86573901953
				</coordinates>
			</LineString>
		</Placemark>
		<Placemark>
			<name>branch20_part9</name>
			<TimeSpan>
				<begin>6431-05-15</begin>
			</TimeSpan>
			<styleUrl>#branch20_part9_style</styleUrl>
			<LineString>
				<altitudeMode>absolute</altitudeMode>
				<tessellate>1</tessellate>
				<coordinates>
					19.23425052,52.31033468,495530.86573901953
					22.06802846,51.92687014,519295.1368433709
				</coordinates>
			</LineString>
		</Placemark>
		<Placemark>
			<name>branch20_part10</name>
			<TimeSpan>
				<begin>6427-11-03</begin>
			</TimeSpan>
			<styleUrl>#branch20_part10_style</styleUrl>
			<LineString>
				<altitudeMode>absolute</altitudeMode>
				<tessellate>1</tessellate>
				<coordinates>
					22.06802846,51.92687014,519295.1368433709
					24.9018064,51.5434056,540668.5003419182
				</coordinates>
			</LineString>
		</Placemark>
		<Placemark>
			<name>branch20_part11</name>
			<TimeSpan>
				<begin>6424-04-22</begin>
			</TimeSpan>
			<styleUrl>#branch20_part11_style</styleUrl>
			<LineString>
				<altitudeMode>absolute</altitudeMode>
				<tessellate>1</tessellate>
				<coordinates>
					24.9018064,51.5434056,540668.5003419182
					27.73558434,51.15994106,559924.8192735094
				</coordinates>
			</LineString>
		</Placemark>
		<Placemark>
			<name>branch20_part12</name>
			<TimeSpan>
				<begin>6420-10-11</begin>
			</TimeSpan>
			<styleUrl>#branch20_part12_style</styleUrl>
			<LineString>
				<altitudeMode>absolute</altitudeMode>
				<tessellate>1</tessellate>
				<coordinates>
					27.73558434,51.15994106,559924.8192735094
					30.569362279999996,50.77647652,577275.9886559077
				</coordinates>
			</LineString>
		</Placemark>
		<Placemark>
			<name>branch20_part13</name>
			<TimeSpan>
				<begin>6417-03-29</begin>
			</TimeSpan>
			<styleUrl>#branch20_part13_style</styleUrl>
			<LineString>
				<altitudeMode>absolute</altitudeMode>
				<tessellate>1</tessellate>
				<coordinates>
					30.569362279999996,50.77647652,577275.9886559077
					33.403140220000004,50.39301198,592889.2972406648
				</coordinates>
			</LineString>
		</Placemark>
		<Placemark>
			<name>branch20_part14</name>
			<TimeSpan>
				<begin>6413-09-18</begin>
			</TimeSpan>
			<styleUrl>#branch20_part14_style</styleUrl>
			<LineString>
				<altitudeMode>absolute</altitudeMode>
				<tessellate>1</tessellate>
				<coordinates>
					33.403140220000004,50.39301198,592889.2972406648
					36.23691816,50.00954744,606898.8864300981
				</coordinates>
			</LineString>
		</Placemark>
		<Placemark>
			<name>branch20_part15</name>
			<TimeSpan>
				<begin>6410-03-07</begin>
			</TimeSpan>
			<styleUrl>#branch20_part15_style</styleUrl>
			<LineString>
				<altitudeMode>absolute</altitudeMode>
				<tessellate>1</tessellate>
				<coordinates>
					36.23691816,50.00954744,606898.8864300981
					39.070696100000006,49.6260829,619413.5821737744
				</coordinates>
			</LineString>
		</Placemark>
		<Placemark>
			<name>branch20_part16</name>
			<TimeSpan>
				<begin>6406-08-25</begin>
			</TimeSpan>
			<styleUrl>#branch20_part16_style</styleUrl>
			<LineString>
				<altitudeMode>absolute</altitudeMode>
				<tessellate>1</tessellate>
				<coordinates>
					39.070696100000006,49.6260829,619413.5821737744
					41.904474040000004,49.24261836,630522.4033103748
				</coordinates>
			</LineString>
		</Placemark>
		<Placemark>
			<name>branch20_part17</name>
			<TimeSpan>
				<begin>6403-02-14</begin>
			</TimeSpan>
			<styleUrl>#branch20_part17_style</styleUrl>
			<LineString>
				<altitudeMode>absolute</altitudeMode>
				<tessellate>1</tessellate>
				<coordinates>
					41.904474040000004,49.24261836,630522.4033103748
					44.73825198,48.85915382,640298.5274346062
				</coordinates>
			</LineString>
		</Placemark>
		<Placemark>
			<name>branch20_part18</name>
			<TimeSpan>
				<begin>6399-08-03</begin>
			</TimeSpan>
			<styleUrl>#branch20_part18_style</styleUrl>
			<LineString>
				<altitudeMode>absolute</altitudeMode>
				<tessellate>1</tessellate>
				<coordinates>
					44.73825198,48.85915382,640298.5274346062
					47.572029920000006,48.47568928,648802.2004103017
				</coordinates>
			</LineString>
		</Placemark>
		<Placemark>
			<name>branch20_part19</name>
			<TimeSpan>
				<begin>6396-01-21</begin>
			</TimeSpan>
			<styleUrl>#branch20_part19_style</styleUrl>
			<LineString>
				<altitudeMode>absolute</altitudeMode>
				<tessellate>1</tessellate>
				<coordinates>
					47.572029920000006,48.47568928,648802.2004103017
					50.40580786,48.09222474,656082.9018830346
				</coordinates>
			</LineString>
		</Placemark>
		<Placemark>
			<name>branch20_part20</name>
			<TimeSpan>
				<begin>6392-07-10</begin>
			</TimeSpan>
			<styleUrl>#branch20_part20_style</styleUrl>
			<LineString>
				<altitudeMode>absolute</altitudeMode>
				<tessellate>1</tessellate>
				<coordinates>
					50.40580786,48.09222474,656082.9018830346
					53.23958580000001,47.7087602,662180.9729167458
				</coordinates>
			</LineString>
		</Placemark>
		<Placemark>
			<name>branch20_part21</name>
			<TimeSpan>
				<begin>6389-00-28</begin>
			</TimeSpan>
			<styleUrl>#branch20_part21_style</styleUrl>
			<LineString>
				<altitudeMode>absolute</altitudeMode>
				<tessellate>1</tessellate>
				<coordinates>
					53.23958580000001,47.7087602,662180.9729167458
					56.073363740000005,47.32529566,667128.844756665
				</coordinates>
			</LineString>
		</Placemark>
		<Placemark>
			<name>branch20_part22</name>
			<TimeSpan>
				<begin>6385-06-17</begin>
			</TimeSpan>
			<styleUrl>#branch20_part22_style</styleUrl>
			<LineString>
				<altitudeMode>absolute</altitudeMode>
				<tessellate>1</tessellate>
				<coordinates>
					56.073363740000005,47.32529566,667128.844756665
					58.90714168,46.94183112,670951.96399105
				</coordinates>
			</LineString>
		</Placemark>
		<Placemark>
			<name>branch20_part23</name>
			<TimeSpan>
				<begin>6382-00-06</begin>
			</TimeSpan>
			<styleUrl>#branch20_part23_style</styleUrl>
			<LineString>
				<altitudeMode>absolute</altitudeMode>
				<tessellate>1</tessellate>
				<coordinates>
					58.90714168,46.94183112,670951.96399105
					61.74091962000001,46.55836658,673669.480030246
				</coordinates>
			</LineString>
		</Placemark>
		<Placemark>
			<name>branch20_part24</name>
			<TimeSpan>
				<begin>6378-05-24</begin>
			</TimeSpan>
			<styleUrl>#branch20_part24_style</styleUrl>
			<LineString>
				<altitudeMode>absolute</altitudeMode>
				<tessellate>1</tessellate>
				<coordinates>
					61.74091962000001,46.55836658,673669.480030246
					64.57469755999999,46.17490204,675294.7404864684
				</coordinates>
			</LineString>
		</Placemark>
		<Placemark>
			<name>branch20_part25</name>
			<TimeSpan>
				<begin>6374-11-13</begin>
			</TimeSpan>
			<styleUrl>#branch20_part25_style</styleUrl>
			<LineString>
				<altitudeMode>absolute</altitudeMode>
				<tessellate>1</tessellate>
				<coordinates>
					64.57469755999999,46.17490204,675294.7404864684
					67.4084755,45.7914375,675835.6254273977
				</coordinates>
			</LineString>
		</Placemark>
		<Placemark>
			<name>branch20_part26</name>
			<TimeSpan>
				<begin>6371-05-02</begin>
			</TimeSpan>
			<styleUrl>#branch20_part26_style</styleUrl>
			<LineString>
				<altitudeMode>absolute</altitudeMode>
				<tessellate>1</tessellate>
				<coordinates>
					67.4084755,45.7914375,675835.6254273977
					70.24225344,45.40797296,675294.7404864684
				</coordinates>
			</LineString>
		</Placemark>
		<Placemark>
			<name>branch20_part27</name>
			<TimeSpan>
				<begin>6367-10-20</begin>
			</TimeSpan>
			<styleUrl>#branch20_part27_style</styleUrl>
			<LineString>
				<altitudeMode>absolute</altitudeMode>
				<tessellate>1</tessellate>
				<coordinates>
					70.24225344,45.40797296,675294.7404864684
					73.07603138,45.024508420000004,673669.480030246
				</coordinates>
			</LineString>
		</Placemark>
		<Placemark>
			<name>branch20_part28</name>
			<TimeSpan>
				<begin>6364-04-09</begin>
			</TimeSpan>
			<styleUrl>#branch20_part28_style</styleUrl>
			<LineString>
				<altitudeMode>absolute</altitudeMode>
				<tessellate>1</tessellate>
				<coordinates>
					73.07603138,45.024508420000004,673669.480030246
					75.90980932,44.64104388,670951.96399105
				</coordinates>
			</LineString>
		</Placemark>
		<Placemark>
			<name>branch20_part29</name>
			<TimeSpan>
				<begin>6360-09-28</begin>
			</TimeSpan>
			<styleUrl>#branch20_part29_style</styleUrl>
			<LineString>
				<altitudeMode>absolute</altitudeMode>
				<tessellate>1</tessellate>
				<coordinates>
					75.90980932,44.64104388,670951.96399105
					78.74358726,44.25757934,667128.8447566652
				</coordinates>
			</LineString>
		</Placemark>
		<Placemark>
			<name>branch20_part30</name>
			<TimeSpan>
				<begin>6357-03-16</begin>
			</TimeSpan>
			<styleUrl>#branch20_part30_style</styleUrl>
			<LineString>
				<altitudeMode>absolute</altitudeMode>
				<tessellate>1</tessellate>
				<coordinates>
					78.74358726,44.25757934,667128.8447566652
					81.5773652,43.8741148,662180.9729167458
				</coordinates>
			</LineString>
		</Placemark>
		<Placemark>
			<name>branch20_part31</name>
			<TimeSpan>
				<begin>6353-09-05</begin>
			</TimeSpan>
			<styleUrl>#branch20_part31_style</styleUrl>
			<LineString>
				<altitudeMode>absolute</altitudeMode>
				<tessellate>1</tessellate>
				<coordinates>
					81.5773652,43.8741148,662180.9729167458
					84.41114314,43.49065026,656082.9018830346
				</coordinates>
			</LineString>
		</Placemark>
		<Placemark>
			<name>branch20_part32</name>
			<TimeSpan>
				<begin>6350-02-24</begin>
			</TimeSpan>
			<styleUrl>#branch20_part32_style</styleUrl>
			<LineString>
				<altitudeMode>absolute</altitudeMode>
				<tessellate>1</tessellate>
				<coordinates>
					84.41114314,43.49065026,656082.9018830346
					87.24492108,43.107185720000004,648802.2004103017
				</coordinates>
			</LineString>
		</Placemark>
		<Placemark>
			<name>branch20_part33</name>
			<TimeSpan>
				<begin>6346-08-12</begin>
			</TimeSpan>
			<styleUrl>#branch20_part33_style</styleUrl>
			<LineString>
				<altitudeMode>absolute</altitudeMode>
				<tessellate>1</tessellate>
				<coordinates>
					87.24492108,43.107185720000004,648802.2004103017
					90.07869902,42.72372118,640298.5274346062
				</coordinates>
			</LineString>
		</Placemark>
		<Placemark>
			<name>branch20_part34</name>
			<TimeSpan>
				<begin>6343-02-01</begin>
			</TimeSpan>
			<styleUrl>#branch20_part34_style</styleUrl>
			<LineString>
				<altitudeMode>absolute</altitudeMode>
				<tessellate>1</tessellate>
				<coordinates>
					90.07869902,42.72372118,640298.5274346062
					92.91247695999999,42.34025664,630522.4033103748
				</coordinates>
			</LineString>
		</Placemark>
		<Placemark>
			<name>branch20_part35</name>
			<TimeSpan>
				<begin>6339-07-20</begin>
			</TimeSpan>
			<styleUrl>#branch20_part35_style</styleUrl>
			<LineString>
				<altitudeMode>absolute</altitudeMode>
				<tessellate>1</tessellate>
				<coordinates>
					92.91247695999999,42.34025664,630522.4033103748
					95.7462549,41.9567921,619413.5821737743
				</coordinates>
			</LineString>
		</Placemark>
		<Placemark>
			<name>branch20_part36</name>
			<TimeSpan>
				<begin>6336-01-08</begin>
			</TimeSpan>
			<styleUrl>#branch20_part36_style</styleUrl>
			<LineString>
				<altitudeMode>absolute</altitudeMode>
				<tessellate>1</tessellate>
				<coordinates>
					95.7462549,41.9567921,619413.5821737743
					98.58003284,41.57332756,606898.8864300982
				</coordinates>
			</LineString>
		</Placemark>
		<Placemark>
			<name>branch20_part37</name>
			<TimeSpan>
				<begin>6332-06-27</begin>
			</TimeSpan>
			<styleUrl>#branch20_part37_style</styleUrl>
			<LineString>
				<altitudeMode>absolute</altitudeMode>
				<tessellate>1</tessellate>
				<coordinates>
					98.58003284,41.57332756,606898.8864300982
					101.41381077999999,41.189863020000004,592889.2972406648
				</coordinates>
			</LineString>
		</Placemark>
		<Placemark>
			<name>branch20_part38</name>
			<TimeSpan>
				<begin>6329-00-16</begin>
			</TimeSpan>
			<styleUrl>#branch20_part38_style</styleUrl>
			<LineString>
				<altitudeMode>absolute</altitudeMode>
				<tessellate>1</tessellate>
				<coordinates>
					101.41381077999999,41.189863020000004,592889.2972406648
					104.24758872,40.80639848,577275.9886559077
				</coordinates>
			</LineString>
		</Placemark>
		<Placemark>
			<name>branch20_part39</name>
			<TimeSpan>
				<begin>6325-06-04</begin>
			</TimeSpan>
			<styleUrl>#branch20_part39_style</styleUrl>
			<LineString>
				<altitudeMode>absolute</altitudeMode>
				<tessellate>1</tessellate>
				<coordinates>
					104.24758872,40.80639848,577275.9886559077
					107.08136666,40.42293394,559924.8192735094
				</coordinates>
			</LineString>
		</Placemark>
		<Placemark>
			<name>branch20_part40</name>
			<TimeSpan>
				<begin>6321-11-23</begin>
			</TimeSpan>
			<styleUrl>#branch20_part40_style</styleUrl>
			<LineString>
				<altitudeMode>absolute</altitudeMode>
				<tessellate>1</tessellate>
				<coordinates>
					107.08136666,40.42293394,559924.8192735094
					109.9151446,40.0394694,540668.500341918
				</coordinates>
			</LineString>
		</Placemark>
		<Placemark>
			<name>branch20_part41</name>
			<TimeSpan>
				<begin>6318-05-11</begin>
			</TimeSpan>
			<styleUrl>#branch20_part41_style</styleUrl>
			<LineString>
				<altitudeMode>absolute</altitudeMode>
				<tessellate>1</tessellate>
				<coordinates>
					109.9151446,40.0394694,540668.500341918
					112.74892254,39.65600486,519295.1368433709
				</coordinates>
			</LineString>
		</Placemark>
		<Placemark>
			<name>branch20_part42</name>
			<TimeSpan>
				<begin>6314-11-00</begin>
			</TimeSpan>
			<styleUrl>#branch20_part42_style</styleUrl>
			<LineString>
				<altitudeMode>absolute</altitudeMode>
				<tessellate>1</tessellate>
				<coordinates>
					112.74892254,39.65600486,519295.1368433709
					115.58270048,39.272540320000004,495530.86573901953
				</coordinates>
			</LineString>
		</Placemark>
		<Placemark>
			<name>branch20_part43</name>
			<TimeSpan>
				<begin>6311-04-19</begin>
			</TimeSpan>
			<styleUrl>#branch20_part43_style</styleUrl>
			<LineString>
				<altitudeMode>absolute</altitudeMode>
				<tessellate>1</tessellate>
				<coordinates>
					115.58270048,39.272540320000004,495530.86573901953
					118.41647842,38.88907578,469012.3948411588
				</coordinates>
			</LineString>
		</Placemark>
		<Placemark>
			<name>branch20_part44</name>
			<TimeSpan>
				<begin>6307-10-07</begin>
			</TimeSpan>
			<styleUrl>#branch20_part44_style</styleUrl>
			<LineString>
				<altitudeMode>absolute</altitudeMode>
				<tessellate>1</tessellate>
				<coordinates>
					118.41647842,38.88907578,469012.3948411588
					121.25025636,38.50561124,439241.16609546734
				</coordinates>
			</LineString>
		</Placemark>
		<Placemark>
			<name>branch20_part45</name>
			<TimeSpan>
				<begin>6304-03-26</begin>
			</TimeSpan>
			<styleUrl>#branch20_part45_style</styleUrl>
			<LineString>
				<altitudeMode>absolute</altitudeMode>
				<tessellate>1</tessellate>
				<coordinates>
					121.25025636,38.50561124,439241.16609546734
					124.0840343,38.1221467,405501.37525643856
				</coordinates>
			</LineString>
		</Placemark>
		<Placemark>
			<name>branch20_part46</name>
			<TimeSpan>
				<begin>6300-09-15</begin>
			</TimeSpan>
			<styleUrl>#branch20_part46_style</styleUrl>
			<LineString>
				<altitudeMode>absolute</altitudeMode>
				<tessellate>1</tessellate>
				<coordinates>
					124.0840343,38.1221467,405501.37525643856
					126.91781224,37.738682159999996,366699.2180800365
				</coordinates>
			</LineString>
		</Placemark>
		<Placemark>
			<name>branch20_part47</name>
			<TimeSpan>
				<begin>6297-03-03</begin>
			</TimeSpan>
			<styleUrl>#branch20_part47_style</styleUrl>
			<LineString>
				<altitudeMode>absolute</altitudeMode>
				<tessellate>1</tessellate>
				<coordinates>
					126.91781224,37.738682159999996,366699.2180800365
					129.75159018000002,37.355217620000005,321004.1364372856
				</coordinates>
			</LineString>
		</Placemark>
		<Placemark>
			<name>branch20_part48</name>
			<TimeSpan>
				<begin>6293-08-22</begin>
			</TimeSpan>
			<styleUrl>#branch20_part48_style</styleUrl>
			<LineString>
				<altitudeMode>absolute</altitudeMode>
				<tessellate>1</tessellate>
				<coordinates>
					129.75159018000002,37.355217620000005,321004.1364372856
					132.58536812,36.97175308,264872.38916669856
				</coordinates>
			</LineString>
		</Placemark>
		<Placemark>
			<name>branch20_part49</name>
			<TimeSpan>
				<begin>6290-02-11</begin>
			</TimeSpan>
			<styleUrl>#branch20_part49_style</styleUrl>
			<LineString>
				<altitudeMode>absolute</altitudeMode>
				<tessellate>1</tessellate>
				<coordinates>
					132.58536812,36.97175308,264872.38916669856
					135.41914606,36.58828854,189233.97511967155
				</coordinates>
			</LineString>
		</Placemark>
		<Placemark>
			<name>branch20_part50</name>
			<TimeSpan>
				<begin>6286-07-29</begin>
			</TimeSpan>
			<styleUrl>#branch20_part50_style</styleUrl>
			<LineString>
				<altitudeMode>absolute</altitudeMode>
				<tessellate>1</tessellate>
				<coordinates>
					135.41914606,36.58828854,189233.97511967155
					138.252924,36.204824,8.276599354294121E-11
				</coordinates>
			</LineString>
		</Placemark>
	</Folder>
	<Folder>
			<name>branch21</name>
		<Placemark>
			<name>branch21_part1</name>
			<TimeSpan>
				<begin>6283-07-16</begin>
			</TimeSpan>
			<styleUrl>#branch21_part1_style</styleUrl>
			<LineString>
				<altitudeMode>absolute</altitudeMode>
				<tessellate>1</tessellate>
				<coordinates>
					138.252924,36.204824,0.0
					140.7736077,36.22253232,363075.7992958612
				</coordinates>
			</LineString>
		</Placemark>
		<Placemark>
			<name>branch21_part2</name>
			<TimeSpan>
				<begin>6280-07-03</begin>
			</TimeSpan>
			<styleUrl>#branch21_part2_style</styleUrl>
			<LineString>
				<altitudeMode>absolute</altitudeMode>
				<tessellate>1</tessellate>
				<coordinates>
					140.7736077,36.22253232,363075.7992958612
					143.29429140000002,36.24024064,508200.25498743734
				</coordinates>
			</LineString>
		</Placemark>
		<Placemark>
			<name>branch21_part3</name>
			<TimeSpan>
				<begin>6277-06-19</begin>
			</TimeSpan>
			<styleUrl>#branch21_part3_style</styleUrl>
			<LineString>
				<altitudeMode>absolute</altitudeMode>
				<tessellate>1</tessellate>
				<coordinates>
					143.29429140000002,36.24024064,508200.25498743734
					145.8149751,36.25794896,615898.0349091106
				</coordinates>
			</LineString>
		</Placemark>
		<Placemark>
			<name>branch21_part4</name>
			<TimeSpan>
				<begin>6274-06-06</begin>
			</TimeSpan>
			<styleUrl>#branch21_part4_style</styleUrl>
			<LineString>
				<altitudeMode>absolute</altitudeMode>
				<tessellate>1</tessellate>
				<coordinates>
					145.8149751,36.25794896,615898.0349091106
					148.3356588,36.275657280000004,703571.394203283
				</coordinates>
			</LineString>
		</Placemark>
		<Placemark>
			<name>branch21_part5</name>
			<TimeSpan>
				<begin>6271-05-23</begin>
			</TimeSpan>
			<styleUrl>#branch21_part5_style</styleUrl>
			<LineString>
				<altitudeMode>absolute</altitudeMode>
				<tessellate>1</tessellate>
				<coordinates>
					148.3356588,36.275657280000004,703571.394203283
					150.8563425,36.2933656,778019.5699197021
				</coordinates>
			</LineString>
		</Placemark>
		<Placemark>
			<name>branch21_part6</name>
			<TimeSpan>
				<begin>6268-05-09</begin>
			</TimeSpan>
			<styleUrl>#branch21_part6_style</styleUrl>
			<LineString>
				<altitudeMode>absolute</altitudeMode>
				<tessellate>1</tessellate>
				<coordinates>
					150.8563425,36.2933656,778019.5699197021
					153.37702620000002,36.311073920000005,842754.7820781352
				</coordinates>
			</LineString>
		</Placemark>
		<Placemark>
			<name>branch21_part7</name>
			<TimeSpan>
				<begin>6265-04-26</begin>
			</TimeSpan>
			<styleUrl>#branch21_part7_style</styleUrl>
			<LineString>
				<altitudeMode>absolute</altitudeMode>
				<tessellate>1</tessellate>
				<coordinates>
					153.37702620000002,36.311073920000005,842754.7820781352
					155.8977099,36.32878224,899875.6699420934
				</coordinates>
			</LineString>
		</Placemark>
		<Placemark>
			<name>branch21_part8</name>
			<TimeSpan>
				<begin>6262-04-13</begin>
			</TimeSpan>
			<styleUrl>#branch21_part8_style</styleUrl>
			<LineString>
				<altitudeMode>absolute</altitudeMode>
				<tessellate>1</tessellate>
				<coordinates>
					155.8977099,36.32878224,899875.6699420934
					158.4183936,36.34649056,950755.6190170731
				</coordinates>
			</LineString>
		</Placemark>
		<Placemark>
			<name>branch21_part9</name>
			<TimeSpan>
				<begin>6259-03-29</begin>
			</TimeSpan>
			<styleUrl>#branch21_part9_style</styleUrl>
			<LineString>
				<altitudeMode>absolute</altitudeMode>
				<tessellate>1</tessellate>
				<coordinates>
					158.4183936,36.34649056,950755.6190170731
					160.9390773,36.364198880000004,996351.1930699853
				</coordinates>
			</LineString>
		</Placemark>
		<Placemark>
			<name>branch21_part10</name>
			<TimeSpan>
				<begin>6256-03-16</begin>
			</TimeSpan>
			<styleUrl>#branch21_part10_style</styleUrl>
			<LineString>
				<altitudeMode>absolute</altitudeMode>
				<tessellate>1</tessellate>
				<coordinates>
					160.9390773,36.364198880000004,996351.1930699853
					163.45976100000001,36.3819072,1037359.4265596031
				</coordinates>
			</LineString>
		</Placemark>
		<Placemark>
			<name>branch21_part11</name>
			<TimeSpan>
				<begin>6253-03-03</begin>
			</TimeSpan>
			<styleUrl>#branch21_part11_style</styleUrl>
			<LineString>
				<altitudeMode>absolute</altitudeMode>
				<tessellate>1</tessellate>
				<coordinates>
					163.45976100000001,36.3819072,1037359.4265596031
					165.9804447,36.399615520000005,1074305.7697475117
				</coordinates>
			</LineString>
		</Placemark>
		<Placemark>
			<name>branch21_part12</name>
			<TimeSpan>
				<begin>6250-02-19</begin>
			</TimeSpan>
			<styleUrl>#branch21_part12_style</styleUrl>
			<LineString>
				<altitudeMode>absolute</altitudeMode>
				<tessellate>1</tessellate>
				<coordinates>
					165.9804447,36.399615520000005,1074305.7697475117
					168.5011284,36.41732384,1107596.777285921
				</coordinates>
			</LineString>
		</Placemark>
		<Placemark>
			<name>branch21_part13</name>
			<TimeSpan>
				<begin>6247-02-06</begin>
			</TimeSpan>
			<styleUrl>#branch21_part13_style</styleUrl>
			<LineString>
				<altitudeMode>absolute</altitudeMode>
				<tessellate>1</tessellate>
				<coordinates>
					168.5011284,36.41732384,1107596.777285921
					171.0218121,36.43503216,1137553.4195351717
				</coordinates>
			</LineString>
		</Placemark>
		<Placemark>
			<name>branch21_part14</name>
			<TimeSpan>
				<begin>6244-01-23</begin>
			</TimeSpan>
			<styleUrl>#branch21_part14_style</styleUrl>
			<LineString>
				<altitudeMode>absolute</altitudeMode>
				<tessellate>1</tessellate>
				<coordinates>
					171.0218121,36.43503216,1137553.4195351717
					173.5424958,36.45274048,1164433.0683378954
				</coordinates>
			</LineString>
		</Placemark>
		<Placemark>
			<name>branch21_part15</name>
			<TimeSpan>
				<begin>6241-01-09</begin>
			</TimeSpan>
			<styleUrl>#branch21_part15_style</styleUrl>
			<LineString>
				<altitudeMode>absolute</altitudeMode>
				<tessellate>1</tessellate>
				<coordinates>
					173.5424958,36.45274048,1164433.0683378954
					176.0631795,36.4704488,1188444.5237713412
				</coordinates>
			</LineString>
		</Placemark>
		<Placemark>
			<name>branch21_part16</name>
			<TimeSpan>
				<begin>6238-00-26</begin>
			</TimeSpan>
			<styleUrl>#branch21_part16_style</styleUrl>
			<LineString>
				<altitudeMode>absolute</altitudeMode>
				<tessellate>1</tessellate>
				<coordinates>
					176.0631795,36.4704488,1188444.5237713412
					178.5838632,36.488157120000004,1209758.5827866702
				</coordinates>
			</LineString>
		</Placemark>
		<Placemark>
			<name>branch21_part17</name>
			<TimeSpan>
				<begin>6235-00-13</begin>
			</TimeSpan>
			<styleUrl>#branch21_part17_style</styleUrl>
			<LineString>
				<altitudeMode>absolute</altitudeMode>
				<tessellate>1</tessellate>
				<coordinates>
					178.5838632,36.488157120000004,1209758.5827866702
					-178.8954531,36.50586544,1228515.6483621104
				</coordinates>
			</LineString>
		</Placemark>
		<Placemark>
			<name>branch21_part18</name>
			<TimeSpan>
				<begin>6231-11-29</begin>
			</TimeSpan>
			<styleUrl>#branch21_part18_style</styleUrl>
			<LineString>
				<altitudeMode>absolute</altitudeMode>
				<tessellate>1</tessellate>
				<coordinates>
					-178.8954531,36.50586544,1228515.6483621104
					-176.3747694,36.523573760000005,1244831.3118715235
				</coordinates>
			</LineString>
		</Placemark>
		<Placemark>
			<name>branch21_part19</name>
			<TimeSpan>
				<begin>6228-11-16</begin>
			</TimeSpan>
			<styleUrl>#branch21_part19_style</styleUrl>
			<LineString>
				<altitudeMode>absolute</altitudeMode>
				<tessellate>1</tessellate>
				<coordinates>
					-176.3747694,36.523573760000005,1244831.3118715235
					-173.85408569999998,36.54128208,1258800.5079684472
				</coordinates>
			</LineString>
		</Placemark>
		<Placemark>
			<name>branch21_part20</name>
			<TimeSpan>
				<begin>6225-11-03</begin>
			</TimeSpan>
			<styleUrl>#branch21_part20_style</styleUrl>
			<LineString>
				<altitudeMode>absolute</altitudeMode>
				<tessellate>1</tessellate>
				<coordinates>
					-173.85408569999998,36.54128208,1258800.5079684472
					-171.333402,36.5589904,1270500.6374685934
				</coordinates>
			</LineString>
		</Placemark>
		<Placemark>
			<name>branch21_part21</name>
			<TimeSpan>
				<begin>6222-10-19</begin>
			</TimeSpan>
			<styleUrl>#branch21_part21_style</styleUrl>
			<LineString>
				<altitudeMode>absolute</altitudeMode>
				<tessellate>1</tessellate>
				<coordinates>
					-171.333402,36.5589904,1270500.6374685934
					-168.8127183,36.57669872,1279993.9249290302
				</coordinates>
			</LineString>
		</Placemark>
		<Placemark>
			<name>branch21_part22</name>
			<TimeSpan>
				<begin>6219-10-06</begin>
			</TimeSpan>
			<styleUrl>#branch21_part22_style</styleUrl>
			<LineString>
				<altitudeMode>absolute</altitudeMode>
				<tessellate>1</tessellate>
				<coordinates>
					-168.8127183,36.57669872,1279993.9249290302
					-166.2920346,36.59440704,1287329.1937196893
				</coordinates>
			</LineString>
		</Placemark>
		<Placemark>
			<name>branch21_part23</name>
			<TimeSpan>
				<begin>6216-09-23</begin>
			</TimeSpan>
			<styleUrl>#branch21_part23_style</styleUrl>
			<LineString>
				<altitudeMode>absolute</altitudeMode>
				<tessellate>1</tessellate>
				<coordinates>
					-166.2920346,36.59440704,1287329.1937196893
					-163.77135090000002,36.612115360000004,1292543.1850624513
				</coordinates>
			</LineString>
		</Placemark>
		<Placemark>
			<name>branch21_part24</name>
			<TimeSpan>
				<begin>6213-09-09</begin>
			</TimeSpan>
			<styleUrl>#branch21_part24_style</styleUrl>
			<LineString>
				<altitudeMode>absolute</altitudeMode>
				<tessellate>1</tessellate>
				<coordinates>
					-163.77135090000002,36.612115360000004,1292543.1850624513
					-161.2506672,36.62982368,1295661.5084968861
				</coordinates>
			</LineString>
		</Placemark>
		<Placemark>
			<name>branch21_part25</name>
			<TimeSpan>
				<begin>6210-08-26</begin>
			</TimeSpan>
			<styleUrl>#branch21_part25_style</styleUrl>
			<LineString>
				<altitudeMode>absolute</altitudeMode>
				<tessellate>1</tessellate>
				<coordinates>
					-161.2506672,36.62982368,1295661.5084968861
					-158.7299835,36.647532,1296699.2831995038
				</coordinates>
			</LineString>
		</Placemark>
		<Placemark>
			<name>branch21_part26</name>
			<TimeSpan>
				<begin>6207-08-13</begin>
			</TimeSpan>
			<styleUrl>#branch21_part26_style</styleUrl>
			<LineString>
				<altitudeMode>absolute</altitudeMode>
				<tessellate>1</tessellate>
				<coordinates>
					-158.7299835,36.647532,1296699.2831995038
					-156.2092998,36.66524032,1295661.5084968861
				</coordinates>
			</LineString>
		</Placemark>
		<Placemark>
			<name>branch21_part27</name>
			<TimeSpan>
				<begin>6204-07-29</begin>
			</TimeSpan>
			<styleUrl>#branch21_part27_style</styleUrl>
			<LineString>
				<altitudeMode>absolute</altitudeMode>
				<tessellate>1</tessellate>
				<coordinates>
					-156.2092998,36.66524032,1295661.5084968861
					-153.6886161,36.68294864,1292543.1850624513
				</coordinates>
			</LineString>
		</Placemark>
		<Placemark>
			<name>branch21_part28</name>
			<TimeSpan>
				<begin>6201-07-16</begin>
			</TimeSpan>
			<styleUrl>#branch21_part28_style</styleUrl>
			<LineString>
				<altitudeMode>absolute</altitudeMode>
				<tessellate>1</tessellate>
				<coordinates>
					-153.6886161,36.68294864,1292543.1850624513
					-151.16793239999998,36.70065696,1287329.1937196893
				</coordinates>
			</LineString>
		</Placemark>
		<Placemark>
			<name>branch21_part29</name>
			<TimeSpan>
				<begin>6198-07-03</begin>
			</TimeSpan>
			<styleUrl>#branch21_part29_style</styleUrl>
			<LineString>
				<altitudeMode>absolute</altitudeMode>
				<tessellate>1</tessellate>
				<coordinates>
					-151.16793239999998,36.70065696,1287329.1937196893
					-148.6472487,36.71836528,1279993.9249290305
				</coordinates>
			</LineString>
		</Placemark>
		<Placemark>
			<name>branch21_part30</name>
			<TimeSpan>
				<begin>6195-06-19</begin>
			</TimeSpan>
			<styleUrl>#branch21_part30_style</styleUrl>
			<LineString>
				<altitudeMode>absolute</altitudeMode>
				<tessellate>1</tessellate>
				<coordinates>
					-148.6472487,36.71836528,1279993.9249290305
					-146.126565,36.736073600000005,1270500.6374685934
				</coordinates>
			</LineString>
		</Placemark>
		<Placemark>
			<name>branch21_part31</name>
			<TimeSpan>
				<begin>6192-06-06</begin>
			</TimeSpan>
			<styleUrl>#branch21_part31_style</styleUrl>
			<LineString>
				<altitudeMode>absolute</altitudeMode>
				<tessellate>1</tessellate>
				<coordinates>
					-146.126565,36.736073600000005,1270500.6374685934
					-143.60588130000002,36.75378192,1258800.5079684472
				</coordinates>
			</LineString>
		</Placemark>
		<Placemark>
			<name>branch21_part32</name>
			<TimeSpan>
				<begin>6189-05-23</begin>
			</TimeSpan>
			<styleUrl>#branch21_part32_style</styleUrl>
			<LineString>
				<altitudeMode>absolute</altitudeMode>
				<tessellate>1</tessellate>
				<coordinates>
					-143.60588130000002,36.75378192,1258800.5079684472
					-141.08519760000001,36.77149024,1244831.3118715235
				</coordinates>
			</LineString>
		</Placemark>
		<Placemark>
			<name>branch21_part33</name>
			<TimeSpan>
				<begin>6186-05-09</begin>
			</TimeSpan>
			<styleUrl>#branch21_part33_style</styleUrl>
			<LineString>
				<altitudeMode>absolute</altitudeMode>
				<tessellate>1</tessellate>
				<coordinates>
					-141.08519760000001,36.77149024,1244831.3118715235
					-138.5645139,36.78919856,1228515.6483621101
				</coordinates>
			</LineString>
		</Placemark>
		<Placemark>
			<name>branch21_part34</name>
			<TimeSpan>
				<begin>6183-04-26</begin>
			</TimeSpan>
			<styleUrl>#branch21_part34_style</styleUrl>
			<LineString>
				<altitudeMode>absolute</altitudeMode>
				<tessellate>1</tessellate>
				<coordinates>
					-138.5645139,36.78919856,1228515.6483621101
					-136.0438302,36.80690688,1209758.5827866702
				</coordinates>
			</LineString>
		</Placemark>
		<Placemark>
			<name>branch21_part35</name>
			<TimeSpan>
				<begin>6180-04-13</begin>
			</TimeSpan>
			<styleUrl>#branch21_part35_style</styleUrl>
			<LineString>
				<altitudeMode>absolute</altitudeMode>
				<tessellate>1</tessellate>
				<coordinates>
					-136.0438302,36.80690688,1209758.5827866702
					-133.5231465,36.824615200000004,1188444.523771341
				</coordinates>
			</LineString>
		</Placemark>
		<Placemark>
			<name>branch21_part36</name>
			<TimeSpan>
				<begin>6177-03-30</begin>
			</TimeSpan>
			<styleUrl>#branch21_part36_style</styleUrl>
			<LineString>
				<altitudeMode>absolute</altitudeMode>
				<tessellate>1</tessellate>
				<coordinates>
					-133.5231465,36.824615200000004,1188444.523771341
					-131.0024628,36.84232352,1164433.0683378957
				</coordinates>
			</LineString>
		</Placemark>
		<Placemark>
			<name>branch21_part37</name>
			<TimeSpan>
				<begin>6174-03-16</begin>
			</TimeSpan>
			<styleUrl>#branch21_part37_style</styleUrl>
			<LineString>
				<altitudeMode>absolute</altitudeMode>
				<tessellate>1</tessellate>
				<coordinates>
					-131.0024628,36.84232352,1164433.0683378957
					-128.48177909999998,36.860031840000005,1137553.4195351717
				</coordinates>
			</LineString>
		</Placemark>
		<Placemark>
			<name>branch21_part38</name>
			<TimeSpan>
				<begin>6171-03-03</begin>
			</TimeSpan>
			<styleUrl>#branch21_part38_style</styleUrl>
			<LineString>
				<altitudeMode>absolute</altitudeMode>
				<tessellate>1</tessellate>
				<coordinates>
					-128.48177909999998,36.860031840000005,1137553.4195351717
					-125.9610954,36.87774016,1107596.777285921
				</coordinates>
			</LineString>
		</Placemark>
		<Placemark>
			<name>branch21_part39</name>
			<TimeSpan>
				<begin>6168-02-20</begin>
			</TimeSpan>
			<styleUrl>#branch21_part39_style</styleUrl>
			<LineString>
				<altitudeMode>absolute</altitudeMode>
				<tessellate>1</tessellate>
				<coordinates>
					-125.9610954,36.87774016,1107596.777285921
					-123.4404117,36.89544848,1074305.7697475117
				</coordinates>
			</LineString>
		</Placemark>
		<Placemark>
			<name>branch21_part40</name>
			<TimeSpan>
				<begin>6165-02-06</begin>
			</TimeSpan>
			<styleUrl>#branch21_part40_style</styleUrl>
			<LineString>
				<altitudeMode>absolute</altitudeMode>
				<tessellate>1</tessellate>
				<coordinates>
					-123.4404117,36.89544848,1074305.7697475117
					-120.91972800000002,36.9131568,1037359.4265596028
				</coordinates>
			</LineString>
		</Placemark>
		<Placemark>
			<name>branch21_part41</name>
			<TimeSpan>
				<begin>6162-01-23</begin>
			</TimeSpan>
			<styleUrl>#branch21_part41_style</styleUrl>
			<LineString>
				<altitudeMode>absolute</altitudeMode>
				<tessellate>1</tessellate>
				<coordinates>
					-120.91972800000002,36.9131568,1037359.4265596028
					-118.39904430000001,36.93086512,996351.1930699853
				</coordinates>
			</LineString>
		</Placemark>
		<Placemark>
			<name>branch21_part42</name>
			<TimeSpan>
				<begin>6159-01-10</begin>
			</TimeSpan>
			<styleUrl>#branch21_part42_style</styleUrl>
			<LineString>
				<altitudeMode>absolute</altitudeMode>
				<tessellate>1</tessellate>
				<coordinates>
					-118.39904430000001,36.93086512,996351.1930699853
					-115.87836060000001,36.948573440000004,950755.6190170731
				</coordinates>
			</LineString>
		</Placemark>
		<Placemark>
			<name>branch21_part43</name>
			<TimeSpan>
				<begin>6156-00-26</begin>
			</TimeSpan>
			<styleUrl>#branch21_part43_style</styleUrl>
			<LineString>
				<altitudeMode>absolute</altitudeMode>
				<tessellate>1</tessellate>
				<coordinates>
					-115.87836060000001,36.948573440000004,950755.6190170731
					-113.3576769,36.96628176,899875.6699420937
				</coordinates>
			</LineString>
		</Placemark>
		<Placemark>
			<name>branch21_part44</name>
			<TimeSpan>
				<begin>6153-00-13</begin>
			</TimeSpan>
			<styleUrl>#branch21_part44_style</styleUrl>
			<LineString>
				<altitudeMode>absolute</altitudeMode>
				<tessellate>1</tessellate>
				<coordinates>
					-113.3576769,36.96628176,899875.6699420937
					-110.8369932,36.98399008,842754.7820781352
				</coordinates>
			</LineString>
		</Placemark>
		<Placemark>
			<name>branch21_part45</name>
			<TimeSpan>
				<begin>6149-11-30</begin>
			</TimeSpan>
			<styleUrl>#branch21_part45_style</styleUrl>
			<LineString>
				<altitudeMode>absolute</altitudeMode>
				<tessellate>1</tessellate>
				<coordinates>
					-110.8369932,36.98399008,842754.7820781352
					-108.31630949999999,37.0016984,778019.5699197022
				</coordinates>
			</LineString>
		</Placemark>
		<Placemark>
			<name>branch21_part46</name>
			<TimeSpan>
				<begin>6146-11-16</begin>
			</TimeSpan>
			<styleUrl>#branch21_part46_style</styleUrl>
			<LineString>
				<altitudeMode>absolute</altitudeMode>
				<tessellate>1</tessellate>
				<coordinates>
					-108.31630949999999,37.0016984,778019.5699197022
					-105.79562580000001,37.01940672,703571.3942032829
				</coordinates>
			</LineString>
		</Placemark>
		<Placemark>
			<name>branch21_part47</name>
			<TimeSpan>
				<begin>6143-11-03</begin>
			</TimeSpan>
			<styleUrl>#branch21_part47_style</styleUrl>
			<LineString>
				<altitudeMode>absolute</altitudeMode>
				<tessellate>1</tessellate>
				<coordinates>
					-105.79562580000001,37.01940672,703571.3942032829
					-103.27494209999998,37.03711504,615898.0349091105
				</coordinates>
			</LineString>
		</Placemark>
		<Placemark>
			<name>branch21_part48</name>
			<TimeSpan>
				<begin>6140-10-20</begin>
			</TimeSpan>
			<styleUrl>#branch21_part48_style</styleUrl>
			<LineString>
				<altitudeMode>absolute</altitudeMode>
				<tessellate>1</tessellate>
				<coordinates>
					-103.27494209999998,37.03711504,615898.0349091105
					-100.75425840000003,37.05482336,508200.2549874378
				</coordinates>
			</LineString>
		</Placemark>
		<Placemark>
			<name>branch21_part49</name>
			<TimeSpan>
				<begin>6137-10-06</begin>
			</TimeSpan>
			<styleUrl>#branch21_part49_style</styleUrl>
			<LineString>
				<altitudeMode>absolute</altitudeMode>
				<tessellate>1</tessellate>
				<coordinates>
					-100.75425840000003,37.05482336,508200.2549874378
					-98.23357470000002,37.072531680000004,363075.79929586145
				</coordinates>
			</LineString>
		</Placemark>
		<Placemark>
			<name>branch21_part50</name>
			<TimeSpan>
				<begin>6134-09-23</begin>
			</TimeSpan>
			<styleUrl>#branch21_part50_style</styleUrl>
			<LineString>
				<altitudeMode>absolute</altitudeMode>
				<tessellate>1</tessellate>
				<coordinates>
					-98.23357470000002,37.072531680000004,363075.79929586145
					-95.71289100000001,37.09024,1.5879986266269396E-10
				</coordinates>
			</LineString>
		</Placemark>
	</Folder>
	<Folder>
			<name>branch24</name>
		<Placemark>
			<name>branch24_part1</name>
			<TimeSpan>
				<begin>6123-07-13</begin>
			</TimeSpan>
			<styleUrl>#branch24_part1_style</styleUrl>
			<LineString>
				<altitudeMode>absolute</altitudeMode>
				<tessellate>1</tessellate>
				<coordinates>
					-95.712891,37.09024,0.0
					-97.50091376,35.53042406,433509.2589467353
				</coordinates>
			</LineString>
		</Placemark>
		<Placemark>
			<name>branch24_part2</name>
			<TimeSpan>
				<begin>6120-02-00</begin>
			</TimeSpan>
			<styleUrl>#branch24_part2_style</styleUrl>
			<LineString>
				<altitudeMode>absolute</altitudeMode>
				<tessellate>1</tessellate>
				<coordinates>
					-97.50091376,35.53042406,433509.2589467353
					-99.28893652,33.97060812,606786.5618237508
				</coordinates>
			</LineString>
		</Placemark>
		<Placemark>
			<name>branch24_part3</name>
			<TimeSpan>
				<begin>6116-08-18</begin>
			</TimeSpan>
			<styleUrl>#branch24_part3_style</styleUrl>
			<LineString>
				<altitudeMode>absolute</altitudeMode>
				<tessellate>1</tessellate>
				<coordinates>
					-99.28893652,33.97060812,606786.5618237508
					-101.07695928,32.41079218,735376.7483759765
				</coordinates>
			</LineString>
		</Placemark>
		<Placemark>
			<name>branch24_part4</name>
			<TimeSpan>
				<begin>6113-03-06</begin>
			</TimeSpan>
			<styleUrl>#branch24_part4_style</styleUrl>
			<LineString>
				<altitudeMode>absolute</altitudeMode>
				<tessellate>1</tessellate>
				<coordinates>
					-101.07695928,32.41079218,735376.7483759765
					-102.86498204,30.85097624,840057.9556905306
				</coordinates>
			</LineString>
		</Placemark>
		<Placemark>
			<name>branch24_part5</name>
			<TimeSpan>
				<begin>6109-09-23</begin>
			</TimeSpan>
			<styleUrl>#branch24_part5_style</styleUrl>
			<LineString>
				<altitudeMode>absolute</altitudeMode>
				<tessellate>1</tessellate>
				<coordinates>
					-102.86498204,30.85097624,840057.9556905306
					-104.65300479999999,29.2911603,928948.4120287178
				</coordinates>
			</LineString>
		</Placemark>
		<Placemark>
			<name>branch24_part6</name>
			<TimeSpan>
				<begin>6106-04-11</begin>
			</TimeSpan>
			<styleUrl>#branch24_part6_style</styleUrl>
			<LineString>
				<altitudeMode>absolute</altitudeMode>
				<tessellate>1</tessellate>
				<coordinates>
					-104.65300479999999,29.2911603,928948.4120287178
					-106.44102756,27.73134436,1006241.676699586
				</coordinates>
			</LineString>
		</Placemark>
		<Placemark>
			<name>branch24_part7</name>
			<TimeSpan>
				<begin>6102-10-29</begin>
			</TimeSpan>
			<styleUrl>#branch24_part7_style</styleUrl>
			<LineString>
				<altitudeMode>absolute</altitudeMode>
				<tessellate>1</tessellate>
				<coordinates>
					-106.44102756,27.73134436,1006241.676699586
					-108.22905032,26.17152842,1074443.5062247366
				</coordinates>
			</LineString>
		</Placemark>
		<Placemark>
			<name>branch24_part8</name>
			<TimeSpan>
				<begin>6099-05-16</begin>
			</TimeSpan>
			<styleUrl>#branch24_part8_style</styleUrl>
			<LineString>
				<altitudeMode>absolute</altitudeMode>
				<tessellate>1</tessellate>
				<coordinates>
					-108.22905032,26.17152842,1074443.5062247366
					-110.01707308,24.61171248,1135193.7106215006
				</coordinates>
			</LineString>
		</Placemark>
		<Placemark>
			<name>branch24_part9</name>
			<TimeSpan>
				<begin>6096-00-04</begin>
			</TimeSpan>
			<styleUrl>#branch24_part9_style</styleUrl>
			<LineString>
				<altitudeMode>absolute</altitudeMode>
				<tessellate>1</tessellate>
				<coordinates>
					-110.01707308,24.61171248,1135193.7106215006
					-111.80509583999999,23.05189654,1189634.418477168
				</coordinates>
			</LineString>
		</Placemark>
		<Placemark>
			<name>branch24_part10</name>
			<TimeSpan>
				<begin>6092-06-22</begin>
			</TimeSpan>
			<styleUrl>#branch24_part10_style</styleUrl>
			<LineString>
				<altitudeMode>absolute</altitudeMode>
				<tessellate>1</tessellate>
				<coordinates>
					-111.80509583999999,23.05189654,1189634.418477168
					-113.5931186,21.4920806,1238597.8827049574
				</coordinates>
			</LineString>
		</Placemark>
		<Placemark>
			<name>branch24_part11</name>
			<TimeSpan>
				<begin>6089-01-09</begin>
			</TimeSpan>
			<styleUrl>#branch24_part11_style</styleUrl>
			<LineString>
				<altitudeMode>absolute</altitudeMode>
				<tessellate>1</tessellate>
				<coordinates>
					-113.5931186,21.4920806,1238597.8827049574
					-115.38114136,19.93226466,1282711.486220378
				</coordinates>
			</LineString>
		</Placemark>
		<Placemark>
			<name>branch24_part12</name>
			<TimeSpan>
				<begin>6085-07-27</begin>
			</TimeSpan>
			<styleUrl>#branch24_part12_style</styleUrl>
			<LineString>
				<altitudeMode>absolute</altitudeMode>
				<tessellate>1</tessellate>
				<coordinates>
					-115.38114136,19.93226466,1282711.486220378
					-117.16916412,18.37244872,1322460.6516441128
				</coordinates>
			</LineString>
		</Placemark>
		<Placemark>
			<name>branch24_part13</name>
			<TimeSpan>
				<begin>6082-02-14</begin>
			</TimeSpan>
			<styleUrl>#branch24_part13_style</styleUrl>
			<LineString>
				<altitudeMode>absolute</altitudeMode>
				<tessellate>1</tessellate>
				<coordinates>
					-117.16916412,18.37244872,1322460.6516441128
					-118.95718688,16.81263278,1358228.6147173631
				</coordinates>
			</LineString>
		</Placemark>
		<Placemark>
			<name>branch24_part14</name>
			<TimeSpan>
				<begin>6078-09-02</begin>
			</TimeSpan>
			<styleUrl>#branch24_part14_style</styleUrl>
			<LineString>
				<altitudeMode>absolute</altitudeMode>
				<tessellate>1</tessellate>
				<coordinates>
					-118.95718688,16.81263278,1358228.6147173631
					-120.74520964,15.252816840000001,1390322.67511967
				</coordinates>
			</LineString>
		</Placemark>
		<Placemark>
			<name>branch24_part15</name>
			<TimeSpan>
				<begin>6075-03-20</begin>
			</TimeSpan>
			<styleUrl>#branch24_part15_style</styleUrl>
			<LineString>
				<altitudeMode>absolute</altitudeMode>
				<tessellate>1</tessellate>
				<coordinates>
					-120.74520964,15.252816840000001,1390322.67511967
					-122.5332324,13.693000900000001,1418992.1382768755
				</coordinates>
			</LineString>
		</Placemark>
		<Placemark>
			<name>branch24_part16</name>
			<TimeSpan>
				<begin>6071-10-07</begin>
			</TimeSpan>
			<styleUrl>#branch24_part16_style</styleUrl>
			<LineString>
				<altitudeMode>absolute</altitudeMode>
				<tessellate>1</tessellate>
				<coordinates>
					-122.5332324,13.693000900000001,1418992.1382768755
					-124.32125515999999,12.133184960000001,1444440.9342219697
				</coordinates>
			</LineString>
		</Placemark>
		<Placemark>
			<name>branch24_part17</name>
			<TimeSpan>
				<begin>6068-04-25</begin>
			</TimeSpan>
			<styleUrl>#branch24_part17_style</styleUrl>
			<LineString>
				<altitudeMode>absolute</altitudeMode>
				<tessellate>1</tessellate>
				<coordinates>
					-124.32125515999999,12.133184960000001,1444440.9342219697
					-126.10927792,10.573369020000001,1466836.702855941
				</coordinates>
			</LineString>
		</Placemark>
		<Placemark>
			<name>branch24_part18</name>
			<TimeSpan>
				<begin>6064-11-13</begin>
			</TimeSpan>
			<styleUrl>#branch24_part18_style</styleUrl>
			<LineString>
				<altitudeMode>absolute</altitudeMode>
				<tessellate>1</tessellate>
				<coordinates>
					-126.10927792,10.573369020000001,1466836.702855941
					-127.89730068,9.013553080000001,1486317.4592459488
				</coordinates>
			</LineString>
		</Placemark>
		<Placemark>
			<name>branch24_part19</name>
			<TimeSpan>
				<begin>6061-06-00</begin>
			</TimeSpan>
			<styleUrl>#branch24_part19_style</styleUrl>
			<LineString>
				<altitudeMode>absolute</altitudeMode>
				<tessellate>1</tessellate>
				<coordinates>
					-127.89730068,9.013553080000001,1486317.4592459488
					-129.68532344,7.453737140000001,1502996.5545197274
				</coordinates>
			</LineString>
		</Placemark>
		<Placemark>
			<name>branch24_part20</name>
			<TimeSpan>
				<begin>6058-00-18</begin>
			</TimeSpan>
			<styleUrl>#branch24_part20_style</styleUrl>
			<LineString>
				<altitudeMode>absolute</altitudeMode>
				<tessellate>1</tessellate>
				<coordinates>
					-129.68532344,7.453737140000001,1502996.5545197274
					-131.47334619999998,5.893921200000001,1516966.4045593776
				</coordinates>
			</LineString>
		</Placemark>
		<Placemark>
			<name>branch24_part21</name>
			<TimeSpan>
				<begin>6054-07-06</begin>
			</TimeSpan>
			<styleUrl>#branch24_part21_style</styleUrl>
			<LineString>
				<altitudeMode>absolute</altitudeMode>
				<tessellate>1</tessellate>
				<coordinates>
					-131.47334619999998,5.893921200000001,1516966.4045593776
					-133.26136896,4.334105260000001,1528301.3049298336
				</coordinates>
			</LineString>
		</Placemark>
		<Placemark>
			<name>branch24_part22</name>
			<TimeSpan>
				<begin>6051-01-23</begin>
			</TimeSpan>
			<styleUrl>#branch24_part22_style</styleUrl>
			<LineString>
				<altitudeMode>absolute</altitudeMode>
				<tessellate>1</tessellate>
				<coordinates>
					-133.26136896,4.334105260000001,1528301.3049298336
					-135.04939172,2.774289320000001,1537059.5502983783
				</coordinates>
			</LineString>
		</Placemark>
		<Placemark>
			<name>branch24_part23</name>
			<TimeSpan>
				<begin>6047-08-11</begin>
			</TimeSpan>
			<styleUrl>#branch24_part23_style</styleUrl>
			<LineString>
				<altitudeMode>absolute</altitudeMode>
				<tessellate>1</tessellate>
				<coordinates>
					-135.04939172,2.774289320000001,1537059.5502983783
					-136.83741448,1.2144733800000012,1543285.0093555204
				</coordinates>
			</LineString>
		</Placemark>
		<Placemark>
			<name>branch24_part24</name>
			<TimeSpan>
				<begin>6044-02-28</begin>
			</TimeSpan>
			<styleUrl>#branch24_part24_style</styleUrl>
			<LineString>
				<altitudeMode>absolute</altitudeMode>
				<tessellate>1</tessellate>
				<coordinates>
					-136.83741448,1.2144733800000012,1543285.0093555204
					-138.62543724,-0.34534255999999885,1547008.2596625905
				</coordinates>
			</LineString>
		</Placemark>
		<Placemark>
			<name>branch24_part25</name>
			<TimeSpan>
				<begin>6040-09-16</begin>
			</TimeSpan>
			<styleUrl>#branch24_part25_style</styleUrl>
			<LineString>
				<altitudeMode>absolute</altitudeMode>
				<tessellate>1</tessellate>
				<coordinates>
					-138.62543724,-0.34534255999999885,1547008.2596625905
					-140.41346,-1.9051584999999989,1548247.3533811967
				</coordinates>
			</LineString>
		</Placemark>
		<Placemark>
			<name>branch24_part26</name>
			<TimeSpan>
				<begin>6037-04-04</begin>
			</TimeSpan>
			<styleUrl>#branch24_part26_style</styleUrl>
			<LineString>
				<altitudeMode>absolute</altitudeMode>
				<tessellate>1</tessellate>
				<coordinates>
					-140.41346,-1.9051584999999989,1548247.3533811967
					-142.20148276,-3.464974439999999,1547008.2596625905
				</coordinates>
			</LineString>
		</Placemark>
		<Placemark>
			<name>branch24_part27</name>
			<TimeSpan>
				<begin>6033-10-21</begin>
			</TimeSpan>
			<styleUrl>#branch24_part27_style</styleUrl>
			<LineString>
				<altitudeMode>absolute</altitudeMode>
				<tessellate>1</tessellate>
				<coordinates>
					-142.20148276,-3.464974439999999,1547008.2596625905
					-143.98950552,-5.024790379999999,1543285.0093555204
				</coordinates>
			</LineString>
		</Placemark>
		<Placemark>
			<name>branch24_part28</name>
			<TimeSpan>
				<begin>6030-05-09</begin>
			</TimeSpan>
			<styleUrl>#branch24_part28_style</styleUrl>
			<LineString>
				<altitudeMode>absolute</altitudeMode>
				<tessellate>1</tessellate>
				<coordinates>
					-143.98950552,-5.024790379999999,1543285.0093555204
					-145.77752827999998,-6.584606319999999,1537059.5502983783
				</coordinates>
			</LineString>
		</Placemark>
		<Placemark>
			<name>branch24_part29</name>
			<TimeSpan>
				<begin>6026-11-27</begin>
			</TimeSpan>
			<styleUrl>#branch24_part29_style</styleUrl>
			<LineString>
				<altitudeMode>absolute</altitudeMode>
				<tessellate>1</tessellate>
				<coordinates>
					-145.77752827999998,-6.584606319999999,1537059.5502983783
					-147.56555104,-8.144422259999999,1528301.3049298336
				</coordinates>
			</LineString>
		</Placemark>
		<Placemark>
			<name>branch24_part30</name>
			<TimeSpan>
				<begin>6023-06-14</begin>
			</TimeSpan>
			<styleUrl>#branch24_part30_style</styleUrl>
			<LineString>
				<altitudeMode>absolute</altitudeMode>
				<tessellate>1</tessellate>
				<coordinates>
					-147.56555104,-8.144422259999999,1528301.3049298336
					-149.3535738,-9.704238199999999,1516966.4045593776
				</coordinates>
			</LineString>
		</Placemark>
		<Placemark>
			<name>branch24_part31</name>
			<TimeSpan>
				<begin>6020-01-02</begin>
			</TimeSpan>
			<styleUrl>#branch24_part31_style</styleUrl>
			<LineString>
				<altitudeMode>absolute</altitudeMode>
				<tessellate>1</tessellate>
				<coordinates>
					-149.3535738,-9.704238199999999,1516966.4045593776
					-151.14159655999998,-11.264054139999999,1502996.5545197274
				</coordinates>
			</LineString>
		</Placemark>
		<Placemark>
			<name>branch24_part32</name>
			<TimeSpan>
				<begin>6016-07-19</begin>
			</TimeSpan>
			<styleUrl>#branch24_part32_style</styleUrl>
			<LineString>
				<altitudeMode>absolute</altitudeMode>
				<tessellate>1</tessellate>
				<coordinates>
					-151.14159655999998,-11.264054139999999,1502996.5545197274
					-152.92961932,-12.823870079999999,1486317.4592459488
				</coordinates>
			</LineString>
		</Placemark>
		<Placemark>
			<name>branch24_part33</name>
			<TimeSpan>
				<begin>6013-02-07</begin>
			</TimeSpan>
			<styleUrl>#branch24_part33_style</styleUrl>
			<LineString>
				<altitudeMode>absolute</altitudeMode>
				<tessellate>1</tessellate>
				<coordinates>
					-152.92961932,-12.823870079999999,1486317.4592459488
					-154.71764208,-14.383686019999999,1466836.7028559407
				</coordinates>
			</LineString>
		</Placemark>
		<Placemark>
			<name>branch24_part34</name>
			<TimeSpan>
				<begin>6009-08-25</begin>
			</TimeSpan>
			<styleUrl>#branch24_part34_style</styleUrl>
			<LineString>
				<altitudeMode>absolute</altitudeMode>
				<tessellate>1</tessellate>
				<coordinates>
					-154.71764208,-14.383686019999999,1466836.7028559407
					-156.50566484,-15.943501959999999,1444440.9342219697
				</coordinates>
			</LineString>
		</Placemark>
		<Placemark>
			<name>branch24_part35</name>
			<TimeSpan>
				<begin>6006-03-12</begin>
			</TimeSpan>
			<styleUrl>#branch24_part35_style</styleUrl>
			<LineString>
				<altitudeMode>absolute</altitudeMode>
				<tessellate>1</tessellate>
				<coordinates>
					-156.50566484,-15.943501959999999,1444440.9342219697
					-158.2936876,-17.5033179,1418992.1382768753
				</coordinates>
			</LineString>
		</Placemark>
		<Placemark>
			<name>branch24_part36</name>
			<TimeSpan>
				<begin>6002-09-30</begin>
			</TimeSpan>
			<styleUrl>#branch24_part36_style</styleUrl>
			<LineString>
				<altitudeMode>absolute</altitudeMode>
				<tessellate>1</tessellate>
				<coordinates>
					-158.2936876,-17.5033179,1418992.1382768753
					-160.08171036,-19.06313384,1390322.6751196703
				</coordinates>
			</LineString>
		</Placemark>
		<Placemark>
			<name>branch24_part37</name>
			<TimeSpan>
				<begin>5999-04-18</begin>
			</TimeSpan>
			<styleUrl>#branch24_part37_style</styleUrl>
			<LineString>
				<altitudeMode>absolute</altitudeMode>
				<tessellate>1</tessellate>
				<coordinates>
					-160.08171036,-19.06313384,1390322.6751196703
					-161.86973311999998,-20.62294978,1358228.6147173631
				</coordinates>
			</LineString>
		</Placemark>
		<Placemark>
			<name>branch24_part38</name>
			<TimeSpan>
				<begin>5995-11-05</begin>
			</TimeSpan>
			<styleUrl>#branch24_part38_style</styleUrl>
			<LineString>
				<altitudeMode>absolute</altitudeMode>
				<tessellate>1</tessellate>
				<coordinates>
					-161.86973311999998,-20.62294978,1358228.6147173631
					-163.65775588,-22.18276572,1322460.6516441128
				</coordinates>
			</LineString>
		</Placemark>
		<Placemark>
			<name>branch24_part39</name>
			<TimeSpan>
				<begin>5992-05-23</begin>
			</TimeSpan>
			<styleUrl>#branch24_part39_style</styleUrl>
			<LineString>
				<altitudeMode>absolute</altitudeMode>
				<tessellate>1</tessellate>
				<coordinates>
					-163.65775588,-22.18276572,1322460.6516441128
					-165.44577864,-23.74258166,1282711.486220378
				</coordinates>
			</LineString>
		</Placemark>
		<Placemark>
			<name>branch24_part40</name>
			<TimeSpan>
				<begin>5989-00-11</begin>
			</TimeSpan>
			<styleUrl>#branch24_part40_style</styleUrl>
			<LineString>
				<altitudeMode>absolute</altitudeMode>
				<tessellate>1</tessellate>
				<coordinates>
					-165.44577864,-23.74258166,1282711.486220378
					-167.2338014,-25.3023976,1238597.8827049572
				</coordinates>
			</LineString>
		</Placemark>
		<Placemark>
			<name>branch24_part41</name>
			<TimeSpan>
				<begin>5985-06-28</begin>
			</TimeSpan>
			<styleUrl>#branch24_part41_style</styleUrl>
			<LineString>
				<altitudeMode>absolute</altitudeMode>
				<tessellate>1</tessellate>
				<coordinates>
					-167.2338014,-25.3023976,1238597.8827049572
					-169.02182416,-26.86221354,1189634.418477168
				</coordinates>
			</LineString>
		</Placemark>
		<Placemark>
			<name>branch24_part42</name>
			<TimeSpan>
				<begin>5982-01-16</begin>
			</TimeSpan>
			<styleUrl>#branch24_part42_style</styleUrl>
			<LineString>
				<altitudeMode>absolute</altitudeMode>
				<tessellate>1</tessellate>
				<coordinates>
					-169.02182416,-26.86221354,1189634.418477168
					-170.80984691999998,-28.42202948,1135193.7106215006
				</coordinates>
			</LineString>
		</Placemark>
		<Placemark>
			<name>branch24_part43</name>
			<TimeSpan>
				<begin>5978-08-03</begin>
			</TimeSpan>
			<styleUrl>#branch24_part43_style</styleUrl>
			<LineString>
				<altitudeMode>absolute</altitudeMode>
				<tessellate>1</tessellate>
				<coordinates>
					-170.80984691999998,-28.42202948,1135193.7106215006
					-172.59786967999997,-29.981845420000006,1074443.5062247368
				</coordinates>
			</LineString>
		</Placemark>
		<Placemark>
			<name>branch24_part44</name>
			<TimeSpan>
				<begin>5975-02-21</begin>
			</TimeSpan>
			<styleUrl>#branch24_part44_style</styleUrl>
			<LineString>
				<altitudeMode>absolute</altitudeMode>
				<tessellate>1</tessellate>
				<coordinates>
					-172.59786967999997,-29.981845420000006,1074443.5062247368
					-174.38589244,-31.54166136,1006241.676699586
				</coordinates>
			</LineString>
		</Placemark>
		<Placemark>
			<name>branch24_part45</name>
			<TimeSpan>
				<begin>5971-09-09</begin>
			</TimeSpan>
			<styleUrl>#branch24_part45_style</styleUrl>
			<LineString>
				<altitudeMode>absolute</altitudeMode>
				<tessellate>1</tessellate>
				<coordinates>
					-174.38589244,-31.54166136,1006241.676699586
					-176.1739152,-33.10147729999999,928948.412028718
				</coordinates>
			</LineString>
		</Placemark>
		<Placemark>
			<name>branch24_part46</name>
			<TimeSpan>
				<begin>5968-03-26</begin>
			</TimeSpan>
			<styleUrl>#branch24_part46_style</styleUrl>
			<LineString>
				<altitudeMode>absolute</altitudeMode>
				<tessellate>1</tessellate>
				<coordinates>
					-176.1739152,-33.10147729999999,928948.412028718
					-177.96193796,-34.66129324,840057.9556905305
				</coordinates>
			</LineString>
		</Placemark>
		<Placemark>
			<name>branch24_part47</name>
			<TimeSpan>
				<begin>5964-10-14</begin>
			</TimeSpan>
			<styleUrl>#branch24_part47_style</styleUrl>
			<LineString>
				<altitudeMode>absolute</altitudeMode>
				<tessellate>1</tessellate>
				<coordinates>
					-177.96193796,-34.66129324,840057.9556905305
					-179.74996072,-36.221109180000006,735376.7483759763
				</coordinates>
			</LineString>
		</Placemark>
		<Placemark>
			<name>branch24_part48</name>
			<TimeSpan>
				<begin>5961-05-02</begin>
			</TimeSpan>
			<styleUrl>#branch24_part48_style</styleUrl>
			<LineString>
				<altitudeMode>absolute</altitudeMode>
				<tessellate>1</tessellate>
				<coordinates>
					-179.74996072,-36.221109180000006,735376.7483759763
					178.46201652000002,-37.78092512,606786.5618237514
				</coordinates>
			</LineString>
		</Placemark>
		<Placemark>
			<name>branch24_part49</name>
			<TimeSpan>
				<begin>5957-11-19</begin>
			</TimeSpan>
			<styleUrl>#branch24_part49_style</styleUrl>
			<LineString>
				<altitudeMode>absolute</altitudeMode>
				<tessellate>1</tessellate>
				<coordinates>
					178.46201652000002,-37.78092512,606786.5618237514
					176.67399376000003,-39.34074105999999,433509.2589467355
				</coordinates>
			</LineString>
		</Placemark>
		<Placemark>
			<name>branch24_part50</name>
			<TimeSpan>
				<begin>5954-06-07</begin>
			</TimeSpan>
			<styleUrl>#branch24_part50_style</styleUrl>
			<LineString>
				<altitudeMode>absolute</altitudeMode>
				<tessellate>1</tessellate>
				<coordinates>
					176.67399376000003,-39.34074105999999,433509.2589467355
					174.885971,-40.900557,1.8960561656066437E-10
				</coordinates>
			</LineString>
		</Placemark>
	</Folder>
	<Folder>
			<name>branch25</name>
		<Placemark>
			<name>branch25_part1</name>
			<TimeSpan>
				<begin>5950-08-02</begin>
			</TimeSpan>
			<styleUrl>#branch25_part1_style</styleUrl>
			<LineString>
				<altitudeMode>absolute</altitudeMode>
				<tessellate>1</tessellate>
				<coordinates>
					174.885971,-40.900557,0.0
					177.00061824600002,-39.20949586,398784.8995382088
				</coordinates>
			</LineString>
		</Placemark>
		<Placemark>
			<name>branch25_part2</name>
			<TimeSpan>
				<begin>5946-09-28</begin>
			</TimeSpan>
			<styleUrl>#branch25_part2_style</styleUrl>
			<LineString>
				<altitudeMode>absolute</altitudeMode>
				<tessellate>1</tessellate>
				<coordinates>
					177.00061824600002,-39.20949586,398784.8995382088
					179.11526549200002,-37.51843472,558182.5834260925
				</coordinates>
			</LineString>
		</Placemark>
		<Placemark>
			<name>branch25_part3</name>
			<TimeSpan>
				<begin>5942-11-23</begin>
			</TimeSpan>
			<styleUrl>#branch25_part3_style</styleUrl>
			<LineString>
				<altitudeMode>absolute</altitudeMode>
				<tessellate>1</tessellate>
				<coordinates>
					179.11526549200002,-37.51843472,558182.5834260925
					-178.77008726199998,-35.82737358,676472.6166088197
				</coordinates>
			</LineString>
		</Placemark>
		<Placemark>
			<name>branch25_part4</name>
			<TimeSpan>
				<begin>5939-01-18</begin>
			</TimeSpan>
			<styleUrl>#branch25_part4_style</styleUrl>
			<LineString>
				<altitudeMode>absolute</altitudeMode>
				<tessellate>1</tessellate>
				<coordinates>
					-178.77008726199998,-35.82737358,676472.6166088197
					-176.655440016,-34.13631244,772768.79455874
				</coordinates>
			</LineString>
		</Placemark>
		<Placemark>
			<name>branch25_part5</name>
			<TimeSpan>
				<begin>5935-03-14</begin>
			</TimeSpan>
			<styleUrl>#branch25_part5_style</styleUrl>
			<LineString>
				<altitudeMode>absolute</altitudeMode>
				<tessellate>1</tessellate>
				<coordinates>
					-176.655440016,-34.13631244,772768.79455874
					-174.54079277,-32.445251299999995,854539.0704390183
				</coordinates>
			</LineString>
		</Placemark>
		<Placemark>
			<name>branch25_part6</name>
			<TimeSpan>
				<begin>5931-05-09</begin>
			</TimeSpan>
			<styleUrl>#branch25_part6_style</styleUrl>
			<LineString>
				<altitudeMode>absolute</altitudeMode>
				<tessellate>1</tessellate>
				<coordinates>
					-174.54079277,-32.445251299999995,854539.0704390183
					-172.426145524,-30.75419016,925641.0968677999
				</coordinates>
			</LineString>
		</Placemark>
		<Placemark>
			<name>branch25_part7</name>
			<TimeSpan>
				<begin>5927-07-04</begin>
			</TimeSpan>
			<styleUrl>#branch25_part7_style</styleUrl>
			<LineString>
				<altitudeMode>absolute</altitudeMode>
				<tessellate>1</tessellate>
				<coordinates>
					-172.426145524,-30.75419016,925641.0968677999
					-170.311498278,-29.063129019999998,988379.9177215686
				</coordinates>
			</LineString>
		</Placemark>
		<Placemark>
			<name>branch25_part8</name>
			<TimeSpan>
				<begin>5923-08-30</begin>
			</TimeSpan>
			<styleUrl>#branch25_part8_style</styleUrl>
			<LineString>
				<altitudeMode>absolute</altitudeMode>
				<tessellate>1</tessellate>
				<coordinates>
					-170.311498278,-29.063129019999998,988379.9177215686
					-168.19685103199998,-27.37206788,1044263.9932224008
				</coordinates>
			</LineString>
		</Placemark>
		<Placemark>
			<name>branch25_part9</name>
			<TimeSpan>
				<begin>5919-10-25</begin>
			</TimeSpan>
			<styleUrl>#branch25_part9_style</styleUrl>
			<LineString>
				<altitudeMode>absolute</altitudeMode>
				<tessellate>1</tessellate>
				<coordinates>
					-168.19685103199998,-27.37206788,1044263.9932224008
					-166.08220378599998,-25.68100674,1094343.966752283
				</coordinates>
			</LineString>
		</Placemark>
		<Placemark>
			<name>branch25_part10</name>
			<TimeSpan>
				<begin>5916-00-20</begin>
			</TimeSpan>
			<styleUrl>#branch25_part10_style</styleUrl>
			<LineString>
				<altitudeMode>absolute</altitudeMode>
				<tessellate>1</tessellate>
				<coordinates>
					-166.08220378599998,-25.68100674,1094343.966752283
					-163.96755653999998,-23.9899456,1139385.4272520246
				</coordinates>
			</LineString>
		</Placemark>
		<Placemark>
			<name>branch25_part11</name>
			<TimeSpan>
				<begin>5912-02-16</begin>
			</TimeSpan>
			<styleUrl>#branch25_part11_style</styleUrl>
			<LineString>
				<altitudeMode>absolute</altitudeMode>
				<tessellate>1</tessellate>
				<coordinates>
					-163.96755653999998,-23.9899456,1139385.4272520246
					-161.852909294,-22.29888446,1179965.5038780854
				</coordinates>
			</LineString>
		</Placemark>
		<Placemark>
			<name>branch25_part12</name>
			<TimeSpan>
				<begin>5908-04-11</begin>
			</TimeSpan>
			<styleUrl>#branch25_part12_style</styleUrl>
			<LineString>
				<altitudeMode>absolute</altitudeMode>
				<tessellate>1</tessellate>
				<coordinates>
					-161.852909294,-22.29888446,1179965.5038780854
					-159.738262048,-20.60782332,1216530.7365993995
				</coordinates>
			</LineString>
		</Placemark>
		<Placemark>
			<name>branch25_part13</name>
			<TimeSpan>
				<begin>5904-06-06</begin>
			</TimeSpan>
			<styleUrl>#branch25_part13_style</styleUrl>
			<LineString>
				<altitudeMode>absolute</altitudeMode>
				<tessellate>1</tessellate>
				<coordinates>
					-159.738262048,-20.60782332,1216530.7365993995
					-157.623614802,-18.91676218,1249433.6637375832
				</coordinates>
			</LineString>
		</Placemark>
		<Placemark>
			<name>branch25_part14</name>
			<TimeSpan>
				<begin>5900-08-02</begin>
			</TimeSpan>
			<styleUrl>#branch25_part14_style</styleUrl>
			<LineString>
				<altitudeMode>absolute</altitudeMode>
				<tessellate>1</tessellate>
				<coordinates>
					-157.623614802,-18.91676218,1249433.6637375832
					-155.508967556,-17.22570104,1278956.9700780362
				</coordinates>
			</LineString>
		</Placemark>
		<Placemark>
			<name>branch25_part15</name>
			<TimeSpan>
				<begin>5896-09-27</begin>
			</TimeSpan>
			<styleUrl>#branch25_part15_style</styleUrl>
			<LineString>
				<altitudeMode>absolute</altitudeMode>
				<tessellate>1</tessellate>
				<coordinates>
					-155.508967556,-17.22570104,1278956.9700780362
					-153.39432030999998,-15.534639899999998,1305329.991528001
				</coordinates>
			</LineString>
		</Placemark>
		<Placemark>
			<name>branch25_part16</name>
			<TimeSpan>
				<begin>5892-11-22</begin>
			</TimeSpan>
			<styleUrl>#branch25_part16_style</styleUrl>
			<LineString>
				<altitudeMode>absolute</altitudeMode>
				<tessellate>1</tessellate>
				<coordinates>
					-153.39432030999998,-15.534639899999998,1305329.991528001
					-151.279673064,-13.84357876,1328740.3231988628
				</coordinates>
			</LineString>
		</Placemark>
		<Placemark>
			<name>branch25_part17</name>
			<TimeSpan>
				<begin>5889-01-18</begin>
			</TimeSpan>
			<styleUrl>#branch25_part17_style</styleUrl>
			<LineString>
				<altitudeMode>absolute</altitudeMode>
				<tessellate>1</tessellate>
				<coordinates>
					-151.279673064,-13.84357876,1328740.3231988628
					-149.165025818,-12.152517620000001,1349342.1769319952
				</coordinates>
			</LineString>
		</Placemark>
		<Placemark>
			<name>branch25_part18</name>
			<TimeSpan>
				<begin>5885-03-13</begin>
			</TimeSpan>
			<styleUrl>#branch25_part18_style</styleUrl>
			<LineString>
				<altitudeMode>absolute</altitudeMode>
				<tessellate>1</tessellate>
				<coordinates>
					-149.165025818,-12.152517620000001,1349342.1769319952
[truncated: 424,211 more chars]
