# Supplementary material for: Phylodynamics and Dispersal of HRSV Entails Its Permanence in the General Population in between Yearly Outbreaks in Children
Source: PLoS One. 2012 Oct 15;7(10):e41953. doi: 10.1371/journal.pone.0041953 (PMC3471929; doi:10.1371/journal.pone.0041953)
Supplement: Figure S4 — Google Earth ‘movies’ depicting inference results on the movement of HRSV genotypes around the globe. These files can be directly uploaded to the Google Earth software (http://www.google.com/earth/index.html). For a global view of the spread of all HRSV genotypes in time load all movies at once. a)GA2 b)GA5 c)GB3 d) GB3 insert e)SAA1 f)SAB1 g)SAB3 h)GA6 i)GA7 j)GB4 k)SAB2. (ZIP) [file pone.0041953.s004.zip › Figure S4/Figure S4.k) SAB2.kml]

<?xml version="1.0" encoding="UTF-8"?>
<kml xmlns="http://earth.google.com/kml/2.2">
<Document>
	<name>SAB2_multi_LocationsANNtest.tree</name>
	<Style id="branch15_part1_style">
		<LineStyle>
			<width>6.8330767404346195</width>
			<color>FFff16e9</color>
		</LineStyle>
	</Style>
	<Style id="branch15_part2_style">
		<LineStyle>
			<width>6.835565601165444</width>
			<color>FFff16e9</color>
		</LineStyle>
	</Style>
	<Style id="branch15_part3_style">
		<LineStyle>
			<width>6.83805446189627</width>
			<color>FFff16e9</color>
		</LineStyle>
	</Style>
	<Style id="branch15_part4_style">
		<LineStyle>
			<width>6.840543322627096</width>
			<color>FFff16e9</color>
		</LineStyle>
	</Style>
	<Style id="branch15_part5_style">
		<LineStyle>
			<width>6.843032183357922</width>
			<color>FFff16e9</color>
		</LineStyle>
	</Style>
	<Style id="branch15_part6_style">
		<LineStyle>
			<width>6.845521044088748</width>
			<color>FFff16e9</color>
		</LineStyle>
	</Style>
	<Style id="branch15_part7_style">
		<LineStyle>
			<width>6.848009904819573</width>
			<color>FFff16e9</color>
		</LineStyle>
	</Style>
	<Style id="branch15_part8_style">
		<LineStyle>
			<width>6.8504987655504</width>
			<color>FFff16e9</color>
		</LineStyle>
	</Style>
	<Style id="branch15_part9_style">
		<LineStyle>
			<width>6.852987626281225</width>
			<color>FFff16e9</color>
		</LineStyle>
	</Style>
	<Style id="branch15_part10_style">
		<LineStyle>
			<width>6.855476487012051</width>
			<color>FFff16e9</color>
		</LineStyle>
	</Style>
	<Style id="branch15_part11_style">
		<LineStyle>
			<width>6.857965347742877</width>
			<color>FFff16e9</color>
		</LineStyle>
	</Style>
	<Style id="branch15_part12_style">
		<LineStyle>
			<width>6.860454208473702</width>
			<color>FFff16e9</color>
		</LineStyle>
	</Style>
	<Style id="branch15_part13_style">
		<LineStyle>
			<width>6.862943069204528</width>
			<color>FFff16e9</color>
		</LineStyle>
	</Style>
	<Style id="branch15_part14_style">
		<LineStyle>
			<width>6.865431929935354</width>
			<color>FFff16e9</color>
		</LineStyle>
	</Style>
	<Style id="branch15_part15_style">
		<LineStyle>
			<width>6.867920790666179</width>
			<color>FFff16e9</color>
		</LineStyle>
	</Style>
	<Style id="branch15_part16_style">
		<LineStyle>
			<width>6.870409651397006</width>
			<color>FFff16e9</color>
		</LineStyle>
	</Style>
	<Style id="branch15_part17_style">
		<LineStyle>
			<width>6.872898512127831</width>
			<color>FFff16e9</color>
		</LineStyle>
	</Style>
	<Style id="branch15_part18_style">
		<LineStyle>
			<width>6.875387372858658</width>
			<color>FFff16e9</color>
		</LineStyle>
	</Style>
	<Style id="branch15_part19_style">
		<LineStyle>
			<width>6.8778762335894825</width>
			<color>FFff16e9</color>
		</LineStyle>
	</Style>
	<Style id="branch15_part20_style">
		<LineStyle>
			<width>6.880365094320308</width>
			<color>FFff16e9</color>
		</LineStyle>
	</Style>
	<Style id="branch15_part21_style">
		<LineStyle>
			<width>6.882853955051135</width>
			<color>FFff16e9</color>
		</LineStyle>
	</Style>
	<Style id="branch15_part22_style">
		<LineStyle>
			<width>6.88534281578196</width>
			<color>FFff16e9</color>
		</LineStyle>
	</Style>
	<Style id="branch15_part23_style">
		<LineStyle>
			<width>6.887831676512786</width>
			<color>FFff16e9</color>
		</LineStyle>
	</Style>
	<Style id="branch15_part24_style">
		<LineStyle>
			<width>6.890320537243611</width>
			<color>FFff16e9</color>
		</LineStyle>
	</Style>
	<Style id="branch15_part25_style">
		<LineStyle>
			<width>6.892809397974437</width>
			<color>FFff16e9</color>
		</LineStyle>
	</Style>
	<Style id="branch15_part26_style">
		<LineStyle>
			<width>6.895298258705264</width>
			<color>FFff16e9</color>
		</LineStyle>
	</Style>
	<Style id="branch15_part27_style">
		<LineStyle>
			<width>6.897787119436089</width>
			<color>FFff17e8</color>
		</LineStyle>
	</Style>
	<Style id="branch15_part28_style">
		<LineStyle>
			<width>6.900275980166915</width>
			<color>FFff17e8</color>
		</LineStyle>
	</Style>
	<Style id="branch15_part29_style">
		<LineStyle>
			<width>6.90276484089774</width>
			<color>FFff17e8</color>
		</LineStyle>
	</Style>
	<Style id="branch15_part30_style">
		<LineStyle>
			<width>6.905253701628566</width>
			<color>FFff17e8</color>
		</LineStyle>
	</Style>
	<Style id="branch15_part31_style">
		<LineStyle>
			<width>6.907742562359393</width>
			<color>FFff17e8</color>
		</LineStyle>
	</Style>
	<Style id="branch15_part32_style">
		<LineStyle>
			<width>6.9102314230902175</width>
			<color>FFff17e8</color>
		</LineStyle>
	</Style>
	<Style id="branch15_part33_style">
		<LineStyle>
			<width>6.912720283821043</width>
			<color>FFff17e8</color>
		</LineStyle>
	</Style>
	<Style id="branch15_part34_style">
		<LineStyle>
			<width>6.915209144551869</width>
			<color>FFff17e8</color>
		</LineStyle>
	</Style>
	<Style id="branch15_part35_style">
		<LineStyle>
			<width>6.917698005282695</width>
			<color>FFff17e8</color>
		</LineStyle>
	</Style>
	<Style id="branch15_part36_style">
		<LineStyle>
			<width>6.9201868660135215</width>
			<color>FFff17e8</color>
		</LineStyle>
	</Style>
	<Style id="branch15_part37_style">
		<LineStyle>
			<width>6.922675726744346</width>
			<color>FFff17e8</color>
		</LineStyle>
	</Style>
	<Style id="branch15_part38_style">
		<LineStyle>
			<width>6.925164587475173</width>
			<color>FFff17e8</color>
		</LineStyle>
	</Style>
	<Style id="branch15_part39_style">
		<LineStyle>
			<width>6.927653448205998</width>
			<color>FFff17e8</color>
		</LineStyle>
	</Style>
	<Style id="branch15_part40_style">
		<LineStyle>
			<width>6.930142308936824</width>
			<color>FFff17e8</color>
		</LineStyle>
	</Style>
	<Style id="branch15_part41_style">
		<LineStyle>
			<width>6.93263116966765</width>
			<color>FFff17e8</color>
		</LineStyle>
	</Style>
	<Style id="branch15_part42_style">
		<LineStyle>
			<width>6.935120030398475</width>
			<color>FFff17e8</color>
		</LineStyle>
	</Style>
	<Style id="branch15_part43_style">
		<LineStyle>
			<width>6.937608891129301</width>
			<color>FFff17e8</color>
		</LineStyle>
	</Style>
	<Style id="branch15_part44_style">
		<LineStyle>
			<width>6.940097751860127</width>
			<color>FFff17e8</color>
		</LineStyle>
	</Style>
	<Style id="branch15_part45_style">
		<LineStyle>
			<width>6.9425866125909526</width>
			<color>FFff17e8</color>
		</LineStyle>
	</Style>
	<Style id="branch15_part46_style">
		<LineStyle>
			<width>6.945075473321779</width>
			<color>FFff17e8</color>
		</LineStyle>
	</Style>
	<Style id="branch15_part47_style">
		<LineStyle>
			<width>6.947564334052604</width>
			<color>FFff17e8</color>
		</LineStyle>
	</Style>
	<Style id="branch15_part48_style">
		<LineStyle>
			<width>6.950053194783431</width>
			<color>FFff17e8</color>
		</LineStyle>
	</Style>
	<Style id="branch15_part49_style">
		<LineStyle>
			<width>6.952542055514256</width>
			<color>FFff17e8</color>
		</LineStyle>
	</Style>
	<Style id="branch15_part50_style">
		<LineStyle>
			<width>6.955030916245081</width>
			<color>FFff17e8</color>
		</LineStyle>
	</Style>
	<Style id="branch16_part1_style">
		<LineStyle>
			<width>3.906947881948068</width>
			<color>FFff17e8</color>
		</LineStyle>
	</Style>
	<Style id="branch16_part2_style">
		<LineStyle>
			<width>3.9666140043512463</width>
			<color>FFff18e7</color>
		</LineStyle>
	</Style>
	<Style id="branch16_part3_style">
		<LineStyle>
			<width>4.026280126754424</width>
			<color>FFff18e7</color>
		</LineStyle>
	</Style>
	<Style id="branch16_part4_style">
		<LineStyle>
			<width>4.085946249157603</width>
			<color>FFff18e7</color>
		</LineStyle>
	</Style>
	<Style id="branch16_part5_style">
		<LineStyle>
			<width>4.14561237156078</width>
			<color>FFff18e7</color>
		</LineStyle>
	</Style>
	<Style id="branch16_part6_style">
		<LineStyle>
			<width>4.2052784939639585</width>
			<color>FFff18e7</color>
		</LineStyle>
	</Style>
	<Style id="branch16_part7_style">
		<LineStyle>
			<width>4.264944616367137</width>
			<color>FFff19e6</color>
		</LineStyle>
	</Style>
	<Style id="branch16_part8_style">
		<LineStyle>
			<width>4.324610738770314</width>
			<color>FFff19e6</color>
		</LineStyle>
	</Style>
	<Style id="branch16_part9_style">
		<LineStyle>
			<width>4.384276861173493</width>
			<color>FFff19e6</color>
		</LineStyle>
	</Style>
	<Style id="branch16_part10_style">
		<LineStyle>
			<width>4.443942983576671</width>
			<color>FFff19e6</color>
		</LineStyle>
	</Style>
	<Style id="branch16_part11_style">
		<LineStyle>
			<width>4.503609105979849</width>
			<color>FFff19e6</color>
		</LineStyle>
	</Style>
	<Style id="branch16_part12_style">
		<LineStyle>
			<width>4.563275228383027</width>
			<color>FFff19e6</color>
		</LineStyle>
	</Style>
	<Style id="branch16_part13_style">
		<LineStyle>
			<width>4.6229413507862045</width>
			<color>FFff1ae5</color>
		</LineStyle>
	</Style>
	<Style id="branch16_part14_style">
		<LineStyle>
			<width>4.682607473189383</width>
			<color>FFff1ae5</color>
		</LineStyle>
	</Style>
	<Style id="branch16_part15_style">
		<LineStyle>
			<width>4.742273595592561</width>
			<color>FFff1ae5</color>
		</LineStyle>
	</Style>
	<Style id="branch16_part16_style">
		<LineStyle>
			<width>4.801939717995738</width>
			<color>FFff1ae5</color>
		</LineStyle>
	</Style>
	<Style id="branch16_part17_style">
		<LineStyle>
			<width>4.8616058403989175</width>
			<color>FFff1ae5</color>
		</LineStyle>
	</Style>
	<Style id="branch16_part18_style">
		<LineStyle>
			<width>4.921271962802095</width>
			<color>FFff1be4</color>
		</LineStyle>
	</Style>
	<Style id="branch16_part19_style">
		<LineStyle>
			<width>4.980938085205274</width>
			<color>FFff1be4</color>
		</LineStyle>
	</Style>
	<Style id="branch16_part20_style">
		<LineStyle>
			<width>5.040604207608451</width>
			<color>FFff1be4</color>
		</LineStyle>
	</Style>
	<Style id="branch16_part21_style">
		<LineStyle>
			<width>5.10027033001163</width>
			<color>FFff1be4</color>
		</LineStyle>
	</Style>
	<Style id="branch16_part22_style">
		<LineStyle>
			<width>5.159936452414808</width>
			<color>FFff1be4</color>
		</LineStyle>
	</Style>
	<Style id="branch16_part23_style">
		<LineStyle>
			<width>5.219602574817985</width>
			<color>FFff1be4</color>
		</LineStyle>
	</Style>
	<Style id="branch16_part24_style">
		<LineStyle>
			<width>5.2792686972211635</width>
			<color>FFff1ce3</color>
		</LineStyle>
	</Style>
	<Style id="branch16_part25_style">
		<LineStyle>
			<width>5.338934819624342</width>
			<color>FFff1ce3</color>
		</LineStyle>
	</Style>
	<Style id="branch16_part26_style">
		<LineStyle>
			<width>5.39860094202752</width>
			<color>FFff1ce3</color>
		</LineStyle>
	</Style>
	<Style id="branch16_part27_style">
		<LineStyle>
			<width>5.458267064430698</width>
			<color>FFff1ce3</color>
		</LineStyle>
	</Style>
	<Style id="branch16_part28_style">
		<LineStyle>
			<width>5.517933186833876</width>
			<color>FFff1ce3</color>
		</LineStyle>
	</Style>
	<Style id="branch16_part29_style">
		<LineStyle>
			<width>5.577599309237054</width>
			<color>FFff1ce3</color>
		</LineStyle>
	</Style>
	<Style id="branch16_part30_style">
		<LineStyle>
			<width>5.637265431640232</width>
			<color>FFff1de2</color>
		</LineStyle>
	</Style>
	<Style id="branch16_part31_style">
		<LineStyle>
			<width>5.69693155404341</width>
			<color>FFff1de2</color>
		</LineStyle>
	</Style>
	<Style id="branch16_part32_style">
		<LineStyle>
			<width>5.756597676446588</width>
			<color>FFff1de2</color>
		</LineStyle>
	</Style>
	<Style id="branch16_part33_style">
		<LineStyle>
			<width>5.816263798849766</width>
			<color>FFff1de2</color>
		</LineStyle>
	</Style>
	<Style id="branch16_part34_style">
		<LineStyle>
			<width>5.875929921252944</width>
			<color>FFff1de2</color>
		</LineStyle>
	</Style>
	<Style id="branch16_part35_style">
		<LineStyle>
			<width>5.935596043656123</width>
			<color>FFff1ee1</color>
		</LineStyle>
	</Style>
	<Style id="branch16_part36_style">
		<LineStyle>
			<width>5.9952621660593</width>
			<color>FFff1ee1</color>
		</LineStyle>
	</Style>
	<Style id="branch16_part37_style">
		<LineStyle>
			<width>6.054928288462478</width>
			<color>FFff1ee1</color>
		</LineStyle>
	</Style>
	<Style id="branch16_part38_style">
		<LineStyle>
			<width>6.1145944108656565</width>
			<color>FFff1ee1</color>
		</LineStyle>
	</Style>
	<Style id="branch16_part39_style">
		<LineStyle>
			<width>6.174260533268834</width>
			<color>FFff1ee1</color>
		</LineStyle>
	</Style>
	<Style id="branch16_part40_style">
		<LineStyle>
			<width>6.233926655672012</width>
			<color>FFff1ee1</color>
		</LineStyle>
	</Style>
	<Style id="branch16_part41_style">
		<LineStyle>
			<width>6.29359277807519</width>
			<color>FFff1fe0</color>
		</LineStyle>
	</Style>
	<Style id="branch16_part42_style">
		<LineStyle>
			<width>6.353258900478369</width>
			<color>FFff1fe0</color>
		</LineStyle>
	</Style>
	<Style id="branch16_part43_style">
		<LineStyle>
			<width>6.412925022881547</width>
			<color>FFff1fe0</color>
		</LineStyle>
	</Style>
	<Style id="branch16_part44_style">
		<LineStyle>
			<width>6.472591145284724</width>
			<color>FFff1fe0</color>
		</LineStyle>
	</Style>
	<Style id="branch16_part45_style">
		<LineStyle>
			<width>6.5322572676879025</width>
			<color>FFff1fe0</color>
		</LineStyle>
	</Style>
	<Style id="branch16_part46_style">
		<LineStyle>
			<width>6.591923390091081</width>
			<color>FFff20df</color>
		</LineStyle>
	</Style>
	<Style id="branch16_part47_style">
		<LineStyle>
			<width>6.651589512494258</width>
			<color>FFff20df</color>
		</LineStyle>
	</Style>
	<Style id="branch16_part48_style">
		<LineStyle>
			<width>6.711255634897436</width>
			<color>FFff20df</color>
		</LineStyle>
	</Style>
	<Style id="branch16_part49_style">
		<LineStyle>
			<width>6.770921757300615</width>
			<color>FFff20df</color>
		</LineStyle>
	</Style>
	<Style id="branch16_part50_style">
		<LineStyle>
			<width>6.830587879703793</width>
			<color>FFff20df</color>
		</LineStyle>
	</Style>
	<Style id="branch18_part1_style">
		<LineStyle>
			<width>4.728048791745721</width>
			<color>FFff08f7</color>
		</LineStyle>
	</Style>
	<Style id="branch18_part2_style">
		<LineStyle>
			<width>4.767082301404805</width>
			<color>FFff08f7</color>
		</LineStyle>
	</Style>
	<Style id="branch18_part3_style">
		<LineStyle>
			<width>4.80611581106389</width>
			<color>FFff09f6</color>
		</LineStyle>
	</Style>
	<Style id="branch18_part4_style">
		<LineStyle>
			<width>4.8451493207229746</width>
			<color>FFff09f6</color>
		</LineStyle>
	</Style>
	<Style id="branch18_part5_style">
		<LineStyle>
			<width>4.884182830382058</width>
			<color>FFff09f6</color>
		</LineStyle>
	</Style>
	<Style id="branch18_part6_style">
		<LineStyle>
			<width>4.923216340041143</width>
			<color>FFff09f6</color>
		</LineStyle>
	</Style>
	<Style id="branch18_part7_style">
		<LineStyle>
			<width>4.9622498497002265</width>
			<color>FFff09f6</color>
		</LineStyle>
	</Style>
	<Style id="branch18_part8_style">
		<LineStyle>
			<width>5.001283359359311</width>
			<color>FFff0af5</color>
		</LineStyle>
	</Style>
	<Style id="branch18_part9_style">
		<LineStyle>
			<width>5.040316869018396</width>
			<color>FFff0af5</color>
		</LineStyle>
	</Style>
	<Style id="branch18_part10_style">
		<LineStyle>
			<width>5.07935037867748</width>
			<color>FFff0af5</color>
		</LineStyle>
	</Style>
	<Style id="branch18_part11_style">
		<LineStyle>
			<width>5.118383888336565</width>
			<color>FFff0af5</color>
		</LineStyle>
	</Style>
	<Style id="branch18_part12_style">
		<LineStyle>
			<width>5.157417397995649</width>
			<color>FFff0af5</color>
		</LineStyle>
	</Style>
	<Style id="branch18_part13_style">
		<LineStyle>
			<width>5.196450907654733</width>
			<color>FFff0bf4</color>
		</LineStyle>
	</Style>
	<Style id="branch18_part14_style">
		<LineStyle>
			<width>5.235484417313817</width>
			<color>FFff0bf4</color>
		</LineStyle>
	</Style>
	<Style id="branch18_part15_style">
		<LineStyle>
			<width>5.2745179269729014</width>
			<color>FFff0bf4</color>
		</LineStyle>
	</Style>
	<Style id="branch18_part16_style">
		<LineStyle>
			<width>5.313551436631986</width>
			<color>FFff0bf4</color>
		</LineStyle>
	</Style>
	<Style id="branch18_part17_style">
		<LineStyle>
			<width>5.352584946291071</width>
			<color>FFff0bf4</color>
		</LineStyle>
	</Style>
	<Style id="branch18_part18_style">
		<LineStyle>
			<width>5.391618455950154</width>
			<color>FFff0cf3</color>
		</LineStyle>
	</Style>
	<Style id="branch18_part19_style">
		<LineStyle>
			<width>5.430651965609239</width>
			<color>FFff0cf3</color>
		</LineStyle>
	</Style>
	<Style id="branch18_part20_style">
		<LineStyle>
			<width>5.469685475268323</width>
			<color>FFff0cf3</color>
		</LineStyle>
	</Style>
	<Style id="branch18_part21_style">
		<LineStyle>
			<width>5.508718984927407</width>
			<color>FFff0cf3</color>
		</LineStyle>
	</Style>
	<Style id="branch18_part22_style">
		<LineStyle>
			<width>5.547752494586492</width>
			<color>FFff0df2</color>
		</LineStyle>
	</Style>
	<Style id="branch18_part23_style">
		<LineStyle>
			<width>5.5867860042455755</width>
			<color>FFff0df2</color>
		</LineStyle>
	</Style>
	<Style id="branch18_part24_style">
		<LineStyle>
			<width>5.62581951390466</width>
			<color>FFff0df2</color>
		</LineStyle>
	</Style>
	<Style id="branch18_part25_style">
		<LineStyle>
			<width>5.664853023563745</width>
			<color>FFff0df2</color>
		</LineStyle>
	</Style>
	<Style id="branch18_part26_style">
		<LineStyle>
			<width>5.703886533222828</width>
			<color>FFff0df2</color>
		</LineStyle>
	</Style>
	<Style id="branch18_part27_style">
		<LineStyle>
			<width>5.742920042881913</width>
			<color>FFff0ef1</color>
		</LineStyle>
	</Style>
	<Style id="branch18_part28_style">
		<LineStyle>
			<width>5.7819535525409975</width>
			<color>FFff0ef1</color>
		</LineStyle>
	</Style>
	<Style id="branch18_part29_style">
		<LineStyle>
			<width>5.820987062200082</width>
			<color>FFff0ef1</color>
		</LineStyle>
	</Style>
	<Style id="branch18_part30_style">
		<LineStyle>
			<width>5.860020571859167</width>
			<color>FFff0ef1</color>
		</LineStyle>
	</Style>
	<Style id="branch18_part31_style">
		<LineStyle>
			<width>5.8990540815182495</width>
			<color>FFff0ef1</color>
		</LineStyle>
	</Style>
	<Style id="branch18_part32_style">
		<LineStyle>
			<width>5.938087591177334</width>
			<color>FFff0ff0</color>
		</LineStyle>
	</Style>
	<Style id="branch18_part33_style">
		<LineStyle>
			<width>5.977121100836419</width>
			<color>FFff0ff0</color>
		</LineStyle>
	</Style>
	<Style id="branch18_part34_style">
		<LineStyle>
			<width>6.016154610495503</width>
			<color>FFff0ff0</color>
		</LineStyle>
	</Style>
	<Style id="branch18_part35_style">
		<LineStyle>
			<width>6.055188120154588</width>
			<color>FFff0ff0</color>
		</LineStyle>
	</Style>
	<Style id="branch18_part36_style">
		<LineStyle>
			<width>6.0942216298136715</width>
			<color>FFff0ff0</color>
		</LineStyle>
	</Style>
	<Style id="branch18_part37_style">
		<LineStyle>
			<width>6.133255139472755</width>
			<color>FFff10ef</color>
		</LineStyle>
	</Style>
	<Style id="branch18_part38_style">
		<LineStyle>
			<width>6.17228864913184</width>
			<color>FFff10ef</color>
		</LineStyle>
	</Style>
	<Style id="branch18_part39_style">
		<LineStyle>
			<width>6.211322158790924</width>
			<color>FFff10ef</color>
		</LineStyle>
	</Style>
	<Style id="branch18_part40_style">
		<LineStyle>
			<width>6.250355668450009</width>
			<color>FFff10ef</color>
		</LineStyle>
	</Style>
	<Style id="branch18_part41_style">
		<LineStyle>
			<width>6.289389178109094</width>
			<color>FFff10ef</color>
		</LineStyle>
	</Style>
	<Style id="branch18_part42_style">
		<LineStyle>
			<width>6.328422687768177</width>
			<color>FFff11ee</color>
		</LineStyle>
	</Style>
	<Style id="branch18_part43_style">
		<LineStyle>
			<width>6.367456197427262</width>
			<color>FFff11ee</color>
		</LineStyle>
	</Style>
	<Style id="branch18_part44_style">
		<LineStyle>
			<width>6.4064897070863465</width>
			<color>FFff11ee</color>
		</LineStyle>
	</Style>
	<Style id="branch18_part45_style">
		<LineStyle>
			<width>6.44552321674543</width>
			<color>FFff11ee</color>
		</LineStyle>
	</Style>
	<Style id="branch18_part46_style">
		<LineStyle>
			<width>6.484556726404515</width>
			<color>FFff12ed</color>
		</LineStyle>
	</Style>
	<Style id="branch18_part47_style">
		<LineStyle>
			<width>6.523590236063599</width>
			<color>FFff12ed</color>
		</LineStyle>
	</Style>
	<Style id="branch18_part48_style">
		<LineStyle>
			<width>6.562623745722684</width>
			<color>FFff12ed</color>
		</LineStyle>
	</Style>
	<Style id="branch18_part49_style">
		<LineStyle>
			<width>6.6016572553817685</width>
			<color>FFff12ed</color>
		</LineStyle>
	</Style>
	<Style id="branch18_part50_style">
		<LineStyle>
			<width>6.640690765040852</width>
			<color>FFff12ed</color>
		</LineStyle>
	</Style>
	<Style id="branch20_part1_style">
		<LineStyle>
			<width>5.9983021020678695</width>
			<color>FFff22dd</color>
		</LineStyle>
	</Style>
	<Style id="branch20_part2_style">
		<LineStyle>
			<width>5.954403727730665</width>
			<color>FFff23dc</color>
		</LineStyle>
	</Style>
	<Style id="branch20_part3_style">
		<LineStyle>
			<width>5.910505353393462</width>
			<color>FFff24db</color>
		</LineStyle>
	</Style>
	<Style id="branch20_part4_style">
		<LineStyle>
			<width>5.866606979056258</width>
			<color>FFff25da</color>
		</LineStyle>
	</Style>
	<Style id="branch20_part5_style">
		<LineStyle>
			<width>5.822708604719054</width>
			<color>FFff27d8</color>
		</LineStyle>
	</Style>
	<Style id="branch20_part6_style">
		<LineStyle>
			<width>5.7788102303818505</width>
			<color>FFff28d7</color>
		</LineStyle>
	</Style>
	<Style id="branch20_part7_style">
		<LineStyle>
			<width>5.734911856044647</width>
			<color>FFff29d6</color>
		</LineStyle>
	</Style>
	<Style id="branch20_part8_style">
		<LineStyle>
			<width>5.691013481707444</width>
			<color>FFff2bd4</color>
		</LineStyle>
	</Style>
	<Style id="branch20_part9_style">
		<LineStyle>
			<width>5.64711510737024</width>
			<color>FFff2cd3</color>
		</LineStyle>
	</Style>
	<Style id="branch20_part10_style">
		<LineStyle>
			<width>5.603216733033037</width>
			<color>FFff2dd2</color>
		</LineStyle>
	</Style>
	<Style id="branch20_part11_style">
		<LineStyle>
			<width>5.559318358695833</width>
			<color>FFff2fd0</color>
		</LineStyle>
	</Style>
	<Style id="branch20_part12_style">
		<LineStyle>
			<width>5.515419984358629</width>
			<color>FFff30cf</color>
		</LineStyle>
	</Style>
	<Style id="branch20_part13_style">
		<LineStyle>
			<width>5.4715216100214255</width>
			<color>FFff31ce</color>
		</LineStyle>
	</Style>
	<Style id="branch20_part14_style">
		<LineStyle>
			<width>5.427623235684222</width>
			<color>FFff32cd</color>
		</LineStyle>
	</Style>
	<Style id="branch20_part15_style">
		<LineStyle>
			<width>5.3837248613470186</width>
			<color>FFff34cb</color>
		</LineStyle>
	</Style>
	<Style id="branch20_part16_style">
		<LineStyle>
			<width>5.339826487009814</width>
			<color>FFff35ca</color>
		</LineStyle>
	</Style>
	<Style id="branch20_part17_style">
		<LineStyle>
			<width>5.295928112672611</width>
			<color>FFff36c9</color>
		</LineStyle>
	</Style>
	<Style id="branch20_part18_style">
		<LineStyle>
			<width>5.252029738335407</width>
			<color>FFff38c7</color>
		</LineStyle>
	</Style>
	<Style id="branch20_part19_style">
		<LineStyle>
			<width>5.208131363998204</width>
			<color>FFff39c6</color>
		</LineStyle>
	</Style>
	<Style id="branch20_part20_style">
		<LineStyle>
			<width>5.164232989661</width>
			<color>FFff3ac5</color>
		</LineStyle>
	</Style>
	<Style id="branch20_part21_style">
		<LineStyle>
			<width>5.120334615323796</width>
			<color>FFff3cc3</color>
		</LineStyle>
	</Style>
	<Style id="branch20_part22_style">
		<LineStyle>
			<width>5.076436240986593</width>
			<color>FFff3dc2</color>
		</LineStyle>
	</Style>
	<Style id="branch20_part23_style">
		<LineStyle>
			<width>5.032537866649388</width>
			<color>FFff3ec1</color>
		</LineStyle>
	</Style>
	<Style id="branch20_part24_style">
		<LineStyle>
			<width>4.988639492312185</width>
			<color>FFff40bf</color>
		</LineStyle>
	</Style>
	<Style id="branch20_part25_style">
		<LineStyle>
			<width>4.944741117974981</width>
			<color>FFff41be</color>
		</LineStyle>
	</Style>
	<Style id="branch20_part26_style">
		<LineStyle>
			<width>4.900842743637778</width>
			<color>FFff42bd</color>
		</LineStyle>
	</Style>
	<Style id="branch20_part27_style">
		<LineStyle>
			<width>4.8569443693005745</width>
			<color>FFff43bc</color>
		</LineStyle>
	</Style>
	<Style id="branch20_part28_style">
		<LineStyle>
			<width>4.81304599496337</width>
			<color>FFff45ba</color>
		</LineStyle>
	</Style>
	<Style id="branch20_part29_style">
		<LineStyle>
			<width>4.769147620626167</width>
			<color>FFff46b9</color>
		</LineStyle>
	</Style>
	<Style id="branch20_part30_style">
		<LineStyle>
			<width>4.725249246288963</width>
			<color>FFff47b8</color>
		</LineStyle>
	</Style>
	<Style id="branch20_part31_style">
		<LineStyle>
			<width>4.68135087195176</width>
			<color>FFff49b6</color>
		</LineStyle>
	</Style>
	<Style id="branch20_part32_style">
		<LineStyle>
			<width>4.6374524976145555</width>
			<color>FFff4ab5</color>
		</LineStyle>
	</Style>
	<Style id="branch20_part33_style">
		<LineStyle>
			<width>4.593554123277352</width>
			<color>FFff4bb4</color>
		</LineStyle>
	</Style>
	<Style id="branch20_part34_style">
		<LineStyle>
			<width>4.549655748940149</width>
			<color>FFff4db2</color>
		</LineStyle>
	</Style>
	<Style id="branch20_part35_style">
		<LineStyle>
			<width>4.505757374602945</width>
			<color>FFff4eb1</color>
		</LineStyle>
	</Style>
	<Style id="branch20_part36_style">
		<LineStyle>
			<width>4.461859000265742</width>
			<color>FFff4fb0</color>
		</LineStyle>
	</Style>
	<Style id="branch20_part37_style">
		<LineStyle>
			<width>4.417960625928537</width>
			<color>FFff51ae</color>
		</LineStyle>
	</Style>
	<Style id="branch20_part38_style">
		<LineStyle>
			<width>4.374062251591334</width>
			<color>FFff52ad</color>
		</LineStyle>
	</Style>
	<Style id="branch20_part39_style">
		<LineStyle>
			<width>4.33016387725413</width>
			<color>FFff53ac</color>
		</LineStyle>
	</Style>
	<Style id="branch20_part40_style">
		<LineStyle>
			<width>4.286265502916926</width>
			<color>FFff54ab</color>
		</LineStyle>
	</Style>
	<Style id="branch20_part41_style">
		<LineStyle>
			<width>4.242367128579723</width>
			<color>FFff56a9</color>
		</LineStyle>
	</Style>
	<Style id="branch20_part42_style">
		<LineStyle>
			<width>4.198468754242519</width>
			<color>FFff57a8</color>
		</LineStyle>
	</Style>
	<Style id="branch20_part43_style">
		<LineStyle>
			<width>4.154570379905316</width>
			<color>FFff58a7</color>
		</LineStyle>
	</Style>
	<Style id="branch20_part44_style">
		<LineStyle>
			<width>4.110672005568112</width>
			<color>FFff5aa5</color>
		</LineStyle>
	</Style>
	<Style id="branch20_part45_style">
		<LineStyle>
			<width>4.066773631230908</width>
			<color>FFff5ba4</color>
		</LineStyle>
	</Style>
	<Style id="branch20_part46_style">
		<LineStyle>
			<width>4.0228752568937045</width>
			<color>FFff5ca3</color>
		</LineStyle>
	</Style>
	<Style id="branch20_part47_style">
		<LineStyle>
			<width>3.978976882556501</width>
			<color>FFff5ea1</color>
		</LineStyle>
	</Style>
	<Style id="branch20_part48_style">
		<LineStyle>
			<width>3.935078508219297</width>
			<color>FFff5fa0</color>
		</LineStyle>
	</Style>
	<Style id="branch20_part49_style">
		<LineStyle>
			<width>3.8911801338820933</width>
			<color>FFff609f</color>
		</LineStyle>
	</Style>
	<Style id="branch20_part50_style">
		<LineStyle>
			<width>3.84728175954489</width>
			<color>FFff619e</color>
		</LineStyle>
	</Style>
	<Style id="branch21_part1_style">
		<LineStyle>
			<width>6.774967404279637</width>
			<color>FFff629d</color>
		</LineStyle>
	</Style>
	<Style id="branch21_part2_style">
		<LineStyle>
			<width>6.760012977180156</width>
			<color>FFff639c</color>
		</LineStyle>
	</Style>
	<Style id="branch21_part3_style">
		<LineStyle>
			<width>6.745058550080675</width>
			<color>FFff649b</color>
		</LineStyle>
	</Style>
	<Style id="branch21_part4_style">
		<LineStyle>
			<width>6.730104122981194</width>
			<color>FFff659a</color>
		</LineStyle>
	</Style>
	<Style id="branch21_part5_style">
		<LineStyle>
			<width>6.715149695881713</width>
			<color>FFff659a</color>
		</LineStyle>
	</Style>
	<Style id="branch21_part6_style">
		<LineStyle>
			<width>6.700195268782233</width>
			<color>FFff6699</color>
		</LineStyle>
	</Style>
	<Style id="branch21_part7_style">
		<LineStyle>
			<width>6.685240841682751</width>
			<color>FFff6798</color>
		</LineStyle>
	</Style>
	<Style id="branch21_part8_style">
		<LineStyle>
			<width>6.670286414583271</width>
			<color>FFff6897</color>
		</LineStyle>
	</Style>
	<Style id="branch21_part9_style">
		<LineStyle>
			<width>6.655331987483789</width>
			<color>FFff6897</color>
		</LineStyle>
	</Style>
	<Style id="branch21_part10_style">
		<LineStyle>
			<width>6.640377560384309</width>
			<color>FFff6996</color>
		</LineStyle>
	</Style>
	<Style id="branch21_part11_style">
		<LineStyle>
			<width>6.625423133284828</width>
			<color>FFff6a95</color>
		</LineStyle>
	</Style>
	<Style id="branch21_part12_style">
		<LineStyle>
			<width>6.610468706185347</width>
			<color>FFff6b94</color>
		</LineStyle>
	</Style>
	<Style id="branch21_part13_style">
		<LineStyle>
			<width>6.595514279085866</width>
			<color>FFff6b94</color>
		</LineStyle>
	</Style>
	<Style id="branch21_part14_style">
		<LineStyle>
			<width>6.580559851986385</width>
			<color>FFff6c93</color>
		</LineStyle>
	</Style>
	<Style id="branch21_part15_style">
		<LineStyle>
			<width>6.565605424886904</width>
			<color>FFff6d92</color>
		</LineStyle>
	</Style>
	<Style id="branch21_part16_style">
		<LineStyle>
			<width>6.550650997787423</width>
			<color>FFff6e91</color>
		</LineStyle>
	</Style>
	<Style id="branch21_part17_style">
		<LineStyle>
			<width>6.535696570687943</width>
			<color>FFff6f90</color>
		</LineStyle>
	</Style>
	<Style id="branch21_part18_style">
		<LineStyle>
			<width>6.520742143588461</width>
			<color>FFff6f90</color>
		</LineStyle>
	</Style>
	<Style id="branch21_part19_style">
		<LineStyle>
			<width>6.50578771648898</width>
			<color>FFff708f</color>
		</LineStyle>
	</Style>
	<Style id="branch21_part20_style">
		<LineStyle>
			<width>6.490833289389499</width>
			<color>FFff718e</color>
		</LineStyle>
	</Style>
	<Style id="branch21_part21_style">
		<LineStyle>
			<width>6.475878862290019</width>
			<color>FFff728d</color>
		</LineStyle>
	</Style>
	<Style id="branch21_part22_style">
		<LineStyle>
			<width>6.460924435190538</width>
			<color>FFff728d</color>
		</LineStyle>
	</Style>
	<Style id="branch21_part23_style">
		<LineStyle>
			<width>6.445970008091057</width>
			<color>FFff738c</color>
		</LineStyle>
	</Style>
	<Style id="branch21_part24_style">
		<LineStyle>
			<width>6.431015580991576</width>
			<color>FFff748b</color>
		</LineStyle>
	</Style>
	<Style id="branch21_part25_style">
		<LineStyle>
			<width>6.4160611538920955</width>
			<color>FFff758a</color>
		</LineStyle>
	</Style>
	<Style id="branch21_part26_style">
		<LineStyle>
			<width>6.401106726792614</width>
			<color>FFff758a</color>
		</LineStyle>
	</Style>
	<Style id="branch21_part27_style">
		<LineStyle>
			<width>6.3861522996931335</width>
			<color>FFff7689</color>
		</LineStyle>
	</Style>
	<Style id="branch21_part28_style">
		<LineStyle>
			<width>6.371197872593652</width>
			<color>FFff7788</color>
		</LineStyle>
	</Style>
	<Style id="branch21_part29_style">
		<LineStyle>
			<width>6.356243445494171</width>
			<color>FFff7887</color>
		</LineStyle>
	</Style>
	<Style id="branch21_part30_style">
		<LineStyle>
			<width>6.341289018394691</width>
			<color>FFff7986</color>
		</LineStyle>
	</Style>
	<Style id="branch21_part31_style">
		<LineStyle>
			<width>6.32633459129521</width>
			<color>FFff7986</color>
		</LineStyle>
	</Style>
	<Style id="branch21_part32_style">
		<LineStyle>
			<width>6.311380164195729</width>
			<color>FFff7a85</color>
		</LineStyle>
	</Style>
	<Style id="branch21_part33_style">
		<LineStyle>
			<width>6.296425737096248</width>
			<color>FFff7b84</color>
		</LineStyle>
	</Style>
	<Style id="branch21_part34_style">
		<LineStyle>
			<width>6.281471309996768</width>
			<color>FFff7c83</color>
		</LineStyle>
	</Style>
	<Style id="branch21_part35_style">
		<LineStyle>
			<width>6.266516882897287</width>
			<color>FFff7c83</color>
		</LineStyle>
	</Style>
	<Style id="branch21_part36_style">
		<LineStyle>
			<width>6.251562455797806</width>
			<color>FFff7d82</color>
		</LineStyle>
	</Style>
	<Style id="branch21_part37_style">
		<LineStyle>
			<width>6.236608028698324</width>
			<color>FFff7e81</color>
		</LineStyle>
	</Style>
	<Style id="branch21_part38_style">
		<LineStyle>
			<width>6.2216536015988435</width>
			<color>FFff7f80</color>
		</LineStyle>
	</Style>
	<Style id="branch21_part39_style">
		<LineStyle>
			<width>6.206699174499363</width>
			<color>FFff7f80</color>
		</LineStyle>
	</Style>
	<Style id="branch21_part40_style">
		<LineStyle>
			<width>6.191744747399882</width>
			<color>FFff807f</color>
		</LineStyle>
	</Style>
	<Style id="branch21_part41_style">
		<LineStyle>
			<width>6.176790320300401</width>
			<color>FFff817e</color>
		</LineStyle>
	</Style>
	<Style id="branch21_part42_style">
		<LineStyle>
			<width>6.16183589320092</width>
			<color>FFff827d</color>
		</LineStyle>
	</Style>
	<Style id="branch21_part43_style">
		<LineStyle>
			<width>6.146881466101439</width>
			<color>FFff827d</color>
		</LineStyle>
	</Style>
	<Style id="branch21_part44_style">
		<LineStyle>
			<width>6.131927039001958</width>
			<color>FFff837c</color>
		</LineStyle>
	</Style>
	<Style id="branch21_part45_style">
		<LineStyle>
			<width>6.116972611902478</width>
			<color>FFff847b</color>
		</LineStyle>
	</Style>
	<Style id="branch21_part46_style">
		<LineStyle>
			<width>6.102018184802996</width>
			<color>FFff857a</color>
		</LineStyle>
	</Style>
	<Style id="branch21_part47_style">
		<LineStyle>
			<width>6.087063757703516</width>
			<color>FFff8679</color>
		</LineStyle>
	</Style>
	<Style id="branch21_part48_style">
		<LineStyle>
			<width>6.072109330604034</width>
			<color>FFff8679</color>
		</LineStyle>
	</Style>
	<Style id="branch21_part49_style">
		<LineStyle>
			<width>6.0571549035045535</width>
			<color>FFff8778</color>
		</LineStyle>
	</Style>
	<Style id="branch21_part50_style">
		<LineStyle>
			<width>6.042200476405073</width>
			<color>FFff8877</color>
		</LineStyle>
	</Style>
	<Style id="branch26_part1_style">
		<LineStyle>
			<width>4.442403404810717</width>
			<color>FFffb847</color>
		</LineStyle>
	</Style>
	<Style id="branch26_part2_style">
		<LineStyle>
			<width>4.4882167429053474</width>
			<color>FFffb847</color>
		</LineStyle>
	</Style>
	<Style id="branch26_part3_style">
		<LineStyle>
			<width>4.534030080999978</width>
			<color>FFffb847</color>
		</LineStyle>
	</Style>
	<Style id="branch26_part4_style">
		<LineStyle>
			<width>4.579843419094608</width>
			<color>FFffb847</color>
		</LineStyle>
	</Style>
	<Style id="branch26_part5_style">
		<LineStyle>
			<width>4.625656757189239</width>
			<color>FFffb946</color>
		</LineStyle>
	</Style>
	<Style id="branch26_part6_style">
		<LineStyle>
			<width>4.67147009528387</width>
			<color>FFffb946</color>
		</LineStyle>
	</Style>
	<Style id="branch26_part7_style">
		<LineStyle>
			<width>4.717283433378501</width>
			<color>FFffb946</color>
		</LineStyle>
	</Style>
	<Style id="branch26_part8_style">
		<LineStyle>
			<width>4.763096771473131</width>
			<color>FFffb946</color>
		</LineStyle>
	</Style>
	<Style id="branch26_part9_style">
		<LineStyle>
			<width>4.808910109567762</width>
			<color>FFffba45</color>
		</LineStyle>
	</Style>
	<Style id="branch26_part10_style">
		<LineStyle>
			<width>4.854723447662392</width>
			<color>FFffba45</color>
		</LineStyle>
	</Style>
	<Style id="branch26_part11_style">
		<LineStyle>
			<width>4.900536785757023</width>
			<color>FFffba45</color>
		</LineStyle>
	</Style>
	<Style id="branch26_part12_style">
		<LineStyle>
			<width>4.946350123851653</width>
			<color>FFffba45</color>
		</LineStyle>
	</Style>
	<Style id="branch26_part13_style">
		<LineStyle>
			<width>4.992163461946284</width>
			<color>FFffba45</color>
		</LineStyle>
	</Style>
	<Style id="branch26_part14_style">
		<LineStyle>
			<width>5.037976800040915</width>
			<color>FFffbb44</color>
		</LineStyle>
	</Style>
	<Style id="branch26_part15_style">
		<LineStyle>
			<width>5.083790138135545</width>
			<color>FFffbb44</color>
		</LineStyle>
	</Style>
	<Style id="branch26_part16_style">
		<LineStyle>
			<width>5.1296034762301765</width>
			<color>FFffbb44</color>
		</LineStyle>
	</Style>
	<Style id="branch26_part17_style">
		<LineStyle>
			<width>5.175416814324806</width>
			<color>FFffbb44</color>
		</LineStyle>
	</Style>
	<Style id="branch26_part18_style">
		<LineStyle>
			<width>5.221230152419437</width>
			<color>FFffbb44</color>
		</LineStyle>
	</Style>
	<Style id="branch26_part19_style">
		<LineStyle>
			<width>5.267043490514068</width>
			<color>FFffbc43</color>
		</LineStyle>
	</Style>
	<Style id="branch26_part20_style">
		<LineStyle>
			<width>5.312856828608698</width>
			<color>FFffbc43</color>
		</LineStyle>
	</Style>
	<Style id="branch26_part21_style">
		<LineStyle>
			<width>5.358670166703329</width>
			<color>FFffbc43</color>
		</LineStyle>
	</Style>
	<Style id="branch26_part22_style">
		<LineStyle>
			<width>5.404483504797959</width>
			<color>FFffbc43</color>
		</LineStyle>
	</Style>
	<Style id="branch26_part23_style">
		<LineStyle>
			<width>5.45029684289259</width>
			<color>FFffbd42</color>
		</LineStyle>
	</Style>
	<Style id="branch26_part24_style">
		<LineStyle>
			<width>5.496110180987221</width>
			<color>FFffbd42</color>
		</LineStyle>
	</Style>
	<Style id="branch26_part25_style">
		<LineStyle>
			<width>5.541923519081852</width>
			<color>FFffbd42</color>
		</LineStyle>
	</Style>
	<Style id="branch26_part26_style">
		<LineStyle>
			<width>5.587736857176482</width>
			<color>FFffbd42</color>
		</LineStyle>
	</Style>
	<Style id="branch26_part27_style">
		<LineStyle>
			<width>5.633550195271113</width>
			<color>FFffbd42</color>
		</LineStyle>
	</Style>
	<Style id="branch26_part28_style">
		<LineStyle>
			<width>5.679363533365744</width>
			<color>FFffbe41</color>
		</LineStyle>
	</Style>
	<Style id="branch26_part29_style">
		<LineStyle>
			<width>5.7251768714603735</width>
			<color>FFffbe41</color>
		</LineStyle>
	</Style>
	<Style id="branch26_part30_style">
		<LineStyle>
			<width>5.770990209555005</width>
			<color>FFffbe41</color>
		</LineStyle>
	</Style>
	<Style id="branch26_part31_style">
		<LineStyle>
			<width>5.816803547649635</width>
			<color>FFffbe41</color>
		</LineStyle>
	</Style>
	<Style id="branch26_part32_style">
		<LineStyle>
			<width>5.8626168857442655</width>
			<color>FFffbf40</color>
		</LineStyle>
	</Style>
	<Style id="branch26_part33_style">
		<LineStyle>
			<width>5.908430223838897</width>
			<color>FFffbf40</color>
		</LineStyle>
	</Style>
	<Style id="branch26_part34_style">
		<LineStyle>
			<width>5.954243561933527</width>
			<color>FFffbf40</color>
		</LineStyle>
	</Style>
	<Style id="branch26_part35_style">
		<LineStyle>
			<width>6.000056900028158</width>
			<color>FFffbf40</color>
		</LineStyle>
	</Style>
	<Style id="branch26_part36_style">
		<LineStyle>
			<width>6.045870238122788</width>
			<color>FFffbf40</color>
		</LineStyle>
	</Style>
	<Style id="branch26_part37_style">
		<LineStyle>
			<width>6.091683576217418</width>
			<color>FFffc03f</color>
		</LineStyle>
	</Style>
	<Style id="branch26_part38_style">
		<LineStyle>
			<width>6.13749691431205</width>
			<color>FFffc03f</color>
		</LineStyle>
	</Style>
	<Style id="branch26_part39_style">
		<LineStyle>
			<width>6.18331025240668</width>
			<color>FFffc03f</color>
		</LineStyle>
	</Style>
	<Style id="branch26_part40_style">
		<LineStyle>
			<width>6.2291235905013105</width>
			<color>FFffc03f</color>
		</LineStyle>
	</Style>
	<Style id="branch26_part41_style">
		<LineStyle>
			<width>6.274936928595942</width>
			<color>FFffc13e</color>
		</LineStyle>
	</Style>
	<Style id="branch26_part42_style">
		<LineStyle>
			<width>6.320750266690572</width>
			<color>FFffc13e</color>
		</LineStyle>
	</Style>
	<Style id="branch26_part43_style">
		<LineStyle>
			<width>6.366563604785203</width>
			<color>FFffc13e</color>
		</LineStyle>
	</Style>
	<Style id="branch26_part44_style">
		<LineStyle>
			<width>6.412376942879833</width>
			<color>FFffc13e</color>
		</LineStyle>
	</Style>
	<Style id="branch26_part45_style">
		<LineStyle>
			<width>6.458190280974464</width>
			<color>FFffc13e</color>
		</LineStyle>
	</Style>
	<Style id="branch26_part46_style">
		<LineStyle>
			<width>6.504003619069095</width>
			<color>FFffc23d</color>
		</LineStyle>
	</Style>
	<Style id="branch26_part47_style">
		<LineStyle>
			<width>6.549816957163725</width>
			<color>FFffc23d</color>
		</LineStyle>
	</Style>
	<Style id="branch26_part48_style">
		<LineStyle>
			<width>6.595630295258355</width>
			<color>FFffc23d</color>
		</LineStyle>
	</Style>
	<Style id="branch26_part49_style">
		<LineStyle>
			<width>6.641443633352987</width>
			<color>FFffc23d</color>
		</LineStyle>
	</Style>
	<Style id="branch26_part50_style">
		<LineStyle>
			<width>6.687256971447617</width>
			<color>FFffc23d</color>
		</LineStyle>
	</Style>
	<Style id="branch28_part1_style">
		<LineStyle>
			<width>4.853599632181786</width>
			<color>FFffe11e</color>
		</LineStyle>
	</Style>
	<Style id="branch28_part2_style">
		<LineStyle>
			<width>4.84420768323106</width>
			<color>FFffe11e</color>
		</LineStyle>
	</Style>
	<Style id="branch28_part3_style">
		<LineStyle>
			<width>4.834815734280335</width>
			<color>FFffe11e</color>
		</LineStyle>
	</Style>
	<Style id="branch28_part4_style">
		<LineStyle>
			<width>4.82542378532961</width>
			<color>FFffe11e</color>
		</LineStyle>
	</Style>
	<Style id="branch28_part5_style">
		<LineStyle>
			<width>4.816031836378885</width>
			<color>FFffe11e</color>
		</LineStyle>
	</Style>
	<Style id="branch28_part6_style">
		<LineStyle>
			<width>4.80663988742816</width>
			<color>FFffe11e</color>
		</LineStyle>
	</Style>
	<Style id="branch28_part7_style">
		<LineStyle>
			<width>4.797247938477435</width>
			<color>FFffe21d</color>
		</LineStyle>
	</Style>
	<Style id="branch28_part8_style">
		<LineStyle>
			<width>4.78785598952671</width>
			<color>FFffe21d</color>
		</LineStyle>
	</Style>
	<Style id="branch28_part9_style">
		<LineStyle>
			<width>4.778464040575984</width>
			<color>FFffe21d</color>
		</LineStyle>
	</Style>
	<Style id="branch28_part10_style">
		<LineStyle>
			<width>4.76907209162526</width>
			<color>FFffe21d</color>
		</LineStyle>
	</Style>
	<Style id="branch28_part11_style">
		<LineStyle>
			<width>4.759680142674535</width>
			<color>FFffe21d</color>
		</LineStyle>
	</Style>
	<Style id="branch28_part12_style">
		<LineStyle>
			<width>4.750288193723809</width>
			<color>FFffe21d</color>
		</LineStyle>
	</Style>
	<Style id="branch28_part13_style">
		<LineStyle>
			<width>4.740896244773084</width>
			<color>FFffe21d</color>
		</LineStyle>
	</Style>
	<Style id="branch28_part14_style">
		<LineStyle>
			<width>4.731504295822358</width>
			<color>FFffe21d</color>
		</LineStyle>
	</Style>
	<Style id="branch28_part15_style">
		<LineStyle>
			<width>4.722112346871634</width>
			<color>FFffe21d</color>
		</LineStyle>
	</Style>
	<Style id="branch28_part16_style">
		<LineStyle>
			<width>4.712720397920909</width>
			<color>FFffe21d</color>
		</LineStyle>
	</Style>
	<Style id="branch28_part17_style">
		<LineStyle>
			<width>4.703328448970183</width>
			<color>FFffe21d</color>
		</LineStyle>
	</Style>
	<Style id="branch28_part18_style">
		<LineStyle>
			<width>4.693936500019458</width>
			<color>FFffe21d</color>
		</LineStyle>
	</Style>
	<Style id="branch28_part19_style">
		<LineStyle>
			<width>4.684544551068733</width>
			<color>FFffe21d</color>
		</LineStyle>
	</Style>
	<Style id="branch28_part20_style">
		<LineStyle>
			<width>4.675152602118008</width>
			<color>FFffe21d</color>
		</LineStyle>
	</Style>
	<Style id="branch28_part21_style">
		<LineStyle>
			<width>4.665760653167283</width>
			<color>FFffe21d</color>
		</LineStyle>
	</Style>
	<Style id="branch28_part22_style">
		<LineStyle>
			<width>4.656368704216558</width>
			<color>FFffe21d</color>
		</LineStyle>
	</Style>
	<Style id="branch28_part23_style">
		<LineStyle>
			<width>4.6469767552658325</width>
			<color>FFffe31c</color>
		</LineStyle>
	</Style>
	<Style id="branch28_part24_style">
		<LineStyle>
			<width>4.6375848063151075</width>
			<color>FFffe31c</color>
		</LineStyle>
	</Style>
	<Style id="branch28_part25_style">
		<LineStyle>
			<width>4.6281928573643825</width>
			<color>FFffe31c</color>
		</LineStyle>
	</Style>
	<Style id="branch28_part26_style">
		<LineStyle>
			<width>4.618800908413657</width>
			<color>FFffe31c</color>
		</LineStyle>
	</Style>
	<Style id="branch28_part27_style">
		<LineStyle>
			<width>4.6094089594629315</width>
			<color>FFffe31c</color>
		</LineStyle>
	</Style>
	<Style id="branch28_part28_style">
		<LineStyle>
			<width>4.6000170105122065</width>
			<color>FFffe31c</color>
		</LineStyle>
	</Style>
	<Style id="branch28_part29_style">
		<LineStyle>
			<width>4.590625061561481</width>
			<color>FFffe31c</color>
		</LineStyle>
	</Style>
	<Style id="branch28_part30_style">
		<LineStyle>
			<width>4.581233112610756</width>
			<color>FFffe31c</color>
		</LineStyle>
	</Style>
	<Style id="branch28_part31_style">
		<LineStyle>
			<width>4.571841163660031</width>
			<color>FFffe31c</color>
		</LineStyle>
	</Style>
	<Style id="branch28_part32_style">
		<LineStyle>
			<width>4.562449214709305</width>
			<color>FFffe31c</color>
		</LineStyle>
	</Style>
	<Style id="branch28_part33_style">
		<LineStyle>
			<width>4.55305726575858</width>
			<color>FFffe31c</color>
		</LineStyle>
	</Style>
	<Style id="branch28_part34_style">
		<LineStyle>
			<width>4.543665316807855</width>
			<color>FFffe31c</color>
		</LineStyle>
	</Style>
	<Style id="branch28_part35_style">
		<LineStyle>
			<width>4.53427336785713</width>
			<color>FFffe31c</color>
		</LineStyle>
	</Style>
	<Style id="branch28_part36_style">
		<LineStyle>
			<width>4.524881418906405</width>
			<color>FFffe31c</color>
		</LineStyle>
	</Style>
	<Style id="branch28_part37_style">
		<LineStyle>
			<width>4.51548946995568</width>
			<color>FFffe31c</color>
		</LineStyle>
	</Style>
	<Style id="branch28_part38_style">
		<LineStyle>
			<width>4.506097521004955</width>
			<color>FFffe41b</color>
		</LineStyle>
	</Style>
	<Style id="branch28_part39_style">
		<LineStyle>
			<width>4.49670557205423</width>
			<color>FFffe41b</color>
		</LineStyle>
	</Style>
	<Style id="branch28_part40_style">
		<LineStyle>
			<width>4.487313623103505</width>
			<color>FFffe41b</color>
		</LineStyle>
	</Style>
	<Style id="branch28_part41_style">
		<LineStyle>
			<width>4.47792167415278</width>
			<color>FFffe41b</color>
		</LineStyle>
	</Style>
	<Style id="branch28_part42_style">
		<LineStyle>
			<width>4.468529725202054</width>
			<color>FFffe41b</color>
		</LineStyle>
	</Style>
	<Style id="branch28_part43_style">
		<LineStyle>
			<width>4.45913777625133</width>
			<color>FFffe41b</color>
		</LineStyle>
	</Style>
	<Style id="branch28_part44_style">
		<LineStyle>
			<width>4.449745827300604</width>
			<color>FFffe41b</color>
		</LineStyle>
	</Style>
	<Style id="branch28_part45_style">
		<LineStyle>
			<width>4.440353878349879</width>
			<color>FFffe41b</color>
		</LineStyle>
	</Style>
	<Style id="branch28_part46_style">
		<LineStyle>
			<width>4.430961929399154</width>
			<color>FFffe41b</color>
		</LineStyle>
	</Style>
	<Style id="branch28_part47_style">
		<LineStyle>
			<width>4.421569980448428</width>
			<color>FFffe41b</color>
		</LineStyle>
	</Style>
	<Style id="branch28_part48_style">
		<LineStyle>
			<width>4.412178031497704</width>
			<color>FFffe41b</color>
		</LineStyle>
	</Style>
	<Style id="branch28_part49_style">
		<LineStyle>
			<width>4.402786082546978</width>
			<color>FFffe41b</color>
		</LineStyle>
	</Style>
	<Style id="branch28_part50_style">
		<LineStyle>
			<width>4.393394133596253</width>
			<color>FFffe41b</color>
		</LineStyle>
	</Style>
	<Style id="branch29_part1_style">
		<LineStyle>
			<width>5.417154356986789</width>
			<color>FFffe51a</color>
		</LineStyle>
	</Style>
	<Style id="branch29_part2_style">
		<LineStyle>
			<width>5.4058449125816</width>
			<color>FFffe51a</color>
		</LineStyle>
	</Style>
	<Style id="branch29_part3_style">
		<LineStyle>
			<width>5.39453546817641</width>
			<color>FFffe51a</color>
		</LineStyle>
	</Style>
	<Style id="branch29_part4_style">
		<LineStyle>
			<width>5.383226023771221</width>
			<color>FFffe51a</color>
		</LineStyle>
	</Style>
	<Style id="branch29_part5_style">
		<LineStyle>
			<width>5.371916579366031</width>
			<color>FFffe619</color>
		</LineStyle>
	</Style>
	<Style id="branch29_part6_style">
		<LineStyle>
			<width>5.360607134960842</width>
			<color>FFffe619</color>
		</LineStyle>
	</Style>
	<Style id="branch29_part7_style">
		<LineStyle>
			<width>5.349297690555653</width>
			<color>FFffe619</color>
		</LineStyle>
	</Style>
	<Style id="branch29_part8_style">
		<LineStyle>
			<width>5.337988246150463</width>
			<color>FFffe619</color>
		</LineStyle>
	</Style>
	<Style id="branch29_part9_style">
		<LineStyle>
			<width>5.326678801745274</width>
			<color>FFffe718</color>
		</LineStyle>
	</Style>
	<Style id="branch29_part10_style">
		<LineStyle>
			<width>5.315369357340085</width>
			<color>FFffe718</color>
		</LineStyle>
	</Style>
	<Style id="branch29_part11_style">
		<LineStyle>
			<width>5.304059912934895</width>
			<color>FFffe718</color>
		</LineStyle>
	</Style>
	<Style id="branch29_part12_style">
		<LineStyle>
			<width>5.2927504685297055</width>
			<color>FFffe718</color>
		</LineStyle>
	</Style>
	<Style id="branch29_part13_style">
		<LineStyle>
			<width>5.281441024124517</width>
			<color>FFffe817</color>
		</LineStyle>
	</Style>
	<Style id="branch29_part14_style">
		<LineStyle>
			<width>5.270131579719328</width>
			<color>FFffe817</color>
		</LineStyle>
	</Style>
	<Style id="branch29_part15_style">
		<LineStyle>
			<width>5.258822135314138</width>
			<color>FFffe817</color>
		</LineStyle>
	</Style>
	<Style id="branch29_part16_style">
		<LineStyle>
			<width>5.247512690908948</width>
			<color>FFffe817</color>
		</LineStyle>
	</Style>
	<Style id="branch29_part17_style">
		<LineStyle>
			<width>5.236203246503759</width>
			<color>FFffe916</color>
		</LineStyle>
	</Style>
	<Style id="branch29_part18_style">
		<LineStyle>
			<width>5.2248938020985705</width>
			<color>FFffe916</color>
		</LineStyle>
	</Style>
	<Style id="branch29_part19_style">
		<LineStyle>
			<width>5.213584357693381</width>
			<color>FFffe916</color>
		</LineStyle>
	</Style>
	<Style id="branch29_part20_style">
		<LineStyle>
			<width>5.202274913288191</width>
			<color>FFffe916</color>
		</LineStyle>
	</Style>
	<Style id="branch29_part21_style">
		<LineStyle>
			<width>5.190965468883002</width>
			<color>FFffea15</color>
		</LineStyle>
	</Style>
	<Style id="branch29_part22_style">
		<LineStyle>
			<width>5.179656024477813</width>
			<color>FFffea15</color>
		</LineStyle>
	</Style>
	<Style id="branch29_part23_style">
		<LineStyle>
			<width>5.1683465800726225</width>
			<color>FFffea15</color>
		</LineStyle>
	</Style>
	<Style id="branch29_part24_style">
		<LineStyle>
			<width>5.157037135667434</width>
			<color>FFffea15</color>
		</LineStyle>
	</Style>
	<Style id="branch29_part25_style">
		<LineStyle>
			<width>5.145727691262245</width>
			<color>FFffeb14</color>
		</LineStyle>
	</Style>
	<Style id="branch29_part26_style">
		<LineStyle>
			<width>5.134418246857056</width>
			<color>FFffeb14</color>
		</LineStyle>
	</Style>
	<Style id="branch29_part27_style">
		<LineStyle>
			<width>5.123108802451866</width>
			<color>FFffeb14</color>
		</LineStyle>
	</Style>
	<Style id="branch29_part28_style">
		<LineStyle>
			<width>5.111799358046676</width>
			<color>FFffec13</color>
		</LineStyle>
	</Style>
	<Style id="branch29_part29_style">
		<LineStyle>
			<width>5.100489913641487</width>
			<color>FFffec13</color>
		</LineStyle>
	</Style>
	<Style id="branch29_part30_style">
		<LineStyle>
			<width>5.089180469236298</width>
			<color>FFffec13</color>
		</LineStyle>
	</Style>
	<Style id="branch29_part31_style">
		<LineStyle>
			<width>5.077871024831109</width>
			<color>FFffec13</color>
		</LineStyle>
	</Style>
	<Style id="branch29_part32_style">
		<LineStyle>
			<width>5.066561580425919</width>
			<color>FFffed12</color>
		</LineStyle>
	</Style>
	<Style id="branch29_part33_style">
		<LineStyle>
			<width>5.05525213602073</width>
			<color>FFffed12</color>
		</LineStyle>
	</Style>
	<Style id="branch29_part34_style">
		<LineStyle>
			<width>5.04394269161554</width>
			<color>FFffed12</color>
		</LineStyle>
	</Style>
	<Style id="branch29_part35_style">
		<LineStyle>
			<width>5.032633247210351</width>
			<color>FFffed12</color>
		</LineStyle>
	</Style>
	<Style id="branch29_part36_style">
		<LineStyle>
			<width>5.021323802805162</width>
			<color>FFffee11</color>
		</LineStyle>
	</Style>
	<Style id="branch29_part37_style">
		<LineStyle>
			<width>5.010014358399973</width>
			<color>FFffee11</color>
		</LineStyle>
	</Style>
	<Style id="branch29_part38_style">
		<LineStyle>
			<width>4.998704913994783</width>
			<color>FFffee11</color>
		</LineStyle>
	</Style>
	<Style id="branch29_part39_style">
		<LineStyle>
			<width>4.987395469589593</width>
			<color>FFffee11</color>
		</LineStyle>
	</Style>
	<Style id="branch29_part40_style">
		<LineStyle>
			<width>4.976086025184404</width>
			<color>FFffef10</color>
		</LineStyle>
	</Style>
	<Style id="branch29_part41_style">
		<LineStyle>
			<width>4.964776580779215</width>
			<color>FFffef10</color>
		</LineStyle>
	</Style>
	<Style id="branch29_part42_style">
		<LineStyle>
			<width>4.953467136374026</width>
			<color>FFffef10</color>
		</LineStyle>
	</Style>
	<Style id="branch29_part43_style">
		<LineStyle>
			<width>4.942157691968836</width>
			<color>FFffef10</color>
		</LineStyle>
	</Style>
	<Style id="branch29_part44_style">
		<LineStyle>
			<width>4.930848247563647</width>
			<color>FFfff00f</color>
		</LineStyle>
	</Style>
	<Style id="branch29_part45_style">
		<LineStyle>
			<width>4.919538803158457</width>
			<color>FFfff00f</color>
		</LineStyle>
	</Style>
	<Style id="branch29_part46_style">
		<LineStyle>
			<width>4.908229358753268</width>
			<color>FFfff00f</color>
		</LineStyle>
	</Style>
	<Style id="branch29_part47_style">
		<LineStyle>
			<width>4.896919914348079</width>
			<color>FFfff00f</color>
		</LineStyle>
	</Style>
	<Style id="branch29_part48_style">
		<LineStyle>
			<width>4.88561046994289</width>
			<color>FFfff10e</color>
		</LineStyle>
	</Style>
	<Style id="branch29_part49_style">
		<LineStyle>
			<width>4.8743010255377</width>
			<color>FFfff10e</color>
		</LineStyle>
	</Style>
	<Style id="branch29_part50_style">
		<LineStyle>
			<width>4.86299158113251</width>
			<color>FFfff10e</color>
		</LineStyle>
	</Style>
	<Style id="branch33_part1_style">
		<LineStyle>
			<width>5.490022447897632</width>
			<color>FFfff10e</color>
		</LineStyle>
	</Style>
	<Style id="branch33_part2_style">
		<LineStyle>
			<width>5.4887661489893524</width>
			<color>FFfff20d</color>
		</LineStyle>
	</Style>
	<Style id="branch33_part3_style">
		<LineStyle>
			<width>5.487509850081074</width>
			<color>FFfff20d</color>
		</LineStyle>
	</Style>
	<Style id="branch33_part4_style">
		<LineStyle>
			<width>5.486253551172796</width>
			<color>FFfff20d</color>
		</LineStyle>
	</Style>
	<Style id="branch33_part5_style">
		<LineStyle>
			<width>5.484997252264517</width>
			<color>FFfff30c</color>
		</LineStyle>
	</Style>
	<Style id="branch33_part6_style">
		<LineStyle>
			<width>5.4837409533562385</width>
			<color>FFfff30c</color>
		</LineStyle>
	</Style>
	<Style id="branch33_part7_style">
		<LineStyle>
			<width>5.48248465444796</width>
			<color>FFfff30c</color>
		</LineStyle>
	</Style>
	<Style id="branch33_part8_style">
		<LineStyle>
			<width>5.481228355539681</width>
			<color>FFfff30c</color>
		</LineStyle>
	</Style>
	<Style id="branch33_part9_style">
		<LineStyle>
			<width>5.479972056631402</width>
			<color>FFfff40b</color>
		</LineStyle>
	</Style>
	<Style id="branch33_part10_style">
		<LineStyle>
			<width>5.478715757723124</width>
			<color>FFfff40b</color>
		</LineStyle>
	</Style>
	<Style id="branch33_part11_style">
		<LineStyle>
			<width>5.477459458814845</width>
			<color>FFfff40b</color>
		</LineStyle>
	</Style>
	<Style id="branch33_part12_style">
		<LineStyle>
			<width>5.476203159906567</width>
			<color>FFfff50a</color>
		</LineStyle>
	</Style>
	<Style id="branch33_part13_style">
		<LineStyle>
			<width>5.474946860998288</width>
			<color>FFfff50a</color>
		</LineStyle>
	</Style>
	<Style id="branch33_part14_style">
		<LineStyle>
			<width>5.47369056209001</width>
			<color>FFfff50a</color>
		</LineStyle>
	</Style>
	<Style id="branch33_part15_style">
		<LineStyle>
			<width>5.47243426318173</width>
			<color>FFfff50a</color>
		</LineStyle>
	</Style>
	<Style id="branch33_part16_style">
		<LineStyle>
			<width>5.471177964273452</width>
			<color>FFfff609</color>
		</LineStyle>
	</Style>
	<Style id="branch33_part17_style">
		<LineStyle>
			<width>5.469921665365173</width>
			<color>FFfff609</color>
		</LineStyle>
	</Style>
	<Style id="branch33_part18_style">
		<LineStyle>
			<width>5.468665366456895</width>
			<color>FFfff609</color>
		</LineStyle>
	</Style>
	<Style id="branch33_part19_style">
		<LineStyle>
			<width>5.467409067548616</width>
			<color>FFfff609</color>
		</LineStyle>
	</Style>
	<Style id="branch33_part20_style">
		<LineStyle>
			<width>5.466152768640338</width>
			<color>FFfff708</color>
		</LineStyle>
	</Style>
	<Style id="branch33_part21_style">
		<LineStyle>
			<width>5.464896469732059</width>
			<color>FFfff708</color>
		</LineStyle>
	</Style>
	<Style id="branch33_part22_style">
		<LineStyle>
			<width>5.46364017082378</width>
			<color>FFfff708</color>
		</LineStyle>
	</Style>
	<Style id="branch33_part23_style">
		<LineStyle>
			<width>5.462383871915502</width>
			<color>FFfff807</color>
		</LineStyle>
	</Style>
	<Style id="branch33_part24_style">
		<LineStyle>
			<width>5.461127573007223</width>
			<color>FFfff807</color>
		</LineStyle>
	</Style>
	<Style id="branch33_part25_style">
		<LineStyle>
			<width>5.459871274098944</width>
			<color>FFfff807</color>
		</LineStyle>
	</Style>
	<Style id="branch33_part26_style">
		<LineStyle>
			<width>5.458614975190666</width>
			<color>FFfff807</color>
		</LineStyle>
	</Style>
	<Style id="branch33_part27_style">
		<LineStyle>
			<width>5.457358676282388</width>
			<color>FFfff906</color>
		</LineStyle>
	</Style>
	<Style id="branch33_part28_style">
		<LineStyle>
			<width>5.456102377374108</width>
			<color>FFfff906</color>
		</LineStyle>
	</Style>
	<Style id="branch33_part29_style">
		<LineStyle>
			<width>5.454846078465829</width>
			<color>FFfff906</color>
		</LineStyle>
	</Style>
	<Style id="branch33_part30_style">
		<LineStyle>
			<width>5.453589779557551</width>
			<color>FFfff906</color>
		</LineStyle>
	</Style>
	<Style id="branch33_part31_style">
		<LineStyle>
			<width>5.452333480649273</width>
			<color>FFfffa05</color>
		</LineStyle>
	</Style>
	<Style id="branch33_part32_style">
		<LineStyle>
			<width>5.4510771817409935</width>
			<color>FFfffa05</color>
		</LineStyle>
	</Style>
	<Style id="branch33_part33_style">
		<LineStyle>
			<width>5.449820882832715</width>
			<color>FFfffa05</color>
		</LineStyle>
	</Style>
	<Style id="branch33_part34_style">
		<LineStyle>
			<width>5.448564583924437</width>
			<color>FFfffb04</color>
		</LineStyle>
	</Style>
	<Style id="branch33_part35_style">
		<LineStyle>
			<width>5.447308285016158</width>
			<color>FFfffb04</color>
		</LineStyle>
	</Style>
	<Style id="branch33_part36_style">
		<LineStyle>
			<width>5.446051986107879</width>
			<color>FFfffb04</color>
		</LineStyle>
	</Style>
	<Style id="branch33_part37_style">
		<LineStyle>
			<width>5.4447956871996</width>
			<color>FFfffb04</color>
		</LineStyle>
	</Style>
	<Style id="branch33_part38_style">
		<LineStyle>
			<width>5.443539388291322</width>
			<color>FFfffc03</color>
		</LineStyle>
	</Style>
	<Style id="branch33_part39_style">
		<LineStyle>
			<width>5.442283089383043</width>
			<color>FFfffc03</color>
		</LineStyle>
	</Style>
	<Style id="branch33_part40_style">
		<LineStyle>
			<width>5.441026790474765</width>
			<color>FFfffc03</color>
		</LineStyle>
	</Style>
	<Style id="branch33_part41_style">
		<LineStyle>
			<width>5.439770491566486</width>
			<color>FFfffd02</color>
		</LineStyle>
	</Style>
	<Style id="branch33_part42_style">
		<LineStyle>
			<width>5.438514192658207</width>
			<color>FFfffd02</color>
		</LineStyle>
	</Style>
	<Style id="branch33_part43_style">
		<LineStyle>
			<width>5.437257893749929</width>
			<color>FFfffd02</color>
		</LineStyle>
	</Style>
	<Style id="branch33_part44_style">
		<LineStyle>
			<width>5.43600159484165</width>
			<color>FFfffd02</color>
		</LineStyle>
	</Style>
	<Style id="branch33_part45_style">
		<LineStyle>
			<width>5.4347452959333715</width>
			<color>FFfffe01</color>
		</LineStyle>
	</Style>
	<Style id="branch33_part46_style">
		<LineStyle>
			<width>5.433488997025092</width>
			<color>FFfffe01</color>
		</LineStyle>
	</Style>
	<Style id="branch33_part47_style">
		<LineStyle>
			<width>5.432232698116815</width>
			<color>FFfffe01</color>
		</LineStyle>
	</Style>
	<Style id="branch33_part48_style">
		<LineStyle>
			<width>5.430976399208536</width>
			<color>FFfffe01</color>
		</LineStyle>
	</Style>
	<Style id="branch33_part49_style">
		<LineStyle>
			<width>5.429720100300257</width>
			<color>FFffff00</color>
		</LineStyle>
	</Style>
	<Style id="branch33_part50_style">
		<LineStyle>
			<width>5.428463801391978</width>
			<color>FFffff00</color>
		</LineStyle>
	</Style>
	<Style id="branch50_part1_style">
		<LineStyle>
			<width>6.990925925925926</width>
			<color>FFff12ed</color>
		</LineStyle>
	</Style>
	<Style id="branch50_part2_style">
		<LineStyle>
			<width>6.9911111111111115</width>
			<color>FFff12ed</color>
		</LineStyle>
	</Style>
	<Style id="branch50_part3_style">
		<LineStyle>
			<width>6.991296296296296</width>
			<color>FFff12ed</color>
		</LineStyle>
	</Style>
	<Style id="branch50_part4_style">
		<LineStyle>
			<width>6.991481481481481</width>
			<color>FFff12ed</color>
		</LineStyle>
	</Style>
	<Style id="branch50_part5_style">
		<LineStyle>
			<width>6.991666666666666</width>
			<color>FFff12ed</color>
		</LineStyle>
	</Style>
	<Style id="branch50_part6_style">
		<LineStyle>
			<width>6.991851851851852</width>
			<color>FFff12ed</color>
		</LineStyle>
	</Style>
	<Style id="branch50_part7_style">
		<LineStyle>
			<width>6.992037037037037</width>
			<color>FFff12ed</color>
		</LineStyle>
	</Style>
	<Style id="branch50_part8_style">
		<LineStyle>
			<width>6.992222222222223</width>
			<color>FFff12ed</color>
		</LineStyle>
	</Style>
	<Style id="branch50_part9_style">
		<LineStyle>
			<width>6.992407407407407</width>
			<color>FFff12ed</color>
		</LineStyle>
	</Style>
	<Style id="branch50_part10_style">
		<LineStyle>
			<width>6.992592592592592</width>
			<color>FFff12ed</color>
		</LineStyle>
	</Style>
	<Style id="branch50_part11_style">
		<LineStyle>
			<width>6.9927777777777775</width>
			<color>FFff12ed</color>
		</LineStyle>
	</Style>
	<Style id="branch50_part12_style">
		<LineStyle>
			<width>6.992962962962963</width>
			<color>FFff12ed</color>
		</LineStyle>
	</Style>
	<Style id="branch50_part13_style">
		<LineStyle>
			<width>6.993148148148149</width>
			<color>FFff12ed</color>
		</LineStyle>
	</Style>
	<Style id="branch50_part14_style">
		<LineStyle>
			<width>6.993333333333333</width>
			<color>FFff12ed</color>
		</LineStyle>
	</Style>
	<Style id="branch50_part15_style">
		<LineStyle>
			<width>6.993518518518519</width>
			<color>FFff12ed</color>
		</LineStyle>
	</Style>
	<Style id="branch50_part16_style">
		<LineStyle>
			<width>6.993703703703703</width>
			<color>FFff12ed</color>
		</LineStyle>
	</Style>
	<Style id="branch50_part17_style">
		<LineStyle>
			<width>6.993888888888889</width>
			<color>FFff12ed</color>
		</LineStyle>
	</Style>
	<Style id="branch50_part18_style">
		<LineStyle>
			<width>6.994074074074074</width>
			<color>FFff12ed</color>
		</LineStyle>
	</Style>
	<Style id="branch50_part19_style">
		<LineStyle>
			<width>6.994259259259259</width>
			<color>FFff12ed</color>
		</LineStyle>
	</Style>
	<Style id="branch50_part20_style">
		<LineStyle>
			<width>6.9944444444444445</width>
			<color>FFff12ed</color>
		</LineStyle>
	</Style>
	<Style id="branch50_part21_style">
		<LineStyle>
			<width>6.994629629629629</width>
			<color>FFff12ed</color>
		</LineStyle>
	</Style>
	<Style id="branch50_part22_style">
		<LineStyle>
			<width>6.994814814814815</width>
			<color>FFff12ed</color>
		</LineStyle>
	</Style>
	<Style id="branch50_part23_style">
		<LineStyle>
			<width>6.995</width>
			<color>FFff12ed</color>
		</LineStyle>
	</Style>
	<Style id="branch50_part24_style">
		<LineStyle>
			<width>6.995185185185186</width>
			<color>FFff12ed</color>
		</LineStyle>
	</Style>
	<Style id="branch50_part25_style">
		<LineStyle>
			<width>6.99537037037037</width>
			<color>FFff12ed</color>
		</LineStyle>
	</Style>
	<Style id="branch50_part26_style">
		<LineStyle>
			<width>6.995555555555555</width>
			<color>FFff12ed</color>
		</LineStyle>
	</Style>
	<Style id="branch50_part27_style">
		<LineStyle>
			<width>6.99574074074074</width>
			<color>FFff12ed</color>
		</LineStyle>
	</Style>
	<Style id="branch50_part28_style">
		<LineStyle>
			<width>6.995925925925926</width>
			<color>FFff12ed</color>
		</LineStyle>
	</Style>
	<Style id="branch50_part29_style">
		<LineStyle>
			<width>6.996111111111111</width>
			<color>FFff12ed</color>
		</LineStyle>
	</Style>
	<Style id="branch50_part30_style">
		<LineStyle>
			<width>6.996296296296297</width>
			<color>FFff12ed</color>
		</LineStyle>
	</Style>
	<Style id="branch50_part31_style">
		<LineStyle>
			<width>6.9964814814814815</width>
			<color>FFff12ed</color>
		</LineStyle>
	</Style>
	<Style id="branch50_part32_style">
		<LineStyle>
			<width>6.996666666666666</width>
			<color>FFff12ed</color>
		</LineStyle>
	</Style>
	<Style id="branch50_part33_style">
		<LineStyle>
			<width>6.996851851851852</width>
			<color>FFff12ed</color>
		</LineStyle>
	</Style>
	<Style id="branch50_part34_style">
		<LineStyle>
			<width>6.997037037037037</width>
			<color>FFff12ed</color>
		</LineStyle>
	</Style>
	<Style id="branch50_part35_style">
		<LineStyle>
			<width>6.997222222222223</width>
			<color>FFff12ed</color>
		</LineStyle>
	</Style>
	<Style id="branch50_part36_style">
		<LineStyle>
			<width>6.997407407407407</width>
			<color>FFff12ed</color>
		</LineStyle>
	</Style>
	<Style id="branch50_part37_style">
		<LineStyle>
			<width>6.997592592592593</width>
			<color>FFff12ed</color>
		</LineStyle>
	</Style>
	<Style id="branch50_part38_style">
		<LineStyle>
			<width>6.997777777777777</width>
			<color>FFff12ed</color>
		</LineStyle>
	</Style>
	<Style id="branch50_part39_style">
		<LineStyle>
			<width>6.997962962962963</width>
			<color>FFff12ed</color>
		</LineStyle>
	</Style>
	<Style id="branch50_part40_style">
		<LineStyle>
			<width>6.9981481481481485</width>
			<color>FFff12ed</color>
		</LineStyle>
	</Style>
	<Style id="branch50_part41_style">
		<LineStyle>
			<width>6.998333333333333</width>
			<color>FFff12ed</color>
		</LineStyle>
	</Style>
	<Style id="branch50_part42_style">
		<LineStyle>
			<width>6.998518518518519</width>
			<color>FFff12ed</color>
		</LineStyle>
	</Style>
	<Style id="branch50_part43_style">
		<LineStyle>
			<width>6.998703703703703</width>
			<color>FFff12ed</color>
		</LineStyle>
	</Style>
	<Style id="branch50_part44_style">
		<LineStyle>
			<width>6.998888888888889</width>
			<color>FFff12ed</color>
		</LineStyle>
	</Style>
	<Style id="branch50_part45_style">
		<LineStyle>
			<width>6.999074074074074</width>
			<color>FFff12ed</color>
		</LineStyle>
	</Style>
	<Style id="branch50_part46_style">
		<LineStyle>
			<width>6.99925925925926</width>
			<color>FFff12ed</color>
		</LineStyle>
	</Style>
	<Style id="branch50_part47_style">
		<LineStyle>
			<width>6.999444444444444</width>
			<color>FFff12ed</color>
		</LineStyle>
	</Style>
	<Style id="branch50_part48_style">
		<LineStyle>
			<width>6.999629629629629</width>
			<color>FFff12ed</color>
		</LineStyle>
	</Style>
	<Style id="branch50_part49_style">
		<LineStyle>
			<width>6.9998148148148145</width>
			<color>FFff12ed</color>
		</LineStyle>
	</Style>
	<Style id="branch50_part50_style">
		<LineStyle>
			<width>7.0</width>
			<color>FFff12ed</color>
		</LineStyle>
	</Style>
	<Style id="branch68_part1_style">
		<LineStyle>
			<width>6.855084439251037</width>
			<color>FFffe718</color>
		</LineStyle>
	</Style>
	<Style id="branch68_part2_style">
		<LineStyle>
			<width>6.858041899674485</width>
			<color>FFffe718</color>
		</LineStyle>
	</Style>
	<Style id="branch68_part3_style">
		<LineStyle>
			<width>6.860999360097933</width>
			<color>FFffe718</color>
		</LineStyle>
	</Style>
	<Style id="branch68_part4_style">
		<LineStyle>
			<width>6.8639568205213815</width>
			<color>FFffe718</color>
		</LineStyle>
	</Style>
	<Style id="branch68_part5_style">
		<LineStyle>
			<width>6.86691428094483</width>
			<color>FFffe718</color>
		</LineStyle>
	</Style>
	<Style id="branch68_part6_style">
		<LineStyle>
			<width>6.869871741368278</width>
			<color>FFffe718</color>
		</LineStyle>
	</Style>
	<Style id="branch68_part7_style">
		<LineStyle>
			<width>6.872829201791726</width>
			<color>FFffe718</color>
		</LineStyle>
	</Style>
	<Style id="branch68_part8_style">
		<LineStyle>
			<width>6.875786662215174</width>
			<color>FFffe718</color>
		</LineStyle>
	</Style>
	<Style id="branch68_part9_style">
		<LineStyle>
			<width>6.878744122638622</width>
			<color>FFffe718</color>
		</LineStyle>
	</Style>
	<Style id="branch68_part10_style">
		<LineStyle>
			<width>6.881701583062071</width>
			<color>FFffe718</color>
		</LineStyle>
	</Style>
	<Style id="branch68_part11_style">
		<LineStyle>
			<width>6.884659043485519</width>
			<color>FFffe718</color>
		</LineStyle>
	</Style>
	<Style id="branch68_part12_style">
		<LineStyle>
			<width>6.887616503908967</width>
			<color>FFffe718</color>
		</LineStyle>
	</Style>
	<Style id="branch68_part13_style">
		<LineStyle>
			<width>6.8905739643324155</width>
			<color>FFffe718</color>
		</LineStyle>
	</Style>
	<Style id="branch68_part14_style">
		<LineStyle>
			<width>6.893531424755864</width>
			<color>FFffe718</color>
		</LineStyle>
	</Style>
	<Style id="branch68_part15_style">
		<LineStyle>
			<width>6.896488885179312</width>
			<color>FFffe718</color>
		</LineStyle>
	</Style>
	<Style id="branch68_part16_style">
		<LineStyle>
			<width>6.89944634560276</width>
			<color>FFffe718</color>
		</LineStyle>
	</Style>
	<Style id="branch68_part17_style">
		<LineStyle>
			<width>6.902403806026208</width>
			<color>FFffe718</color>
		</LineStyle>
	</Style>
	<Style id="branch68_part18_style">
		<LineStyle>
			<width>6.905361266449656</width>
			<color>FFffe718</color>
		</LineStyle>
	</Style>
	<Style id="branch68_part19_style">
		<LineStyle>
			<width>6.908318726873105</width>
			<color>FFffe718</color>
		</LineStyle>
	</Style>
	<Style id="branch68_part20_style">
		<LineStyle>
			<width>6.911276187296553</width>
			<color>FFffe718</color>
		</LineStyle>
	</Style>
	<Style id="branch68_part21_style">
		<LineStyle>
			<width>6.9142336477200015</width>
			<color>FFffe718</color>
		</LineStyle>
	</Style>
	<Style id="branch68_part22_style">
		<LineStyle>
			<width>6.91719110814345</width>
			<color>FFffe718</color>
		</LineStyle>
	</Style>
	<Style id="branch68_part23_style">
		<LineStyle>
			<width>6.920148568566898</width>
			<color>FFffe718</color>
		</LineStyle>
	</Style>
	<Style id="branch68_part24_style">
		<LineStyle>
			<width>6.923106028990346</width>
			<color>FFffe718</color>
		</LineStyle>
	</Style>
	<Style id="branch68_part25_style">
		<LineStyle>
			<width>6.926063489413794</width>
			<color>FFffe718</color>
		</LineStyle>
	</Style>
	<Style id="branch68_part26_style">
		<LineStyle>
			<width>6.929020949837242</width>
			<color>FFffe718</color>
		</LineStyle>
	</Style>
	<Style id="branch68_part27_style">
		<LineStyle>
			<width>6.93197841026069</width>
			<color>FFffe718</color>
		</LineStyle>
	</Style>
	<Style id="branch68_part28_style">
		<LineStyle>
			<width>6.934935870684139</width>
			<color>FFffe718</color>
		</LineStyle>
	</Style>
	<Style id="branch68_part29_style">
		<LineStyle>
			<width>6.937893331107587</width>
			<color>FFffe718</color>
		</LineStyle>
	</Style>
	<Style id="branch68_part30_style">
		<LineStyle>
			<width>6.940850791531036</width>
			<color>FFffe718</color>
		</LineStyle>
	</Style>
	<Style id="branch68_part31_style">
		<LineStyle>
			<width>6.943808251954484</width>
			<color>FFffe718</color>
		</LineStyle>
	</Style>
	<Style id="branch68_part32_style">
		<LineStyle>
			<width>6.946765712377932</width>
			<color>FFffe718</color>
		</LineStyle>
	</Style>
	<Style id="branch68_part33_style">
		<LineStyle>
			<width>6.94972317280138</width>
			<color>FFffe718</color>
		</LineStyle>
	</Style>
	<Style id="branch68_part34_style">
		<LineStyle>
			<width>6.952680633224828</width>
			<color>FFffe718</color>
		</LineStyle>
	</Style>
	<Style id="branch68_part35_style">
		<LineStyle>
			<width>6.955638093648276</width>
			<color>FFffe718</color>
		</LineStyle>
	</Style>
	<Style id="branch68_part36_style">
		<LineStyle>
			<width>6.958595554071724</width>
			<color>FFffe718</color>
		</LineStyle>
	</Style>
	<Style id="branch68_part37_style">
		<LineStyle>
			<width>6.961553014495173</width>
			<color>FFffe718</color>
		</LineStyle>
	</Style>
	<Style id="branch68_part38_style">
		<LineStyle>
			<width>6.9645104749186215</width>
			<color>FFffe718</color>
		</LineStyle>
	</Style>
	<Style id="branch68_part39_style">
		<LineStyle>
			<width>6.96746793534207</width>
			<color>FFffe718</color>
		</LineStyle>
	</Style>
	<Style id="branch68_part40_style">
		<LineStyle>
			<width>6.970425395765518</width>
			<color>FFffe718</color>
		</LineStyle>
	</Style>
	<Style id="branch68_part41_style">
		<LineStyle>
			<width>6.973382856188966</width>
			<color>FFffe718</color>
		</LineStyle>
	</Style>
	<Style id="branch68_part42_style">
		<LineStyle>
			<width>6.976340316612414</width>
			<color>FFffe718</color>
		</LineStyle>
	</Style>
	<Style id="branch68_part43_style">
		<LineStyle>
			<width>6.979297777035862</width>
			<color>FFffe718</color>
		</LineStyle>
	</Style>
	<Style id="branch68_part44_style">
		<LineStyle>
			<width>6.98225523745931</width>
			<color>FFffe718</color>
		</LineStyle>
	</Style>
	<Style id="branch68_part45_style">
		<LineStyle>
			<width>6.9852126978827584</width>
			<color>FFffe718</color>
		</LineStyle>
	</Style>
	<Style id="branch68_part46_style">
		<LineStyle>
			<width>6.9881701583062075</width>
			<color>FFffe718</color>
		</LineStyle>
	</Style>
	<Style id="branch68_part47_style">
		<LineStyle>
			<width>6.991127618729656</width>
			<color>FFffe718</color>
		</LineStyle>
	</Style>
	<Style id="branch68_part48_style">
		<LineStyle>
			<width>6.994085079153104</width>
			<color>FFffe718</color>
		</LineStyle>
	</Style>
	<Style id="branch68_part49_style">
		<LineStyle>
			<width>6.997042539576552</width>
			<color>FFffe718</color>
		</LineStyle>
	</Style>
	<Style id="branch68_part50_style">
		<LineStyle>
			<width>7.0</width>
			<color>FFffe718</color>
		</LineStyle>
	</Style>
	<Style id="circle_3458.493483999781_style">
		<LineStyle>
			<width>0.1</width>
		</LineStyle>
		<PolyStyle>
			<color>8Fffff00</color>
			<outline>0</outline>
		</PolyStyle>
	</Style>
	<Style id="circle_3423.908549159783_style">
		<LineStyle>
			<width>0.1</width>
		</LineStyle>
		<PolyStyle>
			<color>8Ffffc03</color>
			<outline>0</outline>
		</PolyStyle>
	</Style>
	<Style id="circle_3389.323614319785_style">
		<LineStyle>
			<width>0.1</width>
		</LineStyle>
		<PolyStyle>
			<color>8Ffffa05</color>
			<outline>0</outline>
		</PolyStyle>
	</Style>
	<Style id="circle_3354.7386794797876_style">
		<LineStyle>
			<width>0.1</width>
		</LineStyle>
		<PolyStyle>
			<color>8Ffff708</color>
			<outline>0</outline>
		</PolyStyle>
	</Style>
	<Style id="circle_3320.1537446397897_style">
		<LineStyle>
			<width>0.1</width>
		</LineStyle>
		<PolyStyle>
			<color>8Ffff50a</color>
			<outline>0</outline>
		</PolyStyle>
	</Style>
	<Style id="circle_3285.568809799792_style">
		<LineStyle>
			<width>0.1</width>
		</LineStyle>
		<PolyStyle>
			<color>8Ffff20d</color>
			<outline>0</outline>
		</PolyStyle>
	</Style>
	<Style id="circle_3250.983874959794_style">
		<LineStyle>
			<width>0.1</width>
		</LineStyle>
		<PolyStyle>
			<color>8Ffff00f</color>
			<outline>0</outline>
		</PolyStyle>
	</Style>
	<Style id="circle_3216.3989401197964_style">
		<LineStyle>
			<width>0.1</width>
		</LineStyle>
		<PolyStyle>
			<color>8Fffed12</color>
			<outline>0</outline>
		</PolyStyle>
	</Style>
	<Style id="circle_3181.8140052797985_style">
		<LineStyle>
			<width>0.1</width>
		</LineStyle>
		<PolyStyle>
			<color>8Fffeb14</color>
			<outline>0</outline>
		</PolyStyle>
	</Style>
	<Style id="circle_3147.2290704398006_style">
		<LineStyle>
			<width>0.1</width>
		</LineStyle>
		<PolyStyle>
			<color>8Fffe817</color>
			<outline>0</outline>
		</PolyStyle>
	</Style>
	<Style id="circle_3112.6441355998027_style">
		<LineStyle>
			<width>0.1</width>
		</LineStyle>
		<PolyStyle>
			<color>8Fffe51a</color>
			<outline>0</outline>
		</PolyStyle>
	</Style>
	<Style id="circle_3078.059200759805_style">
		<LineStyle>
			<width>0.1</width>
		</LineStyle>
		<PolyStyle>
			<color>8Fffe31c</color>
			<outline>0</outline>
		</PolyStyle>
	</Style>
	<Style id="circle_3043.4742659198073_style">
		<LineStyle>
			<width>0.1</width>
		</LineStyle>
		<PolyStyle>
			<color>8Fffe01f</color>
			<outline>0</outline>
		</PolyStyle>
	</Style>
	<Style id="circle_3008.8893310798094_style">
		<LineStyle>
			<width>0.1</width>
		</LineStyle>
		<PolyStyle>
			<color>8Fffde21</color>
			<outline>0</outline>
		</PolyStyle>
	</Style>
	<Style id="circle_2974.3043962398115_style">
		<LineStyle>
			<width>0.1</width>
		</LineStyle>
		<PolyStyle>
			<color>8Fffdb24</color>
			<outline>0</outline>
		</PolyStyle>
	</Style>
	<Style id="circle_2939.7194613998136_style">
		<LineStyle>
			<width>0.1</width>
		</LineStyle>
		<PolyStyle>
			<color>8Fffd926</color>
			<outline>0</outline>
		</PolyStyle>
	</Style>
	<Style id="circle_2905.134526559816_style">
		<LineStyle>
			<width>0.1</width>
		</LineStyle>
		<PolyStyle>
			<color>8Fffd629</color>
			<outline>0</outline>
		</PolyStyle>
	</Style>
	<Style id="circle_2870.549591719818_style">
		<LineStyle>
			<width>0.1</width>
		</LineStyle>
		<PolyStyle>
			<color>8Fffd42b</color>
			<outline>0</outline>
		</PolyStyle>
	</Style>
	<Style id="circle_2835.9646568798203_style">
		<LineStyle>
			<width>0.1</width>
		</LineStyle>
		<PolyStyle>
			<color>8Fffd12e</color>
			<outline>0</outline>
		</PolyStyle>
	</Style>
	<Style id="circle_2801.379722039823_style">
		<LineStyle>
			<width>0.1</width>
		</LineStyle>
		<PolyStyle>
			<color>8Fffcf30</color>
			<outline>0</outline>
		</PolyStyle>
	</Style>
	<Style id="circle_2766.794787199825_style">
		<LineStyle>
			<width>0.1</width>
		</LineStyle>
		<PolyStyle>
			<color>8Fffcc33</color>
			<outline>0</outline>
		</PolyStyle>
	</Style>
	<Style id="circle_2732.209852359827_style">
		<LineStyle>
			<width>0.1</width>
		</LineStyle>
		<PolyStyle>
			<color>8Fffc936</color>
			<outline>0</outline>
		</PolyStyle>
	</Style>
	<Style id="circle_2697.624917519829_style">
		<LineStyle>
			<width>0.1</width>
		</LineStyle>
		<PolyStyle>
			<color>8Fffc738</color>
			<outline>0</outline>
		</PolyStyle>
	</Style>
	<Style id="circle_2663.039982679831_style">
		<LineStyle>
			<width>0.1</width>
		</LineStyle>
		<PolyStyle>
			<color>8Fffc43b</color>
			<outline>0</outline>
		</PolyStyle>
	</Style>
	<Style id="circle_2628.4550478398332_style">
		<LineStyle>
			<width>0.1</width>
		</LineStyle>
		<PolyStyle>
			<color>8Fffc23d</color>
			<outline>0</outline>
		</PolyStyle>
	</Style>
	<Style id="circle_2593.870112999836_style">
		<LineStyle>
			<width>0.1</width>
		</LineStyle>
		<PolyStyle>
			<color>8Fffbf40</color>
			<outline>0</outline>
		</PolyStyle>
	</Style>
	<Style id="circle_2559.285178159838_style">
		<LineStyle>
			<width>0.1</width>
		</LineStyle>
		<PolyStyle>
			<color>8Fffbd42</color>
			<outline>0</outline>
		</PolyStyle>
	</Style>
	<Style id="circle_2524.70024331984_style">
		<LineStyle>
			<width>0.1</width>
		</LineStyle>
		<PolyStyle>
			<color>8Fffba45</color>
			<outline>0</outline>
		</PolyStyle>
	</Style>
	<Style id="circle_2490.1153084798425_style">
		<LineStyle>
			<width>0.1</width>
		</LineStyle>
		<PolyStyle>
			<color>8Fffb847</color>
			<outline>0</outline>
		</PolyStyle>
	</Style>
	<Style id="circle_2455.5303736398446_style">
		<LineStyle>
			<width>0.1</width>
		</LineStyle>
		<PolyStyle>
			<color>8Fffb54a</color>
			<outline>0</outline>
		</PolyStyle>
	</Style>
	<Style id="circle_2420.9454387998467_style">
		<LineStyle>
			<width>0.1</width>
		</LineStyle>
		<PolyStyle>
			<color>8Fffb34c</color>
			<outline>0</outline>
		</PolyStyle>
	</Style>
	<Style id="circle_2386.3605039598488_style">
		<LineStyle>
			<width>0.1</width>
		</LineStyle>
		<PolyStyle>
			<color>8Fffb04f</color>
			<outline>0</outline>
		</PolyStyle>
	</Style>
	<Style id="circle_2351.775569119851_style">
		<LineStyle>
			<width>0.1</width>
		</LineStyle>
		<PolyStyle>
			<color>8Fffad52</color>
			<outline>0</outline>
		</PolyStyle>
	</Style>
	<Style id="circle_2317.190634279853_style">
		<LineStyle>
			<width>0.1</width>
		</LineStyle>
		<PolyStyle>
			<color>8Fffab54</color>
			<outline>0</outline>
		</PolyStyle>
	</Style>
	<Style id="circle_2282.6056994398555_style">
		<LineStyle>
			<width>0.1</width>
		</LineStyle>
		<PolyStyle>
			<color>8Fffa857</color>
			<outline>0</outline>
		</PolyStyle>
	</Style>
	<Style id="circle_2248.0207645998576_style">
		<LineStyle>
			<width>0.1</width>
		</LineStyle>
		<PolyStyle>
			<color>8Fffa659</color>
			<outline>0</outline>
		</PolyStyle>
	</Style>
	<Style id="circle_2213.43582975986_style">
		<LineStyle>
			<width>0.1</width>
		</LineStyle>
		<PolyStyle>
			<color>8Fffa35c</color>
			<outline>0</outline>
		</PolyStyle>
	</Style>
	<Style id="circle_2178.850894919862_style">
		<LineStyle>
			<width>0.1</width>
		</LineStyle>
		<PolyStyle>
			<color>8Fffa15e</color>
			<outline>0</outline>
		</PolyStyle>
	</Style>
	<Style id="circle_2144.2659600798643_style">
		<LineStyle>
			<width>0.1</width>
		</LineStyle>
		<PolyStyle>
			<color>8Fff9e61</color>
			<outline>0</outline>
		</PolyStyle>
	</Style>
	<Style id="circle_2109.6810252398664_style">
		<LineStyle>
			<width>0.1</width>
		</LineStyle>
		<PolyStyle>
			<color>8Fff9c63</color>
			<outline>0</outline>
		</PolyStyle>
	</Style>
	<Style id="circle_2075.0960903998684_style">
		<LineStyle>
			<width>0.1</width>
		</LineStyle>
		<PolyStyle>
			<color>8Fff9966</color>
			<outline>0</outline>
		</PolyStyle>
	</Style>
	<Style id="circle_2040.5111555598708_style">
		<LineStyle>
			<width>0.1</width>
		</LineStyle>
		<PolyStyle>
			<color>8Fff9669</color>
			<outline>0</outline>
		</PolyStyle>
	</Style>
	<Style id="circle_2005.926220719873_style">
		<LineStyle>
			<width>0.1</width>
		</LineStyle>
		<PolyStyle>
			<color>8Fff946b</color>
			<outline>0</outline>
		</PolyStyle>
	</Style>
	<Style id="circle_1971.3412858798752_style">
		<LineStyle>
			<width>0.1</width>
		</LineStyle>
		<PolyStyle>
			<color>8Fff916e</color>
			<outline>0</outline>
		</PolyStyle>
	</Style>
	<Style id="circle_1936.7563510398775_style">
		<LineStyle>
			<width>0.1</width>
		</LineStyle>
		<PolyStyle>
			<color>8Fff8f70</color>
			<outline>0</outline>
		</PolyStyle>
	</Style>
	<Style id="circle_1902.1714161998796_style">
		<LineStyle>
			<width>0.1</width>
		</LineStyle>
		<PolyStyle>
			<color>8Fff8c73</color>
			<outline>0</outline>
		</PolyStyle>
	</Style>
	<Style id="circle_1867.5864813598819_style">
		<LineStyle>
			<width>0.1</width>
		</LineStyle>
		<PolyStyle>
			<color>8Fff8a75</color>
			<outline>0</outline>
		</PolyStyle>
	</Style>
	<Style id="circle_1833.001546519884_style">
		<LineStyle>
			<width>0.1</width>
		</LineStyle>
		<PolyStyle>
			<color>8Fff8778</color>
			<outline>0</outline>
		</PolyStyle>
	</Style>
	<Style id="circle_1798.416611679886_style">
		<LineStyle>
			<width>0.1</width>
		</LineStyle>
		<PolyStyle>
			<color>8Fff857a</color>
			<outline>0</outline>
		</PolyStyle>
	</Style>
	<Style id="circle_1763.8316768398884_style">
		<LineStyle>
			<width>0.1</width>
		</LineStyle>
		<PolyStyle>
			<color>8Fff827d</color>
			<outline>0</outline>
		</PolyStyle>
	</Style>
	<Style id="circle_1729.2467419998904_style">
		<LineStyle>
			<width>0.1</width>
		</LineStyle>
		<PolyStyle>
			<color>8Fff8080</color>
			<outline>0</outline>
		</PolyStyle>
	</Style>
	<Style id="circle_1694.6618071598928_style">
		<LineStyle>
			<width>0.1</width>
		</LineStyle>
		<PolyStyle>
			<color>8Fff7d82</color>
			<outline>0</outline>
		</PolyStyle>
	</Style>
	<Style id="circle_1660.0768723198948_style">
		<LineStyle>
			<width>0.1</width>
		</LineStyle>
		<PolyStyle>
			<color>8Fff7a85</color>
			<outline>0</outline>
		</PolyStyle>
	</Style>
	<Style id="circle_1625.4919374798972_style">
		<LineStyle>
			<width>0.1</width>
		</LineStyle>
		<PolyStyle>
			<color>8Fff7887</color>
			<outline>0</outline>
		</PolyStyle>
	</Style>
	<Style id="circle_1590.9070026398992_style">
		<LineStyle>
			<width>0.1</width>
		</LineStyle>
		<PolyStyle>
			<color>8Fff758a</color>
			<outline>0</outline>
		</PolyStyle>
	</Style>
	<Style id="circle_1556.3220677999016_style">
		<LineStyle>
			<width>0.1</width>
		</LineStyle>
		<PolyStyle>
			<color>8Fff738c</color>
			<outline>0</outline>
		</PolyStyle>
	</Style>
	<Style id="circle_1521.7371329599036_style">
		<LineStyle>
			<width>0.1</width>
		</LineStyle>
		<PolyStyle>
			<color>8Fff708f</color>
			<outline>0</outline>
		</PolyStyle>
	</Style>
	<Style id="circle_1487.152198119906_style">
		<LineStyle>
			<width>0.1</width>
		</LineStyle>
		<PolyStyle>
			<color>8Fff6e91</color>
			<outline>0</outline>
		</PolyStyle>
	</Style>
	<Style id="circle_1452.567263279908_style">
		<LineStyle>
			<width>0.1</width>
		</LineStyle>
		<PolyStyle>
			<color>8Fff6b94</color>
			<outline>0</outline>
		</PolyStyle>
	</Style>
	<Style id="circle_1417.9823284399104_style">
		<LineStyle>
			<width>0.1</width>
		</LineStyle>
		<PolyStyle>
			<color>8Fff6996</color>
			<outline>0</outline>
		</PolyStyle>
	</Style>
	<Style id="circle_1383.3973935999124_style">
		<LineStyle>
			<width>0.1</width>
		</LineStyle>
		<PolyStyle>
			<color>8Fff6699</color>
			<outline>0</outline>
		</PolyStyle>
	</Style>
	<Style id="circle_1348.8124587599145_style">
		<LineStyle>
			<width>0.1</width>
		</LineStyle>
		<PolyStyle>
			<color>8Fff639c</color>
			<outline>0</outline>
		</PolyStyle>
	</Style>
	<Style id="circle_1314.227523919917_style">
		<LineStyle>
			<width>0.1</width>
		</LineStyle>
		<PolyStyle>
			<color>8Fff619e</color>
			<outline>0</outline>
		</PolyStyle>
	</Style>
	<Style id="circle_1279.6425890799192_style">
		<LineStyle>
			<width>0.1</width>
		</LineStyle>
		<PolyStyle>
			<color>8Fff5ea1</color>
			<outline>0</outline>
		</PolyStyle>
	</Style>
	<Style id="circle_1245.0576542399212_style">
		<LineStyle>
			<width>0.1</width>
		</LineStyle>
		<PolyStyle>
			<color>8Fff5ca3</color>
			<outline>0</outline>
		</PolyStyle>
	</Style>
	<Style id="circle_1210.4727193999233_style">
		<LineStyle>
			<width>0.1</width>
		</LineStyle>
		<PolyStyle>
			<color>8Fff59a6</color>
			<outline>0</outline>
		</PolyStyle>
	</Style>
	<Style id="circle_1175.8877845599254_style">
		<LineStyle>
			<width>0.1</width>
		</LineStyle>
		<PolyStyle>
			<color>8Fff57a8</color>
			<outline>0</outline>
		</PolyStyle>
	</Style>
	<Style id="circle_1141.302849719928_style">
		<LineStyle>
			<width>0.1</width>
		</LineStyle>
		<PolyStyle>
			<color>8Fff54ab</color>
			<outline>0</outline>
		</PolyStyle>
	</Style>
	<Style id="circle_1106.71791487993_style">
		<LineStyle>
			<width>0.1</width>
		</LineStyle>
		<PolyStyle>
			<color>8Fff52ad</color>
			<outline>0</outline>
		</PolyStyle>
	</Style>
	<Style id="circle_1072.1329800399321_style">
		<LineStyle>
			<width>0.1</width>
		</LineStyle>
		<PolyStyle>
			<color>8Fff4fb0</color>
			<outline>0</outline>
		</PolyStyle>
	</Style>
	<Style id="circle_1037.5480451999342_style">
		<LineStyle>
			<width>0.1</width>
		</LineStyle>
		<PolyStyle>
			<color>8Fff4db3</color>
			<outline>0</outline>
		</PolyStyle>
	</Style>
	<Style id="circle_1002.9631103599368_style">
		<LineStyle>
			<width>0.1</width>
		</LineStyle>
		<PolyStyle>
			<color>8Fff4ab5</color>
			<outline>0</outline>
		</PolyStyle>
	</Style>
	<Style id="circle_968.3781755199388_style">
		<LineStyle>
			<width>0.1</width>
		</LineStyle>
		<PolyStyle>
			<color>8Fff47b8</color>
			<outline>0</outline>
		</PolyStyle>
	</Style>
	<Style id="circle_933.7932406799409_style">
		<LineStyle>
			<width>0.1</width>
		</LineStyle>
		<PolyStyle>
			<color>8Fff45ba</color>
			<outline>0</outline>
		</PolyStyle>
	</Style>
	<Style id="circle_899.208305839943_style">
		<LineStyle>
			<width>0.1</width>
		</LineStyle>
		<PolyStyle>
			<color>8Fff42bd</color>
			<outline>0</outline>
		</PolyStyle>
	</Style>
	<Style id="circle_864.6233709999456_style">
		<LineStyle>
			<width>0.1</width>
		</LineStyle>
		<PolyStyle>
			<color>8Fff40bf</color>
			<outline>0</outline>
		</PolyStyle>
	</Style>
	<Style id="circle_830.0384361599477_style">
		<LineStyle>
			<width>0.1</width>
		</LineStyle>
		<PolyStyle>
			<color>8Fff3dc2</color>
			<outline>0</outline>
		</PolyStyle>
	</Style>
	<Style id="circle_795.4535013199497_style">
		<LineStyle>
			<width>0.1</width>
		</LineStyle>
		<PolyStyle>
			<color>8Fff3bc4</color>
			<outline>0</outline>
		</PolyStyle>
	</Style>
	<Style id="circle_760.8685664799518_style">
		<LineStyle>
			<width>0.1</width>
		</LineStyle>
		<PolyStyle>
			<color>8Fff38c7</color>
			<outline>0</outline>
		</PolyStyle>
	</Style>
	<Style id="circle_726.2836316399544_style">
		<LineStyle>
			<width>0.1</width>
		</LineStyle>
		<PolyStyle>
			<color>8Fff36c9</color>
			<outline>0</outline>
		</PolyStyle>
	</Style>
	<Style id="circle_691.6986967999565_style">
		<LineStyle>
			<width>0.1</width>
		</LineStyle>
		<PolyStyle>
			<color>8Fff33cc</color>
			<outline>0</outline>
		</PolyStyle>
	</Style>
	<Style id="circle_657.1137619599585_style">
		<LineStyle>
			<width>0.1</width>
		</LineStyle>
		<PolyStyle>
			<color>8Fff30cf</color>
			<outline>0</outline>
		</PolyStyle>
	</Style>
	<Style id="circle_622.5288271199606_style">
		<LineStyle>
			<width>0.1</width>
		</LineStyle>
		<PolyStyle>
			<color>8Fff2ed1</color>
			<outline>0</outline>
		</PolyStyle>
	</Style>
	<Style id="circle_587.9438922799627_style">
		<LineStyle>
			<width>0.1</width>
		</LineStyle>
		<PolyStyle>
			<color>8Fff2bd4</color>
			<outline>0</outline>
		</PolyStyle>
	</Style>
	<Style id="circle_553.3589574399653_style">
		<LineStyle>
			<width>0.1</width>
		</LineStyle>
		<PolyStyle>
			<color>8Fff29d6</color>
			<outline>0</outline>
		</PolyStyle>
	</Style>
	<Style id="circle_518.7740225999673_style">
		<LineStyle>
			<width>0.1</width>
		</LineStyle>
		<PolyStyle>
			<color>8Fff26d9</color>
			<outline>0</outline>
		</PolyStyle>
	</Style>
	<Style id="circle_484.1890877599694_style">
		<LineStyle>
			<width>0.1</width>
		</LineStyle>
		<PolyStyle>
			<color>8Fff24db</color>
			<outline>0</outline>
		</PolyStyle>
	</Style>
	<Style id="circle_449.6041529199715_style">
		<LineStyle>
			<width>0.1</width>
		</LineStyle>
		<PolyStyle>
			<color>8Fff21de</color>
			<outline>0</outline>
		</PolyStyle>
	</Style>
	<Style id="circle_415.01921807997405_style">
		<LineStyle>
			<width>0.1</width>
		</LineStyle>
		<PolyStyle>
			<color>8Fff1fe0</color>
			<outline>0</outline>
		</PolyStyle>
	</Style>
	<Style id="circle_380.43428323997614_style">
		<LineStyle>
			<width>0.1</width>
		</LineStyle>
		<PolyStyle>
			<color>8Fff1ce3</color>
			<outline>0</outline>
		</PolyStyle>
	</Style>
	<Style id="circle_345.8493483999782_style">
		<LineStyle>
			<width>0.1</width>
		</LineStyle>
		<PolyStyle>
			<color>8Fff1ae5</color>
			<outline>0</outline>
		</PolyStyle>
	</Style>
	<Style id="circle_311.2644135599803_style">
		<LineStyle>
			<width>0.1</width>
		</LineStyle>
		<PolyStyle>
			<color>8Fff17e8</color>
			<outline>0</outline>
		</PolyStyle>
	</Style>
	<Style id="circle_276.67947871998285_style">
		<LineStyle>
			<width>0.1</width>
		</LineStyle>
		<PolyStyle>
			<color>8Fff14eb</color>
			<outline>0</outline>
		</PolyStyle>
	</Style>
	<Style id="circle_242.09454387998494_style">
		<LineStyle>
			<width>0.1</width>
		</LineStyle>
		<PolyStyle>
			<color>8Fff12ed</color>
			<outline>0</outline>
		</PolyStyle>
	</Style>
	<Style id="circle_207.50960903998703_style">
		<LineStyle>
			<width>0.1</width>
		</LineStyle>
		<PolyStyle>
			<color>8Fff0ff0</color>
			<outline>0</outline>
		</PolyStyle>
	</Style>
	<Style id="circle_172.9246741999891_style">
		<LineStyle>
			<width>0.1</width>
		</LineStyle>
		<PolyStyle>
			<color>8Fff0df2</color>
			<outline>0</outline>
		</PolyStyle>
	</Style>
	<Style id="circle_138.3397393599912_style">
		<LineStyle>
			<width>0.1</width>
		</LineStyle>
		<PolyStyle>
			<color>8Fff0af5</color>
			<outline>0</outline>
		</PolyStyle>
	</Style>
	<Style id="circle_103.75480451999374_style">
		<LineStyle>
			<width>0.1</width>
		</LineStyle>
		<PolyStyle>
			<color>8Fff08f7</color>
			<outline>0</outline>
		</PolyStyle>
	</Style>
	<Style id="circle_69.16986967999583_style">
		<LineStyle>
			<width>0.1</width>
		</LineStyle>
		<PolyStyle>
			<color>8Fff05fa</color>
			<outline>0</outline>
		</PolyStyle>
	</Style>
	<Style id="circle_34.58493483999791_style">
		<LineStyle>
			<width>0.1</width>
		</LineStyle>
		<PolyStyle>
			<color>8Fff03fc</color>
			<outline>0</outline>
		</PolyStyle>
	</Style>
	<Folder>
	<name>branches</name>
	<description>branches on which the state changes</description>
	<Folder>
			<name>branch15</name>
		<Placemark>
			<name>branch15_part1</name>
			<TimeSpan>
				<begin>9682-00-01</begin>
			</TimeSpan>
			<styleUrl>#branch15_part1_style</styleUrl>
			<LineString>
				<altitudeMode>absolute</altitudeMode>
				<tessellate>1</tessellate>
				<coordinates>
					35.529562,-18.665695,0.0
					35.27772088,-18.90357074,31830.907632257247
				</coordinates>
			</LineString>
		</Placemark>
		<Placemark>
			<name>branch15_part2</name>
			<TimeSpan>
				<begin>9681-06-12</begin>
			</TimeSpan>
			<styleUrl>#branch15_part2_style</styleUrl>
			<LineString>
				<altitudeMode>absolute</altitudeMode>
				<tessellate>1</tessellate>
				<coordinates>
					35.27772088,-18.90357074,31830.907632257247
					35.025879759999995,-19.14144648,44553.989570681624
				</coordinates>
			</LineString>
		</Placemark>
		<Placemark>
			<name>branch15_part3</name>
			<TimeSpan>
				<begin>9681-00-23</begin>
			</TimeSpan>
			<styleUrl>#branch15_part3_style</styleUrl>
			<LineString>
				<altitudeMode>absolute</altitudeMode>
				<tessellate>1</tessellate>
				<coordinates>
					35.025879759999995,-19.14144648,44553.989570681624
					34.77403864,-19.37932222,53995.86945233264
				</coordinates>
			</LineString>
		</Placemark>
		<Placemark>
			<name>branch15_part4</name>
			<TimeSpan>
				<begin>9680-07-04</begin>
			</TimeSpan>
			<styleUrl>#branch15_part4_style</styleUrl>
			<LineString>
				<altitudeMode>absolute</altitudeMode>
				<tessellate>1</tessellate>
				<coordinates>
					34.77403864,-19.37932222,53995.86945233264
					34.52219752,-19.61719796,61682.205492671186
				</coordinates>
			</LineString>
		</Placemark>
		<Placemark>
			<name>branch15_part5</name>
			<TimeSpan>
				<begin>9680-01-15</begin>
			</TimeSpan>
			<styleUrl>#branch15_part5_style</styleUrl>
			<LineString>
				<altitudeMode>absolute</altitudeMode>
				<tessellate>1</tessellate>
				<coordinates>
					34.52219752,-19.61719796,61682.205492671186
					34.2703564,-19.8550737,68209.08778340834
				</coordinates>
			</LineString>
		</Placemark>
		<Placemark>
			<name>branch15_part6</name>
			<TimeSpan>
				<begin>9679-07-26</begin>
			</TimeSpan>
			<styleUrl>#branch15_part6_style</styleUrl>
			<LineString>
				<altitudeMode>absolute</altitudeMode>
				<tessellate>1</tessellate>
				<coordinates>
					34.2703564,-19.8550737,68209.08778340834
					34.018515279999995,-20.092949439999998,73884.43315967932
				</coordinates>
			</LineString>
		</Placemark>
		<Placemark>
			<name>branch15_part7</name>
			<TimeSpan>
				<begin>9679-02-07</begin>
			</TimeSpan>
			<styleUrl>#branch15_part7_style</styleUrl>
			<LineString>
				<altitudeMode>absolute</altitudeMode>
				<tessellate>1</tessellate>
				<coordinates>
					34.018515279999995,-20.092949439999998,73884.43315967932
					33.76667416,-20.330825179999998,78892.22962806516
				</coordinates>
			</LineString>
		</Placemark>
		<Placemark>
			<name>branch15_part8</name>
			<TimeSpan>
				<begin>9678-08-18</begin>
			</TimeSpan>
			<styleUrl>#branch15_part8_style</styleUrl>
			<LineString>
				<altitudeMode>absolute</altitudeMode>
				<tessellate>1</tessellate>
				<coordinates>
					33.76667416,-20.330825179999998,78892.22962806516
					33.51483304,-20.568700919999998,83352.88209369505
				</coordinates>
			</LineString>
		</Placemark>
		<Placemark>
			<name>branch15_part9</name>
			<TimeSpan>
				<begin>9678-02-29</begin>
			</TimeSpan>
			<styleUrl>#branch15_part9_style</styleUrl>
			<LineString>
				<altitudeMode>absolute</altitudeMode>
				<tessellate>1</tessellate>
				<coordinates>
					33.51483304,-20.568700919999998,83352.88209369505
					33.26299192,-20.806576659999998,87350.25263982535
				</coordinates>
			</LineString>
		</Placemark>
		<Placemark>
			<name>branch15_part10</name>
			<TimeSpan>
				<begin>9677-09-10</begin>
			</TimeSpan>
			<styleUrl>#branch15_part10_style</styleUrl>
			<LineString>
				<altitudeMode>absolute</altitudeMode>
				<tessellate>1</tessellate>
				<coordinates>
					33.26299192,-20.806576659999998,87350.25263982535
					33.011150799999996,-21.0444524,90945.4503778778
				</coordinates>
			</LineString>
		</Placemark>
		<Placemark>
			<name>branch15_part11</name>
			<TimeSpan>
				<begin>9677-03-21</begin>
			</TimeSpan>
			<styleUrl>#branch15_part11_style</styleUrl>
			<LineString>
				<altitudeMode>absolute</altitudeMode>
				<tessellate>1</tessellate>
				<coordinates>
					33.011150799999996,-21.0444524,90945.4503778778
					32.75930968,-21.28232814,94184.54160798668
				</coordinates>
			</LineString>
		</Placemark>
		<Placemark>
			<name>branch15_part12</name>
			<TimeSpan>
				<begin>9676-10-02</begin>
			</TimeSpan>
			<styleUrl>#branch15_part12_style</styleUrl>
			<LineString>
				<altitudeMode>absolute</altitudeMode>
				<tessellate>1</tessellate>
				<coordinates>
					32.75930968,-21.28232814,94184.54160798668
					32.50746856,-21.52020388,97103.16903508318
				</coordinates>
			</LineString>
		</Placemark>
		<Placemark>
			<name>branch15_part13</name>
			<TimeSpan>
				<begin>9676-04-14</begin>
			</TimeSpan>
			<styleUrl>#branch15_part13_style</styleUrl>
			<LineString>
				<altitudeMode>absolute</altitudeMode>
				<tessellate>1</tessellate>
				<coordinates>
					32.50746856,-21.52020388,97103.16903508318
					32.25562744,-21.75807962,99729.47217690028
				</coordinates>
			</LineString>
		</Placemark>
		<Placemark>
			<name>branch15_part14</name>
			<TimeSpan>
				<begin>9675-10-25</begin>
			</TimeSpan>
			<styleUrl>#branch15_part14_style</styleUrl>
			<LineString>
				<altitudeMode>absolute</altitudeMode>
				<tessellate>1</tessellate>
				<coordinates>
					32.25562744,-21.75807962,99729.47217690028
					32.003786319999996,-21.99595536,102086.01485996082
				</coordinates>
			</LineString>
		</Placemark>
		<Placemark>
			<name>branch15_part15</name>
			<TimeSpan>
				<begin>9675-05-06</begin>
			</TimeSpan>
			<styleUrl>#branch15_part15_style</styleUrl>
			<LineString>
				<altitudeMode>absolute</altitudeMode>
				<tessellate>1</tessellate>
				<coordinates>
					32.003786319999996,-21.99595536,102086.01485996082
					31.751945199999998,-22.2338311,104191.1026171188
				</coordinates>
			</LineString>
		</Placemark>
		<Placemark>
			<name>branch15_part16</name>
			<TimeSpan>
				<begin>9674-11-17</begin>
			</TimeSpan>
			<styleUrl>#branch15_part16_style</styleUrl>
			<LineString>
				<altitudeMode>absolute</altitudeMode>
				<tessellate>1</tessellate>
				<coordinates>
					31.751945199999998,-22.2338311,104191.1026171188
					31.50010408,-22.47170684,106059.70924168915
				</coordinates>
			</LineString>
		</Placemark>
		<Placemark>
			<name>branch15_part17</name>
			<TimeSpan>
				<begin>9674-05-28</begin>
			</TimeSpan>
			<styleUrl>#branch15_part17_style</styleUrl>
			<LineString>
				<altitudeMode>absolute</altitudeMode>
				<tessellate>1</tessellate>
				<coordinates>
					31.50010408,-22.47170684,106059.70924168915
					31.248262959999998,-22.70958258,107704.14388300078
				</coordinates>
			</LineString>
		</Placemark>
		<Placemark>
			<name>branch15_part18</name>
			<TimeSpan>
				<begin>9674-00-09</begin>
			</TimeSpan>
			<styleUrl>#branch15_part18_style</styleUrl>
			<LineString>
				<altitudeMode>absolute</altitudeMode>
				<tessellate>1</tessellate>
				<coordinates>
					31.248262959999998,-22.70958258,107704.14388300078
					30.99642184,-22.94745832,109134.54045345336
				</coordinates>
			</LineString>
		</Placemark>
		<Placemark>
			<name>branch15_part19</name>
			<TimeSpan>
				<begin>9673-06-20</begin>
			</TimeSpan>
			<styleUrl>#branch15_part19_style</styleUrl>
			<LineString>
				<altitudeMode>absolute</altitudeMode>
				<tessellate>1</tessellate>
				<coordinates>
					30.99642184,-22.94745832,109134.54045345336
					30.74458072,-23.18533406,110359.2218877996
				</coordinates>
			</LineString>
		</Placemark>
		<Placemark>
			<name>branch15_part20</name>
			<TimeSpan>
				<begin>9673-01-01</begin>
			</TimeSpan>
			<styleUrl>#branch15_part20_style</styleUrl>
			<LineString>
				<altitudeMode>absolute</altitudeMode>
				<tessellate>1</tessellate>
				<coordinates>
					30.74458072,-23.18533406,110359.2218877996
					30.4927396,-23.4232098,111384.97392670409
				</coordinates>
			</LineString>
		</Placemark>
		<Placemark>
			<name>branch15_part21</name>
			<TimeSpan>
				<begin>9672-07-12</begin>
			</TimeSpan>
			<styleUrl>#branch15_part21_style</styleUrl>
			<LineString>
				<altitudeMode>absolute</altitudeMode>
				<tessellate>1</tessellate>
				<coordinates>
					30.4927396,-23.4232098,111384.97392670409
					30.24089848,-23.66108554,112217.25180604958
				</coordinates>
			</LineString>
		</Placemark>
		<Placemark>
			<name>branch15_part22</name>
			<TimeSpan>
				<begin>9672-01-23</begin>
			</TimeSpan>
			<styleUrl>#branch15_part22_style</styleUrl>
			<LineString>
				<altitudeMode>absolute</altitudeMode>
				<tessellate>1</tessellate>
				<coordinates>
					30.24089848,-23.66108554,112217.25180604958
					29.98905736,-23.89896128,112860.33587771194
				</coordinates>
			</LineString>
		</Placemark>
		<Placemark>
			<name>branch15_part23</name>
			<TimeSpan>
				<begin>9671-08-04</begin>
			</TimeSpan>
			<styleUrl>#branch15_part23_style</styleUrl>
			<LineString>
				<altitudeMode>absolute</altitudeMode>
				<tessellate>1</tessellate>
				<coordinates>
					29.98905736,-23.89896128,112860.33587771194
					29.73721624,-24.13683702,113317.4472499067
				</coordinates>
			</LineString>
		</Placemark>
		<Placemark>
			<name>branch15_part24</name>
			<TimeSpan>
				<begin>9671-02-15</begin>
			</TimeSpan>
			<styleUrl>#branch15_part24_style</styleUrl>
			<LineString>
				<altitudeMode>absolute</altitudeMode>
				<tessellate>1</tessellate>
				<coordinates>
					29.73721624,-24.13683702,113317.4472499067
					29.48537512,-24.37471276,113590.83111465754
				</coordinates>
			</LineString>
		</Placemark>
		<Placemark>
			<name>branch15_part25</name>
			<TimeSpan>
				<begin>9670-08-26</begin>
			</TimeSpan>
			<styleUrl>#branch15_part25_style</styleUrl>
			<LineString>
				<altitudeMode>absolute</altitudeMode>
				<tessellate>1</tessellate>
				<coordinates>
					29.48537512,-24.37471276,113590.83111465754
					29.233534,-24.6125885,113681.81297234725
				</coordinates>
			</LineString>
		</Placemark>
		<Placemark>
			<name>branch15_part26</name>
			<TimeSpan>
				<begin>9670-03-07</begin>
			</TimeSpan>
			<styleUrl>#branch15_part26_style</styleUrl>
			<LineString>
				<altitudeMode>absolute</altitudeMode>
				<tessellate>1</tessellate>
				<coordinates>
					29.233534,-24.6125885,113681.81297234725
					28.981692879999997,-24.85046424,113590.83111465754
				</coordinates>
			</LineString>
		</Placemark>
		<Placemark>
			<name>branch15_part27</name>
			<TimeSpan>
				<begin>9669-09-18</begin>
			</TimeSpan>
			<styleUrl>#branch15_part27_style</styleUrl>
			<LineString>
				<altitudeMode>absolute</altitudeMode>
				<tessellate>1</tessellate>
				<coordinates>
					28.981692879999997,-24.85046424,113590.83111465754
					28.72985176,-25.08833998,113317.4472499067
				</coordinates>
			</LineString>
		</Placemark>
		<Placemark>
			<name>branch15_part28</name>
			<TimeSpan>
				<begin>9669-03-29</begin>
			</TimeSpan>
			<styleUrl>#branch15_part28_style</styleUrl>
			<LineString>
				<altitudeMode>absolute</altitudeMode>
				<tessellate>1</tessellate>
				<coordinates>
					28.72985176,-25.08833998,113317.4472499067
					28.47801064,-25.32621572,112860.33587771194
				</coordinates>
			</LineString>
		</Placemark>
		<Placemark>
			<name>branch15_part29</name>
			<TimeSpan>
				<begin>9668-10-11</begin>
			</TimeSpan>
			<styleUrl>#branch15_part29_style</styleUrl>
			<LineString>
				<altitudeMode>absolute</altitudeMode>
				<tessellate>1</tessellate>
				<coordinates>
					28.47801064,-25.32621572,112860.33587771194
					28.22616952,-25.56409146,112217.2518060496
				</coordinates>
			</LineString>
		</Placemark>
		<Placemark>
			<name>branch15_part30</name>
			<TimeSpan>
				<begin>9668-04-22</begin>
			</TimeSpan>
			<styleUrl>#branch15_part30_style</styleUrl>
			<LineString>
				<altitudeMode>absolute</altitudeMode>
				<tessellate>1</tessellate>
				<coordinates>
					28.22616952,-25.56409146,112217.2518060496
					27.974328399999997,-25.8019672,111384.97392670409
				</coordinates>
			</LineString>
		</Placemark>
		<Placemark>
			<name>branch15_part31</name>
			<TimeSpan>
				<begin>9667-11-03</begin>
			</TimeSpan>
			<styleUrl>#branch15_part31_style</styleUrl>
			<LineString>
				<altitudeMode>absolute</altitudeMode>
				<tessellate>1</tessellate>
				<coordinates>
					27.974328399999997,-25.8019672,111384.97392670409
					27.72248728,-26.03984294,110359.2218877996
				</coordinates>
			</LineString>
		</Placemark>
		<Placemark>
			<name>branch15_part32</name>
			<TimeSpan>
				<begin>9667-05-14</begin>
			</TimeSpan>
			<styleUrl>#branch15_part32_style</styleUrl>
			<LineString>
				<altitudeMode>absolute</altitudeMode>
				<tessellate>1</tessellate>
				<coordinates>
					27.72248728,-26.03984294,110359.2218877996
					27.47064616,-26.27771868,109134.54045345336
				</coordinates>
			</LineString>
		</Placemark>
		<Placemark>
			<name>branch15_part33</name>
			<TimeSpan>
				<begin>9666-11-25</begin>
			</TimeSpan>
			<styleUrl>#branch15_part33_style</styleUrl>
			<LineString>
				<altitudeMode>absolute</altitudeMode>
				<tessellate>1</tessellate>
				<coordinates>
					27.47064616,-26.27771868,109134.54045345336
					27.21880504,-26.51559442,107704.14388300077
				</coordinates>
			</LineString>
		</Placemark>
		<Placemark>
			<name>branch15_part34</name>
			<TimeSpan>
				<begin>9666-06-06</begin>
			</TimeSpan>
			<styleUrl>#branch15_part34_style</styleUrl>
			<LineString>
				<altitudeMode>absolute</altitudeMode>
				<tessellate>1</tessellate>
				<coordinates>
					27.21880504,-26.51559442,107704.14388300077
					26.966963919999998,-26.75347016,106059.70924168915
				</coordinates>
			</LineString>
		</Placemark>
		<Placemark>
			<name>branch15_part35</name>
			<TimeSpan>
				<begin>9666-00-17</begin>
			</TimeSpan>
			<styleUrl>#branch15_part35_style</styleUrl>
			<LineString>
				<altitudeMode>absolute</altitudeMode>
				<tessellate>1</tessellate>
				<coordinates>
					26.966963919999998,-26.75347016,106059.70924168915
					26.7151228,-26.9913459,104191.1026171188
				</coordinates>
			</LineString>
		</Placemark>
		<Placemark>
			<name>branch15_part36</name>
			<TimeSpan>
				<begin>9665-06-28</begin>
			</TimeSpan>
			<styleUrl>#branch15_part36_style</styleUrl>
			<LineString>
				<altitudeMode>absolute</altitudeMode>
				<tessellate>1</tessellate>
				<coordinates>
					26.7151228,-26.9913459,104191.1026171188
					26.46328168,-27.22922164,102086.01485996084
				</coordinates>
			</LineString>
		</Placemark>
		<Placemark>
			<name>branch15_part37</name>
			<TimeSpan>
				<begin>9665-01-09</begin>
			</TimeSpan>
			<styleUrl>#branch15_part37_style</styleUrl>
			<LineString>
				<altitudeMode>absolute</altitudeMode>
				<tessellate>1</tessellate>
				<coordinates>
					26.46328168,-27.22922164,102086.01485996084
					26.21144056,-27.46709738,99729.47217690028
				</coordinates>
			</LineString>
		</Placemark>
		<Placemark>
			<name>branch15_part38</name>
			<TimeSpan>
				<begin>9664-07-20</begin>
			</TimeSpan>
			<styleUrl>#branch15_part38_style</styleUrl>
			<LineString>
				<altitudeMode>absolute</altitudeMode>
				<tessellate>1</tessellate>
				<coordinates>
					26.21144056,-27.46709738,99729.47217690028
					25.959599439999998,-27.70497312,97103.16903508318
				</coordinates>
			</LineString>
		</Placemark>
		<Placemark>
			<name>branch15_part39</name>
			<TimeSpan>
				<begin>9664-02-01</begin>
			</TimeSpan>
			<styleUrl>#branch15_part39_style</styleUrl>
			<LineString>
				<altitudeMode>absolute</altitudeMode>
				<tessellate>1</tessellate>
				<coordinates>
					25.959599439999998,-27.70497312,97103.16903508318
					25.70775832,-27.942848859999998,94184.54160798668
				</coordinates>
			</LineString>
		</Placemark>
		<Placemark>
			<name>branch15_part40</name>
			<TimeSpan>
				<begin>9663-08-12</begin>
			</TimeSpan>
			<styleUrl>#branch15_part40_style</styleUrl>
			<LineString>
				<altitudeMode>absolute</altitudeMode>
				<tessellate>1</tessellate>
				<coordinates>
					25.70775832,-27.942848859999998,94184.54160798668
					25.455917200000002,-28.180724599999998,90945.45037787779
				</coordinates>
			</LineString>
		</Placemark>
		<Placemark>
			<name>branch15_part41</name>
			<TimeSpan>
				<begin>9663-02-23</begin>
			</TimeSpan>
			<styleUrl>#branch15_part41_style</styleUrl>
			<LineString>
				<altitudeMode>absolute</altitudeMode>
				<tessellate>1</tessellate>
				<coordinates>
					25.455917200000002,-28.180724599999998,90945.45037787779
					25.20407608,-28.418600339999998,87350.25263982535
				</coordinates>
			</LineString>
		</Placemark>
		<Placemark>
			<name>branch15_part42</name>
			<TimeSpan>
				<begin>9662-09-04</begin>
			</TimeSpan>
			<styleUrl>#branch15_part42_style</styleUrl>
			<LineString>
				<altitudeMode>absolute</altitudeMode>
				<tessellate>1</tessellate>
				<coordinates>
					25.20407608,-28.418600339999998,87350.25263982535
					24.95223496,-28.656476079999997,83352.88209369505
				</coordinates>
			</LineString>
		</Placemark>
		<Placemark>
			<name>branch15_part43</name>
			<TimeSpan>
				<begin>9662-03-15</begin>
			</TimeSpan>
			<styleUrl>#branch15_part43_style</styleUrl>
			<LineString>
				<altitudeMode>absolute</altitudeMode>
				<tessellate>1</tessellate>
				<coordinates>
					24.95223496,-28.656476079999997,83352.88209369505
					24.70039384,-28.894351819999997,78892.22962806518
				</coordinates>
			</LineString>
		</Placemark>
		<Placemark>
			<name>branch15_part44</name>
			<TimeSpan>
				<begin>9661-09-26</begin>
			</TimeSpan>
			<styleUrl>#branch15_part44_style</styleUrl>
			<LineString>
				<altitudeMode>absolute</altitudeMode>
				<tessellate>1</tessellate>
				<coordinates>
					24.70039384,-28.894351819999997,78892.22962806518
					24.448552720000002,-29.13222756,73884.43315967932
				</coordinates>
			</LineString>
		</Placemark>
		<Placemark>
			<name>branch15_part45</name>
			<TimeSpan>
				<begin>9661-04-07</begin>
			</TimeSpan>
			<styleUrl>#branch15_part45_style</styleUrl>
			<LineString>
				<altitudeMode>absolute</altitudeMode>
				<tessellate>1</tessellate>
				<coordinates>
					24.448552720000002,-29.13222756,73884.43315967932
					24.1967116,-29.3701033,68209.08778340835
				</coordinates>
			</LineString>
		</Placemark>
		<Placemark>
			<name>branch15_part46</name>
			<TimeSpan>
				<begin>9660-10-19</begin>
			</TimeSpan>
			<styleUrl>#branch15_part46_style</styleUrl>
			<LineString>
				<altitudeMode>absolute</altitudeMode>
				<tessellate>1</tessellate>
				<coordinates>
					24.1967116,-29.3701033,68209.08778340835
					23.94487048,-29.60797904,61682.20549267117
				</coordinates>
			</LineString>
		</Placemark>
		<Placemark>
			<name>branch15_part47</name>
			<TimeSpan>
				<begin>9660-04-30</begin>
			</TimeSpan>
			<styleUrl>#branch15_part47_style</styleUrl>
			<LineString>
				<altitudeMode>absolute</altitudeMode>
				<tessellate>1</tessellate>
				<coordinates>
					23.94487048,-29.60797904,61682.20549267117
					23.69302936,-29.84585478,53995.86945233263
				</coordinates>
			</LineString>
		</Placemark>
		<Placemark>
			<name>branch15_part48</name>
			<TimeSpan>
				<begin>9659-11-11</begin>
			</TimeSpan>
			<styleUrl>#branch15_part48_style</styleUrl>
			<LineString>
				<altitudeMode>absolute</altitudeMode>
				<tessellate>1</tessellate>
				<coordinates>
					23.69302936,-29.84585478,53995.86945233263
					23.44118824,-30.08373052,44553.98957068167
				</coordinates>
			</LineString>
		</Placemark>
		<Placemark>
			<name>branch15_part49</name>
			<TimeSpan>
				<begin>9659-05-22</begin>
			</TimeSpan>
			<styleUrl>#branch15_part49_style</styleUrl>
			<LineString>
				<altitudeMode>absolute</altitudeMode>
				<tessellate>1</tessellate>
				<coordinates>
					23.44118824,-30.08373052,44553.98957068167
					23.18934712,-30.32160626,31830.907632257266
				</coordinates>
			</LineString>
		</Placemark>
		<Placemark>
			<name>branch15_part50</name>
			<TimeSpan>
				<begin>9659-00-03</begin>
			</TimeSpan>
			<styleUrl>#branch15_part50_style</styleUrl>
			<LineString>
				<altitudeMode>absolute</altitudeMode>
				<tessellate>1</tessellate>
				<coordinates>
					23.18934712,-30.32160626,31830.907632257266
					22.937506,-30.559482,1.3922006837785312E-11
				</coordinates>
			</LineString>
		</Placemark>
	</Folder>
	<Folder>
			<name>branch16</name>
		<Placemark>
			<name>branch16_part1</name>
			<TimeSpan>
				<begin>9656-07-02</begin>
			</TimeSpan>
			<styleUrl>#branch16_part1_style</styleUrl>
			<LineString>
				<altitudeMode>absolute</altitudeMode>
				<tessellate>1</tessellate>
				<coordinates>
					22.937506,-30.559482,0.0
					21.36343918,-30.59874794,129770.86727441629
				</coordinates>
			</LineString>
		</Placemark>
		<Placemark>
			<name>branch16_part2</name>
			<TimeSpan>
				<begin>9654-02-02</begin>
			</TimeSpan>
			<styleUrl>#branch16_part2_style</styleUrl>
			<LineString>
				<altitudeMode>absolute</altitudeMode>
				<tessellate>1</tessellate>
				<coordinates>
					21.36343918,-30.59874794,129770.86727441629
					19.789372359999998,-30.63801388,181641.37617186268
				</coordinates>
			</LineString>
		</Placemark>
		<Placemark>
			<name>branch16_part3</name>
			<TimeSpan>
				<begin>9651-09-02</begin>
			</TimeSpan>
			<styleUrl>#branch16_part3_style</styleUrl>
			<LineString>
				<altitudeMode>absolute</altitudeMode>
				<tessellate>1</tessellate>
				<coordinates>
					19.789372359999998,-30.63801388,181641.37617186268
					18.21530554,-30.67727982,220134.8101354303
				</coordinates>
			</LineString>
		</Placemark>
		<Placemark>
			<name>branch16_part4</name>
			<TimeSpan>
				<begin>9649-04-02</begin>
			</TimeSpan>
			<styleUrl>#branch16_part4_style</styleUrl>
			<LineString>
				<altitudeMode>absolute</altitudeMode>
				<tessellate>1</tessellate>
				<coordinates>
					18.21530554,-30.67727982,220134.8101354303
					16.64123872,-30.71654576,251471.09830041224
				</coordinates>
			</LineString>
		</Placemark>
		<Placemark>
			<name>branch16_part5</name>
			<TimeSpan>
				<begin>9646-11-01</begin>
			</TimeSpan>
			<styleUrl>#branch16_part5_style</styleUrl>
			<LineString>
				<altitudeMode>absolute</altitudeMode>
				<tessellate>1</tessellate>
				<coordinates>
					16.64123872,-30.71654576,251471.09830041224
					15.0671719,-30.7558117,278080.42987374903
				</coordinates>
			</LineString>
		</Placemark>
		<Placemark>
			<name>branch16_part6</name>
			<TimeSpan>
				<begin>9644-06-01</begin>
			</TimeSpan>
			<styleUrl>#branch16_part6_style</styleUrl>
			<LineString>
				<altitudeMode>absolute</altitudeMode>
				<tessellate>1</tessellate>
				<coordinates>
					15.0671719,-30.7558117,278080.42987374903
					13.49310508,-30.79507764,301218.14558293525
				</coordinates>
			</LineString>
		</Placemark>
		<Placemark>
			<name>branch16_part7</name>
			<TimeSpan>
				<begin>9642-01-01</begin>
			</TimeSpan>
			<styleUrl>#branch16_part7_style</styleUrl>
			<LineString>
				<altitudeMode>absolute</altitudeMode>
				<tessellate>1</tessellate>
				<coordinates>
					13.49310508,-30.79507764,301218.14558293525
					11.91903826,-30.83434358,321634.3428948089
				</coordinates>
			</LineString>
		</Placemark>
		<Placemark>
			<name>branch16_part8</name>
			<TimeSpan>
				<begin>9639-08-01</begin>
			</TimeSpan>
			<styleUrl>#branch16_part8_style</styleUrl>
			<LineString>
				<altitudeMode>absolute</altitudeMode>
				<tessellate>1</tessellate>
				<coordinates>
					11.91903826,-30.83434358,321634.3428948089
					10.34497144,-30.87360952,339819.8984486172
				</coordinates>
			</LineString>
		</Placemark>
		<Placemark>
			<name>branch16_part9</name>
			<TimeSpan>
				<begin>9637-03-00</begin>
			</TimeSpan>
			<styleUrl>#branch16_part9_style</styleUrl>
			<LineString>
				<altitudeMode>absolute</altitudeMode>
				<tessellate>1</tessellate>
				<coordinates>
					10.34497144,-30.87360952,339819.8984486172
					8.77090462,-30.91287546,356116.70809606963
				</coordinates>
			</LineString>
		</Placemark>
		<Placemark>
			<name>branch16_part10</name>
			<TimeSpan>
				<begin>9634-09-30</begin>
			</TimeSpan>
			<styleUrl>#branch16_part10_style</styleUrl>
			<LineString>
				<altitudeMode>absolute</altitudeMode>
				<tessellate>1</tessellate>
				<coordinates>
					8.77090462,-30.91287546,356116.70809606963
					7.196837800000001,-30.9521414,370773.9064983321
				</coordinates>
			</LineString>
		</Placemark>
		<Placemark>
			<name>branch16_part11</name>
			<TimeSpan>
				<begin>9632-04-30</begin>
			</TimeSpan>
			<styleUrl>#branch16_part11_style</styleUrl>
			<LineString>
				<altitudeMode>absolute</altitudeMode>
				<tessellate>1</tessellate>
				<coordinates>
					7.196837800000001,-30.9521414,370773.9064983321
					5.622770980000002,-30.99140734,383979.3005439048
				</coordinates>
			</LineString>
		</Placemark>
		<Placemark>
			<name>branch16_part12</name>
			<TimeSpan>
				<begin>9629-11-29</begin>
			</TimeSpan>
			<styleUrl>#branch16_part12_style</styleUrl>
			<LineString>
				<altitudeMode>absolute</altitudeMode>
				<tessellate>1</tessellate>
				<coordinates>
					5.622770980000002,-30.99140734,383979.3005439048
					4.04870416,-31.03067328,395878.20134940324
				</coordinates>
			</LineString>
		</Placemark>
		<Placemark>
			<name>branch16_part13</name>
			<TimeSpan>
				<begin>9627-06-29</begin>
			</TimeSpan>
			<styleUrl>#branch16_part13_style</styleUrl>
			<LineString>
				<altitudeMode>absolute</altitudeMode>
				<tessellate>1</tessellate>
				<coordinates>
					4.04870416,-31.03067328,395878.20134940324
					2.474637340000001,-31.06993922,406585.33041956986
				</coordinates>
			</LineString>
		</Placemark>
		<Placemark>
			<name>branch16_part14</name>
			<TimeSpan>
				<begin>9625-01-29</begin>
			</TimeSpan>
			<styleUrl>#branch16_part14_style</styleUrl>
			<LineString>
				<altitudeMode>absolute</altitudeMode>
				<tessellate>1</tessellate>
				<coordinates>
					2.474637340000001,-31.06993922,406585.33041956986
					0.9005705200000023,-31.10920516,416192.6778217545
				</coordinates>
			</LineString>
		</Placemark>
		<Placemark>
			<name>branch16_part15</name>
			<TimeSpan>
				<begin>9622-08-29</begin>
			</TimeSpan>
			<styleUrl>#branch16_part15_style</styleUrl>
			<LineString>
				<altitudeMode>absolute</altitudeMode>
				<tessellate>1</tessellate>
				<coordinates>
					0.9005705200000023,-31.10920516,416192.6778217545
					-0.6734963,-31.1484711,424774.87306077144
				</coordinates>
			</LineString>
		</Placemark>
		<Placemark>
			<name>branch16_part16</name>
			<TimeSpan>
				<begin>9620-03-28</begin>
			</TimeSpan>
			<styleUrl>#branch16_part16_style</styleUrl>
			<LineString>
				<altitudeMode>absolute</altitudeMode>
				<tessellate>1</tessellate>
				<coordinates>
					-0.6734963,-31.1484711,424774.87306077144
					-2.247563119999999,-31.18773704,432392.9625311287
				</coordinates>
			</LineString>
		</Placemark>
		<Placemark>
			<name>branch16_part17</name>
			<TimeSpan>
				<begin>9617-10-28</begin>
			</TimeSpan>
			<styleUrl>#branch16_part17_style</styleUrl>
			<LineString>
				<altitudeMode>absolute</altitudeMode>
				<tessellate>1</tessellate>
				<coordinates>
					-2.247563119999999,-31.18773704,432392.9625311287
					-3.8216299399999976,-31.227002979999998,439097.129187151
				</coordinates>
			</LineString>
		</Placemark>
		<Placemark>
			<name>branch16_part18</name>
			<TimeSpan>
				<begin>9615-05-28</begin>
			</TimeSpan>
			<styleUrl>#branch16_part18_style</styleUrl>
			<LineString>
				<altitudeMode>absolute</altitudeMode>
				<tessellate>1</tessellate>
				<coordinates>
					-3.8216299399999976,-31.227002979999998,439097.129187151
					-5.39569676,-31.266268919999998,444928.6877979985
				</coordinates>
			</LineString>
		</Placemark>
		<Placemark>
			<name>branch16_part19</name>
			<TimeSpan>
				<begin>9613-00-27</begin>
			</TimeSpan>
			<styleUrl>#branch16_part19_style</styleUrl>
			<LineString>
				<altitudeMode>absolute</altitudeMode>
				<tessellate>1</tessellate>
				<coordinates>
					-5.39569676,-31.266268919999998,444928.6877979985
					-6.969763579999999,-31.305534859999998,449921.56998992607
				</coordinates>
			</LineString>
		</Placemark>
		<Placemark>
			<name>branch16_part20</name>
			<TimeSpan>
				<begin>9610-07-27</begin>
			</TimeSpan>
			<styleUrl>#branch16_part20_style</styleUrl>
			<LineString>
				<altitudeMode>absolute</altitudeMode>
				<tessellate>1</tessellate>
				<coordinates>
					-6.969763579999999,-31.305534859999998,449921.56998992607
					-8.543830399999997,-31.344800799999998,454103.44042965677
				</coordinates>
			</LineString>
		</Placemark>
		<Placemark>
			<name>branch16_part21</name>
			<TimeSpan>
				<begin>9608-02-27</begin>
			</TimeSpan>
			<styleUrl>#branch16_part21_style</styleUrl>
			<LineString>
				<altitudeMode>absolute</altitudeMode>
				<tessellate>1</tessellate>
				<coordinates>
					-8.543830399999997,-31.344800799999998,454103.44042965677
					-10.117897219999996,-31.384066739999998,457496.5394723785
				</coordinates>
			</LineString>
		</Placemark>
		<Placemark>
			<name>branch16_part22</name>
			<TimeSpan>
				<begin>9605-09-27</begin>
			</TimeSpan>
			<styleUrl>#branch16_part22_style</styleUrl>
			<LineString>
				<altitudeMode>absolute</altitudeMode>
				<tessellate>1</tessellate>
				<coordinates>
					-10.117897219999996,-31.384066739999998,457496.5394723785
					-11.691964039999995,-31.423332679999998,460118.317609343
				</coordinates>
			</LineString>
		</Placemark>
		<Placemark>
			<name>branch16_part23</name>
			<TimeSpan>
				<begin>9603-04-26</begin>
			</TimeSpan>
			<styleUrl>#branch16_part23_style</styleUrl>
			<LineString>
				<altitudeMode>absolute</altitudeMode>
				<tessellate>1</tessellate>
				<coordinates>
					-11.691964039999995,-31.423332679999998,460118.317609343
					-13.26603086,-31.462598619999998,461981.90691996005
				</coordinates>
			</LineString>
		</Placemark>
		<Placemark>
			<name>branch16_part24</name>
			<TimeSpan>
				<begin>9600-11-26</begin>
			</TimeSpan>
			<styleUrl>#branch16_part24_style</styleUrl>
			<LineString>
				<altitudeMode>absolute</altitudeMode>
				<tessellate>1</tessellate>
				<coordinates>
					-13.26603086,-31.462598619999998,461981.90691996005
					-14.84009768,-31.501864559999998,463096.46078808774
				</coordinates>
			</LineString>
		</Placemark>
		<Placemark>
			<name>branch16_part25</name>
			<TimeSpan>
				<begin>9598-06-26</begin>
			</TimeSpan>
			<styleUrl>#branch16_part25_style</styleUrl>
			<LineString>
				<altitudeMode>absolute</altitudeMode>
				<tessellate>1</tessellate>
				<coordinates>
					-14.84009768,-31.501864559999998,463096.46078808774
					-16.4141645,-31.5411305,463467.3831229151
				</coordinates>
			</LineString>
		</Placemark>
		<Placemark>
			<name>branch16_part26</name>
			<TimeSpan>
				<begin>9596-01-25</begin>
			</TimeSpan>
			<styleUrl>#branch16_part26_style</styleUrl>
			<LineString>
				<altitudeMode>absolute</altitudeMode>
				<tessellate>1</tessellate>
				<coordinates>
					-16.4141645,-31.5411305,463467.3831229151
					-17.988231319999997,-31.58039644,463096.46078808774
				</coordinates>
			</LineString>
		</Placemark>
		<Placemark>
			<name>branch16_part27</name>
			<TimeSpan>
				<begin>9593-08-25</begin>
			</TimeSpan>
			<styleUrl>#branch16_part27_style</styleUrl>
			<LineString>
				<altitudeMode>absolute</altitudeMode>
				<tessellate>1</tessellate>
				<coordinates>
					-17.988231319999997,-31.58039644,463096.46078808774
					-19.562298139999996,-31.61966238,461981.90691996005
				</coordinates>
			</LineString>
		</Placemark>
		<Placemark>
			<name>branch16_part28</name>
			<TimeSpan>
				<begin>9591-03-25</begin>
			</TimeSpan>
			<styleUrl>#branch16_part28_style</styleUrl>
			<LineString>
				<altitudeMode>absolute</altitudeMode>
				<tessellate>1</tessellate>
				<coordinates>
					-19.562298139999996,-31.61966238,461981.90691996005
					-21.136364959999995,-31.65892832,460118.317609343
				</coordinates>
			</LineString>
		</Placemark>
		<Placemark>
			<name>branch16_part29</name>
			<TimeSpan>
				<begin>9588-10-25</begin>
			</TimeSpan>
			<styleUrl>#branch16_part29_style</styleUrl>
			<LineString>
				<altitudeMode>absolute</altitudeMode>
				<tessellate>1</tessellate>
				<coordinates>
					-21.136364959999995,-31.65892832,460118.317609343
					-22.71043178,-31.69819426,457496.53947237856
				</coordinates>
			</LineString>
		</Placemark>
		<Placemark>
			<name>branch16_part30</name>
			<TimeSpan>
				<begin>9586-05-24</begin>
			</TimeSpan>
			<styleUrl>#branch16_part30_style</styleUrl>
			<LineString>
				<altitudeMode>absolute</altitudeMode>
				<tessellate>1</tessellate>
				<coordinates>
					-22.71043178,-31.69819426,457496.53947237856
					-24.2844986,-31.7374602,454103.44042965677
				</coordinates>
			</LineString>
		</Placemark>
		<Placemark>
			<name>branch16_part31</name>
			<TimeSpan>
				<begin>9584-00-24</begin>
			</TimeSpan>
			<styleUrl>#branch16_part31_style</styleUrl>
			<LineString>
				<altitudeMode>absolute</altitudeMode>
				<tessellate>1</tessellate>
				<coordinates>
					-24.2844986,-31.7374602,454103.44042965677
					-25.858565419999998,-31.77672614,449921.56998992607
				</coordinates>
			</LineString>
		</Placemark>
		<Placemark>
			<name>branch16_part32</name>
			<TimeSpan>
				<begin>9581-07-24</begin>
			</TimeSpan>
			<styleUrl>#branch16_part32_style</styleUrl>
			<LineString>
				<altitudeMode>absolute</altitudeMode>
				<tessellate>1</tessellate>
				<coordinates>
					-25.858565419999998,-31.77672614,449921.56998992607
					-27.432632239999997,-31.81599208,444928.6877979985
				</coordinates>
			</LineString>
		</Placemark>
		<Placemark>
			<name>branch16_part33</name>
			<TimeSpan>
				<begin>9579-02-24</begin>
			</TimeSpan>
			<styleUrl>#branch16_part33_style</styleUrl>
			<LineString>
				<altitudeMode>absolute</altitudeMode>
				<tessellate>1</tessellate>
				<coordinates>
					-27.432632239999997,-31.81599208,444928.6877979985
					-29.006699059999995,-31.85525802,439097.129187151
				</coordinates>
			</LineString>
		</Placemark>
		<Placemark>
			<name>branch16_part34</name>
			<TimeSpan>
				<begin>9576-09-23</begin>
			</TimeSpan>
			<styleUrl>#branch16_part34_style</styleUrl>
			<LineString>
				<altitudeMode>absolute</altitudeMode>
				<tessellate>1</tessellate>
				<coordinates>
					-29.006699059999995,-31.85525802,439097.129187151
					-30.580765879999994,-31.89452396,432392.9625311287
				</coordinates>
			</LineString>
		</Placemark>
		<Placemark>
			<name>branch16_part35</name>
			<TimeSpan>
				<begin>9574-04-23</begin>
			</TimeSpan>
			<styleUrl>#branch16_part35_style</styleUrl>
			<LineString>
				<altitudeMode>absolute</altitudeMode>
				<tessellate>1</tessellate>
				<coordinates>
					-30.580765879999994,-31.89452396,432392.9625311287
					-32.15483269999999,-31.9337899,424774.8730607714
				</coordinates>
			</LineString>
		</Placemark>
		<Placemark>
			<name>branch16_part36</name>
			<TimeSpan>
				<begin>9571-11-23</begin>
			</TimeSpan>
			<styleUrl>#branch16_part36_style</styleUrl>
			<LineString>
				<altitudeMode>absolute</altitudeMode>
				<tessellate>1</tessellate>
				<coordinates>
					-32.15483269999999,-31.9337899,424774.8730607714
					-33.72889952,-31.97305584,416192.67782175454
				</coordinates>
			</LineString>
		</Placemark>
		<Placemark>
			<name>branch16_part37</name>
			<TimeSpan>
				<begin>9569-06-22</begin>
			</TimeSpan>
			<styleUrl>#branch16_part37_style</styleUrl>
			<LineString>
				<altitudeMode>absolute</altitudeMode>
				<tessellate>1</tessellate>
				<coordinates>
					-33.72889952,-31.97305584,416192.67782175454
					-35.30296634,-32.01232178,406585.33041956986
				</coordinates>
			</LineString>
		</Placemark>
		<Placemark>
			<name>branch16_part38</name>
			<TimeSpan>
				<begin>9567-01-22</begin>
			</TimeSpan>
			<styleUrl>#branch16_part38_style</styleUrl>
			<LineString>
				<altitudeMode>absolute</altitudeMode>
				<tessellate>1</tessellate>
				<coordinates>
					-35.30296634,-32.01232178,406585.33041956986
					-36.877033159999996,-32.05158772,395878.20134940324
				</coordinates>
			</LineString>
		</Placemark>
		<Placemark>
			<name>branch16_part39</name>
			<TimeSpan>
				<begin>9564-08-22</begin>
			</TimeSpan>
			<styleUrl>#branch16_part39_style</styleUrl>
			<LineString>
				<altitudeMode>absolute</altitudeMode>
				<tessellate>1</tessellate>
				<coordinates>
					-36.877033159999996,-32.05158772,395878.20134940324
					-38.451099979999995,-32.09085366,383979.3005439048
				</coordinates>
			</LineString>
		</Placemark>
		<Placemark>
			<name>branch16_part40</name>
			<TimeSpan>
				<begin>9562-03-22</begin>
			</TimeSpan>
			<styleUrl>#branch16_part40_style</styleUrl>
			<LineString>
				<altitudeMode>absolute</altitudeMode>
				<tessellate>1</tessellate>
				<coordinates>
					-38.451099979999995,-32.09085366,383979.3005439048
					-40.025166799999994,-32.1301196,370773.906498332
				</coordinates>
			</LineString>
		</Placemark>
		<Placemark>
			<name>branch16_part41</name>
			<TimeSpan>
				<begin>9559-10-21</begin>
			</TimeSpan>
			<styleUrl>#branch16_part41_style</styleUrl>
			<LineString>
				<altitudeMode>absolute</altitudeMode>
				<tessellate>1</tessellate>
				<coordinates>
					-40.025166799999994,-32.1301196,370773.906498332
					-41.59923361999999,-32.16938554,356116.70809606963
				</coordinates>
			</LineString>
		</Placemark>
		<Placemark>
			<name>branch16_part42</name>
			<TimeSpan>
				<begin>9557-05-21</begin>
			</TimeSpan>
			<styleUrl>#branch16_part42_style</styleUrl>
			<LineString>
				<altitudeMode>absolute</altitudeMode>
				<tessellate>1</tessellate>
				<coordinates>
					-41.59923361999999,-32.16938554,356116.70809606963
					-43.17330043999999,-32.20865148,339819.8984486172
				</coordinates>
			</LineString>
		</Placemark>
		<Placemark>
			<name>branch16_part43</name>
			<TimeSpan>
				<begin>9555-00-21</begin>
			</TimeSpan>
			<styleUrl>#branch16_part43_style</styleUrl>
			<LineString>
				<altitudeMode>absolute</altitudeMode>
				<tessellate>1</tessellate>
				<coordinates>
					-43.17330043999999,-32.20865148,339819.8984486172
					-44.74736725999999,-32.24791742,321634.342894809
				</coordinates>
			</LineString>
		</Placemark>
		<Placemark>
			<name>branch16_part44</name>
			<TimeSpan>
				<begin>9552-07-20</begin>
			</TimeSpan>
			<styleUrl>#branch16_part44_style</styleUrl>
			<LineString>
				<altitudeMode>absolute</altitudeMode>
				<tessellate>1</tessellate>
				<coordinates>
					-44.74736725999999,-32.24791742,321634.342894809
					-46.32143407999999,-32.28718336,301218.14558293525
				</coordinates>
			</LineString>
		</Placemark>
		<Placemark>
			<name>branch16_part45</name>
			<TimeSpan>
				<begin>9550-02-20</begin>
			</TimeSpan>
			<styleUrl>#branch16_part45_style</styleUrl>
			<LineString>
				<altitudeMode>absolute</altitudeMode>
				<tessellate>1</tessellate>
				<coordinates>
					-46.32143407999999,-32.28718336,301218.14558293525
					-47.8955009,-32.3264493,278080.42987374903
				</coordinates>
			</LineString>
		</Placemark>
		<Placemark>
			<name>branch16_part46</name>
			<TimeSpan>
				<begin>9547-09-20</begin>
			</TimeSpan>
			<styleUrl>#branch16_part46_style</styleUrl>
			<LineString>
				<altitudeMode>absolute</altitudeMode>
				<tessellate>1</tessellate>
				<coordinates>
					-47.8955009,-32.3264493,278080.42987374903
					-49.46956772,-32.36571524,251471.09830041218
				</coordinates>
			</LineString>
		</Placemark>
		<Placemark>
			<name>branch16_part47</name>
			<TimeSpan>
				<begin>9545-04-20</begin>
			</TimeSpan>
			<styleUrl>#branch16_part47_style</styleUrl>
			<LineString>
				<altitudeMode>absolute</altitudeMode>
				<tessellate>1</tessellate>
				<coordinates>
					-49.46956772,-32.36571524,251471.09830041218
					-51.04363454,-32.40498118,220134.81013543025
				</coordinates>
			</LineString>
		</Placemark>
		<Placemark>
			<name>branch16_part48</name>
			<TimeSpan>
				<begin>9542-11-19</begin>
			</TimeSpan>
			<styleUrl>#branch16_part48_style</styleUrl>
			<LineString>
				<altitudeMode>absolute</altitudeMode>
				<tessellate>1</tessellate>
				<coordinates>
					-51.04363454,-32.40498118,220134.81013543025
					-52.61770136,-32.44424712,181641.37617186285
				</coordinates>
			</LineString>
		</Placemark>
		<Placemark>
			<name>branch16_part49</name>
			<TimeSpan>
				<begin>9540-06-19</begin>
			</TimeSpan>
			<styleUrl>#branch16_part49_style</styleUrl>
			<LineString>
				<altitudeMode>absolute</altitudeMode>
				<tessellate>1</tessellate>
				<coordinates>
					-52.61770136,-32.44424712,181641.37617186285
					-54.19176818,-32.48351306,129770.86727441638
				</coordinates>
			</LineString>
		</Placemark>
		<Placemark>
			<name>branch16_part50</name>
			<TimeSpan>
				<begin>9538-01-19</begin>
			</TimeSpan>
			<styleUrl>#branch16_part50_style</styleUrl>
			<LineString>
				<altitudeMode>absolute</altitudeMode>
				<tessellate>1</tessellate>
				<coordinates>
					-54.19176818,-32.48351306,129770.86727441638
					-55.765834999999996,-32.522779,5.67583847250678E-11
				</coordinates>
			</LineString>
		</Placemark>
	</Folder>
	<Folder>
			<name>branch18</name>
		<Placemark>
			<name>branch18_part1</name>
			<TimeSpan>
				<begin>9864-11-12</begin>
			</TimeSpan>
			<styleUrl>#branch18_part1_style</styleUrl>
			<LineString>
				<altitudeMode>absolute</altitudeMode>
				<tessellate>1</tessellate>
				<coordinates>
					4.469936,50.503887,0.0
					3.2652205799999994,48.84335368,181852.32340624844
				</coordinates>
			</LineString>
		</Placemark>
		<Placemark>
			<name>branch18_part2</name>
			<TimeSpan>
				<begin>9862-01-13</begin>
			</TimeSpan>
			<styleUrl>#branch18_part2_style</styleUrl>
			<LineString>
				<altitudeMode>absolute</altitudeMode>
				<tessellate>1</tessellate>
				<coordinates>
					3.2652205799999994,48.84335368,181852.32340624844
					2.0605051599999995,47.18282036,254540.22907708256
				</coordinates>
			</LineString>
		</Placemark>
		<Placemark>
			<name>branch18_part3</name>
			<TimeSpan>
				<begin>9859-03-13</begin>
			</TimeSpan>
			<styleUrl>#branch18_part3_style</styleUrl>
			<LineString>
				<altitudeMode>absolute</altitudeMode>
				<tessellate>1</tessellate>
				<coordinates>
					2.0605051599999995,47.18282036,254540.22907708256
					0.8557897399999996,45.522287039999995,308482.3853497779
				</coordinates>
			</LineString>
		</Placemark>
		<Placemark>
			<name>branch18_part4</name>
			<TimeSpan>
				<begin>9856-05-13</begin>
			</TimeSpan>
			<styleUrl>#branch18_part4_style</styleUrl>
			<LineString>
				<altitudeMode>absolute</altitudeMode>
				<tessellate>1</tessellate>
				<coordinates>
					0.8557897399999996,45.522287039999995,308482.3853497779
					-0.3489256800000007,43.861753719999996,352394.9901540546
				</coordinates>
			</LineString>
		</Placemark>
		<Placemark>
			<name>branch18_part5</name>
			<TimeSpan>
				<begin>9853-07-14</begin>
			</TimeSpan>
			<styleUrl>#branch18_part5_style</styleUrl>
			<LineString>
				<altitudeMode>absolute</altitudeMode>
				<tessellate>1</tessellate>
				<coordinates>
					-0.3489256800000007,43.861753719999996,352394.9901540546
					-1.553641100000001,42.2012204,389683.55015624635
				</coordinates>
			</LineString>
		</Placemark>
		<Placemark>
			<name>branch18_part6</name>
			<TimeSpan>
				<begin>9850-09-14</begin>
			</TimeSpan>
			<styleUrl>#branch18_part6_style</styleUrl>
			<LineString>
				<altitudeMode>absolute</altitudeMode>
				<tessellate>1</tessellate>
				<coordinates>
					-1.553641100000001,42.2012204,389683.55015624635
					-2.7583565200000004,40.54068708,422107.21694989724
				</coordinates>
			</LineString>
		</Placemark>
		<Placemark>
			<name>branch18_part7</name>
			<TimeSpan>
				<begin>9847-11-14</begin>
			</TimeSpan>
			<styleUrl>#branch18_part7_style</styleUrl>
			<LineString>
				<altitudeMode>absolute</altitudeMode>
				<tessellate>1</tessellate>
				<coordinates>
					-2.7583565200000004,40.54068708,422107.21694989724
					-3.9630719400000016,38.88015376,450717.12758903636
				</coordinates>
			</LineString>
		</Placemark>
		<Placemark>
			<name>branch18_part8</name>
			<TimeSpan>
				<begin>9845-01-15</begin>
			</TimeSpan>
			<styleUrl>#branch18_part8_style</styleUrl>
			<LineString>
				<altitudeMode>absolute</altitudeMode>
				<tessellate>1</tessellate>
				<coordinates>
					-3.9630719400000016,38.88015376,450717.12758903636
					-5.167787360000001,37.21962044,476201.16417869873
				</coordinates>
			</LineString>
		</Placemark>
		<Placemark>
			<name>branch18_part9</name>
			<TimeSpan>
				<begin>9842-03-15</begin>
			</TimeSpan>
			<styleUrl>#branch18_part9_style</styleUrl>
			<LineString>
				<altitudeMode>absolute</altitudeMode>
				<tessellate>1</tessellate>
				<coordinates>
					-5.167787360000001,37.21962044,476201.16417869873
					-6.3725027800000005,35.55908712,499038.43698686815
				</coordinates>
			</LineString>
		</Placemark>
		<Placemark>
			<name>branch18_part10</name>
			<TimeSpan>
				<begin>9839-05-16</begin>
			</TimeSpan>
			<styleUrl>#branch18_part10_style</styleUrl>
			<LineString>
				<altitudeMode>absolute</altitudeMode>
				<tessellate>1</tessellate>
				<coordinates>
					-6.3725027800000005,35.55908712,499038.43698686815
					-7.577218200000002,33.8985538,519578.0668749953
				</coordinates>
			</LineString>
		</Placemark>
		<Placemark>
			<name>branch18_part11</name>
			<TimeSpan>
				<begin>9836-07-16</begin>
			</TimeSpan>
			<styleUrl>#branch18_part11_style</styleUrl>
			<LineString>
				<altitudeMode>absolute</altitudeMode>
				<tessellate>1</tessellate>
				<coordinates>
					-7.577218200000002,33.8985538,519578.0668749953
					-8.78193362,32.23802048,538083.2340139673
				</coordinates>
			</LineString>
		</Placemark>
		<Placemark>
			<name>branch18_part12</name>
			<TimeSpan>
				<begin>9833-09-16</begin>
			</TimeSpan>
			<styleUrl>#branch18_part12_style</styleUrl>
			<LineString>
				<altitudeMode>absolute</altitudeMode>
				<tessellate>1</tessellate>
				<coordinates>
					-8.78193362,32.23802048,538083.2340139673
					-9.98664904,30.577487159999997,554757.5678063482
				</coordinates>
			</LineString>
		</Placemark>
		<Placemark>
			<name>branch18_part13</name>
			<TimeSpan>
				<begin>9830-11-17</begin>
			</TimeSpan>
			<styleUrl>#branch18_part13_style</styleUrl>
			<LineString>
				<altitudeMode>absolute</altitudeMode>
				<tessellate>1</tessellate>
				<coordinates>
					-9.98664904,30.577487159999997,554757.5678063482
					-11.191364460000003,28.916953839999998,569761.8313927429
				</coordinates>
			</LineString>
		</Placemark>
		<Placemark>
			<name>branch18_part14</name>
			<TimeSpan>
				<begin>9828-01-17</begin>
			</TimeSpan>
			<styleUrl>#branch18_part14_style</styleUrl>
			<LineString>
				<altitudeMode>absolute</altitudeMode>
				<tessellate>1</tessellate>
				<coordinates>
					-11.191364460000003,28.916953839999998,569761.8313927429
					-12.396079880000002,27.25642052,583224.9335785653
				</coordinates>
			</LineString>
		</Placemark>
		<Placemark>
			<name>branch18_part15</name>
			<TimeSpan>
				<begin>9825-03-17</begin>
			</TimeSpan>
			<styleUrl>#branch18_part15_style</styleUrl>
			<LineString>
				<altitudeMode>absolute</altitudeMode>
				<tessellate>1</tessellate>
				<coordinates>
					-12.396079880000002,27.25642052,583224.9335785653
					-13.600795300000001,25.595887199999996,595251.4552233734
				</coordinates>
			</LineString>
		</Placemark>
		<Placemark>
			<name>branch18_part16</name>
			<TimeSpan>
				<begin>9822-05-18</begin>
			</TimeSpan>
			<styleUrl>#branch18_part16_style</styleUrl>
			<LineString>
				<altitudeMode>absolute</altitudeMode>
				<tessellate>1</tessellate>
				<coordinates>
					-13.600795300000001,25.595887199999996,595251.4552233734
					-14.805510720000001,23.935353879999997,605926.9427129624
				</coordinates>
			</LineString>
		</Placemark>
		<Placemark>
			<name>branch18_part17</name>
			<TimeSpan>
				<begin>9819-07-18</begin>
			</TimeSpan>
			<styleUrl>#branch18_part17_style</styleUrl>
			<LineString>
				<altitudeMode>absolute</altitudeMode>
				<tessellate>1</tessellate>
				<coordinates>
					-14.805510720000001,23.935353879999997,605926.9427129624
					-16.01022614,22.27482056,615321.71912547
				</coordinates>
			</LineString>
		</Placemark>
		<Placemark>
			<name>branch18_part18</name>
			<TimeSpan>
				<begin>9816-09-18</begin>
			</TimeSpan>
			<styleUrl>#branch18_part18_style</styleUrl>
			<LineString>
				<altitudeMode>absolute</altitudeMode>
				<tessellate>1</tessellate>
				<coordinates>
					-16.01022614,22.27482056,615321.71912547
					-17.21494156,20.614287239999996,623493.6802499943
				</coordinates>
			</LineString>
		</Placemark>
		<Placemark>
			<name>branch18_part19</name>
			<TimeSpan>
				<begin>9813-11-19</begin>
			</TimeSpan>
			<styleUrl>#branch18_part19_style</styleUrl>
			<LineString>
				<altitudeMode>absolute</altitudeMode>
				<tessellate>1</tessellate>
				<coordinates>
					-17.21494156,20.614287239999996,623493.6802499943
					-18.419656980000003,18.953753919999997,630490.375626744
				</coordinates>
			</LineString>
		</Placemark>
		<Placemark>
			<name>branch18_part20</name>
			<TimeSpan>
				<begin>9811-01-19</begin>
			</TimeSpan>
			<styleUrl>#branch18_part20_style</styleUrl>
			<LineString>
				<altitudeMode>absolute</altitudeMode>
				<tessellate>1</tessellate>
				<coordinates>
					-18.419656980000003,18.953753919999997,630490.375626744
					-19.624372400000002,17.293220599999998,636350.5726927065
				</coordinates>
			</LineString>
		</Placemark>
		<Placemark>
			<name>branch18_part21</name>
			<TimeSpan>
				<begin>9808-03-19</begin>
			</TimeSpan>
			<styleUrl>#branch18_part21_style</styleUrl>
			<LineString>
				<altitudeMode>absolute</altitudeMode>
				<tessellate>1</tessellate>
				<coordinates>
					-19.624372400000002,17.293220599999998,636350.5726927065
					-20.82908782,15.632687279999999,641105.437612902
				</coordinates>
			</LineString>
		</Placemark>
		<Placemark>
			<name>branch18_part22</name>
			<TimeSpan>
				<begin>9805-05-20</begin>
			</TimeSpan>
			<styleUrl>#branch18_part22_style</styleUrl>
			<LineString>
				<altitudeMode>absolute</altitudeMode>
				<tessellate>1</tessellate>
				<coordinates>
					-20.82908782,15.632687279999999,641105.437612902
					-22.03380324,13.97215396,644779.4243533504
				</coordinates>
			</LineString>
		</Placemark>
		<Placemark>
			<name>branch18_part23</name>
			<TimeSpan>
				<begin>9802-07-20</begin>
			</TimeSpan>
			<styleUrl>#branch18_part23_style</styleUrl>
			<LineString>
				<altitudeMode>absolute</altitudeMode>
				<tessellate>1</tessellate>
				<coordinates>
					-22.03380324,13.97215396,644779.4243533504
					-23.23851866,12.311620639999994,647390.9353429019
				</coordinates>
			</LineString>
		</Placemark>
		<Placemark>
			<name>branch18_part24</name>
			<TimeSpan>
				<begin>9799-09-21</begin>
			</TimeSpan>
			<styleUrl>#branch18_part24_style</styleUrl>
			<LineString>
				<altitudeMode>absolute</altitudeMode>
				<tessellate>1</tessellate>
				<coordinates>
					-23.23851866,12.311620639999994,647390.9353429019
					-24.44323408,10.651087319999995,648952.7975292109
				</coordinates>
			</LineString>
		</Placemark>
		<Placemark>
			<name>branch18_part25</name>
			<TimeSpan>
				<begin>9796-11-21</begin>
			</TimeSpan>
			<styleUrl>#branch18_part25_style</styleUrl>
			<LineString>
				<altitudeMode>absolute</altitudeMode>
				<tessellate>1</tessellate>
				<coordinates>
					-24.44323408,10.651087319999995,648952.7975292109
					-25.647949500000003,8.990553999999996,649472.5835937441
				</coordinates>
			</LineString>
		</Placemark>
		<Placemark>
			<name>branch18_part26</name>
			<TimeSpan>
				<begin>9794-01-21</begin>
			</TimeSpan>
			<styleUrl>#branch18_part26_style</styleUrl>
			<LineString>
				<altitudeMode>absolute</altitudeMode>
				<tessellate>1</tessellate>
				<coordinates>
					-25.647949500000003,8.990553999999996,649472.5835937441
					-26.852664920000002,7.330020679999997,648952.7975292109
				</coordinates>
			</LineString>
		</Placemark>
		<Placemark>
			<name>branch18_part27</name>
			<TimeSpan>
				<begin>9791-03-22</begin>
			</TimeSpan>
			<styleUrl>#branch18_part27_style</styleUrl>
			<LineString>
				<altitudeMode>absolute</altitudeMode>
				<tessellate>1</tessellate>
				<coordinates>
					-26.852664920000002,7.330020679999997,648952.7975292109
					-28.057380340000005,5.669487359999998,647390.9353429019
				</coordinates>
			</LineString>
		</Placemark>
		<Placemark>
			<name>branch18_part28</name>
			<TimeSpan>
				<begin>9788-05-22</begin>
			</TimeSpan>
			<styleUrl>#branch18_part28_style</styleUrl>
			<LineString>
				<altitudeMode>absolute</altitudeMode>
				<tessellate>1</tessellate>
				<coordinates>
					-28.057380340000005,5.669487359999998,647390.9353429019
					-29.262095760000005,4.008954039999999,644779.4243533504
				</coordinates>
			</LineString>
		</Placemark>
		<Placemark>
			<name>branch18_part29</name>
			<TimeSpan>
				<begin>9785-07-22</begin>
			</TimeSpan>
			<styleUrl>#branch18_part29_style</styleUrl>
			<LineString>
				<altitudeMode>absolute</altitudeMode>
				<tessellate>1</tessellate>
				<coordinates>
					-29.262095760000005,4.008954039999999,644779.4243533504
					-30.466811180000004,2.348420719999993,641105.437612902
				</coordinates>
			</LineString>
		</Placemark>
		<Placemark>
			<name>branch18_part30</name>
			<TimeSpan>
				<begin>9782-09-23</begin>
			</TimeSpan>
			<styleUrl>#branch18_part30_style</styleUrl>
			<LineString>
				<altitudeMode>absolute</altitudeMode>
				<tessellate>1</tessellate>
				<coordinates>
					-30.466811180000004,2.348420719999993,641105.437612902
					-31.671526600000004,0.6878873999999939,636350.5726927065
				</coordinates>
			</LineString>
		</Placemark>
		<Placemark>
			<name>branch18_part31</name>
			<TimeSpan>
				<begin>9779-11-23</begin>
			</TimeSpan>
			<styleUrl>#branch18_part31_style</styleUrl>
			<LineString>
				<altitudeMode>absolute</altitudeMode>
				<tessellate>1</tessellate>
				<coordinates>
					-31.671526600000004,0.6878873999999939,636350.5726927065
					-32.87624202000001,-0.972645920000005,630490.375626744
				</coordinates>
			</LineString>
		</Placemark>
		<Placemark>
			<name>branch18_part32</name>
			<TimeSpan>
				<begin>9777-01-23</begin>
			</TimeSpan>
			<styleUrl>#branch18_part32_style</styleUrl>
			<LineString>
				<altitudeMode>absolute</altitudeMode>
				<tessellate>1</tessellate>
				<coordinates>
					-32.87624202000001,-0.972645920000005,630490.375626744
					-34.080957440000006,-2.633179240000004,623493.6802499943
				</coordinates>
			</LineString>
		</Placemark>
		<Placemark>
			<name>branch18_part33</name>
			<TimeSpan>
				<begin>9774-03-24</begin>
			</TimeSpan>
			<styleUrl>#branch18_part33_style</styleUrl>
			<LineString>
				<altitudeMode>absolute</altitudeMode>
				<tessellate>1</tessellate>
				<coordinates>
					-34.080957440000006,-2.633179240000004,623493.6802499943
					-35.285672860000005,-4.293712560000003,615321.7191254699
				</coordinates>
			</LineString>
		</Placemark>
		<Placemark>
			<name>branch18_part34</name>
			<TimeSpan>
				<begin>9771-05-24</begin>
			</TimeSpan>
			<styleUrl>#branch18_part34_style</styleUrl>
			<LineString>
				<altitudeMode>absolute</altitudeMode>
				<tessellate>1</tessellate>
				<coordinates>
					-35.285672860000005,-4.293712560000003,615321.7191254699
					-36.490388280000005,-5.954245880000002,605926.9427129624
				</coordinates>
			</LineString>
		</Placemark>
		<Placemark>
			<name>branch18_part35</name>
			<TimeSpan>
				<begin>9768-07-25</begin>
			</TimeSpan>
			<styleUrl>#branch18_part35_style</styleUrl>
			<LineString>
				<altitudeMode>absolute</altitudeMode>
				<tessellate>1</tessellate>
				<coordinates>
					-36.490388280000005,-5.954245880000002,605926.9427129624
					-37.695103700000004,-7.614779200000001,595251.4552233733
				</coordinates>
			</LineString>
		</Placemark>
		<Placemark>
			<name>branch18_part36</name>
			<TimeSpan>
				<begin>9765-09-25</begin>
			</TimeSpan>
			<styleUrl>#branch18_part36_style</styleUrl>
			<LineString>
				<altitudeMode>absolute</altitudeMode>
				<tessellate>1</tessellate>
				<coordinates>
					-37.695103700000004,-7.614779200000001,595251.4552233733
					-38.899819120000004,-9.275312520000007,583224.9335785654
				</coordinates>
			</LineString>
		</Placemark>
		<Placemark>
			<name>branch18_part37</name>
			<TimeSpan>
				<begin>9762-11-25</begin>
			</TimeSpan>
			<styleUrl>#branch18_part37_style</styleUrl>
			<LineString>
				<altitudeMode>absolute</altitudeMode>
				<tessellate>1</tessellate>
				<coordinates>
					-38.899819120000004,-9.275312520000007,583224.9335785654
					-40.10453454,-10.935845840000006,569761.8313927429
				</coordinates>
			</LineString>
		</Placemark>
		<Placemark>
			<name>branch18_part38</name>
			<TimeSpan>
				<begin>9760-01-26</begin>
			</TimeSpan>
			<styleUrl>#branch18_part38_style</styleUrl>
			<LineString>
				<altitudeMode>absolute</altitudeMode>
				<tessellate>1</tessellate>
				<coordinates>
					-40.10453454,-10.935845840000006,569761.8313927429
					-41.30924996000001,-12.596379160000005,554757.5678063482
				</coordinates>
			</LineString>
		</Placemark>
		<Placemark>
			<name>branch18_part39</name>
			<TimeSpan>
				<begin>9757-03-26</begin>
			</TimeSpan>
			<styleUrl>#branch18_part39_style</styleUrl>
			<LineString>
				<altitudeMode>absolute</altitudeMode>
				<tessellate>1</tessellate>
				<coordinates>
					-41.30924996000001,-12.596379160000005,554757.5678063482
					-42.51396538000001,-14.256912480000004,538083.2340139673
				</coordinates>
			</LineString>
		</Placemark>
		<Placemark>
			<name>branch18_part40</name>
			<TimeSpan>
				<begin>9754-05-26</begin>
			</TimeSpan>
			<styleUrl>#branch18_part40_style</styleUrl>
			<LineString>
				<altitudeMode>absolute</altitudeMode>
				<tessellate>1</tessellate>
				<coordinates>
					-42.51396538000001,-14.256912480000004,538083.2340139673
					-43.71868080000001,-15.917445800000003,519578.06687499513
				</coordinates>
			</LineString>
		</Placemark>
		<Placemark>
			<name>branch18_part41</name>
			<TimeSpan>
				<begin>9751-07-27</begin>
			</TimeSpan>
			<styleUrl>#branch18_part41_style</styleUrl>
			<LineString>
				<altitudeMode>absolute</altitudeMode>
				<tessellate>1</tessellate>
				<coordinates>
					-43.71868080000001,-15.917445800000003,519578.06687499513
					-44.92339622000001,-17.577979120000002,499038.43698686815
				</coordinates>
			</LineString>
		</Placemark>
		<Placemark>
			<name>branch18_part42</name>
			<TimeSpan>
				<begin>9748-09-27</begin>
			</TimeSpan>
			<styleUrl>#branch18_part42_style</styleUrl>
			<LineString>
				<altitudeMode>absolute</altitudeMode>
				<tessellate>1</tessellate>
				<coordinates>
					-44.92339622000001,-17.577979120000002,499038.43698686815
					-46.12811164000001,-19.23851244,476201.16417869873
				</coordinates>
			</LineString>
		</Placemark>
		<Placemark>
			<name>branch18_part43</name>
			<TimeSpan>
				<begin>9745-11-27</begin>
			</TimeSpan>
			<styleUrl>#branch18_part43_style</styleUrl>
			<LineString>
				<altitudeMode>absolute</altitudeMode>
				<tessellate>1</tessellate>
				<coordinates>
					-46.12811164000001,-19.23851244,476201.16417869873
					-47.33282706000001,-20.89904576,450717.1275890364
				</coordinates>
			</LineString>
		</Placemark>
		<Placemark>
			<name>branch18_part44</name>
			<TimeSpan>
				<begin>9743-01-28</begin>
			</TimeSpan>
			<styleUrl>#branch18_part44_style</styleUrl>
			<LineString>
				<altitudeMode>absolute</altitudeMode>
				<tessellate>1</tessellate>
				<coordinates>
					-47.33282706000001,-20.89904576,450717.1275890364
					-48.537542480000006,-22.55957908,422107.21694989724
				</coordinates>
			</LineString>
		</Placemark>
		<Placemark>
			<name>branch18_part45</name>
			<TimeSpan>
				<begin>9740-03-28</begin>
			</TimeSpan>
			<styleUrl>#branch18_part45_style</styleUrl>
			<LineString>
				<altitudeMode>absolute</altitudeMode>
				<tessellate>1</tessellate>
				<coordinates>
					-48.537542480000006,-22.55957908,422107.21694989724
					-49.742257900000006,-24.220112400000012,389683.55015624646
				</coordinates>
			</LineString>
		</Placemark>
		<Placemark>
			<name>branch18_part46</name>
			<TimeSpan>
				<begin>9737-05-29</begin>
			</TimeSpan>
			<styleUrl>#branch18_part46_style</styleUrl>
			<LineString>
				<altitudeMode>absolute</altitudeMode>
				<tessellate>1</tessellate>
				<coordinates>
					-49.742257900000006,-24.220112400000012,389683.55015624646
					-50.946973320000005,-25.88064572000001,352394.99015405454
				</coordinates>
			</LineString>
		</Placemark>
		<Placemark>
			<name>branch18_part47</name>
			<TimeSpan>
				<begin>9734-07-29</begin>
			</TimeSpan>
			<styleUrl>#branch18_part47_style</styleUrl>
			<LineString>
				<altitudeMode>absolute</altitudeMode>
				<tessellate>1</tessellate>
				<coordinates>
					-50.946973320000005,-25.88064572000001,352394.99015405454
					-52.151688740000004,-27.54117904000001,308482.3853497778
				</coordinates>
			</LineString>
		</Placemark>
		<Placemark>
			<name>branch18_part48</name>
			<TimeSpan>
				<begin>9731-09-29</begin>
			</TimeSpan>
			<styleUrl>#branch18_part48_style</styleUrl>
			<LineString>
				<altitudeMode>absolute</altitudeMode>
				<tessellate>1</tessellate>
				<coordinates>
					-52.151688740000004,-27.54117904000001,308482.3853497778
					-53.356404160000004,-29.20171236000001,254540.2290770828
				</coordinates>
			</LineString>
		</Placemark>
		<Placemark>
			<name>branch18_part49</name>
			<TimeSpan>
				<begin>9728-11-30</begin>
			</TimeSpan>
			<styleUrl>#branch18_part49_style</styleUrl>
			<LineString>
				<altitudeMode>absolute</altitudeMode>
				<tessellate>1</tessellate>
				<coordinates>
					-53.356404160000004,-29.20171236000001,254540.2290770828
					-54.56111958000001,-30.862245680000008,181852.32340624853
				</coordinates>
			</LineString>
		</Placemark>
		<Placemark>
			<name>branch18_part50</name>
			<TimeSpan>
				<begin>9726-02-00</begin>
			</TimeSpan>
			<styleUrl>#branch18_part50_style</styleUrl>
			<LineString>
				<altitudeMode>absolute</altitudeMode>
				<tessellate>1</tessellate>
				<coordinates>
					-54.56111958000001,-30.862245680000008,181852.32340624853
					-55.76583500000001,-32.52277900000001,7.953745206320405E-11
				</coordinates>
			</LineString>
		</Placemark>
	</Folder>
	<Folder>
			<name>branch20</name>
		<Placemark>
			<name>branch20_part1</name>
			<TimeSpan>
				<begin>9520-05-08</begin>
			</TimeSpan>
			<styleUrl>#branch20_part1_style</styleUrl>
			<LineString>
				<altitudeMode>absolute</altitudeMode>
				<tessellate>1</tessellate>
				<coordinates>
					-55.765835,-32.522779,0.0
					-54.56111958,-30.86224568,181852.32340624844
				</coordinates>
			</LineString>
		</Placemark>
		<Placemark>
			<name>branch20_part2</name>
			<TimeSpan>
				<begin>9502-08-28</begin>
			</TimeSpan>
			<styleUrl>#branch20_part2_style</styleUrl>
			<LineString>
				<altitudeMode>absolute</altitudeMode>
				<tessellate>1</tessellate>
				<coordinates>
					-54.56111958,-30.86224568,181852.32340624844
					-53.356404160000004,-29.20171236,254540.22907708256
				</coordinates>
			</LineString>
		</Placemark>
		<Placemark>
			<name>branch20_part3</name>
			<TimeSpan>
				<begin>9485-00-17</begin>
			</TimeSpan>
			<styleUrl>#branch20_part3_style</styleUrl>
			<LineString>
				<altitudeMode>absolute</altitudeMode>
				<tessellate>1</tessellate>
				<coordinates>
					-53.356404160000004,-29.20171236,254540.22907708256
					-52.151688740000004,-27.54117904,308482.3853497779
				</coordinates>
			</LineString>
		</Placemark>
		<Placemark>
			<name>branch20_part4</name>
			<TimeSpan>
				<begin>9467-04-07</begin>
			</TimeSpan>
			<styleUrl>#branch20_part4_style</styleUrl>
			<LineString>
				<altitudeMode>absolute</altitudeMode>
				<tessellate>1</tessellate>
				<coordinates>
					-52.151688740000004,-27.54117904,308482.3853497779
					-50.946973320000005,-25.88064572,352394.9901540546
				</coordinates>
			</LineString>
		</Placemark>
		<Placemark>
			<name>branch20_part5</name>
			<TimeSpan>
				<begin>9449-07-26</begin>
			</TimeSpan>
			<styleUrl>#branch20_part5_style</styleUrl>
			<LineString>
				<altitudeMode>absolute</altitudeMode>
				<tessellate>1</tessellate>
				<coordinates>
					-50.946973320000005,-25.88064572,352394.9901540546
					-49.7422579,-24.220112399999998,389683.55015624635
				</coordinates>
			</LineString>
		</Placemark>
		<Placemark>
			<name>branch20_part6</name>
			<TimeSpan>
				<begin>9431-11-16</begin>
			</TimeSpan>
			<styleUrl>#branch20_part6_style</styleUrl>
			<LineString>
				<altitudeMode>absolute</altitudeMode>
				<tessellate>1</tessellate>
				<coordinates>
					-49.7422579,-24.220112399999998,389683.55015624635
					-48.53754248,-22.55957908,422107.21694989724
				</coordinates>
			</LineString>
		</Placemark>
		<Placemark>
			<name>branch20_part7</name>
			<TimeSpan>
				<begin>9414-03-05</begin>
			</TimeSpan>
			<styleUrl>#branch20_part7_style</styleUrl>
			<LineString>
				<altitudeMode>absolute</altitudeMode>
				<tessellate>1</tessellate>
				<coordinates>
					-48.53754248,-22.55957908,422107.21694989724
					-47.33282706,-20.89904576,450717.12758903636
				</coordinates>
			</LineString>
		</Placemark>
		<Placemark>
			<name>branch20_part8</name>
			<TimeSpan>
				<begin>9396-06-25</begin>
			</TimeSpan>
			<styleUrl>#branch20_part8_style</styleUrl>
			<LineString>
				<altitudeMode>absolute</altitudeMode>
				<tessellate>1</tessellate>
				<coordinates>
					-47.33282706,-20.89904576,450717.12758903636
					-46.12811164,-19.23851244,476201.16417869873
				</coordinates>
			</LineString>
		</Placemark>
		<Placemark>
			<name>branch20_part9</name>
			<TimeSpan>
				<begin>9378-10-14</begin>
			</TimeSpan>
			<styleUrl>#branch20_part9_style</styleUrl>
			<LineString>
				<altitudeMode>absolute</altitudeMode>
				<tessellate>1</tessellate>
				<coordinates>
					-46.12811164,-19.23851244,476201.16417869873
					-44.92339622,-17.57797912,499038.43698686815
				</coordinates>
			</LineString>
		</Placemark>
		<Placemark>
			<name>branch20_part10</name>
			<TimeSpan>
				<begin>9361-02-04</begin>
			</TimeSpan>
			<styleUrl>#branch20_part10_style</styleUrl>
			<LineString>
				<altitudeMode>absolute</altitudeMode>
				<tessellate>1</tessellate>
				<coordinates>
					-44.92339622,-17.57797912,499038.43698686815
					-43.7186808,-15.9174458,519578.0668749953
				</coordinates>
			</LineString>
		</Placemark>
		<Placemark>
			<name>branch20_part11</name>
			<TimeSpan>
				<begin>9343-05-24</begin>
			</TimeSpan>
			<styleUrl>#branch20_part11_style</styleUrl>
			<LineString>
				<altitudeMode>absolute</altitudeMode>
				<tessellate>1</tessellate>
				<coordinates>
					-43.7186808,-15.9174458,519578.0668749953
					-42.51396538,-14.25691248,538083.2340139673
				</coordinates>
			</LineString>
		</Placemark>
		<Placemark>
			<name>branch20_part12</name>
			<TimeSpan>
				<begin>9325-09-13</begin>
			</TimeSpan>
			<styleUrl>#branch20_part12_style</styleUrl>
			<LineString>
				<altitudeMode>absolute</altitudeMode>
				<tessellate>1</tessellate>
				<coordinates>
					-42.51396538,-14.25691248,538083.2340139673
					-41.30924996,-12.596379159999998,554757.5678063482
				</coordinates>
			</LineString>
		</Placemark>
		<Placemark>
			<name>branch20_part13</name>
			<TimeSpan>
				<begin>9308-01-03</begin>
			</TimeSpan>
			<styleUrl>#branch20_part13_style</styleUrl>
			<LineString>
				<altitudeMode>absolute</altitudeMode>
				<tessellate>1</tessellate>
				<coordinates>
					-41.30924996,-12.596379159999998,554757.5678063482
					-40.10453454,-10.935845839999999,569761.8313927429
				</coordinates>
			</LineString>
		</Placemark>
		<Placemark>
			<name>branch20_part14</name>
			<TimeSpan>
				<begin>9290-04-22</begin>
			</TimeSpan>
			<styleUrl>#branch20_part14_style</styleUrl>
			<LineString>
				<altitudeMode>absolute</altitudeMode>
				<tessellate>1</tessellate>
				<coordinates>
					-40.10453454,-10.935845839999999,569761.8313927429
					-38.899819120000004,-9.27531252,583224.9335785653
				</coordinates>
			</LineString>
		</Placemark>
		<Placemark>
			<name>branch20_part15</name>
			<TimeSpan>
				<begin>9272-08-12</begin>
			</TimeSpan>
			<styleUrl>#branch20_part15_style</styleUrl>
			<LineString>
				<altitudeMode>absolute</altitudeMode>
				<tessellate>1</tessellate>
				<coordinates>
					-38.899819120000004,-9.27531252,583224.9335785653
					-37.695103700000004,-7.614779199999997,595251.4552233734
				</coordinates>
			</LineString>
		</Placemark>
		<Placemark>
			<name>branch20_part16</name>
			<TimeSpan>
				<begin>9255-00-01</begin>
			</TimeSpan>
			<styleUrl>#branch20_part16_style</styleUrl>
			<LineString>
				<altitudeMode>absolute</altitudeMode>
				<tessellate>1</tessellate>
				<coordinates>
					-37.695103700000004,-7.614779199999997,595251.4552233734
					-36.490388280000005,-5.954245879999998,605926.9427129624
				</coordinates>
			</LineString>
		</Placemark>
		<Placemark>
			<name>branch20_part17</name>
			<TimeSpan>
				<begin>9237-03-21</begin>
			</TimeSpan>
			<styleUrl>#branch20_part17_style</styleUrl>
			<LineString>
				<altitudeMode>absolute</altitudeMode>
				<tessellate>1</tessellate>
				<coordinates>
					-36.490388280000005,-5.954245879999998,605926.9427129624
					-35.285672860000005,-4.2937125599999995,615321.71912547
				</coordinates>
			</LineString>
		</Placemark>
		<Placemark>
			<name>branch20_part18</name>
			<TimeSpan>
				<begin>9219-07-10</begin>
			</TimeSpan>
			<styleUrl>#branch20_part18_style</styleUrl>
			<LineString>
				<altitudeMode>absolute</altitudeMode>
				<tessellate>1</tessellate>
				<coordinates>
					-35.285672860000005,-4.2937125599999995,615321.71912547
					-34.080957440000006,-2.633179239999997,623493.6802499943
				</coordinates>
			</LineString>
		</Placemark>
		<Placemark>
			<name>branch20_part19</name>
			<TimeSpan>
				<begin>9201-10-30</begin>
			</TimeSpan>
			<styleUrl>#branch20_part19_style</styleUrl>
			<LineString>
				<altitudeMode>absolute</altitudeMode>
				<tessellate>1</tessellate>
				<coordinates>
					-34.080957440000006,-2.633179239999997,623493.6802499943
					-32.87624202,-0.9726459199999979,630490.375626744
				</coordinates>
			</LineString>
		</Placemark>
		<Placemark>
			<name>branch20_part20</name>
			<TimeSpan>
				<begin>9184-02-19</begin>
			</TimeSpan>
			<styleUrl>#branch20_part20_style</styleUrl>
			<LineString>
				<altitudeMode>absolute</altitudeMode>
				<tessellate>1</tessellate>
				<coordinates>
					-32.87624202,-0.9726459199999979,630490.375626744
					-31.6715266,0.687887400000001,636350.5726927065
				</coordinates>
			</LineString>
		</Placemark>
		<Placemark>
			<name>branch20_part21</name>
			<TimeSpan>
				<begin>9166-06-09</begin>
			</TimeSpan>
			<styleUrl>#branch20_part21_style</styleUrl>
			<LineString>
				<altitudeMode>absolute</altitudeMode>
				<tessellate>1</tessellate>
				<coordinates>
					-31.6715266,0.687887400000001,636350.5726927065
					-30.46681118,2.34842072,641105.437612902
				</coordinates>
			</LineString>
		</Placemark>
		<Placemark>
			<name>branch20_part22</name>
			<TimeSpan>
				<begin>9148-09-28</begin>
			</TimeSpan>
			<styleUrl>#branch20_part22_style</styleUrl>
			<LineString>
				<altitudeMode>absolute</altitudeMode>
				<tessellate>1</tessellate>
				<coordinates>
					-30.46681118,2.34842072,641105.437612902
					-29.26209576,4.008954039999999,644779.4243533504
				</coordinates>
			</LineString>
		</Placemark>
		<Placemark>
			<name>branch20_part23</name>
			<TimeSpan>
				<begin>9131-01-18</begin>
			</TimeSpan>
			<styleUrl>#branch20_part23_style</styleUrl>
			<LineString>
				<altitudeMode>absolute</altitudeMode>
				<tessellate>1</tessellate>
				<coordinates>
					-29.26209576,4.008954039999999,644779.4243533504
					-28.05738034,5.669487360000005,647390.9353429019
				</coordinates>
			</LineString>
		</Placemark>
		<Placemark>
			<name>branch20_part24</name>
			<TimeSpan>
				<begin>9113-05-07</begin>
			</TimeSpan>
			<styleUrl>#branch20_part24_style</styleUrl>
			<LineString>
				<altitudeMode>absolute</altitudeMode>
				<tessellate>1</tessellate>
				<coordinates>
					-28.05738034,5.669487360000005,647390.9353429019
					-26.852664920000002,7.330020680000004,648952.7975292109
				</coordinates>
			</LineString>
		</Placemark>
		<Placemark>
			<name>branch20_part25</name>
			<TimeSpan>
				<begin>9095-08-27</begin>
			</TimeSpan>
			<styleUrl>#branch20_part25_style</styleUrl>
			<LineString>
				<altitudeMode>absolute</altitudeMode>
				<tessellate>1</tessellate>
				<coordinates>
					-26.852664920000002,7.330020680000004,648952.7975292109
					-25.6479495,8.990554000000003,649472.5835937441
				</coordinates>
			</LineString>
		</Placemark>
		<Placemark>
			<name>branch20_part26</name>
			<TimeSpan>
				<begin>9078-00-16</begin>
			</TimeSpan>
			<styleUrl>#branch20_part26_style</styleUrl>
			<LineString>
				<altitudeMode>absolute</altitudeMode>
				<tessellate>1</tessellate>
				<coordinates>
					-25.6479495,8.990554000000003,649472.5835937441
					-24.44323408,10.651087320000002,648952.7975292109
				</coordinates>
			</LineString>
		</Placemark>
		<Placemark>
			<name>branch20_part27</name>
			<TimeSpan>
				<begin>9060-04-06</begin>
			</TimeSpan>
			<styleUrl>#branch20_part27_style</styleUrl>
			<LineString>
				<altitudeMode>absolute</altitudeMode>
				<tessellate>1</tessellate>
				<coordinates>
					-24.44323408,10.651087320000002,648952.7975292109
					-23.238518659999997,12.311620640000001,647390.9353429019
				</coordinates>
			</LineString>
		</Placemark>
		<Placemark>
			<name>branch20_part28</name>
			<TimeSpan>
				<begin>9042-07-25</begin>
			</TimeSpan>
			<styleUrl>#branch20_part28_style</styleUrl>
			<LineString>
				<altitudeMode>absolute</altitudeMode>
				<tessellate>1</tessellate>
				<coordinates>
					-23.238518659999997,12.311620640000001,647390.9353429019
					-22.033803239999997,13.97215396,644779.4243533504
				</coordinates>
			</LineString>
		</Placemark>
		<Placemark>
			<name>branch20_part29</name>
			<TimeSpan>
				<begin>9024-11-15</begin>
			</TimeSpan>
			<styleUrl>#branch20_part29_style</styleUrl>
			<LineString>
				<altitudeMode>absolute</altitudeMode>
				<tessellate>1</tessellate>
				<coordinates>
					-22.033803239999997,13.97215396,644779.4243533504
					-20.829087819999998,15.632687280000006,641105.437612902
				</coordinates>
			</LineString>
		</Placemark>
		<Placemark>
			<name>branch20_part30</name>
			<TimeSpan>
				<begin>9007-03-04</begin>
			</TimeSpan>
			<styleUrl>#branch20_part30_style</styleUrl>
			<LineString>
				<altitudeMode>absolute</altitudeMode>
				<tessellate>1</tessellate>
				<coordinates>
					-20.829087819999998,15.632687280000006,641105.437612902
					-19.6243724,17.293220600000005,636350.5726927065
				</coordinates>
			</LineString>
		</Placemark>
		<Placemark>
			<name>branch20_part31</name>
			<TimeSpan>
				<begin>8989-06-24</begin>
			</TimeSpan>
			<styleUrl>#branch20_part31_style</styleUrl>
			<LineString>
				<altitudeMode>absolute</altitudeMode>
				<tessellate>1</tessellate>
				<coordinates>
					-19.6243724,17.293220600000005,636350.5726927065
					-18.41965698,18.953753920000004,630490.375626744
				</coordinates>
			</LineString>
		</Placemark>
		<Placemark>
			<name>branch20_part32</name>
			<TimeSpan>
				<begin>8971-10-13</begin>
			</TimeSpan>
			<styleUrl>#branch20_part32_style</styleUrl>
			<LineString>
				<altitudeMode>absolute</altitudeMode>
				<tessellate>1</tessellate>
				<coordinates>
					-18.41965698,18.953753920000004,630490.375626744
					-17.21494156,20.614287240000003,623493.6802499943
				</coordinates>
			</LineString>
		</Placemark>
		<Placemark>
			<name>branch20_part33</name>
			<TimeSpan>
				<begin>8954-02-03</begin>
			</TimeSpan>
			<styleUrl>#branch20_part33_style</styleUrl>
			<LineString>
				<altitudeMode>absolute</altitudeMode>
				<tessellate>1</tessellate>
				<coordinates>
					-17.21494156,20.614287240000003,623493.6802499943
					-16.01022614,22.274820560000002,615321.7191254699
				</coordinates>
			</LineString>
		</Placemark>
		<Placemark>
			<name>branch20_part34</name>
			<TimeSpan>
				<begin>8936-05-22</begin>
			</TimeSpan>
			<styleUrl>#branch20_part34_style</styleUrl>
			<LineString>
				<altitudeMode>absolute</altitudeMode>
				<tessellate>1</tessellate>
				<coordinates>
					-16.01022614,22.274820560000002,615321.7191254699
					-14.805510720000001,23.93535388,605926.9427129624
				</coordinates>
			</LineString>
		</Placemark>
		<Placemark>
			<name>branch20_part35</name>
			<TimeSpan>
				<begin>8918-09-12</begin>
			</TimeSpan>
			<styleUrl>#branch20_part35_style</styleUrl>
			<LineString>
				<altitudeMode>absolute</altitudeMode>
				<tessellate>1</tessellate>
				<coordinates>
					-14.805510720000001,23.93535388,605926.9427129624
					-13.600795300000001,25.5958872,595251.4552233733
				</coordinates>
			</LineString>
		</Placemark>
		<Placemark>
			<name>branch20_part36</name>
			<TimeSpan>
				<begin>8901-01-02</begin>
			</TimeSpan>
			<styleUrl>#branch20_part36_style</styleUrl>
			<LineString>
				<altitudeMode>absolute</altitudeMode>
				<tessellate>1</tessellate>
				<coordinates>
					-13.600795300000001,25.5958872,595251.4552233733
					-12.396079880000002,27.256420520000006,583224.9335785654
				</coordinates>
			</LineString>
		</Placemark>
		<Placemark>
			<name>branch20_part37</name>
			<TimeSpan>
				<begin>8883-04-21</begin>
			</TimeSpan>
			<styleUrl>#branch20_part37_style</styleUrl>
			<LineString>
				<altitudeMode>absolute</altitudeMode>
				<tessellate>1</tessellate>
				<coordinates>
					-12.396079880000002,27.256420520000006,583224.9335785654
					-11.191364460000003,28.916953840000005,569761.8313927429
				</coordinates>
			</LineString>
		</Placemark>
		<Placemark>
			<name>branch20_part38</name>
			<TimeSpan>
				<begin>8865-08-11</begin>
			</TimeSpan>
			<styleUrl>#branch20_part38_style</styleUrl>
			<LineString>
				<altitudeMode>absolute</altitudeMode>
				<tessellate>1</tessellate>
				<coordinates>
					-11.191364460000003,28.916953840000005,569761.8313927429
					-9.986649039999996,30.577487160000004,554757.5678063482
				</coordinates>
			</LineString>
		</Placemark>
		<Placemark>
			<name>branch20_part39</name>
			<TimeSpan>
				<begin>8848-00-00</begin>
			</TimeSpan>
			<styleUrl>#branch20_part39_style</styleUrl>
			<LineString>
				<altitudeMode>absolute</altitudeMode>
				<tessellate>1</tessellate>
				<coordinates>
					-9.986649039999996,30.577487160000004,554757.5678063482
					-8.781933619999997,32.23802048,538083.2340139673
				</coordinates>
			</LineString>
		</Placemark>
		<Placemark>
			<name>branch20_part40</name>
			<TimeSpan>
				<begin>8830-03-20</begin>
			</TimeSpan>
			<styleUrl>#branch20_part40_style</styleUrl>
			<LineString>
				<altitudeMode>absolute</altitudeMode>
				<tessellate>1</tessellate>
				<coordinates>
					-8.781933619999997,32.23802048,538083.2340139673
					-7.577218199999997,33.8985538,519578.06687499513
				</coordinates>
			</LineString>
		</Placemark>
		<Placemark>
			<name>branch20_part41</name>
			<TimeSpan>
				<begin>8812-07-09</begin>
			</TimeSpan>
			<styleUrl>#branch20_part41_style</styleUrl>
			<LineString>
				<altitudeMode>absolute</altitudeMode>
				<tessellate>1</tessellate>
				<coordinates>
					-7.577218199999997,33.8985538,519578.06687499513
					-6.372502779999998,35.55908712,499038.43698686815
				</coordinates>
			</LineString>
		</Placemark>
		<Placemark>
			<name>branch20_part42</name>
			<TimeSpan>
				<begin>8794-10-29</begin>
			</TimeSpan>
			<styleUrl>#branch20_part42_style</styleUrl>
			<LineString>
				<altitudeMode>absolute</altitudeMode>
				<tessellate>1</tessellate>
				<coordinates>
					-6.372502779999998,35.55908712,499038.43698686815
					-5.167787359999998,37.21962044,476201.16417869873
				</coordinates>
			</LineString>
		</Placemark>
		<Placemark>
			<name>branch20_part43</name>
			<TimeSpan>
				<begin>8777-02-18</begin>
			</TimeSpan>
			<styleUrl>#branch20_part43_style</styleUrl>
			<LineString>
				<altitudeMode>absolute</altitudeMode>
				<tessellate>1</tessellate>
				<coordinates>
					-5.167787359999998,37.21962044,476201.16417869873
					-3.963071939999999,38.88015376,450717.1275890364
				</coordinates>
			</LineString>
		</Placemark>
		<Placemark>
			<name>branch20_part44</name>
			<TimeSpan>
				<begin>8759-06-08</begin>
			</TimeSpan>
			<styleUrl>#branch20_part44_style</styleUrl>
			<LineString>
				<altitudeMode>absolute</altitudeMode>
				<tessellate>1</tessellate>
				<coordinates>
					-3.963071939999999,38.88015376,450717.1275890364
					-2.7583565199999995,40.54068708,422107.21694989724
				</coordinates>
			</LineString>
		</Placemark>
		<Placemark>
			<name>branch20_part45</name>
			<TimeSpan>
				<begin>8741-09-27</begin>
			</TimeSpan>
			<styleUrl>#branch20_part45_style</styleUrl>
			<LineString>
				<altitudeMode>absolute</altitudeMode>
				<tessellate>1</tessellate>
				<coordinates>
					-2.7583565199999995,40.54068708,422107.21694989724
					-1.5536411,42.20122040000001,389683.55015624646
				</coordinates>
			</LineString>
		</Placemark>
		<Placemark>
			<name>branch20_part46</name>
			<TimeSpan>
				<begin>8724-01-17</begin>
			</TimeSpan>
			<styleUrl>#branch20_part46_style</styleUrl>
			<LineString>
				<altitudeMode>absolute</altitudeMode>
				<tessellate>1</tessellate>
				<coordinates>
					-1.5536411,42.20122040000001,389683.55015624646
					-0.3489256800000007,43.86175372000001,352394.99015405454
				</coordinates>
			</LineString>
		</Placemark>
		<Placemark>
			<name>branch20_part47</name>
			<TimeSpan>
				<begin>8706-05-06</begin>
			</TimeSpan>
			<styleUrl>#branch20_part47_style</styleUrl>
			<LineString>
				<altitudeMode>absolute</altitudeMode>
				<tessellate>1</tessellate>
				<coordinates>
					-0.3489256800000007,43.86175372000001,352394.99015405454
					0.8557897399999987,45.52228704000001,308482.3853497778
				</coordinates>
			</LineString>
		</Placemark>
		<Placemark>
			<name>branch20_part48</name>
			<TimeSpan>
				<begin>8688-08-26</begin>
			</TimeSpan>
			<styleUrl>#branch20_part48_style</styleUrl>
			<LineString>
				<altitudeMode>absolute</altitudeMode>
				<tessellate>1</tessellate>
				<coordinates>
					0.8557897399999987,45.52228704000001,308482.3853497778
					2.060505159999998,47.18282036000001,254540.2290770828
				</coordinates>
			</LineString>
		</Placemark>
		<Placemark>
			<name>branch20_part49</name>
			<TimeSpan>
				<begin>8671-00-15</begin>
			</TimeSpan>
			<styleUrl>#branch20_part49_style</styleUrl>
			<LineString>
				<altitudeMode>absolute</altitudeMode>
				<tessellate>1</tessellate>
				<coordinates>
					2.060505159999998,47.18282036000001,254540.2290770828
					3.2652205800000047,48.84335368000001,181852.32340624853
				</coordinates>
			</LineString>
		</Placemark>
		<Placemark>
			<name>branch20_part50</name>
			<TimeSpan>
				<begin>8653-04-05</begin>
			</TimeSpan>
			<styleUrl>#branch20_part50_style</styleUrl>
			<LineString>
				<altitudeMode>absolute</altitudeMode>
				<tessellate>1</tessellate>
				<coordinates>
					3.2652205800000047,48.84335368000001,181852.32340624853
					4.469936000000004,50.503887000000006,7.953745206320405E-11
				</coordinates>
			</LineString>
		</Placemark>
	</Folder>
	<Folder>
			<name>branch21</name>
		<Placemark>
			<name>branch21_part1</name>
			<TimeSpan>
				<begin>8642-11-04</begin>
			</TimeSpan>
			<styleUrl>#branch21_part1_style</styleUrl>
			<LineString>
				<altitudeMode>absolute</altitudeMode>
				<tessellate>1</tessellate>
				<coordinates>
					4.469936,50.503887,0.0
					6.935875719999999,50.2119644,173484.9311165938
				</coordinates>
			</LineString>
		</Placemark>
		<Placemark>
			<name>branch21_part2</name>
			<TimeSpan>
				<begin>8632-06-04</begin>
			</TimeSpan>
			<styleUrl>#branch21_part2_style</styleUrl>
			<LineString>
				<altitudeMode>absolute</altitudeMode>
				<tessellate>1</tessellate>
				<coordinates>
					6.935875719999999,50.2119644,173484.9311165938
					9.40181544,49.9200418,242828.31959859564
				</coordinates>
			</LineString>
		</Placemark>
		<Placemark>
			<name>branch21_part3</name>
			<TimeSpan>
				<begin>8622-01-03</begin>
			</TimeSpan>
			<styleUrl>#branch21_part3_style</styleUrl>
			<LineString>
				<altitudeMode>absolute</altitudeMode>
				<tessellate>1</tessellate>
				<coordinates>
					9.40181544,49.9200418,242828.31959859564
					11.867755159999998,49.6281192,294288.4884320918
				</coordinates>
			</LineString>
		</Placemark>
		<Placemark>
			<name>branch21_part4</name>
			<TimeSpan>
				<begin>8611-08-03</begin>
			</TimeSpan>
			<styleUrl>#branch21_part4_style</styleUrl>
			<LineString>
				<altitudeMode>absolute</altitudeMode>
				<tessellate>1</tessellate>
				<coordinates>
					11.867755159999998,49.6281192,294288.4884320918
					14.33369488,49.3361966,336180.5856949986
				</coordinates>
			</LineString>
		</Placemark>
		<Placemark>
			<name>branch21_part5</name>
			<TimeSpan>
				<begin>8601-03-03</begin>
			</TimeSpan>
			<styleUrl>#branch21_part5_style</styleUrl>
			<LineString>
				<altitudeMode>absolute</altitudeMode>
				<tessellate>1</tessellate>
				<coordinates>
					14.33369488,49.3361966,336180.5856949986
					16.799634599999997,49.044274,371753.42382127215
				</coordinates>
			</LineString>
		</Placemark>
		<Placemark>
			<name>branch21_part6</name>
			<TimeSpan>
				<begin>8590-10-02</begin>
			</TimeSpan>
			<styleUrl>#branch21_part6_style</styleUrl>
			<LineString>
				<altitudeMode>absolute</altitudeMode>
				<tessellate>1</tessellate>
				<coordinates>
					16.799634599999997,49.044274,371753.42382127215
					19.26557432,48.7523514,402685.2122905232
				</coordinates>
			</LineString>
		</Placemark>
		<Placemark>
			<name>branch21_part7</name>
			<TimeSpan>
				<begin>8580-05-02</begin>
			</TimeSpan>
			<styleUrl>#branch21_part7_style</styleUrl>
			<LineString>
				<altitudeMode>absolute</altitudeMode>
				<tessellate>1</tessellate>
				<coordinates>
					19.26557432,48.7523514,402685.2122905232
					21.731514039999997,48.460428799999995,429978.7232202407
				</coordinates>
			</LineString>
		</Placemark>
		<Placemark>
			<name>branch21_part8</name>
			<TimeSpan>
				<begin>8570-00-01</begin>
			</TimeSpan>
			<styleUrl>#branch21_part8_style</styleUrl>
			<LineString>
				<altitudeMode>absolute</altitudeMode>
				<tessellate>1</tessellate>
				<coordinates>
					21.731514039999997,48.460428799999995,429978.7232202407
					24.19745376,48.168506199999996,454290.18787199457
				</coordinates>
			</LineString>
		</Placemark>
		<Placemark>
			<name>branch21_part9</name>
			<TimeSpan>
				<begin>8559-07-01</begin>
			</TimeSpan>
			<styleUrl>#branch21_part9_style</styleUrl>
			<LineString>
				<altitudeMode>absolute</altitudeMode>
				<tessellate>1</tessellate>
				<coordinates>
					24.19745376,48.168506199999996,454290.18787199457
					26.66339348,47.8765836,476076.67168372683
				</coordinates>
			</LineString>
		</Placemark>
		<Placemark>
			<name>branch21_part10</name>
			<TimeSpan>
				<begin>8549-02-00</begin>
			</TimeSpan>
			<styleUrl>#branch21_part10_style</styleUrl>
			<LineString>
				<altitudeMode>absolute</altitudeMode>
				<tessellate>1</tessellate>
				<coordinates>
					26.66339348,47.8765836,476076.67168372683
					29.129333199999998,47.584661,495671.2317616963
				</coordinates>
			</LineString>
		</Placemark>
		<Placemark>
			<name>branch21_part11</name>
			<TimeSpan>
				<begin>8538-08-30</begin>
			</TimeSpan>
			<styleUrl>#branch21_part11_style</styleUrl>
			<LineString>
				<altitudeMode>absolute</altitudeMode>
				<tessellate>1</tessellate>
				<coordinates>
					29.129333199999998,47.584661,495671.2317616963
					31.595272919999996,47.2927384,513324.93882615777
				</coordinates>
			</LineString>
		</Placemark>
		<Placemark>
			<name>branch21_part12</name>
			<TimeSpan>
				<begin>8528-03-29</begin>
			</TimeSpan>
			<styleUrl>#branch21_part12_style</styleUrl>
			<LineString>
				<altitudeMode>absolute</altitudeMode>
				<tessellate>1</tessellate>
				<coordinates>
					31.595272919999996,47.2927384,513324.93882615777
					34.061212639999994,47.0008158,529232.0528800379
				</coordinates>
			</LineString>
		</Placemark>
		<Placemark>
			<name>branch21_part13</name>
			<TimeSpan>
				<begin>8517-10-29</begin>
			</TimeSpan>
			<styleUrl>#branch21_part13_style</styleUrl>
			<LineString>
				<altitudeMode>absolute</altitudeMode>
				<tessellate>1</tessellate>
				<coordinates>
					34.061212639999994,47.0008158,529232.0528800379
					36.527152359999995,46.7088932,543545.9400275004
				</coordinates>
			</LineString>
		</Placemark>
		<Placemark>
			<name>branch21_part14</name>
			<TimeSpan>
				<begin>8507-05-29</begin>
			</TimeSpan>
			<styleUrl>#branch21_part14_style</styleUrl>
			<LineString>
				<altitudeMode>absolute</altitudeMode>
				<tessellate>1</tessellate>
				<coordinates>
					36.527152359999995,46.7088932,543545.9400275004
					38.99309207999999,46.4169706,556389.5777197467
				</coordinates>
			</LineString>
		</Placemark>
		<Placemark>
			<name>branch21_part15</name>
			<TimeSpan>
				<begin>8497-00-28</begin>
			</TimeSpan>
			<styleUrl>#branch21_part15_style</styleUrl>
			<LineString>
				<altitudeMode>absolute</altitudeMode>
				<tessellate>1</tessellate>
				<coordinates>
					38.99309207999999,46.4169706,556389.5777197467
					41.45903179999999,46.125048,567862.7348399932
				</coordinates>
			</LineString>
		</Placemark>
		<Placemark>
			<name>branch21_part16</name>
			<TimeSpan>
				<begin>8486-07-28</begin>
			</TimeSpan>
			<styleUrl>#branch21_part16_style</styleUrl>
			<LineString>
				<altitudeMode>absolute</altitudeMode>
				<tessellate>1</tessellate>
				<coordinates>
					41.45903179999999,46.125048,567862.7348399932
					43.92497151999999,45.8331254,578047.0216122334
				</coordinates>
			</LineString>
		</Placemark>
		<Placemark>
			<name>branch21_part17</name>
			<TimeSpan>
				<begin>8476-02-27</begin>
			</TimeSpan>
			<styleUrl>#branch21_part17_style</styleUrl>
			<LineString>
				<altitudeMode>absolute</altitudeMode>
				<tessellate>1</tessellate>
				<coordinates>
					43.92497151999999,45.8331254,578047.0216122334
					46.390911239999994,45.5412028,587009.5254079022
				</coordinates>
			</LineString>
		</Placemark>
		<Placemark>
			<name>branch21_part18</name>
			<TimeSpan>
				<begin>8465-09-27</begin>
			</TimeSpan>
			<styleUrl>#branch21_part18_style</styleUrl>
			<LineString>
				<altitudeMode>absolute</altitudeMode>
				<tessellate>1</tessellate>
				<coordinates>
					46.390911239999994,45.5412028,587009.5254079022
					48.856850959999996,45.2492802,594805.4781140356
				</coordinates>
			</LineString>
		</Placemark>
		<Placemark>
			<name>branch21_part19</name>
			<TimeSpan>
				<begin>8455-04-26</begin>
			</TimeSpan>
			<styleUrl>#branch21_part19_style</styleUrl>
			<LineString>
				<altitudeMode>absolute</altitudeMode>
				<tessellate>1</tessellate>
				<coordinates>
					48.856850959999996,45.2492802,594805.4781140356
					51.32279067999999,44.957357599999995,601480.2414205653
				</coordinates>
			</LineString>
		</Placemark>
		<Placemark>
			<name>branch21_part20</name>
			<TimeSpan>
				<begin>8444-11-26</begin>
			</TimeSpan>
			<styleUrl>#branch21_part20_style</styleUrl>
			<LineString>
				<altitudeMode>absolute</altitudeMode>
				<tessellate>1</tessellate>
				<coordinates>
					51.32279067999999,44.957357599999995,601480.2414205653
					53.78873039999999,44.665435,607070.7989964893
				</coordinates>
			</LineString>
		</Placemark>
		<Placemark>
			<name>branch21_part21</name>
			<TimeSpan>
				<begin>8434-06-25</begin>
			</TimeSpan>
			<styleUrl>#branch21_part21_style</styleUrl>
			<LineString>
				<altitudeMode>absolute</altitudeMode>
				<tessellate>1</tessellate>
				<coordinates>
					53.78873039999999,44.665435,607070.7989964893
					56.25467011999999,44.373512399999996,611606.8829886967
				</coordinates>
			</LineString>
		</Placemark>
		<Placemark>
			<name>branch21_part22</name>
			<TimeSpan>
				<begin>8424-01-25</begin>
			</TimeSpan>
			<styleUrl>#branch21_part22_style</styleUrl>
			<LineString>
				<altitudeMode>absolute</altitudeMode>
				<tessellate>1</tessellate>
				<coordinates>
					56.25467011999999,44.373512399999996,611606.8829886967
					58.72060983999999,44.081589799999996,615111.8221868948
				</coordinates>
			</LineString>
		</Placemark>
		<Placemark>
			<name>branch21_part23</name>
			<TimeSpan>
				<begin>8413-08-25</begin>
			</TimeSpan>
			<styleUrl>#branch21_part23_style</styleUrl>
			<LineString>
				<altitudeMode>absolute</altitudeMode>
				<tessellate>1</tessellate>
				<coordinates>
					58.72060983999999,44.081589799999996,615111.8221868948
					61.18654955999999,43.7896672,617603.1722870553
				</coordinates>
			</LineString>
		</Placemark>
		<Placemark>
			<name>branch21_part24</name>
			<TimeSpan>
				<begin>8403-03-24</begin>
			</TimeSpan>
			<styleUrl>#branch21_part24_style</styleUrl>
			<LineString>
				<altitudeMode>absolute</altitudeMode>
				<tessellate>1</tessellate>
				<coordinates>
					61.18654955999999,43.7896672,617603.1722870553
					63.65248927999999,43.4977446,619093.1700430923
				</coordinates>
			</LineString>
		</Placemark>
		<Placemark>
			<name>branch21_part25</name>
			<TimeSpan>
				<begin>8392-10-24</begin>
			</TimeSpan>
			<styleUrl>#branch21_part25_style</styleUrl>
			<LineString>
				<altitudeMode>absolute</altitudeMode>
				<tessellate>1</tessellate>
				<coordinates>
					63.65248927999999,43.4977446,619093.1700430923
					66.11842899999999,43.205822,619589.0397021204
				</coordinates>
			</LineString>
		</Placemark>
		<Placemark>
			<name>branch21_part26</name>
			<TimeSpan>
				<begin>8382-05-23</begin>
			</TimeSpan>
			<styleUrl>#branch21_part26_style</styleUrl>
			<LineString>
				<altitudeMode>absolute</altitudeMode>
				<tessellate>1</tessellate>
				<coordinates>
					66.11842899999999,43.205822,619589.0397021204
					68.58436872,42.9138994,619093.1700430923
				</coordinates>
			</LineString>
		</Placemark>
		<Placemark>
			<name>branch21_part27</name>
			<TimeSpan>
				<begin>8372-00-23</begin>
			</TimeSpan>
			<styleUrl>#branch21_part27_style</styleUrl>
			<LineString>
				<altitudeMode>absolute</altitudeMode>
				<tessellate>1</tessellate>
				<coordinates>
					68.58436872,42.9138994,619093.1700430923
					71.05030844,42.6219768,617603.1722870553
				</coordinates>
			</LineString>
		</Placemark>
		<Placemark>
			<name>branch21_part28</name>
			<TimeSpan>
				<begin>8361-07-22</begin>
			</TimeSpan>
			<styleUrl>#branch21_part28_style</styleUrl>
			<LineString>
				<altitudeMode>absolute</altitudeMode>
				<tessellate>1</tessellate>
				<coordinates>
					71.05030844,42.6219768,617603.1722870553
					73.51624815999999,42.3300542,615111.8221868948
				</coordinates>
			</LineString>
		</Placemark>
		<Placemark>
			<name>branch21_part29</name>
			<TimeSpan>
				<begin>8351-02-22</begin>
			</TimeSpan>
			<styleUrl>#branch21_part29_style</styleUrl>
			<LineString>
				<altitudeMode>absolute</altitudeMode>
				<tessellate>1</tessellate>
				<coordinates>
					73.51624815999999,42.3300542,615111.8221868948
					75.98218788,42.0381316,611606.8829886968
				</coordinates>
			</LineString>
		</Placemark>
		<Placemark>
			<name>branch21_part30</name>
			<TimeSpan>
				<begin>8340-09-21</begin>
			</TimeSpan>
			<styleUrl>#branch21_part30_style</styleUrl>
			<LineString>
				<altitudeMode>absolute</altitudeMode>
				<tessellate>1</tessellate>
				<coordinates>
					75.98218788,42.0381316,611606.8829886968
					78.44812759999999,41.746209,607070.7989964893
				</coordinates>
			</LineString>
		</Placemark>
		<Placemark>
			<name>branch21_part31</name>
			<TimeSpan>
				<begin>8330-04-21</begin>
			</TimeSpan>
			<styleUrl>#branch21_part31_style</styleUrl>
			<LineString>
				<altitudeMode>absolute</altitudeMode>
				<tessellate>1</tessellate>
				<coordinates>
					78.44812759999999,41.746209,607070.7989964893
					80.91406732,41.4542864,601480.2414205653
				</coordinates>
			</LineString>
		</Placemark>
		<Placemark>
			<name>branch21_part32</name>
			<TimeSpan>
				<begin>8319-11-20</begin>
			</TimeSpan>
			<styleUrl>#branch21_part32_style</styleUrl>
			<LineString>
				<altitudeMode>absolute</altitudeMode>
				<tessellate>1</tessellate>
				<coordinates>
					80.91406732,41.4542864,601480.2414205653
					83.38000704,41.162363799999994,594805.4781140356
				</coordinates>
			</LineString>
		</Placemark>
		<Placemark>
			<name>branch21_part33</name>
			<TimeSpan>
				<begin>8309-06-20</begin>
			</TimeSpan>
			<styleUrl>#branch21_part33_style</styleUrl>
			<LineString>
				<altitudeMode>absolute</altitudeMode>
				<tessellate>1</tessellate>
				<coordinates>
					83.38000704,41.162363799999994,594805.4781140356
					85.84594675999999,40.8704412,587009.5254079021
				</coordinates>
			</LineString>
		</Placemark>
		<Placemark>
			<name>branch21_part34</name>
			<TimeSpan>
				<begin>8299-01-20</begin>
			</TimeSpan>
			<styleUrl>#branch21_part34_style</styleUrl>
			<LineString>
				<altitudeMode>absolute</altitudeMode>
				<tessellate>1</tessellate>
				<coordinates>
					85.84594675999999,40.8704412,587009.5254079021
					88.31188648,40.578518599999995,578047.0216122334
				</coordinates>
			</LineString>
		</Placemark>
		<Placemark>
			<name>branch21_part35</name>
			<TimeSpan>
				<begin>8288-08-19</begin>
			</TimeSpan>
			<styleUrl>#branch21_part35_style</styleUrl>
			<LineString>
				<altitudeMode>absolute</altitudeMode>
				<tessellate>1</tessellate>
				<coordinates>
					88.31188648,40.578518599999995,578047.0216122334
					90.77782619999999,40.286595999999996,567862.7348399931
				</coordinates>
			</LineString>
		</Placemark>
		<Placemark>
			<name>branch21_part36</name>
			<TimeSpan>
				<begin>8278-03-19</begin>
			</TimeSpan>
			<styleUrl>#branch21_part36_style</styleUrl>
			<LineString>
				<altitudeMode>absolute</altitudeMode>
				<tessellate>1</tessellate>
				<coordinates>
					90.77782619999999,40.286595999999996,567862.7348399931
					93.24376592,39.994673399999996,556389.5777197467
				</coordinates>
			</LineString>
		</Placemark>
		<Placemark>
			<name>branch21_part37</name>
			<TimeSpan>
				<begin>8267-10-18</begin>
			</TimeSpan>
			<styleUrl>#branch21_part37_style</styleUrl>
			<LineString>
				<altitudeMode>absolute</altitudeMode>
				<tessellate>1</tessellate>
				<coordinates>
					93.24376592,39.994673399999996,556389.5777197467
					95.70970564,39.7027508,543545.9400275004
				</coordinates>
			</LineString>
		</Placemark>
		<Placemark>
			<name>branch21_part38</name>
			<TimeSpan>
				<begin>8257-05-18</begin>
			</TimeSpan>
			<styleUrl>#branch21_part38_style</styleUrl>
			<LineString>
				<altitudeMode>absolute</altitudeMode>
				<tessellate>1</tessellate>
				<coordinates>
					95.70970564,39.7027508,543545.9400275004
					98.17564535999999,39.4108282,529232.0528800379
				</coordinates>
			</LineString>
		</Placemark>
		<Placemark>
			<name>branch21_part39</name>
			<TimeSpan>
				<begin>8247-00-17</begin>
			</TimeSpan>
			<styleUrl>#branch21_part39_style</styleUrl>
			<LineString>
				<altitudeMode>absolute</altitudeMode>
				<tessellate>1</tessellate>
				<coordinates>
					98.17564535999999,39.4108282,529232.0528800379
					100.64158508,39.1189056,513324.93882615777
				</coordinates>
			</LineString>
		</Placemark>
		<Placemark>
			<name>branch21_part40</name>
			<TimeSpan>
				<begin>8236-07-17</begin>
			</TimeSpan>
			<styleUrl>#branch21_part40_style</styleUrl>
			<LineString>
				<altitudeMode>absolute</altitudeMode>
				<tessellate>1</tessellate>
				<coordinates>
					100.64158508,39.1189056,513324.93882615777
					103.1075248,38.826983,495671.23176169617
				</coordinates>
			</LineString>
		</Placemark>
		<Placemark>
			<name>branch21_part41</name>
			<TimeSpan>
				<begin>8226-02-16</begin>
			</TimeSpan>
			<styleUrl>#branch21_part41_style</styleUrl>
			<LineString>
				<altitudeMode>absolute</altitudeMode>
				<tessellate>1</tessellate>
				<coordinates>
					103.1075248,38.826983,495671.23176169617
					105.57346451999999,38.5350604,476076.67168372683
				</coordinates>
			</LineString>
		</Placemark>
		<Placemark>
			<name>branch21_part42</name>
			<TimeSpan>
				<begin>8215-09-16</begin>
			</TimeSpan>
			<styleUrl>#branch21_part42_style</styleUrl>
			<LineString>
				<altitudeMode>absolute</altitudeMode>
				<tessellate>1</tessellate>
				<coordinates>
					105.57346451999999,38.5350604,476076.67168372683
					108.03940424,38.2431378,454290.18787199457
				</coordinates>
			</LineString>
		</Placemark>
		<Placemark>
			<name>branch21_part43</name>
			<TimeSpan>
				<begin>8205-04-16</begin>
			</TimeSpan>
			<styleUrl>#branch21_part43_style</styleUrl>
			<LineString>
				<altitudeMode>absolute</altitudeMode>
				<tessellate>1</tessellate>
				<coordinates>
					108.03940424,38.2431378,454290.18787199457
					110.50534395999999,37.9512152,429978.72322024073
				</coordinates>
			</LineString>
		</Placemark>
		<Placemark>
			<name>branch21_part44</name>
			<TimeSpan>
				<begin>8194-11-15</begin>
			</TimeSpan>
			<styleUrl>#branch21_part44_style</styleUrl>
			<LineString>
				<altitudeMode>absolute</altitudeMode>
				<tessellate>1</tessellate>
				<coordinates>
					110.50534395999999,37.9512152,429978.72322024073
					112.97128367999998,37.6592926,402685.2122905232
				</coordinates>
			</LineString>
		</Placemark>
		<Placemark>
			<name>branch21_part45</name>
			<TimeSpan>
				<begin>8184-06-15</begin>
			</TimeSpan>
			<styleUrl>#branch21_part45_style</styleUrl>
			<LineString>
				<altitudeMode>absolute</altitudeMode>
				<tessellate>1</tessellate>
				<coordinates>
					112.97128367999998,37.6592926,402685.2122905232
					115.4372234,37.367369999999994,371753.4238212722
				</coordinates>
			</LineString>
		</Placemark>
		<Placemark>
			<name>branch21_part46</name>
			<TimeSpan>
				<begin>8174-01-14</begin>
			</TimeSpan>
			<styleUrl>#branch21_part46_style</styleUrl>
			<LineString>
				<altitudeMode>absolute</altitudeMode>
				<tessellate>1</tessellate>
				<coordinates>
					115.4372234,37.367369999999994,371753.4238212722
					117.90316311999999,37.0754474,336180.58569499856
				</coordinates>
			</LineString>
		</Placemark>
		<Placemark>
			<name>branch21_part47</name>
			<TimeSpan>
				<begin>8163-08-14</begin>
			</TimeSpan>
			<styleUrl>#branch21_part47_style</styleUrl>
			<LineString>
				<altitudeMode>absolute</altitudeMode>
				<tessellate>1</tessellate>
				<coordinates>
					117.90316311999999,37.0754474,336180.58569499856
					120.36910284,36.783524799999995,294288.4884320917
				</coordinates>
			</LineString>
		</Placemark>
		<Placemark>
			<name>branch21_part48</name>
			<TimeSpan>
				<begin>8153-03-13</begin>
			</TimeSpan>
			<styleUrl>#branch21_part48_style</styleUrl>
			<LineString>
				<altitudeMode>absolute</altitudeMode>
				<tessellate>1</tessellate>
				<coordinates>
					120.36910284,36.783524799999995,294288.4884320917
					122.83504255999999,36.491602199999996,242828.31959859587
				</coordinates>
			</LineString>
		</Placemark>
		<Placemark>
			<name>branch21_part49</name>
			<TimeSpan>
				<begin>8142-10-13</begin>
			</TimeSpan>
			<styleUrl>#branch21_part49_style</styleUrl>
			<LineString>
				<altitudeMode>absolute</altitudeMode>
				<tessellate>1</tessellate>
				<coordinates>
					122.83504255999999,36.491602199999996,242828.31959859587
					125.30098227999999,36.199679599999996,173484.93111659389
				</coordinates>
			</LineString>
		</Placemark>
		<Placemark>
			<name>branch21_part50</name>
			<TimeSpan>
				<begin>8132-05-12</begin>
			</TimeSpan>
			<styleUrl>#branch21_part50_style</styleUrl>
			<LineString>
				<altitudeMode>absolute</altitudeMode>
				<tessellate>1</tessellate>
				<coordinates>
					125.30098227999999,36.199679599999996,173484.93111659389
					127.766922,35.907757,7.587777342579841E-11
				</coordinates>
			</LineString>
		</Placemark>
	</Folder>
	<Folder>
			<name>branch26</name>
		<Placemark>
			<name>branch26_part1</name>
			<TimeSpan>
				<begin>7482-11-25</begin>
			</TimeSpan>
			<styleUrl>#branch26_part1_style</styleUrl>
			<LineString>
				<altitudeMode>absolute</altitudeMode>
				<tessellate>1</tessellate>
				<coordinates>
					127.766922,35.907757,0.0
					125.30098228,36.199679599999996,173484.9311165938
				</coordinates>
			</LineString>
		</Placemark>
		<Placemark>
			<name>branch26_part2</name>
			<TimeSpan>
				<begin>7480-00-05</begin>
			</TimeSpan>
			<styleUrl>#branch26_part2_style</styleUrl>
			<LineString>
				<altitudeMode>absolute</altitudeMode>
				<tessellate>1</tessellate>
				<coordinates>
					125.30098228,36.199679599999996,173484.9311165938
					122.83504255999999,36.491602199999996,242828.31959859564
				</coordinates>
			</LineString>
		</Placemark>
		<Placemark>
			<name>branch26_part3</name>
			<TimeSpan>
				<begin>7477-00-15</begin>
			</TimeSpan>
			<styleUrl>#branch26_part3_style</styleUrl>
			<LineString>
				<altitudeMode>absolute</altitudeMode>
				<tessellate>1</tessellate>
				<coordinates>
					122.83504255999999,36.491602199999996,242828.31959859564
					120.36910284,36.783524799999995,294288.4884320918
				</coordinates>
			</LineString>
		</Placemark>
		<Placemark>
			<name>branch26_part4</name>
			<TimeSpan>
				<begin>7474-00-25</begin>
			</TimeSpan>
			<styleUrl>#branch26_part4_style</styleUrl>
			<LineString>
				<altitudeMode>absolute</altitudeMode>
				<tessellate>1</tessellate>
				<coordinates>
					120.36910284,36.783524799999995,294288.4884320918
					117.90316311999999,37.075447399999995,336180.5856949986
				</coordinates>
			</LineString>
		</Placemark>
		<Placemark>
			<name>branch26_part5</name>
			<TimeSpan>
				<begin>7471-01-05</begin>
			</TimeSpan>
			<styleUrl>#branch26_part5_style</styleUrl>
			<LineString>
				<altitudeMode>absolute</altitudeMode>
				<tessellate>1</tessellate>
				<coordinates>
					117.90316311999999,37.075447399999995,336180.5856949986
					115.4372234,37.367369999999994,371753.42382127215
				</coordinates>
			</LineString>
		</Placemark>
		<Placemark>
			<name>branch26_part6</name>
			<TimeSpan>
				<begin>7468-01-15</begin>
			</TimeSpan>
			<styleUrl>#branch26_part6_style</styleUrl>
			<LineString>
				<altitudeMode>absolute</altitudeMode>
				<tessellate>1</tessellate>
				<coordinates>
					115.4372234,37.367369999999994,371753.42382127215
					112.97128368,37.65929259999999,402685.2122905232
				</coordinates>
			</LineString>
		</Placemark>
		<Placemark>
			<name>branch26_part7</name>
			<TimeSpan>
				<begin>7465-01-25</begin>
			</TimeSpan>
			<styleUrl>#branch26_part7_style</styleUrl>
			<LineString>
				<altitudeMode>absolute</altitudeMode>
				<tessellate>1</tessellate>
				<coordinates>
					112.97128368,37.65929259999999,402685.2122905232
					110.50534396,37.9512152,429978.7232202407
				</coordinates>
			</LineString>
		</Placemark>
		<Placemark>
			<name>branch26_part8</name>
			<TimeSpan>
				<begin>7462-02-05</begin>
			</TimeSpan>
			<styleUrl>#branch26_part8_style</styleUrl>
			<LineString>
				<altitudeMode>absolute</altitudeMode>
				<tessellate>1</tessellate>
				<coordinates>
					110.50534396,37.9512152,429978.7232202407
					108.03940424,38.2431378,454290.18787199457
				</coordinates>
			</LineString>
		</Placemark>
		<Placemark>
			<name>branch26_part9</name>
			<TimeSpan>
				<begin>7459-02-15</begin>
			</TimeSpan>
			<styleUrl>#branch26_part9_style</styleUrl>
			<LineString>
				<altitudeMode>absolute</altitudeMode>
				<tessellate>1</tessellate>
				<coordinates>
					108.03940424,38.2431378,454290.18787199457
					105.57346451999999,38.5350604,476076.67168372683
				</coordinates>
			</LineString>
		</Placemark>
		<Placemark>
			<name>branch26_part10</name>
			<TimeSpan>
				<begin>7456-02-25</begin>
			</TimeSpan>
			<styleUrl>#branch26_part10_style</styleUrl>
			<LineString>
				<altitudeMode>absolute</altitudeMode>
				<tessellate>1</tessellate>
				<coordinates>
					105.57346451999999,38.5350604,476076.67168372683
					103.1075248,38.826983,495671.2317616963
				</coordinates>
			</LineString>
		</Placemark>
		<Placemark>
			<name>branch26_part11</name>
			<TimeSpan>
				<begin>7453-03-05</begin>
			</TimeSpan>
			<styleUrl>#branch26_part11_style</styleUrl>
			<LineString>
				<altitudeMode>absolute</altitudeMode>
				<tessellate>1</tessellate>
				<coordinates>
					103.1075248,38.826983,495671.2317616963
					100.64158508,39.1189056,513324.93882615777
				</coordinates>
			</LineString>
		</Placemark>
		<Placemark>
			<name>branch26_part12</name>
			<TimeSpan>
				<begin>7450-03-15</begin>
			</TimeSpan>
			<styleUrl>#branch26_part12_style</styleUrl>
			<LineString>
				<altitudeMode>absolute</altitudeMode>
				<tessellate>1</tessellate>
				<coordinates>
					100.64158508,39.1189056,513324.93882615777
					98.17564536,39.4108282,529232.0528800379
				</coordinates>
			</LineString>
		</Placemark>
		<Placemark>
			<name>branch26_part13</name>
			<TimeSpan>
				<begin>7447-03-25</begin>
			</TimeSpan>
			<styleUrl>#branch26_part13_style</styleUrl>
			<LineString>
				<altitudeMode>absolute</altitudeMode>
				<tessellate>1</tessellate>
				<coordinates>
					98.17564536,39.4108282,529232.0528800379
					95.70970564,39.7027508,543545.9400275004
				</coordinates>
			</LineString>
		</Placemark>
		<Placemark>
			<name>branch26_part14</name>
			<TimeSpan>
				<begin>7444-04-04</begin>
			</TimeSpan>
			<styleUrl>#branch26_part14_style</styleUrl>
			<LineString>
				<altitudeMode>absolute</altitudeMode>
				<tessellate>1</tessellate>
				<coordinates>
					95.70970564,39.7027508,543545.9400275004
					93.24376592,39.994673399999996,556389.5777197467
				</coordinates>
			</LineString>
		</Placemark>
		<Placemark>
			<name>branch26_part15</name>
			<TimeSpan>
				<begin>7441-04-14</begin>
			</TimeSpan>
			<styleUrl>#branch26_part15_style</styleUrl>
			<LineString>
				<altitudeMode>absolute</altitudeMode>
				<tessellate>1</tessellate>
				<coordinates>
					93.24376592,39.994673399999996,556389.5777197467
					90.77782619999999,40.286595999999996,567862.7348399932
				</coordinates>
			</LineString>
		</Placemark>
		<Placemark>
			<name>branch26_part16</name>
			<TimeSpan>
				<begin>7438-04-24</begin>
			</TimeSpan>
			<styleUrl>#branch26_part16_style</styleUrl>
			<LineString>
				<altitudeMode>absolute</altitudeMode>
				<tessellate>1</tessellate>
				<coordinates>
					90.77782619999999,40.286595999999996,567862.7348399932
					88.31188648,40.578518599999995,578047.0216122334
				</coordinates>
			</LineString>
		</Placemark>
		<Placemark>
			<name>branch26_part17</name>
			<TimeSpan>
				<begin>7435-05-04</begin>
			</TimeSpan>
			<styleUrl>#branch26_part17_style</styleUrl>
			<LineString>
				<altitudeMode>absolute</altitudeMode>
				<tessellate>1</tessellate>
				<coordinates>
					88.31188648,40.578518599999995,578047.0216122334
					85.84594676,40.870441199999995,587009.5254079022
				</coordinates>
			</LineString>
		</Placemark>
		<Placemark>
			<name>branch26_part18</name>
			<TimeSpan>
				<begin>7432-05-14</begin>
			</TimeSpan>
			<styleUrl>#branch26_part18_style</styleUrl>
			<LineString>
				<altitudeMode>absolute</altitudeMode>
				<tessellate>1</tessellate>
				<coordinates>
					85.84594676,40.870441199999995,587009.5254079022
					83.38000704,41.162363799999994,594805.4781140356
				</coordinates>
			</LineString>
		</Placemark>
		<Placemark>
			<name>branch26_part19</name>
			<TimeSpan>
				<begin>7429-05-24</begin>
			</TimeSpan>
			<styleUrl>#branch26_part19_style</styleUrl>
			<LineString>
				<altitudeMode>absolute</altitudeMode>
				<tessellate>1</tessellate>
				<coordinates>
					83.38000704,41.162363799999994,594805.4781140356
					80.91406732,41.4542864,601480.2414205653
				</coordinates>
			</LineString>
		</Placemark>
		<Placemark>
			<name>branch26_part20</name>
			<TimeSpan>
				<begin>7426-06-04</begin>
			</TimeSpan>
			<styleUrl>#branch26_part20_style</styleUrl>
			<LineString>
				<altitudeMode>absolute</altitudeMode>
				<tessellate>1</tessellate>
				<coordinates>
					80.91406732,41.4542864,601480.2414205653
					78.44812759999999,41.74620899999999,607070.7989964893
				</coordinates>
			</LineString>
		</Placemark>
		<Placemark>
			<name>branch26_part21</name>
			<TimeSpan>
				<begin>7423-06-14</begin>
			</TimeSpan>
			<styleUrl>#branch26_part21_style</styleUrl>
			<LineString>
				<altitudeMode>absolute</altitudeMode>
				<tessellate>1</tessellate>
				<coordinates>
					78.44812759999999,41.74620899999999,607070.7989964893
					75.98218788,42.0381316,611606.8829886967
				</coordinates>
			</LineString>
		</Placemark>
		<Placemark>
			<name>branch26_part22</name>
			<TimeSpan>
				<begin>7420-06-24</begin>
			</TimeSpan>
			<styleUrl>#branch26_part22_style</styleUrl>
			<LineString>
				<altitudeMode>absolute</altitudeMode>
				<tessellate>1</tessellate>
				<coordinates>
					75.98218788,42.0381316,611606.8829886967
					73.51624816,42.3300542,615111.8221868948
				</coordinates>
			</LineString>
		</Placemark>
		<Placemark>
			<name>branch26_part23</name>
			<TimeSpan>
				<begin>7417-07-04</begin>
			</TimeSpan>
			<styleUrl>#branch26_part23_style</styleUrl>
			<LineString>
				<altitudeMode>absolute</altitudeMode>
				<tessellate>1</tessellate>
				<coordinates>
					73.51624816,42.3300542,615111.8221868948
					71.05030844000001,42.6219768,617603.1722870553
				</coordinates>
			</LineString>
		</Placemark>
		<Placemark>
			<name>branch26_part24</name>
			<TimeSpan>
				<begin>7414-07-14</begin>
			</TimeSpan>
			<styleUrl>#branch26_part24_style</styleUrl>
			<LineString>
				<altitudeMode>absolute</altitudeMode>
				<tessellate>1</tessellate>
				<coordinates>
					71.05030844000001,42.6219768,617603.1722870553
					68.58436872,42.9138994,619093.1700430923
				</coordinates>
			</LineString>
		</Placemark>
		<Placemark>
			<name>branch26_part25</name>
			<TimeSpan>
				<begin>7411-07-24</begin>
			</TimeSpan>
			<styleUrl>#branch26_part25_style</styleUrl>
			<LineString>
				<altitudeMode>absolute</altitudeMode>
				<tessellate>1</tessellate>
				<coordinates>
					68.58436872,42.9138994,619093.1700430923
					66.11842899999999,43.205822,619589.0397021204
				</coordinates>
			</LineString>
		</Placemark>
		<Placemark>
			<name>branch26_part26</name>
			<TimeSpan>
				<begin>7408-08-04</begin>
			</TimeSpan>
			<styleUrl>#branch26_part26_style</styleUrl>
			<LineString>
				<altitudeMode>absolute</altitudeMode>
				<tessellate>1</tessellate>
				<coordinates>
					66.11842899999999,43.205822,619589.0397021204
					63.65248928,43.4977446,619093.1700430923
				</coordinates>
			</LineString>
		</Placemark>
		<Placemark>
			<name>branch26_part27</name>
			<TimeSpan>
				<begin>7405-08-14</begin>
			</TimeSpan>
			<styleUrl>#branch26_part27_style</styleUrl>
			<LineString>
				<altitudeMode>absolute</altitudeMode>
				<tessellate>1</tessellate>
				<coordinates>
					63.65248928,43.4977446,619093.1700430923
					61.18654956,43.7896672,617603.1722870553
				</coordinates>
			</LineString>
		</Placemark>
		<Placemark>
			<name>branch26_part28</name>
			<TimeSpan>
				<begin>7402-08-23</begin>
			</TimeSpan>
			<styleUrl>#branch26_part28_style</styleUrl>
			<LineString>
				<altitudeMode>absolute</altitudeMode>
				<tessellate>1</tessellate>
				<coordinates>
					61.18654956,43.7896672,617603.1722870553
					58.72060984000001,44.081589799999996,615111.8221868948
				</coordinates>
			</LineString>
		</Placemark>
		<Placemark>
			<name>branch26_part29</name>
			<TimeSpan>
				<begin>7399-09-03</begin>
			</TimeSpan>
			<styleUrl>#branch26_part29_style</styleUrl>
			<LineString>
				<altitudeMode>absolute</altitudeMode>
				<tessellate>1</tessellate>
				<coordinates>
					58.72060984000001,44.081589799999996,615111.8221868948
					56.25467012,44.373512399999996,611606.8829886968
				</coordinates>
			</LineString>
		</Placemark>
		<Placemark>
			<name>branch26_part30</name>
			<TimeSpan>
				<begin>7396-09-13</begin>
			</TimeSpan>
			<styleUrl>#branch26_part30_style</styleUrl>
			<LineString>
				<altitudeMode>absolute</altitudeMode>
				<tessellate>1</tessellate>
				<coordinates>
					56.25467012,44.373512399999996,611606.8829886968
					53.788730400000006,44.665434999999995,607070.7989964893
				</coordinates>
			</LineString>
		</Placemark>
		<Placemark>
			<name>branch26_part31</name>
			<TimeSpan>
				<begin>7393-09-23</begin>
			</TimeSpan>
			<styleUrl>#branch26_part31_style</styleUrl>
			<LineString>
				<altitudeMode>absolute</altitudeMode>
				<tessellate>1</tessellate>
				<coordinates>
					53.788730400000006,44.665434999999995,607070.7989964893
					51.32279068,44.957357599999995,601480.2414205653
				</coordinates>
			</LineString>
		</Placemark>
		<Placemark>
			<name>branch26_part32</name>
			<TimeSpan>
				<begin>7390-10-03</begin>
			</TimeSpan>
			<styleUrl>#branch26_part32_style</styleUrl>
			<LineString>
				<altitudeMode>absolute</altitudeMode>
				<tessellate>1</tessellate>
				<coordinates>
					51.32279068,44.957357599999995,601480.2414205653
					48.85685096,45.2492802,594805.4781140356
				</coordinates>
			</LineString>
		</Placemark>
		<Placemark>
			<name>branch26_part33</name>
			<TimeSpan>
				<begin>7387-10-13</begin>
			</TimeSpan>
			<styleUrl>#branch26_part33_style</styleUrl>
			<LineString>
				<altitudeMode>absolute</altitudeMode>
				<tessellate>1</tessellate>
				<coordinates>
					48.85685096,45.2492802,594805.4781140356
					46.39091124000001,45.54120279999999,587009.5254079021
				</coordinates>
			</LineString>
		</Placemark>
		<Placemark>
			<name>branch26_part34</name>
			<TimeSpan>
				<begin>7384-10-23</begin>
			</TimeSpan>
			<styleUrl>#branch26_part34_style</styleUrl>
			<LineString>
				<altitudeMode>absolute</altitudeMode>
				<tessellate>1</tessellate>
				<coordinates>
					46.39091124000001,45.54120279999999,587009.5254079021
					43.92497152,45.8331254,578047.0216122334
				</coordinates>
			</LineString>
		</Placemark>
		<Placemark>
			<name>branch26_part35</name>
			<TimeSpan>
				<begin>7381-11-03</begin>
			</TimeSpan>
			<styleUrl>#branch26_part35_style</styleUrl>
			<LineString>
				<altitudeMode>absolute</altitudeMode>
				<tessellate>1</tessellate>
				<coordinates>
					43.92497152,45.8331254,578047.0216122334
					41.459031800000005,46.125048,567862.7348399931
				</coordinates>
			</LineString>
		</Placemark>
		<Placemark>
			<name>branch26_part36</name>
			<TimeSpan>
				<begin>7378-11-13</begin>
			</TimeSpan>
			<styleUrl>#branch26_part36_style</styleUrl>
			<LineString>
				<altitudeMode>absolute</altitudeMode>
				<tessellate>1</tessellate>
				<coordinates>
					41.459031800000005,46.125048,567862.7348399931
					38.99309208,46.4169706,556389.5777197467
				</coordinates>
			</LineString>
		</Placemark>
		<Placemark>
			<name>branch26_part37</name>
			<TimeSpan>
				<begin>7375-11-23</begin>
			</TimeSpan>
			<styleUrl>#branch26_part37_style</styleUrl>
			<LineString>
				<altitudeMode>absolute</altitudeMode>
				<tessellate>1</tessellate>
				<coordinates>
					38.99309208,46.4169706,556389.5777197467
					36.52715236,46.7088932,543545.9400275004
				</coordinates>
			</LineString>
		</Placemark>
		<Placemark>
			<name>branch26_part38</name>
			<TimeSpan>
				<begin>7373-00-03</begin>
			</TimeSpan>
			<styleUrl>#branch26_part38_style</styleUrl>
			<LineString>
				<altitudeMode>absolute</altitudeMode>
				<tessellate>1</tessellate>
				<coordinates>
					36.52715236,46.7088932,543545.9400275004
					34.06121264000001,47.0008158,529232.0528800379
				</coordinates>
			</LineString>
		</Placemark>
		<Placemark>
			<name>branch26_part39</name>
			<TimeSpan>
				<begin>7370-00-13</begin>
			</TimeSpan>
			<styleUrl>#branch26_part39_style</styleUrl>
			<LineString>
				<altitudeMode>absolute</altitudeMode>
				<tessellate>1</tessellate>
				<coordinates>
					34.06121264000001,47.0008158,529232.0528800379
					31.59527292,47.2927384,513324.93882615777
				</coordinates>
			</LineString>
		</Placemark>
		<Placemark>
			<name>branch26_part40</name>
			<TimeSpan>
				<begin>7367-00-23</begin>
			</TimeSpan>
			<styleUrl>#branch26_part40_style</styleUrl>
			<LineString>
				<altitudeMode>absolute</altitudeMode>
				<tessellate>1</tessellate>
				<coordinates>
					31.59527292,47.2927384,513324.93882615777
					29.129333200000005,47.584661,495671.23176169617
				</coordinates>
			</LineString>
		</Placemark>
		<Placemark>
			<name>branch26_part41</name>
			<TimeSpan>
				<begin>7364-01-03</begin>
			</TimeSpan>
			<styleUrl>#branch26_part41_style</styleUrl>
			<LineString>
				<altitudeMode>absolute</altitudeMode>
				<tessellate>1</tessellate>
				<coordinates>
					29.129333200000005,47.584661,495671.23176169617
					26.66339348000001,47.8765836,476076.67168372683
				</coordinates>
			</LineString>
		</Placemark>
		<Placemark>
			<name>branch26_part42</name>
			<TimeSpan>
				<begin>7361-01-13</begin>
			</TimeSpan>
			<styleUrl>#branch26_part42_style</styleUrl>
			<LineString>
				<altitudeMode>absolute</altitudeMode>
				<tessellate>1</tessellate>
				<coordinates>
					26.66339348000001,47.8765836,476076.67168372683
					24.197453760000002,48.168506199999996,454290.18787199457
				</coordinates>
			</LineString>
		</Placemark>
		<Placemark>
			<name>branch26_part43</name>
			<TimeSpan>
				<begin>7358-01-22</begin>
			</TimeSpan>
			<styleUrl>#branch26_part43_style</styleUrl>
			<LineString>
				<altitudeMode>absolute</altitudeMode>
				<tessellate>1</tessellate>
				<coordinates>
					24.197453760000002,48.168506199999996,454290.18787199457
					21.731514040000008,48.460428799999995,429978.72322024073
				</coordinates>
			</LineString>
		</Placemark>
		<Placemark>
			<name>branch26_part44</name>
			<TimeSpan>
				<begin>7355-02-02</begin>
			</TimeSpan>
			<styleUrl>#branch26_part44_style</styleUrl>
			<LineString>
				<altitudeMode>absolute</altitudeMode>
				<tessellate>1</tessellate>
				<coordinates>
					21.731514040000008,48.460428799999995,429978.72322024073
					19.265574320000013,48.752351399999995,402685.2122905232
				</coordinates>
			</LineString>
		</Placemark>
		<Placemark>
			<name>branch26_part45</name>
			<TimeSpan>
				<begin>7352-02-12</begin>
			</TimeSpan>
			<styleUrl>#branch26_part45_style</styleUrl>
			<LineString>
				<altitudeMode>absolute</altitudeMode>
				<tessellate>1</tessellate>
				<coordinates>
					19.265574320000013,48.752351399999995,402685.2122905232
					16.799634600000005,49.044274,371753.4238212722
				</coordinates>
			</LineString>
		</Placemark>
		<Placemark>
			<name>branch26_part46</name>
			<TimeSpan>
				<begin>7349-02-22</begin>
			</TimeSpan>
			<styleUrl>#branch26_part46_style</styleUrl>
			<LineString>
				<altitudeMode>absolute</altitudeMode>
				<tessellate>1</tessellate>
				<coordinates>
					16.799634600000005,49.044274,371753.4238212722
					14.33369488000001,49.336196599999994,336180.58569499856
				</coordinates>
			</LineString>
		</Placemark>
		<Placemark>
			<name>branch26_part47</name>
			<TimeSpan>
				<begin>7346-03-02</begin>
			</TimeSpan>
			<styleUrl>#branch26_part47_style</styleUrl>
			<LineString>
				<altitudeMode>absolute</altitudeMode>
				<tessellate>1</tessellate>
				<coordinates>
					14.33369488000001,49.336196599999994,336180.58569499856
					11.867755160000002,49.6281192,294288.4884320917
				</coordinates>
			</LineString>
		</Placemark>
		<Placemark>
			<name>branch26_part48</name>
			<TimeSpan>
				<begin>7343-03-12</begin>
			</TimeSpan>
			<styleUrl>#branch26_part48_style</styleUrl>
			<LineString>
				<altitudeMode>absolute</altitudeMode>
				<tessellate>1</tessellate>
				<coordinates>
					11.867755160000002,49.6281192,294288.4884320917
					9.401815440000007,49.9200418,242828.31959859587
				</coordinates>
			</LineString>
		</Placemark>
		<Placemark>
			<name>branch26_part49</name>
			<TimeSpan>
				<begin>7340-03-22</begin>
			</TimeSpan>
			<styleUrl>#branch26_part49_style</styleUrl>
			<LineString>
				<altitudeMode>absolute</altitudeMode>
				<tessellate>1</tessellate>
				<coordinates>
					9.401815440000007,49.9200418,242828.31959859587
					6.935875720000013,50.2119644,173484.93111659389
				</coordinates>
			</LineString>
		</Placemark>
		<Placemark>
			<name>branch26_part50</name>
			<TimeSpan>
				<begin>7337-04-02</begin>
			</TimeSpan>
			<styleUrl>#branch26_part50_style</styleUrl>
			<LineString>
				<altitudeMode>absolute</altitudeMode>
				<tessellate>1</tessellate>
				<coordinates>
					6.935875720000013,50.2119644,173484.93111659389
					4.469936000000004,50.503887,7.587777342579841E-11
				</coordinates>
			</LineString>
		</Placemark>
	</Folder>
	<Folder>
			<name>branch28</name>
		<Placemark>
			<name>branch28_part1</name>
			<TimeSpan>
				<begin>6922-00-21</begin>
			</TimeSpan>
			<styleUrl>#branch28_part1_style</styleUrl>
			<LineString>
				<altitudeMode>absolute</altitudeMode>
				<tessellate>1</tessellate>
				<coordinates>
					4.469936,50.503887,0.0
					7.8782567,48.675798119999996,288949.0404433655
				</coordinates>
			</LineString>
		</Placemark>
		<Placemark>
			<name>branch28_part2</name>
			<TimeSpan>
				<begin>6921-02-05</begin>
			</TimeSpan>
			<styleUrl>#branch28_part2_style</styleUrl>
			<LineString>
				<altitudeMode>absolute</altitudeMode>
				<tessellate>1</tessellate>
				<coordinates>
					7.8782567,48.675798119999996,288949.0404433655
					11.2865774,46.84770924,404444.40614460857
				</coordinates>
			</LineString>
		</Placemark>
		<Placemark>
			<name>branch28_part3</name>
			<TimeSpan>
				<begin>6920-03-19</begin>
			</TimeSpan>
			<styleUrl>#branch28_part3_style</styleUrl>
			<LineString>
				<altitudeMode>absolute</altitudeMode>
				<tessellate>1</tessellate>
				<coordinates>
					11.2865774,46.84770924,404444.40614460857
					14.6948981,45.01962036,490154.2502779821
				</coordinates>
			</LineString>
		</Placemark>
		<Placemark>
			<name>branch28_part4</name>
			<TimeSpan>
				<begin>6919-05-04</begin>
			</TimeSpan>
			<styleUrl>#branch28_part4_style</styleUrl>
			<LineString>
				<altitudeMode>absolute</altitudeMode>
				<tessellate>1</tessellate>
				<coordinates>
					14.6948981,45.01962036,490154.2502779821
					18.1032188,43.19153148,559927.9258840893
				</coordinates>
			</LineString>
		</Placemark>
		<Placemark>
			<name>branch28_part5</name>
			<TimeSpan>
				<begin>6918-06-18</begin>
			</TimeSpan>
			<styleUrl>#branch28_part5_style</styleUrl>
			<LineString>
				<altitudeMode>absolute</altitudeMode>
				<tessellate>1</tessellate>
				<coordinates>
					18.1032188,43.19153148,559927.9258840893
					21.5115395,41.3634426,619176.5152357827
				</coordinates>
			</LineString>
		</Placemark>
		<Placemark>
			<name>branch28_part6</name>
			<TimeSpan>
				<begin>6917-08-02</begin>
			</TimeSpan>
			<styleUrl>#branch28_part6_style</styleUrl>
			<LineString>
				<altitudeMode>absolute</altitudeMode>
				<tessellate>1</tessellate>
				<coordinates>
					21.5115395,41.3634426,619176.5152357827
					24.919860200000002,39.53535372,670695.1718698883
				</coordinates>
			</LineString>
		</Placemark>
		<Placemark>
			<name>branch28_part7</name>
			<TimeSpan>
				<begin>6916-09-16</begin>
			</TimeSpan>
			<styleUrl>#branch28_part7_style</styleUrl>
			<LineString>
				<altitudeMode>absolute</altitudeMode>
				<tessellate>1</tessellate>
				<coordinates>
					24.919860200000002,39.53535372,670695.1718698883
					28.328180900000003,37.70726484,716154.0699004737
				</coordinates>
			</LineString>
		</Placemark>
		<Placemark>
			<name>branch28_part8</name>
			<TimeSpan>
				<begin>6915-11-00</begin>
			</TimeSpan>
			<styleUrl>#branch28_part8_style</styleUrl>
			<LineString>
				<altitudeMode>absolute</altitudeMode>
				<tessellate>1</tessellate>
				<coordinates>
					28.328180900000003,37.70726484,716154.0699004737
					31.736501600000004,35.87917596,756646.1998951876
				</coordinates>
			</LineString>
		</Placemark>
		<Placemark>
			<name>branch28_part9</name>
			<TimeSpan>
				<begin>6915-00-14</begin>
			</TimeSpan>
			<styleUrl>#branch28_part9_style</styleUrl>
			<LineString>
				<altitudeMode>absolute</altitudeMode>
				<tessellate>1</tessellate>
				<coordinates>
					31.736501600000004,35.87917596,756646.1998951876
					35.1448223,34.05108708,792932.8303910901
				</coordinates>
			</LineString>
		</Placemark>
		<Placemark>
			<name>branch28_part10</name>
			<TimeSpan>
				<begin>6914-01-28</begin>
			</TimeSpan>
			<styleUrl>#branch28_part10_style</styleUrl>
			<LineString>
				<altitudeMode>absolute</altitudeMode>
				<tessellate>1</tessellate>
				<coordinates>
					35.1448223,34.05108708,792932.8303910901
					38.553143,32.2229982,825568.6869810439
				</coordinates>
			</LineString>
		</Placemark>
		<Placemark>
			<name>branch28_part11</name>
			<TimeSpan>
				<begin>6913-03-12</begin>
			</TimeSpan>
			<styleUrl>#branch28_part11_style</styleUrl>
			<LineString>
				<altitudeMode>absolute</altitudeMode>
				<tessellate>1</tessellate>
				<coordinates>
					38.553143,32.2229982,825568.6869810439
					41.9614637,30.39490932,854971.942259257
				</coordinates>
			</LineString>
		</Placemark>
		<Placemark>
			<name>branch28_part12</name>
			<TimeSpan>
				<begin>6912-04-27</begin>
			</TimeSpan>
			<styleUrl>#branch28_part12_style</styleUrl>
			<LineString>
				<altitudeMode>absolute</altitudeMode>
				<tessellate>1</tessellate>
				<coordinates>
					41.9614637,30.39490932,854971.942259257
					45.3697844,28.56682044,881466.1473323348
				</coordinates>
			</LineString>
		</Placemark>
		<Placemark>
			<name>branch28_part13</name>
			<TimeSpan>
				<begin>6911-06-11</begin>
			</TimeSpan>
			<styleUrl>#branch28_part13_style</styleUrl>
			<LineString>
				<altitudeMode>absolute</altitudeMode>
				<tessellate>1</tessellate>
				<coordinates>
					45.3697844,28.56682044,881466.1473323348
					48.778105100000005,26.73873156,905306.7421877708
				</coordinates>
			</LineString>
		</Placemark>
		<Placemark>
			<name>branch28_part14</name>
			<TimeSpan>
				<begin>6910-07-25</begin>
			</TimeSpan>
			<styleUrl>#branch28_part14_style</styleUrl>
			<LineString>
				<altitudeMode>absolute</altitudeMode>
				<tessellate>1</tessellate>
				<coordinates>
					48.778105100000005,26.73873156,905306.7421877708
					52.1864258,24.91064268,926698.5527795659
				</coordinates>
			</LineString>
		</Placemark>
		<Placemark>
			<name>branch28_part15</name>
			<TimeSpan>
				<begin>6909-09-09</begin>
			</TimeSpan>
			<styleUrl>#branch28_part15_style</styleUrl>
			<LineString>
				<altitudeMode>absolute</altitudeMode>
				<tessellate>1</tessellate>
				<coordinates>
					52.1864258,24.91064268,926698.5527795659
					55.59474650000001,23.0825538,945807.7498689843
				</coordinates>
			</LineString>
		</Placemark>
		<Placemark>
			<name>branch28_part16</name>
			<TimeSpan>
				<begin>6908-10-23</begin>
			</TimeSpan>
			<styleUrl>#branch28_part16_style</styleUrl>
			<LineString>
				<altitudeMode>absolute</altitudeMode>
				<tessellate>1</tessellate>
				<coordinates>
					55.59474650000001,23.0825538,945807.7498689843
					59.003067200000004,21.25446492,962770.2599354128
				</coordinates>
			</LineString>
		</Placemark>
		<Placemark>
			<name>branch28_part17</name>
			<TimeSpan>
				<begin>6908-00-07</begin>
			</TimeSpan>
			<styleUrl>#branch28_part17_style</styleUrl>
			<LineString>
				<altitudeMode>absolute</altitudeMode>
				<tessellate>1</tessellate>
				<coordinates>
					59.003067200000004,21.25446492,962770.2599354128
					62.4113879,19.42637604,977697.8208195801
				</coordinates>
			</LineString>
		</Placemark>
		<Placemark>
			<name>branch28_part18</name>
			<TimeSpan>
				<begin>6907-01-21</begin>
			</TimeSpan>
			<styleUrl>#branch28_part18_style</styleUrl>
			<LineString>
				<altitudeMode>absolute</altitudeMode>
				<tessellate>1</tessellate>
				<coordinates>
					62.4113879,19.42637604,977697.8208195801
					65.81970860000001,17.598287159999998,990682.4243772526
				</coordinates>
			</LineString>
		</Placemark>
		<Placemark>
			<name>branch28_part19</name>
			<TimeSpan>
				<begin>6906-03-05</begin>
			</TimeSpan>
			<styleUrl>#branch28_part19_style</styleUrl>
			<LineString>
				<altitudeMode>absolute</altitudeMode>
				<tessellate>1</tessellate>
				<coordinates>
					65.81970860000001,17.598287159999998,990682.4243772526
					69.22802930000002,15.770198280000002,1001799.6230883739
				</coordinates>
			</LineString>
		</Placemark>
		<Placemark>
			<name>branch28_part20</name>
			<TimeSpan>
				<begin>6905-04-20</begin>
			</TimeSpan>
			<styleUrl>#branch28_part20_style</styleUrl>
			<LineString>
				<altitudeMode>absolute</altitudeMode>
				<tessellate>1</tessellate>
				<coordinates>
					69.22802930000002,15.770198280000002,1001799.6230883739
					72.63635000000001,13.9421094,1011111.0153615216
				</coordinates>
			</LineString>
		</Placemark>
		<Placemark>
			<name>branch28_part21</name>
			<TimeSpan>
				<begin>6904-06-04</begin>
			</TimeSpan>
			<styleUrl>#branch28_part21_style</styleUrl>
			<LineString>
				<altitudeMode>absolute</altitudeMode>
				<tessellate>1</tessellate>
				<coordinates>
					72.63635000000001,13.9421094,1011111.0153615216
					76.04467070000001,12.114020520000004,1018666.1217819056
				</coordinates>
			</LineString>
		</Placemark>
		<Placemark>
			<name>branch28_part22</name>
			<TimeSpan>
				<begin>6903-07-18</begin>
			</TimeSpan>
			<styleUrl>#branch28_part22_style</styleUrl>
			<LineString>
				<altitudeMode>absolute</altitudeMode>
				<tessellate>1</tessellate>
				<coordinates>
					76.04467070000001,12.114020520000004,1018666.1217819056
					79.45299140000002,10.285931640000001,1024503.7977783935
				</coordinates>
			</LineString>
		</Placemark>
		<Placemark>
			<name>branch28_part23</name>
			<TimeSpan>
				<begin>6902-09-02</begin>
			</TimeSpan>
			<styleUrl>#branch28_part23_style</styleUrl>
			<LineString>
				<altitudeMode>absolute</altitudeMode>
				<tessellate>1</tessellate>
				<coordinates>
					79.45299140000002,10.285931640000001,1024503.7977783935
					82.86131210000002,8.457842759999998,1028653.2833632022
				</coordinates>
			</LineString>
		</Placemark>
		<Placemark>
			<name>branch28_part24</name>
			<TimeSpan>
				<begin>6901-10-16</begin>
			</TimeSpan>
			<styleUrl>#branch28_part24_style</styleUrl>
			<LineString>
				<altitudeMode>absolute</altitudeMode>
				<tessellate>1</tessellate>
				<coordinates>
					82.86131210000002,8.457842759999998,1028653.2833632022
					86.26963280000001,6.629753880000003,1031134.9595474026
				</coordinates>
			</LineString>
		</Placemark>
		<Placemark>
			<name>branch28_part25</name>
			<TimeSpan>
				<begin>6901-00-00</begin>
			</TimeSpan>
			<styleUrl>#branch28_part25_style</styleUrl>
			<LineString>
				<altitudeMode>absolute</altitudeMode>
				<tessellate>1</tessellate>
				<coordinates>
					86.26963280000001,6.629753880000003,1031134.9595474026
					89.67795350000002,4.801665,1031960.8587263048
				</coordinates>
			</LineString>
		</Placemark>
		<Placemark>
			<name>branch28_part26</name>
			<TimeSpan>
				<begin>6900-01-14</begin>
			</TimeSpan>
			<styleUrl>#branch28_part26_style</styleUrl>
			<LineString>
				<altitudeMode>absolute</altitudeMode>
				<tessellate>1</tessellate>
				<coordinates>
					89.67795350000002,4.801665,1031960.8587263048
					93.08627420000002,2.973576120000004,1031134.9595474026
				</coordinates>
			</LineString>
		</Placemark>
		<Placemark>
			<name>branch28_part27</name>
			<TimeSpan>
				<begin>6899-02-28</begin>
			</TimeSpan>
			<styleUrl>#branch28_part27_style</styleUrl>
			<LineString>
				<altitudeMode>absolute</altitudeMode>
				<tessellate>1</tessellate>
				<coordinates>
					93.08627420000002,2.973576120000004,1031134.9595474026
					96.49459490000001,1.1454872400000013,1028653.2833632022
				</coordinates>
			</LineString>
		</Placemark>
		<Placemark>
			<name>branch28_part28</name>
			<TimeSpan>
				<begin>6898-04-12</begin>
			</TimeSpan>
			<styleUrl>#branch28_part28_style</styleUrl>
			<LineString>
				<altitudeMode>absolute</altitudeMode>
				<tessellate>1</tessellate>
				<coordinates>
					96.49459490000001,1.1454872400000013,1028653.2833632022
					99.90291560000001,-0.6826016400000015,1024503.7977783935
				</coordinates>
			</LineString>
		</Placemark>
		<Placemark>
			<name>branch28_part29</name>
			<TimeSpan>
				<begin>6897-05-27</begin>
			</TimeSpan>
			<styleUrl>#branch28_part29_style</styleUrl>
			<LineString>
				<altitudeMode>absolute</altitudeMode>
				<tessellate>1</tessellate>
				<coordinates>
					99.90291560000001,-0.6826016400000015,1024503.7977783935
					103.31123630000002,-2.510690519999997,1018666.1217819058
				</coordinates>
			</LineString>
		</Placemark>
		<Placemark>
			<name>branch28_part30</name>
			<TimeSpan>
				<begin>6896-07-11</begin>
			</TimeSpan>
			<styleUrl>#branch28_part30_style</styleUrl>
			<LineString>
				<altitudeMode>absolute</altitudeMode>
				<tessellate>1</tessellate>
				<coordinates>
					103.31123630000002,-2.510690519999997,1018666.1217819058
					106.71955700000002,-4.3387794,1011111.0153615216
				</coordinates>
			</LineString>
		</Placemark>
		<Placemark>
			<name>branch28_part31</name>
			<TimeSpan>
				<begin>6895-08-25</begin>
			</TimeSpan>
			<styleUrl>#branch28_part31_style</styleUrl>
			<LineString>
				<altitudeMode>absolute</altitudeMode>
				<tessellate>1</tessellate>
				<coordinates>
					106.71955700000002,-4.3387794,1011111.0153615216
					110.12787770000001,-6.166868279999996,1001799.6230883739
				</coordinates>
			</LineString>
		</Placemark>
		<Placemark>
			<name>branch28_part32</name>
			<TimeSpan>
				<begin>6894-10-09</begin>
			</TimeSpan>
			<styleUrl>#branch28_part32_style</styleUrl>
			<LineString>
				<altitudeMode>absolute</altitudeMode>
				<tessellate>1</tessellate>
				<coordinates>
					110.12787770000001,-6.166868279999996,1001799.6230883739
					113.53619840000002,-7.9949571599999985,990682.4243772526
				</coordinates>
			</LineString>
		</Placemark>
		<Placemark>
			<name>branch28_part33</name>
			<TimeSpan>
				<begin>6893-11-23</begin>
			</TimeSpan>
			<styleUrl>#branch28_part33_style</styleUrl>
			<LineString>
				<altitudeMode>absolute</altitudeMode>
				<tessellate>1</tessellate>
				<coordinates>
					113.53619840000002,-7.9949571599999985,990682.4243772526
					116.94451910000002,-9.823046040000001,977697.82081958
				</coordinates>
			</LineString>
		</Placemark>
		<Placemark>
			<name>branch28_part34</name>
			<TimeSpan>
				<begin>6893-01-07</begin>
			</TimeSpan>
			<styleUrl>#branch28_part34_style</styleUrl>
			<LineString>
				<altitudeMode>absolute</altitudeMode>
				<tessellate>1</tessellate>
				<coordinates>
					116.94451910000002,-9.823046040000001,977697.82081958
					120.35283980000001,-11.651134919999997,962770.2599354128
				</coordinates>
			</LineString>
		</Placemark>
		<Placemark>
			<name>branch28_part35</name>
			<TimeSpan>
				<begin>6892-02-21</begin>
			</TimeSpan>
			<styleUrl>#branch28_part35_style</styleUrl>
			<LineString>
				<altitudeMode>absolute</altitudeMode>
				<tessellate>1</tessellate>
				<coordinates>
					120.35283980000001,-11.651134919999997,962770.2599354128
					123.76116050000002,-13.4792238,945807.7498689842
				</coordinates>
			</LineString>
		</Placemark>
		<Placemark>
			<name>branch28_part36</name>
			<TimeSpan>
				<begin>6891-04-05</begin>
			</TimeSpan>
			<styleUrl>#branch28_part36_style</styleUrl>
			<LineString>
				<altitudeMode>absolute</altitudeMode>
				<tessellate>1</tessellate>
				<coordinates>
					123.76116050000002,-13.4792238,945807.7498689842
					127.16948120000002,-15.307312680000003,926698.552779566
				</coordinates>
			</LineString>
		</Placemark>
		<Placemark>
			<name>branch28_part37</name>
			<TimeSpan>
				<begin>6890-05-20</begin>
			</TimeSpan>
			<styleUrl>#branch28_part37_style</styleUrl>
			<LineString>
				<altitudeMode>absolute</altitudeMode>
				<tessellate>1</tessellate>
				<coordinates>
					127.16948120000002,-15.307312680000003,926698.552779566
					130.57780190000003,-17.13540156,905306.7421877708
				</coordinates>
			</LineString>
		</Placemark>
		<Placemark>
			<name>branch28_part38</name>
			<TimeSpan>
				<begin>6889-07-04</begin>
			</TimeSpan>
			<styleUrl>#branch28_part38_style</styleUrl>
			<LineString>
				<altitudeMode>absolute</altitudeMode>
				<tessellate>1</tessellate>
				<coordinates>
					130.57780190000003,-17.13540156,905306.7421877708
					133.98612260000002,-18.963490439999994,881466.1473323348
				</coordinates>
			</LineString>
		</Placemark>
		<Placemark>
			<name>branch28_part39</name>
			<TimeSpan>
				<begin>6888-08-18</begin>
			</TimeSpan>
			<styleUrl>#branch28_part39_style</styleUrl>
			<LineString>
				<altitudeMode>absolute</altitudeMode>
				<tessellate>1</tessellate>
				<coordinates>
					133.98612260000002,-18.963490439999994,881466.1473323348
					137.3944433,-20.791579320000004,854971.942259257
				</coordinates>
			</LineString>
		</Placemark>
		<Placemark>
			<name>branch28_part40</name>
			<TimeSpan>
				<begin>6887-10-02</begin>
			</TimeSpan>
			<styleUrl>#branch28_part40_style</styleUrl>
			<LineString>
				<altitudeMode>absolute</altitudeMode>
				<tessellate>1</tessellate>
				<coordinates>
					137.3944433,-20.791579320000004,854971.942259257
					140.802764,-22.6196682,825568.6869810437
				</coordinates>
			</LineString>
		</Placemark>
		<Placemark>
			<name>branch28_part41</name>
			<TimeSpan>
				<begin>6886-11-16</begin>
			</TimeSpan>
			<styleUrl>#branch28_part41_style</styleUrl>
			<LineString>
				<altitudeMode>absolute</altitudeMode>
				<tessellate>1</tessellate>
				<coordinates>
					140.802764,-22.6196682,825568.6869810437
					144.21108470000001,-24.447757079999995,792932.8303910901
				</coordinates>
			</LineString>
		</Placemark>
		<Placemark>
			<name>branch28_part42</name>
			<TimeSpan>
				<begin>6886-01-00</begin>
			</TimeSpan>
			<styleUrl>#branch28_part42_style</styleUrl>
			<LineString>
				<altitudeMode>absolute</altitudeMode>
				<tessellate>1</tessellate>
				<coordinates>
					144.21108470000001,-24.447757079999995,792932.8303910901
					147.6194054,-26.27584595999999,756646.1998951876
				</coordinates>
			</LineString>
		</Placemark>
		<Placemark>
			<name>branch28_part43</name>
			<TimeSpan>
				<begin>6885-02-14</begin>
			</TimeSpan>
			<styleUrl>#branch28_part43_style</styleUrl>
			<LineString>
				<altitudeMode>absolute</altitudeMode>
				<tessellate>1</tessellate>
				<coordinates>
					147.6194054,-26.27584595999999,756646.1998951876
					151.0277261,-28.10393484,716154.0699004738
				</coordinates>
			</LineString>
		</Placemark>
		<Placemark>
			<name>branch28_part44</name>
			<TimeSpan>
				<begin>6884-03-28</begin>
			</TimeSpan>
			<styleUrl>#branch28_part44_style</styleUrl>
			<LineString>
				<altitudeMode>absolute</altitudeMode>
				<tessellate>1</tessellate>
				<coordinates>
					151.0277261,-28.10393484,716154.0699004738
					154.4360468,-29.932023719999997,670695.1718698883
				</coordinates>
			</LineString>
		</Placemark>
		<Placemark>
			<name>branch28_part45</name>
			<TimeSpan>
				<begin>6883-05-13</begin>
			</TimeSpan>
			<styleUrl>#branch28_part45_style</styleUrl>
			<LineString>
				<altitudeMode>absolute</altitudeMode>
				<tessellate>1</tessellate>
				<coordinates>
					154.4360468,-29.932023719999997,670695.1718698883
					157.8443675,-31.760112599999992,619176.5152357828
				</coordinates>
			</LineString>
		</Placemark>
		<Placemark>
			<name>branch28_part46</name>
			<TimeSpan>
				<begin>6882-06-27</begin>
			</TimeSpan>
			<styleUrl>#branch28_part46_style</styleUrl>
			<LineString>
				<altitudeMode>absolute</altitudeMode>
				<tessellate>1</tessellate>
				<coordinates>
					157.8443675,-31.760112599999992,619176.5152357828
					161.25268820000002,-33.58820148,559927.9258840892
				</coordinates>
			</LineString>
		</Placemark>
		<Placemark>
			<name>branch28_part47</name>
			<TimeSpan>
				<begin>6881-08-11</begin>
			</TimeSpan>
			<styleUrl>#branch28_part47_style</styleUrl>
			<LineString>
				<altitudeMode>absolute</altitudeMode>
				<tessellate>1</tessellate>
				<coordinates>
					161.25268820000002,-33.58820148,559927.9258840892
					164.6610089,-35.41629036,490154.250277982
				</coordinates>
			</LineString>
		</Placemark>
		<Placemark>
			<name>branch28_part48</name>
			<TimeSpan>
				<begin>6880-09-25</begin>
			</TimeSpan>
			<styleUrl>#branch28_part48_style</styleUrl>
			<LineString>
				<altitudeMode>absolute</altitudeMode>
				<tessellate>1</tessellate>
				<coordinates>
					164.6610089,-35.41629036,490154.250277982
					168.0693296,-37.244379239999994,404444.406144609
				</coordinates>
			</LineString>
		</Placemark>
		<Placemark>
			<name>branch28_part49</name>
			<TimeSpan>
				<begin>6879-11-09</begin>
			</TimeSpan>
			<styleUrl>#branch28_part49_style</styleUrl>
			<LineString>
				<altitudeMode>absolute</altitudeMode>
				<tessellate>1</tessellate>
				<coordinates>
					168.0693296,-37.244379239999994,404444.406144609
					171.47765030000002,-39.07246812,288949.0404433657
				</coordinates>
			</LineString>
		</Placemark>
		<Placemark>
			<name>branch28_part50</name>
			<TimeSpan>
				<begin>6879-00-23</begin>
			</TimeSpan>
			<styleUrl>#branch28_part50_style</styleUrl>
			<LineString>
				<altitudeMode>absolute</altitudeMode>
				<tessellate>1</tessellate>
				<coordinates>
					171.47765030000002,-39.07246812,288949.0404433657
					174.885971,-40.900557,1.2637875624845232E-10
				</coordinates>
			</LineString>
		</Placemark>
	</Folder>
	<Folder>
			<name>branch29</name>
		<Placemark>
			<name>branch29_part1</name>
			<TimeSpan>
				<begin>6875-06-21</begin>
			</TimeSpan>
			<styleUrl>#branch29_part1_style</styleUrl>
			<LineString>
				<altitudeMode>absolute</altitudeMode>
				<tessellate>1</tessellate>
				<coordinates>
					174.885971,-40.900557,0.0
					174.15331006000002,-39.358449379999996,159075.69661639002
				</coordinates>
			</LineString>
		</Placemark>
		<Placemark>
			<name>branch29_part2</name>
			<TimeSpan>
				<begin>6872-00-18</begin>
			</TimeSpan>
			<styleUrl>#branch29_part2_style</styleUrl>
			<LineString>
				<altitudeMode>absolute</altitudeMode>
				<tessellate>1</tessellate>
				<coordinates>
					174.15331006000002,-39.358449379999996,159075.69661639002
					173.42064912,-37.81634176,222659.59267882045
				</coordinates>
			</LineString>
		</Placemark>
		<Placemark>
			<name>branch29_part3</name>
			<TimeSpan>
				<begin>6868-06-15</begin>
			</TimeSpan>
			<styleUrl>#branch29_part3_style</styleUrl>
			<LineString>
				<altitudeMode>absolute</altitudeMode>
				<tessellate>1</tessellate>
				<coordinates>
					173.42064912,-37.81634176,222659.59267882045
					172.68798818000002,-36.27423414,269845.60562241066
				</coordinates>
			</LineString>
		</Placemark>
		<Placemark>
			<name>branch29_part4</name>
			<TimeSpan>
				<begin>6865-00-13</begin>
			</TimeSpan>
			<styleUrl>#branch29_part4_style</styleUrl>
			<LineString>
				<altitudeMode>absolute</altitudeMode>
				<tessellate>1</tessellate>
				<coordinates>
					172.68798818000002,-36.27423414,269845.60562241066
					171.95532724,-34.73212652,308258.24764225155
				</coordinates>
			</LineString>
		</Placemark>
		<Placemark>
			<name>branch29_part5</name>
			<TimeSpan>
				<begin>6861-06-10</begin>
			</TimeSpan>
			<styleUrl>#branch29_part5_style</styleUrl>
			<LineString>
				<altitudeMode>absolute</altitudeMode>
				<tessellate>1</tessellate>
				<coordinates>
					171.95532724,-34.73212652,308258.24764225155
					171.22266630000001,-33.1900189,340876.49274940696
				</coordinates>
			</LineString>
		</Placemark>
		<Placemark>
			<name>branch29_part6</name>
			<TimeSpan>
				<begin>6858-00-08</begin>
			</TimeSpan>
			<styleUrl>#branch29_part6_style</styleUrl>
			<LineString>
				<altitudeMode>absolute</altitudeMode>
				<tessellate>1</tessellate>
				<coordinates>
					171.22266630000001,-33.1900189,340876.49274940696
					170.49000536,-31.64791128,369239.1624445059
				</coordinates>
			</LineString>
		</Placemark>
		<Placemark>
			<name>branch29_part7</name>
			<TimeSpan>
				<begin>6854-06-05</begin>
			</TimeSpan>
			<styleUrl>#branch29_part7_style</styleUrl>
			<LineString>
				<altitudeMode>absolute</altitudeMode>
				<tessellate>1</tessellate>
				<coordinates>
					170.49000536,-31.64791128,369239.1624445059
					169.75734442,-30.10580366,394265.74104304664
				</coordinates>
			</LineString>
		</Placemark>
		<Placemark>
			<name>branch29_part8</name>
			<TimeSpan>
				<begin>6851-00-02</begin>
			</TimeSpan>
			<styleUrl>#branch29_part8_style</styleUrl>
			<LineString>
				<altitudeMode>absolute</altitudeMode>
				<tessellate>1</tessellate>
				<coordinates>
					169.75734442,-30.10580366,394265.74104304664
					169.02468348000002,-28.56369604,416557.95484139293
				</coordinates>
			</LineString>
		</Placemark>
		<Placemark>
			<name>branch29_part9</name>
			<TimeSpan>
				<begin>6847-05-30</begin>
			</TimeSpan>
			<styleUrl>#branch29_part9_style</styleUrl>
			<LineString>
				<altitudeMode>absolute</altitudeMode>
				<tessellate>1</tessellate>
				<coordinates>
					169.02468348000002,-28.56369604,416557.95484139293
					168.29202254,-27.02158842,436534.90653896617
				</coordinates>
			</LineString>
		</Placemark>
		<Placemark>
			<name>branch29_part10</name>
			<TimeSpan>
				<begin>6843-11-27</begin>
			</TimeSpan>
			<styleUrl>#branch29_part10_style</styleUrl>
			<LineString>
				<altitudeMode>absolute</altitudeMode>
				<tessellate>1</tessellate>
				<coordinates>
					168.29202254,-27.02158842,436534.90653896617
					167.55936160000002,-25.4794808,454501.99033254274
				</coordinates>
			</LineString>
		</Placemark>
		<Placemark>
			<name>branch29_part11</name>
			<TimeSpan>
				<begin>6840-05-25</begin>
			</TimeSpan>
			<styleUrl>#branch29_part11_style</styleUrl>
			<LineString>
				<altitudeMode>absolute</altitudeMode>
				<tessellate>1</tessellate>
				<coordinates>
					167.55936160000002,-25.4794808,454501.99033254274
					166.82670066,-23.93737318,470689.42362179793
				</coordinates>
			</LineString>
		</Placemark>
		<Placemark>
			<name>branch29_part12</name>
			<TimeSpan>
				<begin>6836-11-22</begin>
			</TimeSpan>
			<styleUrl>#branch29_part12_style</styleUrl>
			<LineString>
				<altitudeMode>absolute</altitudeMode>
				<tessellate>1</tessellate>
				<coordinates>
					166.82670066,-23.93737318,470689.42362179793
					166.09403972,-22.39526556,485275.3316484537
				</coordinates>
			</LineString>
		</Placemark>
		<Placemark>
			<name>branch29_part13</name>
			<TimeSpan>
				<begin>6833-05-19</begin>
			</TimeSpan>
			<styleUrl>#branch29_part13_style</styleUrl>
			<LineString>
				<altitudeMode>absolute</altitudeMode>
				<tessellate>1</tessellate>
				<coordinates>
					166.09403972,-22.39526556,485275.3316484537
					165.36137878,-20.85315794,498400.3423027837
				</coordinates>
			</LineString>
		</Placemark>
		<Placemark>
			<name>branch29_part14</name>
			<TimeSpan>
				<begin>6829-11-17</begin>
			</TimeSpan>
			<styleUrl>#branch29_part14_style</styleUrl>
			<LineString>
				<altitudeMode>absolute</altitudeMode>
				<tessellate>1</tessellate>
				<coordinates>
					165.36137878,-20.85315794,498400.3423027837
					164.62871784,-19.31105032,510177.2188293651
				</coordinates>
			</LineString>
		</Placemark>
		<Placemark>
			<name>branch29_part15</name>
			<TimeSpan>
				<begin>6826-05-14</begin>
			</TimeSpan>
			<styleUrl>#branch29_part15_style</styleUrl>
			<LineString>
				<altitudeMode>absolute</altitudeMode>
				<tessellate>1</tessellate>
				<coordinates>
					164.62871784,-19.31105032,510177.2188293651
					163.89605690000002,-17.7689427,520697.44355174113
				</coordinates>
			</LineString>
		</Placemark>
		<Placemark>
			<name>branch29_part16</name>
			<TimeSpan>
				<begin>6822-11-12</begin>
			</TimeSpan>
			<styleUrl>#branch29_part16_style</styleUrl>
			<LineString>
				<altitudeMode>absolute</altitudeMode>
				<tessellate>1</tessellate>
				<coordinates>
					163.89605690000002,-17.7689427,520697.44355174113
					163.16339596,-16.22683508,530035.8483481001
				</coordinates>
			</LineString>
		</Placemark>
		<Placemark>
			<name>branch29_part17</name>
			<TimeSpan>
				<begin>6819-05-09</begin>
			</TimeSpan>
			<styleUrl>#branch29_part17_style</styleUrl>
			<LineString>
				<altitudeMode>absolute</altitudeMode>
				<tessellate>1</tessellate>
				<coordinates>
					163.16339596,-16.22683508,530035.8483481001
					162.43073502000001,-14.684727460000001,538253.948476721
				</coordinates>
			</LineString>
		</Placemark>
		<Placemark>
			<name>branch29_part18</name>
			<TimeSpan>
				<begin>6815-11-06</begin>
			</TimeSpan>
			<styleUrl>#branch29_part18_style</styleUrl>
			<LineString>
				<altitudeMode>absolute</altitudeMode>
				<tessellate>1</tessellate>
				<coordinates>
					162.43073502000001,-14.684727460000001,538253.948476721
					161.69807408,-13.142619840000002,545402.3883990513
				</coordinates>
			</LineString>
		</Placemark>
		<Placemark>
			<name>branch29_part19</name>
			<TimeSpan>
				<begin>6812-05-04</begin>
			</TimeSpan>
			<styleUrl>#branch29_part19_style</styleUrl>
			<LineString>
				<altitudeMode>absolute</altitudeMode>
				<tessellate>1</tessellate>
				<coordinates>
					161.69807408,-13.142619840000002,545402.3883990513
					160.96541314,-11.600512220000002,551522.7621738903
				</coordinates>
			</LineString>
		</Placemark>
		<Placemark>
			<name>branch29_part20</name>
			<TimeSpan>
				<begin>6808-11-01</begin>
			</TimeSpan>
			<styleUrl>#branch29_part20_style</styleUrl>
			<LineString>
				<altitudeMode>absolute</altitudeMode>
				<tessellate>1</tessellate>
				<coordinates>
					160.96541314,-11.600512220000002,551522.7621738903
					160.23275220000002,-10.058404600000003,556648.9816970513
				</coordinates>
			</LineString>
		</Placemark>
		<Placemark>
			<name>branch29_part21</name>
			<TimeSpan>
				<begin>6805-04-28</begin>
			</TimeSpan>
			<styleUrl>#branch29_part21_style</styleUrl>
			<LineString>
				<altitudeMode>absolute</altitudeMode>
				<tessellate>1</tessellate>
				<coordinates>
					160.23275220000002,-10.058404600000003,556648.9816970513
					159.50009126,-8.51629698,560808.3096359483
				</coordinates>
			</LineString>
		</Placemark>
		<Placemark>
			<name>branch29_part22</name>
			<TimeSpan>
				<begin>6801-10-26</begin>
			</TimeSpan>
			<styleUrl>#branch29_part22_style</styleUrl>
			<LineString>
				<altitudeMode>absolute</altitudeMode>
				<tessellate>1</tessellate>
				<coordinates>
					159.50009126,-8.51629698,560808.3096359483
					158.76743032000002,-6.974189360000004,564022.1371480146
				</coordinates>
			</LineString>
		</Placemark>
		<Placemark>
			<name>branch29_part23</name>
			<TimeSpan>
				<begin>6798-04-23</begin>
			</TimeSpan>
			<styleUrl>#branch29_part23_style</styleUrl>
			<LineString>
				<altitudeMode>absolute</altitudeMode>
				<tessellate>1</tessellate>
				<coordinates>
					158.76743032000002,-6.974189360000004,564022.1371480146
					158.03476938,-5.432081740000001,566306.561796009
				</coordinates>
			</LineString>
		</Placemark>
		<Placemark>
			<name>branch29_part24</name>
			<TimeSpan>
				<begin>6794-10-21</begin>
			</TimeSpan>
			<styleUrl>#branch29_part24_style</styleUrl>
			<LineString>
				<altitudeMode>absolute</altitudeMode>
				<tessellate>1</tessellate>
				<coordinates>
					158.03476938,-5.432081740000001,566306.561796009
					157.30210844,-3.889974119999998,567672.8039789635
				</coordinates>
			</LineString>
		</Placemark>
		<Placemark>
			<name>branch29_part25</name>
			<TimeSpan>
				<begin>6791-04-18</begin>
			</TimeSpan>
			<styleUrl>#branch29_part25_style</styleUrl>
			<LineString>
				<altitudeMode>absolute</altitudeMode>
				<tessellate>1</tessellate>
				<coordinates>
					157.30210844,-3.889974119999998,567672.8039789635
					156.56944750000002,-2.347866500000002,568127.4879156784
				</coordinates>
			</LineString>
		</Placemark>
		<Placemark>
			<name>branch29_part26</name>
			<TimeSpan>
				<begin>6787-10-15</begin>
			</TimeSpan>
			<styleUrl>#branch29_part26_style</styleUrl>
			<LineString>
				<altitudeMode>absolute</altitudeMode>
				<tessellate>1</tessellate>
				<coordinates>
					156.56944750000002,-2.347866500000002,568127.4879156784
					155.83678656,-0.8057588799999991,567672.8039789635
				</coordinates>
			</LineString>
		</Placemark>
		<Placemark>
			<name>branch29_part27</name>
			<TimeSpan>
				<begin>6784-04-13</begin>
			</TimeSpan>
			<styleUrl>#branch29_part27_style</styleUrl>
			<LineString>
				<altitudeMode>absolute</altitudeMode>
				<tessellate>1</tessellate>
				<coordinates>
					155.83678656,-0.8057588799999991,567672.8039789635
					155.10412562000002,0.7363487399999968,566306.561796009
				</coordinates>
			</LineString>
		</Placemark>
		<Placemark>
			<name>branch29_part28</name>
			<TimeSpan>
				<begin>6780-10-10</begin>
			</TimeSpan>
			<styleUrl>#branch29_part28_style</styleUrl>
			<LineString>
				<altitudeMode>absolute</altitudeMode>
				<tessellate>1</tessellate>
				<coordinates>
					155.10412562000002,0.7363487399999968,566306.561796009
					154.37146468,2.27845636,564022.1371480146
				</coordinates>
			</LineString>
		</Placemark>
		<Placemark>
			<name>branch29_part29</name>
			<TimeSpan>
				<begin>6777-04-08</begin>
			</TimeSpan>
			<styleUrl>#branch29_part29_style</styleUrl>
			<LineString>
				<altitudeMode>absolute</altitudeMode>
				<tessellate>1</tessellate>
				<coordinates>
					154.37146468,2.27845636,564022.1371480146
					153.63880374000001,3.8205639799999958,560808.3096359483
				</coordinates>
			</LineString>
		</Placemark>
		<Placemark>
			<name>branch29_part30</name>
			<TimeSpan>
				<begin>6773-10-05</begin>
			</TimeSpan>
			<styleUrl>#branch29_part30_style</styleUrl>
			<LineString>
				<altitudeMode>absolute</altitudeMode>
				<tessellate>1</tessellate>
				<coordinates>
					153.63880374000001,3.8205639799999958,560808.3096359483
					152.9061428,5.362671599999999,556648.9816970513
				</coordinates>
			</LineString>
		</Placemark>
		<Placemark>
			<name>branch29_part31</name>
			<TimeSpan>
				<begin>6770-04-02</begin>
			</TimeSpan>
			<styleUrl>#branch29_part31_style</styleUrl>
			<LineString>
				<altitudeMode>absolute</altitudeMode>
				<tessellate>1</tessellate>
				<coordinates>
					152.9061428,5.362671599999999,556648.9816970513
					152.17348186,6.904779219999995,551522.7621738903
				</coordinates>
			</LineString>
		</Placemark>
		<Placemark>
			<name>branch29_part32</name>
			<TimeSpan>
				<begin>6766-09-30</begin>
			</TimeSpan>
			<styleUrl>#branch29_part32_style</styleUrl>
			<LineString>
				<altitudeMode>absolute</altitudeMode>
				<tessellate>1</tessellate>
				<coordinates>
					152.17348186,6.904779219999995,551522.7621738903
					151.44082092000002,8.446886839999998,545402.3883990513
				</coordinates>
			</LineString>
		</Placemark>
		<Placemark>
			<name>branch29_part33</name>
			<TimeSpan>
				<begin>6763-03-27</begin>
			</TimeSpan>
			<styleUrl>#branch29_part33_style</styleUrl>
			<LineString>
				<altitudeMode>absolute</altitudeMode>
				<tessellate>1</tessellate>
				<coordinates>
					151.44082092000002,8.446886839999998,545402.3883990513
					150.70815998,9.98899446,538253.9484767208
				</coordinates>
			</LineString>
		</Placemark>
		<Placemark>
			<name>branch29_part34</name>
			<TimeSpan>
				<begin>6759-09-25</begin>
			</TimeSpan>
			<styleUrl>#branch29_part34_style</styleUrl>
			<LineString>
				<altitudeMode>absolute</altitudeMode>
				<tessellate>1</tessellate>
				<coordinates>
					150.70815998,9.98899446,538253.9484767208
					149.97549904000002,11.531102079999997,530035.8483481001
				</coordinates>
			</LineString>
		</Placemark>
		<Placemark>
			<name>branch29_part35</name>
			<TimeSpan>
				<begin>6756-03-22</begin>
			</TimeSpan>
			<styleUrl>#branch29_part35_style</styleUrl>
			<LineString>
				<altitudeMode>absolute</altitudeMode>
				<tessellate>1</tessellate>
				<coordinates>
					149.97549904000002,11.531102079999997,530035.8483481001
					149.2428381,13.0732097,520697.4435517411
				</coordinates>
			</LineString>
		</Placemark>
		<Placemark>
			<name>branch29_part36</name>
			<TimeSpan>
				<begin>6752-09-19</begin>
			</TimeSpan>
			<styleUrl>#branch29_part36_style</styleUrl>
			<LineString>
				<altitudeMode>absolute</altitudeMode>
				<tessellate>1</tessellate>
				<coordinates>
					149.2428381,13.0732097,520697.4435517411
					148.51017716,14.615317319999996,510177.21882936516
				</coordinates>
			</LineString>
		</Placemark>
		<Placemark>
			<name>branch29_part37</name>
			<TimeSpan>
				<begin>6749-03-17</begin>
			</TimeSpan>
			<styleUrl>#branch29_part37_style</styleUrl>
			<LineString>
				<altitudeMode>absolute</altitudeMode>
				<tessellate>1</tessellate>
				<coordinates>
					148.51017716,14.615317319999996,510177.21882936516
					147.77751622,16.15742494,498400.3423027837
				</coordinates>
			</LineString>
		</Placemark>
		<Placemark>
			<name>branch29_part38</name>
			<TimeSpan>
				<begin>6745-09-14</begin>
			</TimeSpan>
			<styleUrl>#branch29_part38_style</styleUrl>
			<LineString>
				<altitudeMode>absolute</altitudeMode>
				<tessellate>1</tessellate>
				<coordinates>
					147.77751622,16.15742494,498400.3423027837
					147.04485528,17.699532559999994,485275.3316484537
				</coordinates>
			</LineString>
		</Placemark>
		<Placemark>
			<name>branch29_part39</name>
			<TimeSpan>
				<begin>6742-03-12</begin>
			</TimeSpan>
			<styleUrl>#branch29_part39_style</styleUrl>
			<LineString>
				<altitudeMode>absolute</altitudeMode>
				<tessellate>1</tessellate>
				<coordinates>
					147.04485528,17.699532559999994,485275.3316484537
					146.31219434000002,19.241640179999997,470689.42362179793
				</coordinates>
			</LineString>
		</Placemark>
		<Placemark>
			<name>branch29_part40</name>
			<TimeSpan>
				<begin>6738-09-09</begin>
			</TimeSpan>
			<styleUrl>#branch29_part40_style</styleUrl>
			<LineString>
				<altitudeMode>absolute</altitudeMode>
				<tessellate>1</tessellate>
				<coordinates>
					146.31219434000002,19.241640179999997,470689.42362179793
					145.5795334,20.783747799999993,454501.9903325426
				</coordinates>
			</LineString>
		</Placemark>
		<Placemark>
			<name>branch29_part41</name>
			<TimeSpan>
				<begin>6735-03-06</begin>
			</TimeSpan>
			<styleUrl>#branch29_part41_style</styleUrl>
			<LineString>
				<altitudeMode>absolute</altitudeMode>
				<tessellate>1</tessellate>
				<coordinates>
					145.5795334,20.783747799999993,454501.9903325426
					144.84687246000001,22.325855419999996,436534.90653896617
				</coordinates>
			</LineString>
		</Placemark>
		<Placemark>
			<name>branch29_part42</name>
			<TimeSpan>
				<begin>6731-09-04</begin>
			</TimeSpan>
			<styleUrl>#branch29_part42_style</styleUrl>
			<LineString>
				<altitudeMode>absolute</altitudeMode>
				<tessellate>1</tessellate>
				<coordinates>
					144.84687246000001,22.325855419999996,436534.90653896617
					144.11421152,23.86796304,416557.95484139293
				</coordinates>
			</LineString>
		</Placemark>
		<Placemark>
			<name>branch29_part43</name>
			<TimeSpan>
				<begin>6728-03-01</begin>
			</TimeSpan>
			<styleUrl>#branch29_part43_style</styleUrl>
			<LineString>
				<altitudeMode>absolute</altitudeMode>
				<tessellate>1</tessellate>
				<coordinates>
					144.11421152,23.86796304,416557.95484139293
					143.38155058,25.410070659999995,394265.7410430467
				</coordinates>
			</LineString>
		</Placemark>
		<Placemark>
			<name>branch29_part44</name>
			<TimeSpan>
				<begin>6724-08-29</begin>
			</TimeSpan>
			<styleUrl>#branch29_part44_style</styleUrl>
			<LineString>
				<altitudeMode>absolute</altitudeMode>
				<tessellate>1</tessellate>
				<coordinates>
					143.38155058,25.410070659999995,394265.7410430467
					142.64888964,26.95217827999999,369239.1624445059
				</coordinates>
			</LineString>
		</Placemark>
		<Placemark>
			<name>branch29_part45</name>
			<TimeSpan>
				<begin>6721-02-26</begin>
			</TimeSpan>
			<styleUrl>#branch29_part45_style</styleUrl>
			<LineString>
				<altitudeMode>absolute</altitudeMode>
				<tessellate>1</tessellate>
				<coordinates>
					142.64888964,26.95217827999999,369239.1624445059
					141.9162287,28.4942859,340876.492749407
				</coordinates>
			</LineString>
		</Placemark>
		<Placemark>
			<name>branch29_part46</name>
			<TimeSpan>
				<begin>6717-08-23</begin>
			</TimeSpan>
			<styleUrl>#branch29_part46_style</styleUrl>
			<LineString>
				<altitudeMode>absolute</altitudeMode>
				<tessellate>1</tessellate>
				<coordinates>
					141.9162287,28.4942859,340876.492749407
					141.18356776000002,30.036393519999997,308258.2476422515
				</coordinates>
			</LineString>
		</Placemark>
		<Placemark>
			<name>branch29_part47</name>
			<TimeSpan>
				<begin>6714-02-21</begin>
			</TimeSpan>
			<styleUrl>#branch29_part47_style</styleUrl>
			<LineString>
				<altitudeMode>absolute</altitudeMode>
				<tessellate>1</tessellate>
				<coordinates>
					141.18356776000002,30.036393519999997,308258.2476422515
					140.45090682,31.578501139999993,269845.6056224106
				</coordinates>
			</LineString>
		</Placemark>
		<Placemark>
			<name>branch29_part48</name>
			<TimeSpan>
				<begin>6710-08-18</begin>
			</TimeSpan>
			<styleUrl>#branch29_part48_style</styleUrl>
			<LineString>
				<altitudeMode>absolute</altitudeMode>
				<tessellate>1</tessellate>
				<coordinates>
					140.45090682,31.578501139999993,269845.6056224106
					139.71824588,33.12060876,222659.59267882069
				</coordinates>
			</LineString>
		</Placemark>
		<Placemark>
			<name>branch29_part49</name>
			<TimeSpan>
				<begin>6707-02-16</begin>
			</TimeSpan>
			<styleUrl>#branch29_part49_style</styleUrl>
			<LineString>
				<altitudeMode>absolute</altitudeMode>
				<tessellate>1</tessellate>
				<coordinates>
					139.71824588,33.12060876,222659.59267882069
					138.98558494,34.66271638,159075.69661639014
				</coordinates>
			</LineString>
		</Placemark>
		<Placemark>
			<name>branch29_part50</name>
			<TimeSpan>
				<begin>6703-08-13</begin>
			</TimeSpan>
			<styleUrl>#branch29_part50_style</styleUrl>
			<LineString>
				<altitudeMode>absolute</altitudeMode>
				<tessellate>1</tessellate>
				<coordinates>
					138.98558494,34.66271638,159075.69661639014
					138.252924,36.204823999999995,6.957555095835622E-11
				</coordinates>
			</LineString>
		</Placemark>
	</Folder>
	<Folder>
			<name>branch33</name>
		<Placemark>
			<name>branch33_part1</name>
			<TimeSpan>
				<begin>6699-11-17</begin>
			</TimeSpan>
			<styleUrl>#branch33_part1_style</styleUrl>
			<LineString>
				<altitudeMode>absolute</altitudeMode>
				<tessellate>1</tessellate>
				<coordinates>
					138.252924,36.204824,0.0
					138.98558494,34.66271638,159075.69661639002
				</coordinates>
			</LineString>
		</Placemark>
		<Placemark>
			<name>branch33_part2</name>
			<TimeSpan>
				<begin>6696-02-20</begin>
			</TimeSpan>
			<styleUrl>#branch33_part2_style</styleUrl>
			<LineString>
				<altitudeMode>absolute</altitudeMode>
				<tessellate>1</tessellate>
				<coordinates>
					138.98558494,34.66271638,159075.69661639002
					139.71824588,33.12060876,222659.59267882045
				</coordinates>
			</LineString>
		</Placemark>
		<Placemark>
			<name>branch33_part3</name>
			<TimeSpan>
				<begin>6692-05-24</begin>
			</TimeSpan>
			<styleUrl>#branch33_part3_style</styleUrl>
			<LineString>
				<altitudeMode>absolute</altitudeMode>
				<tessellate>1</tessellate>
				<coordinates>
					139.71824588,33.12060876,222659.59267882045
					140.45090682,31.57850114,269845.60562241066
				</coordinates>
			</LineString>
		</Placemark>
		<Placemark>
			<name>branch33_part4</name>
			<TimeSpan>
				<begin>6688-08-27</begin>
			</TimeSpan>
			<styleUrl>#branch33_part4_style</styleUrl>
			<LineString>
				<altitudeMode>absolute</altitudeMode>
				<tessellate>1</tessellate>
				<coordinates>
					140.45090682,31.57850114,269845.60562241066
					141.18356776000002,30.036393520000004,308258.24764225155
				</coordinates>
			</LineString>
		</Placemark>
		<Placemark>
			<name>branch33_part5</name>
			<TimeSpan>
				<begin>6685-00-01</begin>
			</TimeSpan>
			<styleUrl>#branch33_part5_style</styleUrl>
			<LineString>
				<altitudeMode>absolute</altitudeMode>
				<tessellate>1</tessellate>
				<coordinates>
					141.18356776000002,30.036393520000004,308258.24764225155
					141.9162287,28.4942859,340876.49274940696
				</coordinates>
			</LineString>
		</Placemark>
		<Placemark>
			<name>branch33_part6</name>
			<TimeSpan>
				<begin>6681-03-05</begin>
			</TimeSpan>
			<styleUrl>#branch33_part6_style</styleUrl>
			<LineString>
				<altitudeMode>absolute</altitudeMode>
				<tessellate>1</tessellate>
				<coordinates>
					141.9162287,28.4942859,340876.49274940696
					142.64888964000002,26.952178280000002,369239.1624445059
				</coordinates>
			</LineString>
		</Placemark>
		<Placemark>
			<name>branch33_part7</name>
			<TimeSpan>
				<begin>6677-06-08</begin>
			</TimeSpan>
			<styleUrl>#branch33_part7_style</styleUrl>
			<LineString>
				<altitudeMode>absolute</altitudeMode>
				<tessellate>1</tessellate>
				<coordinates>
					142.64888964000002,26.952178280000002,369239.1624445059
					143.38155058,25.410070660000002,394265.74104304664
				</coordinates>
			</LineString>
		</Placemark>
		<Placemark>
			<name>branch33_part8</name>
			<TimeSpan>
				<begin>6673-09-12</begin>
			</TimeSpan>
			<styleUrl>#branch33_part8_style</styleUrl>
			<LineString>
				<altitudeMode>absolute</altitudeMode>
				<tessellate>1</tessellate>
				<coordinates>
					143.38155058,25.410070660000002,394265.74104304664
					144.11421152,23.867963040000003,416557.95484139293
				</coordinates>
			</LineString>
		</Placemark>
		<Placemark>
			<name>branch33_part9</name>
			<TimeSpan>
				<begin>6670-00-15</begin>
			</TimeSpan>
			<styleUrl>#branch33_part9_style</styleUrl>
			<LineString>
				<altitudeMode>absolute</altitudeMode>
				<tessellate>1</tessellate>
				<coordinates>
					144.11421152,23.867963040000003,416557.95484139293
					144.84687246000001,22.325855420000003,436534.90653896617
				</coordinates>
			</LineString>
		</Placemark>
		<Placemark>
			<name>branch33_part10</name>
			<TimeSpan>
				<begin>6666-03-19</begin>
			</TimeSpan>
			<styleUrl>#branch33_part10_style</styleUrl>
			<LineString>
				<altitudeMode>absolute</altitudeMode>
				<tessellate>1</tessellate>
				<coordinates>
					144.84687246000001,22.325855420000003,436534.90653896617
					145.5795334,20.783747800000004,454501.99033254274
				</coordinates>
			</LineString>
		</Placemark>
		<Placemark>
			<name>branch33_part11</name>
			<TimeSpan>
				<begin>6662-06-23</begin>
			</TimeSpan>
			<styleUrl>#branch33_part11_style</styleUrl>
			<LineString>
				<altitudeMode>absolute</altitudeMode>
				<tessellate>1</tessellate>
				<coordinates>
					145.5795334,20.783747800000004,454501.99033254274
					146.31219434000002,19.241640180000005,470689.42362179793
				</coordinates>
			</LineString>
		</Placemark>
		<Placemark>
			<name>branch33_part12</name>
			<TimeSpan>
				<begin>6658-09-26</begin>
			</TimeSpan>
			<styleUrl>#branch33_part12_style</styleUrl>
			<LineString>
				<altitudeMode>absolute</altitudeMode>
				<tessellate>1</tessellate>
				<coordinates>
					146.31219434000002,19.241640180000005,470689.42362179793
					147.04485528,17.69953256,485275.3316484537
				</coordinates>
			</LineString>
		</Placemark>
		<Placemark>
			<name>branch33_part13</name>
			<TimeSpan>
				<begin>6655-00-30</begin>
			</TimeSpan>
			<styleUrl>#branch33_part13_style</styleUrl>
			<LineString>
				<altitudeMode>absolute</altitudeMode>
				<tessellate>1</tessellate>
				<coordinates>
					147.04485528,17.69953256,485275.3316484537
					147.77751622,16.157424940000002,498400.3423027837
				</coordinates>
			</LineString>
		</Placemark>
		<Placemark>
			<name>branch33_part14</name>
			<TimeSpan>
				<begin>6651-04-03</begin>
			</TimeSpan>
			<styleUrl>#branch33_part14_style</styleUrl>
			<LineString>
				<altitudeMode>absolute</altitudeMode>
				<tessellate>1</tessellate>
				<coordinates>
					147.77751622,16.157424940000002,498400.3423027837
					148.51017716,14.615317320000003,510177.2188293651
				</coordinates>
			</LineString>
		</Placemark>
		<Placemark>
			<name>branch33_part15</name>
			<TimeSpan>
				<begin>6647-07-07</begin>
			</TimeSpan>
			<styleUrl>#branch33_part15_style</styleUrl>
			<LineString>
				<altitudeMode>absolute</altitudeMode>
				<tessellate>1</tessellate>
				<coordinates>
					148.51017716,14.615317320000003,510177.2188293651
					149.2428381,13.073209700000003,520697.44355174113
				</coordinates>
			</LineString>
		</Placemark>
		<Placemark>
			<name>branch33_part16</name>
			<TimeSpan>
				<begin>6643-10-11</begin>
			</TimeSpan>
			<styleUrl>#branch33_part16_style</styleUrl>
			<LineString>
				<altitudeMode>absolute</altitudeMode>
				<tessellate>1</tessellate>
				<coordinates>
					149.2428381,13.073209700000003,520697.44355174113
					149.97549904000002,11.531102080000004,530035.8483481001
				</coordinates>
			</LineString>
		</Placemark>
		<Placemark>
			<name>branch33_part17</name>
			<TimeSpan>
				<begin>6640-01-14</begin>
			</TimeSpan>
			<styleUrl>#branch33_part17_style</styleUrl>
			<LineString>
				<altitudeMode>absolute</altitudeMode>
				<tessellate>1</tessellate>
				<coordinates>
					149.97549904000002,11.531102080000004,530035.8483481001
					150.70815998,9.988994460000004,538253.948476721
				</coordinates>
			</LineString>
		</Placemark>
		<Placemark>
			<name>branch33_part18</name>
			<TimeSpan>
				<begin>6636-04-18</begin>
			</TimeSpan>
			<styleUrl>#branch33_part18_style</styleUrl>
			<LineString>
				<altitudeMode>absolute</altitudeMode>
				<tessellate>1</tessellate>
				<coordinates>
					150.70815998,9.988994460000004,538253.948476721
					151.44082092000002,8.446886840000005,545402.3883990513
				</coordinates>
			</LineString>
		</Placemark>
		<Placemark>
			<name>branch33_part19</name>
			<TimeSpan>
				<begin>6632-07-21</begin>
			</TimeSpan>
			<styleUrl>#branch33_part19_style</styleUrl>
			<LineString>
				<altitudeMode>absolute</altitudeMode>
				<tessellate>1</tessellate>
				<coordinates>
					151.44082092000002,8.446886840000005,545402.3883990513
					152.17348186,6.904779220000005,551522.7621738903
				</coordinates>
			</LineString>
		</Placemark>
		<Placemark>
			<name>branch33_part20</name>
			<TimeSpan>
				<begin>6628-10-25</begin>
			</TimeSpan>
			<styleUrl>#branch33_part20_style</styleUrl>
			<LineString>
				<altitudeMode>absolute</altitudeMode>
				<tessellate>1</tessellate>
				<coordinates>
					152.17348186,6.904779220000005,551522.7621738903
					152.9061428,5.362671600000006,556648.9816970513
				</coordinates>
			</LineString>
		</Placemark>
		<Placemark>
			<name>branch33_part21</name>
			<TimeSpan>
				<begin>6625-01-29</begin>
			</TimeSpan>
			<styleUrl>#branch33_part21_style</styleUrl>
			<LineString>
				<altitudeMode>absolute</altitudeMode>
				<tessellate>1</tessellate>
				<coordinates>
					152.9061428,5.362671600000006,556648.9816970513
					153.63880374000001,3.820563980000003,560808.3096359483
				</coordinates>
			</LineString>
		</Placemark>
		<Placemark>
			<name>branch33_part22</name>
			<TimeSpan>
				<begin>6621-05-02</begin>
			</TimeSpan>
			<styleUrl>#branch33_part22_style</styleUrl>
			<LineString>
				<altitudeMode>absolute</altitudeMode>
				<tessellate>1</tessellate>
				<coordinates>
					153.63880374000001,3.820563980000003,560808.3096359483
					154.37146468,2.278456360000007,564022.1371480146
				</coordinates>
			</LineString>
		</Placemark>
		<Placemark>
			<name>branch33_part23</name>
			<TimeSpan>
				<begin>6617-08-06</begin>
			</TimeSpan>
			<styleUrl>#branch33_part23_style</styleUrl>
			<LineString>
				<altitudeMode>absolute</altitudeMode>
				<tessellate>1</tessellate>
				<coordinates>
					154.37146468,2.278456360000007,564022.1371480146
					155.10412562000002,0.7363487400000039,566306.561796009
				</coordinates>
			</LineString>
		</Placemark>
		<Placemark>
			<name>branch33_part24</name>
			<TimeSpan>
				<begin>6613-11-09</begin>
			</TimeSpan>
			<styleUrl>#branch33_part24_style</styleUrl>
			<LineString>
				<altitudeMode>absolute</altitudeMode>
				<tessellate>1</tessellate>
				<coordinates>
					155.10412562000002,0.7363487400000039,566306.561796009
					155.83678656,-0.8057588799999991,567672.8039789635
				</coordinates>
			</LineString>
		</Placemark>
		<Placemark>
			<name>branch33_part25</name>
			<TimeSpan>
				<begin>6610-02-13</begin>
			</TimeSpan>
			<styleUrl>#branch33_part25_style</styleUrl>
			<LineString>
				<altitudeMode>absolute</altitudeMode>
				<tessellate>1</tessellate>
				<coordinates>
					155.83678656,-0.8057588799999991,567672.8039789635
					156.56944750000002,-2.347866499999995,568127.4879156784
				</coordinates>
			</LineString>
		</Placemark>
		<Placemark>
			<name>branch33_part26</name>
			<TimeSpan>
				<begin>6606-05-17</begin>
			</TimeSpan>
			<styleUrl>#branch33_part26_style</styleUrl>
			<LineString>
				<altitudeMode>absolute</altitudeMode>
				<tessellate>1</tessellate>
				<coordinates>
					156.56944750000002,-2.347866499999995,568127.4879156784
					157.30210844,-3.889974119999998,567672.8039789635
				</coordinates>
			</LineString>
		</Placemark>
		<Placemark>
			<name>branch33_part27</name>
			<TimeSpan>
				<begin>6602-08-20</begin>
			</TimeSpan>
			<styleUrl>#branch33_part27_style</styleUrl>
			<LineString>
				<altitudeMode>absolute</altitudeMode>
				<tessellate>1</tessellate>
				<coordinates>
					157.30210844,-3.889974119999998,567672.8039789635
					158.03476938,-5.432081739999994,566306.561796009
				</coordinates>
			</LineString>
		</Placemark>
		<Placemark>
			<name>branch33_part28</name>
			<TimeSpan>
				<begin>6598-11-24</begin>
			</TimeSpan>
			<styleUrl>#branch33_part28_style</styleUrl>
			<LineString>
				<altitudeMode>absolute</altitudeMode>
				<tessellate>1</tessellate>
				<coordinates>
					158.03476938,-5.432081739999994,566306.561796009
					158.76743032000002,-6.974189359999997,564022.1371480146
				</coordinates>
			</LineString>
		</Placemark>
		<Placemark>
			<name>branch33_part29</name>
			<TimeSpan>
				<begin>6595-02-27</begin>
			</TimeSpan>
			<styleUrl>#branch33_part29_style</styleUrl>
			<LineString>
				<altitudeMode>absolute</altitudeMode>
				<tessellate>1</tessellate>
				<coordinates>
					158.76743032000002,-6.974189359999997,564022.1371480146
					159.50009126,-8.516296979999993,560808.3096359483
				</coordinates>
			</LineString>
		</Placemark>
		<Placemark>
			<name>branch33_part30</name>
			<TimeSpan>
				<begin>6591-06-01</begin>
			</TimeSpan>
			<styleUrl>#branch33_part30_style</styleUrl>
			<LineString>
				<altitudeMode>absolute</altitudeMode>
				<tessellate>1</tessellate>
				<coordinates>
					159.50009126,-8.516296979999993,560808.3096359483
					160.23275220000002,-10.058404599999996,556648.9816970513
				</coordinates>
			</LineString>
		</Placemark>
		<Placemark>
			<name>branch33_part31</name>
			<TimeSpan>
				<begin>6587-09-05</begin>
			</TimeSpan>
			<styleUrl>#branch33_part31_style</styleUrl>
			<LineString>
				<altitudeMode>absolute</altitudeMode>
				<tessellate>1</tessellate>
				<coordinates>
					160.23275220000002,-10.058404599999996,556648.9816970513
					160.96541314,-11.600512219999992,551522.7621738903
				</coordinates>
			</LineString>
		</Placemark>
		<Placemark>
			<name>branch33_part32</name>
			<TimeSpan>
				<begin>6584-00-08</begin>
			</TimeSpan>
			<styleUrl>#branch33_part32_style</styleUrl>
			<LineString>
				<altitudeMode>absolute</altitudeMode>
				<tessellate>1</tessellate>
				<coordinates>
					160.96541314,-11.600512219999992,551522.7621738903
					161.69807408000003,-13.142619839999995,545402.3883990513
				</coordinates>
			</LineString>
		</Placemark>
		<Placemark>
			<name>branch33_part33</name>
			<TimeSpan>
				<begin>6580-03-12</begin>
			</TimeSpan>
			<styleUrl>#branch33_part33_style</styleUrl>
			<LineString>
				<altitudeMode>absolute</altitudeMode>
				<tessellate>1</tessellate>
				<coordinates>
					161.69807408000003,-13.142619839999995,545402.3883990513
					162.43073502000001,-14.684727459999998,538253.9484767208
				</coordinates>
			</LineString>
		</Placemark>
		<Placemark>
			<name>branch33_part34</name>
			<TimeSpan>
				<begin>6576-06-16</begin>
			</TimeSpan>
			<styleUrl>#branch33_part34_style</styleUrl>
			<LineString>
				<altitudeMode>absolute</altitudeMode>
				<tessellate>1</tessellate>
				<coordinates>
					162.43073502000001,-14.684727459999998,538253.9484767208
					163.16339596,-16.226835079999994,530035.8483481001
				</coordinates>
			</LineString>
		</Placemark>
		<Placemark>
			<name>branch33_part35</name>
			<TimeSpan>
				<begin>6572-09-19</begin>
			</TimeSpan>
			<styleUrl>#branch33_part35_style</styleUrl>
			<LineString>
				<altitudeMode>absolute</altitudeMode>
				<tessellate>1</tessellate>
				<coordinates>
					163.16339596,-16.226835079999994,530035.8483481001
					163.89605690000002,-17.768942699999997,520697.4435517411
				</coordinates>
			</LineString>
		</Placemark>
		<Placemark>
			<name>branch33_part36</name>
			<TimeSpan>
				<begin>6569-00-23</begin>
			</TimeSpan>
			<styleUrl>#branch33_part36_style</styleUrl>
			<LineString>
				<altitudeMode>absolute</altitudeMode>
				<tessellate>1</tessellate>
				<coordinates>
					163.89605690000002,-17.768942699999997,520697.4435517411
					164.62871784,-19.311050319999993,510177.21882936516
				</coordinates>
			</LineString>
		</Placemark>
		<Placemark>
			<name>branch33_part37</name>
			<TimeSpan>
				<begin>6565-03-26</begin>
			</TimeSpan>
			<styleUrl>#branch33_part37_style</styleUrl>
			<LineString>
				<altitudeMode>absolute</altitudeMode>
				<tessellate>1</tessellate>
				<coordinates>
					164.62871784,-19.311050319999993,510177.21882936516
					165.36137878000002,-20.853157939999996,498400.3423027837
				</coordinates>
			</LineString>
		</Placemark>
		<Placemark>
			<name>branch33_part38</name>
			<TimeSpan>
				<begin>6561-06-30</begin>
			</TimeSpan>
			<styleUrl>#branch33_part38_style</styleUrl>
			<LineString>
				<altitudeMode>absolute</altitudeMode>
				<tessellate>1</tessellate>
				<coordinates>
					165.36137878000002,-20.853157939999996,498400.3423027837
					166.09403972,-22.39526555999999,485275.3316484537
				</coordinates>
			</LineString>
		</Placemark>
		<Placemark>
			<name>branch33_part39</name>
			<TimeSpan>
				<begin>6557-10-04</begin>
			</TimeSpan>
			<styleUrl>#branch33_part39_style</styleUrl>
			<LineString>
				<altitudeMode>absolute</altitudeMode>
				<tessellate>1</tessellate>
				<coordinates>
					166.09403972,-22.39526555999999,485275.3316484537
					166.82670066000003,-23.937373179999994,470689.42362179793
				</coordinates>
			</LineString>
		</Placemark>
		<Placemark>
			<name>branch33_part40</name>
			<TimeSpan>
				<begin>6554-01-07</begin>
			</TimeSpan>
			<styleUrl>#branch33_part40_style</styleUrl>
			<LineString>
				<altitudeMode>absolute</altitudeMode>
				<tessellate>1</tessellate>
				<coordinates>
					166.82670066000003,-23.937373179999994,470689.42362179793
					167.55936160000002,-25.47948079999999,454501.9903325426
				</coordinates>
			</LineString>
		</Placemark>
		<Placemark>
			<name>branch33_part41</name>
			<TimeSpan>
				<begin>6550-04-11</begin>
			</TimeSpan>
			<styleUrl>#branch33_part41_style</styleUrl>
			<LineString>
				<altitudeMode>absolute</altitudeMode>
				<tessellate>1</tessellate>
				<coordinates>
					167.55936160000002,-25.47948079999999,454501.9903325426
					168.29202254,-27.021588419999993,436534.90653896617
				</coordinates>
			</LineString>
		</Placemark>
		<Placemark>
			<name>branch33_part42</name>
			<TimeSpan>
				<begin>6546-07-14</begin>
			</TimeSpan>
			<styleUrl>#branch33_part42_style</styleUrl>
			<LineString>
				<altitudeMode>absolute</altitudeMode>
				<tessellate>1</tessellate>
				<coordinates>
					168.29202254,-27.021588419999993,436534.90653896617
					169.02468348000002,-28.563696039999996,416557.95484139293
				</coordinates>
			</LineString>
		</Placemark>
		<Placemark>
			<name>branch33_part43</name>
			<TimeSpan>
				<begin>6542-10-18</begin>
			</TimeSpan>
			<styleUrl>#branch33_part43_style</styleUrl>
			<LineString>
				<altitudeMode>absolute</altitudeMode>
				<tessellate>1</tessellate>
				<coordinates>
					169.02468348000002,-28.563696039999996,416557.95484139293
					169.75734442,-30.105803659999992,394265.7410430467
				</coordinates>
			</LineString>
		</Placemark>
		<Placemark>
			<name>branch33_part44</name>
			<TimeSpan>
				<begin>6539-01-22</begin>
			</TimeSpan>
			<styleUrl>#branch33_part44_style</styleUrl>
			<LineString>
				<altitudeMode>absolute</altitudeMode>
				<tessellate>1</tessellate>
				<coordinates>
					169.75734442,-30.105803659999992,394265.7410430467
					170.49000536,-31.647911279999988,369239.1624445059
				</coordinates>
			</LineString>
		</Placemark>
		<Placemark>
			<name>branch33_part45</name>
			<TimeSpan>
				<begin>6535-04-25</begin>
			</TimeSpan>
			<styleUrl>#branch33_part45_style</styleUrl>
			<LineString>
				<altitudeMode>absolute</altitudeMode>
				<tessellate>1</tessellate>
				<coordinates>
					170.49000536,-31.647911279999988,369239.1624445059
					171.22266630000001,-33.1900189,340876.492749407
				</coordinates>
			</LineString>
		</Placemark>
		<Placemark>
			<name>branch33_part46</name>
			<TimeSpan>
				<begin>6531-07-29</begin>
			</TimeSpan>
			<styleUrl>#branch33_part46_style</styleUrl>
			<LineString>
				<altitudeMode>absolute</altitudeMode>
				<tessellate>1</tessellate>
				<coordinates>
					171.22266630000001,-33.1900189,340876.492749407
					171.95532724000003,-34.732126519999994,308258.2476422515
				</coordinates>
			</LineString>
		</Placemark>
		<Placemark>
			<name>branch33_part47</name>
			<TimeSpan>
				<begin>6527-11-02</begin>
			</TimeSpan>
			<styleUrl>#branch33_part47_style</styleUrl>
			<LineString>
				<altitudeMode>absolute</altitudeMode>
				<tessellate>1</tessellate>
				<coordinates>
					171.95532724000003,-34.732126519999994,308258.2476422515
					172.68798818000002,-36.27423413999999,269845.6056224106
				</coordinates>
			</LineString>
		</Placemark>
		<Placemark>
			<name>branch33_part48</name>
			<TimeSpan>
				<begin>6524-02-06</begin>
			</TimeSpan>
			<styleUrl>#branch33_part48_style</styleUrl>
			<LineString>
				<altitudeMode>absolute</altitudeMode>
				<tessellate>1</tessellate>
				<coordinates>
					172.68798818000002,-36.27423413999999,269845.6056224106
					173.42064912,-37.81634176,222659.59267882069
				</coordinates>
			</LineString>
		</Placemark>
		<Placemark>
			<name>branch33_part49</name>
			<TimeSpan>
				<begin>6520-05-10</begin>
			</TimeSpan>
			<styleUrl>#branch33_part49_style</styleUrl>
			<LineString>
				<altitudeMode>absolute</altitudeMode>
				<tessellate>1</tessellate>
				<coordinates>
					173.42064912,-37.81634176,222659.59267882069
					174.15331006000002,-39.358449379999996,159075.69661639014
				</coordinates>
			</LineString>
		</Placemark>
		<Placemark>
			<name>branch33_part50</name>
			<TimeSpan>
				<begin>6516-08-13</begin>
			</TimeSpan>
			<styleUrl>#branch33_part50_style</styleUrl>
			<LineString>
				<altitudeMode>absolute</altitudeMode>
				<tessellate>1</tessellate>
				<coordinates>
					174.15331006000002,-39.358449379999996,159075.69661639014
					174.885971,-40.90055699999999,6.957555095835622E-11
				</coordinates>
			</LineString>
		</Placemark>
	</Folder>
	<Folder>
			<name>branch50</name>
		<Placemark>
			<name>branch50_part1</name>
			<TimeSpan>
				<begin>9730-01-00</begin>
			</TimeSpan>
			<styleUrl>#branch50_part1_style</styleUrl>
			<LineString>
				<altitudeMode>absolute</altitudeMode>
				<tessellate>1</tessellate>
				<coordinates>
					22.937506,-30.559482,0.0
					23.18934712,-30.32160626,31830.907632257247
				</coordinates>
			</LineString>
		</Placemark>
		<Placemark>
			<name>branch50_part2</name>
			<TimeSpan>
				<begin>9729-11-19</begin>
			</TimeSpan>
			<styleUrl>#branch50_part2_style</styleUrl>
			<LineString>
				<altitudeMode>absolute</altitudeMode>
				<tessellate>1</tessellate>
				<coordinates>
					23.18934712,-30.32160626,31830.907632257247
					23.44118824,-30.08373052,44553.989570681624
				</coordinates>
			</LineString>
		</Placemark>
		<Placemark>
			<name>branch50_part3</name>
			<TimeSpan>
				<begin>9729-10-09</begin>
			</TimeSpan>
			<styleUrl>#branch50_part3_style</styleUrl>
			<LineString>
				<altitudeMode>absolute</altitudeMode>
				<tessellate>1</tessellate>
				<coordinates>
					23.44118824,-30.08373052,44553.989570681624
					23.69302936,-29.84585478,53995.86945233264
				</coordinates>
			</LineString>
		</Placemark>
		<Placemark>
			<name>branch50_part4</name>
			<TimeSpan>
				<begin>9729-08-28</begin>
			</TimeSpan>
			<styleUrl>#branch50_part4_style</styleUrl>
			<LineString>
				<altitudeMode>absolute</altitudeMode>
				<tessellate>1</tessellate>
				<coordinates>
					23.69302936,-29.84585478,53995.86945233264
					23.94487048,-29.60797904,61682.205492671186
				</coordinates>
			</LineString>
		</Placemark>
		<Placemark>
			<name>branch50_part5</name>
			<TimeSpan>
				<begin>9729-07-17</begin>
			</TimeSpan>
			<styleUrl>#branch50_part5_style</styleUrl>
			<LineString>
				<altitudeMode>absolute</altitudeMode>
				<tessellate>1</tessellate>
				<coordinates>
					23.94487048,-29.60797904,61682.205492671186
					24.1967116,-29.3701033,68209.08778340834
				</coordinates>
			</LineString>
		</Placemark>
		<Placemark>
			<name>branch50_part6</name>
			<TimeSpan>
				<begin>9729-06-06</begin>
			</TimeSpan>
			<styleUrl>#branch50_part6_style</styleUrl>
			<LineString>
				<altitudeMode>absolute</altitudeMode>
				<tessellate>1</tessellate>
				<coordinates>
					24.1967116,-29.3701033,68209.08778340834
					24.44855272,-29.13222756,73884.43315967932
				</coordinates>
			</LineString>
		</Placemark>
		<Placemark>
			<name>branch50_part7</name>
			<TimeSpan>
				<begin>9729-04-26</begin>
			</TimeSpan>
			<styleUrl>#branch50_part7_style</styleUrl>
			<LineString>
				<altitudeMode>absolute</altitudeMode>
				<tessellate>1</tessellate>
				<coordinates>
					24.44855272,-29.13222756,73884.43315967932
					24.70039384,-28.89435182,78892.22962806516
				</coordinates>
			</LineString>
		</Placemark>
		<Placemark>
			<name>branch50_part8</name>
			<TimeSpan>
				<begin>9729-03-15</begin>
			</TimeSpan>
			<styleUrl>#branch50_part8_style</styleUrl>
			<LineString>
				<altitudeMode>absolute</altitudeMode>
				<tessellate>1</tessellate>
				<coordinates>
					24.70039384,-28.89435182,78892.22962806516
					24.95223496,-28.656476079999997,83352.88209369505
				</coordinates>
			</LineString>
		</Placemark>
		<Placemark>
			<name>branch50_part9</name>
			<TimeSpan>
				<begin>9729-02-04</begin>
			</TimeSpan>
			<styleUrl>#branch50_part9_style</styleUrl>
			<LineString>
				<altitudeMode>absolute</altitudeMode>
				<tessellate>1</tessellate>
				<coordinates>
					24.95223496,-28.656476079999997,83352.88209369505
					25.20407608,-28.418600339999998,87350.25263982535
				</coordinates>
			</LineString>
		</Placemark>
		<Placemark>
			<name>branch50_part10</name>
			<TimeSpan>
				<begin>9729-00-23</begin>
			</TimeSpan>
			<styleUrl>#branch50_part10_style</styleUrl>
			<LineString>
				<altitudeMode>absolute</altitudeMode>
				<tessellate>1</tessellate>
				<coordinates>
					25.20407608,-28.418600339999998,87350.25263982535
					25.4559172,-28.180724599999998,90945.4503778778
				</coordinates>
			</LineString>
		</Placemark>
		<Placemark>
			<name>branch50_part11</name>
			<TimeSpan>
				<begin>9728-11-13</begin>
			</TimeSpan>
			<styleUrl>#branch50_part11_style</styleUrl>
			<LineString>
				<altitudeMode>absolute</altitudeMode>
				<tessellate>1</tessellate>
				<coordinates>
					25.4559172,-28.180724599999998,90945.4503778778
					25.70775832,-27.942848859999998,94184.54160798668
				</coordinates>
			</LineString>
		</Placemark>
		<Placemark>
			<name>branch50_part12</name>
			<TimeSpan>
				<begin>9728-10-02</begin>
			</TimeSpan>
			<styleUrl>#branch50_part12_style</styleUrl>
			<LineString>
				<altitudeMode>absolute</altitudeMode>
				<tessellate>1</tessellate>
				<coordinates>
					25.70775832,-27.942848859999998,94184.54160798668
					25.959599439999998,-27.70497312,97103.16903508318
				</coordinates>
			</LineString>
		</Placemark>
		<Placemark>
			<name>branch50_part13</name>
			<TimeSpan>
				<begin>9728-08-21</begin>
			</TimeSpan>
			<styleUrl>#branch50_part13_style</styleUrl>
			<LineString>
				<altitudeMode>absolute</altitudeMode>
				<tessellate>1</tessellate>
				<coordinates>
					25.959599439999998,-27.70497312,97103.16903508318
					26.21144056,-27.46709738,99729.47217690028
				</coordinates>
			</LineString>
		</Placemark>
		<Placemark>
			<name>branch50_part14</name>
			<TimeSpan>
				<begin>9728-07-10</begin>
			</TimeSpan>
			<styleUrl>#branch50_part14_style</styleUrl>
			<LineString>
				<altitudeMode>absolute</altitudeMode>
				<tessellate>1</tessellate>
				<coordinates>
					26.21144056,-27.46709738,99729.47217690028
					26.463281679999998,-27.22922164,102086.01485996082
				</coordinates>
			</LineString>
		</Placemark>
		<Placemark>
			<name>branch50_part15</name>
			<TimeSpan>
				<begin>9728-05-30</begin>
			</TimeSpan>
			<styleUrl>#branch50_part15_style</styleUrl>
			<LineString>
				<altitudeMode>absolute</altitudeMode>
				<tessellate>1</tessellate>
				<coordinates>
					26.463281679999998,-27.22922164,102086.01485996082
					26.7151228,-26.9913459,104191.1026171188
				</coordinates>
			</LineString>
		</Placemark>
		<Placemark>
			<name>branch50_part16</name>
			<TimeSpan>
				<begin>9728-04-19</begin>
			</TimeSpan>
			<styleUrl>#branch50_part16_style</styleUrl>
			<LineString>
				<altitudeMode>absolute</altitudeMode>
				<tessellate>1</tessellate>
				<coordinates>
					26.7151228,-26.9913459,104191.1026171188
					26.966963919999998,-26.75347016,106059.70924168915
				</coordinates>
			</LineString>
		</Placemark>
		<Placemark>
			<name>branch50_part17</name>
			<TimeSpan>
				<begin>9728-03-08</begin>
			</TimeSpan>
			<styleUrl>#branch50_part17_style</styleUrl>
			<LineString>
				<altitudeMode>absolute</altitudeMode>
				<tessellate>1</tessellate>
				<coordinates>
					26.966963919999998,-26.75347016,106059.70924168915
					27.21880504,-26.51559442,107704.14388300078
				</coordinates>
			</LineString>
		</Placemark>
		<Placemark>
			<name>branch50_part18</name>
			<TimeSpan>
				<begin>9728-01-27</begin>
			</TimeSpan>
			<styleUrl>#branch50_part18_style</styleUrl>
			<LineString>
				<altitudeMode>absolute</altitudeMode>
				<tessellate>1</tessellate>
				<coordinates>
					27.21880504,-26.51559442,107704.14388300078
					27.470646159999998,-26.27771868,109134.54045345336
				</coordinates>
			</LineString>
		</Placemark>
		<Placemark>
			<name>branch50_part19</name>
			<TimeSpan>
				<begin>9728-00-17</begin>
			</TimeSpan>
			<styleUrl>#branch50_part19_style</styleUrl>
			<LineString>
				<altitudeMode>absolute</altitudeMode>
				<tessellate>1</tessellate>
				<coordinates>
					27.470646159999998,-26.27771868,109134.54045345336
					27.72248728,-26.03984294,110359.2218877996
				</coordinates>
			</LineString>
		</Placemark>
		<Placemark>
			<name>branch50_part20</name>
			<TimeSpan>
				<begin>9727-11-06</begin>
			</TimeSpan>
			<styleUrl>#branch50_part20_style</styleUrl>
			<LineString>
				<altitudeMode>absolute</altitudeMode>
				<tessellate>1</tessellate>
				<coordinates>
					27.72248728,-26.03984294,110359.2218877996
					27.974328399999997,-25.8019672,111384.97392670409
				</coordinates>
			</LineString>
		</Placemark>
		<Placemark>
			<name>branch50_part21</name>
			<TimeSpan>
				<begin>9727-09-25</begin>
			</TimeSpan>
			<styleUrl>#branch50_part21_style</styleUrl>
			<LineString>
				<altitudeMode>absolute</altitudeMode>
				<tessellate>1</tessellate>
				<coordinates>
					27.974328399999997,-25.8019672,111384.97392670409
					28.22616952,-25.56409146,112217.25180604958
				</coordinates>
			</LineString>
		</Placemark>
		<Placemark>
			<name>branch50_part22</name>
			<TimeSpan>
				<begin>9727-08-14</begin>
			</TimeSpan>
			<styleUrl>#branch50_part22_style</styleUrl>
			<LineString>
				<altitudeMode>absolute</altitudeMode>
				<tessellate>1</tessellate>
				<coordinates>
					28.22616952,-25.56409146,112217.25180604958
					28.478010639999997,-25.32621572,112860.33587771194
				</coordinates>
			</LineString>
		</Placemark>
		<Placemark>
			<name>branch50_part23</name>
			<TimeSpan>
				<begin>9727-07-04</begin>
			</TimeSpan>
			<styleUrl>#branch50_part23_style</styleUrl>
			<LineString>
				<altitudeMode>absolute</altitudeMode>
				<tessellate>1</tessellate>
				<coordinates>
					28.478010639999997,-25.32621572,112860.33587771194
					28.72985176,-25.08833998,113317.4472499067
				</coordinates>
			</LineString>
		</Placemark>
		<Placemark>
			<name>branch50_part24</name>
			<TimeSpan>
				<begin>9727-05-23</begin>
			</TimeSpan>
			<styleUrl>#branch50_part24_style</styleUrl>
			<LineString>
				<altitudeMode>absolute</altitudeMode>
				<tessellate>1</tessellate>
				<coordinates>
					28.72985176,-25.08833998,113317.4472499067
					28.981692879999997,-24.85046424,113590.83111465754
				</coordinates>
			</LineString>
		</Placemark>
		<Placemark>
			<name>branch50_part25</name>
			<TimeSpan>
				<begin>9727-04-12</begin>
			</TimeSpan>
			<styleUrl>#branch50_part25_style</styleUrl>
			<LineString>
				<altitudeMode>absolute</altitudeMode>
				<tessellate>1</tessellate>
				<coordinates>
					28.981692879999997,-24.85046424,113590.83111465754
					29.233534,-24.6125885,113681.81297234725
				</coordinates>
			</LineString>
		</Placemark>
		<Placemark>
			<name>branch50_part26</name>
			<TimeSpan>
				<begin>9727-03-01</begin>
			</TimeSpan>
			<styleUrl>#branch50_part26_style</styleUrl>
			<LineString>
				<altitudeMode>absolute</altitudeMode>
				<tessellate>1</tessellate>
				<coordinates>
					29.233534,-24.6125885,113681.81297234725
					29.48537512,-24.37471276,113590.83111465754
				</coordinates>
			</LineString>
		</Placemark>
		<Placemark>
			<name>branch50_part27</name>
			<TimeSpan>
				<begin>9727-01-21</begin>
			</TimeSpan>
			<styleUrl>#branch50_part27_style</styleUrl>
			<LineString>
				<altitudeMode>absolute</altitudeMode>
				<tessellate>1</tessellate>
				<coordinates>
					29.48537512,-24.37471276,113590.83111465754
					29.73721624,-24.136837019999998,113317.4472499067
				</coordinates>
			</LineString>
		</Placemark>
		<Placemark>
			<name>branch50_part28</name>
			<TimeSpan>
				<begin>9727-00-10</begin>
			</TimeSpan>
			<styleUrl>#branch50_part28_style</styleUrl>
			<LineString>
				<altitudeMode>absolute</altitudeMode>
				<tessellate>1</tessellate>
				<coordinates>
					29.73721624,-24.136837019999998,113317.4472499067
					29.989057359999997,-23.898961279999998,112860.33587771194
				</coordinates>
			</LineString>
		</Placemark>
		<Placemark>
			<name>branch50_part29</name>
			<TimeSpan>
				<begin>9726-10-29</begin>
			</TimeSpan>
			<styleUrl>#branch50_part29_style</styleUrl>
			<LineString>
				<altitudeMode>absolute</altitudeMode>
				<tessellate>1</tessellate>
				<coordinates>
					29.989057359999997,-23.898961279999998,112860.33587771194
					30.24089848,-23.66108554,112217.2518060496
				</coordinates>
			</LineString>
		</Placemark>
		<Placemark>
			<name>branch50_part30</name>
			<TimeSpan>
				<begin>9726-09-18</begin>
			</TimeSpan>
			<styleUrl>#branch50_part30_style</styleUrl>
			<LineString>
				<altitudeMode>absolute</altitudeMode>
				<tessellate>1</tessellate>
				<coordinates>
					30.24089848,-23.66108554,112217.2518060496
					30.4927396,-23.4232098,111384.97392670409
				</coordinates>
			</LineString>
		</Placemark>
		<Placemark>
			<name>branch50_part31</name>
			<TimeSpan>
				<begin>9726-08-08</begin>
			</TimeSpan>
			<styleUrl>#branch50_part31_style</styleUrl>
			<LineString>
				<altitudeMode>absolute</altitudeMode>
				<tessellate>1</tessellate>
				<coordinates>
					30.4927396,-23.4232098,111384.97392670409
					30.74458072,-23.18533406,110359.2218877996
				</coordinates>
			</LineString>
		</Placemark>
		<Placemark>
			<name>branch50_part32</name>
			<TimeSpan>
				<begin>9726-06-27</begin>
			</TimeSpan>
			<styleUrl>#branch50_part32_style</styleUrl>
			<LineString>
				<altitudeMode>absolute</altitudeMode>
				<tessellate>1</tessellate>
				<coordinates>
					30.74458072,-23.18533406,110359.2218877996
					30.996421839999996,-22.94745832,109134.54045345336
				</coordinates>
			</LineString>
		</Placemark>
		<Placemark>
			<name>branch50_part33</name>
			<TimeSpan>
				<begin>9726-05-16</begin>
			</TimeSpan>
			<styleUrl>#branch50_part33_style</styleUrl>
			<LineString>
				<altitudeMode>absolute</altitudeMode>
				<tessellate>1</tessellate>
				<coordinates>
					30.996421839999996,-22.94745832,109134.54045345336
					31.248262959999998,-22.70958258,107704.14388300077
				</coordinates>
			</LineString>
		</Placemark>
		<Placemark>
			<name>branch50_part34</name>
			<TimeSpan>
				<begin>9726-04-06</begin>
			</TimeSpan>
			<styleUrl>#branch50_part34_style</styleUrl>
			<LineString>
				<altitudeMode>absolute</altitudeMode>
				<tessellate>1</tessellate>
				<coordinates>
					31.248262959999998,-22.70958258,107704.14388300077
					31.50010408,-22.47170684,106059.70924168915
				</coordinates>
			</LineString>
		</Placemark>
		<Placemark>
			<name>branch50_part35</name>
			<TimeSpan>
				<begin>9726-02-25</begin>
			</TimeSpan>
			<styleUrl>#branch50_part35_style</styleUrl>
			<LineString>
				<altitudeMode>absolute</altitudeMode>
				<tessellate>1</tessellate>
				<coordinates>
					31.50010408,-22.47170684,106059.70924168915
					31.751945199999998,-22.2338311,104191.1026171188
				</coordinates>
			</LineString>
		</Placemark>
		<Placemark>
			<name>branch50_part36</name>
			<TimeSpan>
				<begin>9726-01-14</begin>
			</TimeSpan>
			<styleUrl>#branch50_part36_style</styleUrl>
			<LineString>
				<altitudeMode>absolute</altitudeMode>
				<tessellate>1</tessellate>
				<coordinates>
					31.751945199999998,-22.2338311,104191.1026171188
					32.003786319999996,-21.99595536,102086.01485996084
				</coordinates>
			</LineString>
		</Placemark>
		<Placemark>
			<name>branch50_part37</name>
			<TimeSpan>
				<begin>9726-00-03</begin>
			</TimeSpan>
			<styleUrl>#branch50_part37_style</styleUrl>
			<LineString>
				<altitudeMode>absolute</altitudeMode>
				<tessellate>1</tessellate>
				<coordinates>
					32.003786319999996,-21.99595536,102086.01485996084
					32.25562744,-21.758079619999997,99729.47217690028
				</coordinates>
			</LineString>
		</Placemark>
		<Placemark>
			<name>branch50_part38</name>
			<TimeSpan>
				<begin>9725-10-23</begin>
			</TimeSpan>
			<styleUrl>#branch50_part38_style</styleUrl>
			<LineString>
				<altitudeMode>absolute</altitudeMode>
				<tessellate>1</tessellate>
				<coordinates>
					32.25562744,-21.758079619999997,99729.47217690028
					32.50746856,-21.520203879999997,97103.16903508318
				</coordinates>
			</LineString>
		</Placemark>
		<Placemark>
			<name>branch50_part39</name>
			<TimeSpan>
				<begin>9725-09-12</begin>
			</TimeSpan>
			<styleUrl>#branch50_part39_style</styleUrl>
			<LineString>
				<altitudeMode>absolute</altitudeMode>
				<tessellate>1</tessellate>
				<coordinates>
					32.50746856,-21.520203879999997,97103.16903508318
					32.75930968,-21.282328139999997,94184.54160798668
				</coordinates>
			</LineString>
		</Placemark>
		<Placemark>
			<name>branch50_part40</name>
			<TimeSpan>
				<begin>9725-08-01</begin>
			</TimeSpan>
			<styleUrl>#branch50_part40_style</styleUrl>
			<LineString>
				<altitudeMode>absolute</altitudeMode>
				<tessellate>1</tessellate>
				<coordinates>
					32.75930968,-21.282328139999997,94184.54160798668
					33.011150799999996,-21.044452399999997,90945.45037787779
				</coordinates>
			</LineString>
		</Placemark>
		<Placemark>
			<name>branch50_part41</name>
			<TimeSpan>
				<begin>9725-06-20</begin>
			</TimeSpan>
			<styleUrl>#branch50_part41_style</styleUrl>
			<LineString>
				<altitudeMode>absolute</altitudeMode>
				<tessellate>1</tessellate>
				<coordinates>
					33.011150799999996,-21.044452399999997,90945.45037787779
					33.26299192,-20.806576659999998,87350.25263982535
				</coordinates>
			</LineString>
		</Placemark>
		<Placemark>
			<name>branch50_part42</name>
			<TimeSpan>
				<begin>9725-05-10</begin>
			</TimeSpan>
			<styleUrl>#branch50_part42_style</styleUrl>
			<LineString>
				<altitudeMode>absolute</altitudeMode>
				<tessellate>1</tessellate>
				<coordinates>
					33.26299192,-20.806576659999998,87350.25263982535
					33.51483304,-20.568700919999998,83352.88209369505
				</coordinates>
			</LineString>
		</Placemark>
		<Placemark>
			<name>branch50_part43</name>
			<TimeSpan>
				<begin>9725-03-29</begin>
			</TimeSpan>
			<styleUrl>#branch50_part43_style</styleUrl>
			<LineString>
				<altitudeMode>absolute</altitudeMode>
				<tessellate>1</tessellate>
				<coordinates>
					33.51483304,-20.568700919999998,83352.88209369505
					33.766674159999994,-20.330825179999998,78892.22962806518
				</coordinates>
			</LineString>
		</Placemark>
		<Placemark>
			<name>branch50_part44</name>
			<TimeSpan>
				<begin>9725-02-18</begin>
			</TimeSpan>
			<styleUrl>#branch50_part44_style</styleUrl>
			<LineString>
				<altitudeMode>absolute</altitudeMode>
				<tessellate>1</tessellate>
				<coordinates>
					33.766674159999994,-20.330825179999998,78892.22962806518
					34.018515279999995,-20.092949439999998,73884.43315967932
				</coordinates>
			</LineString>
		</Placemark>
		<Placemark>
			<name>branch50_part45</name>
			<TimeSpan>
				<begin>9725-01-07</begin>
			</TimeSpan>
			<styleUrl>#branch50_part45_style</styleUrl>
			<LineString>
				<altitudeMode>absolute</altitudeMode>
				<tessellate>1</tessellate>
				<coordinates>
					34.018515279999995,-20.092949439999998,73884.43315967932
					34.2703564,-19.8550737,68209.08778340835
				</coordinates>
			</LineString>
		</Placemark>
		<Placemark>
			<name>branch50_part46</name>
			<TimeSpan>
				<begin>9724-11-27</begin>
			</TimeSpan>
			<styleUrl>#branch50_part46_style</styleUrl>
			<LineString>
				<altitudeMode>absolute</altitudeMode>
				<tessellate>1</tessellate>
				<coordinates>
					34.2703564,-19.8550737,68209.08778340835
					34.52219752,-19.61719796,61682.20549267117
				</coordinates>
			</LineString>
		</Placemark>
		<Placemark>
			<name>branch50_part47</name>
			<TimeSpan>
				<begin>9724-10-16</begin>
			</TimeSpan>
			<styleUrl>#branch50_part47_style</styleUrl>
			<LineString>
				<altitudeMode>absolute</altitudeMode>
				<tessellate>1</tessellate>
				<coordinates>
					34.52219752,-19.61719796,61682.20549267117
					34.77403864,-19.37932222,53995.86945233263
				</coordinates>
			</LineString>
		</Placemark>
		<Placemark>
			<name>branch50_part48</name>
			<TimeSpan>
				<begin>9724-09-05</begin>
			</TimeSpan>
			<styleUrl>#branch50_part48_style</styleUrl>
			<LineString>
				<altitudeMode>absolute</altitudeMode>
				<tessellate>1</tessellate>
				<coordinates>
					34.77403864,-19.37932222,53995.86945233263
					35.025879759999995,-19.14144648,44553.98957068167
				</coordinates>
			</LineString>
		</Placemark>
		<Placemark>
			<name>branch50_part49</name>
			<TimeSpan>
				<begin>9724-07-24</begin>
			</TimeSpan>
			<styleUrl>#branch50_part49_style</styleUrl>
			<LineString>
				<altitudeMode>absolute</altitudeMode>
				<tessellate>1</tessellate>
				<coordinates>
					35.025879759999995,-19.14144648,44553.98957068167
					35.27772088,-18.90357074,31830.907632257266
				</coordinates>
			</LineString>
		</Placemark>
		<Placemark>
			<name>branch50_part50</name>
			<TimeSpan>
				<begin>9724-06-14</begin>
			</TimeSpan>
			<styleUrl>#branch50_part50_style</styleUrl>
			<LineString>
				<altitudeMode>absolute</altitudeMode>
				<tessellate>1</tessellate>
				<coordinates>
					35.27772088,-18.90357074,31830.907632257266
					35.529562,-18.665695,1.3922006837785312E-11
				</coordinates>
			</LineString>
		</Placemark>
	</Folder>
	<Folder>
			<name>branch68</name>
		<Placemark>
			<name>branch68_part1</name>
			<TimeSpan>
				<begin>6839-01-28</begin>
			</TimeSpan>
			<styleUrl>#branch68_part1_style</styleUrl>
			<LineString>
				<altitudeMode>absolute</altitudeMode>
				<tessellate>1</tessellate>
				<coordinates>
					116.408198,39.904667,0.0
					116.84509252,39.83067014,34004.56930823382
				</coordinates>
			</LineString>
		</Placemark>
		<Placemark>
			<name>branch68_part2</name>
			<TimeSpan>
				<begin>6839-01-16</begin>
			</TimeSpan>
			<styleUrl>#branch68_part2_style</styleUrl>
			<LineString>
				<altitudeMode>absolute</altitudeMode>
				<tessellate>1</tessellate>
				<coordinates>
					116.84509252,39.83067014,34004.56930823382
					117.28198704,39.75667328,47596.48213044477
				</coordinates>
			</LineString>
		</Placemark>
		<Placemark>
			<name>branch68_part3</name>
			<TimeSpan>
				<begin>6839-01-03</begin>
			</TimeSpan>
			<styleUrl>#branch68_part3_style</styleUrl>
			<LineString>
				<altitudeMode>absolute</altitudeMode>
				<tessellate>1</tessellate>
				<coordinates>
					117.28198704,39.75667328,47596.48213044477
					117.71888156,39.68267642,57683.12692690835
				</coordinates>
			</LineString>
		</Placemark>
		<Placemark>
			<name>branch68_part4</name>
			<TimeSpan>
				<begin>6839-00-21</begin>
			</TimeSpan>
			<styleUrl>#branch68_part4_style</styleUrl>
			<LineString>
				<altitudeMode>absolute</altitudeMode>
				<tessellate>1</tessellate>
				<coordinates>
					117.71888156,39.68267642,57683.12692690835
					118.15577608,39.608679560000006,65894.34570928439
				</coordinates>
			</LineString>
		</Placemark>
		<Placemark>
			<name>branch68_part5</name>
			<TimeSpan>
				<begin>6839-00-08</begin>
			</TimeSpan>
			<styleUrl>#branch68_part5_style</styleUrl>
			<LineString>
				<altitudeMode>absolute</altitudeMode>
				<tessellate>1</tessellate>
				<coordinates>
					118.15577608,39.608679560000006,65894.34570928439
					118.5926706,39.534682700000005,72866.93423192955
				</coordinates>
			</LineString>
		</Placemark>
		<Placemark>
			<name>branch68_part6</name>
			<TimeSpan>
				<begin>6838-11-26</begin>
			</TimeSpan>
			<styleUrl>#branch68_part6_style</styleUrl>
			<LineString>
				<altitudeMode>absolute</altitudeMode>
				<tessellate>1</tessellate>
				<coordinates>
					118.5926706,39.534682700000005,72866.93423192955
					119.02956512,39.460685840000004,78929.83628377048
				</coordinates>
			</LineString>
		</Placemark>
		<Placemark>
			<name>branch68_part7</name>
			<TimeSpan>
				<begin>6838-11-13</begin>
			</TimeSpan>
			<styleUrl>#branch68_part7_style</styleUrl>
			<LineString>
				<altitudeMode>absolute</altitudeMode>
				<tessellate>1</tessellate>
				<coordinates>
					119.02956512,39.460685840000004,78929.83628377048
					119.46645964,39.38668898,84279.6040019296
				</coordinates>
			</LineString>
		</Placemark>
		<Placemark>
			<name>branch68_part8</name>
			<TimeSpan>
				<begin>6838-11-01</begin>
			</TimeSpan>
			<styleUrl>#branch68_part8_style</styleUrl>
			<LineString>
				<altitudeMode>absolute</altitudeMode>
				<tessellate>1</tessellate>
				<coordinates>
					119.46645964,39.38668898,84279.6040019296
					119.90335416,39.31269212,89044.86447391631
				</coordinates>
			</LineString>
		</Placemark>
		<Placemark>
			<name>branch68_part9</name>
			<TimeSpan>
				<begin>6838-10-18</begin>
			</TimeSpan>
			<styleUrl>#branch68_part9_style</styleUrl>
			<LineString>
				<altitudeMode>absolute</altitudeMode>
				<tessellate>1</tessellate>
				<coordinates>
					119.90335416,39.31269212,89044.86447391631
					120.34024868,39.23869526,93315.2065375787
				</coordinates>
			</LineString>
		</Placemark>
		<Placemark>
			<name>branch68_part10</name>
			<TimeSpan>
				<begin>6838-10-06</begin>
			</TimeSpan>
			<styleUrl>#branch68_part10_style</styleUrl>
			<LineString>
				<altitudeMode>absolute</altitudeMode>
				<tessellate>1</tessellate>
				<coordinates>
					120.34024868,39.23869526,93315.2065375787
					120.7771432,39.164698400000006,97155.91230923944
				</coordinates>
			</LineString>
		</Placemark>
		<Placemark>
			<name>branch68_part11</name>
			<TimeSpan>
				<begin>6838-09-23</begin>
			</TimeSpan>
			<styleUrl>#branch68_part11_style</styleUrl>
			<LineString>
				<altitudeMode>absolute</altitudeMode>
				<tessellate>1</tessellate>
				<coordinates>
					120.7771432,39.164698400000006,97155.91230923944
					121.21403772,39.090701540000005,100616.19385390737
				</coordinates>
			</LineString>
		</Placemark>
		<Placemark>
			<name>branch68_part12</name>
			<TimeSpan>
				<begin>6838-09-11</begin>
			</TimeSpan>
			<styleUrl>#branch68_part12_style</styleUrl>
			<LineString>
				<altitudeMode>absolute</altitudeMode>
				<tessellate>1</tessellate>
				<coordinates>
					121.21403772,39.090701540000005,100616.19385390737
					121.65093224,39.016704680000004,103734.12783732415
				</coordinates>
			</LineString>
		</Placemark>
		<Placemark>
			<name>branch68_part13</name>
			<TimeSpan>
				<begin>6838-08-28</begin>
			</TimeSpan>
			<styleUrl>#branch68_part13_style</styleUrl>
			<LineString>
				<altitudeMode>absolute</altitudeMode>
				<tessellate>1</tessellate>
				<coordinates>
					121.65093224,39.016704680000004,103734.12783732415
					122.08782676,38.94270782,106539.77536211698
				</coordinates>
			</LineString>
		</Placemark>
		<Placemark>
			<name>branch68_part14</name>
			<TimeSpan>
				<begin>6838-08-16</begin>
			</TimeSpan>
			<styleUrl>#branch68_part14_style</styleUrl>
			<LineString>
				<altitudeMode>absolute</altitudeMode>
				<tessellate>1</tessellate>
				<coordinates>
					122.08782676,38.94270782,106539.77536211698
					122.52472128,38.86871096,109057.2410881881
				</coordinates>
			</LineString>
		</Placemark>
		<Placemark>
			<name>branch68_part15</name>
			<TimeSpan>
				<begin>6838-08-03</begin>
			</TimeSpan>
			<styleUrl>#branch68_part15_style</styleUrl>
			<LineString>
				<altitudeMode>absolute</altitudeMode>
				<tessellate>1</tessellate>
				<coordinates>
					122.52472128,38.86871096,109057.2410881881
					122.9616158,38.7947141,111306.08059239539
				</coordinates>
			</LineString>
		</Placemark>
		<Placemark>
			<name>branch68_part16</name>
			<TimeSpan>
				<begin>6838-07-21</begin>
			</TimeSpan>
			<styleUrl>#branch68_part16_style</styleUrl>
			<LineString>
				<altitudeMode>absolute</altitudeMode>
				<tessellate>1</tessellate>
				<coordinates>
					122.9616158,38.7947141,111306.08059239539
					123.39851032,38.720717240000006,113302.29019499669
				</coordinates>
			</LineString>
		</Placemark>
		<Placemark>
			<name>branch68_part17</name>
			<TimeSpan>
				<begin>6838-07-08</begin>
			</TimeSpan>
			<styleUrl>#branch68_part17_style</styleUrl>
			<LineString>
				<altitudeMode>absolute</altitudeMode>
				<tessellate>1</tessellate>
				<coordinates>
					123.39851032,38.720717240000006,113302.29019499669
					123.83540484,38.646720380000005,115059.01960967021
				</coordinates>
			</LineString>
		</Placemark>
		<Placemark>
			<name>branch68_part18</name>
			<TimeSpan>
				<begin>6838-06-26</begin>
			</TimeSpan>
			<styleUrl>#branch68_part18_style</styleUrl>
			<LineString>
				<altitudeMode>absolute</altitudeMode>
				<tessellate>1</tessellate>
				<coordinates>
					123.83540484,38.646720380000005,115059.01960967021
					124.27229936,38.572723520000004,116587.09477108732
				</coordinates>
			</LineString>
		</Placemark>
		<Placemark>
			<name>branch68_part19</name>
			<TimeSpan>
				<begin>6838-06-13</begin>
			</TimeSpan>
			<styleUrl>#branch68_part19_style</styleUrl>
			<LineString>
				<altitudeMode>absolute</altitudeMode>
				<tessellate>1</tessellate>
				<coordinates>
					124.27229936,38.572723520000004,116587.09477108732
					124.70919388,38.49872666,117895.40696864876
				</coordinates>
			</LineString>
		</Placemark>
		<Placemark>
			<name>branch68_part20</name>
			<TimeSpan>
				<begin>6838-06-01</begin>
			</TimeSpan>
			<styleUrl>#branch68_part20_style</styleUrl>
			<LineString>
				<altitudeMode>absolute</altitudeMode>
				<tessellate>1</tessellate>
				<coordinates>
					124.70919388,38.49872666,117895.40696864876
					125.1460884,38.4247298,118991.20532611194
				</coordinates>
			</LineString>
		</Placemark>
		<Placemark>
			<name>branch68_part21</name>
			<TimeSpan>
				<begin>6838-05-18</begin>
			</TimeSpan>
			<styleUrl>#branch68_part21_style</styleUrl>
			<LineString>
				<altitudeMode>absolute</altitudeMode>
				<tessellate>1</tessellate>
				<coordinates>
					125.1460884,38.4247298,118991.20532611194
					125.58298292,38.35073294,119880.31760524889
				</coordinates>
			</LineString>
		</Placemark>
		<Placemark>
			<name>branch68_part22</name>
			<TimeSpan>
				<begin>6838-05-06</begin>
			</TimeSpan>
			<styleUrl>#branch68_part22_style</styleUrl>
			<LineString>
				<altitudeMode>absolute</altitudeMode>
				<tessellate>1</tessellate>
				<coordinates>
					125.58298292,38.35073294,119880.31760524889
					126.01987744,38.276736080000006,120567.31645361673
				</coordinates>
			</LineString>
		</Placemark>
		<Placemark>
			<name>branch68_part23</name>
			<TimeSpan>
				<begin>6838-04-23</begin>
			</TimeSpan>
			<styleUrl>#branch68_part23_style</styleUrl>
			<LineString>
				<altitudeMode>absolute</altitudeMode>
				<tessellate>1</tessellate>
				<coordinates>
					126.01987744,38.276736080000006,120567.31645361673
					126.45677196,38.202739220000005,121055.64294172563
				</coordinates>
			</LineString>
		</Placemark>
		<Placemark>
			<name>branch68_part24</name>
			<TimeSpan>
				<begin>6838-04-11</begin>
			</TimeSpan>
			<styleUrl>#branch68_part24_style</styleUrl>
			<LineString>
				<altitudeMode>absolute</altitudeMode>
				<tessellate>1</tessellate>
				<coordinates>
					126.45677196,38.202739220000005,121055.64294172563
					126.89366648000001,38.128742360000004,121347.69558075411
				</coordinates>
			</LineString>
		</Placemark>
		<Placemark>
			<name>branch68_part25</name>
			<TimeSpan>
				<begin>6838-03-28</begin>
			</TimeSpan>
			<styleUrl>#branch68_part25_style</styleUrl>
			<LineString>
				<altitudeMode>absolute</altitudeMode>
				<tessellate>1</tessellate>
				<coordinates>
					126.89366648000001,38.128742360000004,121347.69558075411
					127.330561,38.0547455,121444.89038654929
				</coordinates>
			</LineString>
		</Placemark>
		<Placemark>
			<name>branch68_part26</name>
			<TimeSpan>
				<begin>6838-03-16</begin>
			</TimeSpan>
			<styleUrl>#branch68_part26_style</styleUrl>
			<LineString>
				<altitudeMode>absolute</altitudeMode>
				<tessellate>1</tessellate>
				<coordinates>
					127.330561,38.0547455,121444.89038654929
					127.76745552,37.98074864,121347.69558075411
				</coordinates>
			</LineString>
		</Placemark>
		<Placemark>
			<name>branch68_part27</name>
			<TimeSpan>
				<begin>6838-03-03</begin>
			</TimeSpan>
			<styleUrl>#branch68_part27_style</styleUrl>
			<LineString>
				<altitudeMode>absolute</altitudeMode>
				<tessellate>1</tessellate>
				<coordinates>
					127.76745552,37.98074864,121347.69558075411
					128.20435004,37.90675178,121055.64294172563
				</coordinates>
			</LineString>
		</Placemark>
		<Placemark>
			<name>branch68_part28</name>
			<TimeSpan>
				<begin>6838-02-21</begin>
			</TimeSpan>
			<styleUrl>#branch68_part28_style</styleUrl>
			<LineString>
				<altitudeMode>absolute</altitudeMode>
				<tessellate>1</tessellate>
				<coordinates>
					128.20435004,37.90675178,121055.64294172563
					128.64124456000002,37.83275492,120567.31645361673
				</coordinates>
			</LineString>
		</Placemark>
		<Placemark>
			<name>branch68_part29</name>
			<TimeSpan>
				<begin>6838-02-08</begin>
			</TimeSpan>
			<styleUrl>#branch68_part29_style</styleUrl>
			<LineString>
				<altitudeMode>absolute</altitudeMode>
				<tessellate>1</tessellate>
				<coordinates>
					128.64124456000002,37.83275492,120567.31645361673
					129.07813908,37.758758060000005,119880.3176052489
				</coordinates>
			</LineString>
		</Placemark>
		<Placemark>
			<name>branch68_part30</name>
			<TimeSpan>
				<begin>6838-01-26</begin>
			</TimeSpan>
			<styleUrl>#branch68_part30_style</styleUrl>
			<LineString>
				<altitudeMode>absolute</altitudeMode>
				<tessellate>1</tessellate>
				<coordinates>
					129.07813908,37.758758060000005,119880.3176052489
					129.5150336,37.684761200000004,118991.20532611194
				</coordinates>
			</LineString>
		</Placemark>
		<Placemark>
			<name>branch68_part31</name>
			<TimeSpan>
				<begin>6838-01-13</begin>
			</TimeSpan>
			<styleUrl>#branch68_part31_style</styleUrl>
			<LineString>
				<altitudeMode>absolute</altitudeMode>
				<tessellate>1</tessellate>
				<coordinates>
					129.5150336,37.684761200000004,118991.20532611194
					129.95192812,37.61076434,117895.40696864876
				</coordinates>
			</LineString>
		</Placemark>
		<Placemark>
			<name>branch68_part32</name>
			<TimeSpan>
				<begin>6838-01-01</begin>
			</TimeSpan>
			<styleUrl>#branch68_part32_style</styleUrl>
			<LineString>
				<altitudeMode>absolute</altitudeMode>
				<tessellate>1</tessellate>
				<coordinates>
					129.95192812,37.61076434,117895.40696864876
					130.38882264,37.53676748,116587.09477108732
				</coordinates>
			</LineString>
		</Placemark>
		<Placemark>
			<name>branch68_part33</name>
			<TimeSpan>
				<begin>6838-00-18</begin>
			</TimeSpan>
			<styleUrl>#branch68_part33_style</styleUrl>
			<LineString>
				<altitudeMode>absolute</altitudeMode>
				<tessellate>1</tessellate>
				<coordinates>
					130.38882264,37.53676748,116587.09477108732
					130.82571716,37.46277062,115059.0196096702
				</coordinates>
			</LineString>
		</Placemark>
		<Placemark>
			<name>branch68_part34</name>
			<TimeSpan>
				<begin>6838-00-06</begin>
			</TimeSpan>
			<styleUrl>#branch68_part34_style</styleUrl>
			<LineString>
				<altitudeMode>absolute</altitudeMode>
				<tessellate>1</tessellate>
				<coordinates>
					130.82571716,37.46277062,115059.0196096702
					131.26261168,37.38877376,113302.29019499669
				</coordinates>
			</LineString>
		</Placemark>
		<Placemark>
			<name>branch68_part35</name>
			<TimeSpan>
				<begin>6837-11-23</begin>
			</TimeSpan>
			<styleUrl>#branch68_part35_style</styleUrl>
			<LineString>
				<altitudeMode>absolute</altitudeMode>
				<tessellate>1</tessellate>
				<coordinates>
					131.26261168,37.38877376,113302.29019499669
					131.6995062,37.314776900000005,111306.08059239537
				</coordinates>
			</LineString>
		</Placemark>
		<Placemark>
			<name>branch68_part36</name>
			<TimeSpan>
				<begin>6837-11-11</begin>
			</TimeSpan>
			<styleUrl>#branch68_part36_style</styleUrl>
			<LineString>
				<altitudeMode>absolute</altitudeMode>
				<tessellate>1</tessellate>
				<coordinates>
					131.6995062,37.314776900000005,111306.08059239537
					132.13640072,37.240780040000004,109057.24108818811
				</coordinates>
			</LineString>
		</Placemark>
		<Placemark>
			<name>branch68_part37</name>
			<TimeSpan>
				<begin>6837-10-28</begin>
			</TimeSpan>
			<styleUrl>#branch68_part37_style</styleUrl>
			<LineString>
				<altitudeMode>absolute</altitudeMode>
				<tessellate>1</tessellate>
				<coordinates>
					132.13640072,37.240780040000004,109057.24108818811
					132.57329524,37.16678318,106539.77536211698
				</coordinates>
			</LineString>
		</Placemark>
		<Placemark>
			<name>branch68_part38</name>
			<TimeSpan>
				<begin>6837-10-16</begin>
			</TimeSpan>
			<styleUrl>#branch68_part38_style</styleUrl>
			<LineString>
				<altitudeMode>absolute</altitudeMode>
				<tessellate>1</tessellate>
				<coordinates>
					132.57329524,37.16678318,106539.77536211698
					133.01018976,37.09278632,103734.12783732415
				</coordinates>
			</LineString>
		</Placemark>
		<Placemark>
			<name>branch68_part39</name>
			<TimeSpan>
				<begin>6837-10-03</begin>
			</TimeSpan>
			<styleUrl>#branch68_part39_style</styleUrl>
			<LineString>
				<altitudeMode>absolute</altitudeMode>
				<tessellate>1</tessellate>
				<coordinates>
					133.01018976,37.09278632,103734.12783732415
					133.44708428,37.01878946,100616.19385390737
				</coordinates>
			</LineString>
		</Placemark>
		<Placemark>
			<name>branch68_part40</name>
			<TimeSpan>
				<begin>6837-09-21</begin>
			</TimeSpan>
			<styleUrl>#branch68_part40_style</styleUrl>
			<LineString>
				<altitudeMode>absolute</altitudeMode>
				<tessellate>1</tessellate>
				<coordinates>
					133.44708428,37.01878946,100616.19385390737
					133.8839788,36.9447926,97155.91230923941
				</coordinates>
			</LineString>
		</Placemark>
		<Placemark>
			<name>branch68_part41</name>
			<TimeSpan>
				<begin>6837-09-08</begin>
			</TimeSpan>
			<styleUrl>#branch68_part41_style</styleUrl>
			<LineString>
				<altitudeMode>absolute</altitudeMode>
				<tessellate>1</tessellate>
				<coordinates>
					133.8839788,36.9447926,97155.91230923941
					134.32087332,36.870795740000005,93315.2065375787
				</coordinates>
			</LineString>
		</Placemark>
		<Placemark>
			<name>branch68_part42</name>
			<TimeSpan>
				<begin>6837-08-26</begin>
			</TimeSpan>
			<styleUrl>#branch68_part42_style</styleUrl>
			<LineString>
				<altitudeMode>absolute</altitudeMode>
				<tessellate>1</tessellate>
				<coordinates>
					134.32087332,36.870795740000005,93315.2065375787
					134.75776784,36.796798880000004,89044.86447391631
				</coordinates>
			</LineString>
		</Placemark>
		<Placemark>
			<name>branch68_part43</name>
			<TimeSpan>
				<begin>6837-08-13</begin>
			</TimeSpan>
			<styleUrl>#branch68_part43_style</styleUrl>
			<LineString>
				<altitudeMode>absolute</altitudeMode>
				<tessellate>1</tessellate>
				<coordinates>
					134.75776784,36.796798880000004,89044.86447391631
					135.19466236,36.72280202,84279.60400192962
				</coordinates>
			</LineString>
		</Placemark>
		<Placemark>
			<name>branch68_part44</name>
			<TimeSpan>
				<begin>6837-08-01</begin>
			</TimeSpan>
			<styleUrl>#branch68_part44_style</styleUrl>
			<LineString>
				<altitudeMode>absolute</altitudeMode>
				<tessellate>1</tessellate>
				<coordinates>
					135.19466236,36.72280202,84279.60400192962
					135.63155688,36.64880516,78929.83628377048
				</coordinates>
			</LineString>
		</Placemark>
		<Placemark>
			<name>branch68_part45</name>
			<TimeSpan>
				<begin>6837-07-18</begin>
			</TimeSpan>
			<styleUrl>#branch68_part45_style</styleUrl>
			<LineString>
				<altitudeMode>absolute</altitudeMode>
				<tessellate>1</tessellate>
				<coordinates>
					135.63155688,36.64880516,78929.83628377048
					136.06845140000001,36.5748083,72866.93423192957
				</coordinates>
			</LineString>
		</Placemark>
		<Placemark>
			<name>branch68_part46</name>
			<TimeSpan>
				<begin>6837-07-06</begin>
			</TimeSpan>
			<styleUrl>#branch68_part46_style</styleUrl>
			<LineString>
				<altitudeMode>absolute</altitudeMode>
				<tessellate>1</tessellate>
				<coordinates>
					136.06845140000001,36.5748083,72866.93423192957
					136.50534592,36.50081144,65894.34570928437
				</coordinates>
			</LineString>
		</Placemark>
		<Placemark>
			<name>branch68_part47</name>
			<TimeSpan>
				<begin>6837-06-23</begin>
			</TimeSpan>
			<styleUrl>#branch68_part47_style</styleUrl>
			<LineString>
				<altitudeMode>absolute</altitudeMode>
				<tessellate>1</tessellate>
				<coordinates>
					136.50534592,36.50081144,65894.34570928437
					136.94224044,36.42681458,57683.12692690834
				</coordinates>
			</LineString>
		</Placemark>
		<Placemark>
			<name>branch68_part48</name>
			<TimeSpan>
				<begin>6837-06-11</begin>
			</TimeSpan>
			<styleUrl>#branch68_part48_style</styleUrl>
			<LineString>
				<altitudeMode>absolute</altitudeMode>
				<tessellate>1</tessellate>
				<coordinates>
					136.94224044,36.42681458,57683.12692690834
					137.37913496000002,36.352817720000004,47596.48213044482
				</coordinates>
			</LineString>
		</Placemark>
		<Placemark>
			<name>branch68_part49</name>
			<TimeSpan>
				<begin>6837-05-28</begin>
			</TimeSpan>
			<styleUrl>#branch68_part49_style</styleUrl>
			<LineString>
				<altitudeMode>absolute</altitudeMode>
				<tessellate>1</tessellate>
				<coordinates>
					137.37913496000002,36.352817720000004,47596.48213044482
					137.81602948,36.27882086,34004.56930823384
				</coordinates>
			</LineString>
		</Placemark>
		<Placemark>
			<name>branch68_part50</name>
			<TimeSpan>
				<begin>6837-05-16</begin>
			</TimeSpan>
			<styleUrl>#branch68_part50_style</styleUrl>
			<LineString>
				<altitudeMode>absolute</altitudeMode>
				<tessellate>1</tessellate>
				<coordinates>
					137.81602948,36.27882086,34004.56930823384
					138.252924,36.204824,1.4872709628468875E-11
				</coordinates>
			</LineString>
		</Placemark>
	</Folder>
	</Folder>
	<Folder>
		<name>Locations</name>
		<description>Location states</description>
			<Placemark>
				<name>E</name>
				<Point>
					<altitudeMode>relativeToGround</altitudeMode>
					<coordinates>4.469936,50.503887,0</coordinates>
				</Point>
			</Placemark>
			<Placemark>
				<name>A</name>
				<Point>
					<altitudeMode>relativeToGround</altitudeMode>
					<coordinates>127.766922,35.907757,0</coordinates>
				</Point>
			</Placemark>
			<Placemark>
				<name>F</name>
				<Point>
					<altitudeMode>relativeToGround</altitudeMode>
					<coordinates>22.937506,-30.559482,0</coordinates>
				</Point>
			</Placemark>
			<Placemark>
				<name>O</name>
				<Point>
					<altitudeMode>relativeToGround</altitudeMode>
					<coordinates>174.885971,-40.900557,0</coordinates>
				</Point>
			</Placemark>
			<Placemark>
				<name>S</name>
				<Point>
					<altitudeMode>relativeToGround</altitudeMode>
					<coordinates>-55.765835,-32.522779,0</coordinates>
				</Point>
			</Placemark>
			<Placemark>
				<name>C</name>
				<Point>
					<altitudeMode>relativeToGround</altitudeMode>
					<coordinates>116.408198,39.904667,0</coordinates>
				</Point>
			</Placemark>
			<Placemark>
				<name>J</name>
				<Point>
					<altitudeMode>relativeToGround</altitudeMode>
					<coordinates>138.252924,36.204824,0</coordinates>
				</Point>
			</Placemark>
			<Placemark>
				<name>M</name>
				<Point>
					<altitudeMode>relativeToGround</altitudeMode>
					<coordinates>35.529562,-18.665695,0</coordinates>
				</Point>
			</Placemark>
	</Folder>
	<Folder>
		<name>circles</name>
		<description>circles representing the number of lineages maintaining that state at any moment</description>
			<Placemark>
				<name>O_3458.493483999781_3423.908549159783</name>
				<TimeSpan>
					<begin>6516-08-13</begin>
					<end>6551-03-14</end>
				</TimeSpan>
				<styleUrl>#circle_3458.493483999781_style</styleUrl>
				<Polygon>
					<altitudeMode>clampToGround</altitudeMode>
					<tessellate>1</tessellate>
					<outerBoundaryIs>
						<LinearRing>
							<coordinates>
								174.88597100000004, -36.40898057940239, 0
								175.85495115716373, -36.47302784705082, 0
								176.79946702567045, -36.663536631478415, 0
								177.69534901833785, -36.97563168256629, 0
								178.51903089354104, -37.401266947863164, 0
								179.2478880646762, -37.92934492712714, 0
								179.86062422775757, -38.5458852751443, 0
								-179.66227224620658, -39.234246036791774, 0
								-179.33798002066158, -39.97540402826722, 0
								-179.18068652005556, -40.748304713522465, 0
								-179.20081343993522, -41.53029559469732, 0
								-179.4041423411079, -42.29765918720075, 0
								-179.79089126359602, -43.026260094269645, 0
								179.64516201453586, -43.69231330637498, 0
								178.91736750443658, -44.27326586959581, 0
								178.04652434358346, -44.74876134121921, 0
								177.06065692671524, -45.101628718766015, 0
								175.99411507280837, -45.31881111822846, 0
								174.88597100000004, -45.3921334205976, 0
								173.77782692719168, -45.31881111822846, 0
								172.71128507328484, -45.101628718766015, 0
								171.72541765641662, -44.74876134121921, 0
								170.8545744955634, -44.27326586959581, 0
								170.12677998546414, -43.69231330637498, 0
								169.56283326359605, -43.026260094269645, 0
								169.17608434110795, -42.29765918720075, 0
								168.97275543993518, -41.53029559469732, 0
								168.95262852005553, -40.748304713522465, 0
								169.10992202066166, -39.975404028267235, 0
								169.4342142462066, -39.234246036791774, 0
								169.9113177722424, -38.5458852751443, 0
								170.52405393532382, -37.92934492712714, 0
								171.25291110645904, -37.401266947863164, 0
								172.07659298166223, -36.97563168256629, 0
								172.97247497432954, -36.663536631478415, 0
								173.91699084283627, -36.47302784705082, 0
								174.88597100000004, -36.40898057940239, 0
							</coordinates>
						</LinearRing>
					</outerBoundaryIs>
				</Polygon>
			</Placemark>
			<Placemark>
				<name>J_3250.983874959794_3216.398940119796</name>
				<TimeSpan>
					<begin>6724-02-17</begin>
					<end>6758-09-17</end>
				</TimeSpan>
				<styleUrl>#circle_3250.983874959794_style</styleUrl>
				<Polygon>
					<altitudeMode>clampToGround</altitudeMode>
					<tessellate>1</tessellate>
					<outerBoundaryIs>
						<LinearRing>
							<coordinates>
								138.252924, 40.69640042059763, 0
								139.27953435087068, 40.6238908203111, 0
								140.2687899960374, 40.40902721926754, 0
								141.18543281840778, 40.05964812371501, 0
								141.99814398251408, 39.58831515474653, 0
								142.6809386058417, 39.01162749046118, 0
								143.21401594160886, 38.34938094386612, 0
								143.58407154455244, 37.623656169726935, 0
								143.7841576511308, 36.85790965378563, 0
								143.81322020858036, 36.076121156559736, 0
								143.67544651691583, 35.302029061831085, 0
								143.37953708927492, 34.55846588858439, 0
								142.93798268952392, 33.86679277033803, 0
								142.3663938484622, 33.24642438419552, 0
								141.68290236046093, 32.714433542771964, 0
								140.9076350151944, 32.28522574943469, 0
								140.0622489187587, 31.970276769263172, 0
								139.16951345932597, 31.777929332881566, 0
								138.252924, 31.7132475794024, 0
								137.33633454067405, 31.777929332881566, 0
								136.4435990812413, 31.970276769263172, 0
								135.59821298480566, 32.28522574943469, 0
								134.82294563953909, 32.714433542771964, 0
								134.13945415153785, 33.24642438419552, 0
								133.5678653104761, 33.86679277033802, 0
								133.12631091072515, 34.55846588858439, 0
								132.8304014830842, 35.302029061831085, 0
								132.69262779141968, 36.076121156559736, 0
								132.7216903488692, 36.85790965378563, 0
								132.92177645544757, 37.623656169726935, 0
								133.29183205839115, 38.34938094386612, 0
								133.8249093941583, 39.01162749046118, 0
								134.50770401748593, 39.58831515474653, 0
								135.32041518159224, 40.05964812371501, 0
								136.2370580039626, 40.40902721926754, 0
								137.22631364912934, 40.6238908203111, 0
								138.252924, 40.69640042059763, 0
							</coordinates>
						</LinearRing>
					</outerBoundaryIs>
				</Polygon>
			</Placemark>
			<Placemark>
				<name>J_3216.3989401197964_3181.8140052797985</name>
				<TimeSpan>
					<begin>6758-09-17</begin>
					<end>6793-04-18</end>
				</TimeSpan>
				<styleUrl>#circle_3216.3989401197964_style</styleUrl>
				<Polygon>
					<altitudeMode>clampToGround</altitudeMode>
					<tessellate>1</tessellate>
					<outerBoundaryIs>
						<LinearRing>
							<coordinates>
								138.252924, 42.556872290444346, 0
								139.7449465788293, 42.45146531730888, 0
								141.17805287596295, 42.139486143469725, 0
								142.49746988880915, 41.63333791033815, 0
								143.65603328211907, 40.95267851062158, 0
								144.61650546125142, 40.12308777566404, 0
								145.3525961905762, 39.174514575348525, 0
								145.8488333352974, 38.13970041787404, 0
								146.09961393301336, 37.05272578710829, 0
								146.10781172587983, 35.947760089758155, 0
								145.88326136505884, 34.85803767230034, 0
								145.44133639389364, 33.815042462958324, 0
								144.8017331365288, 32.84786409006309, 0
								143.9874907105158, 31.982684654175795, 0
								143.02422563385932, 31.242361634175673, 0
								141.9395345229156, 30.64608318961885, 0
								140.76251281920958, 30.209083369583972, 0
								139.52334379290372, 29.942413964974968, 0
								138.252924, 29.85277570955566, 0
								136.9825042070963, 29.942413964974968, 0
								135.74333518079044, 30.209083369583972, 0
								134.5663134770844, 30.64608318961885, 0
								133.48162236614073, 31.24236163417566, 0
								132.5183572894842, 31.982684654175785, 0
								131.70411486347126, 32.84786409006308, 0
								131.0645116061064, 33.815042462958324, 0
								130.62258663494117, 34.85803767230034, 0
								130.39803627412022, 35.947760089758155, 0
								130.40623406698666, 37.05272578710828, 0
								130.65701466470261, 38.13970041787404, 0
								131.15325180942384, 39.174514575348525, 0
								131.8893425387486, 40.12308777566404, 0
								132.84981471788097, 40.952678510621574, 0
								134.00837811119086, 41.63333791033814, 0
								135.3277951240371, 42.139486143469725, 0
								136.7609014211707, 42.45146531730888, 0
								138.252924, 42.556872290444346, 0
							</coordinates>
						</LinearRing>
					</outerBoundaryIs>
				</Polygon>
			</Placemark>
			<Placemark>
				<name>J_3181.8140052797985_3147.2290704398006</name>
				<TimeSpan>
					<begin>6793-04-18</begin>
					<end>6827-11-18</end>
				</TimeSpan>
				<styleUrl>#circle_3181.8140052797985_style</styleUrl>
				<Polygon>
					<altitudeMode>clampToGround</altitudeMode>
					<tessellate>1</tessellate>
					<outerBoundaryIs>
						<LinearRing>
							<coordinates>
								138.252924, 43.98446256655342, 0
								140.12085193475767, 43.8524723887182, 0
								141.91002515882337, 43.46222021656176, 0
								143.54821023522504, 42.830339423431326, 0
								144.97492330854408, 41.982931524534436, 0
								146.14454333744422, 40.953500563597835, 0
								147.02717176088487, 39.78064746804005, 0
								147.6076730901777, 38.50585595183404, 0
								147.883606417704, 37.17158307974155, 0
								147.8627418184308, 35.81973841063581, 0
								147.56066876567968, 34.490537091160014, 0
								146.99877566285465, 33.22165796180001, 0
								146.2026912142702, 32.047621674486784, 0
								145.2011570452627, 30.99931247745306, 0
								144.02524115512867, 30.10358779236942, 0
								142.70778573656065, 29.38294282992674, 0
								141.28299297832444, 28.855217862670376, 0
								139.78607538912243, 28.53335070216738, 0
								138.252924, 28.42518543344659, 0
								136.71977261087758, 28.53335070216738, 0
								135.22285502167557, 28.855217862670376, 0
								133.7980622634394, 29.38294282992674, 0
								132.48060684487137, 30.10358779236942, 0
								131.3046909547373, 30.99931247745306, 0
								130.30315678572984, 32.04762167448678, 0
								129.5070723371454, 33.22165796180001, 0
								128.94517923432034, 34.490537091160014, 0
								128.64310618156924, 35.81973841063581, 0
								128.62224158229603, 37.17158307974155, 0
								128.89817490982233, 38.50585595183404, 0
								129.47867623911515, 39.78064746804005, 0
								130.3613046625558, 40.953500563597835, 0
								131.53092469145594, 41.982931524534436, 0
								132.95763776477497, 42.83033942343132, 0
								134.5958228411766, 43.46222021656176, 0
								136.38499606524238, 43.8524723887182, 0
								138.252924, 43.98446256655342, 0
							</coordinates>
						</LinearRing>
					</outerBoundaryIs>
				</Polygon>
			</Placemark>
			<Placemark>
				<name>J_3147.2290704398006_3112.6441355998027</name>
				<TimeSpan>
					<begin>6827-11-18</begin>
					<end>6862-06-19</end>
				</TimeSpan>
				<styleUrl>#circle_3147.2290704398006_style</styleUrl>
				<Polygon>
					<altitudeMode>clampToGround</altitudeMode>
					<tessellate>1</tessellate>
					<outerBoundaryIs>
						<LinearRing>
							<coordinates>
								138.252924, 43.98446256655342, 0
								140.12085193475767, 43.8524723887182, 0
								141.91002515882337, 43.46222021656176, 0
								143.54821023522504, 42.830339423431326, 0
								144.97492330854408, 41.982931524534436, 0
								146.14454333744422, 40.953500563597835, 0
								147.02717176088487, 39.78064746804005, 0
								147.6076730901777, 38.50585595183404, 0
								147.883606417704, 37.17158307974155, 0
								147.8627418184308, 35.81973841063581, 0
								147.56066876567968, 34.490537091160014, 0
								146.99877566285465, 33.22165796180001, 0
								146.2026912142702, 32.047621674486784, 0
								145.2011570452627, 30.99931247745306, 0
								144.02524115512867, 30.10358779236942, 0
								142.70778573656065, 29.38294282992674, 0
								141.28299297832444, 28.855217862670376, 0
								139.78607538912243, 28.53335070216738, 0
								138.252924, 28.42518543344659, 0
								136.71977261087758, 28.53335070216738, 0
								135.22285502167557, 28.855217862670376, 0
								133.7980622634394, 29.38294282992674, 0
								132.48060684487137, 30.10358779236942, 0
								131.3046909547373, 30.99931247745306, 0
								130.30315678572984, 32.04762167448678, 0
								129.5070723371454, 33.22165796180001, 0
								128.94517923432034, 34.490537091160014, 0
								128.64310618156924, 35.81973841063581, 0
								128.62224158229603, 37.17158307974155, 0
								128.89817490982233, 38.50585595183404, 0
								129.47867623911515, 39.78064746804005, 0
								130.3613046625558, 40.953500563597835, 0
								131.53092469145594, 41.982931524534436, 0
								132.95763776477497, 42.83033942343132, 0
								134.5958228411766, 43.46222021656176, 0
								136.38499606524238, 43.8524723887182, 0
								138.252924, 43.98446256655342, 0
							</coordinates>
						</LinearRing>
					</outerBoundaryIs>
				</Polygon>
			</Placemark>
			<Placemark>
				<name>J_3112.6441355998027_3078.0592007598048</name>
				<TimeSpan>
					<begin>6862-06-19</begin>
					<end>6897-01-20</end>
				</TimeSpan>
				<styleUrl>#circle_3112.6441355998027_style</styleUrl>
				<Polygon>
					<altitudeMode>clampToGround</altitudeMode>
					<tessellate>1</tessellate>
					<outerBoundaryIs>
						<LinearRing>
							<coordinates>
								138.252924, 40.69640042059763, 0
								139.27953435087068, 40.6238908203111, 0
								140.2687899960374, 40.40902721926754, 0
								141.18543281840778, 40.05964812371501, 0
								141.99814398251408, 39.58831515474653, 0
								142.6809386058417, 39.01162749046118, 0
								143.21401594160886, 38.34938094386612, 0
								143.58407154455244, 37.623656169726935, 0
								143.7841576511308, 36.85790965378563, 0
								143.81322020858036, 36.076121156559736, 0
								143.67544651691583, 35.302029061831085, 0
								143.37953708927492, 34.55846588858439, 0
								142.93798268952392, 33.86679277033803, 0
								142.3663938484622, 33.24642438419552, 0
								141.68290236046093, 32.714433542771964, 0
								140.9076350151944, 32.28522574943469, 0
								140.0622489187587, 31.970276769263172, 0
								139.16951345932597, 31.777929332881566, 0
								138.252924, 31.7132475794024, 0
								137.33633454067405, 31.777929332881566, 0
								136.4435990812413, 31.970276769263172, 0
								135.59821298480566, 32.28522574943469, 0
								134.82294563953909, 32.714433542771964, 0
								134.13945415153785, 33.24642438419552, 0
								133.5678653104761, 33.86679277033802, 0
								133.12631091072515, 34.55846588858439, 0
								132.8304014830842, 35.302029061831085, 0
								132.69262779141968, 36.076121156559736, 0
								132.7216903488692, 36.85790965378563, 0
								132.92177645544757, 37.623656169726935, 0
								133.29183205839115, 38.34938094386612, 0
								133.8249093941583, 39.01162749046118, 0
								134.50770401748593, 39.58831515474653, 0
								135.32041518159224, 40.05964812371501, 0
								136.2370580039626, 40.40902721926754, 0
								137.22631364912934, 40.6238908203111, 0
								138.252924, 40.69640042059763, 0
							</coordinates>
						</LinearRing>
					</outerBoundaryIs>
				</Polygon>
			</Placemark>
			<Placemark>
				<name>O_3078.059200759805_3043.4742659198073</name>
				<TimeSpan>
					<begin>6897-01-20</begin>
					<end>6931-08-20</end>
				</TimeSpan>
				<styleUrl>#circle_3078.059200759805_style</styleUrl>
				<Polygon>
					<altitudeMode>clampToGround</altitudeMode>
					<tessellate>1</tessellate>
					<outerBoundaryIs>
						<LinearRing>
							<coordinates>
								174.88597100000004, -36.40898057940239, 0
								175.85495115716373, -36.47302784705082, 0
								176.79946702567045, -36.663536631478415, 0
								177.69534901833785, -36.97563168256629, 0
								178.51903089354104, -37.401266947863164, 0
								179.2478880646762, -37.92934492712714, 0
								179.86062422775757, -38.5458852751443, 0
								-179.66227224620658, -39.234246036791774, 0
								-179.33798002066158, -39.97540402826722, 0
								-179.18068652005556, -40.748304713522465, 0
								-179.20081343993522, -41.53029559469732, 0
								-179.4041423411079, -42.29765918720075, 0
								-179.79089126359602, -43.026260094269645, 0
								179.64516201453586, -43.69231330637498, 0
								178.91736750443658, -44.27326586959581, 0
								178.04652434358346, -44.74876134121921, 0
								177.06065692671524, -45.101628718766015, 0
								175.99411507280837, -45.31881111822846, 0
								174.88597100000004, -45.3921334205976, 0
								173.77782692719168, -45.31881111822846, 0
								172.71128507328484, -45.101628718766015, 0
								171.72541765641662, -44.74876134121921, 0
								170.8545744955634, -44.27326586959581, 0
								170.12677998546414, -43.69231330637498, 0
								169.56283326359605, -43.026260094269645, 0
								169.17608434110795, -42.29765918720075, 0
								168.97275543993518, -41.53029559469732, 0
								168.95262852005553, -40.748304713522465, 0
								169.10992202066166, -39.975404028267235, 0
								169.4342142462066, -39.234246036791774, 0
								169.9113177722424, -38.5458852751443, 0
								170.52405393532382, -37.92934492712714, 0
								171.25291110645904, -37.401266947863164, 0
								172.07659298166223, -36.97563168256629, 0
								172.97247497432954, -36.663536631478415, 0
								173.91699084283627, -36.47302784705082, 0
								174.88597100000004, -36.40898057940239, 0
							</coordinates>
						</LinearRing>
					</outerBoundaryIs>
				</Polygon>
			</Placemark>
			<Placemark>
				<name>J_3078.059200759805_3043.4742659198073</name>
				<TimeSpan>
					<begin>6897-01-20</begin>
					<end>6931-08-20</end>
				</TimeSpan>
				<styleUrl>#circle_3078.059200759805_style</styleUrl>
				<Polygon>
					<altitudeMode>clampToGround</altitudeMode>
					<tessellate>1</tessellate>
					<outerBoundaryIs>
						<LinearRing>
							<coordinates>
								138.252924, 40.69640042059763, 0
								139.27953435087068, 40.6238908203111, 0
								140.2687899960374, 40.40902721926754, 0
								141.18543281840778, 40.05964812371501, 0
								141.99814398251408, 39.58831515474653, 0
								142.6809386058417, 39.01162749046118, 0
								143.21401594160886, 38.34938094386612, 0
								143.58407154455244, 37.623656169726935, 0
								143.7841576511308, 36.85790965378563, 0
								143.81322020858036, 36.076121156559736, 0
								143.67544651691583, 35.302029061831085, 0
								143.37953708927492, 34.55846588858439, 0
								142.93798268952392, 33.86679277033803, 0
								142.3663938484622, 33.24642438419552, 0
								141.68290236046093, 32.714433542771964, 0
								140.9076350151944, 32.28522574943469, 0
								140.0622489187587, 31.970276769263172, 0
								139.16951345932597, 31.777929332881566, 0
								138.252924, 31.7132475794024, 0
								137.33633454067405, 31.777929332881566, 0
								136.4435990812413, 31.970276769263172, 0
								135.59821298480566, 32.28522574943469, 0
								134.82294563953909, 32.714433542771964, 0
								134.13945415153785, 33.24642438419552, 0
								133.5678653104761, 33.86679277033802, 0
								133.12631091072515, 34.55846588858439, 0
								132.8304014830842, 35.302029061831085, 0
								132.69262779141968, 36.076121156559736, 0
								132.7216903488692, 36.85790965378563, 0
								132.92177645544757, 37.623656169726935, 0
								133.29183205839115, 38.34938094386612, 0
								133.8249093941583, 39.01162749046118, 0
								134.50770401748593, 39.58831515474653, 0
								135.32041518159224, 40.05964812371501, 0
								136.2370580039626, 40.40902721926754, 0
								137.22631364912934, 40.6238908203111, 0
								138.252924, 40.69640042059763, 0
							</coordinates>
						</LinearRing>
					</outerBoundaryIs>
				</Polygon>
			</Placemark>
			<Placemark>
				<name>E_3043.4742659198073_3008.8893310798094</name>
				<TimeSpan>
					<begin>6931-08-20</begin>
					<end>6966-03-21</end>
				</TimeSpan>
				<styleUrl>#circle_3043.4742659198073_style</styleUrl>
				<Polygon>
					<altitudeMode>clampToGround</altitudeMode>
					<tessellate>1</tessellate>
					<outerBoundaryIs>
						<LinearRing>
							<coordinates>
								4.469936000000003, 56.855935290444336, 0
								6.477648339613845, 56.74407230151547, 0
								8.39222861451415, 56.41382644125533, 0
								10.129727726886939, 55.88064878385057, 0
								11.622446097767087, 55.16851454015946, 0
								12.82263870430217, 54.3077167552473, 0
								13.702819914906517, 53.3324913485895, 0
								14.253544961485519, 52.27884347566723, 0
								14.47987642784115, 51.182784307791934, 0
								14.397586920527857, 50.07903229252643, 0
								14.029770887602433, 49.000129498689304, 0
								13.404165550679927, 47.97587754548781, 0
								12.551219275191992, 47.03299297967468, 0
								11.50280635638517, 46.19489900669891, 0
								10.291437998384795, 45.48159436325027, 0
								8.949821991440555, 44.90956252269745, 0
								7.510649456764764, 44.491701910702744, 0
								6.006518794670498, 44.23726970642202, 0
								4.469936000000003, 44.15183870955567, 0
								2.933353205329483, 44.23726970642202, 0
								1.4292225432352437, 44.491701910702744, 0
								-0.009949991440547364, 44.90956252269745, 0
								-1.3515659983847885, 45.48159436325027, 0
								-2.5629343563851643, 46.19489900669891, 0
								-3.611347275191985, 47.03299297967467, 0
								-4.46429355067992, 47.975877545487805, 0
								-5.089898887602425, 49.000129498689304, 0
								-5.457714920527876, 50.07903229252643, 0
								-5.540004427841144, 51.18278430779193, 0
								-5.313672961485514, 52.27884347566723, 0
								-4.762947914906511, 53.3324913485895, 0
								-3.88276670430219, 54.3077167552473, 0
								-2.6825740977670818, 55.16851454015946, 0
								-1.1898557268869328, 55.88064878385057, 0
								0.5476433854858579, 56.41382644125533, 0
								2.462223660386162, 56.74407230151547, 0
								4.469936000000003, 56.855935290444336, 0
							</coordinates>
						</LinearRing>
					</outerBoundaryIs>
				</Polygon>
			</Placemark>
			<Placemark>
				<name>O_3043.4742659198073_3008.8893310798094</name>
				<TimeSpan>
					<begin>6931-08-20</begin>
					<end>6966-03-21</end>
				</TimeSpan>
				<styleUrl>#circle_3043.4742659198073_style</styleUrl>
				<Polygon>
					<altitudeMode>clampToGround</altitudeMode>
					<tessellate>1</tessellate>
					<outerBoundaryIs>
						<LinearRing>
							<coordinates>
								174.88597100000004, -36.40898057940239, 0
								175.85495115716373, -36.47302784705082, 0
								176.79946702567045, -36.663536631478415, 0
								177.69534901833785, -36.97563168256629, 0
								178.51903089354104, -37.401266947863164, 0
								179.2478880646762, -37.92934492712714, 0
								179.86062422775757, -38.5458852751443, 0
								-179.66227224620658, -39.234246036791774, 0
								-179.33798002066158, -39.97540402826722, 0
								-179.18068652005556, -40.748304713522465, 0
								-179.20081343993522, -41.53029559469732, 0
								-179.4041423411079, -42.29765918720075, 0
								-179.79089126359602, -43.026260094269645, 0
								179.64516201453586, -43.69231330637498, 0
								178.91736750443658, -44.27326586959581, 0
								178.04652434358346, -44.74876134121921, 0
								177.06065692671524, -45.101628718766015, 0
								175.99411507280837, -45.31881111822846, 0
								174.88597100000004, -45.3921334205976, 0
								173.77782692719168, -45.31881111822846, 0
								172.71128507328484, -45.101628718766015, 0
								171.72541765641662, -44.74876134121921, 0
								170.8545744955634, -44.27326586959581, 0
								170.12677998546414, -43.69231330637498, 0
								169.56283326359605, -43.026260094269645, 0
								169.17608434110795, -42.29765918720075, 0
								168.97275543993518, -41.53029559469732, 0
								168.95262852005553, -40.748304713522465, 0
								169.10992202066166, -39.975404028267235, 0
								169.4342142462066, -39.234246036791774, 0
								169.9113177722424, -38.5458852751443, 0
								170.52405393532382, -37.92934492712714, 0
								171.25291110645904, -37.401266947863164, 0
								172.07659298166223, -36.97563168256629, 0
								172.97247497432954, -36.663536631478415, 0
								173.91699084283627, -36.47302784705082, 0
								174.88597100000004, -36.40898057940239, 0
							</coordinates>
						</LinearRing>
					</outerBoundaryIs>
				</Polygon>
			</Placemark>
			<Placemark>
				<name>J_3043.4742659198073_3008.8893310798094</name>
				<TimeSpan>
					<begin>6931-08-20</begin>
					<end>6966-03-21</end>
				</TimeSpan>
				<styleUrl>#circle_3043.4742659198073_style</styleUrl>
				<Polygon>
					<altitudeMode>clampToGround</altitudeMode>
					<tessellate>1</tessellate>
					<outerBoundaryIs>
						<LinearRing>
							<coordinates>
								138.252924, 40.69640042059763, 0
								139.27953435087068, 40.6238908203111, 0
								140.2687899960374, 40.40902721926754, 0
								141.18543281840778, 40.05964812371501, 0
								141.99814398251408, 39.58831515474653, 0
								142.6809386058417, 39.01162749046118, 0
								143.21401594160886, 38.34938094386612, 0
								143.58407154455244, 37.623656169726935, 0
								143.7841576511308, 36.85790965378563, 0
								143.81322020858036, 36.076121156559736, 0
								143.67544651691583, 35.302029061831085, 0
								143.37953708927492, 34.55846588858439, 0
								142.93798268952392, 33.86679277033803, 0
								142.3663938484622, 33.24642438419552, 0
								141.68290236046093, 32.714433542771964, 0
								140.9076350151944, 32.28522574943469, 0
								140.0622489187587, 31.970276769263172, 0
								139.16951345932597, 31.777929332881566, 0
								138.252924, 31.7132475794024, 0
								137.33633454067405, 31.777929332881566, 0
								136.4435990812413, 31.970276769263172, 0
								135.59821298480566, 32.28522574943469, 0
								134.82294563953909, 32.714433542771964, 0
								134.13945415153785, 33.24642438419552, 0
								133.5678653104761, 33.86679277033802, 0
								133.12631091072515, 34.55846588858439, 0
								132.8304014830842, 35.302029061831085, 0
								132.69262779141968, 36.076121156559736, 0
								132.7216903488692, 36.85790965378563, 0
								132.92177645544757, 37.623656169726935, 0
								133.29183205839115, 38.34938094386612, 0
								133.8249093941583, 39.01162749046118, 0
								134.50770401748593, 39.58831515474653, 0
								135.32041518159224, 40.05964812371501, 0
								136.2370580039626, 40.40902721926754, 0
								137.22631364912934, 40.6238908203111, 0
								138.252924, 40.69640042059763, 0
							</coordinates>
						</LinearRing>
					</outerBoundaryIs>
				</Polygon>
			</Placemark>
			<Placemark>
				<name>E_3008.8893310798094_2974.3043962398115</name>
				<TimeSpan>
					<begin>6966-03-21</begin>
					<end>7000-10-21</end>
				</TimeSpan>
				<styleUrl>#circle_3008.8893310798094_style</styleUrl>
				<Polygon>
					<altitudeMode>clampToGround</altitudeMode>
					<tessellate>1</tessellate>
					<outerBoundaryIs>
						<LinearRing>
							<coordinates>
								4.469936000000003, 56.855935290444336, 0
								6.477648339613845, 56.74407230151547, 0
								8.39222861451415, 56.41382644125533, 0
								10.129727726886939, 55.88064878385057, 0
								11.622446097767087, 55.16851454015946, 0
								12.82263870430217, 54.3077167552473, 0
								13.702819914906517, 53.3324913485895, 0
								14.253544961485519, 52.27884347566723, 0
								14.47987642784115, 51.182784307791934, 0
								14.397586920527857, 50.07903229252643, 0
								14.029770887602433, 49.000129498689304, 0
								13.404165550679927, 47.97587754548781, 0
								12.551219275191992, 47.03299297967468, 0
								11.50280635638517, 46.19489900669891, 0
								10.291437998384795, 45.48159436325027, 0
								8.949821991440555, 44.90956252269745, 0
								7.510649456764764, 44.491701910702744, 0
								6.006518794670498, 44.23726970642202, 0
								4.469936000000003, 44.15183870955567, 0
								2.933353205329483, 44.23726970642202, 0
								1.4292225432352437, 44.491701910702744, 0
								-0.009949991440547364, 44.90956252269745, 0
								-1.3515659983847885, 45.48159436325027, 0
								-2.5629343563851643, 46.19489900669891, 0
								-3.611347275191985, 47.03299297967467, 0
								-4.46429355067992, 47.975877545487805, 0
								-5.089898887602425, 49.000129498689304, 0
								-5.457714920527876, 50.07903229252643, 0
								-5.540004427841144, 51.18278430779193, 0
								-5.313672961485514, 52.27884347566723, 0
								-4.762947914906511, 53.3324913485895, 0
								-3.88276670430219, 54.3077167552473, 0
								-2.6825740977670818, 55.16851454015946, 0
								-1.1898557268869328, 55.88064878385057, 0
								0.5476433854858579, 56.41382644125533, 0
								2.462223660386162, 56.74407230151547, 0
								4.469936000000003, 56.855935290444336, 0
							</coordinates>
						</LinearRing>
					</outerBoundaryIs>
				</Polygon>
			</Placemark>
			<Placemark>
				<name>O_3008.8893310798094_2974.3043962398115</name>
				<TimeSpan>
					<begin>6966-03-21</begin>
					<end>7000-10-21</end>
				</TimeSpan>
				<styleUrl>#circle_3008.8893310798094_style</styleUrl>
				<Polygon>
					<altitudeMode>clampToGround</altitudeMode>
					<tessellate>1</tessellate>
					<outerBoundaryIs>
						<LinearRing>
							<coordinates>
								174.88597100000004, -36.40898057940239, 0
								175.85495115716373, -36.47302784705082, 0
								176.79946702567045, -36.663536631478415, 0
								177.69534901833785, -36.97563168256629, 0
								178.51903089354104, -37.401266947863164, 0
								179.2478880646762, -37.92934492712714, 0
								179.86062422775757, -38.5458852751443, 0
								-179.66227224620658, -39.234246036791774, 0
								-179.33798002066158, -39.97540402826722, 0
								-179.18068652005556, -40.748304713522465, 0
								-179.20081343993522, -41.53029559469732, 0
								-179.4041423411079, -42.29765918720075, 0
								-179.79089126359602, -43.026260094269645, 0
								179.64516201453586, -43.69231330637498, 0
								178.91736750443658, -44.27326586959581, 0
								178.04652434358346, -44.74876134121921, 0
								177.06065692671524, -45.101628718766015, 0
								175.99411507280837, -45.31881111822846, 0
								174.88597100000004, -45.3921334205976, 0
								173.77782692719168, -45.31881111822846, 0
								172.71128507328484, -45.101628718766015, 0
								171.72541765641662, -44.74876134121921, 0
								170.8545744955634, -44.27326586959581, 0
								170.12677998546414, -43.69231330637498, 0
								169.56283326359605, -43.026260094269645, 0
								169.17608434110795, -42.29765918720075, 0
								168.97275543993518, -41.53029559469732, 0
								168.95262852005553, -40.748304713522465, 0
								169.10992202066166, -39.975404028267235, 0
								169.4342142462066, -39.234246036791774, 0
								169.9113177722424, -38.5458852751443, 0
								170.52405393532382, -37.92934492712714, 0
								171.25291110645904, -37.401266947863164, 0
								172.07659298166223, -36.97563168256629, 0
								172.97247497432954, -36.663536631478415, 0
								173.91699084283627, -36.47302784705082, 0
								174.88597100000004, -36.40898057940239, 0
							</coordinates>
						</LinearRing>
					</outerBoundaryIs>
				</Polygon>
			</Placemark>
			<Placemark>
				<name>J_3008.8893310798094_2974.3043962398115</name>
				<TimeSpan>
					<begin>6966-03-21</begin>
					<end>7000-10-21</end>
				</TimeSpan>
				<styleUrl>#circle_3008.8893310798094_style</styleUrl>
				<Polygon>
					<altitudeMode>clampToGround</altitudeMode>
					<tessellate>1</tessellate>
					<outerBoundaryIs>
						<LinearRing>
							<coordinates>
								138.252924, 40.69640042059763, 0
								139.27953435087068, 40.6238908203111, 0
								140.2687899960374, 40.40902721926754, 0
								141.18543281840778, 40.05964812371501, 0
								141.99814398251408, 39.58831515474653, 0
								142.6809386058417, 39.01162749046118, 0
								143.21401594160886, 38.34938094386612, 0
								143.58407154455244, 37.623656169726935, 0
								143.7841576511308, 36.85790965378563, 0
								143.81322020858036, 36.076121156559736, 0
								143.67544651691583, 35.302029061831085, 0
								143.37953708927492, 34.55846588858439, 0
								142.93798268952392, 33.86679277033803, 0
								142.3663938484622, 33.24642438419552, 0
								141.68290236046093, 32.714433542771964, 0
								140.9076350151944, 32.28522574943469, 0
								140.0622489187587, 31.970276769263172, 0
								139.16951345932597, 31.777929332881566, 0
								138.252924, 31.7132475794024, 0
								137.33633454067405, 31.777929332881566, 0
								136.4435990812413, 31.970276769263172, 0
								135.59821298480566, 32.28522574943469, 0
								134.82294563953909, 32.714433542771964, 0
								134.13945415153785, 33.24642438419552, 0
								133.5678653104761, 33.86679277033802, 0
								133.12631091072515, 34.55846588858439, 0
								132.8304014830842, 35.302029061831085, 0
								132.69262779141968, 36.076121156559736, 0
								132.7216903488692, 36.85790965378563, 0
								132.92177645544757, 37.623656169726935, 0
								133.29183205839115, 38.34938094386612, 0
								133.8249093941583, 39.01162749046118, 0
								134.50770401748593, 39.58831515474653, 0
								135.32041518159224, 40.05964812371501, 0
								136.2370580039626, 40.40902721926754, 0
								137.22631364912934, 40.6238908203111, 0
								138.252924, 40.69640042059763, 0
							</coordinates>
						</LinearRing>
					</outerBoundaryIs>
				</Polygon>
			</Placemark>
			<Placemark>
				<name>E_2974.3043962398115_2939.7194613998136</name>
				<TimeSpan>
					<begin>7000-10-21</begin>
					<end>7035-05-22</end>
				</TimeSpan>
				<styleUrl>#circle_2974.3043962398115_style</styleUrl>
				<Polygon>
					<altitudeMode>clampToGround</altitudeMode>
					<tessellate>1</tessellate>
					<outerBoundaryIs>
						<LinearRing>
							<coordinates>
								4.469936000000003, 56.855935290444336, 0
								6.477648339613845, 56.74407230151547, 0
								8.39222861451415, 56.41382644125533, 0
								10.129727726886939, 55.88064878385057, 0
								11.622446097767087, 55.16851454015946, 0
								12.82263870430217, 54.3077167552473, 0
								13.702819914906517, 53.3324913485895, 0
								14.253544961485519, 52.27884347566723, 0
								14.47987642784115, 51.182784307791934, 0
								14.397586920527857, 50.07903229252643, 0
								14.029770887602433, 49.000129498689304, 0
								13.404165550679927, 47.97587754548781, 0
								12.551219275191992, 47.03299297967468, 0
								11.50280635638517, 46.19489900669891, 0
								10.291437998384795, 45.48159436325027, 0
								8.949821991440555, 44.90956252269745, 0
								7.510649456764764, 44.491701910702744, 0
								6.006518794670498, 44.23726970642202, 0
								4.469936000000003, 44.15183870955567, 0
								2.933353205329483, 44.23726970642202, 0
								1.4292225432352437, 44.491701910702744, 0
								-0.009949991440547364, 44.90956252269745, 0
								-1.3515659983847885, 45.48159436325027, 0
								-2.5629343563851643, 46.19489900669891, 0
								-3.611347275191985, 47.03299297967467, 0
								-4.46429355067992, 47.975877545487805, 0
								-5.089898887602425, 49.000129498689304, 0
								-5.457714920527876, 50.07903229252643, 0
								-5.540004427841144, 51.18278430779193, 0
								-5.313672961485514, 52.27884347566723, 0
								-4.762947914906511, 53.3324913485895, 0
								-3.88276670430219, 54.3077167552473, 0
								-2.6825740977670818, 55.16851454015946, 0
								-1.1898557268869328, 55.88064878385057, 0
								0.5476433854858579, 56.41382644125533, 0
								2.462223660386162, 56.74407230151547, 0
								4.469936000000003, 56.855935290444336, 0
							</coordinates>
						</LinearRing>
					</outerBoundaryIs>
				</Polygon>
			</Placemark>
			<Placemark>
				<name>O_2974.3043962398115_2939.7194613998136</name>
				<TimeSpan>
					<begin>7000-10-21</begin>
					<end>7035-05-22</end>
				</TimeSpan>
				<styleUrl>#circle_2974.3043962398115_style</styleUrl>
				<Polygon>
					<altitudeMode>clampToGround</altitudeMode>
					<tessellate>1</tessellate>
					<outerBoundaryIs>
						<LinearRing>
							<coordinates>
								174.88597100000004, -36.40898057940239, 0
								175.85495115716373, -36.47302784705082, 0
								176.79946702567045, -36.663536631478415, 0
								177.69534901833785, -36.97563168256629, 0
								178.51903089354104, -37.401266947863164, 0
								179.2478880646762, -37.92934492712714, 0
								179.86062422775757, -38.5458852751443, 0
								-179.66227224620658, -39.234246036791774, 0
								-179.33798002066158, -39.97540402826722, 0
								-179.18068652005556, -40.748304713522465, 0
								-179.20081343993522, -41.53029559469732, 0
								-179.4041423411079, -42.29765918720075, 0
								-179.79089126359602, -43.026260094269645, 0
								179.64516201453586, -43.69231330637498, 0
								178.91736750443658, -44.27326586959581, 0
								178.04652434358346, -44.74876134121921, 0
								177.06065692671524, -45.101628718766015, 0
								175.99411507280837, -45.31881111822846, 0
								174.88597100000004, -45.3921334205976, 0
								173.77782692719168, -45.31881111822846, 0
								172.71128507328484, -45.101628718766015, 0
								171.72541765641662, -44.74876134121921, 0
								170.8545744955634, -44.27326586959581, 0
								170.12677998546414, -43.69231330637498, 0
								169.56283326359605, -43.026260094269645, 0
								169.17608434110795, -42.29765918720075, 0
								168.97275543993518, -41.53029559469732, 0
								168.95262852005553, -40.748304713522465, 0
								169.10992202066166, -39.975404028267235, 0
								169.4342142462066, -39.234246036791774, 0
								169.9113177722424, -38.5458852751443, 0
								170.52405393532382, -37.92934492712714, 0
								171.25291110645904, -37.401266947863164, 0
								172.07659298166223, -36.97563168256629, 0
								172.97247497432954, -36.663536631478415, 0
								173.91699084283627, -36.47302784705082, 0
								174.88597100000004, -36.40898057940239, 0
							</coordinates>
						</LinearRing>
					</outerBoundaryIs>
				</Polygon>
			</Placemark>
			<Placemark>
				<name>J_2974.3043962398115_2939.7194613998136</name>
				<TimeSpan>
					<begin>7000-10-21</begin>
					<end>7035-05-22</end>
				</TimeSpan>
				<styleUrl>#circle_2974.3043962398115_style</styleUrl>
				<Polygon>
					<altitudeMode>clampToGround</altitudeMode>
					<tessellate>1</tessellate>
					<outerBoundaryIs>
						<LinearRing>
							<coordinates>
								138.252924, 40.69640042059763, 0
								139.27953435087068, 40.6238908203111, 0
								140.2687899960374, 40.40902721926754, 0
								141.18543281840778, 40.05964812371501, 0
								141.99814398251408, 39.58831515474653, 0
								142.6809386058417, 39.01162749046118, 0
								143.21401594160886, 38.34938094386612, 0
								143.58407154455244, 37.623656169726935, 0
								143.7841576511308, 36.85790965378563, 0
								143.81322020858036, 36.076121156559736, 0
								143.67544651691583, 35.302029061831085, 0
								143.37953708927492, 34.55846588858439, 0
								142.93798268952392, 33.86679277033803, 0
								142.3663938484622, 33.24642438419552, 0
								141.68290236046093, 32.714433542771964, 0
								140.9076350151944, 32.28522574943469, 0
								140.0622489187587, 31.970276769263172, 0
								139.16951345932597, 31.777929332881566, 0
								138.252924, 31.7132475794024, 0
								137.33633454067405, 31.777929332881566, 0
								136.4435990812413, 31.970276769263172, 0
								135.59821298480566, 32.28522574943469, 0
								134.82294563953909, 32.714433542771964, 0
								134.13945415153785, 33.24642438419552, 0
								133.5678653104761, 33.86679277033802, 0
								133.12631091072515, 34.55846588858439, 0
								132.8304014830842, 35.302029061831085, 0
								132.69262779141968, 36.076121156559736, 0
								132.7216903488692, 36.85790965378563, 0
								132.92177645544757, 37.623656169726935, 0
								133.29183205839115, 38.34938094386612, 0
								133.8249093941583, 39.01162749046118, 0
								134.50770401748593, 39.58831515474653, 0
								135.32041518159224, 40.05964812371501, 0
								136.2370580039626, 40.40902721926754, 0
								137.22631364912934, 40.6238908203111, 0
								138.252924, 40.69640042059763, 0
							</coordinates>
						</LinearRing>
					</outerBoundaryIs>
				</Polygon>
			</Placemark>
			<Placemark>
				<name>E_2939.7194613998136_2905.1345265598156</name>
				<TimeSpan>
					<begin>7035-05-22</begin>
					<end>7070-00-22</end>
				</TimeSpan>
				<styleUrl>#circle_2939.7194613998136_style</styleUrl>
				<Polygon>
					<altitudeMode>clampToGround</altitudeMode>
					<tessellate>1</tessellate>
					<outerBoundaryIs>
						<LinearRing>
							<coordinates>
								4.469936000000003, 56.855935290444336, 0
								6.477648339613845, 56.74407230151547, 0
								8.39222861451415, 56.41382644125533, 0
								10.129727726886939, 55.88064878385057, 0
								11.622446097767087, 55.16851454015946, 0
								12.82263870430217, 54.3077167552473, 0
								13.702819914906517, 53.3324913485895, 0
								14.253544961485519, 52.27884347566723, 0
								14.47987642784115, 51.182784307791934, 0
								14.397586920527857, 50.07903229252643, 0
								14.029770887602433, 49.000129498689304, 0
								13.404165550679927, 47.97587754548781, 0
								12.551219275191992, 47.03299297967468, 0
								11.50280635638517, 46.19489900669891, 0
								10.291437998384795, 45.48159436325027, 0
								8.949821991440555, 44.90956252269745, 0
								7.510649456764764, 44.491701910702744, 0
								6.006518794670498, 44.23726970642202, 0
								4.469936000000003, 44.15183870955567, 0
								2.933353205329483, 44.23726970642202, 0
								1.4292225432352437, 44.491701910702744, 0
								-0.009949991440547364, 44.90956252269745, 0
								-1.3515659983847885, 45.48159436325027, 0
								-2.5629343563851643, 46.19489900669891, 0
								-3.611347275191985, 47.03299297967467, 0
								-4.46429355067992, 47.975877545487805, 0
								-5.089898887602425, 49.000129498689304, 0
								-5.457714920527876, 50.07903229252643, 0
								-5.540004427841144, 51.18278430779193, 0
								-5.313672961485514, 52.27884347566723, 0
								-4.762947914906511, 53.3324913485895, 0
								-3.88276670430219, 54.3077167552473, 0
								-2.6825740977670818, 55.16851454015946, 0
								-1.1898557268869328, 55.88064878385057, 0
								0.5476433854858579, 56.41382644125533, 0
								2.462223660386162, 56.74407230151547, 0
								4.469936000000003, 56.855935290444336, 0
							</coordinates>
						</LinearRing>
					</outerBoundaryIs>
				</Polygon>
			</Placemark>
			<Placemark>
				<name>O_2939.7194613998136_2905.1345265598156</name>
				<TimeSpan>
					<begin>7035-05-22</begin>
					<end>7070-00-22</end>
				</TimeSpan>
				<styleUrl>#circle_2939.7194613998136_style</styleUrl>
				<Polygon>
					<altitudeMode>clampToGround</altitudeMode>
					<tessellate>1</tessellate>
					<outerBoundaryIs>
						<LinearRing>
							<coordinates>
								174.88597100000004, -36.40898057940239, 0
								175.85495115716373, -36.47302784705082, 0
								176.79946702567045, -36.663536631478415, 0
								177.69534901833785, -36.97563168256629, 0
								178.51903089354104, -37.401266947863164, 0
								179.2478880646762, -37.92934492712714, 0
								179.86062422775757, -38.5458852751443, 0
								-179.66227224620658, -39.234246036791774, 0
								-179.33798002066158, -39.97540402826722, 0
								-179.18068652005556, -40.748304713522465, 0
								-179.20081343993522, -41.53029559469732, 0
								-179.4041423411079, -42.29765918720075, 0
								-179.79089126359602, -43.026260094269645, 0
								179.64516201453586, -43.69231330637498, 0
								178.91736750443658, -44.27326586959581, 0
								178.04652434358346, -44.74876134121921, 0
								177.06065692671524, -45.101628718766015, 0
								175.99411507280837, -45.31881111822846, 0
								174.88597100000004, -45.3921334205976, 0
								173.77782692719168, -45.31881111822846, 0
								172.71128507328484, -45.101628718766015, 0
								171.72541765641662, -44.74876134121921, 0
								170.8545744955634, -44.27326586959581, 0
								170.12677998546414, -43.69231330637498, 0
								169.56283326359605, -43.026260094269645, 0
								169.17608434110795, -42.29765918720075, 0
								168.97275543993518, -41.53029559469732, 0
								168.95262852005553, -40.748304713522465, 0
								169.10992202066166, -39.975404028267235, 0
								169.4342142462066, -39.234246036791774, 0
								169.9113177722424, -38.5458852751443, 0
								170.52405393532382, -37.92934492712714, 0
								171.25291110645904, -37.401266947863164, 0
								172.07659298166223, -36.97563168256629, 0
								172.97247497432954, -36.663536631478415, 0
								173.91699084283627, -36.47302784705082, 0
								174.88597100000004, -36.40898057940239, 0
							</coordinates>
						</LinearRing>
					</outerBoundaryIs>
				</Polygon>
			</Placemark>
			<Placemark>
				<name>J_2939.7194613998136_2905.1345265598156</name>
				<TimeSpan>
					<begin>7035-05-22</begin>
					<end>7070-00-22</end>
				</TimeSpan>
				<styleUrl>#circle_2939.7194613998136_style</styleUrl>
				<Polygon>
					<altitudeMode>clampToGround</altitudeMode>
					<tessellate>1</tessellate>
					<outerBoundaryIs>
						<LinearRing>
							<coordinates>
								138.252924, 40.69640042059763, 0
								139.27953435087068, 40.6238908203111, 0
								140.2687899960374, 40.40902721926754, 0
								141.18543281840778, 40.05964812371501, 0
								141.99814398251408, 39.58831515474653, 0
								142.6809386058417, 39.01162749046118, 0
								143.21401594160886, 38.34938094386612, 0
								143.58407154455244, 37.623656169726935, 0
								143.7841576511308, 36.85790965378563, 0
								143.81322020858036, 36.076121156559736, 0
								143.67544651691583, 35.302029061831085, 0
								143.37953708927492, 34.55846588858439, 0
								142.93798268952392, 33.86679277033803, 0
								142.3663938484622, 33.24642438419552, 0
								141.68290236046093, 32.714433542771964, 0
								140.9076350151944, 32.28522574943469, 0
								140.0622489187587, 31.970276769263172, 0
								139.16951345932597, 31.777929332881566, 0
								138.252924, 31.7132475794024, 0
								137.33633454067405, 31.777929332881566, 0
								136.4435990812413, 31.970276769263172, 0
								135.59821298480566, 32.28522574943469, 0
								134.82294563953909, 32.714433542771964, 0
								134.13945415153785, 33.24642438419552, 0
								133.5678653104761, 33.86679277033802, 0
								133.12631091072515, 34.55846588858439, 0
								132.8304014830842, 35.302029061831085, 0
								132.69262779141968, 36.076121156559736, 0
								132.7216903488692, 36.85790965378563, 0
								132.92177645544757, 37.623656169726935, 0
								133.29183205839115, 38.34938094386612, 0
								133.8249093941583, 39.01162749046118, 0
								134.50770401748593, 39.58831515474653, 0
								135.32041518159224, 40.05964812371501, 0
								136.2370580039626, 40.40902721926754, 0
								137.22631364912934, 40.6238908203111, 0
								138.252924, 40.69640042059763, 0
							</coordinates>
						</LinearRing>
					</outerBoundaryIs>
				</Polygon>
			</Placemark>
			<Placemark>
				<name>E_2905.134526559816_2870.549591719818</name>
				<TimeSpan>
					<begin>7070-00-22</begin>
					<end>7104-07-23</end>
				</TimeSpan>
				<styleUrl>#circle_2905.134526559816_style</styleUrl>
				<Polygon>
					<altitudeMode>clampToGround</altitudeMode>
					<tessellate>1</tessellate>
					<outerBoundaryIs>
						<LinearRing>
							<coordinates>
								4.469936000000003, 56.855935290444336, 0
								6.477648339613845, 56.74407230151547, 0
								8.39222861451415, 56.41382644125533, 0
								10.129727726886939, 55.88064878385057, 0
								11.622446097767087, 55.16851454015946, 0
								12.82263870430217, 54.3077167552473, 0
								13.702819914906517, 53.3324913485895, 0
								14.253544961485519, 52.27884347566723, 0
								14.47987642784115, 51.182784307791934, 0
								14.397586920527857, 50.07903229252643, 0
								14.029770887602433, 49.000129498689304, 0
								13.404165550679927, 47.97587754548781, 0
								12.551219275191992, 47.03299297967468, 0
								11.50280635638517, 46.19489900669891, 0
								10.291437998384795, 45.48159436325027, 0
								8.949821991440555, 44.90956252269745, 0
								7.510649456764764, 44.491701910702744, 0
								6.006518794670498, 44.23726970642202, 0
								4.469936000000003, 44.15183870955567, 0
								2.933353205329483, 44.23726970642202, 0
								1.4292225432352437, 44.491701910702744, 0
								-0.009949991440547364, 44.90956252269745, 0
								-1.3515659983847885, 45.48159436325027, 0
								-2.5629343563851643, 46.19489900669891, 0
								-3.611347275191985, 47.03299297967467, 0
								-4.46429355067992, 47.975877545487805, 0
								-5.089898887602425, 49.000129498689304, 0
								-5.457714920527876, 50.07903229252643, 0
								-5.540004427841144, 51.18278430779193, 0
								-5.313672961485514, 52.27884347566723, 0
								-4.762947914906511, 53.3324913485895, 0
								-3.88276670430219, 54.3077167552473, 0
								-2.6825740977670818, 55.16851454015946, 0
								-1.1898557268869328, 55.88064878385057, 0
								0.5476433854858579, 56.41382644125533, 0
								2.462223660386162, 56.74407230151547, 0
								4.469936000000003, 56.855935290444336, 0
							</coordinates>
						</LinearRing>
					</outerBoundaryIs>
				</Polygon>
			</Placemark>
			<Placemark>
				<name>O_2905.134526559816_2870.549591719818</name>
				<TimeSpan>
					<begin>7070-00-22</begin>
					<end>7104-07-23</end>
				</TimeSpan>
				<styleUrl>#circle_2905.134526559816_style</styleUrl>
				<Polygon>
					<altitudeMode>clampToGround</altitudeMode>
					<tessellate>1</tessellate>
					<outerBoundaryIs>
						<LinearRing>
							<coordinates>
								174.88597100000004, -36.40898057940239, 0
								175.85495115716373, -36.47302784705082, 0
								176.79946702567045, -36.663536631478415, 0
								177.69534901833785, -36.97563168256629, 0
								178.51903089354104, -37.401266947863164, 0
								179.2478880646762, -37.92934492712714, 0
								179.86062422775757, -38.5458852751443, 0
								-179.66227224620658, -39.234246036791774, 0
								-179.33798002066158, -39.97540402826722, 0
								-179.18068652005556, -40.748304713522465, 0
								-179.20081343993522, -41.53029559469732, 0
								-179.4041423411079, -42.29765918720075, 0
								-179.79089126359602, -43.026260094269645, 0
								179.64516201453586, -43.69231330637498, 0
								178.91736750443658, -44.27326586959581, 0
								178.04652434358346, -44.74876134121921, 0
								177.06065692671524, -45.101628718766015, 0
								175.99411507280837, -45.31881111822846, 0
								174.88597100000004, -45.3921334205976, 0
								173.77782692719168, -45.31881111822846, 0
								172.71128507328484, -45.101628718766015, 0
								171.72541765641662, -44.74876134121921, 0
								170.8545744955634, -44.27326586959581, 0
								170.12677998546414, -43.69231330637498, 0
								169.56283326359605, -43.026260094269645, 0
								169.17608434110795, -42.29765918720075, 0
								168.97275543993518, -41.53029559469732, 0
								168.95262852005553, -40.748304713522465, 0
								169.10992202066166, -39.975404028267235, 0
								169.4342142462066, -39.234246036791774, 0
								169.9113177722424, -38.5458852751443, 0
								170.52405393532382, -37.92934492712714, 0
								171.25291110645904, -37.401266947863164, 0
								172.07659298166223, -36.97563168256629, 0
								172.97247497432954, -36.663536631478415, 0
								173.91699084283627, -36.47302784705082, 0
								174.88597100000004, -36.40898057940239, 0
							</coordinates>
						</LinearRing>
					</outerBoundaryIs>
				</Polygon>
			</Placemark>
			<Placemark>
				<name>J_2905.134526559816_2870.549591719818</name>
				<TimeSpan>
					<begin>7070-00-22</begin>
					<end>7104-07-23</end>
				</TimeSpan>
				<styleUrl>#circle_2905.134526559816_style</styleUrl>
				<Polygon>
					<altitudeMode>clampToGround</altitudeMode>
					<tessellate>1</tessellate>
					<outerBoundaryIs>
						<LinearRing>
							<coordinates>
								138.252924, 40.69640042059763, 0
								139.27953435087068, 40.6238908203111, 0
								140.2687899960374, 40.40902721926754, 0
								141.18543281840778, 40.05964812371501, 0
								141.99814398251408, 39.58831515474653, 0
								142.6809386058417, 39.01162749046118, 0
								143.21401594160886, 38.34938094386612, 0
								143.58407154455244, 37.623656169726935, 0
								143.7841576511308, 36.85790965378563, 0
								143.81322020858036, 36.076121156559736, 0
								143.67544651691583, 35.302029061831085, 0
								143.37953708927492, 34.55846588858439, 0
								142.93798268952392, 33.86679277033803, 0
								142.3663938484622, 33.24642438419552, 0
								141.68290236046093, 32.714433542771964, 0
								140.9076350151944, 32.28522574943469, 0
								140.0622489187587, 31.970276769263172, 0
								139.16951345932597, 31.777929332881566, 0
								138.252924, 31.7132475794024, 0
								137.33633454067405, 31.777929332881566, 0
								136.4435990812413, 31.970276769263172, 0
								135.59821298480566, 32.28522574943469, 0
								134.82294563953909, 32.714433542771964, 0
								134.13945415153785, 33.24642438419552, 0
								133.5678653104761, 33.86679277033802, 0
								133.12631091072515, 34.55846588858439, 0
								132.8304014830842, 35.302029061831085, 0
								132.69262779141968, 36.076121156559736, 0
								132.7216903488692, 36.85790965378563, 0
								132.92177645544757, 37.623656169726935, 0
								133.29183205839115, 38.34938094386612, 0
								133.8249093941583, 39.01162749046118, 0
								134.50770401748593, 39.58831515474653, 0
								135.32041518159224, 40.05964812371501, 0
								136.2370580039626, 40.40902721926754, 0
								137.22631364912934, 40.6238908203111, 0
								138.252924, 40.69640042059763, 0
							</coordinates>
						</LinearRing>
					</outerBoundaryIs>
				</Polygon>
			</Placemark>
			<Placemark>
				<name>E_2870.549591719818_2835.9646568798203</name>
				<TimeSpan>
					<begin>7104-07-23</begin>
					<end>7139-02-24</end>
				</TimeSpan>
				<styleUrl>#circle_2870.549591719818_style</styleUrl>
				<Polygon>
					<altitudeMode>clampToGround</altitudeMode>
					<tessellate>1</tessellate>
					<outerBoundaryIs>
						<LinearRing>
							<coordinates>
								4.469936000000003, 56.855935290444336, 0
								6.477648339613845, 56.74407230151547, 0
								8.39222861451415, 56.41382644125533, 0
								10.129727726886939, 55.88064878385057, 0
								11.622446097767087, 55.16851454015946, 0
								12.82263870430217, 54.3077167552473, 0
								13.702819914906517, 53.3324913485895, 0
								14.253544961485519, 52.27884347566723, 0
								14.47987642784115, 51.182784307791934, 0
								14.397586920527857, 50.07903229252643, 0
								14.029770887602433, 49.000129498689304, 0
								13.404165550679927, 47.97587754548781, 0
								12.551219275191992, 47.03299297967468, 0
								11.50280635638517, 46.19489900669891, 0
								10.291437998384795, 45.48159436325027, 0
								8.949821991440555, 44.90956252269745, 0
								7.510649456764764, 44.491701910702744, 0
								6.006518794670498, 44.23726970642202, 0
								4.469936000000003, 44.15183870955567, 0
								2.933353205329483, 44.23726970642202, 0
								1.4292225432352437, 44.491701910702744, 0
								-0.009949991440547364, 44.90956252269745, 0
								-1.3515659983847885, 45.48159436325027, 0
								-2.5629343563851643, 46.19489900669891, 0
								-3.611347275191985, 47.03299297967467, 0
								-4.46429355067992, 47.975877545487805, 0
								-5.089898887602425, 49.000129498689304, 0
								-5.457714920527876, 50.07903229252643, 0
								-5.540004427841144, 51.18278430779193, 0
								-5.313672961485514, 52.27884347566723, 0
								-4.762947914906511, 53.3324913485895, 0
								-3.88276670430219, 54.3077167552473, 0
								-2.6825740977670818, 55.16851454015946, 0
								-1.1898557268869328, 55.88064878385057, 0
								0.5476433854858579, 56.41382644125533, 0
								2.462223660386162, 56.74407230151547, 0
								4.469936000000003, 56.855935290444336, 0
							</coordinates>
						</LinearRing>
					</outerBoundaryIs>
				</Polygon>
			</Placemark>
			<Placemark>
				<name>O_2870.549591719818_2835.9646568798203</name>
				<TimeSpan>
					<begin>7104-07-23</begin>
					<end>7139-02-24</end>
				</TimeSpan>
				<styleUrl>#circle_2870.549591719818_style</styleUrl>
				<Polygon>
					<altitudeMode>clampToGround</altitudeMode>
					<tessellate>1</tessellate>
					<outerBoundaryIs>
						<LinearRing>
							<coordinates>
								174.88597100000004, -36.40898057940239, 0
								175.85495115716373, -36.47302784705082, 0
								176.79946702567045, -36.663536631478415, 0
								177.69534901833785, -36.97563168256629, 0
								178.51903089354104, -37.401266947863164, 0
								179.2478880646762, -37.92934492712714, 0
								179.86062422775757, -38.5458852751443, 0
								-179.66227224620658, -39.234246036791774, 0
								-179.33798002066158, -39.97540402826722, 0
								-179.18068652005556, -40.748304713522465, 0
								-179.20081343993522, -41.53029559469732, 0
								-179.4041423411079, -42.29765918720075, 0
								-179.79089126359602, -43.026260094269645, 0
								179.64516201453586, -43.69231330637498, 0
								178.91736750443658, -44.27326586959581, 0
								178.04652434358346, -44.74876134121921, 0
								177.06065692671524, -45.101628718766015, 0
								175.99411507280837, -45.31881111822846, 0
								174.88597100000004, -45.3921334205976, 0
								173.77782692719168, -45.31881111822846, 0
								172.71128507328484, -45.101628718766015, 0
								171.72541765641662, -44.74876134121921, 0
								170.8545744955634, -44.27326586959581, 0
								170.12677998546414, -43.69231330637498, 0
								169.56283326359605, -43.026260094269645, 0
								169.17608434110795, -42.29765918720075, 0
								168.97275543993518, -41.53029559469732, 0
								168.95262852005553, -40.748304713522465, 0
								169.10992202066166, -39.975404028267235, 0
								169.4342142462066, -39.234246036791774, 0
								169.9113177722424, -38.5458852751443, 0
								170.52405393532382, -37.92934492712714, 0
								171.25291110645904, -37.401266947863164, 0
								172.07659298166223, -36.97563168256629, 0
								172.97247497432954, -36.663536631478415, 0
								173.91699084283627, -36.47302784705082, 0
								174.88597100000004, -36.40898057940239, 0
							</coordinates>
						</LinearRing>
					</outerBoundaryIs>
				</Polygon>
			</Placemark>
			<Placemark>
				<name>J_2870.549591719818_2835.9646568798203</name>
				<TimeSpan>
					<begin>7104-07-23</begin>
					<end>7139-02-24</end>
				</TimeSpan>
				<styleUrl>#circle_2870.549591719818_style</styleUrl>
				<Polygon>
					<altitudeMode>clampToGround</altitudeMode>
					<tessellate>1</tessellate>
					<outerBoundaryIs>
						<LinearRing>
							<coordinates>
								138.252924, 40.69640042059763, 0
								139.27953435087068, 40.6238908203111, 0
								140.2687899960374, 40.40902721926754, 0
								141.18543281840778, 40.05964812371501, 0
								141.99814398251408, 39.58831515474653, 0
								142.6809386058417, 39.01162749046118, 0
								143.21401594160886, 38.34938094386612, 0
								143.58407154455244, 37.623656169726935, 0
								143.7841576511308, 36.85790965378563, 0
								143.81322020858036, 36.076121156559736, 0
								143.67544651691583, 35.302029061831085, 0
								143.37953708927492, 34.55846588858439, 0
								142.93798268952392, 33.86679277033803, 0
								142.3663938484622, 33.24642438419552, 0
								141.68290236046093, 32.714433542771964, 0
								140.9076350151944, 32.28522574943469, 0
								140.0622489187587, 31.970276769263172, 0
								139.16951345932597, 31.777929332881566, 0
								138.252924, 31.7132475794024, 0
								137.33633454067405, 31.777929332881566, 0
								136.4435990812413, 31.970276769263172, 0
								135.59821298480566, 32.28522574943469, 0
								134.82294563953909, 32.714433542771964, 0
								134.13945415153785, 33.24642438419552, 0
								133.5678653104761, 33.86679277033802, 0
								133.12631091072515, 34.55846588858439, 0
								132.8304014830842, 35.302029061831085, 0
								132.69262779141968, 36.076121156559736, 0
								132.7216903488692, 36.85790965378563, 0
								132.92177645544757, 37.623656169726935, 0
								133.29183205839115, 38.34938094386612, 0
								133.8249093941583, 39.01162749046118, 0
								134.50770401748593, 39.58831515474653, 0
								135.32041518159224, 40.05964812371501, 0
								136.2370580039626, 40.40902721926754, 0
								137.22631364912934, 40.6238908203111, 0
								138.252924, 40.69640042059763, 0
							</coordinates>
						</LinearRing>
					</outerBoundaryIs>
				</Polygon>
			</Placemark>
			<Placemark>
				<name>E_2835.9646568798203_2801.3797220398224</name>
				<TimeSpan>
					<begin>7139-02-24</begin>
					<end>7173-09-24</end>
				</TimeSpan>
				<styleUrl>#circle_2835.9646568798203_style</styleUrl>
				<Polygon>
					<altitudeMode>clampToGround</altitudeMode>
					<tessellate>1</tessellate>
					<outerBoundaryIs>
						<LinearRing>
							<coordinates>
								4.469936000000003, 56.855935290444336, 0
								6.477648339613845, 56.74407230151547, 0
								8.39222861451415, 56.41382644125533, 0
								10.129727726886939, 55.88064878385057, 0
								11.622446097767087, 55.16851454015946, 0
								12.82263870430217, 54.3077167552473, 0
								13.702819914906517, 53.3324913485895, 0
								14.253544961485519, 52.27884347566723, 0
								14.47987642784115, 51.182784307791934, 0
								14.397586920527857, 50.07903229252643, 0
								14.029770887602433, 49.000129498689304, 0
								13.404165550679927, 47.97587754548781, 0
								12.551219275191992, 47.03299297967468, 0
								11.50280635638517, 46.19489900669891, 0
								10.291437998384795, 45.48159436325027, 0
								8.949821991440555, 44.90956252269745, 0
								7.510649456764764, 44.491701910702744, 0
								6.006518794670498, 44.23726970642202, 0
								4.469936000000003, 44.15183870955567, 0
								2.933353205329483, 44.23726970642202, 0
								1.4292225432352437, 44.491701910702744, 0
								-0.009949991440547364, 44.90956252269745, 0
								-1.3515659983847885, 45.48159436325027, 0
								-2.5629343563851643, 46.19489900669891, 0
								-3.611347275191985, 47.03299297967467, 0
								-4.46429355067992, 47.975877545487805, 0
								-5.089898887602425, 49.000129498689304, 0
								-5.457714920527876, 50.07903229252643, 0
								-5.540004427841144, 51.18278430779193, 0
								-5.313672961485514, 52.27884347566723, 0
								-4.762947914906511, 53.3324913485895, 0
								-3.88276670430219, 54.3077167552473, 0
								-2.6825740977670818, 55.16851454015946, 0
								-1.1898557268869328, 55.88064878385057, 0
								0.5476433854858579, 56.41382644125533, 0
								2.462223660386162, 56.74407230151547, 0
								4.469936000000003, 56.855935290444336, 0
							</coordinates>
						</LinearRing>
					</outerBoundaryIs>
				</Polygon>
			</Placemark>
			<Placemark>
				<name>O_2835.9646568798203_2801.3797220398224</name>
				<TimeSpan>
					<begin>7139-02-24</begin>
					<end>7173-09-24</end>
				</TimeSpan>
				<styleUrl>#circle_2835.9646568798203_style</styleUrl>
				<Polygon>
					<altitudeMode>clampToGround</altitudeMode>
					<tessellate>1</tessellate>
					<outerBoundaryIs>
						<LinearRing>
							<coordinates>
								174.88597100000004, -36.40898057940239, 0
								175.85495115716373, -36.47302784705082, 0
								176.79946702567045, -36.663536631478415, 0
								177.69534901833785, -36.97563168256629, 0
								178.51903089354104, -37.401266947863164, 0
								179.2478880646762, -37.92934492712714, 0
								179.86062422775757, -38.5458852751443, 0
								-179.66227224620658, -39.234246036791774, 0
								-179.33798002066158, -39.97540402826722, 0
								-179.18068652005556, -40.748304713522465, 0
								-179.20081343993522, -41.53029559469732, 0
								-179.4041423411079, -42.29765918720075, 0
								-179.79089126359602, -43.026260094269645, 0
								179.64516201453586, -43.69231330637498, 0
								178.91736750443658, -44.27326586959581, 0
								178.04652434358346, -44.74876134121921, 0
								177.06065692671524, -45.101628718766015, 0
								175.99411507280837, -45.31881111822846, 0
								174.88597100000004, -45.3921334205976, 0
								173.77782692719168, -45.31881111822846, 0
								172.71128507328484, -45.101628718766015, 0
								171.72541765641662, -44.74876134121921, 0
								170.8545744955634, -44.27326586959581, 0
								170.12677998546414, -43.69231330637498, 0
								169.56283326359605, -43.026260094269645, 0
								169.17608434110795, -42.29765918720075, 0
								168.97275543993518, -41.53029559469732, 0
								168.95262852005553, -40.748304713522465, 0
								169.10992202066166, -39.975404028267235, 0
								169.4342142462066, -39.234246036791774, 0
								169.9113177722424, -38.5458852751443, 0
								170.52405393532382, -37.92934492712714, 0
								171.25291110645904, -37.401266947863164, 0
								172.07659298166223, -36.97563168256629, 0
								172.97247497432954, -36.663536631478415, 0
								173.91699084283627, -36.47302784705082, 0
								174.88597100000004, -36.40898057940239, 0
							</coordinates>
						</LinearRing>
					</outerBoundaryIs>
				</Polygon>
			</Placemark>
			<Placemark>
				<name>J_2835.9646568798203_2801.3797220398224</name>
				<TimeSpan>
					<begin>7139-02-24</begin>
					<end>7173-09-24</end>
				</TimeSpan>
				<styleUrl>#circle_2835.9646568798203_style</styleUrl>
				<Polygon>
					<altitudeMode>clampToGround</altitudeMode>
					<tessellate>1</tessellate>
					<outerBoundaryIs>
						<LinearRing>
							<coordinates>
								138.252924, 40.69640042059763, 0
								139.27953435087068, 40.6238908203111, 0
								140.2687899960374, 40.40902721926754, 0
								141.18543281840778, 40.05964812371501, 0
								141.99814398251408, 39.58831515474653, 0
								142.6809386058417, 39.01162749046118, 0
								143.21401594160886, 38.34938094386612, 0
								143.58407154455244, 37.623656169726935, 0
								143.7841576511308, 36.85790965378563, 0
								143.81322020858036, 36.076121156559736, 0
								143.67544651691583, 35.302029061831085, 0
								143.37953708927492, 34.55846588858439, 0
								142.93798268952392, 33.86679277033803, 0
								142.3663938484622, 33.24642438419552, 0
								141.68290236046093, 32.714433542771964, 0
								140.9076350151944, 32.28522574943469, 0
								140.0622489187587, 31.970276769263172, 0
								139.16951345932597, 31.777929332881566, 0
								138.252924, 31.7132475794024, 0
								137.33633454067405, 31.777929332881566, 0
								136.4435990812413, 31.970276769263172, 0
								135.59821298480566, 32.28522574943469, 0
								134.82294563953909, 32.714433542771964, 0
								134.13945415153785, 33.24642438419552, 0
								133.5678653104761, 33.86679277033802, 0
								133.12631091072515, 34.55846588858439, 0
								132.8304014830842, 35.302029061831085, 0
								132.69262779141968, 36.076121156559736, 0
								132.7216903488692, 36.85790965378563, 0
								132.92177645544757, 37.623656169726935, 0
								133.29183205839115, 38.34938094386612, 0
								133.8249093941583, 39.01162749046118, 0
								134.50770401748593, 39.58831515474653, 0
								135.32041518159224, 40.05964812371501, 0
								136.2370580039626, 40.40902721926754, 0
								137.22631364912934, 40.6238908203111, 0
								138.252924, 40.69640042059763, 0
							</coordinates>
						</LinearRing>
					</outerBoundaryIs>
				</Polygon>
			</Placemark>
			<Placemark>
				<name>E_2801.379722039823_2766.794787199825</name>
				<TimeSpan>
					<begin>7173-09-24</begin>
					<end>7208-04-25</end>
				</TimeSpan>
				<styleUrl>#circle_2801.379722039823_style</styleUrl>
				<Polygon>
					<altitudeMode>clampToGround</altitudeMode>
					<tessellate>1</tessellate>
					<outerBoundaryIs>
						<LinearRing>
							<coordinates>
								4.469936000000003, 56.855935290444336, 0
								6.477648339613845, 56.74407230151547, 0
								8.39222861451415, 56.41382644125533, 0
								10.129727726886939, 55.88064878385057, 0
								11.622446097767087, 55.16851454015946, 0
								12.82263870430217, 54.3077167552473, 0
								13.702819914906517, 53.3324913485895, 0
								14.253544961485519, 52.27884347566723, 0
								14.47987642784115, 51.182784307791934, 0
								14.397586920527857, 50.07903229252643, 0
								14.029770887602433, 49.000129498689304, 0
								13.404165550679927, 47.97587754548781, 0
								12.551219275191992, 47.03299297967468, 0
								11.50280635638517, 46.19489900669891, 0
								10.291437998384795, 45.48159436325027, 0
								8.949821991440555, 44.90956252269745, 0
								7.510649456764764, 44.491701910702744, 0
								6.006518794670498, 44.23726970642202, 0
								4.469936000000003, 44.15183870955567, 0
								2.933353205329483, 44.23726970642202, 0
								1.4292225432352437, 44.491701910702744, 0
								-0.009949991440547364, 44.90956252269745, 0
								-1.3515659983847885, 45.48159436325027, 0
								-2.5629343563851643, 46.19489900669891, 0
								-3.611347275191985, 47.03299297967467, 0
								-4.46429355067992, 47.975877545487805, 0
								-5.089898887602425, 49.000129498689304, 0
								-5.457714920527876, 50.07903229252643, 0
								-5.540004427841144, 51.18278430779193, 0
								-5.313672961485514, 52.27884347566723, 0
								-4.762947914906511, 53.3324913485895, 0
								-3.88276670430219, 54.3077167552473, 0
								-2.6825740977670818, 55.16851454015946, 0
								-1.1898557268869328, 55.88064878385057, 0
								0.5476433854858579, 56.41382644125533, 0
								2.462223660386162, 56.74407230151547, 0
								4.469936000000003, 56.855935290444336, 0
							</coordinates>
						</LinearRing>
					</outerBoundaryIs>
				</Polygon>
			</Placemark>
			<Placemark>
				<name>O_2801.379722039823_2766.794787199825</name>
				<TimeSpan>
					<begin>7173-09-24</begin>
					<end>7208-04-25</end>
				</TimeSpan>
				<styleUrl>#circle_2801.379722039823_style</styleUrl>
				<Polygon>
					<altitudeMode>clampToGround</altitudeMode>
					<tessellate>1</tessellate>
					<outerBoundaryIs>
						<LinearRing>
							<coordinates>
								174.88597100000004, -36.40898057940239, 0
								175.85495115716373, -36.47302784705082, 0
								176.79946702567045, -36.663536631478415, 0
								177.69534901833785, -36.97563168256629, 0
								178.51903089354104, -37.401266947863164, 0
								179.2478880646762, -37.92934492712714, 0
								179.86062422775757, -38.5458852751443, 0
								-179.66227224620658, -39.234246036791774, 0
								-179.33798002066158, -39.97540402826722, 0
								-179.18068652005556, -40.748304713522465, 0
								-179.20081343993522, -41.53029559469732, 0
								-179.4041423411079, -42.29765918720075, 0
								-179.79089126359602, -43.026260094269645, 0
								179.64516201453586, -43.69231330637498, 0
								178.91736750443658, -44.27326586959581, 0
								178.04652434358346, -44.74876134121921, 0
								177.06065692671524, -45.101628718766015, 0
								175.99411507280837, -45.31881111822846, 0
								174.88597100000004, -45.3921334205976, 0
								173.77782692719168, -45.31881111822846, 0
								172.71128507328484, -45.101628718766015, 0
								171.72541765641662, -44.74876134121921, 0
								170.8545744955634, -44.27326586959581, 0
								170.12677998546414, -43.69231330637498, 0
								169.56283326359605, -43.026260094269645, 0
								169.17608434110795, -42.29765918720075, 0
								168.97275543993518, -41.53029559469732, 0
								168.95262852005553, -40.748304713522465, 0
								169.10992202066166, -39.975404028267235, 0
								169.4342142462066, -39.234246036791774, 0
								169.9113177722424, -38.5458852751443, 0
								170.52405393532382, -37.92934492712714, 0
								171.25291110645904, -37.401266947863164, 0
								172.07659298166223, -36.97563168256629, 0
								172.97247497432954, -36.663536631478415, 0
								173.91699084283627, -36.47302784705082, 0
								174.88597100000004, -36.40898057940239, 0
							</coordinates>
						</LinearRing>
					</outerBoundaryIs>
				</Polygon>
			</Placemark>
			<Placemark>
				<name>J_2801.379722039823_2766.794787199825</name>
				<TimeSpan>
					<begin>7173-09-24</begin>
					<end>7208-04-25</end>
				</TimeSpan>
				<styleUrl>#circle_2801.379722039823_style</styleUrl>
				<Polygon>
					<altitudeMode>clampToGround</altitudeMode>
					<tessellate>1</tessellate>
					<outerBoundaryIs>
						<LinearRing>
							<coordinates>
								138.252924, 40.69640042059763, 0
								139.27953435087068, 40.6238908203111, 0
								140.2687899960374, 40.40902721926754, 0
								141.18543281840778, 40.05964812371501, 0
								141.99814398251408, 39.58831515474653, 0
								142.6809386058417, 39.01162749046118, 0
								143.21401594160886, 38.34938094386612, 0
								143.58407154455244, 37.623656169726935, 0
								143.7841576511308, 36.85790965378563, 0
								143.81322020858036, 36.076121156559736, 0
								143.67544651691583, 35.302029061831085, 0
								143.37953708927492, 34.55846588858439, 0
								142.93798268952392, 33.86679277033803, 0
								142.3663938484622, 33.24642438419552, 0
								141.68290236046093, 32.714433542771964, 0
								140.9076350151944, 32.28522574943469, 0
								140.0622489187587, 31.970276769263172, 0
								139.16951345932597, 31.777929332881566, 0
								138.252924, 31.7132475794024, 0
								137.33633454067405, 31.777929332881566, 0
								136.4435990812413, 31.970276769263172, 0
								135.59821298480566, 32.28522574943469, 0
								134.82294563953909, 32.714433542771964, 0
								134.13945415153785, 33.24642438419552, 0
								133.5678653104761, 33.86679277033802, 0
								133.12631091072515, 34.55846588858439, 0
								132.8304014830842, 35.302029061831085, 0
								132.69262779141968, 36.076121156559736, 0
								132.7216903488692, 36.85790965378563, 0
								132.92177645544757, 37.623656169726935, 0
								133.29183205839115, 38.34938094386612, 0
								133.8249093941583, 39.01162749046118, 0
								134.50770401748593, 39.58831515474653, 0
								135.32041518159224, 40.05964812371501, 0
								136.2370580039626, 40.40902721926754, 0
								137.22631364912934, 40.6238908203111, 0
								138.252924, 40.69640042059763, 0
							</coordinates>
						</LinearRing>
					</outerBoundaryIs>
				</Polygon>
			</Placemark>
			<Placemark>
				<name>E_2766.794787199825_2732.209852359827</name>
				<TimeSpan>
					<begin>7208-04-25</begin>
					<end>7242-11-25</end>
				</TimeSpan>
				<styleUrl>#circle_2766.794787199825_style</styleUrl>
				<Polygon>
					<altitudeMode>clampToGround</altitudeMode>
					<tessellate>1</tessellate>
					<outerBoundaryIs>
						<LinearRing>
							<coordinates>
								4.469936000000003, 56.855935290444336, 0
								6.477648339613845, 56.74407230151547, 0
								8.39222861451415, 56.41382644125533, 0
								10.129727726886939, 55.88064878385057, 0
								11.622446097767087, 55.16851454015946, 0
[truncated: 199,555 more chars]
